# Supplementary material for: Fixed or flexible? Orientation preference in identity and gaze processing in humans
Source: PLoS One. 2019 Jan 25;14(1):e0210503. doi: 10.1371/journal.pone.0210503 (PMC6347268; doi:10.1371/journal.pone.0210503)
Supplement: S3 File — Eprime log files were merged across gaze experiment sessions. (ZIP) [file pone.0210503.s005.zip › GofDak_1024-768_new-11-3.xlsx]

## Sheet: GofDak_1024-768_new-11-3
E:\GAZE\Gaze_data\GazeCoD_data\individual\edat_xlsx\GofDak_1024-768_new-11-3.edat2
ExperimentName	Subject	Session	Age	Clock.Information	Display.RefreshRate	fini.OffsetTime	fini.OnsetTime	fini.TargetOffsetTime	fini.TargetOnsetTime	Group	Handedness	RandomSeed	SessionDate	SessionTime	SessionTimeUtc	Sex	start.OffsetTime	start.OnsetTime	start.TargetOffsetTime	start.TargetOnsetTime	start2.OffsetTime	start2.OnsetTime	start2.TargetOffsetTime	start2.TargetOnsetTime	start5.OffsetTime	start5.OnsetTime	start5.TargetOffsetTime	start5.TargetOnsetTime	Block	phasePRACTICE1	phasePRACTICE1.Cycle	phasePRACTICE1.Sample	phaseXPface	phaseXPface.Cycle	phaseXPface.Sample	Procedure[Block]	Running[Block]	Trial	cible	cible.OffsetTime	cible.OnsetTime	cible.TargetOffsetTime	cible.TargetOnsetTime	correct	crossStart.OffsetTime	crossStart.OnsetTime	crossStart.TargetOffsetTime	crossStart.TargetOnsetTime	jitterdur
GofDak_1024-768_new	11	3	21	<?xml version="1.0"?>\n<Clock xmlns:dt="urn:schemas-microsoft-com:datatypes"><Description dt:dt="string">E-Prime Primary Realtime Clock</Description><StartTime><Timestamp dt:dt="int">0</Timestamp><DateUtc dt:dt="string">2017-05-10T15:07:38Z</DateUtc></StartTime><FrequencyChanges><FrequencyChange><Frequency dt:dt="r8">3312919</Frequency><Timestamp dt:dt="r8">86948306030</Timestamp><Current dt:dt="…	75.028	2135719	2132219	2135719	2132202	1	right	1049634246	2017-10-05	17:07:38	15:07:38	female	113241	29756	-1	29740	114769	113258	-1	113241	407163	379811	-1	379785	1	1	1	1				practUP	phasePRACTICE1	1	NM02	117823	117523	117823	117516	d	117516	115790	117516	115777	1726
GofDak_1024-768_new	11	3	21	<?xml version="1.0"?>\n<Clock xmlns:dt="urn:schemas-microsoft-com:datatypes"><Description dt:dt="string">E-Prime Primary Realtime Clock</Description><StartTime><Timestamp dt:dt="int">0</Timestamp><DateUtc dt:dt="string">2017-05-10T15:07:38Z</DateUtc></StartTime><FrequencyChanges><FrequencyChange><Frequency dt:dt="r8">3312919</Frequency><Timestamp dt:dt="r8">86948306030</Timestamp><Current dt:dt="…	75.028	2135719	2132219	2135719	2132202	1	right	1049634246	2017-10-05	17:07:38	15:07:38	female	113241	29756	-1	29740	114769	113258	-1	113241	407163	379811	-1	379785	1	1	1	1				practUP	phasePRACTICE1	2	NF11	121475	121175	121475	121159	d	121159	119562	121159	119544	1597
GofDak_1024-768_new	11	3	21	<?xml version="1.0"?>\n<Clock xmlns:dt="urn:schemas-microsoft-com:datatypes"><Description dt:dt="string">E-Prime Primary Realtime Clock</Description><StartTime><Timestamp dt:dt="int">0</Timestamp><DateUtc dt:dt="string">2017-05-10T15:07:38Z</DateUtc></StartTime><FrequencyChanges><FrequencyChange><Frequency dt:dt="r8">3312919</Frequency><Timestamp dt:dt="r8">86948306030</Timestamp><Current dt:dt="…	75.028	2135719	2132219	2135719	2132202	1	right	1049634246	2017-10-05	17:07:38	15:07:38	female	113241	29756	-1	29740	114769	113258	-1	113241	407163	379811	-1	379785	1	1	1	1				practUP	phasePRACTICE1	3	NM09	125433	125133	125433	125116	d	125116	123401	125116	123384	1715
GofDak_1024-768_new	11	3	21	<?xml version="1.0"?>\n<Clock xmlns:dt="urn:schemas-microsoft-com:datatypes"><Description dt:dt="string">E-Prime Primary Realtime Clock</Description><StartTime><Timestamp dt:dt="int">0</Timestamp><DateUtc dt:dt="string">2017-05-10T15:07:38Z</DateUtc></StartTime><FrequencyChanges><FrequencyChange><Frequency dt:dt="r8">3312919</Frequency><Timestamp dt:dt="r8">86948306030</Timestamp><Current dt:dt="…	75.028	2135719	2132219	2135719	2132202	1	right	1049634246	2017-10-05	17:07:38	15:07:38	female	113241	29756	-1	29740	114769	113258	-1	113241	407163	379811	-1	379785	1	1	1	1				practUP	phasePRACTICE1	4	NM04	129272	128972	129272	128960	d	128960	127359	128960	127344	1601
GofDak_1024-768_new	11	3	21	<?xml version="1.0"?>\n<Clock xmlns:dt="urn:schemas-microsoft-com:datatypes"><Description dt:dt="string">E-Prime Primary Realtime Clock</Description><StartTime><Timestamp dt:dt="int">0</Timestamp><DateUtc dt:dt="string">2017-05-10T15:07:38Z</DateUtc></StartTime><FrequencyChanges><FrequencyChange><Frequency dt:dt="r8">3312919</Frequency><Timestamp dt:dt="r8">86948306030</Timestamp><Current dt:dt="…	75.028	2135719	2132219	2135719	2132202	1	right	1049634246	2017-10-05	17:07:38	15:07:38	female	113241	29756	-1	29740	114769	113258	-1	113241	407163	379811	-1	379785	1	1	1	1				practUP	phasePRACTICE1	5	NF02	133084	132784	133084	132770	l	132770	130985	132770	130968	1785
GofDak_1024-768_new	11	3	21	<?xml version="1.0"?>\n<Clock xmlns:dt="urn:schemas-microsoft-com:datatypes"><Description dt:dt="string">E-Prime Primary Realtime Clock</Description><StartTime><Timestamp dt:dt="int">0</Timestamp><DateUtc dt:dt="string">2017-05-10T15:07:38Z</DateUtc></StartTime><FrequencyChanges><FrequencyChange><Frequency dt:dt="r8">3312919</Frequency><Timestamp dt:dt="r8">86948306030</Timestamp><Current dt:dt="…	75.028	2135719	2132219	2135719	2132202	1	right	1049634246	2017-10-05	17:07:38	15:07:38	female	113241	29756	-1	29740	114769	113258	-1	113241	407163	379811	-1	379785	1	1	1	1				practUP	phasePRACTICE1	6	NF11	136523	136223	136523	136216	l	136216	134490	136216	134480	1726
GofDak_1024-768_new	11	3	21	<?xml version="1.0"?>\n<Clock xmlns:dt="urn:schemas-microsoft-com:datatypes"><Description dt:dt="string">E-Prime Primary Realtime Clock</Description><StartTime><Timestamp dt:dt="int">0</Timestamp><DateUtc dt:dt="string">2017-05-10T15:07:38Z</DateUtc></StartTime><FrequencyChanges><FrequencyChange><Frequency dt:dt="r8">3312919</Frequency><Timestamp dt:dt="r8">86948306030</Timestamp><Current dt:dt="…	75.028	2135719	2132219	2135719	2132202	1	right	1049634246	2017-10-05	17:07:38	15:07:38	female	113241	29756	-1	29740	114769	113258	-1	113241	407163	379811	-1	379785	1	1	1	1				practUP	phasePRACTICE1	7	NF06	139921	139621	139921	139606	d	139606	137942	139606	137928	1664
GofDak_1024-768_new	11	3	21	<?xml version="1.0"?>\n<Clock xmlns:dt="urn:schemas-microsoft-com:datatypes"><Description dt:dt="string">E-Prime Primary Realtime Clock</Description><StartTime><Timestamp dt:dt="int">0</Timestamp><DateUtc dt:dt="string">2017-05-10T15:07:38Z</DateUtc></StartTime><FrequencyChanges><FrequencyChange><Frequency dt:dt="r8">3312919</Frequency><Timestamp dt:dt="r8">86948306030</Timestamp><Current dt:dt="…	75.028	2135719	2132219	2135719	2132202	1	right	1049634246	2017-10-05	17:07:38	15:07:38	female	113241	29756	-1	29740	114769	113258	-1	113241	407163	379811	-1	379785	1	1	1	1				practUP	phasePRACTICE1	8	NM101	144066	143766	144066	143757	l	143757	141967	143757	141951	1790
GofDak_1024-768_new	11	3	21	<?xml version="1.0"?>\n<Clock xmlns:dt="urn:schemas-microsoft-com:datatypes"><Description dt:dt="string">E-Prime Primary Realtime Clock</Description><StartTime><Timestamp dt:dt="int">0</Timestamp><DateUtc dt:dt="string">2017-05-10T15:07:38Z</DateUtc></StartTime><FrequencyChanges><FrequencyChange><Frequency dt:dt="r8">3312919</Frequency><Timestamp dt:dt="r8">86948306030</Timestamp><Current dt:dt="…	75.028	2135719	2132219	2135719	2132202	1	right	1049634246	2017-10-05	17:07:38	15:07:38	female	113241	29756	-1	29740	114769	113258	-1	113241	407163	379811	-1	379785	1	1	1	1				practUP	phasePRACTICE1	9	NM09	147252	146952	147252	146938	d	146938	145273	146938	145263	1665
GofDak_1024-768_new	11	3	21	<?xml version="1.0"?>\n<Clock xmlns:dt="urn:schemas-microsoft-com:datatypes"><Description dt:dt="string">E-Prime Primary Realtime Clock</Description><StartTime><Timestamp dt:dt="int">0</Timestamp><DateUtc dt:dt="string">2017-05-10T15:07:38Z</DateUtc></StartTime><FrequencyChanges><FrequencyChange><Frequency dt:dt="r8">3312919</Frequency><Timestamp dt:dt="r8">86948306030</Timestamp><Current dt:dt="…	75.028	2135719	2132219	2135719	2132202	1	right	1049634246	2017-10-05	17:07:38	15:07:38	female	113241	29756	-1	29740	114769	113258	-1	113241	407163	379811	-1	379785	1	1	1	1				practUP	phasePRACTICE1	10	NM03	150651	150351	150651	150345	l	150345	148551	150345	148535	1794
GofDak_1024-768_new	11	3	21	<?xml version="1.0"?>\n<Clock xmlns:dt="urn:schemas-microsoft-com:datatypes"><Description dt:dt="string">E-Prime Primary Realtime Clock</Description><StartTime><Timestamp dt:dt="int">0</Timestamp><DateUtc dt:dt="string">2017-05-10T15:07:38Z</DateUtc></StartTime><FrequencyChanges><FrequencyChange><Frequency dt:dt="r8">3312919</Frequency><Timestamp dt:dt="r8">86948306030</Timestamp><Current dt:dt="…	75.028	2135719	2132219	2135719	2132202	1	right	1049634246	2017-10-05	17:07:38	15:07:38	female	113241	29756	-1	29740	114769	113258	-1	113241	407163	379811	-1	379785	1	1	1	1				practUP	phasePRACTICE1	11	NM09	161060	160760	161060	160745	d	160745	158787	160745	158767	1958
GofDak_1024-768_new	11	3	21	<?xml version="1.0"?>\n<Clock xmlns:dt="urn:schemas-microsoft-com:datatypes"><Description dt:dt="string">E-Prime Primary Realtime Clock</Description><StartTime><Timestamp dt:dt="int">0</Timestamp><DateUtc dt:dt="string">2017-05-10T15:07:38Z</DateUtc></StartTime><FrequencyChanges><FrequencyChange><Frequency dt:dt="r8">3312919</Frequency><Timestamp dt:dt="r8">86948306030</Timestamp><Current dt:dt="…	75.028	2135719	2132219	2135719	2132202	1	right	1049634246	2017-10-05	17:07:38	15:07:38	female	113241	29756	-1	29740	114769	113258	-1	113241	407163	379811	-1	379785	1	1	1	1				practUP	phasePRACTICE1	12	NM08	164299	163999	164299	163984	l	163984	162306	163984	162294	1678
GofDak_1024-768_new	11	3	21	<?xml version="1.0"?>\n<Clock xmlns:dt="urn:schemas-microsoft-com:datatypes"><Description dt:dt="string">E-Prime Primary Realtime Clock</Description><StartTime><Timestamp dt:dt="int">0</Timestamp><DateUtc dt:dt="string">2017-05-10T15:07:38Z</DateUtc></StartTime><FrequencyChanges><FrequencyChange><Frequency dt:dt="r8">3312919</Frequency><Timestamp dt:dt="r8">86948306030</Timestamp><Current dt:dt="…	75.028	2135719	2132219	2135719	2132202	1	right	1049634246	2017-10-05	17:07:38	15:07:38	female	113241	29756	-1	29740	114769	113258	-1	113241	407163	379811	-1	379785	1	1	1	1				practUP	phasePRACTICE1	13	NM02	167431	167131	167431	167115	d	167115	165598	167115	165590	1517
GofDak_1024-768_new	11	3	21	<?xml version="1.0"?>\n<Clock xmlns:dt="urn:schemas-microsoft-com:datatypes"><Description dt:dt="string">E-Prime Primary Realtime Clock</Description><StartTime><Timestamp dt:dt="int">0</Timestamp><DateUtc dt:dt="string">2017-05-10T15:07:38Z</DateUtc></StartTime><FrequencyChanges><FrequencyChange><Frequency dt:dt="r8">3312919</Frequency><Timestamp dt:dt="r8">86948306030</Timestamp><Current dt:dt="…	75.028	2135719	2132219	2135719	2132202	1	right	1049634246	2017-10-05	17:07:38	15:07:38	female	113241	29756	-1	29740	114769	113258	-1	113241	407163	379811	-1	379785	1	1	1	1				practUP	phasePRACTICE1	14	NF106	170776	170476	170776	170459	l	170459	168677	170459	168662	1782
GofDak_1024-768_new	11	3	21	<?xml version="1.0"?>\n<Clock xmlns:dt="urn:schemas-microsoft-com:datatypes"><Description dt:dt="string">E-Prime Primary Realtime Clock</Description><StartTime><Timestamp dt:dt="int">0</Timestamp><DateUtc dt:dt="string">2017-05-10T15:07:38Z</DateUtc></StartTime><FrequencyChanges><FrequencyChange><Frequency dt:dt="r8">3312919</Frequency><Timestamp dt:dt="r8">86948306030</Timestamp><Current dt:dt="…	75.028	2135719	2132219	2135719	2132202	1	right	1049634246	2017-10-05	17:07:38	15:07:38	female	113241	29756	-1	29740	114769	113258	-1	113241	407163	379811	-1	379785	1	1	1	1				practUP	phasePRACTICE1	15	NF01	174228	173928	174228	173915	d	173915	172129	173915	172118	1786
GofDak_1024-768_new	11	3	21	<?xml version="1.0"?>\n<Clock xmlns:dt="urn:schemas-microsoft-com:datatypes"><Description dt:dt="string">E-Prime Primary Realtime Clock</Description><StartTime><Timestamp dt:dt="int">0</Timestamp><DateUtc dt:dt="string">2017-05-10T15:07:38Z</DateUtc></StartTime><FrequencyChanges><FrequencyChange><Frequency dt:dt="r8">3312919</Frequency><Timestamp dt:dt="r8">86948306030</Timestamp><Current dt:dt="…	75.028	2135719	2132219	2135719	2132202	1	right	1049634246	2017-10-05	17:07:38	15:07:38	female	113241	29756	-1	29740	114769	113258	-1	113241	407163	379811	-1	379785	1	1	1	1				practUP	phasePRACTICE1	16	NF27	178054	177754	178054	177745	d	177745	175928	177745	175910	1817
GofDak_1024-768_new	11	3	21	<?xml version="1.0"?>\n<Clock xmlns:dt="urn:schemas-microsoft-com:datatypes"><Description dt:dt="string">E-Prime Primary Realtime Clock</Description><StartTime><Timestamp dt:dt="int">0</Timestamp><DateUtc dt:dt="string">2017-05-10T15:07:38Z</DateUtc></StartTime><FrequencyChanges><FrequencyChange><Frequency dt:dt="r8">3312919</Frequency><Timestamp dt:dt="r8">86948306030</Timestamp><Current dt:dt="…	75.028	2135719	2132219	2135719	2132202	1	right	1049634246	2017-10-05	17:07:38	15:07:38	female	113241	29756	-1	29740	114769	113258	-1	113241	407163	379811	-1	379785	1	1	1	1				practUP	phasePRACTICE1	17	NF06	181466	181166	181466	181153	l	181153	179420	181153	179414	1733
GofDak_1024-768_new	11	3	21	<?xml version="1.0"?>\n<Clock xmlns:dt="urn:schemas-microsoft-com:datatypes"><Description dt:dt="string">E-Prime Primary Realtime Clock</Description><StartTime><Timestamp dt:dt="int">0</Timestamp><DateUtc dt:dt="string">2017-05-10T15:07:38Z</DateUtc></StartTime><FrequencyChanges><FrequencyChange><Frequency dt:dt="r8">3312919</Frequency><Timestamp dt:dt="r8">86948306030</Timestamp><Current dt:dt="…	75.028	2135719	2132219	2135719	2132202	1	right	1049634246	2017-10-05	17:07:38	15:07:38	female	113241	29756	-1	29740	114769	113258	-1	113241	407163	379811	-1	379785	1	1	1	1				practUP	phasePRACTICE1	18	NF01	184598	184298	184598	184291	d	184291	182765	184291	182757	1526
GofDak_1024-768_new	11	3	21	<?xml version="1.0"?>\n<Clock xmlns:dt="urn:schemas-microsoft-com:datatypes"><Description dt:dt="string">E-Prime Primary Realtime Clock</Description><StartTime><Timestamp dt:dt="int">0</Timestamp><DateUtc dt:dt="string">2017-05-10T15:07:38Z</DateUtc></StartTime><FrequencyChanges><FrequencyChange><Frequency dt:dt="r8">3312919</Frequency><Timestamp dt:dt="r8">86948306030</Timestamp><Current dt:dt="…	75.028	2135719	2132219	2135719	2132202	1	right	1049634246	2017-10-05	17:07:38	15:07:38	female	113241	29756	-1	29740	114769	113258	-1	113241	407163	379811	-1	379785	1	1	1	1				practUP	phasePRACTICE1	19	NF01	188010	187710	188010	187698	l	187698	186004	187698	185989	1694
GofDak_1024-768_new	11	3	21	<?xml version="1.0"?>\n<Clock xmlns:dt="urn:schemas-microsoft-com:datatypes"><Description dt:dt="string">E-Prime Primary Realtime Clock</Description><StartTime><Timestamp dt:dt="int">0</Timestamp><DateUtc dt:dt="string">2017-05-10T15:07:38Z</DateUtc></StartTime><FrequencyChanges><FrequencyChange><Frequency dt:dt="r8">3312919</Frequency><Timestamp dt:dt="r8">86948306030</Timestamp><Current dt:dt="…	75.028	2135719	2132219	2135719	2132202	1	right	1049634246	2017-10-05	17:07:38	15:07:38	female	113241	29756	-1	29740	114769	113258	-1	113241	407163	379811	-1	379785	1	1	1	1				practUP	phasePRACTICE1	20	NM21	191702	191402	191702	191390	l	191390	189709	191390	189701	1681
GofDak_1024-768_new	11	3	21	<?xml version="1.0"?>\n<Clock xmlns:dt="urn:schemas-microsoft-com:datatypes"><Description dt:dt="string">E-Prime Primary Realtime Clock</Description><StartTime><Timestamp dt:dt="int">0</Timestamp><DateUtc dt:dt="string">2017-05-10T15:07:38Z</DateUtc></StartTime><FrequencyChanges><FrequencyChange><Frequency dt:dt="r8">3312919</Frequency><Timestamp dt:dt="r8">86948306030</Timestamp><Current dt:dt="…	75.028	2135719	2132219	2135719	2132202	1	right	1049634246	2017-10-05	17:07:38	15:07:38	female	113241	29756	-1	29740	114769	113258	-1	113241	407163	379811	-1	379785	1	1	1	1				practUP	phasePRACTICE1	21	NF02	196967	196667	196967	196659	d	196659	194827	196659	194813	1832
GofDak_1024-768_new	11	3	21	<?xml version="1.0"?>\n<Clock xmlns:dt="urn:schemas-microsoft-com:datatypes"><Description dt:dt="string">E-Prime Primary Realtime Clock</Description><StartTime><Timestamp dt:dt="int">0</Timestamp><DateUtc dt:dt="string">2017-05-10T15:07:38Z</DateUtc></StartTime><FrequencyChanges><FrequencyChange><Frequency dt:dt="r8">3312919</Frequency><Timestamp dt:dt="r8">86948306030</Timestamp><Current dt:dt="…	75.028	2135719	2132219	2135719	2132202	1	right	1049634246	2017-10-05	17:07:38	15:07:38	female	113241	29756	-1	29740	114769	113258	-1	113241	407163	379811	-1	379785	1	1	1	1				practUP	phasePRACTICE1	22	NF106	200445	200145	200445	200137	l	200137	198226	200137	198213	1911
GofDak_1024-768_new	11	3	21	<?xml version="1.0"?>\n<Clock xmlns:dt="urn:schemas-microsoft-com:datatypes"><Description dt:dt="string">E-Prime Primary Realtime Clock</Description><StartTime><Timestamp dt:dt="int">0</Timestamp><DateUtc dt:dt="string">2017-05-10T15:07:38Z</DateUtc></StartTime><FrequencyChanges><FrequencyChange><Frequency dt:dt="r8">3312919</Frequency><Timestamp dt:dt="r8">86948306030</Timestamp><Current dt:dt="…	75.028	2135719	2132219	2135719	2132202	1	right	1049634246	2017-10-05	17:07:38	15:07:38	female	113241	29756	-1	29740	114769	113258	-1	113241	407163	379811	-1	379785	1	1	1	1				practUP	phasePRACTICE1	23	NF11	203524	203224	203524	203207	l	203207	201571	203207	201565	1636
GofDak_1024-768_new	11	3	21	<?xml version="1.0"?>\n<Clock xmlns:dt="urn:schemas-microsoft-com:datatypes"><Description dt:dt="string">E-Prime Primary Realtime Clock</Description><StartTime><Timestamp dt:dt="int">0</Timestamp><DateUtc dt:dt="string">2017-05-10T15:07:38Z</DateUtc></StartTime><FrequencyChanges><FrequencyChange><Frequency dt:dt="r8">3312919</Frequency><Timestamp dt:dt="r8">86948306030</Timestamp><Current dt:dt="…	75.028	2135719	2132219	2135719	2132202	1	right	1049634246	2017-10-05	17:07:38	15:07:38	female	113241	29756	-1	29740	114769	113258	-1	113241	407163	379811	-1	379785	1	1	1	1				practUP	phasePRACTICE1	24	NF11	206630	206330	206630	206324	d	206324	204557	206324	204548	1767
GofDak_1024-768_new	11	3	21	<?xml version="1.0"?>\n<Clock xmlns:dt="urn:schemas-microsoft-com:datatypes"><Description dt:dt="string">E-Prime Primary Realtime Clock</Description><StartTime><Timestamp dt:dt="int">0</Timestamp><DateUtc dt:dt="string">2017-05-10T15:07:38Z</DateUtc></StartTime><FrequencyChanges><FrequencyChange><Frequency dt:dt="r8">3312919</Frequency><Timestamp dt:dt="r8">86948306030</Timestamp><Current dt:dt="…	75.028	2135719	2132219	2135719	2132202	1	right	1049634246	2017-10-05	17:07:38	15:07:38	female	113241	29756	-1	29740	114769	113258	-1	113241	407163	379811	-1	379785	1	1	1	1				practUP	phasePRACTICE1	25	NM21	210122	209822	210122	209804	d	209804	208022	209804	208004	1782
GofDak_1024-768_new	11	3	21	<?xml version="1.0"?>\n<Clock xmlns:dt="urn:schemas-microsoft-com:datatypes"><Description dt:dt="string">E-Prime Primary Realtime Clock</Description><StartTime><Timestamp dt:dt="int">0</Timestamp><DateUtc dt:dt="string">2017-05-10T15:07:38Z</DateUtc></StartTime><FrequencyChanges><FrequencyChange><Frequency dt:dt="r8">3312919</Frequency><Timestamp dt:dt="r8">86948306030</Timestamp><Current dt:dt="…	75.028	2135719	2132219	2135719	2132202	1	right	1049634246	2017-10-05	17:07:38	15:07:38	female	113241	29756	-1	29740	114769	113258	-1	113241	407163	379811	-1	379785	1	1	1	1				practUP	phasePRACTICE1	26	NM101	213547	213247	213547	213240	l	213240	211554	213240	211540	1686
GofDak_1024-768_new	11	3	21	<?xml version="1.0"?>\n<Clock xmlns:dt="urn:schemas-microsoft-com:datatypes"><Description dt:dt="string">E-Prime Primary Realtime Clock</Description><StartTime><Timestamp dt:dt="int">0</Timestamp><DateUtc dt:dt="string">2017-05-10T15:07:38Z</DateUtc></StartTime><FrequencyChanges><FrequencyChange><Frequency dt:dt="r8">3312919</Frequency><Timestamp dt:dt="r8">86948306030</Timestamp><Current dt:dt="…	75.028	2135719	2132219	2135719	2132202	1	right	1049634246	2017-10-05	17:07:38	15:07:38	female	113241	29756	-1	29740	114769	113258	-1	113241	407163	379811	-1	379785	1	1	1	1				practUP	phasePRACTICE1	27	NM101	217092	216792	217092	216786	d	216786	214846	216786	214836	1940
GofDak_1024-768_new	11	3	21	<?xml version="1.0"?>\n<Clock xmlns:dt="urn:schemas-microsoft-com:datatypes"><Description dt:dt="string">E-Prime Primary Realtime Clock</Description><StartTime><Timestamp dt:dt="int">0</Timestamp><DateUtc dt:dt="string">2017-05-10T15:07:38Z</DateUtc></StartTime><FrequencyChanges><FrequencyChange><Frequency dt:dt="r8">3312919</Frequency><Timestamp dt:dt="r8">86948306030</Timestamp><Current dt:dt="…	75.028	2135719	2132219	2135719	2132202	1	right	1049634246	2017-10-05	17:07:38	15:07:38	female	113241	29756	-1	29740	114769	113258	-1	113241	407163	379811	-1	379785	1	1	1	1				practUP	phasePRACTICE1	28	NF02	220611	220311	220611	220296	l	220296	218565	220296	218556	1731
GofDak_1024-768_new	11	3	21	<?xml version="1.0"?>\n<Clock xmlns:dt="urn:schemas-microsoft-com:datatypes"><Description dt:dt="string">E-Prime Primary Realtime Clock</Description><StartTime><Timestamp dt:dt="int">0</Timestamp><DateUtc dt:dt="string">2017-05-10T15:07:38Z</DateUtc></StartTime><FrequencyChanges><FrequencyChange><Frequency dt:dt="r8">3312919</Frequency><Timestamp dt:dt="r8">86948306030</Timestamp><Current dt:dt="…	75.028	2135719	2132219	2135719	2132202	1	right	1049634246	2017-10-05	17:07:38	15:07:38	female	113241	29756	-1	29740	114769	113258	-1	113241	407163	379811	-1	379785	1	1	1	1				practUP	phasePRACTICE1	29	NM08	223663	223363	223663	223357	l	223357	221844	223357	221828	1513
GofDak_1024-768_new	11	3	21	<?xml version="1.0"?>\n<Clock xmlns:dt="urn:schemas-microsoft-com:datatypes"><Description dt:dt="string">E-Prime Primary Realtime Clock</Description><StartTime><Timestamp dt:dt="int">0</Timestamp><DateUtc dt:dt="string">2017-05-10T15:07:38Z</DateUtc></StartTime><FrequencyChanges><FrequencyChange><Frequency dt:dt="r8">3312919</Frequency><Timestamp dt:dt="r8">86948306030</Timestamp><Current dt:dt="…	75.028	2135719	2132219	2135719	2132202	1	right	1049634246	2017-10-05	17:07:38	15:07:38	female	113241	29756	-1	29740	114769	113258	-1	113241	407163	379811	-1	379785	1	1	1	1				practUP	phasePRACTICE1	30	NM02	227155	226855	227155	226850	d	226850	224896	226850	224883	1954
GofDak_1024-768_new	11	3	21	<?xml version="1.0"?>\n<Clock xmlns:dt="urn:schemas-microsoft-com:datatypes"><Description dt:dt="string">E-Prime Primary Realtime Clock</Description><StartTime><Timestamp dt:dt="int">0</Timestamp><DateUtc dt:dt="string">2017-05-10T15:07:38Z</DateUtc></StartTime><FrequencyChanges><FrequencyChange><Frequency dt:dt="r8">3312919</Frequency><Timestamp dt:dt="r8">86948306030</Timestamp><Current dt:dt="…	75.028	2135719	2132219	2135719	2132202	1	right	1049634246	2017-10-05	17:07:38	15:07:38	female	113241	29756	-1	29740	114769	113258	-1	113241	407163	379811	-1	379785	1	1	1	1				practUP	phasePRACTICE1	31	NF106	232926	232626	232926	232613	d	232613	230947	232613	230931	1666
GofDak_1024-768_new	11	3	21	<?xml version="1.0"?>\n<Clock xmlns:dt="urn:schemas-microsoft-com:datatypes"><Description dt:dt="string">E-Prime Primary Realtime Clock</Description><StartTime><Timestamp dt:dt="int">0</Timestamp><DateUtc dt:dt="string">2017-05-10T15:07:38Z</DateUtc></StartTime><FrequencyChanges><FrequencyChange><Frequency dt:dt="r8">3312919</Frequency><Timestamp dt:dt="r8">86948306030</Timestamp><Current dt:dt="…	75.028	2135719	2132219	2135719	2132202	1	right	1049634246	2017-10-05	17:07:38	15:07:38	female	113241	29756	-1	29740	114769	113258	-1	113241	407163	379811	-1	379785	1	1	1	1				practUP	phasePRACTICE1	32	NF105	236378	236078	236378	236072	d	236072	234346	236072	234339	1726
GofDak_1024-768_new	11	3	21	<?xml version="1.0"?>\n<Clock xmlns:dt="urn:schemas-microsoft-com:datatypes"><Description dt:dt="string">E-Prime Primary Realtime Clock</Description><StartTime><Timestamp dt:dt="int">0</Timestamp><DateUtc dt:dt="string">2017-05-10T15:07:38Z</DateUtc></StartTime><FrequencyChanges><FrequencyChange><Frequency dt:dt="r8">3312919</Frequency><Timestamp dt:dt="r8">86948306030</Timestamp><Current dt:dt="…	75.028	2135719	2132219	2135719	2132202	1	right	1049634246	2017-10-05	17:07:38	15:07:38	female	113241	29756	-1	29740	114769	113258	-1	113241	407163	379811	-1	379785	1	1	1	1				practUP	phasePRACTICE1	33	NF105	239964	239664	239964	239649	d	239649	238051	239649	238043	1598
GofDak_1024-768_new	11	3	21	<?xml version="1.0"?>\n<Clock xmlns:dt="urn:schemas-microsoft-com:datatypes"><Description dt:dt="string">E-Prime Primary Realtime Clock</Description><StartTime><Timestamp dt:dt="int">0</Timestamp><DateUtc dt:dt="string">2017-05-10T15:07:38Z</DateUtc></StartTime><FrequencyChanges><FrequencyChange><Frequency dt:dt="r8">3312919</Frequency><Timestamp dt:dt="r8">86948306030</Timestamp><Current dt:dt="…	75.028	2135719	2132219	2135719	2132202	1	right	1049634246	2017-10-05	17:07:38	15:07:38	female	113241	29756	-1	29740	114769	113258	-1	113241	407163	379811	-1	379785	1	1	1	1				practUP	phasePRACTICE1	34	NF27	243736	243436	243736	243430	l	243430	241796	243430	241779	1634
GofDak_1024-768_new	11	3	21	<?xml version="1.0"?>\n<Clock xmlns:dt="urn:schemas-microsoft-com:datatypes"><Description dt:dt="string">E-Prime Primary Realtime Clock</Description><StartTime><Timestamp dt:dt="int">0</Timestamp><DateUtc dt:dt="string">2017-05-10T15:07:38Z</DateUtc></StartTime><FrequencyChanges><FrequencyChange><Frequency dt:dt="r8">3312919</Frequency><Timestamp dt:dt="r8">86948306030</Timestamp><Current dt:dt="…	75.028	2135719	2132219	2135719	2132202	1	right	1049634246	2017-10-05	17:07:38	15:07:38	female	113241	29756	-1	29740	114769	113258	-1	113241	407163	379811	-1	379785	1	1	1	1				practUP	phasePRACTICE1	35	NM08	247121	246821	247121	246806	d	246806	245008	246806	244995	1798
GofDak_1024-768_new	11	3	21	<?xml version="1.0"?>\n<Clock xmlns:dt="urn:schemas-microsoft-com:datatypes"><Description dt:dt="string">E-Prime Primary Realtime Clock</Description><StartTime><Timestamp dt:dt="int">0</Timestamp><DateUtc dt:dt="string">2017-05-10T15:07:38Z</DateUtc></StartTime><FrequencyChanges><FrequencyChange><Frequency dt:dt="r8">3312919</Frequency><Timestamp dt:dt="r8">86948306030</Timestamp><Current dt:dt="…	75.028	2135719	2132219	2135719	2132202	1	right	1049634246	2017-10-05	17:07:38	15:07:38	female	113241	29756	-1	29740	114769	113258	-1	113241	407163	379811	-1	379785	1	1	1	1				practUP	phasePRACTICE1	36	NM03	250440	250140	250440	250123	d	250123	248487	250123	248474	1636
GofDak_1024-768_new	11	3	21	<?xml version="1.0"?>\n<Clock xmlns:dt="urn:schemas-microsoft-com:datatypes"><Description dt:dt="string">E-Prime Primary Realtime Clock</Description><StartTime><Timestamp dt:dt="int">0</Timestamp><DateUtc dt:dt="string">2017-05-10T15:07:38Z</DateUtc></StartTime><FrequencyChanges><FrequencyChange><Frequency dt:dt="r8">3312919</Frequency><Timestamp dt:dt="r8">86948306030</Timestamp><Current dt:dt="…	75.028	2135719	2132219	2135719	2132202	1	right	1049634246	2017-10-05	17:07:38	15:07:38	female	113241	29756	-1	29740	114769	113258	-1	113241	407163	379811	-1	379785	1	1	1	1				practUP	phasePRACTICE1	37	NM101	253839	253539	253839	253527	l	253527	251779	253527	251762	1748
GofDak_1024-768_new	11	3	21	<?xml version="1.0"?>\n<Clock xmlns:dt="urn:schemas-microsoft-com:datatypes"><Description dt:dt="string">E-Prime Primary Realtime Clock</Description><StartTime><Timestamp dt:dt="int">0</Timestamp><DateUtc dt:dt="string">2017-05-10T15:07:38Z</DateUtc></StartTime><FrequencyChanges><FrequencyChange><Frequency dt:dt="r8">3312919</Frequency><Timestamp dt:dt="r8">86948306030</Timestamp><Current dt:dt="…	75.028	2135719	2132219	2135719	2132202	1	right	1049634246	2017-10-05	17:07:38	15:07:38	female	113241	29756	-1	29740	114769	113258	-1	113241	407163	379811	-1	379785	1	1	1	1				practUP	phasePRACTICE1	38	NF09	257171	256871	257171	256859	d	256859	255098	256859	255090	1761
GofDak_1024-768_new	11	3	21	<?xml version="1.0"?>\n<Clock xmlns:dt="urn:schemas-microsoft-com:datatypes"><Description dt:dt="string">E-Prime Primary Realtime Clock</Description><StartTime><Timestamp dt:dt="int">0</Timestamp><DateUtc dt:dt="string">2017-05-10T15:07:38Z</DateUtc></StartTime><FrequencyChanges><FrequencyChange><Frequency dt:dt="r8">3312919</Frequency><Timestamp dt:dt="r8">86948306030</Timestamp><Current dt:dt="…	75.028	2135719	2132219	2135719	2132202	1	right	1049634246	2017-10-05	17:07:38	15:07:38	female	113241	29756	-1	29740	114769	113258	-1	113241	407163	379811	-1	379785	1	1	1	1				practUP	phasePRACTICE1	39	NM04	260943	260643	260943	260632	l	260632	258657	260632	258650	1975
GofDak_1024-768_new	11	3	21	<?xml version="1.0"?>\n<Clock xmlns:dt="urn:schemas-microsoft-com:datatypes"><Description dt:dt="string">E-Prime Primary Realtime Clock</Description><StartTime><Timestamp dt:dt="int">0</Timestamp><DateUtc dt:dt="string">2017-05-10T15:07:38Z</DateUtc></StartTime><FrequencyChanges><FrequencyChange><Frequency dt:dt="r8">3312919</Frequency><Timestamp dt:dt="r8">86948306030</Timestamp><Current dt:dt="…	75.028	2135719	2132219	2135719	2132202	1	right	1049634246	2017-10-05	17:07:38	15:07:38	female	113241	29756	-1	29740	114769	113258	-1	113241	407163	379811	-1	379785	1	1	1	1				practUP	phasePRACTICE1	40	NF105	264648	264348	264648	264330	l	264330	262535	264330	262522	1795
GofDak_1024-768_new	11	3	21	<?xml version="1.0"?>\n<Clock xmlns:dt="urn:schemas-microsoft-com:datatypes"><Description dt:dt="string">E-Prime Primary Realtime Clock</Description><StartTime><Timestamp dt:dt="int">0</Timestamp><DateUtc dt:dt="string">2017-05-10T15:07:38Z</DateUtc></StartTime><FrequencyChanges><FrequencyChange><Frequency dt:dt="r8">3312919</Frequency><Timestamp dt:dt="r8">86948306030</Timestamp><Current dt:dt="…	75.028	2135719	2132219	2135719	2132202	1	right	1049634246	2017-10-05	17:07:38	15:07:38	female	113241	29756	-1	29740	114769	113258	-1	113241	407163	379811	-1	379785	1	1	1	1				practUP	phasePRACTICE1	41	NM04	269006	268706	269006	268700	l	268700	267107	268700	267090	1593
GofDak_1024-768_new	11	3	21	<?xml version="1.0"?>\n<Clock xmlns:dt="urn:schemas-microsoft-com:datatypes"><Description dt:dt="string">E-Prime Primary Realtime Clock</Description><StartTime><Timestamp dt:dt="int">0</Timestamp><DateUtc dt:dt="string">2017-05-10T15:07:38Z</DateUtc></StartTime><FrequencyChanges><FrequencyChange><Frequency dt:dt="r8">3312919</Frequency><Timestamp dt:dt="r8">86948306030</Timestamp><Current dt:dt="…	75.028	2135719	2132219	2135719	2132202	1	right	1049634246	2017-10-05	17:07:38	15:07:38	female	113241	29756	-1	29740	114769	113258	-1	113241	407163	379811	-1	379785	1	1	1	1				practUP	phasePRACTICE1	42	NM21	272138	271838	272138	271827	d	271827	270252	271827	270241	1575
GofDak_1024-768_new	11	3	21	<?xml version="1.0"?>\n<Clock xmlns:dt="urn:schemas-microsoft-com:datatypes"><Description dt:dt="string">E-Prime Primary Realtime Clock</Description><StartTime><Timestamp dt:dt="int">0</Timestamp><DateUtc dt:dt="string">2017-05-10T15:07:38Z</DateUtc></StartTime><FrequencyChanges><FrequencyChange><Frequency dt:dt="r8">3312919</Frequency><Timestamp dt:dt="r8">86948306030</Timestamp><Current dt:dt="…	75.028	2135719	2132219	2135719	2132202	1	right	1049634246	2017-10-05	17:07:38	15:07:38	female	113241	29756	-1	29740	114769	113258	-1	113241	407163	379811	-1	379785	1	1	1	1				practUP	phasePRACTICE1	43	NF27	275204	274904	275204	274892	d	274892	273291	274892	273281	1601
GofDak_1024-768_new	11	3	21	<?xml version="1.0"?>\n<Clock xmlns:dt="urn:schemas-microsoft-com:datatypes"><Description dt:dt="string">E-Prime Primary Realtime Clock</Description><StartTime><Timestamp dt:dt="int">0</Timestamp><DateUtc dt:dt="string">2017-05-10T15:07:38Z</DateUtc></StartTime><FrequencyChanges><FrequencyChange><Frequency dt:dt="r8">3312919</Frequency><Timestamp dt:dt="r8">86948306030</Timestamp><Current dt:dt="…	75.028	2135719	2132219	2135719	2132202	1	right	1049634246	2017-10-05	17:07:38	15:07:38	female	113241	29756	-1	29740	114769	113258	-1	113241	407163	379811	-1	379785	1	1	1	1				practUP	phasePRACTICE1	44	NF02	278523	278223	278523	278206	l	278206	276450	278206	276433	1756
GofDak_1024-768_new	11	3	21	<?xml version="1.0"?>\n<Clock xmlns:dt="urn:schemas-microsoft-com:datatypes"><Description dt:dt="string">E-Prime Primary Realtime Clock</Description><StartTime><Timestamp dt:dt="int">0</Timestamp><DateUtc dt:dt="string">2017-05-10T15:07:38Z</DateUtc></StartTime><FrequencyChanges><FrequencyChange><Frequency dt:dt="r8">3312919</Frequency><Timestamp dt:dt="r8">86948306030</Timestamp><Current dt:dt="…	75.028	2135719	2132219	2135719	2132202	1	right	1049634246	2017-10-05	17:07:38	15:07:38	female	113241	29756	-1	29740	114769	113258	-1	113241	407163	379811	-1	379785	1	1	1	1				practUP	phasePRACTICE1	45	NM03	281948	281648	281948	281641	l	281641	279702	281641	279689	1939
GofDak_1024-768_new	11	3	21	<?xml version="1.0"?>\n<Clock xmlns:dt="urn:schemas-microsoft-com:datatypes"><Description dt:dt="string">E-Prime Primary Realtime Clock</Description><StartTime><Timestamp dt:dt="int">0</Timestamp><DateUtc dt:dt="string">2017-05-10T15:07:38Z</DateUtc></StartTime><FrequencyChanges><FrequencyChange><Frequency dt:dt="r8">3312919</Frequency><Timestamp dt:dt="r8">86948306030</Timestamp><Current dt:dt="…	75.028	2135719	2132219	2135719	2132202	1	right	1049634246	2017-10-05	17:07:38	15:07:38	female	113241	29756	-1	29740	114769	113258	-1	113241	407163	379811	-1	379785	1	1	1	1				practUP	phasePRACTICE1	46	NM02	284960	284660	284960	284655	d	284655	283114	284655	283097	1541
GofDak_1024-768_new	11	3	21	<?xml version="1.0"?>\n<Clock xmlns:dt="urn:schemas-microsoft-com:datatypes"><Description dt:dt="string">E-Prime Primary Realtime Clock</Description><StartTime><Timestamp dt:dt="int">0</Timestamp><DateUtc dt:dt="string">2017-05-10T15:07:38Z</DateUtc></StartTime><FrequencyChanges><FrequencyChange><Frequency dt:dt="r8">3312919</Frequency><Timestamp dt:dt="r8">86948306030</Timestamp><Current dt:dt="…	75.028	2135719	2132219	2135719	2132202	1	right	1049634246	2017-10-05	17:07:38	15:07:38	female	113241	29756	-1	29740	114769	113258	-1	113241	407163	379811	-1	379785	1	1	1	1				practUP	phasePRACTICE1	47	NM05	288066	287766	288066	287757	d	287757	286113	287757	286105	1644
GofDak_1024-768_new	11	3	21	<?xml version="1.0"?>\n<Clock xmlns:dt="urn:schemas-microsoft-com:datatypes"><Description dt:dt="string">E-Prime Primary Realtime Clock</Description><StartTime><Timestamp dt:dt="int">0</Timestamp><DateUtc dt:dt="string">2017-05-10T15:07:38Z</DateUtc></StartTime><FrequencyChanges><FrequencyChange><Frequency dt:dt="r8">3312919</Frequency><Timestamp dt:dt="r8">86948306030</Timestamp><Current dt:dt="…	75.028	2135719	2132219	2135719	2132202	1	right	1049634246	2017-10-05	17:07:38	15:07:38	female	113241	29756	-1	29740	114769	113258	-1	113241	407163	379811	-1	379785	1	1	1	1				practUP	phasePRACTICE1	48	NF06	291318	291018	291318	291002	d	291002	289498	291002	289488	1504
GofDak_1024-768_new	11	3	21	<?xml version="1.0"?>\n<Clock xmlns:dt="urn:schemas-microsoft-com:datatypes"><Description dt:dt="string">E-Prime Primary Realtime Clock</Description><StartTime><Timestamp dt:dt="int">0</Timestamp><DateUtc dt:dt="string">2017-05-10T15:07:38Z</DateUtc></StartTime><FrequencyChanges><FrequencyChange><Frequency dt:dt="r8">3312919</Frequency><Timestamp dt:dt="r8">86948306030</Timestamp><Current dt:dt="…	75.028	2135719	2132219	2135719	2132202	1	right	1049634246	2017-10-05	17:07:38	15:07:38	female	113241	29756	-1	29740	114769	113258	-1	113241	407163	379811	-1	379785	1	1	1	1				practUP	phasePRACTICE1	49	NF06	294876	294576	294876	294565	d	294565	292857	294565	292848	1708
GofDak_1024-768_new	11	3	21	<?xml version="1.0"?>\n<Clock xmlns:dt="urn:schemas-microsoft-com:datatypes"><Description dt:dt="string">E-Prime Primary Realtime Clock</Description><StartTime><Timestamp dt:dt="int">0</Timestamp><DateUtc dt:dt="string">2017-05-10T15:07:38Z</DateUtc></StartTime><FrequencyChanges><FrequencyChange><Frequency dt:dt="r8">3312919</Frequency><Timestamp dt:dt="r8">86948306030</Timestamp><Current dt:dt="…	75.028	2135719	2132219	2135719	2132202	1	right	1049634246	2017-10-05	17:07:38	15:07:38	female	113241	29756	-1	29740	114769	113258	-1	113241	407163	379811	-1	379785	1	1	1	1				practUP	phasePRACTICE1	50	NM04	298169	297869	298169	297852	d	297852	296282	297852	296272	1570
GofDak_1024-768_new	11	3	21	<?xml version="1.0"?>\n<Clock xmlns:dt="urn:schemas-microsoft-com:datatypes"><Description dt:dt="string">E-Prime Primary Realtime Clock</Description><StartTime><Timestamp dt:dt="int">0</Timestamp><DateUtc dt:dt="string">2017-05-10T15:07:38Z</DateUtc></StartTime><FrequencyChanges><FrequencyChange><Frequency dt:dt="r8">3312919</Frequency><Timestamp dt:dt="r8">86948306030</Timestamp><Current dt:dt="…	75.028	2135719	2132219	2135719	2132202	1	right	1049634246	2017-10-05	17:07:38	15:07:38	female	113241	29756	-1	29740	114769	113258	-1	113241	407163	379811	-1	379785	2	2	1	2				practINV	phasePRACTICE1	1	NM08	307778	307478	307778	307475	d	307475	305586	307475	305568	1889
GofDak_1024-768_new	11	3	21	<?xml version="1.0"?>\n<Clock xmlns:dt="urn:schemas-microsoft-com:datatypes"><Description dt:dt="string">E-Prime Primary Realtime Clock</Description><StartTime><Timestamp dt:dt="int">0</Timestamp><DateUtc dt:dt="string">2017-05-10T15:07:38Z</DateUtc></StartTime><FrequencyChanges><FrequencyChange><Frequency dt:dt="r8">3312919</Frequency><Timestamp dt:dt="r8">86948306030</Timestamp><Current dt:dt="…	75.028	2135719	2132219	2135719	2132202	1	right	1049634246	2017-10-05	17:07:38	15:07:38	female	113241	29756	-1	29740	114769	113258	-1	113241	407163	379811	-1	379785	2	2	1	2				practINV	phasePRACTICE1	2	NM21	311097	310797	311097	310786	d	310786	309011	310786	309000	1775
GofDak_1024-768_new	11	3	21	<?xml version="1.0"?>\n<Clock xmlns:dt="urn:schemas-microsoft-com:datatypes"><Description dt:dt="string">E-Prime Primary Realtime Clock</Description><StartTime><Timestamp dt:dt="int">0</Timestamp><DateUtc dt:dt="string">2017-05-10T15:07:38Z</DateUtc></StartTime><FrequencyChanges><FrequencyChange><Frequency dt:dt="r8">3312919</Frequency><Timestamp dt:dt="r8">86948306030</Timestamp><Current dt:dt="…	75.028	2135719	2132219	2135719	2132202	1	right	1049634246	2017-10-05	17:07:38	15:07:38	female	113241	29756	-1	29740	114769	113258	-1	113241	407163	379811	-1	379785	2	2	1	2				practINV	phasePRACTICE1	3	NM02	314549	314249	314549	314239	d	314239	312330	314239	312311	1909
GofDak_1024-768_new	11	3	21	<?xml version="1.0"?>\n<Clock xmlns:dt="urn:schemas-microsoft-com:datatypes"><Description dt:dt="string">E-Prime Primary Realtime Clock</Description><StartTime><Timestamp dt:dt="int">0</Timestamp><DateUtc dt:dt="string">2017-05-10T15:07:38Z</DateUtc></StartTime><FrequencyChanges><FrequencyChange><Frequency dt:dt="r8">3312919</Frequency><Timestamp dt:dt="r8">86948306030</Timestamp><Current dt:dt="…	75.028	2135719	2132219	2135719	2132202	1	right	1049634246	2017-10-05	17:07:38	15:07:38	female	113241	29756	-1	29740	114769	113258	-1	113241	407163	379811	-1	379785	2	2	1	2				practINV	phasePRACTICE1	4	NM21	317601	317301	317601	317292	l	317292	315742	317292	315735	1550
GofDak_1024-768_new	11	3	21	<?xml version="1.0"?>\n<Clock xmlns:dt="urn:schemas-microsoft-com:datatypes"><Description dt:dt="string">E-Prime Primary Realtime Clock</Description><StartTime><Timestamp dt:dt="int">0</Timestamp><DateUtc dt:dt="string">2017-05-10T15:07:38Z</DateUtc></StartTime><FrequencyChanges><FrequencyChange><Frequency dt:dt="r8">3312919</Frequency><Timestamp dt:dt="r8">86948306030</Timestamp><Current dt:dt="…	75.028	2135719	2132219	2135719	2132202	1	right	1049634246	2017-10-05	17:07:38	15:07:38	female	113241	29756	-1	29740	114769	113258	-1	113241	407163	379811	-1	379785	2	2	1	2				practINV	phasePRACTICE1	5	NF02	320880	320580	320880	320571	d	320571	318914	320571	318895	1657
GofDak_1024-768_new	11	3	21	<?xml version="1.0"?>\n<Clock xmlns:dt="urn:schemas-microsoft-com:datatypes"><Description dt:dt="string">E-Prime Primary Realtime Clock</Description><StartTime><Timestamp dt:dt="int">0</Timestamp><DateUtc dt:dt="string">2017-05-10T15:07:38Z</DateUtc></StartTime><FrequencyChanges><FrequencyChange><Frequency dt:dt="r8">3312919</Frequency><Timestamp dt:dt="r8">86948306030</Timestamp><Current dt:dt="…	75.028	2135719	2132219	2135719	2132202	1	right	1049634246	2017-10-05	17:07:38	15:07:38	female	113241	29756	-1	29740	114769	113258	-1	113241	407163	379811	-1	379785	2	2	1	2				practINV	phasePRACTICE1	6	NM21	324452	324152	324452	324137	l	324137	322193	324137	322183	1944
GofDak_1024-768_new	11	3	21	<?xml version="1.0"?>\n<Clock xmlns:dt="urn:schemas-microsoft-com:datatypes"><Description dt:dt="string">E-Prime Primary Realtime Clock</Description><StartTime><Timestamp dt:dt="int">0</Timestamp><DateUtc dt:dt="string">2017-05-10T15:07:38Z</DateUtc></StartTime><FrequencyChanges><FrequencyChange><Frequency dt:dt="r8">3312919</Frequency><Timestamp dt:dt="r8">86948306030</Timestamp><Current dt:dt="…	75.028	2135719	2132219	2135719	2132202	1	right	1049634246	2017-10-05	17:07:38	15:07:38	female	113241	29756	-1	29740	114769	113258	-1	113241	407163	379811	-1	379785	2	2	1	2				practINV	phasePRACTICE1	7	NF06	328424	328124	328424	328119	l	328119	326525	328119	326519	1594
GofDak_1024-768_new	11	3	21	<?xml version="1.0"?>\n<Clock xmlns:dt="urn:schemas-microsoft-com:datatypes"><Description dt:dt="string">E-Prime Primary Realtime Clock</Description><StartTime><Timestamp dt:dt="int">0</Timestamp><DateUtc dt:dt="string">2017-05-10T15:07:38Z</DateUtc></StartTime><FrequencyChanges><FrequencyChange><Frequency dt:dt="r8">3312919</Frequency><Timestamp dt:dt="r8">86948306030</Timestamp><Current dt:dt="…	75.028	2135719	2132219	2135719	2132202	1	right	1049634246	2017-10-05	17:07:38	15:07:38	female	113241	29756	-1	29740	114769	113258	-1	113241	407163	379811	-1	379785	2	2	1	2				practINV	phasePRACTICE1	8	NF01	331569	331269	331569	331260	d	331260	329563	331260	329551	1697
GofDak_1024-768_new	11	3	21	<?xml version="1.0"?>\n<Clock xmlns:dt="urn:schemas-microsoft-com:datatypes"><Description dt:dt="string">E-Prime Primary Realtime Clock</Description><StartTime><Timestamp dt:dt="int">0</Timestamp><DateUtc dt:dt="string">2017-05-10T15:07:38Z</DateUtc></StartTime><FrequencyChanges><FrequencyChange><Frequency dt:dt="r8">3312919</Frequency><Timestamp dt:dt="r8">86948306030</Timestamp><Current dt:dt="…	75.028	2135719	2132219	2135719	2132202	1	right	1049634246	2017-10-05	17:07:38	15:07:38	female	113241	29756	-1	29740	114769	113258	-1	113241	407163	379811	-1	379785	2	2	1	2				practINV	phasePRACTICE1	9	NF01	336155	335855	336155	335849	l	335849	334015	335849	334006	1834
GofDak_1024-768_new	11	3	21	<?xml version="1.0"?>\n<Clock xmlns:dt="urn:schemas-microsoft-com:datatypes"><Description dt:dt="string">E-Prime Primary Realtime Clock</Description><StartTime><Timestamp dt:dt="int">0</Timestamp><DateUtc dt:dt="string">2017-05-10T15:07:38Z</DateUtc></StartTime><FrequencyChanges><FrequencyChange><Frequency dt:dt="r8">3312919</Frequency><Timestamp dt:dt="r8">86948306030</Timestamp><Current dt:dt="…	75.028	2135719	2132219	2135719	2132202	1	right	1049634246	2017-10-05	17:07:38	15:07:38	female	113241	29756	-1	29740	114769	113258	-1	113241	407163	379811	-1	379785	2	2	1	2				practINV	phasePRACTICE1	10	NM101	339353	339053	339353	339039	l	339039	337294	339039	337286	1745
GofDak_1024-768_new	11	3	21	<?xml version="1.0"?>\n<Clock xmlns:dt="urn:schemas-microsoft-com:datatypes"><Description dt:dt="string">E-Prime Primary Realtime Clock</Description><StartTime><Timestamp dt:dt="int">0</Timestamp><DateUtc dt:dt="string">2017-05-10T15:07:38Z</DateUtc></StartTime><FrequencyChanges><FrequencyChange><Frequency dt:dt="r8">3312919</Frequency><Timestamp dt:dt="r8">86948306030</Timestamp><Current dt:dt="…	75.028	2135719	2132219	2135719	2132202	1	right	1049634246	2017-10-05	17:07:38	15:07:38	female	113241	29756	-1	29740	114769	113258	-1	113241	407163	379811	-1	379785	2	2	1	2				practINV	phasePRACTICE1	11	NM09	345338	345038	345338	345034	l	345034	343278	345034	343270	1756
GofDak_1024-768_new	11	3	21	<?xml version="1.0"?>\n<Clock xmlns:dt="urn:schemas-microsoft-com:datatypes"><Description dt:dt="string">E-Prime Primary Realtime Clock</Description><StartTime><Timestamp dt:dt="int">0</Timestamp><DateUtc dt:dt="string">2017-05-10T15:07:38Z</DateUtc></StartTime><FrequencyChanges><FrequencyChange><Frequency dt:dt="r8">3312919</Frequency><Timestamp dt:dt="r8">86948306030</Timestamp><Current dt:dt="…	75.028	2135719	2132219	2135719	2132202	1	right	1049634246	2017-10-05	17:07:38	15:07:38	female	113241	29756	-1	29740	114769	113258	-1	113241	407163	379811	-1	379785	2	2	1	2				practINV	phasePRACTICE1	12	NF04	348630	348330	348630	348323	d	348323	346384	348323	346366	1939
GofDak_1024-768_new	11	3	21	<?xml version="1.0"?>\n<Clock xmlns:dt="urn:schemas-microsoft-com:datatypes"><Description dt:dt="string">E-Prime Primary Realtime Clock</Description><StartTime><Timestamp dt:dt="int">0</Timestamp><DateUtc dt:dt="string">2017-05-10T15:07:38Z</DateUtc></StartTime><FrequencyChanges><FrequencyChange><Frequency dt:dt="r8">3312919</Frequency><Timestamp dt:dt="r8">86948306030</Timestamp><Current dt:dt="…	75.028	2135719	2132219	2135719	2132202	1	right	1049634246	2017-10-05	17:07:38	15:07:38	female	113241	29756	-1	29740	114769	113258	-1	113241	407163	379811	-1	379785	2	2	1	2				practINV	phasePRACTICE1	13	NF02	352228	351928	352228	351923	l	351923	349929	351923	349918	1994
GofDak_1024-768_new	11	3	21	<?xml version="1.0"?>\n<Clock xmlns:dt="urn:schemas-microsoft-com:datatypes"><Description dt:dt="string">E-Prime Primary Realtime Clock</Description><StartTime><Timestamp dt:dt="int">0</Timestamp><DateUtc dt:dt="string">2017-05-10T15:07:38Z</DateUtc></StartTime><FrequencyChanges><FrequencyChange><Frequency dt:dt="r8">3312919</Frequency><Timestamp dt:dt="r8">86948306030</Timestamp><Current dt:dt="…	75.028	2135719	2132219	2135719	2132202	1	right	1049634246	2017-10-05	17:07:38	15:07:38	female	113241	29756	-1	29740	114769	113258	-1	113241	407163	379811	-1	379785	2	2	1	2				practINV	phasePRACTICE1	14	NM10	355480	355180	355480	355166	d	355166	353501	355166	353493	1665
GofDak_1024-768_new	11	3	21	<?xml version="1.0"?>\n<Clock xmlns:dt="urn:schemas-microsoft-com:datatypes"><Description dt:dt="string">E-Prime Primary Realtime Clock</Description><StartTime><Timestamp dt:dt="int">0</Timestamp><DateUtc dt:dt="string">2017-05-10T15:07:38Z</DateUtc></StartTime><FrequencyChanges><FrequencyChange><Frequency dt:dt="r8">3312919</Frequency><Timestamp dt:dt="r8">86948306030</Timestamp><Current dt:dt="…	75.028	2135719	2132219	2135719	2132202	1	right	1049634246	2017-10-05	17:07:38	15:07:38	female	113241	29756	-1	29740	114769	113258	-1	113241	407163	379811	-1	379785	2	2	1	2				practINV	phasePRACTICE1	15	NF105	358946	358646	358946	358636	l	358636	357006	358636	356989	1630
GofDak_1024-768_new	11	3	21	<?xml version="1.0"?>\n<Clock xmlns:dt="urn:schemas-microsoft-com:datatypes"><Description dt:dt="string">E-Prime Primary Realtime Clock</Description><StartTime><Timestamp dt:dt="int">0</Timestamp><DateUtc dt:dt="string">2017-05-10T15:07:38Z</DateUtc></StartTime><FrequencyChanges><FrequencyChange><Frequency dt:dt="r8">3312919</Frequency><Timestamp dt:dt="r8">86948306030</Timestamp><Current dt:dt="…	75.028	2135719	2132219	2135719	2132202	1	right	1049634246	2017-10-05	17:07:38	15:07:38	female	113241	29756	-1	29740	114769	113258	-1	113241	407163	379811	-1	379785	2	2	1	2				practINV	phasePRACTICE1	16	NF11	361998	361698	361998	361681	l	361681	360125	361681	360109	1556
GofDak_1024-768_new	11	3	21	<?xml version="1.0"?>\n<Clock xmlns:dt="urn:schemas-microsoft-com:datatypes"><Description dt:dt="string">E-Prime Primary Realtime Clock</Description><StartTime><Timestamp dt:dt="int">0</Timestamp><DateUtc dt:dt="string">2017-05-10T15:07:38Z</DateUtc></StartTime><FrequencyChanges><FrequencyChange><Frequency dt:dt="r8">3312919</Frequency><Timestamp dt:dt="r8">86948306030</Timestamp><Current dt:dt="…	75.028	2135719	2132219	2135719	2132202	1	right	1049634246	2017-10-05	17:07:38	15:07:38	female	113241	29756	-1	29740	114769	113258	-1	113241	407163	379811	-1	379785	2	2	1	2				practINV	phasePRACTICE1	17	NM08	365303	365003	365303	364989	l	364989	363084	364989	363077	1905
GofDak_1024-768_new	11	3	21	<?xml version="1.0"?>\n<Clock xmlns:dt="urn:schemas-microsoft-com:datatypes"><Description dt:dt="string">E-Prime Primary Realtime Clock</Description><StartTime><Timestamp dt:dt="int">0</Timestamp><DateUtc dt:dt="string">2017-05-10T15:07:38Z</DateUtc></StartTime><FrequencyChanges><FrequencyChange><Frequency dt:dt="r8">3312919</Frequency><Timestamp dt:dt="r8">86948306030</Timestamp><Current dt:dt="…	75.028	2135719	2132219	2135719	2132202	1	right	1049634246	2017-10-05	17:07:38	15:07:38	female	113241	29756	-1	29740	114769	113258	-1	113241	407163	379811	-1	379785	2	2	1	2				practINV	phasePRACTICE1	18	NF01	368715	368415	368715	368407	d	368407	366616	368407	366605	1791
GofDak_1024-768_new	11	3	21	<?xml version="1.0"?>\n<Clock xmlns:dt="urn:schemas-microsoft-com:datatypes"><Description dt:dt="string">E-Prime Primary Realtime Clock</Description><StartTime><Timestamp dt:dt="int">0</Timestamp><DateUtc dt:dt="string">2017-05-10T15:07:38Z</DateUtc></StartTime><FrequencyChanges><FrequencyChange><Frequency dt:dt="r8">3312919</Frequency><Timestamp dt:dt="r8">86948306030</Timestamp><Current dt:dt="…	75.028	2135719	2132219	2135719	2132202	1	right	1049634246	2017-10-05	17:07:38	15:07:38	female	113241	29756	-1	29740	114769	113258	-1	113241	407163	379811	-1	379785	2	2	1	2				practINV	phasePRACTICE1	19	NM08	371967	371667	371967	371659	l	371659	369735	371659	369717	1924
GofDak_1024-768_new	11	3	21	<?xml version="1.0"?>\n<Clock xmlns:dt="urn:schemas-microsoft-com:datatypes"><Description dt:dt="string">E-Prime Primary Realtime Clock</Description><StartTime><Timestamp dt:dt="int">0</Timestamp><DateUtc dt:dt="string">2017-05-10T15:07:38Z</DateUtc></StartTime><FrequencyChanges><FrequencyChange><Frequency dt:dt="r8">3312919</Frequency><Timestamp dt:dt="r8">86948306030</Timestamp><Current dt:dt="…	75.028	2135719	2132219	2135719	2132202	1	right	1049634246	2017-10-05	17:07:38	15:07:38	female	113241	29756	-1	29740	114769	113258	-1	113241	407163	379811	-1	379785	2	2	1	2				practINV	phasePRACTICE1	20	NF06	375327	375027	375327	375022	d	375022	373347	375022	373341	1675
GofDak_1024-768_new	11	3	21	<?xml version="1.0"?>\n<Clock xmlns:dt="urn:schemas-microsoft-com:datatypes"><Description dt:dt="string">E-Prime Primary Realtime Clock</Description><StartTime><Timestamp dt:dt="int">0</Timestamp><DateUtc dt:dt="string">2017-05-10T15:07:38Z</DateUtc></StartTime><FrequencyChanges><FrequencyChange><Frequency dt:dt="r8">3312919</Frequency><Timestamp dt:dt="r8">86948306030</Timestamp><Current dt:dt="…	75.028	2135719	2132219	2135719	2132202	1	right	1049634246	2017-10-05	17:07:38	15:07:38	female	113241	29756	-1	29740	114769	113258	-1	113241	407163	379811	-1	379785	3				1	1	1	phaseUPFAce	phaseXPface	1	NF11	410366	410066	410366	410058	l	410058	408187	410058	408174	1871
GofDak_1024-768_new	11	3	21	<?xml version="1.0"?>\n<Clock xmlns:dt="urn:schemas-microsoft-com:datatypes"><Description dt:dt="string">E-Prime Primary Realtime Clock</Description><StartTime><Timestamp dt:dt="int">0</Timestamp><DateUtc dt:dt="string">2017-05-10T15:07:38Z</DateUtc></StartTime><FrequencyChanges><FrequencyChange><Frequency dt:dt="r8">3312919</Frequency><Timestamp dt:dt="r8">86948306030</Timestamp><Current dt:dt="…	75.028	2135719	2132219	2135719	2132202	1	right	1049634246	2017-10-05	17:07:38	15:07:38	female	113241	29756	-1	29740	114769	113258	-1	113241	407163	379811	-1	379785	3				1	1	1	phaseUPFAce	phaseXPface	2	NF109	415085	414785	415085	414769	d	414769	413065	414769	413059	1704
GofDak_1024-768_new	11	3	21	<?xml version="1.0"?>\n<Clock xmlns:dt="urn:schemas-microsoft-com:datatypes"><Description dt:dt="string">E-Prime Primary Realtime Clock</Description><StartTime><Timestamp dt:dt="int">0</Timestamp><DateUtc dt:dt="string">2017-05-10T15:07:38Z</DateUtc></StartTime><FrequencyChanges><FrequencyChange><Frequency dt:dt="r8">3312919</Frequency><Timestamp dt:dt="r8">86948306030</Timestamp><Current dt:dt="…	75.028	2135719	2132219	2135719	2132202	1	right	1049634246	2017-10-05	17:07:38	15:07:38	female	113241	29756	-1	29740	114769	113258	-1	113241	407163	379811	-1	379785	3				1	1	1	phaseUPFAce	phaseXPface	3	NF109	418457	418157	418457	418139	l	418139	416184	418139	416171	1955
GofDak_1024-768_new	11	3	21	<?xml version="1.0"?>\n<Clock xmlns:dt="urn:schemas-microsoft-com:datatypes"><Description dt:dt="string">E-Prime Primary Realtime Clock</Description><StartTime><Timestamp dt:dt="int">0</Timestamp><DateUtc dt:dt="string">2017-05-10T15:07:38Z</DateUtc></StartTime><FrequencyChanges><FrequencyChange><Frequency dt:dt="r8">3312919</Frequency><Timestamp dt:dt="r8">86948306030</Timestamp><Current dt:dt="…	75.028	2135719	2132219	2135719	2132202	1	right	1049634246	2017-10-05	17:07:38	15:07:38	female	113241	29756	-1	29740	114769	113258	-1	113241	407163	379811	-1	379785	3				1	1	1	phaseUPFAce	phaseXPface	4	NF04	421709	421409	421709	421398	d	421398	419636	421398	419618	1762
GofDak_1024-768_new	11	3	21	<?xml version="1.0"?>\n<Clock xmlns:dt="urn:schemas-microsoft-com:datatypes"><Description dt:dt="string">E-Prime Primary Realtime Clock</Description><StartTime><Timestamp dt:dt="int">0</Timestamp><DateUtc dt:dt="string">2017-05-10T15:07:38Z</DateUtc></StartTime><FrequencyChanges><FrequencyChange><Frequency dt:dt="r8">3312919</Frequency><Timestamp dt:dt="r8">86948306030</Timestamp><Current dt:dt="…	75.028	2135719	2132219	2135719	2132202	1	right	1049634246	2017-10-05	17:07:38	15:07:38	female	113241	29756	-1	29740	114769	113258	-1	113241	407163	379811	-1	379785	3				1	1	1	phaseUPFAce	phaseXPface	5	NM08	425494	425194	425494	425178	d	425178	423235	425178	423218	1943
GofDak_1024-768_new	11	3	21	<?xml version="1.0"?>\n<Clock xmlns:dt="urn:schemas-microsoft-com:datatypes"><Description dt:dt="string">E-Prime Primary Realtime Clock</Description><StartTime><Timestamp dt:dt="int">0</Timestamp><DateUtc dt:dt="string">2017-05-10T15:07:38Z</DateUtc></StartTime><FrequencyChanges><FrequencyChange><Frequency dt:dt="r8">3312919</Frequency><Timestamp dt:dt="r8">86948306030</Timestamp><Current dt:dt="…	75.028	2135719	2132219	2135719	2132202	1	right	1049634246	2017-10-05	17:07:38	15:07:38	female	113241	29756	-1	29740	114769	113258	-1	113241	407163	379811	-1	379785	3				1	1	1	phaseUPFAce	phaseXPface	6	NM08	429533	429233	429533	429226	l	429226	427513	429226	427498	1713
GofDak_1024-768_new	11	3	21	<?xml version="1.0"?>\n<Clock xmlns:dt="urn:schemas-microsoft-com:datatypes"><Description dt:dt="string">E-Prime Primary Realtime Clock</Description><StartTime><Timestamp dt:dt="int">0</Timestamp><DateUtc dt:dt="string">2017-05-10T15:07:38Z</DateUtc></StartTime><FrequencyChanges><FrequencyChange><Frequency dt:dt="r8">3312919</Frequency><Timestamp dt:dt="r8">86948306030</Timestamp><Current dt:dt="…	75.028	2135719	2132219	2135719	2132202	1	right	1049634246	2017-10-05	17:07:38	15:07:38	female	113241	29756	-1	29740	114769	113258	-1	113241	407163	379811	-1	379785	3				1	1	1	phaseUPFAce	phaseXPface	7	NF11	432985	432685	432985	432667	d	432667	430712	432667	430706	1955
GofDak_1024-768_new	11	3	21	<?xml version="1.0"?>\n<Clock xmlns:dt="urn:schemas-microsoft-com:datatypes"><Description dt:dt="string">E-Prime Primary Realtime Clock</Description><StartTime><Timestamp dt:dt="int">0</Timestamp><DateUtc dt:dt="string">2017-05-10T15:07:38Z</DateUtc></StartTime><FrequencyChanges><FrequencyChange><Frequency dt:dt="r8">3312919</Frequency><Timestamp dt:dt="r8">86948306030</Timestamp><Current dt:dt="…	75.028	2135719	2132219	2135719	2132202	1	right	1049634246	2017-10-05	17:07:38	15:07:38	female	113241	29756	-1	29740	114769	113258	-1	113241	407163	379811	-1	379785	3				1	1	1	phaseUPFAce	phaseXPface	8	NF06	435997	435697	435997	435679	d	435679	434057	435679	434050	1622
GofDak_1024-768_new	11	3	21	<?xml version="1.0"?>\n<Clock xmlns:dt="urn:schemas-microsoft-com:datatypes"><Description dt:dt="string">E-Prime Primary Realtime Clock</Description><StartTime><Timestamp dt:dt="int">0</Timestamp><DateUtc dt:dt="string">2017-05-10T15:07:38Z</DateUtc></StartTime><FrequencyChanges><FrequencyChange><Frequency dt:dt="r8">3312919</Frequency><Timestamp dt:dt="r8">86948306030</Timestamp><Current dt:dt="…	75.028	2135719	2132219	2135719	2132202	1	right	1049634246	2017-10-05	17:07:38	15:07:38	female	113241	29756	-1	29740	114769	113258	-1	113241	407163	379811	-1	379785	3				1	1	1	phaseUPFAce	phaseXPface	9	NM21	439915	439615	439915	439603	l	439603	437803	439603	437794	1800
GofDak_1024-768_new	11	3	21	<?xml version="1.0"?>\n<Clock xmlns:dt="urn:schemas-microsoft-com:datatypes"><Description dt:dt="string">E-Prime Primary Realtime Clock</Description><StartTime><Timestamp dt:dt="int">0</Timestamp><DateUtc dt:dt="string">2017-05-10T15:07:38Z</DateUtc></StartTime><FrequencyChanges><FrequencyChange><Frequency dt:dt="r8">3312919</Frequency><Timestamp dt:dt="r8">86948306030</Timestamp><Current dt:dt="…	75.028	2135719	2132219	2135719	2132202	1	right	1049634246	2017-10-05	17:07:38	15:07:38	female	113241	29756	-1	29740	114769	113258	-1	113241	407163	379811	-1	379785	3				1	1	1	phaseUPFAce	phaseXPface	10	NF09	443274	442974	443274	442956	l	442956	441041	442956	441025	1915
GofDak_1024-768_new	11	3	21	<?xml version="1.0"?>\n<Clock xmlns:dt="urn:schemas-microsoft-com:datatypes"><Description dt:dt="string">E-Prime Primary Realtime Clock</Description><StartTime><Timestamp dt:dt="int">0</Timestamp><DateUtc dt:dt="string">2017-05-10T15:07:38Z</DateUtc></StartTime><FrequencyChanges><FrequencyChange><Frequency dt:dt="r8">3312919</Frequency><Timestamp dt:dt="r8">86948306030</Timestamp><Current dt:dt="…	75.028	2135719	2132219	2135719	2132202	1	right	1049634246	2017-10-05	17:07:38	15:07:38	female	113241	29756	-1	29740	114769	113258	-1	113241	407163	379811	-1	379785	3				1	1	1	phaseUPFAce	phaseXPface	11	NF01	446420	446120	446420	446115	d	446115	444387	446115	444369	1728
GofDak_1024-768_new	11	3	21	<?xml version="1.0"?>\n<Clock xmlns:dt="urn:schemas-microsoft-com:datatypes"><Description dt:dt="string">E-Prime Primary Realtime Clock</Description><StartTime><Timestamp dt:dt="int">0</Timestamp><DateUtc dt:dt="string">2017-05-10T15:07:38Z</DateUtc></StartTime><FrequencyChanges><FrequencyChange><Frequency dt:dt="r8">3312919</Frequency><Timestamp dt:dt="r8">86948306030</Timestamp><Current dt:dt="…	75.028	2135719	2132219	2135719	2132202	1	right	1049634246	2017-10-05	17:07:38	15:07:38	female	113241	29756	-1	29740	114769	113258	-1	113241	407163	379811	-1	379785	3				1	1	1	phaseUPFAce	phaseXPface	12	NF04	450045	449745	450045	449730	d	449730	447826	449730	447809	1904
GofDak_1024-768_new	11	3	21	<?xml version="1.0"?>\n<Clock xmlns:dt="urn:schemas-microsoft-com:datatypes"><Description dt:dt="string">E-Prime Primary Realtime Clock</Description><StartTime><Timestamp dt:dt="int">0</Timestamp><DateUtc dt:dt="string">2017-05-10T15:07:38Z</DateUtc></StartTime><FrequencyChanges><FrequencyChange><Frequency dt:dt="r8">3312919</Frequency><Timestamp dt:dt="r8">86948306030</Timestamp><Current dt:dt="…	75.028	2135719	2132219	2135719	2132202	1	right	1049634246	2017-10-05	17:07:38	15:07:38	female	113241	29756	-1	29740	114769	113258	-1	113241	407163	379811	-1	379785	3				1	1	1	phaseUPFAce	phaseXPface	13	NF105	453230	452930	453230	452924	l	452924	451118	452924	451105	1806
GofDak_1024-768_new	11	3	21	<?xml version="1.0"?>\n<Clock xmlns:dt="urn:schemas-microsoft-com:datatypes"><Description dt:dt="string">E-Prime Primary Realtime Clock</Description><StartTime><Timestamp dt:dt="int">0</Timestamp><DateUtc dt:dt="string">2017-05-10T15:07:38Z</DateUtc></StartTime><FrequencyChanges><FrequencyChange><Frequency dt:dt="r8">3312919</Frequency><Timestamp dt:dt="r8">86948306030</Timestamp><Current dt:dt="…	75.028	2135719	2132219	2135719	2132202	1	right	1049634246	2017-10-05	17:07:38	15:07:38	female	113241	29756	-1	29740	114769	113258	-1	113241	407163	379811	-1	379785	3				1	1	1	phaseUPFAce	phaseXPface	14	NF06	456576	456276	456576	456266	l	456266	454463	456266	454449	1803
GofDak_1024-768_new	11	3	21	<?xml version="1.0"?>\n<Clock xmlns:dt="urn:schemas-microsoft-com:datatypes"><Description dt:dt="string">E-Prime Primary Realtime Clock</Description><StartTime><Timestamp dt:dt="int">0</Timestamp><DateUtc dt:dt="string">2017-05-10T15:07:38Z</DateUtc></StartTime><FrequencyChanges><FrequencyChange><Frequency dt:dt="r8">3312919</Frequency><Timestamp dt:dt="r8">86948306030</Timestamp><Current dt:dt="…	75.028	2135719	2132219	2135719	2132202	1	right	1049634246	2017-10-05	17:07:38	15:07:38	female	113241	29756	-1	29740	114769	113258	-1	113241	407163	379811	-1	379785	3				1	1	1	phaseUPFAce	phaseXPface	15	NM101	459908	459608	459908	459602	d	459602	457968	459602	457953	1634
GofDak_1024-768_new	11	3	21	<?xml version="1.0"?>\n<Clock xmlns:dt="urn:schemas-microsoft-com:datatypes"><Description dt:dt="string">E-Prime Primary Realtime Clock</Description><StartTime><Timestamp dt:dt="int">0</Timestamp><DateUtc dt:dt="string">2017-05-10T15:07:38Z</DateUtc></StartTime><FrequencyChanges><FrequencyChange><Frequency dt:dt="r8">3312919</Frequency><Timestamp dt:dt="r8">86948306030</Timestamp><Current dt:dt="…	75.028	2135719	2132219	2135719	2132202	1	right	1049634246	2017-10-05	17:07:38	15:07:38	female	113241	29756	-1	29740	114769	113258	-1	113241	407163	379811	-1	379785	3				1	1	1	phaseUPFAce	phaseXPface	16	NF04	463520	463220	463520	463215	l	463215	461234	463215	461216	1981
GofDak_1024-768_new	11	3	21	<?xml version="1.0"?>\n<Clock xmlns:dt="urn:schemas-microsoft-com:datatypes"><Description dt:dt="string">E-Prime Primary Realtime Clock</Description><StartTime><Timestamp dt:dt="int">0</Timestamp><DateUtc dt:dt="string">2017-05-10T15:07:38Z</DateUtc></StartTime><FrequencyChanges><FrequencyChange><Frequency dt:dt="r8">3312919</Frequency><Timestamp dt:dt="r8">86948306030</Timestamp><Current dt:dt="…	75.028	2135719	2132219	2135719	2132202	1	right	1049634246	2017-10-05	17:07:38	15:07:38	female	113241	29756	-1	29740	114769	113258	-1	113241	407163	379811	-1	379785	3				1	1	1	phaseUPFAce	phaseXPface	17	NM05	466425	466125	466425	466117	l	466117	464579	466117	464568	1538
GofDak_1024-768_new	11	3	21	<?xml version="1.0"?>\n<Clock xmlns:dt="urn:schemas-microsoft-com:datatypes"><Description dt:dt="string">E-Prime Primary Realtime Clock</Description><StartTime><Timestamp dt:dt="int">0</Timestamp><DateUtc dt:dt="string">2017-05-10T15:07:38Z</DateUtc></StartTime><FrequencyChanges><FrequencyChange><Frequency dt:dt="r8">3312919</Frequency><Timestamp dt:dt="r8">86948306030</Timestamp><Current dt:dt="…	75.028	2135719	2132219	2135719	2132202	1	right	1049634246	2017-10-05	17:07:38	15:07:38	female	113241	29756	-1	29740	114769	113258	-1	113241	407163	379811	-1	379785	3				1	1	1	phaseUPFAce	phaseXPface	18	NM05	469637	469337	469637	469321	d	469321	467551	469321	467544	1770
GofDak_1024-768_new	11	3	21	<?xml version="1.0"?>\n<Clock xmlns:dt="urn:schemas-microsoft-com:datatypes"><Description dt:dt="string">E-Prime Primary Realtime Clock</Description><StartTime><Timestamp dt:dt="int">0</Timestamp><DateUtc dt:dt="string">2017-05-10T15:07:38Z</DateUtc></StartTime><FrequencyChanges><FrequencyChange><Frequency dt:dt="r8">3312919</Frequency><Timestamp dt:dt="r8">86948306030</Timestamp><Current dt:dt="…	75.028	2135719	2132219	2135719	2132202	1	right	1049634246	2017-10-05	17:07:38	15:07:38	female	113241	29756	-1	29740	114769	113258	-1	113241	407163	379811	-1	379785	3				1	1	1	phaseUPFAce	phaseXPface	19	NM21	472863	472563	472863	472552	l	472552	470737	472552	470728	1815
GofDak_1024-768_new	11	3	21	<?xml version="1.0"?>\n<Clock xmlns:dt="urn:schemas-microsoft-com:datatypes"><Description dt:dt="string">E-Prime Primary Realtime Clock</Description><StartTime><Timestamp dt:dt="int">0</Timestamp><DateUtc dt:dt="string">2017-05-10T15:07:38Z</DateUtc></StartTime><FrequencyChanges><FrequencyChange><Frequency dt:dt="r8">3312919</Frequency><Timestamp dt:dt="r8">86948306030</Timestamp><Current dt:dt="…	75.028	2135719	2132219	2135719	2132202	1	right	1049634246	2017-10-05	17:07:38	15:07:38	female	113241	29756	-1	29740	114769	113258	-1	113241	407163	379811	-1	379785	3				1	1	1	phaseUPFAce	phaseXPface	20	NM02	476275	475975	476275	475964	d	475964	473976	475964	473968	1988
GofDak_1024-768_new	11	3	21	<?xml version="1.0"?>\n<Clock xmlns:dt="urn:schemas-microsoft-com:datatypes"><Description dt:dt="string">E-Prime Primary Realtime Clock</Description><StartTime><Timestamp dt:dt="int">0</Timestamp><DateUtc dt:dt="string">2017-05-10T15:07:38Z</DateUtc></StartTime><FrequencyChanges><FrequencyChange><Frequency dt:dt="r8">3312919</Frequency><Timestamp dt:dt="r8">86948306030</Timestamp><Current dt:dt="…	75.028	2135719	2132219	2135719	2132202	1	right	1049634246	2017-10-05	17:07:38	15:07:38	female	113241	29756	-1	29740	114769	113258	-1	113241	407163	379811	-1	379785	4				2	1	2	phaseINVFAce	phaseXPface	1	NM03	479887	479587	479887	479569	l	479569	477694	479569	477688	1875
GofDak_1024-768_new	11	3	21	<?xml version="1.0"?>\n<Clock xmlns:dt="urn:schemas-microsoft-com:datatypes"><Description dt:dt="string">E-Prime Primary Realtime Clock</Description><StartTime><Timestamp dt:dt="int">0</Timestamp><DateUtc dt:dt="string">2017-05-10T15:07:38Z</DateUtc></StartTime><FrequencyChanges><FrequencyChange><Frequency dt:dt="r8">3312919</Frequency><Timestamp dt:dt="r8">86948306030</Timestamp><Current dt:dt="…	75.028	2135719	2132219	2135719	2132202	1	right	1049634246	2017-10-05	17:07:38	15:07:38	female	113241	29756	-1	29740	114769	113258	-1	113241	407163	379811	-1	379785	4				2	1	2	phaseINVFAce	phaseXPface	2	NM08	483499	483199	483499	483187	l	483187	481293	483187	481280	1894
GofDak_1024-768_new	11	3	21	<?xml version="1.0"?>\n<Clock xmlns:dt="urn:schemas-microsoft-com:datatypes"><Description dt:dt="string">E-Prime Primary Realtime Clock</Description><StartTime><Timestamp dt:dt="int">0</Timestamp><DateUtc dt:dt="string">2017-05-10T15:07:38Z</DateUtc></StartTime><FrequencyChanges><FrequencyChange><Frequency dt:dt="r8">3312919</Frequency><Timestamp dt:dt="r8">86948306030</Timestamp><Current dt:dt="…	75.028	2135719	2132219	2135719	2132202	1	right	1049634246	2017-10-05	17:07:38	15:07:38	female	113241	29756	-1	29740	114769	113258	-1	113241	407163	379811	-1	379785	4				2	1	2	phaseINVFAce	phaseXPface	3	NM05	486711	486411	486711	486393	d	486393	484532	486393	484519	1861
GofDak_1024-768_new	11	3	21	<?xml version="1.0"?>\n<Clock xmlns:dt="urn:schemas-microsoft-com:datatypes"><Description dt:dt="string">E-Prime Primary Realtime Clock</Description><StartTime><Timestamp dt:dt="int">0</Timestamp><DateUtc dt:dt="string">2017-05-10T15:07:38Z</DateUtc></StartTime><FrequencyChanges><FrequencyChange><Frequency dt:dt="r8">3312919</Frequency><Timestamp dt:dt="r8">86948306030</Timestamp><Current dt:dt="…	75.028	2135719	2132219	2135719	2132202	1	right	1049634246	2017-10-05	17:07:38	15:07:38	female	113241	29756	-1	29740	114769	113258	-1	113241	407163	379811	-1	379785	4				2	1	2	phaseINVFAce	phaseXPface	4	NF105	490110	489810	490110	489795	d	489795	488277	489795	488271	1518
GofDak_1024-768_new	11	3	21	<?xml version="1.0"?>\n<Clock xmlns:dt="urn:schemas-microsoft-com:datatypes"><Description dt:dt="string">E-Prime Primary Realtime Clock</Description><StartTime><Timestamp dt:dt="int">0</Timestamp><DateUtc dt:dt="string">2017-05-10T15:07:38Z</DateUtc></StartTime><FrequencyChanges><FrequencyChange><Frequency dt:dt="r8">3312919</Frequency><Timestamp dt:dt="r8">86948306030</Timestamp><Current dt:dt="…	75.028	2135719	2132219	2135719	2132202	1	right	1049634246	2017-10-05	17:07:38	15:07:38	female	113241	29756	-1	29740	114769	113258	-1	113241	407163	379811	-1	379785	4				2	1	2	phaseINVFAce	phaseXPface	5	NF11	493482	493182	493482	493168	l	493168	491649	493168	491631	1519
GofDak_1024-768_new	11	3	21	<?xml version="1.0"?>\n<Clock xmlns:dt="urn:schemas-microsoft-com:datatypes"><Description dt:dt="string">E-Prime Primary Realtime Clock</Description><StartTime><Timestamp dt:dt="int">0</Timestamp><DateUtc dt:dt="string">2017-05-10T15:07:38Z</DateUtc></StartTime><FrequencyChanges><FrequencyChange><Frequency dt:dt="r8">3312919</Frequency><Timestamp dt:dt="r8">86948306030</Timestamp><Current dt:dt="…	75.028	2135719	2132219	2135719	2132202	1	right	1049634246	2017-10-05	17:07:38	15:07:38	female	113241	29756	-1	29740	114769	113258	-1	113241	407163	379811	-1	379785	4				2	1	2	phaseINVFAce	phaseXPface	6	NF06	496761	496461	496761	496444	l	496444	494648	496444	494631	1796
GofDak_1024-768_new	11	3	21	<?xml version="1.0"?>\n<Clock xmlns:dt="urn:schemas-microsoft-com:datatypes"><Description dt:dt="string">E-Prime Primary Realtime Clock</Description><StartTime><Timestamp dt:dt="int">0</Timestamp><DateUtc dt:dt="string">2017-05-10T15:07:38Z</DateUtc></StartTime><FrequencyChanges><FrequencyChange><Frequency dt:dt="r8">3312919</Frequency><Timestamp dt:dt="r8">86948306030</Timestamp><Current dt:dt="…	75.028	2135719	2132219	2135719	2132202	1	right	1049634246	2017-10-05	17:07:38	15:07:38	female	113241	29756	-1	29740	114769	113258	-1	113241	407163	379811	-1	379785	4				2	1	2	phaseINVFAce	phaseXPface	7	NM02	499799	499499	499799	499488	d	499488	497860	499488	497847	1628
GofDak_1024-768_new	11	3	21	<?xml version="1.0"?>\n<Clock xmlns:dt="urn:schemas-microsoft-com:datatypes"><Description dt:dt="string">E-Prime Primary Realtime Clock</Description><StartTime><Timestamp dt:dt="int">0</Timestamp><DateUtc dt:dt="string">2017-05-10T15:07:38Z</DateUtc></StartTime><FrequencyChanges><FrequencyChange><Frequency dt:dt="r8">3312919</Frequency><Timestamp dt:dt="r8">86948306030</Timestamp><Current dt:dt="…	75.028	2135719	2132219	2135719	2132202	1	right	1049634246	2017-10-05	17:07:38	15:07:38	female	113241	29756	-1	29740	114769	113258	-1	113241	407163	379811	-1	379785	4				2	1	2	phaseINVFAce	phaseXPface	8	NF109	503678	503378	503678	503366	l	503366	501432	503366	501423	1934
GofDak_1024-768_new	11	3	21	<?xml version="1.0"?>\n<Clock xmlns:dt="urn:schemas-microsoft-com:datatypes"><Description dt:dt="string">E-Prime Primary Realtime Clock</Description><StartTime><Timestamp dt:dt="int">0</Timestamp><DateUtc dt:dt="string">2017-05-10T15:07:38Z</DateUtc></StartTime><FrequencyChanges><FrequencyChange><Frequency dt:dt="r8">3312919</Frequency><Timestamp dt:dt="r8">86948306030</Timestamp><Current dt:dt="…	75.028	2135719	2132219	2135719	2132202	1	right	1049634246	2017-10-05	17:07:38	15:07:38	female	113241	29756	-1	29740	114769	113258	-1	113241	407163	379811	-1	379785	4				2	1	2	phaseINVFAce	phaseXPface	9	NM10	506757	506457	506757	506451	d	506451	504698	506451	504678	1753
GofDak_1024-768_new	11	3	21	<?xml version="1.0"?>\n<Clock xmlns:dt="urn:schemas-microsoft-com:datatypes"><Description dt:dt="string">E-Prime Primary Realtime Clock</Description><StartTime><Timestamp dt:dt="int">0</Timestamp><DateUtc dt:dt="string">2017-05-10T15:07:38Z</DateUtc></StartTime><FrequencyChanges><FrequencyChange><Frequency dt:dt="r8">3312919</Frequency><Timestamp dt:dt="r8">86948306030</Timestamp><Current dt:dt="…	75.028	2135719	2132219	2135719	2132202	1	right	1049634246	2017-10-05	17:07:38	15:07:38	female	113241	29756	-1	29740	114769	113258	-1	113241	407163	379811	-1	379785	4				2	1	2	phaseINVFAce	phaseXPface	10	NF105	509916	509616	509916	509605	l	509605	508070	509605	508062	1535
GofDak_1024-768_new	11	3	21	<?xml version="1.0"?>\n<Clock xmlns:dt="urn:schemas-microsoft-com:datatypes"><Description dt:dt="string">E-Prime Primary Realtime Clock</Description><StartTime><Timestamp dt:dt="int">0</Timestamp><DateUtc dt:dt="string">2017-05-10T15:07:38Z</DateUtc></StartTime><FrequencyChanges><FrequencyChange><Frequency dt:dt="r8">3312919</Frequency><Timestamp dt:dt="r8">86948306030</Timestamp><Current dt:dt="…	75.028	2135719	2132219	2135719	2132202	1	right	1049634246	2017-10-05	17:07:38	15:07:38	female	113241	29756	-1	29740	114769	113258	-1	113241	407163	379811	-1	379785	4				2	1	2	phaseINVFAce	phaseXPface	11	NM03	513648	513348	513648	513335	l	513335	511668	513335	511654	1667
GofDak_1024-768_new	11	3	21	<?xml version="1.0"?>\n<Clock xmlns:dt="urn:schemas-microsoft-com:datatypes"><Description dt:dt="string">E-Prime Primary Realtime Clock</Description><StartTime><Timestamp dt:dt="int">0</Timestamp><DateUtc dt:dt="string">2017-05-10T15:07:38Z</DateUtc></StartTime><FrequencyChanges><FrequencyChange><Frequency dt:dt="r8">3312919</Frequency><Timestamp dt:dt="r8">86948306030</Timestamp><Current dt:dt="…	75.028	2135719	2132219	2135719	2132202	1	right	1049634246	2017-10-05	17:07:38	15:07:38	female	113241	29756	-1	29740	114769	113258	-1	113241	407163	379811	-1	379785	4				2	1	2	phaseINVFAce	phaseXPface	12	NF11	517060	516760	517060	516751	d	516751	514760	516751	514750	1991
GofDak_1024-768_new	11	3	21	<?xml version="1.0"?>\n<Clock xmlns:dt="urn:schemas-microsoft-com:datatypes"><Description dt:dt="string">E-Prime Primary Realtime Clock</Description><StartTime><Timestamp dt:dt="int">0</Timestamp><DateUtc dt:dt="string">2017-05-10T15:07:38Z</DateUtc></StartTime><FrequencyChanges><FrequencyChange><Frequency dt:dt="r8">3312919</Frequency><Timestamp dt:dt="r8">86948306030</Timestamp><Current dt:dt="…	75.028	2135719	2132219	2135719	2132202	1	right	1049634246	2017-10-05	17:07:38	15:07:38	female	113241	29756	-1	29740	114769	113258	-1	113241	407163	379811	-1	379785	4				2	1	2	phaseINVFAce	phaseXPface	13	NM13	520232	519932	520232	519926	d	519926	518372	519926	518358	1554
GofDak_1024-768_new	11	3	21	<?xml version="1.0"?>\n<Clock xmlns:dt="urn:schemas-microsoft-com:datatypes"><Description dt:dt="string">E-Prime Primary Realtime Clock</Description><StartTime><Timestamp dt:dt="int">0</Timestamp><DateUtc dt:dt="string">2017-05-10T15:07:38Z</DateUtc></StartTime><FrequencyChanges><FrequencyChange><Frequency dt:dt="r8">3312919</Frequency><Timestamp dt:dt="r8">86948306030</Timestamp><Current dt:dt="…	75.028	2135719	2132219	2135719	2132202	1	right	1049634246	2017-10-05	17:07:38	15:07:38	female	113241	29756	-1	29740	114769	113258	-1	113241	407163	379811	-1	379785	4				2	1	2	phaseINVFAce	phaseXPface	14	NF06	523964	523664	523964	523647	d	523647	521718	523647	521710	1929
GofDak_1024-768_new	11	3	21	<?xml version="1.0"?>\n<Clock xmlns:dt="urn:schemas-microsoft-com:datatypes"><Description dt:dt="string">E-Prime Primary Realtime Clock</Description><StartTime><Timestamp dt:dt="int">0</Timestamp><DateUtc dt:dt="string">2017-05-10T15:07:38Z</DateUtc></StartTime><FrequencyChanges><FrequencyChange><Frequency dt:dt="r8">3312919</Frequency><Timestamp dt:dt="r8">86948306030</Timestamp><Current dt:dt="…	75.028	2135719	2132219	2135719	2132202	1	right	1049634246	2017-10-05	17:07:38	15:07:38	female	113241	29756	-1	29740	114769	113258	-1	113241	407163	379811	-1	379785	4				2	1	2	phaseINVFAce	phaseXPface	15	NF109	527242	526942	527242	526933	d	526933	525423	526933	525405	1510
GofDak_1024-768_new	11	3	21	<?xml version="1.0"?>\n<Clock xmlns:dt="urn:schemas-microsoft-com:datatypes"><Description dt:dt="string">E-Prime Primary Realtime Clock</Description><StartTime><Timestamp dt:dt="int">0</Timestamp><DateUtc dt:dt="string">2017-05-10T15:07:38Z</DateUtc></StartTime><FrequencyChanges><FrequencyChange><Frequency dt:dt="r8">3312919</Frequency><Timestamp dt:dt="r8">86948306030</Timestamp><Current dt:dt="…	75.028	2135719	2132219	2135719	2132202	1	right	1049634246	2017-10-05	17:07:38	15:07:38	female	113241	29756	-1	29740	114769	113258	-1	113241	407163	379811	-1	379785	4				2	1	2	phaseINVFAce	phaseXPface	16	NM02	531134	530834	531134	530818	l	530818	529195	530818	529181	1623
GofDak_1024-768_new	11	3	21	<?xml version="1.0"?>\n<Clock xmlns:dt="urn:schemas-microsoft-com:datatypes"><Description dt:dt="string">E-Prime Primary Realtime Clock</Description><StartTime><Timestamp dt:dt="int">0</Timestamp><DateUtc dt:dt="string">2017-05-10T15:07:38Z</DateUtc></StartTime><FrequencyChanges><FrequencyChange><Frequency dt:dt="r8">3312919</Frequency><Timestamp dt:dt="r8">86948306030</Timestamp><Current dt:dt="…	75.028	2135719	2132219	2135719	2132202	1	right	1049634246	2017-10-05	17:07:38	15:07:38	female	113241	29756	-1	29740	114769	113258	-1	113241	407163	379811	-1	379785	4				2	1	2	phaseINVFAce	phaseXPface	17	NF106	536812	536512	536812	536499	l	536499	534673	536499	534661	1826
GofDak_1024-768_new	11	3	21	<?xml version="1.0"?>\n<Clock xmlns:dt="urn:schemas-microsoft-com:datatypes"><Description dt:dt="string">E-Prime Primary Realtime Clock</Description><StartTime><Timestamp dt:dt="int">0</Timestamp><DateUtc dt:dt="string">2017-05-10T15:07:38Z</DateUtc></StartTime><FrequencyChanges><FrequencyChange><Frequency dt:dt="r8">3312919</Frequency><Timestamp dt:dt="r8">86948306030</Timestamp><Current dt:dt="…	75.028	2135719	2132219	2135719	2132202	1	right	1049634246	2017-10-05	17:07:38	15:07:38	female	113241	29756	-1	29740	114769	113258	-1	113241	407163	379811	-1	379785	4				2	1	2	phaseINVFAce	phaseXPface	18	NM101	540171	539871	540171	539866	l	539866	537965	539866	537957	1901
GofDak_1024-768_new	11	3	21	<?xml version="1.0"?>\n<Clock xmlns:dt="urn:schemas-microsoft-com:datatypes"><Description dt:dt="string">E-Prime Primary Realtime Clock</Description><StartTime><Timestamp dt:dt="int">0</Timestamp><DateUtc dt:dt="string">2017-05-10T15:07:38Z</DateUtc></StartTime><FrequencyChanges><FrequencyChange><Frequency dt:dt="r8">3312919</Frequency><Timestamp dt:dt="r8">86948306030</Timestamp><Current dt:dt="…	75.028	2135719	2132219	2135719	2132202	1	right	1049634246	2017-10-05	17:07:38	15:07:38	female	113241	29756	-1	29740	114769	113258	-1	113241	407163	379811	-1	379785	4				2	1	2	phaseINVFAce	phaseXPface	19	NM04	543436	543136	543436	543124	d	543124	541164	543124	541149	1960
GofDak_1024-768_new	11	3	21	<?xml version="1.0"?>\n<Clock xmlns:dt="urn:schemas-microsoft-com:datatypes"><Description dt:dt="string">E-Prime Primary Realtime Clock</Description><StartTime><Timestamp dt:dt="int">0</Timestamp><DateUtc dt:dt="string">2017-05-10T15:07:38Z</DateUtc></StartTime><FrequencyChanges><FrequencyChange><Frequency dt:dt="r8">3312919</Frequency><Timestamp dt:dt="r8">86948306030</Timestamp><Current dt:dt="…	75.028	2135719	2132219	2135719	2132202	1	right	1049634246	2017-10-05	17:07:38	15:07:38	female	113241	29756	-1	29740	114769	113258	-1	113241	407163	379811	-1	379785	4				2	1	2	phaseINVFAce	phaseXPface	20	NF06	546768	546468	546768	546456	l	546456	544616	546456	544605	1840
GofDak_1024-768_new	11	3	21	<?xml version="1.0"?>\n<Clock xmlns:dt="urn:schemas-microsoft-com:datatypes"><Description dt:dt="string">E-Prime Primary Realtime Clock</Description><StartTime><Timestamp dt:dt="int">0</Timestamp><DateUtc dt:dt="string">2017-05-10T15:07:38Z</DateUtc></StartTime><FrequencyChanges><FrequencyChange><Frequency dt:dt="r8">3312919</Frequency><Timestamp dt:dt="r8">86948306030</Timestamp><Current dt:dt="…	75.028	2135719	2132219	2135719	2132202	1	right	1049634246	2017-10-05	17:07:38	15:07:38	female	113241	29756	-1	29740	114769	113258	-1	113241	407163	379811	-1	379785	5				1	2	3	phaseUPFAce	phaseXPface	1	NM05	549781	549481	549781	549474	l	549474	547908	549474	547892	1566
GofDak_1024-768_new	11	3	21	<?xml version="1.0"?>\n<Clock xmlns:dt="urn:schemas-microsoft-com:datatypes"><Description dt:dt="string">E-Prime Primary Realtime Clock</Description><StartTime><Timestamp dt:dt="int">0</Timestamp><DateUtc dt:dt="string">2017-05-10T15:07:38Z</DateUtc></StartTime><FrequencyChanges><FrequencyChange><Frequency dt:dt="r8">3312919</Frequency><Timestamp dt:dt="r8">86948306030</Timestamp><Current dt:dt="…	75.028	2135719	2132219	2135719	2132202	1	right	1049634246	2017-10-05	17:07:38	15:07:38	female	113241	29756	-1	29740	114769	113258	-1	113241	407163	379811	-1	379785	5				1	2	3	phaseUPFAce	phaseXPface	2	NM08	552899	552599	552899	552590	d	552590	550800	552590	550788	1790
GofDak_1024-768_new	11	3	21	<?xml version="1.0"?>\n<Clock xmlns:dt="urn:schemas-microsoft-com:datatypes"><Description dt:dt="string">E-Prime Primary Realtime Clock</Description><StartTime><Timestamp dt:dt="int">0</Timestamp><DateUtc dt:dt="string">2017-05-10T15:07:38Z</DateUtc></StartTime><FrequencyChanges><FrequencyChange><Frequency dt:dt="r8">3312919</Frequency><Timestamp dt:dt="r8">86948306030</Timestamp><Current dt:dt="…	75.028	2135719	2132219	2135719	2132202	1	right	1049634246	2017-10-05	17:07:38	15:07:38	female	113241	29756	-1	29740	114769	113258	-1	113241	407163	379811	-1	379785	5				1	2	3	phaseUPFAce	phaseXPface	3	NF27	555978	555678	555978	555662	l	555662	554039	555662	554020	1623
GofDak_1024-768_new	11	3	21	<?xml version="1.0"?>\n<Clock xmlns:dt="urn:schemas-microsoft-com:datatypes"><Description dt:dt="string">E-Prime Primary Realtime Clock</Description><StartTime><Timestamp dt:dt="int">0</Timestamp><DateUtc dt:dt="string">2017-05-10T15:07:38Z</DateUtc></StartTime><FrequencyChanges><FrequencyChange><Frequency dt:dt="r8">3312919</Frequency><Timestamp dt:dt="r8">86948306030</Timestamp><Current dt:dt="…	75.028	2135719	2132219	2135719	2132202	1	right	1049634246	2017-10-05	17:07:38	15:07:38	female	113241	29756	-1	29740	114769	113258	-1	113241	407163	379811	-1	379785	5				1	2	3	phaseUPFAce	phaseXPface	4	NF01	558884	558584	558884	558575	l	558575	557038	558575	557028	1537
GofDak_1024-768_new	11	3	21	<?xml version="1.0"?>\n<Clock xmlns:dt="urn:schemas-microsoft-com:datatypes"><Description dt:dt="string">E-Prime Primary Realtime Clock</Description><StartTime><Timestamp dt:dt="int">0</Timestamp><DateUtc dt:dt="string">2017-05-10T15:07:38Z</DateUtc></StartTime><FrequencyChanges><FrequencyChange><Frequency dt:dt="r8">3312919</Frequency><Timestamp dt:dt="r8">86948306030</Timestamp><Current dt:dt="…	75.028	2135719	2132219	2135719	2132202	1	right	1049634246	2017-10-05	17:07:38	15:07:38	female	113241	29756	-1	29740	114769	113258	-1	113241	407163	379811	-1	379785	5				1	2	3	phaseUPFAce	phaseXPface	5	NF02	561816	561516	561816	561506	d	561506	559957	561506	559948	1549
GofDak_1024-768_new	11	3	21	<?xml version="1.0"?>\n<Clock xmlns:dt="urn:schemas-microsoft-com:datatypes"><Description dt:dt="string">E-Prime Primary Realtime Clock</Description><StartTime><Timestamp dt:dt="int">0</Timestamp><DateUtc dt:dt="string">2017-05-10T15:07:38Z</DateUtc></StartTime><FrequencyChanges><FrequencyChange><Frequency dt:dt="r8">3312919</Frequency><Timestamp dt:dt="r8">86948306030</Timestamp><Current dt:dt="…	75.028	2135719	2132219	2135719	2132202	1	right	1049634246	2017-10-05	17:07:38	15:07:38	female	113241	29756	-1	29740	114769	113258	-1	113241	407163	379811	-1	379785	5				1	2	3	phaseUPFAce	phaseXPface	6	NM04	564775	564475	564775	564465	d	564465	562902	564465	562892	1563
GofDak_1024-768_new	11	3	21	<?xml version="1.0"?>\n<Clock xmlns:dt="urn:schemas-microsoft-com:datatypes"><Description dt:dt="string">E-Prime Primary Realtime Clock</Description><StartTime><Timestamp dt:dt="int">0</Timestamp><DateUtc dt:dt="string">2017-05-10T15:07:38Z</DateUtc></StartTime><FrequencyChanges><FrequencyChange><Frequency dt:dt="r8">3312919</Frequency><Timestamp dt:dt="r8">86948306030</Timestamp><Current dt:dt="…	75.028	2135719	2132219	2135719	2132202	1	right	1049634246	2017-10-05	17:07:38	15:07:38	female	113241	29756	-1	29740	114769	113258	-1	113241	407163	379811	-1	379785	5				1	2	3	phaseUPFAce	phaseXPface	7	NM10	568494	568194	568494	568176	d	568176	566234	568176	566220	1942
GofDak_1024-768_new	11	3	21	<?xml version="1.0"?>\n<Clock xmlns:dt="urn:schemas-microsoft-com:datatypes"><Description dt:dt="string">E-Prime Primary Realtime Clock</Description><StartTime><Timestamp dt:dt="int">0</Timestamp><DateUtc dt:dt="string">2017-05-10T15:07:38Z</DateUtc></StartTime><FrequencyChanges><FrequencyChange><Frequency dt:dt="r8">3312919</Frequency><Timestamp dt:dt="r8">86948306030</Timestamp><Current dt:dt="…	75.028	2135719	2132219	2135719	2132202	1	right	1049634246	2017-10-05	17:07:38	15:07:38	female	113241	29756	-1	29740	114769	113258	-1	113241	407163	379811	-1	379785	5				1	2	3	phaseUPFAce	phaseXPface	8	NF09	571959	571659	571959	571652	d	571652	569940	571652	569931	1712
GofDak_1024-768_new	11	3	21	<?xml version="1.0"?>\n<Clock xmlns:dt="urn:schemas-microsoft-com:datatypes"><Description dt:dt="string">E-Prime Primary Realtime Clock</Description><StartTime><Timestamp dt:dt="int">0</Timestamp><DateUtc dt:dt="string">2017-05-10T15:07:38Z</DateUtc></StartTime><FrequencyChanges><FrequencyChange><Frequency dt:dt="r8">3312919</Frequency><Timestamp dt:dt="r8">86948306030</Timestamp><Current dt:dt="…	75.028	2135719	2132219	2135719	2132202	1	right	1049634246	2017-10-05	17:07:38	15:07:38	female	113241	29756	-1	29740	114769	113258	-1	113241	407163	379811	-1	379785	5				1	2	3	phaseUPFAce	phaseXPface	9	NF105	575598	575298	575598	575288	d	575288	573378	575288	573363	1910
GofDak_1024-768_new	11	3	21	<?xml version="1.0"?>\n<Clock xmlns:dt="urn:schemas-microsoft-com:datatypes"><Description dt:dt="string">E-Prime Primary Realtime Clock</Description><StartTime><Timestamp dt:dt="int">0</Timestamp><DateUtc dt:dt="string">2017-05-10T15:07:38Z</DateUtc></StartTime><FrequencyChanges><FrequencyChange><Frequency dt:dt="r8">3312919</Frequency><Timestamp dt:dt="r8">86948306030</Timestamp><Current dt:dt="…	75.028	2135719	2132219	2135719	2132202	1	right	1049634246	2017-10-05	17:07:38	15:07:38	female	113241	29756	-1	29740	114769	113258	-1	113241	407163	379811	-1	379785	5				1	2	3	phaseUPFAce	phaseXPface	10	NF27	579170	578870	579170	578858	d	578858	577057	578858	577043	1801
GofDak_1024-768_new	11	3	21	<?xml version="1.0"?>\n<Clock xmlns:dt="urn:schemas-microsoft-com:datatypes"><Description dt:dt="string">E-Prime Primary Realtime Clock</Description><StartTime><Timestamp dt:dt="int">0</Timestamp><DateUtc dt:dt="string">2017-05-10T15:07:38Z</DateUtc></StartTime><FrequencyChanges><FrequencyChange><Frequency dt:dt="r8">3312919</Frequency><Timestamp dt:dt="r8">86948306030</Timestamp><Current dt:dt="…	75.028	2135719	2132219	2135719	2132202	1	right	1049634246	2017-10-05	17:07:38	15:07:38	female	113241	29756	-1	29740	114769	113258	-1	113241	407163	379811	-1	379785	5				1	2	3	phaseUPFAce	phaseXPface	11	NM21	583022	582722	583022	582706	l	582706	580762	582706	580747	1944
GofDak_1024-768_new	11	3	21	<?xml version="1.0"?>\n<Clock xmlns:dt="urn:schemas-microsoft-com:datatypes"><Description dt:dt="string">E-Prime Primary Realtime Clock</Description><StartTime><Timestamp dt:dt="int">0</Timestamp><DateUtc dt:dt="string">2017-05-10T15:07:38Z</DateUtc></StartTime><FrequencyChanges><FrequencyChange><Frequency dt:dt="r8">3312919</Frequency><Timestamp dt:dt="r8">86948306030</Timestamp><Current dt:dt="…	75.028	2135719	2132219	2135719	2132202	1	right	1049634246	2017-10-05	17:07:38	15:07:38	female	113241	29756	-1	29740	114769	113258	-1	113241	407163	379811	-1	379785	5				1	2	3	phaseUPFAce	phaseXPface	12	NF11	586420	586120	586420	586111	l	586111	584361	586111	584355	1750
GofDak_1024-768_new	11	3	21	<?xml version="1.0"?>\n<Clock xmlns:dt="urn:schemas-microsoft-com:datatypes"><Description dt:dt="string">E-Prime Primary Realtime Clock</Description><StartTime><Timestamp dt:dt="int">0</Timestamp><DateUtc dt:dt="string">2017-05-10T15:07:38Z</DateUtc></StartTime><FrequencyChanges><FrequencyChange><Frequency dt:dt="r8">3312919</Frequency><Timestamp dt:dt="r8">86948306030</Timestamp><Current dt:dt="…	75.028	2135719	2132219	2135719	2132202	1	right	1049634246	2017-10-05	17:07:38	15:07:38	female	113241	29756	-1	29740	114769	113258	-1	113241	407163	379811	-1	379785	5				1	2	3	phaseUPFAce	phaseXPface	13	NM03	589872	589572	589872	589555	l	589555	587706	589555	587699	1849
GofDak_1024-768_new	11	3	21	<?xml version="1.0"?>\n<Clock xmlns:dt="urn:schemas-microsoft-com:datatypes"><Description dt:dt="string">E-Prime Primary Realtime Clock</Description><StartTime><Timestamp dt:dt="int">0</Timestamp><DateUtc dt:dt="string">2017-05-10T15:07:38Z</DateUtc></StartTime><FrequencyChanges><FrequencyChange><Frequency dt:dt="r8">3312919</Frequency><Timestamp dt:dt="r8">86948306030</Timestamp><Current dt:dt="…	75.028	2135719	2132219	2135719	2132202	1	right	1049634246	2017-10-05	17:07:38	15:07:38	female	113241	29756	-1	29740	114769	113258	-1	113241	407163	379811	-1	379785	5				1	2	3	phaseUPFAce	phaseXPface	14	NF105	593031	592731	593031	592722	d	592722	590972	592722	590962	1750
GofDak_1024-768_new	11	3	21	<?xml version="1.0"?>\n<Clock xmlns:dt="urn:schemas-microsoft-com:datatypes"><Description dt:dt="string">E-Prime Primary Realtime Clock</Description><StartTime><Timestamp dt:dt="int">0</Timestamp><DateUtc dt:dt="string">2017-05-10T15:07:38Z</DateUtc></StartTime><FrequencyChanges><FrequencyChange><Frequency dt:dt="r8">3312919</Frequency><Timestamp dt:dt="r8">86948306030</Timestamp><Current dt:dt="…	75.028	2135719	2132219	2135719	2132202	1	right	1049634246	2017-10-05	17:07:38	15:07:38	female	113241	29756	-1	29740	114769	113258	-1	113241	407163	379811	-1	379785	5				1	2	3	phaseUPFAce	phaseXPface	15	NM03	596656	596356	596656	596347	l	596347	594477	596347	594466	1870
GofDak_1024-768_new	11	3	21	<?xml version="1.0"?>\n<Clock xmlns:dt="urn:schemas-microsoft-com:datatypes"><Description dt:dt="string">E-Prime Primary Realtime Clock</Description><StartTime><Timestamp dt:dt="int">0</Timestamp><DateUtc dt:dt="string">2017-05-10T15:07:38Z</DateUtc></StartTime><FrequencyChanges><FrequencyChange><Frequency dt:dt="r8">3312919</Frequency><Timestamp dt:dt="r8">86948306030</Timestamp><Current dt:dt="…	75.028	2135719	2132219	2135719	2132202	1	right	1049634246	2017-10-05	17:07:38	15:07:38	female	113241	29756	-1	29740	114769	113258	-1	113241	407163	379811	-1	379785	5				1	2	3	phaseUPFAce	phaseXPface	16	NF02	599629	599329	599629	599313	d	599313	597809	599313	597794	1504
GofDak_1024-768_new	11	3	21	<?xml version="1.0"?>\n<Clock xmlns:dt="urn:schemas-microsoft-com:datatypes"><Description dt:dt="string">E-Prime Primary Realtime Clock</Description><StartTime><Timestamp dt:dt="int">0</Timestamp><DateUtc dt:dt="string">2017-05-10T15:07:38Z</DateUtc></StartTime><FrequencyChanges><FrequencyChange><Frequency dt:dt="r8">3312919</Frequency><Timestamp dt:dt="r8">86948306030</Timestamp><Current dt:dt="…	75.028	2135719	2132219	2135719	2132202	1	right	1049634246	2017-10-05	17:07:38	15:07:38	female	113241	29756	-1	29740	114769	113258	-1	113241	407163	379811	-1	379785	5				1	2	3	phaseUPFAce	phaseXPface	17	NF09	602761	602461	602761	602452	l	602452	600941	602452	600930	1511
GofDak_1024-768_new	11	3	21	<?xml version="1.0"?>\n<Clock xmlns:dt="urn:schemas-microsoft-com:datatypes"><Description dt:dt="string">E-Prime Primary Realtime Clock</Description><StartTime><Timestamp dt:dt="int">0</Timestamp><DateUtc dt:dt="string">2017-05-10T15:07:38Z</DateUtc></StartTime><FrequencyChanges><FrequencyChange><Frequency dt:dt="r8">3312919</Frequency><Timestamp dt:dt="r8">86948306030</Timestamp><Current dt:dt="…	75.028	2135719	2132219	2135719	2132202	1	right	1049634246	2017-10-05	17:07:38	15:07:38	female	113241	29756	-1	29740	114769	113258	-1	113241	407163	379811	-1	379785	5				1	2	3	phaseUPFAce	phaseXPface	18	NF06	606146	605846	606146	605829	l	605829	603847	605829	603834	1982
GofDak_1024-768_new	11	3	21	<?xml version="1.0"?>\n<Clock xmlns:dt="urn:schemas-microsoft-com:datatypes"><Description dt:dt="string">E-Prime Primary Realtime Clock</Description><StartTime><Timestamp dt:dt="int">0</Timestamp><DateUtc dt:dt="string">2017-05-10T15:07:38Z</DateUtc></StartTime><FrequencyChanges><FrequencyChange><Frequency dt:dt="r8">3312919</Frequency><Timestamp dt:dt="r8">86948306030</Timestamp><Current dt:dt="…	75.028	2135719	2132219	2135719	2132202	1	right	1049634246	2017-10-05	17:07:38	15:07:38	female	113241	29756	-1	29740	114769	113258	-1	113241	407163	379811	-1	379785	5				1	2	3	phaseUPFAce	phaseXPface	19	NM09	609478	609178	609478	609171	d	609171	607312	609171	607306	1859
GofDak_1024-768_new	11	3	21	<?xml version="1.0"?>\n<Clock xmlns:dt="urn:schemas-microsoft-com:datatypes"><Description dt:dt="string">E-Prime Primary Realtime Clock</Description><StartTime><Timestamp dt:dt="int">0</Timestamp><DateUtc dt:dt="string">2017-05-10T15:07:38Z</DateUtc></StartTime><FrequencyChanges><FrequencyChange><Frequency dt:dt="r8">3312919</Frequency><Timestamp dt:dt="r8">86948306030</Timestamp><Current dt:dt="…	75.028	2135719	2132219	2135719	2132202	1	right	1049634246	2017-10-05	17:07:38	15:07:38	female	113241	29756	-1	29740	114769	113258	-1	113241	407163	379811	-1	379785	5				1	2	3	phaseUPFAce	phaseXPface	20	NF09	612810	612510	612810	612498	d	612498	610844	612498	610833	1654
GofDak_1024-768_new	11	3	21	<?xml version="1.0"?>\n<Clock xmlns:dt="urn:schemas-microsoft-com:datatypes"><Description dt:dt="string">E-Prime Primary Realtime Clock</Description><StartTime><Timestamp dt:dt="int">0</Timestamp><DateUtc dt:dt="string">2017-05-10T15:07:38Z</DateUtc></StartTime><FrequencyChanges><FrequencyChange><Frequency dt:dt="r8">3312919</Frequency><Timestamp dt:dt="r8">86948306030</Timestamp><Current dt:dt="…	75.028	2135719	2132219	2135719	2132202	1	right	1049634246	2017-10-05	17:07:38	15:07:38	female	113241	29756	-1	29740	114769	113258	-1	113241	407163	379811	-1	379785	6				2	2	4	phaseINVFAce	phaseXPface	1	NM05	632590	632290	632590	632274	l	632274	630743	632274	630730	1531
GofDak_1024-768_new	11	3	21	<?xml version="1.0"?>\n<Clock xmlns:dt="urn:schemas-microsoft-com:datatypes"><Description dt:dt="string">E-Prime Primary Realtime Clock</Description><StartTime><Timestamp dt:dt="int">0</Timestamp><DateUtc dt:dt="string">2017-05-10T15:07:38Z</DateUtc></StartTime><FrequencyChanges><FrequencyChange><Frequency dt:dt="r8">3312919</Frequency><Timestamp dt:dt="r8">86948306030</Timestamp><Current dt:dt="…	75.028	2135719	2132219	2135719	2132202	1	right	1049634246	2017-10-05	17:07:38	15:07:38	female	113241	29756	-1	29740	114769	113258	-1	113241	407163	379811	-1	379785	6				2	2	4	phaseINVFAce	phaseXPface	2	NF106	636335	636035	636335	636029	d	636029	634062	636029	634048	1967
GofDak_1024-768_new	11	3	21	<?xml version="1.0"?>\n<Clock xmlns:dt="urn:schemas-microsoft-com:datatypes"><Description dt:dt="string">E-Prime Primary Realtime Clock</Description><StartTime><Timestamp dt:dt="int">0</Timestamp><DateUtc dt:dt="string">2017-05-10T15:07:38Z</DateUtc></StartTime><FrequencyChanges><FrequencyChange><Frequency dt:dt="r8">3312919</Frequency><Timestamp dt:dt="r8">86948306030</Timestamp><Current dt:dt="…	75.028	2135719	2132219	2135719	2132202	1	right	1049634246	2017-10-05	17:07:38	15:07:38	female	113241	29756	-1	29740	114769	113258	-1	113241	407163	379811	-1	379785	6				2	2	4	phaseINVFAce	phaseXPface	3	NM05	639867	639567	639867	639555	d	639555	637568	639555	637552	1987
GofDak_1024-768_new	11	3	21	<?xml version="1.0"?>\n<Clock xmlns:dt="urn:schemas-microsoft-com:datatypes"><Description dt:dt="string">E-Prime Primary Realtime Clock</Description><StartTime><Timestamp dt:dt="int">0</Timestamp><DateUtc dt:dt="string">2017-05-10T15:07:38Z</DateUtc></StartTime><FrequencyChanges><FrequencyChange><Frequency dt:dt="r8">3312919</Frequency><Timestamp dt:dt="r8">86948306030</Timestamp><Current dt:dt="…	75.028	2135719	2132219	2135719	2132202	1	right	1049634246	2017-10-05	17:07:38	15:07:38	female	113241	29756	-1	29740	114769	113258	-1	113241	407163	379811	-1	379785	6				2	2	4	phaseINVFAce	phaseXPface	4	NF01	643132	642832	643132	642825	l	642825	641073	642825	641056	1752
GofDak_1024-768_new	11	3	21	<?xml version="1.0"?>\n<Clock xmlns:dt="urn:schemas-microsoft-com:datatypes"><Description dt:dt="string">E-Prime Primary Realtime Clock</Description><StartTime><Timestamp dt:dt="int">0</Timestamp><DateUtc dt:dt="string">2017-05-10T15:07:38Z</DateUtc></StartTime><FrequencyChanges><FrequencyChange><Frequency dt:dt="r8">3312919</Frequency><Timestamp dt:dt="r8">86948306030</Timestamp><Current dt:dt="…	75.028	2135719	2132219	2135719	2132202	1	right	1049634246	2017-10-05	17:07:38	15:07:38	female	113241	29756	-1	29740	114769	113258	-1	113241	407163	379811	-1	379785	6				2	2	4	phaseINVFAce	phaseXPface	5	NM08	646198	645898	646198	645884	d	645884	644218	645884	644208	1666
GofDak_1024-768_new	11	3	21	<?xml version="1.0"?>\n<Clock xmlns:dt="urn:schemas-microsoft-com:datatypes"><Description dt:dt="string">E-Prime Primary Realtime Clock</Description><StartTime><Timestamp dt:dt="int">0</Timestamp><DateUtc dt:dt="string">2017-05-10T15:07:38Z</DateUtc></StartTime><FrequencyChanges><FrequencyChange><Frequency dt:dt="r8">3312919</Frequency><Timestamp dt:dt="r8">86948306030</Timestamp><Current dt:dt="…	75.028	2135719	2132219	2135719	2132202	1	right	1049634246	2017-10-05	17:07:38	15:07:38	female	113241	29756	-1	29740	114769	113258	-1	113241	407163	379811	-1	379785	6				2	2	4	phaseINVFAce	phaseXPface	6	NM13	649277	648977	649277	648963	d	648963	647417	648963	647408	1546
GofDak_1024-768_new	11	3	21	<?xml version="1.0"?>\n<Clock xmlns:dt="urn:schemas-microsoft-com:datatypes"><Description dt:dt="string">E-Prime Primary Realtime Clock</Description><StartTime><Timestamp dt:dt="int">0</Timestamp><DateUtc dt:dt="string">2017-05-10T15:07:38Z</DateUtc></StartTime><FrequencyChanges><FrequencyChange><Frequency dt:dt="r8">3312919</Frequency><Timestamp dt:dt="r8">86948306030</Timestamp><Current dt:dt="…	75.028	2135719	2132219	2135719	2132202	1	right	1049634246	2017-10-05	17:07:38	15:07:38	female	113241	29756	-1	29740	114769	113258	-1	113241	407163	379811	-1	379785	6				2	2	4	phaseINVFAce	phaseXPface	7	NM08	652702	652402	652702	652389	d	652389	650643	652389	650632	1746
GofDak_1024-768_new	11	3	21	<?xml version="1.0"?>\n<Clock xmlns:dt="urn:schemas-microsoft-com:datatypes"><Description dt:dt="string">E-Prime Primary Realtime Clock</Description><StartTime><Timestamp dt:dt="int">0</Timestamp><DateUtc dt:dt="string">2017-05-10T15:07:38Z</DateUtc></StartTime><FrequencyChanges><FrequencyChange><Frequency dt:dt="r8">3312919</Frequency><Timestamp dt:dt="r8">86948306030</Timestamp><Current dt:dt="…	75.028	2135719	2132219	2135719	2132202	1	right	1049634246	2017-10-05	17:07:38	15:07:38	female	113241	29756	-1	29740	114769	113258	-1	113241	407163	379811	-1	379785	6				2	2	4	phaseINVFAce	phaseXPface	8	NF11	656101	655801	656101	655788	l	655788	654121	655788	654111	1667
GofDak_1024-768_new	11	3	21	<?xml version="1.0"?>\n<Clock xmlns:dt="urn:schemas-microsoft-com:datatypes"><Description dt:dt="string">E-Prime Primary Realtime Clock</Description><StartTime><Timestamp dt:dt="int">0</Timestamp><DateUtc dt:dt="string">2017-05-10T15:07:38Z</DateUtc></StartTime><FrequencyChanges><FrequencyChange><Frequency dt:dt="r8">3312919</Frequency><Timestamp dt:dt="r8">86948306030</Timestamp><Current dt:dt="…	75.028	2135719	2132219	2135719	2132202	1	right	1049634246	2017-10-05	17:07:38	15:07:38	female	113241	29756	-1	29740	114769	113258	-1	113241	407163	379811	-1	379785	6				2	2	4	phaseINVFAce	phaseXPface	9	NF109	659726	659426	659726	659415	d	659415	657867	659415	657855	1548
GofDak_1024-768_new	11	3	21	<?xml version="1.0"?>\n<Clock xmlns:dt="urn:schemas-microsoft-com:datatypes"><Description dt:dt="string">E-Prime Primary Realtime Clock</Description><StartTime><Timestamp dt:dt="int">0</Timestamp><DateUtc dt:dt="string">2017-05-10T15:07:38Z</DateUtc></StartTime><FrequencyChanges><FrequencyChange><Frequency dt:dt="r8">3312919</Frequency><Timestamp dt:dt="r8">86948306030</Timestamp><Current dt:dt="…	75.028	2135719	2132219	2135719	2132202	1	right	1049634246	2017-10-05	17:07:38	15:07:38	female	113241	29756	-1	29740	114769	113258	-1	113241	407163	379811	-1	379785	6				2	2	4	phaseINVFAce	phaseXPface	10	NF01	662938	662638	662938	662622	d	662622	661119	662622	661111	1503
GofDak_1024-768_new	11	3	21	<?xml version="1.0"?>\n<Clock xmlns:dt="urn:schemas-microsoft-com:datatypes"><Description dt:dt="string">E-Prime Primary Realtime Clock</Description><StartTime><Timestamp dt:dt="int">0</Timestamp><DateUtc dt:dt="string">2017-05-10T15:07:38Z</DateUtc></StartTime><FrequencyChanges><FrequencyChange><Frequency dt:dt="r8">3312919</Frequency><Timestamp dt:dt="r8">86948306030</Timestamp><Current dt:dt="…	75.028	2135719	2132219	2135719	2132202	1	right	1049634246	2017-10-05	17:07:38	15:07:38	female	113241	29756	-1	29740	114769	113258	-1	113241	407163	379811	-1	379785	6				2	2	4	phaseINVFAce	phaseXPface	11	NF01	666297	665997	666297	665988	d	665988	664278	665988	664271	1710
GofDak_1024-768_new	11	3	21	<?xml version="1.0"?>\n<Clock xmlns:dt="urn:schemas-microsoft-com:datatypes"><Description dt:dt="string">E-Prime Primary Realtime Clock</Description><StartTime><Timestamp dt:dt="int">0</Timestamp><DateUtc dt:dt="string">2017-05-10T15:07:38Z</DateUtc></StartTime><FrequencyChanges><FrequencyChange><Frequency dt:dt="r8">3312919</Frequency><Timestamp dt:dt="r8">86948306030</Timestamp><Current dt:dt="…	75.028	2135719	2132219	2135719	2132202	1	right	1049634246	2017-10-05	17:07:38	15:07:38	female	113241	29756	-1	29740	114769	113258	-1	113241	407163	379811	-1	379785	6				2	2	4	phaseINVFAce	phaseXPface	12	NF06	669722	669422	669722	669410	d	669410	667730	669410	667711	1680
GofDak_1024-768_new	11	3	21	<?xml version="1.0"?>\n<Clock xmlns:dt="urn:schemas-microsoft-com:datatypes"><Description dt:dt="string">E-Prime Primary Realtime Clock</Description><StartTime><Timestamp dt:dt="int">0</Timestamp><DateUtc dt:dt="string">2017-05-10T15:07:38Z</DateUtc></StartTime><FrequencyChanges><FrequencyChange><Frequency dt:dt="r8">3312919</Frequency><Timestamp dt:dt="r8">86948306030</Timestamp><Current dt:dt="…	75.028	2135719	2132219	2135719	2132202	1	right	1049634246	2017-10-05	17:07:38	15:07:38	female	113241	29756	-1	29740	114769	113258	-1	113241	407163	379811	-1	379785	6				2	2	4	phaseINVFAce	phaseXPface	13	NF11	673148	672848	673148	672833	d	672833	671262	672833	671247	1571
GofDak_1024-768_new	11	3	21	<?xml version="1.0"?>\n<Clock xmlns:dt="urn:schemas-microsoft-com:datatypes"><Description dt:dt="string">E-Prime Primary Realtime Clock</Description><StartTime><Timestamp dt:dt="int">0</Timestamp><DateUtc dt:dt="string">2017-05-10T15:07:38Z</DateUtc></StartTime><FrequencyChanges><FrequencyChange><Frequency dt:dt="r8">3312919</Frequency><Timestamp dt:dt="r8">86948306030</Timestamp><Current dt:dt="…	75.028	2135719	2132219	2135719	2132202	1	right	1049634246	2017-10-05	17:07:38	15:07:38	female	113241	29756	-1	29740	114769	113258	-1	113241	407163	379811	-1	379785	6				2	2	4	phaseINVFAce	phaseXPface	14	NF11	676493	676193	676493	676187	d	676187	674207	676187	674190	1980
GofDak_1024-768_new	11	3	21	<?xml version="1.0"?>\n<Clock xmlns:dt="urn:schemas-microsoft-com:datatypes"><Description dt:dt="string">E-Prime Primary Realtime Clock</Description><StartTime><Timestamp dt:dt="int">0</Timestamp><DateUtc dt:dt="string">2017-05-10T15:07:38Z</DateUtc></StartTime><FrequencyChanges><FrequencyChange><Frequency dt:dt="r8">3312919</Frequency><Timestamp dt:dt="r8">86948306030</Timestamp><Current dt:dt="…	75.028	2135719	2132219	2135719	2132202	1	right	1049634246	2017-10-05	17:07:38	15:07:38	female	113241	29756	-1	29740	114769	113258	-1	113241	407163	379811	-1	379785	6				2	2	4	phaseINVFAce	phaseXPface	15	NF04	679665	679365	679665	679357	d	679357	677806	679357	677798	1551
GofDak_1024-768_new	11	3	21	<?xml version="1.0"?>\n<Clock xmlns:dt="urn:schemas-microsoft-com:datatypes"><Description dt:dt="string">E-Prime Primary Realtime Clock</Description><StartTime><Timestamp dt:dt="int">0</Timestamp><DateUtc dt:dt="string">2017-05-10T15:07:38Z</DateUtc></StartTime><FrequencyChanges><FrequencyChange><Frequency dt:dt="r8">3312919</Frequency><Timestamp dt:dt="r8">86948306030</Timestamp><Current dt:dt="…	75.028	2135719	2132219	2135719	2132202	1	right	1049634246	2017-10-05	17:07:38	15:07:38	female	113241	29756	-1	29740	114769	113258	-1	113241	407163	379811	-1	379785	6				2	2	4	phaseINVFAce	phaseXPface	16	NM08	683530	683230	683530	683218	l	683218	681404	683218	681398	1814
GofDak_1024-768_new	11	3	21	<?xml version="1.0"?>\n<Clock xmlns:dt="urn:schemas-microsoft-com:datatypes"><Description dt:dt="string">E-Prime Primary Realtime Clock</Description><StartTime><Timestamp dt:dt="int">0</Timestamp><DateUtc dt:dt="string">2017-05-10T15:07:38Z</DateUtc></StartTime><FrequencyChanges><FrequencyChange><Frequency dt:dt="r8">3312919</Frequency><Timestamp dt:dt="r8">86948306030</Timestamp><Current dt:dt="…	75.028	2135719	2132219	2135719	2132202	1	right	1049634246	2017-10-05	17:07:38	15:07:38	female	113241	29756	-1	29740	114769	113258	-1	113241	407163	379811	-1	379785	6				2	2	4	phaseINVFAce	phaseXPface	17	NM13	687129	686829	687129	686824	d	686824	684950	686824	684942	1874
GofDak_1024-768_new	11	3	21	<?xml version="1.0"?>\n<Clock xmlns:dt="urn:schemas-microsoft-com:datatypes"><Description dt:dt="string">E-Prime Primary Realtime Clock</Description><StartTime><Timestamp dt:dt="int">0</Timestamp><DateUtc dt:dt="string">2017-05-10T15:07:38Z</DateUtc></StartTime><FrequencyChanges><FrequencyChange><Frequency dt:dt="r8">3312919</Frequency><Timestamp dt:dt="r8">86948306030</Timestamp><Current dt:dt="…	75.028	2135719	2132219	2135719	2132202	1	right	1049634246	2017-10-05	17:07:38	15:07:38	female	113241	29756	-1	29740	114769	113258	-1	113241	407163	379811	-1	379785	6				2	2	4	phaseINVFAce	phaseXPface	18	NM05	690634	690334	690634	690322	d	690322	688362	690322	688350	1960
GofDak_1024-768_new	11	3	21	<?xml version="1.0"?>\n<Clock xmlns:dt="urn:schemas-microsoft-com:datatypes"><Description dt:dt="string">E-Prime Primary Realtime Clock</Description><StartTime><Timestamp dt:dt="int">0</Timestamp><DateUtc dt:dt="string">2017-05-10T15:07:38Z</DateUtc></StartTime><FrequencyChanges><FrequencyChange><Frequency dt:dt="r8">3312919</Frequency><Timestamp dt:dt="r8">86948306030</Timestamp><Current dt:dt="…	75.028	2135719	2132219	2135719	2132202	1	right	1049634246	2017-10-05	17:07:38	15:07:38	female	113241	29756	-1	29740	114769	113258	-1	113241	407163	379811	-1	379785	6				2	2	4	phaseINVFAce	phaseXPface	19	NF04	694393	694093	694393	694077	l	694077	692294	694077	692286	1783
GofDak_1024-768_new	11	3	21	<?xml version="1.0"?>\n<Clock xmlns:dt="urn:schemas-microsoft-com:datatypes"><Description dt:dt="string">E-Prime Primary Realtime Clock</Description><StartTime><Timestamp dt:dt="int">0</Timestamp><DateUtc dt:dt="string">2017-05-10T15:07:38Z</DateUtc></StartTime><FrequencyChanges><FrequencyChange><Frequency dt:dt="r8">3312919</Frequency><Timestamp dt:dt="r8">86948306030</Timestamp><Current dt:dt="…	75.028	2135719	2132219	2135719	2132202	1	right	1049634246	2017-10-05	17:07:38	15:07:38	female	113241	29756	-1	29740	114769	113258	-1	113241	407163	379811	-1	379785	6				2	2	4	phaseINVFAce	phaseXPface	20	NF09	697632	697332	697632	697326	d	697326	695586	697326	695573	1740
GofDak_1024-768_new	11	3	21	<?xml version="1.0"?>\n<Clock xmlns:dt="urn:schemas-microsoft-com:datatypes"><Description dt:dt="string">E-Prime Primary Realtime Clock</Description><StartTime><Timestamp dt:dt="int">0</Timestamp><DateUtc dt:dt="string">2017-05-10T15:07:38Z</DateUtc></StartTime><FrequencyChanges><FrequencyChange><Frequency dt:dt="r8">3312919</Frequency><Timestamp dt:dt="r8">86948306030</Timestamp><Current dt:dt="…	75.028	2135719	2132219	2135719	2132202	1	right	1049634246	2017-10-05	17:07:38	15:07:38	female	113241	29756	-1	29740	114769	113258	-1	113241	407163	379811	-1	379785	7				1	3	5	phaseUPFAce	phaseXPface	1	NM101	700871	700571	700871	700556	l	700556	698984	700556	698965	1572
GofDak_1024-768_new	11	3	21	<?xml version="1.0"?>\n<Clock xmlns:dt="urn:schemas-microsoft-com:datatypes"><Description dt:dt="string">E-Prime Primary Realtime Clock</Description><StartTime><Timestamp dt:dt="int">0</Timestamp><DateUtc dt:dt="string">2017-05-10T15:07:38Z</DateUtc></StartTime><FrequencyChanges><FrequencyChange><Frequency dt:dt="r8">3312919</Frequency><Timestamp dt:dt="r8">86948306030</Timestamp><Current dt:dt="…	75.028	2135719	2132219	2135719	2132202	1	right	1049634246	2017-10-05	17:07:38	15:07:38	female	113241	29756	-1	29740	114769	113258	-1	113241	407163	379811	-1	379785	7				1	3	5	phaseUPFAce	phaseXPface	2	NF01	704189	703889	704189	703875	l	703875	702157	703875	702141	1718
GofDak_1024-768_new	11	3	21	<?xml version="1.0"?>\n<Clock xmlns:dt="urn:schemas-microsoft-com:datatypes"><Description dt:dt="string">E-Prime Primary Realtime Clock</Description><StartTime><Timestamp dt:dt="int">0</Timestamp><DateUtc dt:dt="string">2017-05-10T15:07:38Z</DateUtc></StartTime><FrequencyChanges><FrequencyChange><Frequency dt:dt="r8">3312919</Frequency><Timestamp dt:dt="r8">86948306030</Timestamp><Current dt:dt="…	75.028	2135719	2132219	2135719	2132202	1	right	1049634246	2017-10-05	17:07:38	15:07:38	female	113241	29756	-1	29740	114769	113258	-1	113241	407163	379811	-1	379785	7				1	3	5	phaseUPFAce	phaseXPface	3	NF02	708055	707755	708055	707740	l	707740	705755	707740	705749	1985
GofDak_1024-768_new	11	3	21	<?xml version="1.0"?>\n<Clock xmlns:dt="urn:schemas-microsoft-com:datatypes"><Description dt:dt="string">E-Prime Primary Realtime Clock</Description><StartTime><Timestamp dt:dt="int">0</Timestamp><DateUtc dt:dt="string">2017-05-10T15:07:38Z</DateUtc></StartTime><FrequencyChanges><FrequencyChange><Frequency dt:dt="r8">3312919</Frequency><Timestamp dt:dt="r8">86948306030</Timestamp><Current dt:dt="…	75.028	2135719	2132219	2135719	2132202	1	right	1049634246	2017-10-05	17:07:38	15:07:38	female	113241	29756	-1	29740	114769	113258	-1	113241	407163	379811	-1	379785	7				1	3	5	phaseUPFAce	phaseXPface	4	NM02	711187	710887	711187	710874	l	710874	709207	710874	709197	1667
GofDak_1024-768_new	11	3	21	<?xml version="1.0"?>\n<Clock xmlns:dt="urn:schemas-microsoft-com:datatypes"><Description dt:dt="string">E-Prime Primary Realtime Clock</Description><StartTime><Timestamp dt:dt="int">0</Timestamp><DateUtc dt:dt="string">2017-05-10T15:07:38Z</DateUtc></StartTime><FrequencyChanges><FrequencyChange><Frequency dt:dt="r8">3312919</Frequency><Timestamp dt:dt="r8">86948306030</Timestamp><Current dt:dt="…	75.028	2135719	2132219	2135719	2132202	1	right	1049634246	2017-10-05	17:07:38	15:07:38	female	113241	29756	-1	29740	114769	113258	-1	113241	407163	379811	-1	379785	7				1	3	5	phaseUPFAce	phaseXPface	5	NF02	714519	714219	714519	714204	d	714204	712259	714204	712245	1945
GofDak_1024-768_new	11	3	21	<?xml version="1.0"?>\n<Clock xmlns:dt="urn:schemas-microsoft-com:datatypes"><Description dt:dt="string">E-Prime Primary Realtime Clock</Description><StartTime><Timestamp dt:dt="int">0</Timestamp><DateUtc dt:dt="string">2017-05-10T15:07:38Z</DateUtc></StartTime><FrequencyChanges><FrequencyChange><Frequency dt:dt="r8">3312919</Frequency><Timestamp dt:dt="r8">86948306030</Timestamp><Current dt:dt="…	75.028	2135719	2132219	2135719	2132202	1	right	1049634246	2017-10-05	17:07:38	15:07:38	female	113241	29756	-1	29740	114769	113258	-1	113241	407163	379811	-1	379785	7				1	3	5	phaseUPFAce	phaseXPface	6	NM101	717598	717298	717598	717286	l	717286	715659	717286	715653	1627
GofDak_1024-768_new	11	3	21	<?xml version="1.0"?>\n<Clock xmlns:dt="urn:schemas-microsoft-com:datatypes"><Description dt:dt="string">E-Prime Primary Realtime Clock</Description><StartTime><Timestamp dt:dt="int">0</Timestamp><DateUtc dt:dt="string">2017-05-10T15:07:38Z</DateUtc></StartTime><FrequencyChanges><FrequencyChange><Frequency dt:dt="r8">3312919</Frequency><Timestamp dt:dt="r8">86948306030</Timestamp><Current dt:dt="…	75.028	2135719	2132219	2135719	2132202	1	right	1049634246	2017-10-05	17:07:38	15:07:38	female	113241	29756	-1	29740	114769	113258	-1	113241	407163	379811	-1	379785	7				1	3	5	phaseUPFAce	phaseXPface	7	NM04	720676	720376	720676	720371	l	720371	718670	720371	718652	1701
GofDak_1024-768_new	11	3	21	<?xml version="1.0"?>\n<Clock xmlns:dt="urn:schemas-microsoft-com:datatypes"><Description dt:dt="string">E-Prime Primary Realtime Clock</Description><StartTime><Timestamp dt:dt="int">0</Timestamp><DateUtc dt:dt="string">2017-05-10T15:07:38Z</DateUtc></StartTime><FrequencyChanges><FrequencyChange><Frequency dt:dt="r8">3312919</Frequency><Timestamp dt:dt="r8">86948306030</Timestamp><Current dt:dt="…	75.028	2135719	2132219	2135719	2132202	1	right	1049634246	2017-10-05	17:07:38	15:07:38	female	113241	29756	-1	29740	114769	113258	-1	113241	407163	379811	-1	379785	7				1	3	5	phaseUPFAce	phaseXPface	8	NM09	723835	723535	723835	723526	d	723526	721909	723526	721892	1617
GofDak_1024-768_new	11	3	21	<?xml version="1.0"?>\n<Clock xmlns:dt="urn:schemas-microsoft-com:datatypes"><Description dt:dt="string">E-Prime Primary Realtime Clock</Description><StartTime><Timestamp dt:dt="int">0</Timestamp><DateUtc dt:dt="string">2017-05-10T15:07:38Z</DateUtc></StartTime><FrequencyChanges><FrequencyChange><Frequency dt:dt="r8">3312919</Frequency><Timestamp dt:dt="r8">86948306030</Timestamp><Current dt:dt="…	75.028	2135719	2132219	2135719	2132202	1	right	1049634246	2017-10-05	17:07:38	15:07:38	female	113241	29756	-1	29740	114769	113258	-1	113241	407163	379811	-1	379785	7				1	3	5	phaseUPFAce	phaseXPface	9	NM05	727367	727067	727367	727051	d	727051	725095	727051	725084	1956
GofDak_1024-768_new	11	3	21	<?xml version="1.0"?>\n<Clock xmlns:dt="urn:schemas-microsoft-com:datatypes"><Description dt:dt="string">E-Prime Primary Realtime Clock</Description><StartTime><Timestamp dt:dt="int">0</Timestamp><DateUtc dt:dt="string">2017-05-10T15:07:38Z</DateUtc></StartTime><FrequencyChanges><FrequencyChange><Frequency dt:dt="r8">3312919</Frequency><Timestamp dt:dt="r8">86948306030</Timestamp><Current dt:dt="…	75.028	2135719	2132219	2135719	2132202	1	right	1049634246	2017-10-05	17:07:38	15:07:38	female	113241	29756	-1	29740	114769	113258	-1	113241	407163	379811	-1	379785	7				1	3	5	phaseUPFAce	phaseXPface	10	NF105	731126	730826	731126	730809	l	730809	729213	730809	729196	1596
GofDak_1024-768_new	11	3	21	<?xml version="1.0"?>\n<Clock xmlns:dt="urn:schemas-microsoft-com:datatypes"><Description dt:dt="string">E-Prime Primary Realtime Clock</Description><StartTime><Timestamp dt:dt="int">0</Timestamp><DateUtc dt:dt="string">2017-05-10T15:07:38Z</DateUtc></StartTime><FrequencyChanges><FrequencyChange><Frequency dt:dt="r8">3312919</Frequency><Timestamp dt:dt="r8">86948306030</Timestamp><Current dt:dt="…	75.028	2135719	2132219	2135719	2132202	1	right	1049634246	2017-10-05	17:07:38	15:07:38	female	113241	29756	-1	29740	114769	113258	-1	113241	407163	379811	-1	379785	7				1	3	5	phaseUPFAce	phaseXPface	11	NM10	734631	734331	734631	734323	d	734323	732479	734323	732468	1844
GofDak_1024-768_new	11	3	21	<?xml version="1.0"?>\n<Clock xmlns:dt="urn:schemas-microsoft-com:datatypes"><Description dt:dt="string">E-Prime Primary Realtime Clock</Description><StartTime><Timestamp dt:dt="int">0</Timestamp><DateUtc dt:dt="string">2017-05-10T15:07:38Z</DateUtc></StartTime><FrequencyChanges><FrequencyChange><Frequency dt:dt="r8">3312919</Frequency><Timestamp dt:dt="r8">86948306030</Timestamp><Current dt:dt="…	75.028	2135719	2132219	2135719	2132202	1	right	1049634246	2017-10-05	17:07:38	15:07:38	female	113241	29756	-1	29740	114769	113258	-1	113241	407163	379811	-1	379785	7				1	3	5	phaseUPFAce	phaseXPface	12	NF04	738203	737903	738203	737899	l	737899	736317	737899	736308	1582
GofDak_1024-768_new	11	3	21	<?xml version="1.0"?>\n<Clock xmlns:dt="urn:schemas-microsoft-com:datatypes"><Description dt:dt="string">E-Prime Primary Realtime Clock</Description><StartTime><Timestamp dt:dt="int">0</Timestamp><DateUtc dt:dt="string">2017-05-10T15:07:38Z</DateUtc></StartTime><FrequencyChanges><FrequencyChange><Frequency dt:dt="r8">3312919</Frequency><Timestamp dt:dt="r8">86948306030</Timestamp><Current dt:dt="…	75.028	2135719	2132219	2135719	2132202	1	right	1049634246	2017-10-05	17:07:38	15:07:38	female	113241	29756	-1	29740	114769	113258	-1	113241	407163	379811	-1	379785	7				1	3	5	phaseUPFAce	phaseXPface	13	NM05	741429	741129	741429	741124	l	741124	739476	741124	739459	1648
GofDak_1024-768_new	11	3	21	<?xml version="1.0"?>\n<Clock xmlns:dt="urn:schemas-microsoft-com:datatypes"><Description dt:dt="string">E-Prime Primary Realtime Clock</Description><StartTime><Timestamp dt:dt="int">0</Timestamp><DateUtc dt:dt="string">2017-05-10T15:07:38Z</DateUtc></StartTime><FrequencyChanges><FrequencyChange><Frequency dt:dt="r8">3312919</Frequency><Timestamp dt:dt="r8">86948306030</Timestamp><Current dt:dt="…	75.028	2135719	2132219	2135719	2132202	1	right	1049634246	2017-10-05	17:07:38	15:07:38	female	113241	29756	-1	29740	114769	113258	-1	113241	407163	379811	-1	379785	7				1	3	5	phaseUPFAce	phaseXPface	14	NM101	744428	744128	744428	744123	d	744123	742515	744123	742499	1608
GofDak_1024-768_new	11	3	21	<?xml version="1.0"?>\n<Clock xmlns:dt="urn:schemas-microsoft-com:datatypes"><Description dt:dt="string">E-Prime Primary Realtime Clock</Description><StartTime><Timestamp dt:dt="int">0</Timestamp><DateUtc dt:dt="string">2017-05-10T15:07:38Z</DateUtc></StartTime><FrequencyChanges><FrequencyChange><Frequency dt:dt="r8">3312919</Frequency><Timestamp dt:dt="r8">86948306030</Timestamp><Current dt:dt="…	75.028	2135719	2132219	2135719	2132202	1	right	1049634246	2017-10-05	17:07:38	15:07:38	female	113241	29756	-1	29740	114769	113258	-1	113241	407163	379811	-1	379785	7				1	3	5	phaseUPFAce	phaseXPface	15	NF106	748173	747873	748173	747868	l	747868	746273	747868	746259	1595
GofDak_1024-768_new	11	3	21	<?xml version="1.0"?>\n<Clock xmlns:dt="urn:schemas-microsoft-com:datatypes"><Description dt:dt="string">E-Prime Primary Realtime Clock</Description><StartTime><Timestamp dt:dt="int">0</Timestamp><DateUtc dt:dt="string">2017-05-10T15:07:38Z</DateUtc></StartTime><FrequencyChanges><FrequencyChange><Frequency dt:dt="r8">3312919</Frequency><Timestamp dt:dt="r8">86948306030</Timestamp><Current dt:dt="…	75.028	2135719	2132219	2135719	2132202	1	right	1049634246	2017-10-05	17:07:38	15:07:38	female	113241	29756	-1	29740	114769	113258	-1	113241	407163	379811	-1	379785	7				1	3	5	phaseUPFAce	phaseXPface	16	NF109	751252	750952	751252	750942	d	750942	749419	750942	749403	1523
GofDak_1024-768_new	11	3	21	<?xml version="1.0"?>\n<Clock xmlns:dt="urn:schemas-microsoft-com:datatypes"><Description dt:dt="string">E-Prime Primary Realtime Clock</Description><StartTime><Timestamp dt:dt="int">0</Timestamp><DateUtc dt:dt="string">2017-05-10T15:07:38Z</DateUtc></StartTime><FrequencyChanges><FrequencyChange><Frequency dt:dt="r8">3312919</Frequency><Timestamp dt:dt="r8">86948306030</Timestamp><Current dt:dt="…	75.028	2135719	2132219	2135719	2132202	1	right	1049634246	2017-10-05	17:07:38	15:07:38	female	113241	29756	-1	29740	114769	113258	-1	113241	407163	379811	-1	379785	7				1	3	5	phaseUPFAce	phaseXPface	17	NF09	754850	754550	754850	754533	d	754533	752711	754533	752699	1822
GofDak_1024-768_new	11	3	21	<?xml version="1.0"?>\n<Clock xmlns:dt="urn:schemas-microsoft-com:datatypes"><Description dt:dt="string">E-Prime Primary Realtime Clock</Description><StartTime><Timestamp dt:dt="int">0</Timestamp><DateUtc dt:dt="string">2017-05-10T15:07:38Z</DateUtc></StartTime><FrequencyChanges><FrequencyChange><Frequency dt:dt="r8">3312919</Frequency><Timestamp dt:dt="r8">86948306030</Timestamp><Current dt:dt="…	75.028	2135719	2132219	2135719	2132202	1	right	1049634246	2017-10-05	17:07:38	15:07:38	female	113241	29756	-1	29740	114769	113258	-1	113241	407163	379811	-1	379785	7				1	3	5	phaseUPFAce	phaseXPface	18	NF06	758222	757922	758222	757918	l	757918	756123	757918	756107	1795
GofDak_1024-768_new	11	3	21	<?xml version="1.0"?>\n<Clock xmlns:dt="urn:schemas-microsoft-com:datatypes"><Description dt:dt="string">E-Prime Primary Realtime Clock</Description><StartTime><Timestamp dt:dt="int">0</Timestamp><DateUtc dt:dt="string">2017-05-10T15:07:38Z</DateUtc></StartTime><FrequencyChanges><FrequencyChange><Frequency dt:dt="r8">3312919</Frequency><Timestamp dt:dt="r8">86948306030</Timestamp><Current dt:dt="…	75.028	2135719	2132219	2135719	2132202	1	right	1049634246	2017-10-05	17:07:38	15:07:38	female	113241	29756	-1	29740	114769	113258	-1	113241	407163	379811	-1	379785	7				1	3	5	phaseUPFAce	phaseXPface	19	NM02	761754	761454	761754	761447	l	761447	759482	761447	759474	1965
GofDak_1024-768_new	11	3	21	<?xml version="1.0"?>\n<Clock xmlns:dt="urn:schemas-microsoft-com:datatypes"><Description dt:dt="string">E-Prime Primary Realtime Clock</Description><StartTime><Timestamp dt:dt="int">0</Timestamp><DateUtc dt:dt="string">2017-05-10T15:07:38Z</DateUtc></StartTime><FrequencyChanges><FrequencyChange><Frequency dt:dt="r8">3312919</Frequency><Timestamp dt:dt="r8">86948306030</Timestamp><Current dt:dt="…	75.028	2135719	2132219	2135719	2132202	1	right	1049634246	2017-10-05	17:07:38	15:07:38	female	113241	29756	-1	29740	114769	113258	-1	113241	407163	379811	-1	379785	7				1	3	5	phaseUPFAce	phaseXPface	20	NF06	764886	764586	764886	764577	d	764577	762907	764577	762898	1670
GofDak_1024-768_new	11	3	21	<?xml version="1.0"?>\n<Clock xmlns:dt="urn:schemas-microsoft-com:datatypes"><Description dt:dt="string">E-Prime Primary Realtime Clock</Description><StartTime><Timestamp dt:dt="int">0</Timestamp><DateUtc dt:dt="string">2017-05-10T15:07:38Z</DateUtc></StartTime><FrequencyChanges><FrequencyChange><Frequency dt:dt="r8">3312919</Frequency><Timestamp dt:dt="r8">86948306030</Timestamp><Current dt:dt="…	75.028	2135719	2132219	2135719	2132202	1	right	1049634246	2017-10-05	17:07:38	15:07:38	female	113241	29756	-1	29740	114769	113258	-1	113241	407163	379811	-1	379785	8				2	3	6	phaseINVFAce	phaseXPface	1	NF106	768019	767719	768019	767705	d	767705	766039	767705	766026	1666
GofDak_1024-768_new	11	3	21	<?xml version="1.0"?>\n<Clock xmlns:dt="urn:schemas-microsoft-com:datatypes"><Description dt:dt="string">E-Prime Primary Realtime Clock</Description><StartTime><Timestamp dt:dt="int">0</Timestamp><DateUtc dt:dt="string">2017-05-10T15:07:38Z</DateUtc></StartTime><FrequencyChanges><FrequencyChange><Frequency dt:dt="r8">3312919</Frequency><Timestamp dt:dt="r8">86948306030</Timestamp><Current dt:dt="…	75.028	2135719	2132219	2135719	2132202	1	right	1049634246	2017-10-05	17:07:38	15:07:38	female	113241	29756	-1	29740	114769	113258	-1	113241	407163	379811	-1	379785	8				2	3	6	phaseINVFAce	phaseXPface	2	NF06	771711	771411	771711	771400	d	771400	769571	771400	769554	1829
GofDak_1024-768_new	11	3	21	<?xml version="1.0"?>\n<Clock xmlns:dt="urn:schemas-microsoft-com:datatypes"><Description dt:dt="string">E-Prime Primary Realtime Clock</Description><StartTime><Timestamp dt:dt="int">0</Timestamp><DateUtc dt:dt="string">2017-05-10T15:07:38Z</DateUtc></StartTime><FrequencyChanges><FrequencyChange><Frequency dt:dt="r8">3312919</Frequency><Timestamp dt:dt="r8">86948306030</Timestamp><Current dt:dt="…	75.028	2135719	2132219	2135719	2132202	1	right	1049634246	2017-10-05	17:07:38	15:07:38	female	113241	29756	-1	29740	114769	113258	-1	113241	407163	379811	-1	379785	8				2	3	6	phaseINVFAce	phaseXPface	3	NM04	774776	774476	774776	774466	l	774466	772930	774466	772922	1536
GofDak_1024-768_new	11	3	21	<?xml version="1.0"?>\n<Clock xmlns:dt="urn:schemas-microsoft-com:datatypes"><Description dt:dt="string">E-Prime Primary Realtime Clock</Description><StartTime><Timestamp dt:dt="int">0</Timestamp><DateUtc dt:dt="string">2017-05-10T15:07:38Z</DateUtc></StartTime><FrequencyChanges><FrequencyChange><Frequency dt:dt="r8">3312919</Frequency><Timestamp dt:dt="r8">86948306030</Timestamp><Current dt:dt="…	75.028	2135719	2132219	2135719	2132202	1	right	1049634246	2017-10-05	17:07:38	15:07:38	female	113241	29756	-1	29740	114769	113258	-1	113241	407163	379811	-1	379785	8				2	3	6	phaseINVFAce	phaseXPface	4	NM05	778082	777782	778082	777774	d	777774	775942	777774	775930	1832
GofDak_1024-768_new	11	3	21	<?xml version="1.0"?>\n<Clock xmlns:dt="urn:schemas-microsoft-com:datatypes"><Description dt:dt="string">E-Prime Primary Realtime Clock</Description><StartTime><Timestamp dt:dt="int">0</Timestamp><DateUtc dt:dt="string">2017-05-10T15:07:38Z</DateUtc></StartTime><FrequencyChanges><FrequencyChange><Frequency dt:dt="r8">3312919</Frequency><Timestamp dt:dt="r8">86948306030</Timestamp><Current dt:dt="…	75.028	2135719	2132219	2135719	2132202	1	right	1049634246	2017-10-05	17:07:38	15:07:38	female	113241	29756	-1	29740	114769	113258	-1	113241	407163	379811	-1	379785	8				2	3	6	phaseINVFAce	phaseXPface	5	NM02	781480	781180	781480	781175	d	781175	779394	781175	779386	1781
GofDak_1024-768_new	11	3	21	<?xml version="1.0"?>\n<Clock xmlns:dt="urn:schemas-microsoft-com:datatypes"><Description dt:dt="string">E-Prime Primary Realtime Clock</Description><StartTime><Timestamp dt:dt="int">0</Timestamp><DateUtc dt:dt="string">2017-05-10T15:07:38Z</DateUtc></StartTime><FrequencyChanges><FrequencyChange><Frequency dt:dt="r8">3312919</Frequency><Timestamp dt:dt="r8">86948306030</Timestamp><Current dt:dt="…	75.028	2135719	2132219	2135719	2132202	1	right	1049634246	2017-10-05	17:07:38	15:07:38	female	113241	29756	-1	29740	114769	113258	-1	113241	407163	379811	-1	379785	8				2	3	6	phaseINVFAce	phaseXPface	6	NM08	785532	785232	785532	785225	l	785225	783406	785225	783393	1819
GofDak_1024-768_new	11	3	21	<?xml version="1.0"?>\n<Clock xmlns:dt="urn:schemas-microsoft-com:datatypes"><Description dt:dt="string">E-Prime Primary Realtime Clock</Description><StartTime><Timestamp dt:dt="int">0</Timestamp><DateUtc dt:dt="string">2017-05-10T15:07:38Z</DateUtc></StartTime><FrequencyChanges><FrequencyChange><Frequency dt:dt="r8">3312919</Frequency><Timestamp dt:dt="r8">86948306030</Timestamp><Current dt:dt="…	75.028	2135719	2132219	2135719	2132202	1	right	1049634246	2017-10-05	17:07:38	15:07:38	female	113241	29756	-1	29740	114769	113258	-1	113241	407163	379811	-1	379785	8				2	3	6	phaseINVFAce	phaseXPface	7	NF109	788904	788604	788904	788599	l	788599	786672	788599	786657	1927
GofDak_1024-768_new	11	3	21	<?xml version="1.0"?>\n<Clock xmlns:dt="urn:schemas-microsoft-com:datatypes"><Description dt:dt="string">E-Prime Primary Realtime Clock</Description><StartTime><Timestamp dt:dt="int">0</Timestamp><DateUtc dt:dt="string">2017-05-10T15:07:38Z</DateUtc></StartTime><FrequencyChanges><FrequencyChange><Frequency dt:dt="r8">3312919</Frequency><Timestamp dt:dt="r8">86948306030</Timestamp><Current dt:dt="…	75.028	2135719	2132219	2135719	2132202	1	right	1049634246	2017-10-05	17:07:38	15:07:38	female	113241	29756	-1	29740	114769	113258	-1	113241	407163	379811	-1	379785	8				2	3	6	phaseINVFAce	phaseXPface	8	NM02	791956	791656	791956	791640	l	791640	789977	791640	789961	1663
GofDak_1024-768_new	11	3	21	<?xml version="1.0"?>\n<Clock xmlns:dt="urn:schemas-microsoft-com:datatypes"><Description dt:dt="string">E-Prime Primary Realtime Clock</Description><StartTime><Timestamp dt:dt="int">0</Timestamp><DateUtc dt:dt="string">2017-05-10T15:07:38Z</DateUtc></StartTime><FrequencyChanges><FrequencyChange><Frequency dt:dt="r8">3312919</Frequency><Timestamp dt:dt="r8">86948306030</Timestamp><Current dt:dt="…	75.028	2135719	2132219	2135719	2132202	1	right	1049634246	2017-10-05	17:07:38	15:07:38	female	113241	29756	-1	29740	114769	113258	-1	113241	407163	379811	-1	379785	8				2	3	6	phaseINVFAce	phaseXPface	9	NF11	795648	795348	795648	795334	l	795334	793349	795334	793337	1985
GofDak_1024-768_new	11	3	21	<?xml version="1.0"?>\n<Clock xmlns:dt="urn:schemas-microsoft-com:datatypes"><Description dt:dt="string">E-Prime Primary Realtime Clock</Description><StartTime><Timestamp dt:dt="int">0</Timestamp><DateUtc dt:dt="string">2017-05-10T15:07:38Z</DateUtc></StartTime><FrequencyChanges><FrequencyChange><Frequency dt:dt="r8">3312919</Frequency><Timestamp dt:dt="r8">86948306030</Timestamp><Current dt:dt="…	75.028	2135719	2132219	2135719	2132202	1	right	1049634246	2017-10-05	17:07:38	15:07:38	female	113241	29756	-1	29740	114769	113258	-1	113241	407163	379811	-1	379785	8				2	3	6	phaseINVFAce	phaseXPface	10	NF27	798967	798667	798967	798653	d	798653	796734	798653	796721	1919
GofDak_1024-768_new	11	3	21	<?xml version="1.0"?>\n<Clock xmlns:dt="urn:schemas-microsoft-com:datatypes"><Description dt:dt="string">E-Prime Primary Realtime Clock</Description><StartTime><Timestamp dt:dt="int">0</Timestamp><DateUtc dt:dt="string">2017-05-10T15:07:38Z</DateUtc></StartTime><FrequencyChanges><FrequencyChange><Frequency dt:dt="r8">3312919</Frequency><Timestamp dt:dt="r8">86948306030</Timestamp><Current dt:dt="…	75.028	2135719	2132219	2135719	2132202	1	right	1049634246	2017-10-05	17:07:38	15:07:38	female	113241	29756	-1	29740	114769	113258	-1	113241	407163	379811	-1	379785	8				2	3	6	phaseINVFAce	phaseXPface	11	NM10	802006	801706	802006	801690	d	801690	800173	801690	800161	1517
GofDak_1024-768_new	11	3	21	<?xml version="1.0"?>\n<Clock xmlns:dt="urn:schemas-microsoft-com:datatypes"><Description dt:dt="string">E-Prime Primary Realtime Clock</Description><StartTime><Timestamp dt:dt="int">0</Timestamp><DateUtc dt:dt="string">2017-05-10T15:07:38Z</DateUtc></StartTime><FrequencyChanges><FrequencyChange><Frequency dt:dt="r8">3312919</Frequency><Timestamp dt:dt="r8">86948306030</Timestamp><Current dt:dt="…	75.028	2135719	2132219	2135719	2132202	1	right	1049634246	2017-10-05	17:07:38	15:07:38	female	113241	29756	-1	29740	114769	113258	-1	113241	407163	379811	-1	379785	8				2	3	6	phaseINVFAce	phaseXPface	12	NM04	805498	805198	805498	805191	l	805191	803319	805191	803312	1872
GofDak_1024-768_new	11	3	21	<?xml version="1.0"?>\n<Clock xmlns:dt="urn:schemas-microsoft-com:datatypes"><Description dt:dt="string">E-Prime Primary Realtime Clock</Description><StartTime><Timestamp dt:dt="int">0</Timestamp><DateUtc dt:dt="string">2017-05-10T15:07:38Z</DateUtc></StartTime><FrequencyChanges><FrequencyChange><Frequency dt:dt="r8">3312919</Frequency><Timestamp dt:dt="r8">86948306030</Timestamp><Current dt:dt="…	75.028	2135719	2132219	2135719	2132202	1	right	1049634246	2017-10-05	17:07:38	15:07:38	female	113241	29756	-1	29740	114769	113258	-1	113241	407163	379811	-1	379785	8				2	3	6	phaseINVFAce	phaseXPface	13	NM10	808563	808263	808563	808254	l	808254	806584	808254	806576	1670
GofDak_1024-768_new	11	3	21	<?xml version="1.0"?>\n<Clock xmlns:dt="urn:schemas-microsoft-com:datatypes"><Description dt:dt="string">E-Prime Primary Realtime Clock</Description><StartTime><Timestamp dt:dt="int">0</Timestamp><DateUtc dt:dt="string">2017-05-10T15:07:38Z</DateUtc></StartTime><FrequencyChanges><FrequencyChange><Frequency dt:dt="r8">3312919</Frequency><Timestamp dt:dt="r8">86948306030</Timestamp><Current dt:dt="…	75.028	2135719	2132219	2135719	2132202	1	right	1049634246	2017-10-05	17:07:38	15:07:38	female	113241	29756	-1	29740	114769	113258	-1	113241	407163	379811	-1	379785	8				2	3	6	phaseINVFAce	phaseXPface	14	NM03	811616	811316	811616	811302	d	811302	809770	811302	809752	1532
GofDak_1024-768_new	11	3	21	<?xml version="1.0"?>\n<Clock xmlns:dt="urn:schemas-microsoft-com:datatypes"><Description dt:dt="string">E-Prime Primary Realtime Clock</Description><StartTime><Timestamp dt:dt="int">0</Timestamp><DateUtc dt:dt="string">2017-05-10T15:07:38Z</DateUtc></StartTime><FrequencyChanges><FrequencyChange><Frequency dt:dt="r8">3312919</Frequency><Timestamp dt:dt="r8">86948306030</Timestamp><Current dt:dt="…	75.028	2135719	2132219	2135719	2132202	1	right	1049634246	2017-10-05	17:07:38	15:07:38	female	113241	29756	-1	29740	114769	113258	-1	113241	407163	379811	-1	379785	8				2	3	6	phaseINVFAce	phaseXPface	15	NM13	814988	814688	814988	814673	d	814673	812902	814673	812888	1771
GofDak_1024-768_new	11	3	21	<?xml version="1.0"?>\n<Clock xmlns:dt="urn:schemas-microsoft-com:datatypes"><Description dt:dt="string">E-Prime Primary Realtime Clock</Description><StartTime><Timestamp dt:dt="int">0</Timestamp><DateUtc dt:dt="string">2017-05-10T15:07:38Z</DateUtc></StartTime><FrequencyChanges><FrequencyChange><Frequency dt:dt="r8">3312919</Frequency><Timestamp dt:dt="r8">86948306030</Timestamp><Current dt:dt="…	75.028	2135719	2132219	2135719	2132202	1	right	1049634246	2017-10-05	17:07:38	15:07:38	female	113241	29756	-1	29740	114769	113258	-1	113241	407163	379811	-1	379785	8				2	3	6	phaseINVFAce	phaseXPface	16	NF09	817827	817527	817827	817513	d	817513	815781	817513	815768	1732
GofDak_1024-768_new	11	3	21	<?xml version="1.0"?>\n<Clock xmlns:dt="urn:schemas-microsoft-com:datatypes"><Description dt:dt="string">E-Prime Primary Realtime Clock</Description><StartTime><Timestamp dt:dt="int">0</Timestamp><DateUtc dt:dt="string">2017-05-10T15:07:38Z</DateUtc></StartTime><FrequencyChanges><FrequencyChange><Frequency dt:dt="r8">3312919</Frequency><Timestamp dt:dt="r8">86948306030</Timestamp><Current dt:dt="…	75.028	2135719	2132219	2135719	2132202	1	right	1049634246	2017-10-05	17:07:38	15:07:38	female	113241	29756	-1	29740	114769	113258	-1	113241	407163	379811	-1	379785	8				2	3	6	phaseINVFAce	phaseXPface	17	NF109	821052	820752	821052	820741	l	820741	819086	820741	819080	1655
GofDak_1024-768_new	11	3	21	<?xml version="1.0"?>\n<Clock xmlns:dt="urn:schemas-microsoft-com:datatypes"><Description dt:dt="string">E-Prime Primary Realtime Clock</Description><StartTime><Timestamp dt:dt="int">0</Timestamp><DateUtc dt:dt="string">2017-05-10T15:07:38Z</DateUtc></StartTime><FrequencyChanges><FrequencyChange><Frequency dt:dt="r8">3312919</Frequency><Timestamp dt:dt="r8">86948306030</Timestamp><Current dt:dt="…	75.028	2135719	2132219	2135719	2132202	1	right	1049634246	2017-10-05	17:07:38	15:07:38	female	113241	29756	-1	29740	114769	113258	-1	113241	407163	379811	-1	379785	8				2	3	6	phaseINVFAce	phaseXPface	18	NM04	824064	823764	824064	823758	d	823758	822231	823758	822224	1527
GofDak_1024-768_new	11	3	21	<?xml version="1.0"?>\n<Clock xmlns:dt="urn:schemas-microsoft-com:datatypes"><Description dt:dt="string">E-Prime Primary Realtime Clock</Description><StartTime><Timestamp dt:dt="int">0</Timestamp><DateUtc dt:dt="string">2017-05-10T15:07:38Z</DateUtc></StartTime><FrequencyChanges><FrequencyChange><Frequency dt:dt="r8">3312919</Frequency><Timestamp dt:dt="r8">86948306030</Timestamp><Current dt:dt="…	75.028	2135719	2132219	2135719	2132202	1	right	1049634246	2017-10-05	17:07:38	15:07:38	female	113241	29756	-1	29740	114769	113258	-1	113241	407163	379811	-1	379785	8				2	3	6	phaseINVFAce	phaseXPface	19	NM101	827237	826937	827237	826934	d	826934	825097	826934	825087	1837
GofDak_1024-768_new	11	3	21	<?xml version="1.0"?>\n<Clock xmlns:dt="urn:schemas-microsoft-com:datatypes"><Description dt:dt="string">E-Prime Primary Realtime Clock</Description><StartTime><Timestamp dt:dt="int">0</Timestamp><DateUtc dt:dt="string">2017-05-10T15:07:38Z</DateUtc></StartTime><FrequencyChanges><FrequencyChange><Frequency dt:dt="r8">3312919</Frequency><Timestamp dt:dt="r8">86948306030</Timestamp><Current dt:dt="…	75.028	2135719	2132219	2135719	2132202	1	right	1049634246	2017-10-05	17:07:38	15:07:38	female	113241	29756	-1	29740	114769	113258	-1	113241	407163	379811	-1	379785	8				2	3	6	phaseINVFAce	phaseXPface	20	NM03	830235	829935	830235	829921	d	829921	828349	829921	828335	1572
GofDak_1024-768_new	11	3	21	<?xml version="1.0"?>\n<Clock xmlns:dt="urn:schemas-microsoft-com:datatypes"><Description dt:dt="string">E-Prime Primary Realtime Clock</Description><StartTime><Timestamp dt:dt="int">0</Timestamp><DateUtc dt:dt="string">2017-05-10T15:07:38Z</DateUtc></StartTime><FrequencyChanges><FrequencyChange><Frequency dt:dt="r8">3312919</Frequency><Timestamp dt:dt="r8">86948306030</Timestamp><Current dt:dt="…	75.028	2135719	2132219	2135719	2132202	1	right	1049634246	2017-10-05	17:07:38	15:07:38	female	113241	29756	-1	29740	114769	113258	-1	113241	407163	379811	-1	379785	9				1	4	7	phaseUPFAce	phaseXPface	1	NM13	842511	842211	842511	842195	d	842195	840358	842195	840345	1837
GofDak_1024-768_new	11	3	21	<?xml version="1.0"?>\n<Clock xmlns:dt="urn:schemas-microsoft-com:datatypes"><Description dt:dt="string">E-Prime Primary Realtime Clock</Description><StartTime><Timestamp dt:dt="int">0</Timestamp><DateUtc dt:dt="string">2017-05-10T15:07:38Z</DateUtc></StartTime><FrequencyChanges><FrequencyChange><Frequency dt:dt="r8">3312919</Frequency><Timestamp dt:dt="r8">86948306030</Timestamp><Current dt:dt="…	75.028	2135719	2132219	2135719	2132202	1	right	1049634246	2017-10-05	17:07:38	15:07:38	female	113241	29756	-1	29740	114769	113258	-1	113241	407163	379811	-1	379785	9				1	4	7	phaseUPFAce	phaseXPface	2	NM04	845763	845463	845763	845460	d	845460	843464	845460	843455	1996
GofDak_1024-768_new	11	3	21	<?xml version="1.0"?>\n<Clock xmlns:dt="urn:schemas-microsoft-com:datatypes"><Description dt:dt="string">E-Prime Primary Realtime Clock</Description><StartTime><Timestamp dt:dt="int">0</Timestamp><DateUtc dt:dt="string">2017-05-10T15:07:38Z</DateUtc></StartTime><FrequencyChanges><FrequencyChange><Frequency dt:dt="r8">3312919</Frequency><Timestamp dt:dt="r8">86948306030</Timestamp><Current dt:dt="…	75.028	2135719	2132219	2135719	2132202	1	right	1049634246	2017-10-05	17:07:38	15:07:38	female	113241	29756	-1	29740	114769	113258	-1	113241	407163	379811	-1	379785	9				1	4	7	phaseUPFAce	phaseXPface	3	NM21	848962	848662	848962	848650	d	848650	847036	848650	847030	1614
GofDak_1024-768_new	11	3	21	<?xml version="1.0"?>\n<Clock xmlns:dt="urn:schemas-microsoft-com:datatypes"><Description dt:dt="string">E-Prime Primary Realtime Clock</Description><StartTime><Timestamp dt:dt="int">0</Timestamp><DateUtc dt:dt="string">2017-05-10T15:07:38Z</DateUtc></StartTime><FrequencyChanges><FrequencyChange><Frequency dt:dt="r8">3312919</Frequency><Timestamp dt:dt="r8">86948306030</Timestamp><Current dt:dt="…	75.028	2135719	2132219	2135719	2132202	1	right	1049634246	2017-10-05	17:07:38	15:07:38	female	113241	29756	-1	29740	114769	113258	-1	113241	407163	379811	-1	379785	9				1	4	7	phaseUPFAce	phaseXPface	4	NM13	851987	851687	851987	851676	d	851676	850074	851676	850062	1602
GofDak_1024-768_new	11	3	21	<?xml version="1.0"?>\n<Clock xmlns:dt="urn:schemas-microsoft-com:datatypes"><Description dt:dt="string">E-Prime Primary Realtime Clock</Description><StartTime><Timestamp dt:dt="int">0</Timestamp><DateUtc dt:dt="string">2017-05-10T15:07:38Z</DateUtc></StartTime><FrequencyChanges><FrequencyChange><Frequency dt:dt="r8">3312919</Frequency><Timestamp dt:dt="r8">86948306030</Timestamp><Current dt:dt="…	75.028	2135719	2132219	2135719	2132202	1	right	1049634246	2017-10-05	17:07:38	15:07:38	female	113241	29756	-1	29740	114769	113258	-1	113241	407163	379811	-1	379785	9				1	4	7	phaseUPFAce	phaseXPface	5	NM101	855133	854833	855133	854819	l	854819	853193	854819	853182	1626
GofDak_1024-768_new	11	3	21	<?xml version="1.0"?>\n<Clock xmlns:dt="urn:schemas-microsoft-com:datatypes"><Description dt:dt="string">E-Prime Primary Realtime Clock</Description><StartTime><Timestamp dt:dt="int">0</Timestamp><DateUtc dt:dt="string">2017-05-10T15:07:38Z</DateUtc></StartTime><FrequencyChanges><FrequencyChange><Frequency dt:dt="r8">3312919</Frequency><Timestamp dt:dt="r8">86948306030</Timestamp><Current dt:dt="…	75.028	2135719	2132219	2135719	2132202	1	right	1049634246	2017-10-05	17:07:38	15:07:38	female	113241	29756	-1	29740	114769	113258	-1	113241	407163	379811	-1	379785	9				1	4	7	phaseUPFAce	phaseXPface	6	NM04	858211	857911	858211	857900	d	857900	856232	857900	856222	1668
GofDak_1024-768_new	11	3	21	<?xml version="1.0"?>\n<Clock xmlns:dt="urn:schemas-microsoft-com:datatypes"><Description dt:dt="string">E-Prime Primary Realtime Clock</Description><StartTime><Timestamp dt:dt="int">0</Timestamp><DateUtc dt:dt="string">2017-05-10T15:07:38Z</DateUtc></StartTime><FrequencyChanges><FrequencyChange><Frequency dt:dt="r8">3312919</Frequency><Timestamp dt:dt="r8">86948306030</Timestamp><Current dt:dt="…	75.028	2135719	2132219	2135719	2132202	1	right	1049634246	2017-10-05	17:07:38	15:07:38	female	113241	29756	-1	29740	114769	113258	-1	113241	407163	379811	-1	379785	9				1	4	7	phaseUPFAce	phaseXPface	7	NM09	861917	861617	861917	861602	l	861602	859697	861602	859686	1905
GofDak_1024-768_new	11	3	21	<?xml version="1.0"?>\n<Clock xmlns:dt="urn:schemas-microsoft-com:datatypes"><Description dt:dt="string">E-Prime Primary Realtime Clock</Description><StartTime><Timestamp dt:dt="int">0</Timestamp><DateUtc dt:dt="string">2017-05-10T15:07:38Z</DateUtc></StartTime><FrequencyChanges><FrequencyChange><Frequency dt:dt="r8">3312919</Frequency><Timestamp dt:dt="r8">86948306030</Timestamp><Current dt:dt="…	75.028	2135719	2132219	2135719	2132202	1	right	1049634246	2017-10-05	17:07:38	15:07:38	female	113241	29756	-1	29740	114769	113258	-1	113241	407163	379811	-1	379785	9				1	4	7	phaseUPFAce	phaseXPface	8	NM04	865315	865015	865315	865007	d	865007	863083	865007	863078	1924
GofDak_1024-768_new	11	3	21	<?xml version="1.0"?>\n<Clock xmlns:dt="urn:schemas-microsoft-com:datatypes"><Description dt:dt="string">E-Prime Primary Realtime Clock</Description><StartTime><Timestamp dt:dt="int">0</Timestamp><DateUtc dt:dt="string">2017-05-10T15:07:38Z</DateUtc></StartTime><FrequencyChanges><FrequencyChange><Frequency dt:dt="r8">3312919</Frequency><Timestamp dt:dt="r8">86948306030</Timestamp><Current dt:dt="…	75.028	2135719	2132219	2135719	2132202	1	right	1049634246	2017-10-05	17:07:38	15:07:38	female	113241	29756	-1	29740	114769	113258	-1	113241	407163	379811	-1	379785	9				1	4	7	phaseUPFAce	phaseXPface	9	NM21	868714	868414	868714	868399	d	868399	866482	868399	866469	1917
GofDak_1024-768_new	11	3	21	<?xml version="1.0"?>\n<Clock xmlns:dt="urn:schemas-microsoft-com:datatypes"><Description dt:dt="string">E-Prime Primary Realtime Clock</Description><StartTime><Timestamp dt:dt="int">0</Timestamp><DateUtc dt:dt="string">2017-05-10T15:07:38Z</DateUtc></StartTime><FrequencyChanges><FrequencyChange><Frequency dt:dt="r8">3312919</Frequency><Timestamp dt:dt="r8">86948306030</Timestamp><Current dt:dt="…	75.028	2135719	2132219	2135719	2132202	1	right	1049634246	2017-10-05	17:07:38	15:07:38	female	113241	29756	-1	29740	114769	113258	-1	113241	407163	379811	-1	379785	9				1	4	7	phaseUPFAce	phaseXPface	10	NF11	872659	872359	872659	872346	l	872346	870533	872346	870517	1813
GofDak_1024-768_new	11	3	21	<?xml version="1.0"?>\n<Clock xmlns:dt="urn:schemas-microsoft-com:datatypes"><Description dt:dt="string">E-Prime Primary Realtime Clock</Description><StartTime><Timestamp dt:dt="int">0</Timestamp><DateUtc dt:dt="string">2017-05-10T15:07:38Z</DateUtc></StartTime><FrequencyChanges><FrequencyChange><Frequency dt:dt="r8">3312919</Frequency><Timestamp dt:dt="r8">86948306030</Timestamp><Current dt:dt="…	75.028	2135719	2132219	2135719	2132202	1	right	1049634246	2017-10-05	17:07:38	15:07:38	female	113241	29756	-1	29740	114769	113258	-1	113241	407163	379811	-1	379785	9				1	4	7	phaseUPFAce	phaseXPface	11	NF04	876005	875705	876005	875700	l	875700	873732	875700	873717	1968
GofDak_1024-768_new	11	3	21	<?xml version="1.0"?>\n<Clock xmlns:dt="urn:schemas-microsoft-com:datatypes"><Description dt:dt="string">E-Prime Primary Realtime Clock</Description><StartTime><Timestamp dt:dt="int">0</Timestamp><DateUtc dt:dt="string">2017-05-10T15:07:38Z</DateUtc></StartTime><FrequencyChanges><FrequencyChange><Frequency dt:dt="r8">3312919</Frequency><Timestamp dt:dt="r8">86948306030</Timestamp><Current dt:dt="…	75.028	2135719	2132219	2135719	2132202	1	right	1049634246	2017-10-05	17:07:38	15:07:38	female	113241	29756	-1	29740	114769	113258	-1	113241	407163	379811	-1	379785	9				1	4	7	phaseUPFAce	phaseXPface	12	NM05	879550	879250	879550	879240	l	879240	877437	879240	877429	1803
GofDak_1024-768_new	11	3	21	<?xml version="1.0"?>\n<Clock xmlns:dt="urn:schemas-microsoft-com:datatypes"><Description dt:dt="string">E-Prime Primary Realtime Clock</Description><StartTime><Timestamp dt:dt="int">0</Timestamp><DateUtc dt:dt="string">2017-05-10T15:07:38Z</DateUtc></StartTime><FrequencyChanges><FrequencyChange><Frequency dt:dt="r8">3312919</Frequency><Timestamp dt:dt="r8">86948306030</Timestamp><Current dt:dt="…	75.028	2135719	2132219	2135719	2132202	1	right	1049634246	2017-10-05	17:07:38	15:07:38	female	113241	29756	-1	29740	114769	113258	-1	113241	407163	379811	-1	379785	9				1	4	7	phaseUPFAce	phaseXPface	13	NM08	882842	882542	882842	882538	d	882538	880623	882538	880613	1915
GofDak_1024-768_new	11	3	21	<?xml version="1.0"?>\n<Clock xmlns:dt="urn:schemas-microsoft-com:datatypes"><Description dt:dt="string">E-Prime Primary Realtime Clock</Description><StartTime><Timestamp dt:dt="int">0</Timestamp><DateUtc dt:dt="string">2017-05-10T15:07:38Z</DateUtc></StartTime><FrequencyChanges><FrequencyChange><Frequency dt:dt="r8">3312919</Frequency><Timestamp dt:dt="r8">86948306030</Timestamp><Current dt:dt="…	75.028	2135719	2132219	2135719	2132202	1	right	1049634246	2017-10-05	17:07:38	15:07:38	female	113241	29756	-1	29740	114769	113258	-1	113241	407163	379811	-1	379785	9				1	4	7	phaseUPFAce	phaseXPface	14	NM09	886321	886021	886321	886011	d	886011	884115	886011	884101	1896
GofDak_1024-768_new	11	3	21	<?xml version="1.0"?>\n<Clock xmlns:dt="urn:schemas-microsoft-com:datatypes"><Description dt:dt="string">E-Prime Primary Realtime Clock</Description><StartTime><Timestamp dt:dt="int">0</Timestamp><DateUtc dt:dt="string">2017-05-10T15:07:38Z</DateUtc></StartTime><FrequencyChanges><FrequencyChange><Frequency dt:dt="r8">3312919</Frequency><Timestamp dt:dt="r8">86948306030</Timestamp><Current dt:dt="…	75.028	2135719	2132219	2135719	2132202	1	right	1049634246	2017-10-05	17:07:38	15:07:38	female	113241	29756	-1	29740	114769	113258	-1	113241	407163	379811	-1	379785	9				1	4	7	phaseUPFAce	phaseXPface	15	NM10	889600	889300	889600	889286	d	889286	887594	889286	887580	1692
GofDak_1024-768_new	11	3	21	<?xml version="1.0"?>\n<Clock xmlns:dt="urn:schemas-microsoft-com:datatypes"><Description dt:dt="string">E-Prime Primary Realtime Clock</Description><StartTime><Timestamp dt:dt="int">0</Timestamp><DateUtc dt:dt="string">2017-05-10T15:07:38Z</DateUtc></StartTime><FrequencyChanges><FrequencyChange><Frequency dt:dt="r8">3312919</Frequency><Timestamp dt:dt="r8">86948306030</Timestamp><Current dt:dt="…	75.028	2135719	2132219	2135719	2132202	1	right	1049634246	2017-10-05	17:07:38	15:07:38	female	113241	29756	-1	29740	114769	113258	-1	113241	407163	379811	-1	379785	9				1	4	7	phaseUPFAce	phaseXPface	16	NF27	892678	892378	892678	892367	l	892367	890859	892367	890852	1508
GofDak_1024-768_new	11	3	21	<?xml version="1.0"?>\n<Clock xmlns:dt="urn:schemas-microsoft-com:datatypes"><Description dt:dt="string">E-Prime Primary Realtime Clock</Description><StartTime><Timestamp dt:dt="int">0</Timestamp><DateUtc dt:dt="string">2017-05-10T15:07:38Z</DateUtc></StartTime><FrequencyChanges><FrequencyChange><Frequency dt:dt="r8">3312919</Frequency><Timestamp dt:dt="r8">86948306030</Timestamp><Current dt:dt="…	75.028	2135719	2132219	2135719	2132202	1	right	1049634246	2017-10-05	17:07:38	15:07:38	female	113241	29756	-1	29740	114769	113258	-1	113241	407163	379811	-1	379785	9				1	4	7	phaseUPFAce	phaseXPface	17	NM02	896730	896430	896730	896420	l	896420	894431	896420	894420	1989
GofDak_1024-768_new	11	3	21	<?xml version="1.0"?>\n<Clock xmlns:dt="urn:schemas-microsoft-com:datatypes"><Description dt:dt="string">E-Prime Primary Realtime Clock</Description><StartTime><Timestamp dt:dt="int">0</Timestamp><DateUtc dt:dt="string">2017-05-10T15:07:38Z</DateUtc></StartTime><FrequencyChanges><FrequencyChange><Frequency dt:dt="r8">3312919</Frequency><Timestamp dt:dt="r8">86948306030</Timestamp><Current dt:dt="…	75.028	2135719	2132219	2135719	2132202	1	right	1049634246	2017-10-05	17:07:38	15:07:38	female	113241	29756	-1	29740	114769	113258	-1	113241	407163	379811	-1	379785	9				1	4	7	phaseUPFAce	phaseXPface	18	NF109	899756	899456	899756	899447	l	899447	897776	899447	897764	1671
GofDak_1024-768_new	11	3	21	<?xml version="1.0"?>\n<Clock xmlns:dt="urn:schemas-microsoft-com:datatypes"><Description dt:dt="string">E-Prime Primary Realtime Clock</Description><StartTime><Timestamp dt:dt="int">0</Timestamp><DateUtc dt:dt="string">2017-05-10T15:07:38Z</DateUtc></StartTime><FrequencyChanges><FrequencyChange><Frequency dt:dt="r8">3312919</Frequency><Timestamp dt:dt="r8">86948306030</Timestamp><Current dt:dt="…	75.028	2135719	2132219	2135719	2132202	1	right	1049634246	2017-10-05	17:07:38	15:07:38	female	113241	29756	-1	29740	114769	113258	-1	113241	407163	379811	-1	379785	9				1	4	7	phaseUPFAce	phaseXPface	19	NM09	903048	902748	903048	902741	d	902741	900842	902741	900828	1899
GofDak_1024-768_new	11	3	21	<?xml version="1.0"?>\n<Clock xmlns:dt="urn:schemas-microsoft-com:datatypes"><Description dt:dt="string">E-Prime Primary Realtime Clock</Description><StartTime><Timestamp dt:dt="int">0</Timestamp><DateUtc dt:dt="string">2017-05-10T15:07:38Z</DateUtc></StartTime><FrequencyChanges><FrequencyChange><Frequency dt:dt="r8">3312919</Frequency><Timestamp dt:dt="r8">86948306030</Timestamp><Current dt:dt="…	75.028	2135719	2132219	2135719	2132202	1	right	1049634246	2017-10-05	17:07:38	15:07:38	female	113241	29756	-1	29740	114769	113258	-1	113241	407163	379811	-1	379785	9				1	4	7	phaseUPFAce	phaseXPface	20	NM10	906727	906427	906727	906417	d	906417	904547	906417	904532	1870
GofDak_1024-768_new	11	3	21	<?xml version="1.0"?>\n<Clock xmlns:dt="urn:schemas-microsoft-com:datatypes"><Description dt:dt="string">E-Prime Primary Realtime Clock</Description><StartTime><Timestamp dt:dt="int">0</Timestamp><DateUtc dt:dt="string">2017-05-10T15:07:38Z</DateUtc></StartTime><FrequencyChanges><FrequencyChange><Frequency dt:dt="r8">3312919</Frequency><Timestamp dt:dt="r8">86948306030</Timestamp><Current dt:dt="…	75.028	2135719	2132219	2135719	2132202	1	right	1049634246	2017-10-05	17:07:38	15:07:38	female	113241	29756	-1	29740	114769	113258	-1	113241	407163	379811	-1	379785	10				2	4	8	phaseINVFAce	phaseXPface	1	NF105	910125	909825	910125	909818	d	909818	908186	909818	908172	1632
GofDak_1024-768_new	11	3	21	<?xml version="1.0"?>\n<Clock xmlns:dt="urn:schemas-microsoft-com:datatypes"><Description dt:dt="string">E-Prime Primary Realtime Clock</Description><StartTime><Timestamp dt:dt="int">0</Timestamp><DateUtc dt:dt="string">2017-05-10T15:07:38Z</DateUtc></StartTime><FrequencyChanges><FrequencyChange><Frequency dt:dt="r8">3312919</Frequency><Timestamp dt:dt="r8">86948306030</Timestamp><Current dt:dt="…	75.028	2135719	2132219	2135719	2132202	1	right	1049634246	2017-10-05	17:07:38	15:07:38	female	113241	29756	-1	29740	114769	113258	-1	113241	407163	379811	-1	379785	10				2	4	8	phaseINVFAce	phaseXPface	2	NM05	913631	913331	913631	913322	d	913322	911385	913322	911371	1937
GofDak_1024-768_new	11	3	21	<?xml version="1.0"?>\n<Clock xmlns:dt="urn:schemas-microsoft-com:datatypes"><Description dt:dt="string">E-Prime Primary Realtime Clock</Description><StartTime><Timestamp dt:dt="int">0</Timestamp><DateUtc dt:dt="string">2017-05-10T15:07:38Z</DateUtc></StartTime><FrequencyChanges><FrequencyChange><Frequency dt:dt="r8">3312919</Frequency><Timestamp dt:dt="r8">86948306030</Timestamp><Current dt:dt="…	75.028	2135719	2132219	2135719	2132202	1	right	1049634246	2017-10-05	17:07:38	15:07:38	female	113241	29756	-1	29740	114769	113258	-1	113241	407163	379811	-1	379785	10				2	4	8	phaseINVFAce	phaseXPface	3	NF11	917136	916836	917136	916826	l	916826	915090	916826	915083	1736
GofDak_1024-768_new	11	3	21	<?xml version="1.0"?>\n<Clock xmlns:dt="urn:schemas-microsoft-com:datatypes"><Description dt:dt="string">E-Prime Primary Realtime Clock</Description><StartTime><Timestamp dt:dt="int">0</Timestamp><DateUtc dt:dt="string">2017-05-10T15:07:38Z</DateUtc></StartTime><FrequencyChanges><FrequencyChange><Frequency dt:dt="r8">3312919</Frequency><Timestamp dt:dt="r8">86948306030</Timestamp><Current dt:dt="…	75.028	2135719	2132219	2135719	2132202	1	right	1049634246	2017-10-05	17:07:38	15:07:38	female	113241	29756	-1	29740	114769	113258	-1	113241	407163	379811	-1	379785	10				2	4	8	phaseINVFAce	phaseXPface	4	NM13	920455	920155	920455	920150	l	920150	918169	920150	918155	1981
GofDak_1024-768_new	11	3	21	<?xml version="1.0"?>\n<Clock xmlns:dt="urn:schemas-microsoft-com:datatypes"><Description dt:dt="string">E-Prime Primary Realtime Clock</Description><StartTime><Timestamp dt:dt="int">0</Timestamp><DateUtc dt:dt="string">2017-05-10T15:07:38Z</DateUtc></StartTime><FrequencyChanges><FrequencyChange><Frequency dt:dt="r8">3312919</Frequency><Timestamp dt:dt="r8">86948306030</Timestamp><Current dt:dt="…	75.028	2135719	2132219	2135719	2132202	1	right	1049634246	2017-10-05	17:07:38	15:07:38	female	113241	29756	-1	29740	114769	113258	-1	113241	407163	379811	-1	379785	10				2	4	8	phaseINVFAce	phaseXPface	5	NM13	924320	924020	924320	924013	l	924013	922021	924013	922011	1992
GofDak_1024-768_new	11	3	21	<?xml version="1.0"?>\n<Clock xmlns:dt="urn:schemas-microsoft-com:datatypes"><Description dt:dt="string">E-Prime Primary Realtime Clock</Description><StartTime><Timestamp dt:dt="int">0</Timestamp><DateUtc dt:dt="string">2017-05-10T15:07:38Z</DateUtc></StartTime><FrequencyChanges><FrequencyChange><Frequency dt:dt="r8">3312919</Frequency><Timestamp dt:dt="r8">86948306030</Timestamp><Current dt:dt="…	75.028	2135719	2132219	2135719	2132202	1	right	1049634246	2017-10-05	17:07:38	15:07:38	female	113241	29756	-1	29740	114769	113258	-1	113241	407163	379811	-1	379785	10				2	4	8	phaseINVFAce	phaseXPface	6	NF106	928105	927805	928105	927795	l	927795	926072	927795	926059	1723
GofDak_1024-768_new	11	3	21	<?xml version="1.0"?>\n<Clock xmlns:dt="urn:schemas-microsoft-com:datatypes"><Description dt:dt="string">E-Prime Primary Realtime Clock</Description><StartTime><Timestamp dt:dt="int">0</Timestamp><DateUtc dt:dt="string">2017-05-10T15:07:38Z</DateUtc></StartTime><FrequencyChanges><FrequencyChange><Frequency dt:dt="r8">3312919</Frequency><Timestamp dt:dt="r8">86948306030</Timestamp><Current dt:dt="…	75.028	2135719	2132219	2135719	2132202	1	right	1049634246	2017-10-05	17:07:38	15:07:38	female	113241	29756	-1	29740	114769	113258	-1	113241	407163	379811	-1	379785	10				2	4	8	phaseINVFAce	phaseXPface	7	NF27	931424	931124	931424	931115	l	931115	929218	931115	929211	1897
GofDak_1024-768_new	11	3	21	<?xml version="1.0"?>\n<Clock xmlns:dt="urn:schemas-microsoft-com:datatypes"><Description dt:dt="string">E-Prime Primary Realtime Clock</Description><StartTime><Timestamp dt:dt="int">0</Timestamp><DateUtc dt:dt="string">2017-05-10T15:07:38Z</DateUtc></StartTime><FrequencyChanges><FrequencyChange><Frequency dt:dt="r8">3312919</Frequency><Timestamp dt:dt="r8">86948306030</Timestamp><Current dt:dt="…	75.028	2135719	2132219	2135719	2132202	1	right	1049634246	2017-10-05	17:07:38	15:07:38	female	113241	29756	-1	29740	114769	113258	-1	113241	407163	379811	-1	379785	10				2	4	8	phaseINVFAce	phaseXPface	8	NM21	934969	934669	934969	934655	l	934655	932683	934655	932666	1972
GofDak_1024-768_new	11	3	21	<?xml version="1.0"?>\n<Clock xmlns:dt="urn:schemas-microsoft-com:datatypes"><Description dt:dt="string">E-Prime Primary Realtime Clock</Description><StartTime><Timestamp dt:dt="int">0</Timestamp><DateUtc dt:dt="string">2017-05-10T15:07:38Z</DateUtc></StartTime><FrequencyChanges><FrequencyChange><Frequency dt:dt="r8">3312919</Frequency><Timestamp dt:dt="r8">86948306030</Timestamp><Current dt:dt="…	75.028	2135719	2132219	2135719	2132202	1	right	1049634246	2017-10-05	17:07:38	15:07:38	female	113241	29756	-1	29740	114769	113258	-1	113241	407163	379811	-1	379785	10				2	4	8	phaseINVFAce	phaseXPface	9	NM05	938701	938401	938701	938387	l	938387	936602	938387	936586	1785
GofDak_1024-768_new	11	3	21	<?xml version="1.0"?>\n<Clock xmlns:dt="urn:schemas-microsoft-com:datatypes"><Description dt:dt="string">E-Prime Primary Realtime Clock</Description><StartTime><Timestamp dt:dt="int">0</Timestamp><DateUtc dt:dt="string">2017-05-10T15:07:38Z</DateUtc></StartTime><FrequencyChanges><FrequencyChange><Frequency dt:dt="r8">3312919</Frequency><Timestamp dt:dt="r8">86948306030</Timestamp><Current dt:dt="…	75.028	2135719	2132219	2135719	2132202	1	right	1049634246	2017-10-05	17:07:38	15:07:38	female	113241	29756	-1	29740	114769	113258	-1	113241	407163	379811	-1	379785	10				2	4	8	phaseINVFAce	phaseXPface	10	NM04	941701	941401	941701	941398	l	941398	939881	941398	939866	1517
GofDak_1024-768_new	11	3	21	<?xml version="1.0"?>\n<Clock xmlns:dt="urn:schemas-microsoft-com:datatypes"><Description dt:dt="string">E-Prime Primary Realtime Clock</Description><StartTime><Timestamp dt:dt="int">0</Timestamp><DateUtc dt:dt="string">2017-05-10T15:07:38Z</DateUtc></StartTime><FrequencyChanges><FrequencyChange><Frequency dt:dt="r8">3312919</Frequency><Timestamp dt:dt="r8">86948306030</Timestamp><Current dt:dt="…	75.028	2135719	2132219	2135719	2132202	1	right	1049634246	2017-10-05	17:07:38	15:07:38	female	113241	29756	-1	29740	114769	113258	-1	113241	407163	379811	-1	379785	10				2	4	8	phaseINVFAce	phaseXPface	11	NM101	945005	944705	945005	944697	d	944697	942946	944697	942930	1751
GofDak_1024-768_new	11	3	21	<?xml version="1.0"?>\n<Clock xmlns:dt="urn:schemas-microsoft-com:datatypes"><Description dt:dt="string">E-Prime Primary Realtime Clock</Description><StartTime><Timestamp dt:dt="int">0</Timestamp><DateUtc dt:dt="string">2017-05-10T15:07:38Z</DateUtc></StartTime><FrequencyChanges><FrequencyChange><Frequency dt:dt="r8">3312919</Frequency><Timestamp dt:dt="r8">86948306030</Timestamp><Current dt:dt="…	75.028	2135719	2132219	2135719	2132202	1	right	1049634246	2017-10-05	17:07:38	15:07:38	female	113241	29756	-1	29740	114769	113258	-1	113241	407163	379811	-1	379785	10				2	4	8	phaseINVFAce	phaseXPface	12	NM02	948351	948051	948351	948036	l	948036	946332	948036	946314	1704
GofDak_1024-768_new	11	3	21	<?xml version="1.0"?>\n<Clock xmlns:dt="urn:schemas-microsoft-com:datatypes"><Description dt:dt="string">E-Prime Primary Realtime Clock</Description><StartTime><Timestamp dt:dt="int">0</Timestamp><DateUtc dt:dt="string">2017-05-10T15:07:38Z</DateUtc></StartTime><FrequencyChanges><FrequencyChange><Frequency dt:dt="r8">3312919</Frequency><Timestamp dt:dt="r8">86948306030</Timestamp><Current dt:dt="…	75.028	2135719	2132219	2135719	2132202	1	right	1049634246	2017-10-05	17:07:38	15:07:38	female	113241	29756	-1	29740	114769	113258	-1	113241	407163	379811	-1	379785	10				2	4	8	phaseINVFAce	phaseXPface	13	NF27	952283	951983	952283	951974	l	951974	950037	951974	950026	1937
GofDak_1024-768_new	11	3	21	<?xml version="1.0"?>\n<Clock xmlns:dt="urn:schemas-microsoft-com:datatypes"><Description dt:dt="string">E-Prime Primary Realtime Clock</Description><StartTime><Timestamp dt:dt="int">0</Timestamp><DateUtc dt:dt="string">2017-05-10T15:07:38Z</DateUtc></StartTime><FrequencyChanges><FrequencyChange><Frequency dt:dt="r8">3312919</Frequency><Timestamp dt:dt="r8">86948306030</Timestamp><Current dt:dt="…	75.028	2135719	2132219	2135719	2132202	1	right	1049634246	2017-10-05	17:07:38	15:07:38	female	113241	29756	-1	29740	114769	113258	-1	113241	407163	379811	-1	379785	10				2	4	8	phaseINVFAce	phaseXPface	14	NF01	955881	955581	955881	955569	d	955569	953635	955569	953617	1934
GofDak_1024-768_new	11	3	21	<?xml version="1.0"?>\n<Clock xmlns:dt="urn:schemas-microsoft-com:datatypes"><Description dt:dt="string">E-Prime Primary Realtime Clock</Description><StartTime><Timestamp dt:dt="int">0</Timestamp><DateUtc dt:dt="string">2017-05-10T15:07:38Z</DateUtc></StartTime><FrequencyChanges><FrequencyChange><Frequency dt:dt="r8">3312919</Frequency><Timestamp dt:dt="r8">86948306030</Timestamp><Current dt:dt="…	75.028	2135719	2132219	2135719	2132202	1	right	1049634246	2017-10-05	17:07:38	15:07:38	female	113241	29756	-1	29740	114769	113258	-1	113241	407163	379811	-1	379785	10				2	4	8	phaseINVFAce	phaseXPface	15	NF09	958987	958687	958987	958680	d	958680	957074	958680	957065	1606
GofDak_1024-768_new	11	3	21	<?xml version="1.0"?>\n<Clock xmlns:dt="urn:schemas-microsoft-com:datatypes"><Description dt:dt="string">E-Prime Primary Realtime Clock</Description><StartTime><Timestamp dt:dt="int">0</Timestamp><DateUtc dt:dt="string">2017-05-10T15:07:38Z</DateUtc></StartTime><FrequencyChanges><FrequencyChange><Frequency dt:dt="r8">3312919</Frequency><Timestamp dt:dt="r8">86948306030</Timestamp><Current dt:dt="…	75.028	2135719	2132219	2135719	2132202	1	right	1049634246	2017-10-05	17:07:38	15:07:38	female	113241	29756	-1	29740	114769	113258	-1	113241	407163	379811	-1	379785	10				2	4	8	phaseINVFAce	phaseXPface	16	NF01	962546	962246	962546	962234	d	962234	960246	962234	960241	1988
GofDak_1024-768_new	11	3	21	<?xml version="1.0"?>\n<Clock xmlns:dt="urn:schemas-microsoft-com:datatypes"><Description dt:dt="string">E-Prime Primary Realtime Clock</Description><StartTime><Timestamp dt:dt="int">0</Timestamp><DateUtc dt:dt="string">2017-05-10T15:07:38Z</DateUtc></StartTime><FrequencyChanges><FrequencyChange><Frequency dt:dt="r8">3312919</Frequency><Timestamp dt:dt="r8">86948306030</Timestamp><Current dt:dt="…	75.028	2135719	2132219	2135719	2132202	1	right	1049634246	2017-10-05	17:07:38	15:07:38	female	113241	29756	-1	29740	114769	113258	-1	113241	407163	379811	-1	379785	10				2	4	8	phaseINVFAce	phaseXPface	17	NF27	965758	965458	965758	965450	d	965450	963618	965450	963609	1832
GofDak_1024-768_new	11	3	21	<?xml version="1.0"?>\n<Clock xmlns:dt="urn:schemas-microsoft-com:datatypes"><Description dt:dt="string">E-Prime Primary Realtime Clock</Description><StartTime><Timestamp dt:dt="int">0</Timestamp><DateUtc dt:dt="string">2017-05-10T15:07:38Z</DateUtc></StartTime><FrequencyChanges><FrequencyChange><Frequency dt:dt="r8">3312919</Frequency><Timestamp dt:dt="r8">86948306030</Timestamp><Current dt:dt="…	75.028	2135719	2132219	2135719	2132202	1	right	1049634246	2017-10-05	17:07:38	15:07:38	female	113241	29756	-1	29740	114769	113258	-1	113241	407163	379811	-1	379785	10				2	4	8	phaseINVFAce	phaseXPface	18	NM21	969556	969256	969556	969245	d	969245	967297	969245	967289	1948
GofDak_1024-768_new	11	3	21	<?xml version="1.0"?>\n<Clock xmlns:dt="urn:schemas-microsoft-com:datatypes"><Description dt:dt="string">E-Prime Primary Realtime Clock</Description><StartTime><Timestamp dt:dt="int">0</Timestamp><DateUtc dt:dt="string">2017-05-10T15:07:38Z</DateUtc></StartTime><FrequencyChanges><FrequencyChange><Frequency dt:dt="r8">3312919</Frequency><Timestamp dt:dt="r8">86948306030</Timestamp><Current dt:dt="…	75.028	2135719	2132219	2135719	2132202	1	right	1049634246	2017-10-05	17:07:38	15:07:38	female	113241	29756	-1	29740	114769	113258	-1	113241	407163	379811	-1	379785	10				2	4	8	phaseINVFAce	phaseXPface	19	NM21	973102	972802	973102	972797	l	972797	970909	972797	970897	1888
GofDak_1024-768_new	11	3	21	<?xml version="1.0"?>\n<Clock xmlns:dt="urn:schemas-microsoft-com:datatypes"><Description dt:dt="string">E-Prime Primary Realtime Clock</Description><StartTime><Timestamp dt:dt="int">0</Timestamp><DateUtc dt:dt="string">2017-05-10T15:07:38Z</DateUtc></StartTime><FrequencyChanges><FrequencyChange><Frequency dt:dt="r8">3312919</Frequency><Timestamp dt:dt="r8">86948306030</Timestamp><Current dt:dt="…	75.028	2135719	2132219	2135719	2132202	1	right	1049634246	2017-10-05	17:07:38	15:07:38	female	113241	29756	-1	29740	114769	113258	-1	113241	407163	379811	-1	379785	10				2	4	8	phaseINVFAce	phaseXPface	20	NF109	976527	976227	976527	976214	d	976214	974534	976214	974520	1680
GofDak_1024-768_new	11	3	21	<?xml version="1.0"?>\n<Clock xmlns:dt="urn:schemas-microsoft-com:datatypes"><Description dt:dt="string">E-Prime Primary Realtime Clock</Description><StartTime><Timestamp dt:dt="int">0</Timestamp><DateUtc dt:dt="string">2017-05-10T15:07:38Z</DateUtc></StartTime><FrequencyChanges><FrequencyChange><Frequency dt:dt="r8">3312919</Frequency><Timestamp dt:dt="r8">86948306030</Timestamp><Current dt:dt="…	75.028	2135719	2132219	2135719	2132202	1	right	1049634246	2017-10-05	17:07:38	15:07:38	female	113241	29756	-1	29740	114769	113258	-1	113241	407163	379811	-1	379785	11				1	5	9	phaseUPFAce	phaseXPface	1	NM10	979979	979679	979979	979672	l	979672	977946	979672	977928	1726
GofDak_1024-768_new	11	3	21	<?xml version="1.0"?>\n<Clock xmlns:dt="urn:schemas-microsoft-com:datatypes"><Description dt:dt="string">E-Prime Primary Realtime Clock</Description><StartTime><Timestamp dt:dt="int">0</Timestamp><DateUtc dt:dt="string">2017-05-10T15:07:38Z</DateUtc></StartTime><FrequencyChanges><FrequencyChange><Frequency dt:dt="r8">3312919</Frequency><Timestamp dt:dt="r8">86948306030</Timestamp><Current dt:dt="…	75.028	2135719	2132219	2135719	2132202	1	right	1049634246	2017-10-05	17:07:38	15:07:38	female	113241	29756	-1	29740	114769	113258	-1	113241	407163	379811	-1	379785	11				1	5	9	phaseUPFAce	phaseXPface	2	NF01	983271	982971	983271	982961	l	982961	981092	982961	981080	1869
GofDak_1024-768_new	11	3	21	<?xml version="1.0"?>\n<Clock xmlns:dt="urn:schemas-microsoft-com:datatypes"><Description dt:dt="string">E-Prime Primary Realtime Clock</Description><StartTime><Timestamp dt:dt="int">0</Timestamp><DateUtc dt:dt="string">2017-05-10T15:07:38Z</DateUtc></StartTime><FrequencyChanges><FrequencyChange><Frequency dt:dt="r8">3312919</Frequency><Timestamp dt:dt="r8">86948306030</Timestamp><Current dt:dt="…	75.028	2135719	2132219	2135719	2132202	1	right	1049634246	2017-10-05	17:07:38	15:07:38	female	113241	29756	-1	29740	114769	113258	-1	113241	407163	379811	-1	379785	11				1	5	9	phaseUPFAce	phaseXPface	3	NF27	986350	986050	986350	986041	l	986041	984397	986041	984392	1644
GofDak_1024-768_new	11	3	21	<?xml version="1.0"?>\n<Clock xmlns:dt="urn:schemas-microsoft-com:datatypes"><Description dt:dt="string">E-Prime Primary Realtime Clock</Description><StartTime><Timestamp dt:dt="int">0</Timestamp><DateUtc dt:dt="string">2017-05-10T15:07:38Z</DateUtc></StartTime><FrequencyChanges><FrequencyChange><Frequency dt:dt="r8">3312919</Frequency><Timestamp dt:dt="r8">86948306030</Timestamp><Current dt:dt="…	75.028	2135719	2132219	2135719	2132202	1	right	1049634246	2017-10-05	17:07:38	15:07:38	female	113241	29756	-1	29740	114769	113258	-1	113241	407163	379811	-1	379785	11				1	5	9	phaseUPFAce	phaseXPface	4	NM02	989216	988916	989216	988902	d	988902	987356	988902	987344	1546
GofDak_1024-768_new	11	3	21	<?xml version="1.0"?>\n<Clock xmlns:dt="urn:schemas-microsoft-com:datatypes"><Description dt:dt="string">E-Prime Primary Realtime Clock</Description><StartTime><Timestamp dt:dt="int">0</Timestamp><DateUtc dt:dt="string">2017-05-10T15:07:38Z</DateUtc></StartTime><FrequencyChanges><FrequencyChange><Frequency dt:dt="r8">3312919</Frequency><Timestamp dt:dt="r8">86948306030</Timestamp><Current dt:dt="…	75.028	2135719	2132219	2135719	2132202	1	right	1049634246	2017-10-05	17:07:38	15:07:38	female	113241	29756	-1	29740	114769	113258	-1	113241	407163	379811	-1	379785	11				1	5	9	phaseUPFAce	phaseXPface	5	NF06	992321	992021	992321	992011	d	992011	990448	992011	990440	1563
GofDak_1024-768_new	11	3	21	<?xml version="1.0"?>\n<Clock xmlns:dt="urn:schemas-microsoft-com:datatypes"><Description dt:dt="string">E-Prime Primary Realtime Clock</Description><StartTime><Timestamp dt:dt="int">0</Timestamp><DateUtc dt:dt="string">2017-05-10T15:07:38Z</DateUtc></StartTime><FrequencyChanges><FrequencyChange><Frequency dt:dt="r8">3312919</Frequency><Timestamp dt:dt="r8">86948306030</Timestamp><Current dt:dt="…	75.028	2135719	2132219	2135719	2132202	1	right	1049634246	2017-10-05	17:07:38	15:07:38	female	113241	29756	-1	29740	114769	113258	-1	113241	407163	379811	-1	379785	11				1	5	9	phaseUPFAce	phaseXPface	6	NM03	995280	994980	995280	994971	d	994971	993381	994971	993368	1590
GofDak_1024-768_new	11	3	21	<?xml version="1.0"?>\n<Clock xmlns:dt="urn:schemas-microsoft-com:datatypes"><Description dt:dt="string">E-Prime Primary Realtime Clock</Description><StartTime><Timestamp dt:dt="int">0</Timestamp><DateUtc dt:dt="string">2017-05-10T15:07:38Z</DateUtc></StartTime><FrequencyChanges><FrequencyChange><Frequency dt:dt="r8">3312919</Frequency><Timestamp dt:dt="r8">86948306030</Timestamp><Current dt:dt="…	75.028	2135719	2132219	2135719	2132202	1	right	1049634246	2017-10-05	17:07:38	15:07:38	female	113241	29756	-1	29740	114769	113258	-1	113241	407163	379811	-1	379785	11				1	5	9	phaseUPFAce	phaseXPface	7	NF11	998812	998512	998812	998498	d	998498	996513	998498	996503	1985
GofDak_1024-768_new	11	3	21	<?xml version="1.0"?>\n<Clock xmlns:dt="urn:schemas-microsoft-com:datatypes"><Description dt:dt="string">E-Prime Primary Realtime Clock</Description><StartTime><Timestamp dt:dt="int">0</Timestamp><DateUtc dt:dt="string">2017-05-10T15:07:38Z</DateUtc></StartTime><FrequencyChanges><FrequencyChange><Frequency dt:dt="r8">3312919</Frequency><Timestamp dt:dt="r8">86948306030</Timestamp><Current dt:dt="…	75.028	2135719	2132219	2135719	2132202	1	right	1049634246	2017-10-05	17:07:38	15:07:38	female	113241	29756	-1	29740	114769	113258	-1	113241	407163	379811	-1	379785	11				1	5	9	phaseUPFAce	phaseXPface	8	NF04	1002464	1002164	1002464	1002152	l	1002152	1000218	1002152	1000207	1934
GofDak_1024-768_new	11	3	21	<?xml version="1.0"?>\n<Clock xmlns:dt="urn:schemas-microsoft-com:datatypes"><Description dt:dt="string">E-Prime Primary Realtime Clock</Description><StartTime><Timestamp dt:dt="int">0</Timestamp><DateUtc dt:dt="string">2017-05-10T15:07:38Z</DateUtc></StartTime><FrequencyChanges><FrequencyChange><Frequency dt:dt="r8">3312919</Frequency><Timestamp dt:dt="r8">86948306030</Timestamp><Current dt:dt="…	75.028	2135719	2132219	2135719	2132202	1	right	1049634246	2017-10-05	17:07:38	15:07:38	female	113241	29756	-1	29740	114769	113258	-1	113241	407163	379811	-1	379785	11				1	5	9	phaseUPFAce	phaseXPface	9	NM03	1005969	1005669	1005969	1005655	d	1005655	1003697	1005655	1003687	1958
GofDak_1024-768_new	11	3	21	<?xml version="1.0"?>\n<Clock xmlns:dt="urn:schemas-microsoft-com:datatypes"><Description dt:dt="string">E-Prime Primary Realtime Clock</Description><StartTime><Timestamp dt:dt="int">0</Timestamp><DateUtc dt:dt="string">2017-05-10T15:07:38Z</DateUtc></StartTime><FrequencyChanges><FrequencyChange><Frequency dt:dt="r8">3312919</Frequency><Timestamp dt:dt="r8">86948306030</Timestamp><Current dt:dt="…	75.028	2135719	2132219	2135719	2132202	1	right	1049634246	2017-10-05	17:07:38	15:07:38	female	113241	29756	-1	29740	114769	113258	-1	113241	407163	379811	-1	379785	11				1	5	9	phaseUPFAce	phaseXPface	10	NM04	1009461	1009161	1009461	1009146	l	1009146	1007229	1009146	1007215	1917
GofDak_1024-768_new	11	3	21	<?xml version="1.0"?>\n<Clock xmlns:dt="urn:schemas-microsoft-com:datatypes"><Description dt:dt="string">E-Prime Primary Realtime Clock</Description><StartTime><Timestamp dt:dt="int">0</Timestamp><DateUtc dt:dt="string">2017-05-10T15:07:38Z</DateUtc></StartTime><FrequencyChanges><FrequencyChange><Frequency dt:dt="r8">3312919</Frequency><Timestamp dt:dt="r8">86948306030</Timestamp><Current dt:dt="…	75.028	2135719	2132219	2135719	2132202	1	right	1049634246	2017-10-05	17:07:38	15:07:38	female	113241	29756	-1	29740	114769	113258	-1	113241	407163	379811	-1	379785	11				1	5	9	phaseUPFAce	phaseXPface	11	NM02	1012500	1012200	1012500	1012189	d	1012189	1010454	1012189	1010447	1735
GofDak_1024-768_new	11	3	21	<?xml version="1.0"?>\n<Clock xmlns:dt="urn:schemas-microsoft-com:datatypes"><Description dt:dt="string">E-Prime Primary Realtime Clock</Description><StartTime><Timestamp dt:dt="int">0</Timestamp><DateUtc dt:dt="string">2017-05-10T15:07:38Z</DateUtc></StartTime><FrequencyChanges><FrequencyChange><Frequency dt:dt="r8">3312919</Frequency><Timestamp dt:dt="r8">86948306030</Timestamp><Current dt:dt="…	75.028	2135719	2132219	2135719	2132202	1	right	1049634246	2017-10-05	17:07:38	15:07:38	female	113241	29756	-1	29740	114769	113258	-1	113241	407163	379811	-1	379785	11				1	5	9	phaseUPFAce	phaseXPface	12	NF02	1015739	1015439	1015739	1015425	d	1015425	1013733	1015425	1013727	1692
GofDak_1024-768_new	11	3	21	<?xml version="1.0"?>\n<Clock xmlns:dt="urn:schemas-microsoft-com:datatypes"><Description dt:dt="string">E-Prime Primary Realtime Clock</Description><StartTime><Timestamp dt:dt="int">0</Timestamp><DateUtc dt:dt="string">2017-05-10T15:07:38Z</DateUtc></StartTime><FrequencyChanges><FrequencyChange><Frequency dt:dt="r8">3312919</Frequency><Timestamp dt:dt="r8">86948306030</Timestamp><Current dt:dt="…	75.028	2135719	2132219	2135719	2132202	1	right	1049634246	2017-10-05	17:07:38	15:07:38	female	113241	29756	-1	29740	114769	113258	-1	113241	407163	379811	-1	379785	11				1	5	9	phaseUPFAce	phaseXPface	13	NM09	1019511	1019211	1019511	1019204	l	1019204	1017212	1019204	1017198	1992
GofDak_1024-768_new	11	3	21	<?xml version="1.0"?>\n<Clock xmlns:dt="urn:schemas-microsoft-com:datatypes"><Description dt:dt="string">E-Prime Primary Realtime Clock</Description><StartTime><Timestamp dt:dt="int">0</Timestamp><DateUtc dt:dt="string">2017-05-10T15:07:38Z</DateUtc></StartTime><FrequencyChanges><FrequencyChange><Frequency dt:dt="r8">3312919</Frequency><Timestamp dt:dt="r8">86948306030</Timestamp><Current dt:dt="…	75.028	2135719	2132219	2135719	2132202	1	right	1049634246	2017-10-05	17:07:38	15:07:38	female	113241	29756	-1	29740	114769	113258	-1	113241	407163	379811	-1	379785	11				1	5	9	phaseUPFAce	phaseXPface	14	NF11	1022830	1022530	1022830	1022526	l	1022526	1020744	1022526	1020726	1782
GofDak_1024-768_new	11	3	21	<?xml version="1.0"?>\n<Clock xmlns:dt="urn:schemas-microsoft-com:datatypes"><Description dt:dt="string">E-Prime Primary Realtime Clock</Description><StartTime><Timestamp dt:dt="int">0</Timestamp><DateUtc dt:dt="string">2017-05-10T15:07:38Z</DateUtc></StartTime><FrequencyChanges><FrequencyChange><Frequency dt:dt="r8">3312919</Frequency><Timestamp dt:dt="r8">86948306030</Timestamp><Current dt:dt="…	75.028	2135719	2132219	2135719	2132202	1	right	1049634246	2017-10-05	17:07:38	15:07:38	female	113241	29756	-1	29740	114769	113258	-1	113241	407163	379811	-1	379785	11				1	5	9	phaseUPFAce	phaseXPface	15	NF105	1025842	1025542	1025842	1025537	d	1025537	1024009	1025537	1023998	1528
GofDak_1024-768_new	11	3	21	<?xml version="1.0"?>\n<Clock xmlns:dt="urn:schemas-microsoft-com:datatypes"><Description dt:dt="string">E-Prime Primary Realtime Clock</Description><StartTime><Timestamp dt:dt="int">0</Timestamp><DateUtc dt:dt="string">2017-05-10T15:07:38Z</DateUtc></StartTime><FrequencyChanges><FrequencyChange><Frequency dt:dt="r8">3312919</Frequency><Timestamp dt:dt="r8">86948306030</Timestamp><Current dt:dt="…	75.028	2135719	2132219	2135719	2132202	1	right	1049634246	2017-10-05	17:07:38	15:07:38	female	113241	29756	-1	29740	114769	113258	-1	113241	407163	379811	-1	379785	11				1	5	9	phaseUPFAce	phaseXPface	16	NM02	1029001	1028701	1029001	1028690	d	1028690	1027048	1028690	1027030	1642
GofDak_1024-768_new	11	3	21	<?xml version="1.0"?>\n<Clock xmlns:dt="urn:schemas-microsoft-com:datatypes"><Description dt:dt="string">E-Prime Primary Realtime Clock</Description><StartTime><Timestamp dt:dt="int">0</Timestamp><DateUtc dt:dt="string">2017-05-10T15:07:38Z</DateUtc></StartTime><FrequencyChanges><FrequencyChange><Frequency dt:dt="r8">3312919</Frequency><Timestamp dt:dt="r8">86948306030</Timestamp><Current dt:dt="…	75.028	2135719	2132219	2135719	2132202	1	right	1049634246	2017-10-05	17:07:38	15:07:38	female	113241	29756	-1	29740	114769	113258	-1	113241	407163	379811	-1	379785	11				1	5	9	phaseUPFAce	phaseXPface	17	NF27	1032186	1031886	1032186	1031871	l	1031871	1030233	1031871	1030222	1638
GofDak_1024-768_new	11	3	21	<?xml version="1.0"?>\n<Clock xmlns:dt="urn:schemas-microsoft-com:datatypes"><Description dt:dt="string">E-Prime Primary Realtime Clock</Description><StartTime><Timestamp dt:dt="int">0</Timestamp><DateUtc dt:dt="string">2017-05-10T15:07:38Z</DateUtc></StartTime><FrequencyChanges><FrequencyChange><Frequency dt:dt="r8">3312919</Frequency><Timestamp dt:dt="r8">86948306030</Timestamp><Current dt:dt="…	75.028	2135719	2132219	2135719	2132202	1	right	1049634246	2017-10-05	17:07:38	15:07:38	female	113241	29756	-1	29740	114769	113258	-1	113241	407163	379811	-1	379785	11				1	5	9	phaseUPFAce	phaseXPface	18	NM13	1035491	1035191	1035491	1035188	d	1035188	1033365	1035188	1033350	1823
GofDak_1024-768_new	11	3	21	<?xml version="1.0"?>\n<Clock xmlns:dt="urn:schemas-microsoft-com:datatypes"><Description dt:dt="string">E-Prime Primary Realtime Clock</Description><StartTime><Timestamp dt:dt="int">0</Timestamp><DateUtc dt:dt="string">2017-05-10T15:07:38Z</DateUtc></StartTime><FrequencyChanges><FrequencyChange><Frequency dt:dt="r8">3312919</Frequency><Timestamp dt:dt="r8">86948306030</Timestamp><Current dt:dt="…	75.028	2135719	2132219	2135719	2132202	1	right	1049634246	2017-10-05	17:07:38	15:07:38	female	113241	29756	-1	29740	114769	113258	-1	113241	407163	379811	-1	379785	11				1	5	9	phaseUPFAce	phaseXPface	19	NF02	1039463	1039163	1039463	1039161	l	1039161	1037404	1039161	1037389	1757
GofDak_1024-768_new	11	3	21	<?xml version="1.0"?>\n<Clock xmlns:dt="urn:schemas-microsoft-com:datatypes"><Description dt:dt="string">E-Prime Primary Realtime Clock</Description><StartTime><Timestamp dt:dt="int">0</Timestamp><DateUtc dt:dt="string">2017-05-10T15:07:38Z</DateUtc></StartTime><FrequencyChanges><FrequencyChange><Frequency dt:dt="r8">3312919</Frequency><Timestamp dt:dt="r8">86948306030</Timestamp><Current dt:dt="…	75.028	2135719	2132219	2135719	2132202	1	right	1049634246	2017-10-05	17:07:38	15:07:38	female	113241	29756	-1	29740	114769	113258	-1	113241	407163	379811	-1	379785	11				1	5	9	phaseUPFAce	phaseXPface	20	NF06	1042649	1042349	1042649	1042341	d	1042341	1040709	1042341	1040693	1632
GofDak_1024-768_new	11	3	21	<?xml version="1.0"?>\n<Clock xmlns:dt="urn:schemas-microsoft-com:datatypes"><Description dt:dt="string">E-Prime Primary Realtime Clock</Description><StartTime><Timestamp dt:dt="int">0</Timestamp><DateUtc dt:dt="string">2017-05-10T15:07:38Z</DateUtc></StartTime><FrequencyChanges><FrequencyChange><Frequency dt:dt="r8">3312919</Frequency><Timestamp dt:dt="r8">86948306030</Timestamp><Current dt:dt="…	75.028	2135719	2132219	2135719	2132202	1	right	1049634246	2017-10-05	17:07:38	15:07:38	female	113241	29756	-1	29740	114769	113258	-1	113241	407163	379811	-1	379785	12				2	5	10	phaseINVFAce	phaseXPface	1	NM03	1052978	1052678	1052978	1052666	l	1052666	1050732	1052666	1050719	1934
GofDak_1024-768_new	11	3	21	<?xml version="1.0"?>\n<Clock xmlns:dt="urn:schemas-microsoft-com:datatypes"><Description dt:dt="string">E-Prime Primary Realtime Clock</Description><StartTime><Timestamp dt:dt="int">0</Timestamp><DateUtc dt:dt="string">2017-05-10T15:07:38Z</DateUtc></StartTime><FrequencyChanges><FrequencyChange><Frequency dt:dt="r8">3312919</Frequency><Timestamp dt:dt="r8">86948306030</Timestamp><Current dt:dt="…	75.028	2135719	2132219	2135719	2132202	1	right	1049634246	2017-10-05	17:07:38	15:07:38	female	113241	29756	-1	29740	114769	113258	-1	113241	407163	379811	-1	379785	12				2	5	10	phaseINVFAce	phaseXPface	2	NF109	1056297	1055997	1056297	1055986	d	1055986	1054291	1055986	1054285	1695
GofDak_1024-768_new	11	3	21	<?xml version="1.0"?>\n<Clock xmlns:dt="urn:schemas-microsoft-com:datatypes"><Description dt:dt="string">E-Prime Primary Realtime Clock</Description><StartTime><Timestamp dt:dt="int">0</Timestamp><DateUtc dt:dt="string">2017-05-10T15:07:38Z</DateUtc></StartTime><FrequencyChanges><FrequencyChange><Frequency dt:dt="r8">3312919</Frequency><Timestamp dt:dt="r8">86948306030</Timestamp><Current dt:dt="…	75.028	2135719	2132219	2135719	2132202	1	right	1049634246	2017-10-05	17:07:38	15:07:38	female	113241	29756	-1	29740	114769	113258	-1	113241	407163	379811	-1	379785	12				2	5	10	phaseINVFAce	phaseXPface	3	NM02	1059669	1059369	1059669	1059358	d	1059358	1057676	1059358	1057661	1682
GofDak_1024-768_new	11	3	21	<?xml version="1.0"?>\n<Clock xmlns:dt="urn:schemas-microsoft-com:datatypes"><Description dt:dt="string">E-Prime Primary Realtime Clock</Description><StartTime><Timestamp dt:dt="int">0</Timestamp><DateUtc dt:dt="string">2017-05-10T15:07:38Z</DateUtc></StartTime><FrequencyChanges><FrequencyChange><Frequency dt:dt="r8">3312919</Frequency><Timestamp dt:dt="r8">86948306030</Timestamp><Current dt:dt="…	75.028	2135719	2132219	2135719	2132202	1	right	1049634246	2017-10-05	17:07:38	15:07:38	female	113241	29756	-1	29740	114769	113258	-1	113241	407163	379811	-1	379785	12				2	5	10	phaseINVFAce	phaseXPface	4	NF01	1062868	1062568	1062868	1062561	l	1062561	1061022	1062561	1061012	1539
GofDak_1024-768_new	11	3	21	<?xml version="1.0"?>\n<Clock xmlns:dt="urn:schemas-microsoft-com:datatypes"><Description dt:dt="string">E-Prime Primary Realtime Clock</Description><StartTime><Timestamp dt:dt="int">0</Timestamp><DateUtc dt:dt="string">2017-05-10T15:07:38Z</DateUtc></StartTime><FrequencyChanges><FrequencyChange><Frequency dt:dt="r8">3312919</Frequency><Timestamp dt:dt="r8">86948306030</Timestamp><Current dt:dt="…	75.028	2135719	2132219	2135719	2132202	1	right	1049634246	2017-10-05	17:07:38	15:07:38	female	113241	29756	-1	29740	114769	113258	-1	113241	407163	379811	-1	379785	12				2	5	10	phaseINVFAce	phaseXPface	5	NM101	1066506	1066206	1066506	1066195	d	1066195	1064434	1066195	1064428	1761
GofDak_1024-768_new	11	3	21	<?xml version="1.0"?>\n<Clock xmlns:dt="urn:schemas-microsoft-com:datatypes"><Description dt:dt="string">E-Prime Primary Realtime Clock</Description><StartTime><Timestamp dt:dt="int">0</Timestamp><DateUtc dt:dt="string">2017-05-10T15:07:38Z</DateUtc></StartTime><FrequencyChanges><FrequencyChange><Frequency dt:dt="r8">3312919</Frequency><Timestamp dt:dt="r8">86948306030</Timestamp><Current dt:dt="…	75.028	2135719	2132219	2135719	2132202	1	right	1049634246	2017-10-05	17:07:38	15:07:38	female	113241	29756	-1	29740	114769	113258	-1	113241	407163	379811	-1	379785	12				2	5	10	phaseINVFAce	phaseXPface	6	NM08	1070558	1070258	1070558	1070252	d	1070252	1068312	1070252	1068300	1940
GofDak_1024-768_new	11	3	21	<?xml version="1.0"?>\n<Clock xmlns:dt="urn:schemas-microsoft-com:datatypes"><Description dt:dt="string">E-Prime Primary Realtime Clock</Description><StartTime><Timestamp dt:dt="int">0</Timestamp><DateUtc dt:dt="string">2017-05-10T15:07:38Z</DateUtc></StartTime><FrequencyChanges><FrequencyChange><Frequency dt:dt="r8">3312919</Frequency><Timestamp dt:dt="r8">86948306030</Timestamp><Current dt:dt="…	75.028	2135719	2132219	2135719	2132202	1	right	1049634246	2017-10-05	17:07:38	15:07:38	female	113241	29756	-1	29740	114769	113258	-1	113241	407163	379811	-1	379785	12				2	5	10	phaseINVFAce	phaseXPface	7	NM08	1074237	1073937	1074237	1073932	l	1073932	1072018	1073932	1072004	1914
GofDak_1024-768_new	11	3	21	<?xml version="1.0"?>\n<Clock xmlns:dt="urn:schemas-microsoft-com:datatypes"><Description dt:dt="string">E-Prime Primary Realtime Clock</Description><StartTime><Timestamp dt:dt="int">0</Timestamp><DateUtc dt:dt="string">2017-05-10T15:07:38Z</DateUtc></StartTime><FrequencyChanges><FrequencyChange><Frequency dt:dt="r8">3312919</Frequency><Timestamp dt:dt="r8">86948306030</Timestamp><Current dt:dt="…	75.028	2135719	2132219	2135719	2132202	1	right	1049634246	2017-10-05	17:07:38	15:07:38	female	113241	29756	-1	29740	114769	113258	-1	113241	407163	379811	-1	379785	12				2	5	10	phaseINVFAce	phaseXPface	8	NF27	1077702	1077402	1077702	1077394	d	1077394	1075670	1077394	1075652	1724
GofDak_1024-768_new	11	3	21	<?xml version="1.0"?>\n<Clock xmlns:dt="urn:schemas-microsoft-com:datatypes"><Description dt:dt="string">E-Prime Primary Realtime Clock</Description><StartTime><Timestamp dt:dt="int">0</Timestamp><DateUtc dt:dt="string">2017-05-10T15:07:38Z</DateUtc></StartTime><FrequencyChanges><FrequencyChange><Frequency dt:dt="r8">3312919</Frequency><Timestamp dt:dt="r8">86948306030</Timestamp><Current dt:dt="…	75.028	2135719	2132219	2135719	2132202	1	right	1049634246	2017-10-05	17:07:38	15:07:38	female	113241	29756	-1	29740	114769	113258	-1	113241	407163	379811	-1	379785	12				2	5	10	phaseINVFAce	phaseXPface	9	NF27	1081248	1080948	1081248	1080934	d	1080934	1079002	1080934	1078988	1932
GofDak_1024-768_new	11	3	21	<?xml version="1.0"?>\n<Clock xmlns:dt="urn:schemas-microsoft-com:datatypes"><Description dt:dt="string">E-Prime Primary Realtime Clock</Description><StartTime><Timestamp dt:dt="int">0</Timestamp><DateUtc dt:dt="string">2017-05-10T15:07:38Z</DateUtc></StartTime><FrequencyChanges><FrequencyChange><Frequency dt:dt="r8">3312919</Frequency><Timestamp dt:dt="r8">86948306030</Timestamp><Current dt:dt="…	75.028	2135719	2132219	2135719	2132202	1	right	1049634246	2017-10-05	17:07:38	15:07:38	female	113241	29756	-1	29740	114769	113258	-1	113241	407163	379811	-1	379785	12				2	5	10	phaseINVFAce	phaseXPface	10	NM03	1084500	1084200	1084500	1084187	d	1084187	1082454	1084187	1082443	1733
GofDak_1024-768_new	11	3	21	<?xml version="1.0"?>\n<Clock xmlns:dt="urn:schemas-microsoft-com:datatypes"><Description dt:dt="string">E-Prime Primary Realtime Clock</Description><StartTime><Timestamp dt:dt="int">0</Timestamp><DateUtc dt:dt="string">2017-05-10T15:07:38Z</DateUtc></StartTime><FrequencyChanges><FrequencyChange><Frequency dt:dt="r8">3312919</Frequency><Timestamp dt:dt="r8">86948306030</Timestamp><Current dt:dt="…	75.028	2135719	2132219	2135719	2132202	1	right	1049634246	2017-10-05	17:07:38	15:07:38	female	113241	29756	-1	29740	114769	113258	-1	113241	407163	379811	-1	379785	12				2	5	10	phaseINVFAce	phaseXPface	11	NF06	1087619	1087319	1087619	1087306	d	1087306	1085466	1087306	1085451	1840
GofDak_1024-768_new	11	3	21	<?xml version="1.0"?>\n<Clock xmlns:dt="urn:schemas-microsoft-com:datatypes"><Description dt:dt="string">E-Prime Primary Realtime Clock</Description><StartTime><Timestamp dt:dt="int">0</Timestamp><DateUtc dt:dt="string">2017-05-10T15:07:38Z</DateUtc></StartTime><FrequencyChanges><FrequencyChange><Frequency dt:dt="r8">3312919</Frequency><Timestamp dt:dt="r8">86948306030</Timestamp><Current dt:dt="…	75.028	2135719	2132219	2135719	2132202	1	right	1049634246	2017-10-05	17:07:38	15:07:38	female	113241	29756	-1	29740	114769	113258	-1	113241	407163	379811	-1	379785	12				2	5	10	phaseINVFAce	phaseXPface	12	NM101	1091204	1090904	1091204	1090895	l	1090895	1089118	1090895	1089107	1777
GofDak_1024-768_new	11	3	21	<?xml version="1.0"?>\n<Clock xmlns:dt="urn:schemas-microsoft-com:datatypes"><Description dt:dt="string">E-Prime Primary Realtime Clock</Description><StartTime><Timestamp dt:dt="int">0</Timestamp><DateUtc dt:dt="string">2017-05-10T15:07:38Z</DateUtc></StartTime><FrequencyChanges><FrequencyChange><Frequency dt:dt="r8">3312919</Frequency><Timestamp dt:dt="r8">86948306030</Timestamp><Current dt:dt="…	75.028	2135719	2132219	2135719	2132202	1	right	1049634246	2017-10-05	17:07:38	15:07:38	female	113241	29756	-1	29740	114769	113258	-1	113241	407163	379811	-1	379785	12				2	5	10	phaseINVFAce	phaseXPface	13	NF06	1094869	1094569	1094869	1094563	d	1094563	1092783	1094563	1092771	1780
GofDak_1024-768_new	11	3	21	<?xml version="1.0"?>\n<Clock xmlns:dt="urn:schemas-microsoft-com:datatypes"><Description dt:dt="string">E-Prime Primary Realtime Clock</Description><StartTime><Timestamp dt:dt="int">0</Timestamp><DateUtc dt:dt="string">2017-05-10T15:07:38Z</DateUtc></StartTime><FrequencyChanges><FrequencyChange><Frequency dt:dt="r8">3312919</Frequency><Timestamp dt:dt="r8">86948306030</Timestamp><Current dt:dt="…	75.028	2135719	2132219	2135719	2132202	1	right	1049634246	2017-10-05	17:07:38	15:07:38	female	113241	29756	-1	29740	114769	113258	-1	113241	407163	379811	-1	379785	12				2	5	10	phaseINVFAce	phaseXPface	14	NM10	1098468	1098168	1098468	1098166	l	1098166	1096435	1098166	1096419	1731
GofDak_1024-768_new	11	3	21	<?xml version="1.0"?>\n<Clock xmlns:dt="urn:schemas-microsoft-com:datatypes"><Description dt:dt="string">E-Prime Primary Realtime Clock</Description><StartTime><Timestamp dt:dt="int">0</Timestamp><DateUtc dt:dt="string">2017-05-10T15:07:38Z</DateUtc></StartTime><FrequencyChanges><FrequencyChange><Frequency dt:dt="r8">3312919</Frequency><Timestamp dt:dt="r8">86948306030</Timestamp><Current dt:dt="…	75.028	2135719	2132219	2135719	2132202	1	right	1049634246	2017-10-05	17:07:38	15:07:38	female	113241	29756	-1	29740	114769	113258	-1	113241	407163	379811	-1	379785	12				2	5	10	phaseINVFAce	phaseXPface	15	NF04	1102013	1101713	1102013	1101704	d	1101704	1099860	1101704	1099851	1844
GofDak_1024-768_new	11	3	21	<?xml version="1.0"?>\n<Clock xmlns:dt="urn:schemas-microsoft-com:datatypes"><Description dt:dt="string">E-Prime Primary Realtime Clock</Description><StartTime><Timestamp dt:dt="int">0</Timestamp><DateUtc dt:dt="string">2017-05-10T15:07:38Z</DateUtc></StartTime><FrequencyChanges><FrequencyChange><Frequency dt:dt="r8">3312919</Frequency><Timestamp dt:dt="r8">86948306030</Timestamp><Current dt:dt="…	75.028	2135719	2132219	2135719	2132202	1	right	1049634246	2017-10-05	17:07:38	15:07:38	female	113241	29756	-1	29740	114769	113258	-1	113241	407163	379811	-1	379785	12				2	5	10	phaseINVFAce	phaseXPface	16	NF09	1105412	1105112	1105412	1105101	l	1105101	1103206	1105101	1103194	1895
GofDak_1024-768_new	11	3	21	<?xml version="1.0"?>\n<Clock xmlns:dt="urn:schemas-microsoft-com:datatypes"><Description dt:dt="string">E-Prime Primary Realtime Clock</Description><StartTime><Timestamp dt:dt="int">0</Timestamp><DateUtc dt:dt="string">2017-05-10T15:07:38Z</DateUtc></StartTime><FrequencyChanges><FrequencyChange><Frequency dt:dt="r8">3312919</Frequency><Timestamp dt:dt="r8">86948306030</Timestamp><Current dt:dt="…	75.028	2135719	2132219	2135719	2132202	1	right	1049634246	2017-10-05	17:07:38	15:07:38	female	113241	29756	-1	29740	114769	113258	-1	113241	407163	379811	-1	379785	12				2	5	10	phaseINVFAce	phaseXPface	17	NM08	1109650	1109350	1109650	1109338	d	1109338	1107404	1109338	1107394	1934
GofDak_1024-768_new	11	3	21	<?xml version="1.0"?>\n<Clock xmlns:dt="urn:schemas-microsoft-com:datatypes"><Description dt:dt="string">E-Prime Primary Realtime Clock</Description><StartTime><Timestamp dt:dt="int">0</Timestamp><DateUtc dt:dt="string">2017-05-10T15:07:38Z</DateUtc></StartTime><FrequencyChanges><FrequencyChange><Frequency dt:dt="r8">3312919</Frequency><Timestamp dt:dt="r8">86948306030</Timestamp><Current dt:dt="…	75.028	2135719	2132219	2135719	2132202	1	right	1049634246	2017-10-05	17:07:38	15:07:38	female	113241	29756	-1	29740	114769	113258	-1	113241	407163	379811	-1	379785	12				2	5	10	phaseINVFAce	phaseXPface	18	NM13	1112689	1112389	1112689	1112377	l	1112377	1110656	1112377	1110650	1721
GofDak_1024-768_new	11	3	21	<?xml version="1.0"?>\n<Clock xmlns:dt="urn:schemas-microsoft-com:datatypes"><Description dt:dt="string">E-Prime Primary Realtime Clock</Description><StartTime><Timestamp dt:dt="int">0</Timestamp><DateUtc dt:dt="string">2017-05-10T15:07:38Z</DateUtc></StartTime><FrequencyChanges><FrequencyChange><Frequency dt:dt="r8">3312919</Frequency><Timestamp dt:dt="r8">86948306030</Timestamp><Current dt:dt="…	75.028	2135719	2132219	2135719	2132202	1	right	1049634246	2017-10-05	17:07:38	15:07:38	female	113241	29756	-1	29740	114769	113258	-1	113241	407163	379811	-1	379785	12				2	5	10	phaseINVFAce	phaseXPface	19	NF02	1115835	1115535	1115835	1115525	l	1115525	1113829	1115525	1113818	1696
GofDak_1024-768_new	11	3	21	<?xml version="1.0"?>\n<Clock xmlns:dt="urn:schemas-microsoft-com:datatypes"><Description dt:dt="string">E-Prime Primary Realtime Clock</Description><StartTime><Timestamp dt:dt="int">0</Timestamp><DateUtc dt:dt="string">2017-05-10T15:07:38Z</DateUtc></StartTime><FrequencyChanges><FrequencyChange><Frequency dt:dt="r8">3312919</Frequency><Timestamp dt:dt="r8">86948306030</Timestamp><Current dt:dt="…	75.028	2135719	2132219	2135719	2132202	1	right	1049634246	2017-10-05	17:07:38	15:07:38	female	113241	29756	-1	29740	114769	113258	-1	113241	407163	379811	-1	379785	12				2	5	10	phaseINVFAce	phaseXPface	20	NF105	1121592	1121292	1121592	1121285	l	1121285	1119373	1121285	1119361	1912
GofDak_1024-768_new	11	3	21	<?xml version="1.0"?>\n<Clock xmlns:dt="urn:schemas-microsoft-com:datatypes"><Description dt:dt="string">E-Prime Primary Realtime Clock</Description><StartTime><Timestamp dt:dt="int">0</Timestamp><DateUtc dt:dt="string">2017-05-10T15:07:38Z</DateUtc></StartTime><FrequencyChanges><FrequencyChange><Frequency dt:dt="r8">3312919</Frequency><Timestamp dt:dt="r8">86948306030</Timestamp><Current dt:dt="…	75.028	2135719	2132219	2135719	2132202	1	right	1049634246	2017-10-05	17:07:38	15:07:38	female	113241	29756	-1	29740	114769	113258	-1	113241	407163	379811	-1	379785	13				1	6	11	phaseUPFAce	phaseXPface	1	NF11	1125045	1124745	1125045	1124742	d	1124742	1122772	1124742	1122761	1970
GofDak_1024-768_new	11	3	21	<?xml version="1.0"?>\n<Clock xmlns:dt="urn:schemas-microsoft-com:datatypes"><Description dt:dt="string">E-Prime Primary Realtime Clock</Description><StartTime><Timestamp dt:dt="int">0</Timestamp><DateUtc dt:dt="string">2017-05-10T15:07:38Z</DateUtc></StartTime><FrequencyChanges><FrequencyChange><Frequency dt:dt="r8">3312919</Frequency><Timestamp dt:dt="r8">86948306030</Timestamp><Current dt:dt="…	75.028	2135719	2132219	2135719	2132202	1	right	1049634246	2017-10-05	17:07:38	15:07:38	female	113241	29756	-1	29740	114769	113258	-1	113241	407163	379811	-1	379785	13				1	6	11	phaseUPFAce	phaseXPface	2	NF27	1128057	1127757	1128057	1127747	d	1127747	1126184	1127747	1126177	1563
GofDak_1024-768_new	11	3	21	<?xml version="1.0"?>\n<Clock xmlns:dt="urn:schemas-microsoft-com:datatypes"><Description dt:dt="string">E-Prime Primary Realtime Clock</Description><StartTime><Timestamp dt:dt="int">0</Timestamp><DateUtc dt:dt="string">2017-05-10T15:07:38Z</DateUtc></StartTime><FrequencyChanges><FrequencyChange><Frequency dt:dt="r8">3312919</Frequency><Timestamp dt:dt="r8">86948306030</Timestamp><Current dt:dt="…	75.028	2135719	2132219	2135719	2132202	1	right	1049634246	2017-10-05	17:07:38	15:07:38	female	113241	29756	-1	29740	114769	113258	-1	113241	407163	379811	-1	379785	13				1	6	11	phaseUPFAce	phaseXPface	3	NF11	1132042	1131742	1132042	1131729	l	1131729	1129743	1131729	1129737	1986
GofDak_1024-768_new	11	3	21	<?xml version="1.0"?>\n<Clock xmlns:dt="urn:schemas-microsoft-com:datatypes"><Description dt:dt="string">E-Prime Primary Realtime Clock</Description><StartTime><Timestamp dt:dt="int">0</Timestamp><DateUtc dt:dt="string">2017-05-10T15:07:38Z</DateUtc></StartTime><FrequencyChanges><FrequencyChange><Frequency dt:dt="r8">3312919</Frequency><Timestamp dt:dt="r8">86948306030</Timestamp><Current dt:dt="…	75.028	2135719	2132219	2135719	2132202	1	right	1049634246	2017-10-05	17:07:38	15:07:38	female	113241	29756	-1	29740	114769	113258	-1	113241	407163	379811	-1	379785	13				1	6	11	phaseUPFAce	phaseXPface	4	NM13	1135361	1135061	1135361	1135053	l	1135053	1133408	1135053	1133393	1645
GofDak_1024-768_new	11	3	21	<?xml version="1.0"?>\n<Clock xmlns:dt="urn:schemas-microsoft-com:datatypes"><Description dt:dt="string">E-Prime Primary Realtime Clock</Description><StartTime><Timestamp dt:dt="int">0</Timestamp><DateUtc dt:dt="string">2017-05-10T15:07:38Z</DateUtc></StartTime><FrequencyChanges><FrequencyChange><Frequency dt:dt="r8">3312919</Frequency><Timestamp dt:dt="r8">86948306030</Timestamp><Current dt:dt="…	75.028	2135719	2132219	2135719	2132202	1	right	1049634246	2017-10-05	17:07:38	15:07:38	female	113241	29756	-1	29740	114769	113258	-1	113241	407163	379811	-1	379785	13				1	6	11	phaseUPFAce	phaseXPface	5	NF02	1138626	1138326	1138626	1138320	l	1138320	1136727	1138320	1136713	1593
GofDak_1024-768_new	11	3	21	<?xml version="1.0"?>\n<Clock xmlns:dt="urn:schemas-microsoft-com:datatypes"><Description dt:dt="string">E-Prime Primary Realtime Clock</Description><StartTime><Timestamp dt:dt="int">0</Timestamp><DateUtc dt:dt="string">2017-05-10T15:07:38Z</DateUtc></StartTime><FrequencyChanges><FrequencyChange><Frequency dt:dt="r8">3312919</Frequency><Timestamp dt:dt="r8">86948306030</Timestamp><Current dt:dt="…	75.028	2135719	2132219	2135719	2132202	1	right	1049634246	2017-10-05	17:07:38	15:07:38	female	113241	29756	-1	29740	114769	113258	-1	113241	407163	379811	-1	379785	13				1	6	11	phaseUPFAce	phaseXPface	6	NF106	1141891	1141591	1141891	1141585	l	1141585	1139686	1141585	1139673	1899
GofDak_1024-768_new	11	3	21	<?xml version="1.0"?>\n<Clock xmlns:dt="urn:schemas-microsoft-com:datatypes"><Description dt:dt="string">E-Prime Primary Realtime Clock</Description><StartTime><Timestamp dt:dt="int">0</Timestamp><DateUtc dt:dt="string">2017-05-10T15:07:38Z</DateUtc></StartTime><FrequencyChanges><FrequencyChange><Frequency dt:dt="r8">3312919</Frequency><Timestamp dt:dt="r8">86948306030</Timestamp><Current dt:dt="…	75.028	2135719	2132219	2135719	2132202	1	right	1049634246	2017-10-05	17:07:38	15:07:38	female	113241	29756	-1	29740	114769	113258	-1	113241	407163	379811	-1	379785	13				1	6	11	phaseUPFAce	phaseXPface	7	NF06	1144970	1144670	1144970	1144658	d	1144658	1142964	1144658	1142953	1694
GofDak_1024-768_new	11	3	21	<?xml version="1.0"?>\n<Clock xmlns:dt="urn:schemas-microsoft-com:datatypes"><Description dt:dt="string">E-Prime Primary Realtime Clock</Description><StartTime><Timestamp dt:dt="int">0</Timestamp><DateUtc dt:dt="string">2017-05-10T15:07:38Z</DateUtc></StartTime><FrequencyChanges><FrequencyChange><Frequency dt:dt="r8">3312919</Frequency><Timestamp dt:dt="r8">86948306030</Timestamp><Current dt:dt="…	75.028	2135719	2132219	2135719	2132202	1	right	1049634246	2017-10-05	17:07:38	15:07:38	female	113241	29756	-1	29740	114769	113258	-1	113241	407163	379811	-1	379785	13				1	6	11	phaseUPFAce	phaseXPface	8	NM13	1148142	1147842	1148142	1147831	d	1147831	1146096	1147831	1146080	1735
GofDak_1024-768_new	11	3	21	<?xml version="1.0"?>\n<Clock xmlns:dt="urn:schemas-microsoft-com:datatypes"><Description dt:dt="string">E-Prime Primary Realtime Clock</Description><StartTime><Timestamp dt:dt="int">0</Timestamp><DateUtc dt:dt="string">2017-05-10T15:07:38Z</DateUtc></StartTime><FrequencyChanges><FrequencyChange><Frequency dt:dt="r8">3312919</Frequency><Timestamp dt:dt="r8">86948306030</Timestamp><Current dt:dt="…	75.028	2135719	2132219	2135719	2132202	1	right	1049634246	2017-10-05	17:07:38	15:07:38	female	113241	29756	-1	29740	114769	113258	-1	113241	407163	379811	-1	379785	13				1	6	11	phaseUPFAce	phaseXPface	9	NM13	1151928	1151628	1151928	1151625	l	1151625	1149642	1151625	1149632	1983
GofDak_1024-768_new	11	3	21	<?xml version="1.0"?>\n<Clock xmlns:dt="urn:schemas-microsoft-com:datatypes"><Description dt:dt="string">E-Prime Primary Realtime Clock</Description><StartTime><Timestamp dt:dt="int">0</Timestamp><DateUtc dt:dt="string">2017-05-10T15:07:38Z</DateUtc></StartTime><FrequencyChanges><FrequencyChange><Frequency dt:dt="r8">3312919</Frequency><Timestamp dt:dt="r8">86948306030</Timestamp><Current dt:dt="…	75.028	2135719	2132219	2135719	2132202	1	right	1049634246	2017-10-05	17:07:38	15:07:38	female	113241	29756	-1	29740	114769	113258	-1	113241	407163	379811	-1	379785	13				1	6	11	phaseUPFAce	phaseXPface	10	NM13	1155420	1155120	1155420	1155108	d	1155108	1153374	1155108	1153368	1734
GofDak_1024-768_new	11	3	21	<?xml version="1.0"?>\n<Clock xmlns:dt="urn:schemas-microsoft-com:datatypes"><Description dt:dt="string">E-Prime Primary Realtime Clock</Description><StartTime><Timestamp dt:dt="int">0</Timestamp><DateUtc dt:dt="string">2017-05-10T15:07:38Z</DateUtc></StartTime><FrequencyChanges><FrequencyChange><Frequency dt:dt="r8">3312919</Frequency><Timestamp dt:dt="r8">86948306030</Timestamp><Current dt:dt="…	75.028	2135719	2132219	2135719	2132202	1	right	1049634246	2017-10-05	17:07:38	15:07:38	female	113241	29756	-1	29740	114769	113258	-1	113241	407163	379811	-1	379785	13				1	6	11	phaseUPFAce	phaseXPface	11	NM04	1158912	1158612	1158912	1158598	l	1158598	1156666	1158598	1156656	1932
GofDak_1024-768_new	11	3	21	<?xml version="1.0"?>\n<Clock xmlns:dt="urn:schemas-microsoft-com:datatypes"><Description dt:dt="string">E-Prime Primary Realtime Clock</Description><StartTime><Timestamp dt:dt="int">0</Timestamp><DateUtc dt:dt="string">2017-05-10T15:07:38Z</DateUtc></StartTime><FrequencyChanges><FrequencyChange><Frequency dt:dt="r8">3312919</Frequency><Timestamp dt:dt="r8">86948306030</Timestamp><Current dt:dt="…	75.028	2135719	2132219	2135719	2132202	1	right	1049634246	2017-10-05	17:07:38	15:07:38	female	113241	29756	-1	29740	114769	113258	-1	113241	407163	379811	-1	379785	13				1	6	11	phaseUPFAce	phaseXPface	12	NF02	1162457	1162157	1162457	1162151	l	1162151	1160558	1162151	1160544	1593
GofDak_1024-768_new	11	3	21	<?xml version="1.0"?>\n<Clock xmlns:dt="urn:schemas-microsoft-com:datatypes"><Description dt:dt="string">E-Prime Primary Realtime Clock</Description><StartTime><Timestamp dt:dt="int">0</Timestamp><DateUtc dt:dt="string">2017-05-10T15:07:38Z</DateUtc></StartTime><FrequencyChanges><FrequencyChange><Frequency dt:dt="r8">3312919</Frequency><Timestamp dt:dt="r8">86948306030</Timestamp><Current dt:dt="…	75.028	2135719	2132219	2135719	2132202	1	right	1049634246	2017-10-05	17:07:38	15:07:38	female	113241	29756	-1	29740	114769	113258	-1	113241	407163	379811	-1	379785	13				1	6	11	phaseUPFAce	phaseXPface	13	NM10	1165736	1165436	1165736	1165431	d	1165431	1163503	1165431	1163496	1928
GofDak_1024-768_new	11	3	21	<?xml version="1.0"?>\n<Clock xmlns:dt="urn:schemas-microsoft-com:datatypes"><Description dt:dt="string">E-Prime Primary Realtime Clock</Description><StartTime><Timestamp dt:dt="int">0</Timestamp><DateUtc dt:dt="string">2017-05-10T15:07:38Z</DateUtc></StartTime><FrequencyChanges><FrequencyChange><Frequency dt:dt="r8">3312919</Frequency><Timestamp dt:dt="r8">86948306030</Timestamp><Current dt:dt="…	75.028	2135719	2132219	2135719	2132202	1	right	1049634246	2017-10-05	17:07:38	15:07:38	female	113241	29756	-1	29740	114769	113258	-1	113241	407163	379811	-1	379785	13				1	6	11	phaseUPFAce	phaseXPface	14	NM08	1169628	1169328	1169628	1169322	l	1169322	1167648	1169322	1167631	1674
GofDak_1024-768_new	11	3	21	<?xml version="1.0"?>\n<Clock xmlns:dt="urn:schemas-microsoft-com:datatypes"><Description dt:dt="string">E-Prime Primary Realtime Clock</Description><StartTime><Timestamp dt:dt="int">0</Timestamp><DateUtc dt:dt="string">2017-05-10T15:07:38Z</DateUtc></StartTime><FrequencyChanges><FrequencyChange><Frequency dt:dt="r8">3312919</Frequency><Timestamp dt:dt="r8">86948306030</Timestamp><Current dt:dt="…	75.028	2135719	2132219	2135719	2132202	1	right	1049634246	2017-10-05	17:07:38	15:07:38	female	113241	29756	-1	29740	114769	113258	-1	113241	407163	379811	-1	379785	13				1	6	11	phaseUPFAce	phaseXPface	15	NF01	1172747	1172447	1172747	1172444	d	1172444	1170767	1172444	1170751	1677
GofDak_1024-768_new	11	3	21	<?xml version="1.0"?>\n<Clock xmlns:dt="urn:schemas-microsoft-com:datatypes"><Description dt:dt="string">E-Prime Primary Realtime Clock</Description><StartTime><Timestamp dt:dt="int">0</Timestamp><DateUtc dt:dt="string">2017-05-10T15:07:38Z</DateUtc></StartTime><FrequencyChanges><FrequencyChange><Frequency dt:dt="r8">3312919</Frequency><Timestamp dt:dt="r8">86948306030</Timestamp><Current dt:dt="…	75.028	2135719	2132219	2135719	2132202	1	right	1049634246	2017-10-05	17:07:38	15:07:38	female	113241	29756	-1	29740	114769	113258	-1	113241	407163	379811	-1	379785	13				1	6	11	phaseUPFAce	phaseXPface	16	NF105	1176079	1175779	1176079	1175774	d	1175774	1174086	1175774	1174079	1688
GofDak_1024-768_new	11	3	21	<?xml version="1.0"?>\n<Clock xmlns:dt="urn:schemas-microsoft-com:datatypes"><Description dt:dt="string">E-Prime Primary Realtime Clock</Description><StartTime><Timestamp dt:dt="int">0</Timestamp><DateUtc dt:dt="string">2017-05-10T15:07:38Z</DateUtc></StartTime><FrequencyChanges><FrequencyChange><Frequency dt:dt="r8">3312919</Frequency><Timestamp dt:dt="r8">86948306030</Timestamp><Current dt:dt="…	75.028	2135719	2132219	2135719	2132202	1	right	1049634246	2017-10-05	17:07:38	15:07:38	female	113241	29756	-1	29740	114769	113258	-1	113241	407163	379811	-1	379785	13				1	6	11	phaseUPFAce	phaseXPface	17	NM10	1180090	1179790	1180090	1179777	l	1179777	1177951	1179777	1177943	1826
GofDak_1024-768_new	11	3	21	<?xml version="1.0"?>\n<Clock xmlns:dt="urn:schemas-microsoft-com:datatypes"><Description dt:dt="string">E-Prime Primary Realtime Clock</Description><StartTime><Timestamp dt:dt="int">0</Timestamp><DateUtc dt:dt="string">2017-05-10T15:07:38Z</DateUtc></StartTime><FrequencyChanges><FrequencyChange><Frequency dt:dt="r8">3312919</Frequency><Timestamp dt:dt="r8">86948306030</Timestamp><Current dt:dt="…	75.028	2135719	2132219	2135719	2132202	1	right	1049634246	2017-10-05	17:07:38	15:07:38	female	113241	29756	-1	29740	114769	113258	-1	113241	407163	379811	-1	379785	13				1	6	11	phaseUPFAce	phaseXPface	18	NF01	1183409	1183109	1183409	1183104	d	1183104	1181550	1183104	1181543	1554
GofDak_1024-768_new	11	3	21	<?xml version="1.0"?>\n<Clock xmlns:dt="urn:schemas-microsoft-com:datatypes"><Description dt:dt="string">E-Prime Primary Realtime Clock</Description><StartTime><Timestamp dt:dt="int">0</Timestamp><DateUtc dt:dt="string">2017-05-10T15:07:38Z</DateUtc></StartTime><FrequencyChanges><FrequencyChange><Frequency dt:dt="r8">3312919</Frequency><Timestamp dt:dt="r8">86948306030</Timestamp><Current dt:dt="…	75.028	2135719	2132219	2135719	2132202	1	right	1049634246	2017-10-05	17:07:38	15:07:38	female	113241	29756	-1	29740	114769	113258	-1	113241	407163	379811	-1	379785	13				1	6	11	phaseUPFAce	phaseXPface	19	NF09	1186861	1186561	1186861	1186557	l	1186557	1184802	1186557	1184791	1755
GofDak_1024-768_new	11	3	21	<?xml version="1.0"?>\n<Clock xmlns:dt="urn:schemas-microsoft-com:datatypes"><Description dt:dt="string">E-Prime Primary Realtime Clock</Description><StartTime><Timestamp dt:dt="int">0</Timestamp><DateUtc dt:dt="string">2017-05-10T15:07:38Z</DateUtc></StartTime><FrequencyChanges><FrequencyChange><Frequency dt:dt="r8">3312919</Frequency><Timestamp dt:dt="r8">86948306030</Timestamp><Current dt:dt="…	75.028	2135719	2132219	2135719	2132202	1	right	1049634246	2017-10-05	17:07:38	15:07:38	female	113241	29756	-1	29740	114769	113258	-1	113241	407163	379811	-1	379785	13				1	6	11	phaseUPFAce	phaseXPface	20	NF106	1189980	1189680	1189980	1189674	d	1189674	1187814	1189674	1187806	1860
GofDak_1024-768_new	11	3	21	<?xml version="1.0"?>\n<Clock xmlns:dt="urn:schemas-microsoft-com:datatypes"><Description dt:dt="string">E-Prime Primary Realtime Clock</Description><StartTime><Timestamp dt:dt="int">0</Timestamp><DateUtc dt:dt="string">2017-05-10T15:07:38Z</DateUtc></StartTime><FrequencyChanges><FrequencyChange><Frequency dt:dt="r8">3312919</Frequency><Timestamp dt:dt="r8">86948306030</Timestamp><Current dt:dt="…	75.028	2135719	2132219	2135719	2132202	1	right	1049634246	2017-10-05	17:07:38	15:07:38	female	113241	29756	-1	29740	114769	113258	-1	113241	407163	379811	-1	379785	14				2	6	12	phaseINVFAce	phaseXPface	1	NM09	1193592	1193292	1193592	1193286	l	1193286	1191573	1193286	1191566	1713
GofDak_1024-768_new	11	3	21	<?xml version="1.0"?>\n<Clock xmlns:dt="urn:schemas-microsoft-com:datatypes"><Description dt:dt="string">E-Prime Primary Realtime Clock</Description><StartTime><Timestamp dt:dt="int">0</Timestamp><DateUtc dt:dt="string">2017-05-10T15:07:38Z</DateUtc></StartTime><FrequencyChanges><FrequencyChange><Frequency dt:dt="r8">3312919</Frequency><Timestamp dt:dt="r8">86948306030</Timestamp><Current dt:dt="…	75.028	2135719	2132219	2135719	2132202	1	right	1049634246	2017-10-05	17:07:38	15:07:38	female	113241	29756	-1	29740	114769	113258	-1	113241	407163	379811	-1	379785	14				2	6	12	phaseINVFAce	phaseXPface	2	NF11	1196724	1196424	1196724	1196421	l	1196421	1194705	1196421	1194694	1716
GofDak_1024-768_new	11	3	21	<?xml version="1.0"?>\n<Clock xmlns:dt="urn:schemas-microsoft-com:datatypes"><Description dt:dt="string">E-Prime Primary Realtime Clock</Description><StartTime><Timestamp dt:dt="int">0</Timestamp><DateUtc dt:dt="string">2017-05-10T15:07:38Z</DateUtc></StartTime><FrequencyChanges><FrequencyChange><Frequency dt:dt="r8">3312919</Frequency><Timestamp dt:dt="r8">86948306030</Timestamp><Current dt:dt="…	75.028	2135719	2132219	2135719	2132202	1	right	1049634246	2017-10-05	17:07:38	15:07:38	female	113241	29756	-1	29740	114769	113258	-1	113241	407163	379811	-1	379785	14				2	6	12	phaseINVFAce	phaseXPface	3	NF02	1199523	1199223	1199523	1199221	d	1199221	1197717	1199221	1197710	1504
GofDak_1024-768_new	11	3	21	<?xml version="1.0"?>\n<Clock xmlns:dt="urn:schemas-microsoft-com:datatypes"><Description dt:dt="string">E-Prime Primary Realtime Clock</Description><StartTime><Timestamp dt:dt="int">0</Timestamp><DateUtc dt:dt="string">2017-05-10T15:07:38Z</DateUtc></StartTime><FrequencyChanges><FrequencyChange><Frequency dt:dt="r8">3312919</Frequency><Timestamp dt:dt="r8">86948306030</Timestamp><Current dt:dt="…	75.028	2135719	2132219	2135719	2132202	1	right	1049634246	2017-10-05	17:07:38	15:07:38	female	113241	29756	-1	29740	114769	113258	-1	113241	407163	379811	-1	379785	14				2	6	12	phaseINVFAce	phaseXPface	4	NF04	1202775	1202475	1202775	1202473	d	1202473	1200902	1202473	1200894	1571
GofDak_1024-768_new	11	3	21	<?xml version="1.0"?>\n<Clock xmlns:dt="urn:schemas-microsoft-com:datatypes"><Description dt:dt="string">E-Prime Primary Realtime Clock</Description><StartTime><Timestamp dt:dt="int">0</Timestamp><DateUtc dt:dt="string">2017-05-10T15:07:38Z</DateUtc></StartTime><FrequencyChanges><FrequencyChange><Frequency dt:dt="r8">3312919</Frequency><Timestamp dt:dt="r8">86948306030</Timestamp><Current dt:dt="…	75.028	2135719	2132219	2135719	2132202	1	right	1049634246	2017-10-05	17:07:38	15:07:38	female	113241	29756	-1	29740	114769	113258	-1	113241	407163	379811	-1	379785	14				2	6	12	phaseINVFAce	phaseXPface	5	NF04	1205841	1205541	1205841	1205535	d	1205535	1203915	1205535	1203902	1620
GofDak_1024-768_new	11	3	21	<?xml version="1.0"?>\n<Clock xmlns:dt="urn:schemas-microsoft-com:datatypes"><Description dt:dt="string">E-Prime Primary Realtime Clock</Description><StartTime><Timestamp dt:dt="int">0</Timestamp><DateUtc dt:dt="string">2017-05-10T15:07:38Z</DateUtc></StartTime><FrequencyChanges><FrequencyChange><Frequency dt:dt="r8">3312919</Frequency><Timestamp dt:dt="r8">86948306030</Timestamp><Current dt:dt="…	75.028	2135719	2132219	2135719	2132202	1	right	1049634246	2017-10-05	17:07:38	15:07:38	female	113241	29756	-1	29740	114769	113258	-1	113241	407163	379811	-1	379785	14				2	6	12	phaseINVFAce	phaseXPface	6	NM101	1209333	1209033	1209333	1209021	l	1209021	1207260	1209021	1207254	1761
GofDak_1024-768_new	11	3	21	<?xml version="1.0"?>\n<Clock xmlns:dt="urn:schemas-microsoft-com:datatypes"><Description dt:dt="string">E-Prime Primary Realtime Clock</Description><StartTime><Timestamp dt:dt="int">0</Timestamp><DateUtc dt:dt="string">2017-05-10T15:07:38Z</DateUtc></StartTime><FrequencyChanges><FrequencyChange><Frequency dt:dt="r8">3312919</Frequency><Timestamp dt:dt="r8">86948306030</Timestamp><Current dt:dt="…	75.028	2135719	2132219	2135719	2132202	1	right	1049634246	2017-10-05	17:07:38	15:07:38	female	113241	29756	-1	29740	114769	113258	-1	113241	407163	379811	-1	379785	14				2	6	12	phaseINVFAce	phaseXPface	7	NF06	1213158	1212858	1213158	1212845	l	1212845	1211099	1212845	1211093	1746
GofDak_1024-768_new	11	3	21	<?xml version="1.0"?>\n<Clock xmlns:dt="urn:schemas-microsoft-com:datatypes"><Description dt:dt="string">E-Prime Primary Realtime Clock</Description><StartTime><Timestamp dt:dt="int">0</Timestamp><DateUtc dt:dt="string">2017-05-10T15:07:38Z</DateUtc></StartTime><FrequencyChanges><FrequencyChange><Frequency dt:dt="r8">3312919</Frequency><Timestamp dt:dt="r8">86948306030</Timestamp><Current dt:dt="…	75.028	2135719	2132219	2135719	2132202	1	right	1049634246	2017-10-05	17:07:38	15:07:38	female	113241	29756	-1	29740	114769	113258	-1	113241	407163	379811	-1	379785	14				2	6	12	phaseINVFAce	phaseXPface	8	NM101	1216410	1216110	1216410	1216107	d	1216107	1214217	1216107	1214205	1890
GofDak_1024-768_new	11	3	21	<?xml version="1.0"?>\n<Clock xmlns:dt="urn:schemas-microsoft-com:datatypes"><Description dt:dt="string">E-Prime Primary Realtime Clock</Description><StartTime><Timestamp dt:dt="int">0</Timestamp><DateUtc dt:dt="string">2017-05-10T15:07:38Z</DateUtc></StartTime><FrequencyChanges><FrequencyChange><Frequency dt:dt="r8">3312919</Frequency><Timestamp dt:dt="r8">86948306030</Timestamp><Current dt:dt="…	75.028	2135719	2132219	2135719	2132202	1	right	1049634246	2017-10-05	17:07:38	15:07:38	female	113241	29756	-1	29740	114769	113258	-1	113241	407163	379811	-1	379785	14				2	6	12	phaseINVFAce	phaseXPface	9	NM09	1219716	1219416	1219716	1219409	d	1219409	1217683	1219409	1217677	1726
GofDak_1024-768_new	11	3	21	<?xml version="1.0"?>\n<Clock xmlns:dt="urn:schemas-microsoft-com:datatypes"><Description dt:dt="string">E-Prime Primary Realtime Clock</Description><StartTime><Timestamp dt:dt="int">0</Timestamp><DateUtc dt:dt="string">2017-05-10T15:07:38Z</DateUtc></StartTime><FrequencyChanges><FrequencyChange><Frequency dt:dt="r8">3312919</Frequency><Timestamp dt:dt="r8">86948306030</Timestamp><Current dt:dt="…	75.028	2135719	2132219	2135719	2132202	1	right	1049634246	2017-10-05	17:07:38	15:07:38	female	113241	29756	-1	29740	114769	113258	-1	113241	407163	379811	-1	379785	14				2	6	12	phaseINVFAce	phaseXPface	10	NM03	1223554	1223254	1223554	1223243	d	1223243	1221308	1223243	1221293	1935
GofDak_1024-768_new	11	3	21	<?xml version="1.0"?>\n<Clock xmlns:dt="urn:schemas-microsoft-com:datatypes"><Description dt:dt="string">E-Prime Primary Realtime Clock</Description><StartTime><Timestamp dt:dt="int">0</Timestamp><DateUtc dt:dt="string">2017-05-10T15:07:38Z</DateUtc></StartTime><FrequencyChanges><FrequencyChange><Frequency dt:dt="r8">3312919</Frequency><Timestamp dt:dt="r8">86948306030</Timestamp><Current dt:dt="…	75.028	2135719	2132219	2135719	2132202	1	right	1049634246	2017-10-05	17:07:38	15:07:38	female	113241	29756	-1	29740	114769	113258	-1	113241	407163	379811	-1	379785	14				2	6	12	phaseINVFAce	phaseXPface	11	NF09	1227393	1227093	1227393	1227079	l	1227079	1225147	1227079	1225141	1932
GofDak_1024-768_new	11	3	21	<?xml version="1.0"?>\n<Clock xmlns:dt="urn:schemas-microsoft-com:datatypes"><Description dt:dt="string">E-Prime Primary Realtime Clock</Description><StartTime><Timestamp dt:dt="int">0</Timestamp><DateUtc dt:dt="string">2017-05-10T15:07:38Z</DateUtc></StartTime><FrequencyChanges><FrequencyChange><Frequency dt:dt="r8">3312919</Frequency><Timestamp dt:dt="r8">86948306030</Timestamp><Current dt:dt="…	75.028	2135719	2132219	2135719	2132202	1	right	1049634246	2017-10-05	17:07:38	15:07:38	female	113241	29756	-1	29740	114769	113258	-1	113241	407163	379811	-1	379785	14				2	6	12	phaseINVFAce	phaseXPface	12	NF04	1230658	1230358	1230658	1230348	d	1230348	1228466	1230348	1228461	1882
GofDak_1024-768_new	11	3	21	<?xml version="1.0"?>\n<Clock xmlns:dt="urn:schemas-microsoft-com:datatypes"><Description dt:dt="string">E-Prime Primary Realtime Clock</Description><StartTime><Timestamp dt:dt="int">0</Timestamp><DateUtc dt:dt="string">2017-05-10T15:07:38Z</DateUtc></StartTime><FrequencyChanges><FrequencyChange><Frequency dt:dt="r8">3312919</Frequency><Timestamp dt:dt="r8">86948306030</Timestamp><Current dt:dt="…	75.028	2135719	2132219	2135719	2132202	1	right	1049634246	2017-10-05	17:07:38	15:07:38	female	113241	29756	-1	29740	114769	113258	-1	113241	407163	379811	-1	379785	14				2	6	12	phaseINVFAce	phaseXPface	13	NM13	1233924	1233624	1233924	1233612	d	1233612	1232064	1233612	1232052	1548
GofDak_1024-768_new	11	3	21	<?xml version="1.0"?>\n<Clock xmlns:dt="urn:schemas-microsoft-com:datatypes"><Description dt:dt="string">E-Prime Primary Realtime Clock</Description><StartTime><Timestamp dt:dt="int">0</Timestamp><DateUtc dt:dt="string">2017-05-10T15:07:38Z</DateUtc></StartTime><FrequencyChanges><FrequencyChange><Frequency dt:dt="r8">3312919</Frequency><Timestamp dt:dt="r8">86948306030</Timestamp><Current dt:dt="…	75.028	2135719	2132219	2135719	2132202	1	right	1049634246	2017-10-05	17:07:38	15:07:38	female	113241	29756	-1	29740	114769	113258	-1	113241	407163	379811	-1	379785	14				2	6	12	phaseINVFAce	phaseXPface	14	NM03	1237709	1237409	1237709	1237405	l	1237405	1235850	1237405	1235844	1555
GofDak_1024-768_new	11	3	21	<?xml version="1.0"?>\n<Clock xmlns:dt="urn:schemas-microsoft-com:datatypes"><Description dt:dt="string">E-Prime Primary Realtime Clock</Description><StartTime><Timestamp dt:dt="int">0</Timestamp><DateUtc dt:dt="string">2017-05-10T15:07:38Z</DateUtc></StartTime><FrequencyChanges><FrequencyChange><Frequency dt:dt="r8">3312919</Frequency><Timestamp dt:dt="r8">86948306030</Timestamp><Current dt:dt="…	75.028	2135719	2132219	2135719	2132202	1	right	1049634246	2017-10-05	17:07:38	15:07:38	female	113241	29756	-1	29740	114769	113258	-1	113241	407163	379811	-1	379785	14				2	6	12	phaseINVFAce	phaseXPface	15	NF27	1241081	1240781	1241081	1240774	d	1240774	1239248	1240774	1239236	1526
GofDak_1024-768_new	11	3	21	<?xml version="1.0"?>\n<Clock xmlns:dt="urn:schemas-microsoft-com:datatypes"><Description dt:dt="string">E-Prime Primary Realtime Clock</Description><StartTime><Timestamp dt:dt="int">0</Timestamp><DateUtc dt:dt="string">2017-05-10T15:07:38Z</DateUtc></StartTime><FrequencyChanges><FrequencyChange><Frequency dt:dt="r8">3312919</Frequency><Timestamp dt:dt="r8">86948306030</Timestamp><Current dt:dt="…	75.028	2135719	2132219	2135719	2132202	1	right	1049634246	2017-10-05	17:07:38	15:07:38	female	113241	29756	-1	29740	114769	113258	-1	113241	407163	379811	-1	379785	14				2	6	12	phaseINVFAce	phaseXPface	16	NF02	1244400	1244100	1244400	1244095	l	1244095	1242367	1244095	1242356	1728
GofDak_1024-768_new	11	3	21	<?xml version="1.0"?>\n<Clock xmlns:dt="urn:schemas-microsoft-com:datatypes"><Description dt:dt="string">E-Prime Primary Realtime Clock</Description><StartTime><Timestamp dt:dt="int">0</Timestamp><DateUtc dt:dt="string">2017-05-10T15:07:38Z</DateUtc></StartTime><FrequencyChanges><FrequencyChange><Frequency dt:dt="r8">3312919</Frequency><Timestamp dt:dt="r8">86948306030</Timestamp><Current dt:dt="…	75.028	2135719	2132219	2135719	2132202	1	right	1049634246	2017-10-05	17:07:38	15:07:38	female	113241	29756	-1	29740	114769	113258	-1	113241	407163	379811	-1	379785	14				2	6	12	phaseINVFAce	phaseXPface	17	NF109	1248318	1248018	1248318	1248010	l	1248010	1246419	1248010	1246412	1591
GofDak_1024-768_new	11	3	21	<?xml version="1.0"?>\n<Clock xmlns:dt="urn:schemas-microsoft-com:datatypes"><Description dt:dt="string">E-Prime Primary Realtime Clock</Description><StartTime><Timestamp dt:dt="int">0</Timestamp><DateUtc dt:dt="string">2017-05-10T15:07:38Z</DateUtc></StartTime><FrequencyChanges><FrequencyChange><Frequency dt:dt="r8">3312919</Frequency><Timestamp dt:dt="r8">86948306030</Timestamp><Current dt:dt="…	75.028	2135719	2132219	2135719	2132202	1	right	1049634246	2017-10-05	17:07:38	15:07:38	female	113241	29756	-1	29740	114769	113258	-1	113241	407163	379811	-1	379785	14				2	6	12	phaseINVFAce	phaseXPface	18	NM08	1251744	1251444	1251744	1251433	d	1251433	1249764	1251433	1249756	1669
GofDak_1024-768_new	11	3	21	<?xml version="1.0"?>\n<Clock xmlns:dt="urn:schemas-microsoft-com:datatypes"><Description dt:dt="string">E-Prime Primary Realtime Clock</Description><StartTime><Timestamp dt:dt="int">0</Timestamp><DateUtc dt:dt="string">2017-05-10T15:07:38Z</DateUtc></StartTime><FrequencyChanges><FrequencyChange><Frequency dt:dt="r8">3312919</Frequency><Timestamp dt:dt="r8">86948306030</Timestamp><Current dt:dt="…	75.028	2135719	2132219	2135719	2132202	1	right	1049634246	2017-10-05	17:07:38	15:07:38	female	113241	29756	-1	29740	114769	113258	-1	113241	407163	379811	-1	379785	14				2	6	12	phaseINVFAce	phaseXPface	19	NM04	1255129	1254829	1255129	1254814	l	1254814	1253003	1254814	1252995	1811
GofDak_1024-768_new	11	3	21	<?xml version="1.0"?>\n<Clock xmlns:dt="urn:schemas-microsoft-com:datatypes"><Description dt:dt="string">E-Prime Primary Realtime Clock</Description><StartTime><Timestamp dt:dt="int">0</Timestamp><DateUtc dt:dt="string">2017-05-10T15:07:38Z</DateUtc></StartTime><FrequencyChanges><FrequencyChange><Frequency dt:dt="r8">3312919</Frequency><Timestamp dt:dt="r8">86948306030</Timestamp><Current dt:dt="…	75.028	2135719	2132219	2135719	2132202	1	right	1049634246	2017-10-05	17:07:38	15:07:38	female	113241	29756	-1	29740	114769	113258	-1	113241	407163	379811	-1	379785	14				2	6	12	phaseINVFAce	phaseXPface	20	NM04	1258621	1258321	1258621	1258306	d	1258306	1256428	1258306	1256419	1878
GofDak_1024-768_new	11	3	21	<?xml version="1.0"?>\n<Clock xmlns:dt="urn:schemas-microsoft-com:datatypes"><Description dt:dt="string">E-Prime Primary Realtime Clock</Description><StartTime><Timestamp dt:dt="int">0</Timestamp><DateUtc dt:dt="string">2017-05-10T15:07:38Z</DateUtc></StartTime><FrequencyChanges><FrequencyChange><Frequency dt:dt="r8">3312919</Frequency><Timestamp dt:dt="r8">86948306030</Timestamp><Current dt:dt="…	75.028	2135719	2132219	2135719	2132202	1	right	1049634246	2017-10-05	17:07:38	15:07:38	female	113241	29756	-1	29740	114769	113258	-1	113241	407163	379811	-1	379785	15				2	7	13	phaseINVFAce	phaseXPface	1	NM09	1269870	1269570	1269870	1269556	d	1269556	1267744	1269556	1267731	1812
GofDak_1024-768_new	11	3	21	<?xml version="1.0"?>\n<Clock xmlns:dt="urn:schemas-microsoft-com:datatypes"><Description dt:dt="string">E-Prime Primary Realtime Clock</Description><StartTime><Timestamp dt:dt="int">0</Timestamp><DateUtc dt:dt="string">2017-05-10T15:07:38Z</DateUtc></StartTime><FrequencyChanges><FrequencyChange><Frequency dt:dt="r8">3312919</Frequency><Timestamp dt:dt="r8">86948306030</Timestamp><Current dt:dt="…	75.028	2135719	2132219	2135719	2132202	1	right	1049634246	2017-10-05	17:07:38	15:07:38	female	113241	29756	-1	29740	114769	113258	-1	113241	407163	379811	-1	379785	15				2	7	13	phaseINVFAce	phaseXPface	2	NM05	1273215	1272915	1273215	1272904	l	1272904	1271196	1272904	1271187	1708
GofDak_1024-768_new	11	3	21	<?xml version="1.0"?>\n<Clock xmlns:dt="urn:schemas-microsoft-com:datatypes"><Description dt:dt="string">E-Prime Primary Realtime Clock</Description><StartTime><Timestamp dt:dt="int">0</Timestamp><DateUtc dt:dt="string">2017-05-10T15:07:38Z</DateUtc></StartTime><FrequencyChanges><FrequencyChange><Frequency dt:dt="r8">3312919</Frequency><Timestamp dt:dt="r8">86948306030</Timestamp><Current dt:dt="…	75.028	2135719	2132219	2135719	2132202	1	right	1049634246	2017-10-05	17:07:38	15:07:38	female	113241	29756	-1	29740	114769	113258	-1	113241	407163	379811	-1	379785	15				2	7	13	phaseINVFAce	phaseXPface	3	NF11	1276894	1276594	1276894	1276586	d	1276586	1274701	1276586	1274690	1885
GofDak_1024-768_new	11	3	21	<?xml version="1.0"?>\n<Clock xmlns:dt="urn:schemas-microsoft-com:datatypes"><Description dt:dt="string">E-Prime Primary Realtime Clock</Description><StartTime><Timestamp dt:dt="int">0</Timestamp><DateUtc dt:dt="string">2017-05-10T15:07:38Z</DateUtc></StartTime><FrequencyChanges><FrequencyChange><Frequency dt:dt="r8">3312919</Frequency><Timestamp dt:dt="r8">86948306030</Timestamp><Current dt:dt="…	75.028	2135719	2132219	2135719	2132202	1	right	1049634246	2017-10-05	17:07:38	15:07:38	female	113241	29756	-1	29740	114769	113258	-1	113241	407163	379811	-1	379785	15				2	7	13	phaseINVFAce	phaseXPface	4	NM03	1280226	1279926	1280226	1279921	d	1279921	1278153	1279921	1278138	1768
GofDak_1024-768_new	11	3	21	<?xml version="1.0"?>\n<Clock xmlns:dt="urn:schemas-microsoft-com:datatypes"><Description dt:dt="string">E-Prime Primary Realtime Clock</Description><StartTime><Timestamp dt:dt="int">0</Timestamp><DateUtc dt:dt="string">2017-05-10T15:07:38Z</DateUtc></StartTime><FrequencyChanges><FrequencyChange><Frequency dt:dt="r8">3312919</Frequency><Timestamp dt:dt="r8">86948306030</Timestamp><Current dt:dt="…	75.028	2135719	2132219	2135719	2132202	1	right	1049634246	2017-10-05	17:07:38	15:07:38	female	113241	29756	-1	29740	114769	113258	-1	113241	407163	379811	-1	379785	15				2	7	13	phaseINVFAce	phaseXPface	5	NF02	1283785	1283485	1283785	1283473	l	1283473	1281592	1283473	1281586	1881
GofDak_1024-768_new	11	3	21	<?xml version="1.0"?>\n<Clock xmlns:dt="urn:schemas-microsoft-com:datatypes"><Description dt:dt="string">E-Prime Primary Realtime Clock</Description><StartTime><Timestamp dt:dt="int">0</Timestamp><DateUtc dt:dt="string">2017-05-10T15:07:38Z</DateUtc></StartTime><FrequencyChanges><FrequencyChange><Frequency dt:dt="r8">3312919</Frequency><Timestamp dt:dt="r8">86948306030</Timestamp><Current dt:dt="…	75.028	2135719	2132219	2135719	2132202	1	right	1049634246	2017-10-05	17:07:38	15:07:38	female	113241	29756	-1	29740	114769	113258	-1	113241	407163	379811	-1	379785	15				2	7	13	phaseINVFAce	phaseXPface	6	NM13	1287210	1286910	1287210	1286896	l	1286896	1285111	1286896	1285098	1785
GofDak_1024-768_new	11	3	21	<?xml version="1.0"?>\n<Clock xmlns:dt="urn:schemas-microsoft-com:datatypes"><Description dt:dt="string">E-Prime Primary Realtime Clock</Description><StartTime><Timestamp dt:dt="int">0</Timestamp><DateUtc dt:dt="string">2017-05-10T15:07:38Z</DateUtc></StartTime><FrequencyChanges><FrequencyChange><Frequency dt:dt="r8">3312919</Frequency><Timestamp dt:dt="r8">86948306030</Timestamp><Current dt:dt="…	75.028	2135719	2132219	2135719	2132202	1	right	1049634246	2017-10-05	17:07:38	15:07:38	female	113241	29756	-1	29740	114769	113258	-1	113241	407163	379811	-1	379785	15				2	7	13	phaseINVFAce	phaseXPface	7	NM10	1290556	1290256	1290556	1290248	d	1290248	1288456	1290248	1288450	1792
GofDak_1024-768_new	11	3	21	<?xml version="1.0"?>\n<Clock xmlns:dt="urn:schemas-microsoft-com:datatypes"><Description dt:dt="string">E-Prime Primary Realtime Clock</Description><StartTime><Timestamp dt:dt="int">0</Timestamp><DateUtc dt:dt="string">2017-05-10T15:07:38Z</DateUtc></StartTime><FrequencyChanges><FrequencyChange><Frequency dt:dt="r8">3312919</Frequency><Timestamp dt:dt="r8">86948306030</Timestamp><Current dt:dt="…	75.028	2135719	2132219	2135719	2132202	1	right	1049634246	2017-10-05	17:07:38	15:07:38	female	113241	29756	-1	29740	114769	113258	-1	113241	407163	379811	-1	379785	15				2	7	13	phaseINVFAce	phaseXPface	8	NM10	1293968	1293668	1293968	1293655	l	1293655	1291842	1293655	1291826	1813
GofDak_1024-768_new	11	3	21	<?xml version="1.0"?>\n<Clock xmlns:dt="urn:schemas-microsoft-com:datatypes"><Description dt:dt="string">E-Prime Primary Realtime Clock</Description><StartTime><Timestamp dt:dt="int">0</Timestamp><DateUtc dt:dt="string">2017-05-10T15:07:38Z</DateUtc></StartTime><FrequencyChanges><FrequencyChange><Frequency dt:dt="r8">3312919</Frequency><Timestamp dt:dt="r8">86948306030</Timestamp><Current dt:dt="…	75.028	2135719	2132219	2135719	2132202	1	right	1049634246	2017-10-05	17:07:38	15:07:38	female	113241	29756	-1	29740	114769	113258	-1	113241	407163	379811	-1	379785	15				2	7	13	phaseINVFAce	phaseXPface	9	NF109	1296980	1296680	1296980	1296665	l	1296665	1295134	1296665	1295121	1531
GofDak_1024-768_new	11	3	21	<?xml version="1.0"?>\n<Clock xmlns:dt="urn:schemas-microsoft-com:datatypes"><Description dt:dt="string">E-Prime Primary Realtime Clock</Description><StartTime><Timestamp dt:dt="int">0</Timestamp><DateUtc dt:dt="string">2017-05-10T15:07:38Z</DateUtc></StartTime><FrequencyChanges><FrequencyChange><Frequency dt:dt="r8">3312919</Frequency><Timestamp dt:dt="r8">86948306030</Timestamp><Current dt:dt="…	75.028	2135719	2132219	2135719	2132202	1	right	1049634246	2017-10-05	17:07:38	15:07:38	female	113241	29756	-1	29740	114769	113258	-1	113241	407163	379811	-1	379785	15				2	7	13	phaseINVFAce	phaseXPface	10	NF105	1300325	1300025	1300325	1300019	d	1300019	1298226	1300019	1298217	1793
GofDak_1024-768_new	11	3	21	<?xml version="1.0"?>\n<Clock xmlns:dt="urn:schemas-microsoft-com:datatypes"><Description dt:dt="string">E-Prime Primary Realtime Clock</Description><StartTime><Timestamp dt:dt="int">0</Timestamp><DateUtc dt:dt="string">2017-05-10T15:07:38Z</DateUtc></StartTime><FrequencyChanges><FrequencyChange><Frequency dt:dt="r8">3312919</Frequency><Timestamp dt:dt="r8">86948306030</Timestamp><Current dt:dt="…	75.028	2135719	2132219	2135719	2132202	1	right	1049634246	2017-10-05	17:07:38	15:07:38	female	113241	29756	-1	29740	114769	113258	-1	113241	407163	379811	-1	379785	15				2	7	13	phaseINVFAce	phaseXPface	11	NF01	1303724	1303424	1303724	1303412	d	1303412	1301491	1303412	1301481	1921
GofDak_1024-768_new	11	3	21	<?xml version="1.0"?>\n<Clock xmlns:dt="urn:schemas-microsoft-com:datatypes"><Description dt:dt="string">E-Prime Primary Realtime Clock</Description><StartTime><Timestamp dt:dt="int">0</Timestamp><DateUtc dt:dt="string">2017-05-10T15:07:38Z</DateUtc></StartTime><FrequencyChanges><FrequencyChange><Frequency dt:dt="r8">3312919</Frequency><Timestamp dt:dt="r8">86948306030</Timestamp><Current dt:dt="…	75.028	2135719	2132219	2135719	2132202	1	right	1049634246	2017-10-05	17:07:38	15:07:38	female	113241	29756	-1	29740	114769	113258	-1	113241	407163	379811	-1	379785	15				2	7	13	phaseINVFAce	phaseXPface	12	NM101	1306736	1306436	1306736	1306432	d	1306432	1304930	1306432	1304921	1502
GofDak_1024-768_new	11	3	21	<?xml version="1.0"?>\n<Clock xmlns:dt="urn:schemas-microsoft-com:datatypes"><Description dt:dt="string">E-Prime Primary Realtime Clock</Description><StartTime><Timestamp dt:dt="int">0</Timestamp><DateUtc dt:dt="string">2017-05-10T15:07:38Z</DateUtc></StartTime><FrequencyChanges><FrequencyChange><Frequency dt:dt="r8">3312919</Frequency><Timestamp dt:dt="r8">86948306030</Timestamp><Current dt:dt="…	75.028	2135719	2132219	2135719	2132202	1	right	1049634246	2017-10-05	17:07:38	15:07:38	female	113241	29756	-1	29740	114769	113258	-1	113241	407163	379811	-1	379785	15				2	7	13	phaseINVFAce	phaseXPface	13	NF105	1309682	1309382	1309682	1309372	l	1309372	1307849	1309372	1307841	1523
GofDak_1024-768_new	11	3	21	<?xml version="1.0"?>\n<Clock xmlns:dt="urn:schemas-microsoft-com:datatypes"><Description dt:dt="string">E-Prime Primary Realtime Clock</Description><StartTime><Timestamp dt:dt="int">0</Timestamp><DateUtc dt:dt="string">2017-05-10T15:07:38Z</DateUtc></StartTime><FrequencyChanges><FrequencyChange><Frequency dt:dt="r8">3312919</Frequency><Timestamp dt:dt="r8">86948306030</Timestamp><Current dt:dt="…	75.028	2135719	2132219	2135719	2132202	1	right	1049634246	2017-10-05	17:07:38	15:07:38	female	113241	29756	-1	29740	114769	113258	-1	113241	407163	379811	-1	379785	15				2	7	13	phaseINVFAce	phaseXPface	14	NF09	1313294	1312994	1313294	1312989	l	1312989	1311008	1312989	1310993	1981
GofDak_1024-768_new	11	3	21	<?xml version="1.0"?>\n<Clock xmlns:dt="urn:schemas-microsoft-com:datatypes"><Description dt:dt="string">E-Prime Primary Realtime Clock</Description><StartTime><Timestamp dt:dt="int">0</Timestamp><DateUtc dt:dt="string">2017-05-10T15:07:38Z</DateUtc></StartTime><FrequencyChanges><FrequencyChange><Frequency dt:dt="r8">3312919</Frequency><Timestamp dt:dt="r8">86948306030</Timestamp><Current dt:dt="…	75.028	2135719	2132219	2135719	2132202	1	right	1049634246	2017-10-05	17:07:38	15:07:38	female	113241	29756	-1	29740	114769	113258	-1	113241	407163	379811	-1	379785	15				2	7	13	phaseINVFAce	phaseXPface	15	NM10	1316493	1316193	1316493	1316184	d	1316184	1314473	1316184	1314457	1711
GofDak_1024-768_new	11	3	21	<?xml version="1.0"?>\n<Clock xmlns:dt="urn:schemas-microsoft-com:datatypes"><Description dt:dt="string">E-Prime Primary Realtime Clock</Description><StartTime><Timestamp dt:dt="int">0</Timestamp><DateUtc dt:dt="string">2017-05-10T15:07:38Z</DateUtc></StartTime><FrequencyChanges><FrequencyChange><Frequency dt:dt="r8">3312919</Frequency><Timestamp dt:dt="r8">86948306030</Timestamp><Current dt:dt="…	75.028	2135719	2132219	2135719	2132202	1	right	1049634246	2017-10-05	17:07:38	15:07:38	female	113241	29756	-1	29740	114769	113258	-1	113241	407163	379811	-1	379785	15				2	7	13	phaseINVFAce	phaseXPface	16	NM05	1320411	1320111	1320411	1320102	d	1320102	1318138	1320102	1318120	1964
GofDak_1024-768_new	11	3	21	<?xml version="1.0"?>\n<Clock xmlns:dt="urn:schemas-microsoft-com:datatypes"><Description dt:dt="string">E-Prime Primary Realtime Clock</Description><StartTime><Timestamp dt:dt="int">0</Timestamp><DateUtc dt:dt="string">2017-05-10T15:07:38Z</DateUtc></StartTime><FrequencyChanges><FrequencyChange><Frequency dt:dt="r8">3312919</Frequency><Timestamp dt:dt="r8">86948306030</Timestamp><Current dt:dt="…	75.028	2135719	2132219	2135719	2132202	1	right	1049634246	2017-10-05	17:07:38	15:07:38	female	113241	29756	-1	29740	114769	113258	-1	113241	407163	379811	-1	379785	15				2	7	13	phaseINVFAce	phaseXPface	17	NF04	1323770	1323470	1323770	1323454	l	1323454	1321777	1323454	1321760	1677
GofDak_1024-768_new	11	3	21	<?xml version="1.0"?>\n<Clock xmlns:dt="urn:schemas-microsoft-com:datatypes"><Description dt:dt="string">E-Prime Primary Realtime Clock</Description><StartTime><Timestamp dt:dt="int">0</Timestamp><DateUtc dt:dt="string">2017-05-10T15:07:38Z</DateUtc></StartTime><FrequencyChanges><FrequencyChange><Frequency dt:dt="r8">3312919</Frequency><Timestamp dt:dt="r8">86948306030</Timestamp><Current dt:dt="…	75.028	2135719	2132219	2135719	2132202	1	right	1049634246	2017-10-05	17:07:38	15:07:38	female	113241	29756	-1	29740	114769	113258	-1	113241	407163	379811	-1	379785	15				2	7	13	phaseINVFAce	phaseXPface	18	NF105	1327688	1327388	1327688	1327378	l	1327378	1325429	1327378	1325424	1949
GofDak_1024-768_new	11	3	21	<?xml version="1.0"?>\n<Clock xmlns:dt="urn:schemas-microsoft-com:datatypes"><Description dt:dt="string">E-Prime Primary Realtime Clock</Description><StartTime><Timestamp dt:dt="int">0</Timestamp><DateUtc dt:dt="string">2017-05-10T15:07:38Z</DateUtc></StartTime><FrequencyChanges><FrequencyChange><Frequency dt:dt="r8">3312919</Frequency><Timestamp dt:dt="r8">86948306030</Timestamp><Current dt:dt="…	75.028	2135719	2132219	2135719	2132202	1	right	1049634246	2017-10-05	17:07:38	15:07:38	female	113241	29756	-1	29740	114769	113258	-1	113241	407163	379811	-1	379785	15				2	7	13	phaseINVFAce	phaseXPface	19	NF106	1331420	1331120	1331420	1331111	d	1331111	1329281	1331111	1329264	1830
GofDak_1024-768_new	11	3	21	<?xml version="1.0"?>\n<Clock xmlns:dt="urn:schemas-microsoft-com:datatypes"><Description dt:dt="string">E-Prime Primary Realtime Clock</Description><StartTime><Timestamp dt:dt="int">0</Timestamp><DateUtc dt:dt="string">2017-05-10T15:07:38Z</DateUtc></StartTime><FrequencyChanges><FrequencyChange><Frequency dt:dt="r8">3312919</Frequency><Timestamp dt:dt="r8">86948306030</Timestamp><Current dt:dt="…	75.028	2135719	2132219	2135719	2132202	1	right	1049634246	2017-10-05	17:07:38	15:07:38	female	113241	29756	-1	29740	114769	113258	-1	113241	407163	379811	-1	379785	15				2	7	13	phaseINVFAce	phaseXPface	20	NF02	1335272	1334972	1335272	1334957	d	1334957	1333000	1334957	1332992	1957
GofDak_1024-768_new	11	3	21	<?xml version="1.0"?>\n<Clock xmlns:dt="urn:schemas-microsoft-com:datatypes"><Description dt:dt="string">E-Prime Primary Realtime Clock</Description><StartTime><Timestamp dt:dt="int">0</Timestamp><DateUtc dt:dt="string">2017-05-10T15:07:38Z</DateUtc></StartTime><FrequencyChanges><FrequencyChange><Frequency dt:dt="r8">3312919</Frequency><Timestamp dt:dt="r8">86948306030</Timestamp><Current dt:dt="…	75.028	2135719	2132219	2135719	2132202	1	right	1049634246	2017-10-05	17:07:38	15:07:38	female	113241	29756	-1	29740	114769	113258	-1	113241	407163	379811	-1	379785	16				1	7	14	phaseUPFAce	phaseXPface	1	NM08	1338791	1338491	1338791	1338482	d	1338482	1336718	1338482	1336711	1764
GofDak_1024-768_new	11	3	21	<?xml version="1.0"?>\n<Clock xmlns:dt="urn:schemas-microsoft-com:datatypes"><Description dt:dt="string">E-Prime Primary Realtime Clock</Description><StartTime><Timestamp dt:dt="int">0</Timestamp><DateUtc dt:dt="string">2017-05-10T15:07:38Z</DateUtc></StartTime><FrequencyChanges><FrequencyChange><Frequency dt:dt="r8">3312919</Frequency><Timestamp dt:dt="r8">86948306030</Timestamp><Current dt:dt="…	75.028	2135719	2132219	2135719	2132202	1	right	1049634246	2017-10-05	17:07:38	15:07:38	female	113241	29756	-1	29740	114769	113258	-1	113241	407163	379811	-1	379785	16				1	7	14	phaseUPFAce	phaseXPface	2	NF01	1341923	1341623	1341923	1341620	d	1341620	1339997	1341620	1339983	1623
GofDak_1024-768_new	11	3	21	<?xml version="1.0"?>\n<Clock xmlns:dt="urn:schemas-microsoft-com:datatypes"><Description dt:dt="string">E-Prime Primary Realtime Clock</Description><StartTime><Timestamp dt:dt="int">0</Timestamp><DateUtc dt:dt="string">2017-05-10T15:07:38Z</DateUtc></StartTime><FrequencyChanges><FrequencyChange><Frequency dt:dt="r8">3312919</Frequency><Timestamp dt:dt="r8">86948306030</Timestamp><Current dt:dt="…	75.028	2135719	2132219	2135719	2132202	1	right	1049634246	2017-10-05	17:07:38	15:07:38	female	113241	29756	-1	29740	114769	113258	-1	113241	407163	379811	-1	379785	16				1	7	14	phaseUPFAce	phaseXPface	3	NF105	1346588	1346288	1346588	1346275	l	1346275	1344462	1346275	1344447	1813
GofDak_1024-768_new	11	3	21	<?xml version="1.0"?>\n<Clock xmlns:dt="urn:schemas-microsoft-com:datatypes"><Description dt:dt="string">E-Prime Primary Realtime Clock</Description><StartTime><Timestamp dt:dt="int">0</Timestamp><DateUtc dt:dt="string">2017-05-10T15:07:38Z</DateUtc></StartTime><FrequencyChanges><FrequencyChange><Frequency dt:dt="r8">3312919</Frequency><Timestamp dt:dt="r8">86948306030</Timestamp><Current dt:dt="…	75.028	2135719	2132219	2135719	2132202	1	right	1049634246	2017-10-05	17:07:38	15:07:38	female	113241	29756	-1	29740	114769	113258	-1	113241	407163	379811	-1	379785	16				1	7	14	phaseUPFAce	phaseXPface	4	NM08	1349840	1349540	1349840	1349526	l	1349526	1347741	1349526	1347727	1785
GofDak_1024-768_new	11	3	21	<?xml version="1.0"?>\n<Clock xmlns:dt="urn:schemas-microsoft-com:datatypes"><Description dt:dt="string">E-Prime Primary Realtime Clock</Description><StartTime><Timestamp dt:dt="int">0</Timestamp><DateUtc dt:dt="string">2017-05-10T15:07:38Z</DateUtc></StartTime><FrequencyChanges><FrequencyChange><Frequency dt:dt="r8">3312919</Frequency><Timestamp dt:dt="r8">86948306030</Timestamp><Current dt:dt="…	75.028	2135719	2132219	2135719	2132202	1	right	1049634246	2017-10-05	17:07:38	15:07:38	female	113241	29756	-1	29740	114769	113258	-1	113241	407163	379811	-1	379785	16				1	7	14	phaseUPFAce	phaseXPface	5	NF105	1352799	1352499	1352799	1352492	l	1352492	1350886	1352492	1350879	1606
GofDak_1024-768_new	11	3	21	<?xml version="1.0"?>\n<Clock xmlns:dt="urn:schemas-microsoft-com:datatypes"><Description dt:dt="string">E-Prime Primary Realtime Clock</Description><StartTime><Timestamp dt:dt="int">0</Timestamp><DateUtc dt:dt="string">2017-05-10T15:07:38Z</DateUtc></StartTime><FrequencyChanges><FrequencyChange><Frequency dt:dt="r8">3312919</Frequency><Timestamp dt:dt="r8">86948306030</Timestamp><Current dt:dt="…	75.028	2135719	2132219	2135719	2132202	1	right	1049634246	2017-10-05	17:07:38	15:07:38	female	113241	29756	-1	29740	114769	113258	-1	113241	407163	379811	-1	379785	16				1	7	14	phaseUPFAce	phaseXPface	6	NM10	1355984	1355684	1355984	1355677	d	1355677	1353952	1355677	1353943	1725
GofDak_1024-768_new	11	3	21	<?xml version="1.0"?>\n<Clock xmlns:dt="urn:schemas-microsoft-com:datatypes"><Description dt:dt="string">E-Prime Primary Realtime Clock</Description><StartTime><Timestamp dt:dt="int">0</Timestamp><DateUtc dt:dt="string">2017-05-10T15:07:38Z</DateUtc></StartTime><FrequencyChanges><FrequencyChange><Frequency dt:dt="r8">3312919</Frequency><Timestamp dt:dt="r8">86948306030</Timestamp><Current dt:dt="…	75.028	2135719	2132219	2135719	2132202	1	right	1049634246	2017-10-05	17:07:38	15:07:38	female	113241	29756	-1	29740	114769	113258	-1	113241	407163	379811	-1	379785	16				1	7	14	phaseUPFAce	phaseXPface	7	NF09	1359330	1359030	1359330	1359024	l	1359024	1357337	1359024	1357326	1687
GofDak_1024-768_new	11	3	21	<?xml version="1.0"?>\n<Clock xmlns:dt="urn:schemas-microsoft-com:datatypes"><Description dt:dt="string">E-Prime Primary Realtime Clock</Description><StartTime><Timestamp dt:dt="int">0</Timestamp><DateUtc dt:dt="string">2017-05-10T15:07:38Z</DateUtc></StartTime><FrequencyChanges><FrequencyChange><Frequency dt:dt="r8">3312919</Frequency><Timestamp dt:dt="r8">86948306030</Timestamp><Current dt:dt="…	75.028	2135719	2132219	2135719	2132202	1	right	1049634246	2017-10-05	17:07:38	15:07:38	female	113241	29756	-1	29740	114769	113258	-1	113241	407163	379811	-1	379785	16				1	7	14	phaseUPFAce	phaseXPface	8	NF109	1362822	1362522	1362822	1362518	d	1362518	1360709	1362518	1360702	1809
GofDak_1024-768_new	11	3	21	<?xml version="1.0"?>\n<Clock xmlns:dt="urn:schemas-microsoft-com:datatypes"><Description dt:dt="string">E-Prime Primary Realtime Clock</Description><StartTime><Timestamp dt:dt="int">0</Timestamp><DateUtc dt:dt="string">2017-05-10T15:07:38Z</DateUtc></StartTime><FrequencyChanges><FrequencyChange><Frequency dt:dt="r8">3312919</Frequency><Timestamp dt:dt="r8">86948306030</Timestamp><Current dt:dt="…	75.028	2135719	2132219	2135719	2132202	1	right	1049634246	2017-10-05	17:07:38	15:07:38	female	113241	29756	-1	29740	114769	113258	-1	113241	407163	379811	-1	379785	16				1	7	14	phaseUPFAce	phaseXPface	9	NF106	1367220	1366920	1367220	1366910	l	1366910	1365068	1366910	1365062	1842
GofDak_1024-768_new	11	3	21	<?xml version="1.0"?>\n<Clock xmlns:dt="urn:schemas-microsoft-com:datatypes"><Description dt:dt="string">E-Prime Primary Realtime Clock</Description><StartTime><Timestamp dt:dt="int">0</Timestamp><DateUtc dt:dt="string">2017-05-10T15:07:38Z</DateUtc></StartTime><FrequencyChanges><FrequencyChange><Frequency dt:dt="r8">3312919</Frequency><Timestamp dt:dt="r8">86948306030</Timestamp><Current dt:dt="…	75.028	2135719	2132219	2135719	2132202	1	right	1049634246	2017-10-05	17:07:38	15:07:38	female	113241	29756	-1	29740	114769	113258	-1	113241	407163	379811	-1	379785	16				1	7	14	phaseUPFAce	phaseXPface	10	NF02	1370619	1370319	1370619	1370309	l	1370309	1368320	1370309	1368310	1989
GofDak_1024-768_new	11	3	21	<?xml version="1.0"?>\n<Clock xmlns:dt="urn:schemas-microsoft-com:datatypes"><Description dt:dt="string">E-Prime Primary Realtime Clock</Description><StartTime><Timestamp dt:dt="int">0</Timestamp><DateUtc dt:dt="string">2017-05-10T15:07:38Z</DateUtc></StartTime><FrequencyChanges><FrequencyChange><Frequency dt:dt="r8">3312919</Frequency><Timestamp dt:dt="r8">86948306030</Timestamp><Current dt:dt="…	75.028	2135719	2132219	2135719	2132202	1	right	1049634246	2017-10-05	17:07:38	15:07:38	female	113241	29756	-1	29740	114769	113258	-1	113241	407163	379811	-1	379785	16				1	7	14	phaseUPFAce	phaseXPface	11	NM101	1374124	1373824	1374124	1373814	l	1373814	1371892	1373814	1371886	1922
GofDak_1024-768_new	11	3	21	<?xml version="1.0"?>\n<Clock xmlns:dt="urn:schemas-microsoft-com:datatypes"><Description dt:dt="string">E-Prime Primary Realtime Clock</Description><StartTime><Timestamp dt:dt="int">0</Timestamp><DateUtc dt:dt="string">2017-05-10T15:07:38Z</DateUtc></StartTime><FrequencyChanges><FrequencyChange><Frequency dt:dt="r8">3312919</Frequency><Timestamp dt:dt="r8">86948306030</Timestamp><Current dt:dt="…	75.028	2135719	2132219	2135719	2132202	1	right	1049634246	2017-10-05	17:07:38	15:07:38	female	113241	29756	-1	29740	114769	113258	-1	113241	407163	379811	-1	379785	16				1	7	14	phaseUPFAce	phaseXPface	12	NM09	1377390	1377090	1377390	1377078	d	1377078	1375290	1377078	1375278	1788
GofDak_1024-768_new	11	3	21	<?xml version="1.0"?>\n<Clock xmlns:dt="urn:schemas-microsoft-com:datatypes"><Description dt:dt="string">E-Prime Primary Realtime Clock</Description><StartTime><Timestamp dt:dt="int">0</Timestamp><DateUtc dt:dt="string">2017-05-10T15:07:38Z</DateUtc></StartTime><FrequencyChanges><FrequencyChange><Frequency dt:dt="r8">3312919</Frequency><Timestamp dt:dt="r8">86948306030</Timestamp><Current dt:dt="…	75.028	2135719	2132219	2135719	2132202	1	right	1049634246	2017-10-05	17:07:38	15:07:38	female	113241	29756	-1	29740	114769	113258	-1	113241	407163	379811	-1	379785	16				1	7	14	phaseUPFAce	phaseXPface	13	NM13	1380815	1380515	1380815	1380504	l	1380504	1378622	1380504	1378605	1882
GofDak_1024-768_new	11	3	21	<?xml version="1.0"?>\n<Clock xmlns:dt="urn:schemas-microsoft-com:datatypes"><Description dt:dt="string">E-Prime Primary Realtime Clock</Description><StartTime><Timestamp dt:dt="int">0</Timestamp><DateUtc dt:dt="string">2017-05-10T15:07:38Z</DateUtc></StartTime><FrequencyChanges><FrequencyChange><Frequency dt:dt="r8">3312919</Frequency><Timestamp dt:dt="r8">86948306030</Timestamp><Current dt:dt="…	75.028	2135719	2132219	2135719	2132202	1	right	1049634246	2017-10-05	17:07:38	15:07:38	female	113241	29756	-1	29740	114769	113258	-1	113241	407163	379811	-1	379785	16				1	7	14	phaseUPFAce	phaseXPface	14	NF04	1384307	1384007	1384307	1383998	d	1383998	1382061	1383998	1382045	1937
GofDak_1024-768_new	11	3	21	<?xml version="1.0"?>\n<Clock xmlns:dt="urn:schemas-microsoft-com:datatypes"><Description dt:dt="string">E-Prime Primary Realtime Clock</Description><StartTime><Timestamp dt:dt="int">0</Timestamp><DateUtc dt:dt="string">2017-05-10T15:07:38Z</DateUtc></StartTime><FrequencyChanges><FrequencyChange><Frequency dt:dt="r8">3312919</Frequency><Timestamp dt:dt="r8">86948306030</Timestamp><Current dt:dt="…	75.028	2135719	2132219	2135719	2132202	1	right	1049634246	2017-10-05	17:07:38	15:07:38	female	113241	29756	-1	29740	114769	113258	-1	113241	407163	379811	-1	379785	16				1	7	14	phaseUPFAce	phaseXPface	15	NM21	1387652	1387352	1387652	1387338	l	1387338	1385486	1387338	1385469	1852
GofDak_1024-768_new	11	3	21	<?xml version="1.0"?>\n<Clock xmlns:dt="urn:schemas-microsoft-com:datatypes"><Description dt:dt="string">E-Prime Primary Realtime Clock</Description><StartTime><Timestamp dt:dt="int">0</Timestamp><DateUtc dt:dt="string">2017-05-10T15:07:38Z</DateUtc></StartTime><FrequencyChanges><FrequencyChange><Frequency dt:dt="r8">3312919</Frequency><Timestamp dt:dt="r8">86948306030</Timestamp><Current dt:dt="…	75.028	2135719	2132219	2135719	2132202	1	right	1049634246	2017-10-05	17:07:38	15:07:38	female	113241	29756	-1	29740	114769	113258	-1	113241	407163	379811	-1	379785	16				1	7	14	phaseUPFAce	phaseXPface	16	NF09	1390638	1390338	1390638	1390326	l	1390326	1388805	1390326	1388797	1521
GofDak_1024-768_new	11	3	21	<?xml version="1.0"?>\n<Clock xmlns:dt="urn:schemas-microsoft-com:datatypes"><Description dt:dt="string">E-Prime Primary Realtime Clock</Description><StartTime><Timestamp dt:dt="int">0</Timestamp><DateUtc dt:dt="string">2017-05-10T15:07:38Z</DateUtc></StartTime><FrequencyChanges><FrequencyChange><Frequency dt:dt="r8">3312919</Frequency><Timestamp dt:dt="r8">86948306030</Timestamp><Current dt:dt="…	75.028	2135719	2132219	2135719	2132202	1	right	1049634246	2017-10-05	17:07:38	15:07:38	female	113241	29756	-1	29740	114769	113258	-1	113241	407163	379811	-1	379785	16				1	7	14	phaseUPFAce	phaseXPface	17	NM13	1393690	1393390	1393690	1393375	l	1393375	1391791	1393375	1391781	1584
GofDak_1024-768_new	11	3	21	<?xml version="1.0"?>\n<Clock xmlns:dt="urn:schemas-microsoft-com:datatypes"><Description dt:dt="string">E-Prime Primary Realtime Clock</Description><StartTime><Timestamp dt:dt="int">0</Timestamp><DateUtc dt:dt="string">2017-05-10T15:07:38Z</DateUtc></StartTime><FrequencyChanges><FrequencyChange><Frequency dt:dt="r8">3312919</Frequency><Timestamp dt:dt="r8">86948306030</Timestamp><Current dt:dt="…	75.028	2135719	2132219	2135719	2132202	1	right	1049634246	2017-10-05	17:07:38	15:07:38	female	113241	29756	-1	29740	114769	113258	-1	113241	407163	379811	-1	379785	16				1	7	14	phaseUPFAce	phaseXPface	18	NM04	1396889	1396589	1396889	1396580	l	1396580	1394750	1396580	1394733	1830
GofDak_1024-768_new	11	3	21	<?xml version="1.0"?>\n<Clock xmlns:dt="urn:schemas-microsoft-com:datatypes"><Description dt:dt="string">E-Prime Primary Realtime Clock</Description><StartTime><Timestamp dt:dt="int">0</Timestamp><DateUtc dt:dt="string">2017-05-10T15:07:38Z</DateUtc></StartTime><FrequencyChanges><FrequencyChange><Frequency dt:dt="r8">3312919</Frequency><Timestamp dt:dt="r8">86948306030</Timestamp><Current dt:dt="…	75.028	2135719	2132219	2135719	2132202	1	right	1049634246	2017-10-05	17:07:38	15:07:38	female	113241	29756	-1	29740	114769	113258	-1	113241	407163	379811	-1	379785	16				1	7	14	phaseUPFAce	phaseXPface	19	NF106	1400554	1400254	1400554	1400245	l	1400245	1398522	1400245	1398509	1723
GofDak_1024-768_new	11	3	21	<?xml version="1.0"?>\n<Clock xmlns:dt="urn:schemas-microsoft-com:datatypes"><Description dt:dt="string">E-Prime Primary Realtime Clock</Description><StartTime><Timestamp dt:dt="int">0</Timestamp><DateUtc dt:dt="string">2017-05-10T15:07:38Z</DateUtc></StartTime><FrequencyChanges><FrequencyChange><Frequency dt:dt="r8">3312919</Frequency><Timestamp dt:dt="r8">86948306030</Timestamp><Current dt:dt="…	75.028	2135719	2132219	2135719	2132202	1	right	1049634246	2017-10-05	17:07:38	15:07:38	female	113241	29756	-1	29740	114769	113258	-1	113241	407163	379811	-1	379785	16				1	7	14	phaseUPFAce	phaseXPface	20	NM10	1404206	1403906	1404206	1403900	l	1403900	1401920	1403900	1401908	1980
GofDak_1024-768_new	11	3	21	<?xml version="1.0"?>\n<Clock xmlns:dt="urn:schemas-microsoft-com:datatypes"><Description dt:dt="string">E-Prime Primary Realtime Clock</Description><StartTime><Timestamp dt:dt="int">0</Timestamp><DateUtc dt:dt="string">2017-05-10T15:07:38Z</DateUtc></StartTime><FrequencyChanges><FrequencyChange><Frequency dt:dt="r8">3312919</Frequency><Timestamp dt:dt="r8">86948306030</Timestamp><Current dt:dt="…	75.028	2135719	2132219	2135719	2132202	1	right	1049634246	2017-10-05	17:07:38	15:07:38	female	113241	29756	-1	29740	114769	113258	-1	113241	407163	379811	-1	379785	17				1	8	15	phaseUPFAce	phaseXPface	1	NM09	1407512	1407212	1407512	1407206	d	1407206	1405226	1407206	1405212	1980
GofDak_1024-768_new	11	3	21	<?xml version="1.0"?>\n<Clock xmlns:dt="urn:schemas-microsoft-com:datatypes"><Description dt:dt="string">E-Prime Primary Realtime Clock</Description><StartTime><Timestamp dt:dt="int">0</Timestamp><DateUtc dt:dt="string">2017-05-10T15:07:38Z</DateUtc></StartTime><FrequencyChanges><FrequencyChange><Frequency dt:dt="r8">3312919</Frequency><Timestamp dt:dt="r8">86948306030</Timestamp><Current dt:dt="…	75.028	2135719	2132219	2135719	2132202	1	right	1049634246	2017-10-05	17:07:38	15:07:38	female	113241	29756	-1	29740	114769	113258	-1	113241	407163	379811	-1	379785	17				1	8	15	phaseUPFAce	phaseXPface	2	NF02	1410590	1410290	1410590	1410284	d	1410284	1408678	1410284	1408668	1606
GofDak_1024-768_new	11	3	21	<?xml version="1.0"?>\n<Clock xmlns:dt="urn:schemas-microsoft-com:datatypes"><Description dt:dt="string">E-Prime Primary Realtime Clock</Description><StartTime><Timestamp dt:dt="int">0</Timestamp><DateUtc dt:dt="string">2017-05-10T15:07:38Z</DateUtc></StartTime><FrequencyChanges><FrequencyChange><Frequency dt:dt="r8">3312919</Frequency><Timestamp dt:dt="r8">86948306030</Timestamp><Current dt:dt="…	75.028	2135719	2132219	2135719	2132202	1	right	1049634246	2017-10-05	17:07:38	15:07:38	female	113241	29756	-1	29740	114769	113258	-1	113241	407163	379811	-1	379785	17				1	8	15	phaseUPFAce	phaseXPface	3	NF02	1413896	1413596	1413896	1413590	d	1413590	1411890	1413590	1411884	1700
GofDak_1024-768_new	11	3	21	<?xml version="1.0"?>\n<Clock xmlns:dt="urn:schemas-microsoft-com:datatypes"><Description dt:dt="string">E-Prime Primary Realtime Clock</Description><StartTime><Timestamp dt:dt="int">0</Timestamp><DateUtc dt:dt="string">2017-05-10T15:07:38Z</DateUtc></StartTime><FrequencyChanges><FrequencyChange><Frequency dt:dt="r8">3312919</Frequency><Timestamp dt:dt="r8">86948306030</Timestamp><Current dt:dt="…	75.028	2135719	2132219	2135719	2132202	1	right	1049634246	2017-10-05	17:07:38	15:07:38	female	113241	29756	-1	29740	114769	113258	-1	113241	407163	379811	-1	379785	17				1	8	15	phaseUPFAce	phaseXPface	4	NF06	1417148	1416848	1417148	1416843	d	1416843	1415222	1416843	1415212	1621
GofDak_1024-768_new	11	3	21	<?xml version="1.0"?>\n<Clock xmlns:dt="urn:schemas-microsoft-com:datatypes"><Description dt:dt="string">E-Prime Primary Realtime Clock</Description><StartTime><Timestamp dt:dt="int">0</Timestamp><DateUtc dt:dt="string">2017-05-10T15:07:38Z</DateUtc></StartTime><FrequencyChanges><FrequencyChange><Frequency dt:dt="r8">3312919</Frequency><Timestamp dt:dt="r8">86948306030</Timestamp><Current dt:dt="…	75.028	2135719	2132219	2135719	2132202	1	right	1049634246	2017-10-05	17:07:38	15:07:38	female	113241	29756	-1	29740	114769	113258	-1	113241	407163	379811	-1	379785	17				1	8	15	phaseUPFAce	phaseXPface	5	NM04	1420573	1420273	1420573	1420259	d	1420259	1418634	1420259	1418628	1625
GofDak_1024-768_new	11	3	21	<?xml version="1.0"?>\n<Clock xmlns:dt="urn:schemas-microsoft-com:datatypes"><Description dt:dt="string">E-Prime Primary Realtime Clock</Description><StartTime><Timestamp dt:dt="int">0</Timestamp><DateUtc dt:dt="string">2017-05-10T15:07:38Z</DateUtc></StartTime><FrequencyChanges><FrequencyChange><Frequency dt:dt="r8">3312919</Frequency><Timestamp dt:dt="r8">86948306030</Timestamp><Current dt:dt="…	75.028	2135719	2132219	2135719	2132202	1	right	1049634246	2017-10-05	17:07:38	15:07:38	female	113241	29756	-1	29740	114769	113258	-1	113241	407163	379811	-1	379785	17				1	8	15	phaseUPFAce	phaseXPface	6	NF106	1424092	1423792	1424092	1423779	l	1423779	1421886	1423779	1421875	1893
GofDak_1024-768_new	11	3	21	<?xml version="1.0"?>\n<Clock xmlns:dt="urn:schemas-microsoft-com:datatypes"><Description dt:dt="string">E-Prime Primary Realtime Clock</Description><StartTime><Timestamp dt:dt="int">0</Timestamp><DateUtc dt:dt="string">2017-05-10T15:07:38Z</DateUtc></StartTime><FrequencyChanges><FrequencyChange><Frequency dt:dt="r8">3312919</Frequency><Timestamp dt:dt="r8">86948306030</Timestamp><Current dt:dt="…	75.028	2135719	2132219	2135719	2132202	1	right	1049634246	2017-10-05	17:07:38	15:07:38	female	113241	29756	-1	29740	114769	113258	-1	113241	407163	379811	-1	379785	17				1	8	15	phaseUPFAce	phaseXPface	7	NF01	1427384	1427084	1427384	1427079	d	1427079	1425258	1427079	1425243	1821
GofDak_1024-768_new	11	3	21	<?xml version="1.0"?>\n<Clock xmlns:dt="urn:schemas-microsoft-com:datatypes"><Description dt:dt="string">E-Prime Primary Realtime Clock</Description><StartTime><Timestamp dt:dt="int">0</Timestamp><DateUtc dt:dt="string">2017-05-10T15:07:38Z</DateUtc></StartTime><FrequencyChanges><FrequencyChange><Frequency dt:dt="r8">3312919</Frequency><Timestamp dt:dt="r8">86948306030</Timestamp><Current dt:dt="…	75.028	2135719	2132219	2135719	2132202	1	right	1049634246	2017-10-05	17:07:38	15:07:38	female	113241	29756	-1	29740	114769	113258	-1	113241	407163	379811	-1	379785	17				1	8	15	phaseUPFAce	phaseXPface	8	NM09	1430410	1430110	1430410	1430103	l	1430103	1428497	1430103	1428491	1606
GofDak_1024-768_new	11	3	21	<?xml version="1.0"?>\n<Clock xmlns:dt="urn:schemas-microsoft-com:datatypes"><Description dt:dt="string">E-Prime Primary Realtime Clock</Description><StartTime><Timestamp dt:dt="int">0</Timestamp><DateUtc dt:dt="string">2017-05-10T15:07:38Z</DateUtc></StartTime><FrequencyChanges><FrequencyChange><Frequency dt:dt="r8">3312919</Frequency><Timestamp dt:dt="r8">86948306030</Timestamp><Current dt:dt="…	75.028	2135719	2132219	2135719	2132202	1	right	1049634246	2017-10-05	17:07:38	15:07:38	female	113241	29756	-1	29740	114769	113258	-1	113241	407163	379811	-1	379785	17				1	8	15	phaseUPFAce	phaseXPface	9	NF106	1433555	1433255	1433555	1433249	d	1433249	1431736	1433249	1431723	1513
GofDak_1024-768_new	11	3	21	<?xml version="1.0"?>\n<Clock xmlns:dt="urn:schemas-microsoft-com:datatypes"><Description dt:dt="string">E-Prime Primary Realtime Clock</Description><StartTime><Timestamp dt:dt="int">0</Timestamp><DateUtc dt:dt="string">2017-05-10T15:07:38Z</DateUtc></StartTime><FrequencyChanges><FrequencyChange><Frequency dt:dt="r8">3312919</Frequency><Timestamp dt:dt="r8">86948306030</Timestamp><Current dt:dt="…	75.028	2135719	2132219	2135719	2132202	1	right	1049634246	2017-10-05	17:07:38	15:07:38	female	113241	29756	-1	29740	114769	113258	-1	113241	407163	379811	-1	379785	17				1	8	15	phaseUPFAce	phaseXPface	10	NF106	1436821	1436521	1436821	1436509	d	1436509	1434708	1436509	1434699	1801
GofDak_1024-768_new	11	3	21	<?xml version="1.0"?>\n<Clock xmlns:dt="urn:schemas-microsoft-com:datatypes"><Description dt:dt="string">E-Prime Primary Realtime Clock</Description><StartTime><Timestamp dt:dt="int">0</Timestamp><DateUtc dt:dt="string">2017-05-10T15:07:38Z</DateUtc></StartTime><FrequencyChanges><FrequencyChange><Frequency dt:dt="r8">3312919</Frequency><Timestamp dt:dt="r8">86948306030</Timestamp><Current dt:dt="…	75.028	2135719	2132219	2135719	2132202	1	right	1049634246	2017-10-05	17:07:38	15:07:38	female	113241	29756	-1	29740	114769	113258	-1	113241	407163	379811	-1	379785	17				1	8	15	phaseUPFAce	phaseXPface	11	NM03	1440353	1440053	1440353	1440038	d	1440038	1438120	1440038	1438107	1918
GofDak_1024-768_new	11	3	21	<?xml version="1.0"?>\n<Clock xmlns:dt="urn:schemas-microsoft-com:datatypes"><Description dt:dt="string">E-Prime Primary Realtime Clock</Description><StartTime><Timestamp dt:dt="int">0</Timestamp><DateUtc dt:dt="string">2017-05-10T15:07:38Z</DateUtc></StartTime><FrequencyChanges><FrequencyChange><Frequency dt:dt="r8">3312919</Frequency><Timestamp dt:dt="r8">86948306030</Timestamp><Current dt:dt="…	75.028	2135719	2132219	2135719	2132202	1	right	1049634246	2017-10-05	17:07:38	15:07:38	female	113241	29756	-1	29740	114769	113258	-1	113241	407163	379811	-1	379785	17				1	8	15	phaseUPFAce	phaseXPface	12	NF27	1444218	1443918	1444218	1443908	l	1443908	1441985	1443908	1441971	1923
GofDak_1024-768_new	11	3	21	<?xml version="1.0"?>\n<Clock xmlns:dt="urn:schemas-microsoft-com:datatypes"><Description dt:dt="string">E-Prime Primary Realtime Clock</Description><StartTime><Timestamp dt:dt="int">0</Timestamp><DateUtc dt:dt="string">2017-05-10T15:07:38Z</DateUtc></StartTime><FrequencyChanges><FrequencyChange><Frequency dt:dt="r8">3312919</Frequency><Timestamp dt:dt="r8">86948306030</Timestamp><Current dt:dt="…	75.028	2135719	2132219	2135719	2132202	1	right	1049634246	2017-10-05	17:07:38	15:07:38	female	113241	29756	-1	29740	114769	113258	-1	113241	407163	379811	-1	379785	17				1	8	15	phaseUPFAce	phaseXPface	13	NM13	1447657	1447357	1447657	1447344	l	1447344	1445424	1447344	1445418	1920
GofDak_1024-768_new	11	3	21	<?xml version="1.0"?>\n<Clock xmlns:dt="urn:schemas-microsoft-com:datatypes"><Description dt:dt="string">E-Prime Primary Realtime Clock</Description><StartTime><Timestamp dt:dt="int">0</Timestamp><DateUtc dt:dt="string">2017-05-10T15:07:38Z</DateUtc></StartTime><FrequencyChanges><FrequencyChange><Frequency dt:dt="r8">3312919</Frequency><Timestamp dt:dt="r8">86948306030</Timestamp><Current dt:dt="…	75.028	2135719	2132219	2135719	2132202	1	right	1049634246	2017-10-05	17:07:38	15:07:38	female	113241	29756	-1	29740	114769	113258	-1	113241	407163	379811	-1	379785	17				1	8	15	phaseUPFAce	phaseXPface	14	NF106	1450709	1450409	1450709	1450396	d	1450396	1448716	1450396	1448706	1680
GofDak_1024-768_new	11	3	21	<?xml version="1.0"?>\n<Clock xmlns:dt="urn:schemas-microsoft-com:datatypes"><Description dt:dt="string">E-Prime Primary Realtime Clock</Description><StartTime><Timestamp dt:dt="int">0</Timestamp><DateUtc dt:dt="string">2017-05-10T15:07:38Z</DateUtc></StartTime><FrequencyChanges><FrequencyChange><Frequency dt:dt="r8">3312919</Frequency><Timestamp dt:dt="r8">86948306030</Timestamp><Current dt:dt="…	75.028	2135719	2132219	2135719	2132202	1	right	1049634246	2017-10-05	17:07:38	15:07:38	female	113241	29756	-1	29740	114769	113258	-1	113241	407163	379811	-1	379785	17				1	8	15	phaseUPFAce	phaseXPface	15	NF11	1454174	1453874	1454174	1453868	d	1453868	1452288	1453868	1452282	1580
GofDak_1024-768_new	11	3	21	<?xml version="1.0"?>\n<Clock xmlns:dt="urn:schemas-microsoft-com:datatypes"><Description dt:dt="string">E-Prime Primary Realtime Clock</Description><StartTime><Timestamp dt:dt="int">0</Timestamp><DateUtc dt:dt="string">2017-05-10T15:07:38Z</DateUtc></StartTime><FrequencyChanges><FrequencyChange><Frequency dt:dt="r8">3312919</Frequency><Timestamp dt:dt="r8">86948306030</Timestamp><Current dt:dt="…	75.028	2135719	2132219	2135719	2132202	1	right	1049634246	2017-10-05	17:07:38	15:07:38	female	113241	29756	-1	29740	114769	113258	-1	113241	407163	379811	-1	379785	17				1	8	15	phaseUPFAce	phaseXPface	16	NM21	1457733	1457433	1457733	1457418	l	1457418	1455434	1457418	1455418	1984
GofDak_1024-768_new	11	3	21	<?xml version="1.0"?>\n<Clock xmlns:dt="urn:schemas-microsoft-com:datatypes"><Description dt:dt="string">E-Prime Primary Realtime Clock</Description><StartTime><Timestamp dt:dt="int">0</Timestamp><DateUtc dt:dt="string">2017-05-10T15:07:38Z</DateUtc></StartTime><FrequencyChanges><FrequencyChange><Frequency dt:dt="r8">3312919</Frequency><Timestamp dt:dt="r8">86948306030</Timestamp><Current dt:dt="…	75.028	2135719	2132219	2135719	2132202	1	right	1049634246	2017-10-05	17:07:38	15:07:38	female	113241	29756	-1	29740	114769	113258	-1	113241	407163	379811	-1	379785	17				1	8	15	phaseUPFAce	phaseXPface	17	NM10	1461238	1460938	1461238	1460924	l	1460924	1459019	1460924	1459002	1905
GofDak_1024-768_new	11	3	21	<?xml version="1.0"?>\n<Clock xmlns:dt="urn:schemas-microsoft-com:datatypes"><Description dt:dt="string">E-Prime Primary Realtime Clock</Description><StartTime><Timestamp dt:dt="int">0</Timestamp><DateUtc dt:dt="string">2017-05-10T15:07:38Z</DateUtc></StartTime><FrequencyChanges><FrequencyChange><Frequency dt:dt="r8">3312919</Frequency><Timestamp dt:dt="r8">86948306030</Timestamp><Current dt:dt="…	75.028	2135719	2132219	2135719	2132202	1	right	1049634246	2017-10-05	17:07:38	15:07:38	female	113241	29756	-1	29740	114769	113258	-1	113241	407163	379811	-1	379785	17				1	8	15	phaseUPFAce	phaseXPface	18	NF06	1464837	1464537	1464837	1464528	l	1464528	1462857	1464528	1462842	1671
GofDak_1024-768_new	11	3	21	<?xml version="1.0"?>\n<Clock xmlns:dt="urn:schemas-microsoft-com:datatypes"><Description dt:dt="string">E-Prime Primary Realtime Clock</Description><StartTime><Timestamp dt:dt="int">0</Timestamp><DateUtc dt:dt="string">2017-05-10T15:07:38Z</DateUtc></StartTime><FrequencyChanges><FrequencyChange><Frequency dt:dt="r8">3312919</Frequency><Timestamp dt:dt="r8">86948306030</Timestamp><Current dt:dt="…	75.028	2135719	2132219	2135719	2132202	1	right	1049634246	2017-10-05	17:07:38	15:07:38	female	113241	29756	-1	29740	114769	113258	-1	113241	407163	379811	-1	379785	17				1	8	15	phaseUPFAce	phaseXPface	19	NF106	1467969	1467669	1467969	1467662	d	1467662	1465976	1467662	1465961	1686
GofDak_1024-768_new	11	3	21	<?xml version="1.0"?>\n<Clock xmlns:dt="urn:schemas-microsoft-com:datatypes"><Description dt:dt="string">E-Prime Primary Realtime Clock</Description><StartTime><Timestamp dt:dt="int">0</Timestamp><DateUtc dt:dt="string">2017-05-10T15:07:38Z</DateUtc></StartTime><FrequencyChanges><FrequencyChange><Frequency dt:dt="r8">3312919</Frequency><Timestamp dt:dt="r8">86948306030</Timestamp><Current dt:dt="…	75.028	2135719	2132219	2135719	2132202	1	right	1049634246	2017-10-05	17:07:38	15:07:38	female	113241	29756	-1	29740	114769	113258	-1	113241	407163	379811	-1	379785	17				1	8	15	phaseUPFAce	phaseXPface	20	NF27	1471408	1471108	1471408	1471105	d	1471105	1469122	1471105	1469113	1983
GofDak_1024-768_new	11	3	21	<?xml version="1.0"?>\n<Clock xmlns:dt="urn:schemas-microsoft-com:datatypes"><Description dt:dt="string">E-Prime Primary Realtime Clock</Description><StartTime><Timestamp dt:dt="int">0</Timestamp><DateUtc dt:dt="string">2017-05-10T15:07:38Z</DateUtc></StartTime><FrequencyChanges><FrequencyChange><Frequency dt:dt="r8">3312919</Frequency><Timestamp dt:dt="r8">86948306030</Timestamp><Current dt:dt="…	75.028	2135719	2132219	2135719	2132202	1	right	1049634246	2017-10-05	17:07:38	15:07:38	female	113241	29756	-1	29740	114769	113258	-1	113241	407163	379811	-1	379785	18				2	8	16	phaseINVFAce	phaseXPface	1	NM21	1480111	1479811	1480111	1479803	l	1479803	1477958	1479803	1477945	1845
GofDak_1024-768_new	11	3	21	<?xml version="1.0"?>\n<Clock xmlns:dt="urn:schemas-microsoft-com:datatypes"><Description dt:dt="string">E-Prime Primary Realtime Clock</Description><StartTime><Timestamp dt:dt="int">0</Timestamp><DateUtc dt:dt="string">2017-05-10T15:07:38Z</DateUtc></StartTime><FrequencyChanges><FrequencyChange><Frequency dt:dt="r8">3312919</Frequency><Timestamp dt:dt="r8">86948306030</Timestamp><Current dt:dt="…	75.028	2135719	2132219	2135719	2132202	1	right	1049634246	2017-10-05	17:07:38	15:07:38	female	113241	29756	-1	29740	114769	113258	-1	113241	407163	379811	-1	379785	18				2	8	16	phaseINVFAce	phaseXPface	2	NM09	1483110	1482810	1483110	1482798	d	1482798	1481104	1482798	1481089	1694
GofDak_1024-768_new	11	3	21	<?xml version="1.0"?>\n<Clock xmlns:dt="urn:schemas-microsoft-com:datatypes"><Description dt:dt="string">E-Prime Primary Realtime Clock</Description><StartTime><Timestamp dt:dt="int">0</Timestamp><DateUtc dt:dt="string">2017-05-10T15:07:38Z</DateUtc></StartTime><FrequencyChanges><FrequencyChange><Frequency dt:dt="r8">3312919</Frequency><Timestamp dt:dt="r8">86948306030</Timestamp><Current dt:dt="…	75.028	2135719	2132219	2135719	2132202	1	right	1049634246	2017-10-05	17:07:38	15:07:38	female	113241	29756	-1	29740	114769	113258	-1	113241	407163	379811	-1	379785	18				2	8	16	phaseINVFAce	phaseXPface	3	NM13	1486802	1486502	1486802	1486497	l	1486497	1484663	1486497	1484649	1834
GofDak_1024-768_new	11	3	21	<?xml version="1.0"?>\n<Clock xmlns:dt="urn:schemas-microsoft-com:datatypes"><Description dt:dt="string">E-Prime Primary Realtime Clock</Description><StartTime><Timestamp dt:dt="int">0</Timestamp><DateUtc dt:dt="string">2017-05-10T15:07:38Z</DateUtc></StartTime><FrequencyChanges><FrequencyChange><Frequency dt:dt="r8">3312919</Frequency><Timestamp dt:dt="r8">86948306030</Timestamp><Current dt:dt="…	75.028	2135719	2132219	2135719	2132202	1	right	1049634246	2017-10-05	17:07:38	15:07:38	female	113241	29756	-1	29740	114769	113258	-1	113241	407163	379811	-1	379785	18				2	8	16	phaseINVFAce	phaseXPface	4	NM13	1490814	1490514	1490814	1490509	l	1490509	1488594	1490509	1488576	1915
GofDak_1024-768_new	11	3	21	<?xml version="1.0"?>\n<Clock xmlns:dt="urn:schemas-microsoft-com:datatypes"><Description dt:dt="string">E-Prime Primary Realtime Clock</Description><StartTime><Timestamp dt:dt="int">0</Timestamp><DateUtc dt:dt="string">2017-05-10T15:07:38Z</DateUtc></StartTime><FrequencyChanges><FrequencyChange><Frequency dt:dt="r8">3312919</Frequency><Timestamp dt:dt="r8">86948306030</Timestamp><Current dt:dt="…	75.028	2135719	2132219	2135719	2132202	1	right	1049634246	2017-10-05	17:07:38	15:07:38	female	113241	29756	-1	29740	114769	113258	-1	113241	407163	379811	-1	379785	18				2	8	16	phaseINVFAce	phaseXPface	5	NF09	1493999	1493699	1493999	1493689	l	1493689	1491980	1493689	1491968	1709
GofDak_1024-768_new	11	3	21	<?xml version="1.0"?>\n<Clock xmlns:dt="urn:schemas-microsoft-com:datatypes"><Description dt:dt="string">E-Prime Primary Realtime Clock</Description><StartTime><Timestamp dt:dt="int">0</Timestamp><DateUtc dt:dt="string">2017-05-10T15:07:38Z</DateUtc></StartTime><FrequencyChanges><FrequencyChange><Frequency dt:dt="r8">3312919</Frequency><Timestamp dt:dt="r8">86948306030</Timestamp><Current dt:dt="…	75.028	2135719	2132219	2135719	2132202	1	right	1049634246	2017-10-05	17:07:38	15:07:38	female	113241	29756	-1	29740	114769	113258	-1	113241	407163	379811	-1	379785	18				2	8	16	phaseINVFAce	phaseXPface	6	NF105	1497638	1497338	1497638	1497325	d	1497325	1495818	1497325	1495808	1507
GofDak_1024-768_new	11	3	21	<?xml version="1.0"?>\n<Clock xmlns:dt="urn:schemas-microsoft-com:datatypes"><Description dt:dt="string">E-Prime Primary Realtime Clock</Description><StartTime><Timestamp dt:dt="int">0</Timestamp><DateUtc dt:dt="string">2017-05-10T15:07:38Z</DateUtc></StartTime><FrequencyChanges><FrequencyChange><Frequency dt:dt="r8">3312919</Frequency><Timestamp dt:dt="r8">86948306030</Timestamp><Current dt:dt="…	75.028	2135719	2132219	2135719	2132202	1	right	1049634246	2017-10-05	17:07:38	15:07:38	female	113241	29756	-1	29740	114769	113258	-1	113241	407163	379811	-1	379785	18				2	8	16	phaseINVFAce	phaseXPface	7	NF02	1501436	1501136	1501436	1501125	d	1501125	1499297	1501125	1499288	1828
GofDak_1024-768_new	11	3	21	<?xml version="1.0"?>\n<Clock xmlns:dt="urn:schemas-microsoft-com:datatypes"><Description dt:dt="string">E-Prime Primary Realtime Clock</Description><StartTime><Timestamp dt:dt="int">0</Timestamp><DateUtc dt:dt="string">2017-05-10T15:07:38Z</DateUtc></StartTime><FrequencyChanges><FrequencyChange><Frequency dt:dt="r8">3312919</Frequency><Timestamp dt:dt="r8">86948306030</Timestamp><Current dt:dt="…	75.028	2135719	2132219	2135719	2132202	1	right	1049634246	2017-10-05	17:07:38	15:07:38	female	113241	29756	-1	29740	114769	113258	-1	113241	407163	379811	-1	379785	18				2	8	16	phaseINVFAce	phaseXPface	8	NF109	1505048	1504748	1505048	1504734	d	1504734	1502749	1504734	1502736	1985
GofDak_1024-768_new	11	3	21	<?xml version="1.0"?>\n<Clock xmlns:dt="urn:schemas-microsoft-com:datatypes"><Description dt:dt="string">E-Prime Primary Realtime Clock</Description><StartTime><Timestamp dt:dt="int">0</Timestamp><DateUtc dt:dt="string">2017-05-10T15:07:38Z</DateUtc></StartTime><FrequencyChanges><FrequencyChange><Frequency dt:dt="r8">3312919</Frequency><Timestamp dt:dt="r8">86948306030</Timestamp><Current dt:dt="…	75.028	2135719	2132219	2135719	2132202	1	right	1049634246	2017-10-05	17:07:38	15:07:38	female	113241	29756	-1	29740	114769	113258	-1	113241	407163	379811	-1	379785	18				2	8	16	phaseINVFAce	phaseXPface	9	NM21	1510446	1510146	1510446	1510134	d	1510134	1508587	1510134	1508575	1547
GofDak_1024-768_new	11	3	21	<?xml version="1.0"?>\n<Clock xmlns:dt="urn:schemas-microsoft-com:datatypes"><Description dt:dt="string">E-Prime Primary Realtime Clock</Description><StartTime><Timestamp dt:dt="int">0</Timestamp><DateUtc dt:dt="string">2017-05-10T15:07:38Z</DateUtc></StartTime><FrequencyChanges><FrequencyChange><Frequency dt:dt="r8">3312919</Frequency><Timestamp dt:dt="r8">86948306030</Timestamp><Current dt:dt="…	75.028	2135719	2132219	2135719	2132202	1	right	1049634246	2017-10-05	17:07:38	15:07:38	female	113241	29756	-1	29740	114769	113258	-1	113241	407163	379811	-1	379785	18				2	8	16	phaseINVFAce	phaseXPface	10	NM03	1513538	1513238	1513538	1513224	l	1513224	1511679	1513224	1511663	1545
GofDak_1024-768_new	11	3	21	<?xml version="1.0"?>\n<Clock xmlns:dt="urn:schemas-microsoft-com:datatypes"><Description dt:dt="string">E-Prime Primary Realtime Clock</Description><StartTime><Timestamp dt:dt="int">0</Timestamp><DateUtc dt:dt="string">2017-05-10T15:07:38Z</DateUtc></StartTime><FrequencyChanges><FrequencyChange><Frequency dt:dt="r8">3312919</Frequency><Timestamp dt:dt="r8">86948306030</Timestamp><Current dt:dt="…	75.028	2135719	2132219	2135719	2132202	1	right	1049634246	2017-10-05	17:07:38	15:07:38	female	113241	29756	-1	29740	114769	113258	-1	113241	407163	379811	-1	379785	18				2	8	16	phaseINVFAce	phaseXPface	11	NF106	1516351	1516051	1516351	1516048	l	1516048	1514465	1516048	1514447	1583
GofDak_1024-768_new	11	3	21	<?xml version="1.0"?>\n<Clock xmlns:dt="urn:schemas-microsoft-com:datatypes"><Description dt:dt="string">E-Prime Primary Realtime Clock</Description><StartTime><Timestamp dt:dt="int">0</Timestamp><DateUtc dt:dt="string">2017-05-10T15:07:38Z</DateUtc></StartTime><FrequencyChanges><FrequencyChange><Frequency dt:dt="r8">3312919</Frequency><Timestamp dt:dt="r8">86948306030</Timestamp><Current dt:dt="…	75.028	2135719	2132219	2135719	2132202	1	right	1049634246	2017-10-05	17:07:38	15:07:38	female	113241	29756	-1	29740	114769	113258	-1	113241	407163	379811	-1	379785	18				2	8	16	phaseINVFAce	phaseXPface	12	NM101	1519323	1519023	1519323	1519013	l	1519013	1517304	1519013	1517295	1709
GofDak_1024-768_new	11	3	21	<?xml version="1.0"?>\n<Clock xmlns:dt="urn:schemas-microsoft-com:datatypes"><Description dt:dt="string">E-Prime Primary Realtime Clock</Description><StartTime><Timestamp dt:dt="int">0</Timestamp><DateUtc dt:dt="string">2017-05-10T15:07:38Z</DateUtc></StartTime><FrequencyChanges><FrequencyChange><Frequency dt:dt="r8">3312919</Frequency><Timestamp dt:dt="r8">86948306030</Timestamp><Current dt:dt="…	75.028	2135719	2132219	2135719	2132202	1	right	1049634246	2017-10-05	17:07:38	15:07:38	female	113241	29756	-1	29740	114769	113258	-1	113241	407163	379811	-1	379785	18				2	8	16	phaseINVFAce	phaseXPface	13	NF04	1522215	1521915	1522215	1521911	l	1521911	1520316	1521911	1520311	1595
GofDak_1024-768_new	11	3	21	<?xml version="1.0"?>\n<Clock xmlns:dt="urn:schemas-microsoft-com:datatypes"><Description dt:dt="string">E-Prime Primary Realtime Clock</Description><StartTime><Timestamp dt:dt="int">0</Timestamp><DateUtc dt:dt="string">2017-05-10T15:07:38Z</DateUtc></StartTime><FrequencyChanges><FrequencyChange><Frequency dt:dt="r8">3312919</Frequency><Timestamp dt:dt="r8">86948306030</Timestamp><Current dt:dt="…	75.028	2135719	2132219	2135719	2132202	1	right	1049634246	2017-10-05	17:07:38	15:07:38	female	113241	29756	-1	29740	114769	113258	-1	113241	407163	379811	-1	379785	18				2	8	16	phaseINVFAce	phaseXPface	14	NF06	1525387	1525087	1525387	1525080	l	1525080	1523288	1525080	1523271	1792
GofDak_1024-768_new	11	3	21	<?xml version="1.0"?>\n<Clock xmlns:dt="urn:schemas-microsoft-com:datatypes"><Description dt:dt="string">E-Prime Primary Realtime Clock</Description><StartTime><Timestamp dt:dt="int">0</Timestamp><DateUtc dt:dt="string">2017-05-10T15:07:38Z</DateUtc></StartTime><FrequencyChanges><FrequencyChange><Frequency dt:dt="r8">3312919</Frequency><Timestamp dt:dt="r8">86948306030</Timestamp><Current dt:dt="…	75.028	2135719	2132219	2135719	2132202	1	right	1049634246	2017-10-05	17:07:38	15:07:38	female	113241	29756	-1	29740	114769	113258	-1	113241	407163	379811	-1	379785	18				2	8	16	phaseINVFAce	phaseXPface	15	NF06	1529146	1528846	1529146	1528842	l	1528842	1526847	1528842	1526831	1995
GofDak_1024-768_new	11	3	21	<?xml version="1.0"?>\n<Clock xmlns:dt="urn:schemas-microsoft-com:datatypes"><Description dt:dt="string">E-Prime Primary Realtime Clock</Description><StartTime><Timestamp dt:dt="int">0</Timestamp><DateUtc dt:dt="string">2017-05-10T15:07:38Z</DateUtc></StartTime><FrequencyChanges><FrequencyChange><Frequency dt:dt="r8">3312919</Frequency><Timestamp dt:dt="r8">86948306030</Timestamp><Current dt:dt="…	75.028	2135719	2132219	2135719	2132202	1	right	1049634246	2017-10-05	17:07:38	15:07:38	female	113241	29756	-1	29740	114769	113258	-1	113241	407163	379811	-1	379785	18				2	8	16	phaseINVFAce	phaseXPface	16	NF01	1532265	1531965	1532265	1531950	l	1531950	1530152	1531950	1530142	1798
GofDak_1024-768_new	11	3	21	<?xml version="1.0"?>\n<Clock xmlns:dt="urn:schemas-microsoft-com:datatypes"><Description dt:dt="string">E-Prime Primary Realtime Clock</Description><StartTime><Timestamp dt:dt="int">0</Timestamp><DateUtc dt:dt="string">2017-05-10T15:07:38Z</DateUtc></StartTime><FrequencyChanges><FrequencyChange><Frequency dt:dt="r8">3312919</Frequency><Timestamp dt:dt="r8">86948306030</Timestamp><Current dt:dt="…	75.028	2135719	2132219	2135719	2132202	1	right	1049634246	2017-10-05	17:07:38	15:07:38	female	113241	29756	-1	29740	114769	113258	-1	113241	407163	379811	-1	379785	18				2	8	16	phaseINVFAce	phaseXPface	17	NF106	1535410	1535110	1535410	1535098	l	1535098	1533271	1535098	1533262	1827
GofDak_1024-768_new	11	3	21	<?xml version="1.0"?>\n<Clock xmlns:dt="urn:schemas-microsoft-com:datatypes"><Description dt:dt="string">E-Prime Primary Realtime Clock</Description><StartTime><Timestamp dt:dt="int">0</Timestamp><DateUtc dt:dt="string">2017-05-10T15:07:38Z</DateUtc></StartTime><FrequencyChanges><FrequencyChange><Frequency dt:dt="r8">3312919</Frequency><Timestamp dt:dt="r8">86948306030</Timestamp><Current dt:dt="…	75.028	2135719	2132219	2135719	2132202	1	right	1049634246	2017-10-05	17:07:38	15:07:38	female	113241	29756	-1	29740	114769	113258	-1	113241	407163	379811	-1	379785	18				2	8	16	phaseINVFAce	phaseXPface	18	NM02	1538729	1538429	1538729	1538424	d	1538424	1536483	1538424	1536470	1941
GofDak_1024-768_new	11	3	21	<?xml version="1.0"?>\n<Clock xmlns:dt="urn:schemas-microsoft-com:datatypes"><Description dt:dt="string">E-Prime Primary Realtime Clock</Description><StartTime><Timestamp dt:dt="int">0</Timestamp><DateUtc dt:dt="string">2017-05-10T15:07:38Z</DateUtc></StartTime><FrequencyChanges><FrequencyChange><Frequency dt:dt="r8">3312919</Frequency><Timestamp dt:dt="r8">86948306030</Timestamp><Current dt:dt="…	75.028	2135719	2132219	2135719	2132202	1	right	1049634246	2017-10-05	17:07:38	15:07:38	female	113241	29756	-1	29740	114769	113258	-1	113241	407163	379811	-1	379785	18				2	8	16	phaseINVFAce	phaseXPface	19	NM04	1541954	1541654	1541954	1541642	d	1541642	1540002	1541642	1539990	1640
GofDak_1024-768_new	11	3	21	<?xml version="1.0"?>\n<Clock xmlns:dt="urn:schemas-microsoft-com:datatypes"><Description dt:dt="string">E-Prime Primary Realtime Clock</Description><StartTime><Timestamp dt:dt="int">0</Timestamp><DateUtc dt:dt="string">2017-05-10T15:07:38Z</DateUtc></StartTime><FrequencyChanges><FrequencyChange><Frequency dt:dt="r8">3312919</Frequency><Timestamp dt:dt="r8">86948306030</Timestamp><Current dt:dt="…	75.028	2135719	2132219	2135719	2132202	1	right	1049634246	2017-10-05	17:07:38	15:07:38	female	113241	29756	-1	29740	114769	113258	-1	113241	407163	379811	-1	379785	18				2	8	16	phaseINVFAce	phaseXPface	20	NF06	1545340	1545040	1545340	1545027	l	1545027	1543467	1545027	1543462	1560
GofDak_1024-768_new	11	3	21	<?xml version="1.0"?>\n<Clock xmlns:dt="urn:schemas-microsoft-com:datatypes"><Description dt:dt="string">E-Prime Primary Realtime Clock</Description><StartTime><Timestamp dt:dt="int">0</Timestamp><DateUtc dt:dt="string">2017-05-10T15:07:38Z</DateUtc></StartTime><FrequencyChanges><FrequencyChange><Frequency dt:dt="r8">3312919</Frequency><Timestamp dt:dt="r8">86948306030</Timestamp><Current dt:dt="…	75.028	2135719	2132219	2135719	2132202	1	right	1049634246	2017-10-05	17:07:38	15:07:38	female	113241	29756	-1	29740	114769	113258	-1	113241	407163	379811	-1	379785	19				2	9	17	phaseINVFAce	phaseXPface	1	NF105	1548579	1548279	1548579	1548270	d	1548270	1546413	1548270	1546398	1857
GofDak_1024-768_new	11	3	21	<?xml version="1.0"?>\n<Clock xmlns:dt="urn:schemas-microsoft-com:datatypes"><Description dt:dt="string">E-Prime Primary Realtime Clock</Description><StartTime><Timestamp dt:dt="int">0</Timestamp><DateUtc dt:dt="string">2017-05-10T15:07:38Z</DateUtc></StartTime><FrequencyChanges><FrequencyChange><Frequency dt:dt="r8">3312919</Frequency><Timestamp dt:dt="r8">86948306030</Timestamp><Current dt:dt="…	75.028	2135719	2132219	2135719	2132202	1	right	1049634246	2017-10-05	17:07:38	15:07:38	female	113241	29756	-1	29740	114769	113258	-1	113241	407163	379811	-1	379785	19				2	9	17	phaseINVFAce	phaseXPface	2	NM09	1551764	1551464	1551764	1551452	l	1551452	1549918	1551452	1549909	1534
GofDak_1024-768_new	11	3	21	<?xml version="1.0"?>\n<Clock xmlns:dt="urn:schemas-microsoft-com:datatypes"><Description dt:dt="string">E-Prime Primary Realtime Clock</Description><StartTime><Timestamp dt:dt="int">0</Timestamp><DateUtc dt:dt="string">2017-05-10T15:07:38Z</DateUtc></StartTime><FrequencyChanges><FrequencyChange><Frequency dt:dt="r8">3312919</Frequency><Timestamp dt:dt="r8">86948306030</Timestamp><Current dt:dt="…	75.028	2135719	2132219	2135719	2132202	1	right	1049634246	2017-10-05	17:07:38	15:07:38	female	113241	29756	-1	29740	114769	113258	-1	113241	407163	379811	-1	379785	19				2	9	17	phaseINVFAce	phaseXPface	3	NF105	1554896	1554596	1554896	1554581	d	1554581	1552864	1554581	1552853	1717
GofDak_1024-768_new	11	3	21	<?xml version="1.0"?>\n<Clock xmlns:dt="urn:schemas-microsoft-com:datatypes"><Description dt:dt="string">E-Prime Primary Realtime Clock</Description><StartTime><Timestamp dt:dt="int">0</Timestamp><DateUtc dt:dt="string">2017-05-10T15:07:38Z</DateUtc></StartTime><FrequencyChanges><FrequencyChange><Frequency dt:dt="r8">3312919</Frequency><Timestamp dt:dt="r8">86948306030</Timestamp><Current dt:dt="…	75.028	2135719	2132219	2135719	2132202	1	right	1049634246	2017-10-05	17:07:38	15:07:38	female	113241	29756	-1	29740	114769	113258	-1	113241	407163	379811	-1	379785	19				2	9	17	phaseINVFAce	phaseXPface	4	NM03	1558268	1557968	1558268	1557956	l	1557956	1556196	1557956	1556189	1760
GofDak_1024-768_new	11	3	21	<?xml version="1.0"?>\n<Clock xmlns:dt="urn:schemas-microsoft-com:datatypes"><Description dt:dt="string">E-Prime Primary Realtime Clock</Description><StartTime><Timestamp dt:dt="int">0</Timestamp><DateUtc dt:dt="string">2017-05-10T15:07:38Z</DateUtc></StartTime><FrequencyChanges><FrequencyChange><Frequency dt:dt="r8">3312919</Frequency><Timestamp dt:dt="r8">86948306030</Timestamp><Current dt:dt="…	75.028	2135719	2132219	2135719	2132202	1	right	1049634246	2017-10-05	17:07:38	15:07:38	female	113241	29756	-1	29740	114769	113258	-1	113241	407163	379811	-1	379785	19				2	9	17	phaseINVFAce	phaseXPface	5	NM101	1561507	1561207	1561507	1561201	d	1561201	1559581	1561201	1559565	1620
GofDak_1024-768_new	11	3	21	<?xml version="1.0"?>\n<Clock xmlns:dt="urn:schemas-microsoft-com:datatypes"><Description dt:dt="string">E-Prime Primary Realtime Clock</Description><StartTime><Timestamp dt:dt="int">0</Timestamp><DateUtc dt:dt="string">2017-05-10T15:07:38Z</DateUtc></StartTime><FrequencyChanges><FrequencyChange><Frequency dt:dt="r8">3312919</Frequency><Timestamp dt:dt="r8">86948306030</Timestamp><Current dt:dt="…	75.028	2135719	2132219	2135719	2132202	1	right	1049634246	2017-10-05	17:07:38	15:07:38	female	113241	29756	-1	29740	114769	113258	-1	113241	407163	379811	-1	379785	19				2	9	17	phaseINVFAce	phaseXPface	6	NF27	1564746	1564446	1564746	1564434	l	1564434	1562687	1564434	1562677	1747
GofDak_1024-768_new	11	3	21	<?xml version="1.0"?>\n<Clock xmlns:dt="urn:schemas-microsoft-com:datatypes"><Description dt:dt="string">E-Prime Primary Realtime Clock</Description><StartTime><Timestamp dt:dt="int">0</Timestamp><DateUtc dt:dt="string">2017-05-10T15:07:38Z</DateUtc></StartTime><FrequencyChanges><FrequencyChange><Frequency dt:dt="r8">3312919</Frequency><Timestamp dt:dt="r8">86948306030</Timestamp><Current dt:dt="…	75.028	2135719	2132219	2135719	2132202	1	right	1049634246	2017-10-05	17:07:38	15:07:38	female	113241	29756	-1	29740	114769	113258	-1	113241	407163	379811	-1	379785	19				2	9	17	phaseINVFAce	phaseXPface	7	NF09	1568358	1568058	1568358	1568045	l	1568045	1566538	1568045	1566533	1507
GofDak_1024-768_new	11	3	21	<?xml version="1.0"?>\n<Clock xmlns:dt="urn:schemas-microsoft-com:datatypes"><Description dt:dt="string">E-Prime Primary Realtime Clock</Description><StartTime><Timestamp dt:dt="int">0</Timestamp><DateUtc dt:dt="string">2017-05-10T15:07:38Z</DateUtc></StartTime><FrequencyChanges><FrequencyChange><Frequency dt:dt="r8">3312919</Frequency><Timestamp dt:dt="r8">86948306030</Timestamp><Current dt:dt="…	75.028	2135719	2132219	2135719	2132202	1	right	1049634246	2017-10-05	17:07:38	15:07:38	female	113241	29756	-1	29740	114769	113258	-1	113241	407163	379811	-1	379785	19				2	9	17	phaseINVFAce	phaseXPface	8	NM13	1571477	1571177	1571477	1571166	d	1571166	1569524	1571166	1569509	1642
GofDak_1024-768_new	11	3	21	<?xml version="1.0"?>\n<Clock xmlns:dt="urn:schemas-microsoft-com:datatypes"><Description dt:dt="string">E-Prime Primary Realtime Clock</Description><StartTime><Timestamp dt:dt="int">0</Timestamp><DateUtc dt:dt="string">2017-05-10T15:07:38Z</DateUtc></StartTime><FrequencyChanges><FrequencyChange><Frequency dt:dt="r8">3312919</Frequency><Timestamp dt:dt="r8">86948306030</Timestamp><Current dt:dt="…	75.028	2135719	2132219	2135719	2132202	1	right	1049634246	2017-10-05	17:07:38	15:07:38	female	113241	29756	-1	29740	114769	113258	-1	113241	407163	379811	-1	379785	19				2	9	17	phaseINVFAce	phaseXPface	9	NF04	1574649	1574349	1574649	1574337	d	1574337	1572816	1574337	1572804	1521
GofDak_1024-768_new	11	3	21	<?xml version="1.0"?>\n<Clock xmlns:dt="urn:schemas-microsoft-com:datatypes"><Description dt:dt="string">E-Prime Primary Realtime Clock</Description><StartTime><Timestamp dt:dt="int">0</Timestamp><DateUtc dt:dt="string">2017-05-10T15:07:38Z</DateUtc></StartTime><FrequencyChanges><FrequencyChange><Frequency dt:dt="r8">3312919</Frequency><Timestamp dt:dt="r8">86948306030</Timestamp><Current dt:dt="…	75.028	2135719	2132219	2135719	2132202	1	right	1049634246	2017-10-05	17:07:38	15:07:38	female	113241	29756	-1	29740	114769	113258	-1	113241	407163	379811	-1	379785	19				2	9	17	phaseINVFAce	phaseXPface	10	NF01	1577848	1577548	1577848	1577544	l	1577544	1575935	1577544	1575924	1609
GofDak_1024-768_new	11	3	21	<?xml version="1.0"?>\n<Clock xmlns:dt="urn:schemas-microsoft-com:datatypes"><Description dt:dt="string">E-Prime Primary Realtime Clock</Description><StartTime><Timestamp dt:dt="int">0</Timestamp><DateUtc dt:dt="string">2017-05-10T15:07:38Z</DateUtc></StartTime><FrequencyChanges><FrequencyChange><Frequency dt:dt="r8">3312919</Frequency><Timestamp dt:dt="r8">86948306030</Timestamp><Current dt:dt="…	75.028	2135719	2132219	2135719	2132202	1	right	1049634246	2017-10-05	17:07:38	15:07:38	female	113241	29756	-1	29740	114769	113258	-1	113241	407163	379811	-1	379785	19				2	9	17	phaseINVFAce	phaseXPface	11	NM21	1581060	1580760	1581060	1580751	d	1580751	1579160	1580751	1579148	1591
GofDak_1024-768_new	11	3	21	<?xml version="1.0"?>\n<Clock xmlns:dt="urn:schemas-microsoft-com:datatypes"><Description dt:dt="string">E-Prime Primary Realtime Clock</Description><StartTime><Timestamp dt:dt="int">0</Timestamp><DateUtc dt:dt="string">2017-05-10T15:07:38Z</DateUtc></StartTime><FrequencyChanges><FrequencyChange><Frequency dt:dt="r8">3312919</Frequency><Timestamp dt:dt="r8">86948306030</Timestamp><Current dt:dt="…	75.028	2135719	2132219	2135719	2132202	1	right	1049634246	2017-10-05	17:07:38	15:07:38	female	113241	29756	-1	29740	114769	113258	-1	113241	407163	379811	-1	379785	19				2	9	17	phaseINVFAce	phaseXPface	12	NF106	1584299	1583999	1584299	1583985	d	1583985	1582066	1583985	1582052	1919
GofDak_1024-768_new	11	3	21	<?xml version="1.0"?>\n<Clock xmlns:dt="urn:schemas-microsoft-com:datatypes"><Description dt:dt="string">E-Prime Primary Realtime Clock</Description><StartTime><Timestamp dt:dt="int">0</Timestamp><DateUtc dt:dt="string">2017-05-10T15:07:38Z</DateUtc></StartTime><FrequencyChanges><FrequencyChange><Frequency dt:dt="r8">3312919</Frequency><Timestamp dt:dt="r8">86948306030</Timestamp><Current dt:dt="…	75.028	2135719	2132219	2135719	2132202	1	right	1049634246	2017-10-05	17:07:38	15:07:38	female	113241	29756	-1	29740	114769	113258	-1	113241	407163	379811	-1	379785	19				2	9	17	phaseINVFAce	phaseXPface	13	NM08	1587591	1587291	1587591	1587282	d	1587282	1585531	1587282	1585516	1751
GofDak_1024-768_new	11	3	21	<?xml version="1.0"?>\n<Clock xmlns:dt="urn:schemas-microsoft-com:datatypes"><Description dt:dt="string">E-Prime Primary Realtime Clock</Description><StartTime><Timestamp dt:dt="int">0</Timestamp><DateUtc dt:dt="string">2017-05-10T15:07:38Z</DateUtc></StartTime><FrequencyChanges><FrequencyChange><Frequency dt:dt="r8">3312919</Frequency><Timestamp dt:dt="r8">86948306030</Timestamp><Current dt:dt="…	75.028	2135719	2132219	2135719	2132202	1	right	1049634246	2017-10-05	17:07:38	15:07:38	female	113241	29756	-1	29740	114769	113258	-1	113241	407163	379811	-1	379785	19				2	9	17	phaseINVFAce	phaseXPface	14	NF109	1591016	1590716	1591016	1590712	l	1590712	1589077	1590712	1589068	1635
GofDak_1024-768_new	11	3	21	<?xml version="1.0"?>\n<Clock xmlns:dt="urn:schemas-microsoft-com:datatypes"><Description dt:dt="string">E-Prime Primary Realtime Clock</Description><StartTime><Timestamp dt:dt="int">0</Timestamp><DateUtc dt:dt="string">2017-05-10T15:07:38Z</DateUtc></StartTime><FrequencyChanges><FrequencyChange><Frequency dt:dt="r8">3312919</Frequency><Timestamp dt:dt="r8">86948306030</Timestamp><Current dt:dt="…	75.028	2135719	2132219	2135719	2132202	1	right	1049634246	2017-10-05	17:07:38	15:07:38	female	113241	29756	-1	29740	114769	113258	-1	113241	407163	379811	-1	379785	19				2	9	17	phaseINVFAce	phaseXPface	15	NM03	1595134	1594834	1595134	1594823	d	1594823	1593062	1594823	1593051	1761
GofDak_1024-768_new	11	3	21	<?xml version="1.0"?>\n<Clock xmlns:dt="urn:schemas-microsoft-com:datatypes"><Description dt:dt="string">E-Prime Primary Realtime Clock</Description><StartTime><Timestamp dt:dt="int">0</Timestamp><DateUtc dt:dt="string">2017-05-10T15:07:38Z</DateUtc></StartTime><FrequencyChanges><FrequencyChange><Frequency dt:dt="r8">3312919</Frequency><Timestamp dt:dt="r8">86948306030</Timestamp><Current dt:dt="…	75.028	2135719	2132219	2135719	2132202	1	right	1049634246	2017-10-05	17:07:38	15:07:38	female	113241	29756	-1	29740	114769	113258	-1	113241	407163	379811	-1	379785	19				2	9	17	phaseINVFAce	phaseXPface	16	NF11	1598853	1598553	1598853	1598538	d	1598538	1596954	1598538	1596947	1584
GofDak_1024-768_new	11	3	21	<?xml version="1.0"?>\n<Clock xmlns:dt="urn:schemas-microsoft-com:datatypes"><Description dt:dt="string">E-Prime Primary Realtime Clock</Description><StartTime><Timestamp dt:dt="int">0</Timestamp><DateUtc dt:dt="string">2017-05-10T15:07:38Z</DateUtc></StartTime><FrequencyChanges><FrequencyChange><Frequency dt:dt="r8">3312919</Frequency><Timestamp dt:dt="r8">86948306030</Timestamp><Current dt:dt="…	75.028	2135719	2132219	2135719	2132202	1	right	1049634246	2017-10-05	17:07:38	15:07:38	female	113241	29756	-1	29740	114769	113258	-1	113241	407163	379811	-1	379785	19				2	9	17	phaseINVFAce	phaseXPface	17	NF27	1602918	1602618	1602918	1602604	l	1602604	1600925	1602604	1600915	1679
GofDak_1024-768_new	11	3	21	<?xml version="1.0"?>\n<Clock xmlns:dt="urn:schemas-microsoft-com:datatypes"><Description dt:dt="string">E-Prime Primary Realtime Clock</Description><StartTime><Timestamp dt:dt="int">0</Timestamp><DateUtc dt:dt="string">2017-05-10T15:07:38Z</DateUtc></StartTime><FrequencyChanges><FrequencyChange><Frequency dt:dt="r8">3312919</Frequency><Timestamp dt:dt="r8">86948306030</Timestamp><Current dt:dt="…	75.028	2135719	2132219	2135719	2132202	1	right	1049634246	2017-10-05	17:07:38	15:07:38	female	113241	29756	-1	29740	114769	113258	-1	113241	407163	379811	-1	379785	19				2	9	17	phaseINVFAce	phaseXPface	18	NM04	1606837	1606537	1606837	1606530	d	1606530	1604684	1606530	1604667	1846
GofDak_1024-768_new	11	3	21	<?xml version="1.0"?>\n<Clock xmlns:dt="urn:schemas-microsoft-com:datatypes"><Description dt:dt="string">E-Prime Primary Realtime Clock</Description><StartTime><Timestamp dt:dt="int">0</Timestamp><DateUtc dt:dt="string">2017-05-10T15:07:38Z</DateUtc></StartTime><FrequencyChanges><FrequencyChange><Frequency dt:dt="r8">3312919</Frequency><Timestamp dt:dt="r8">86948306030</Timestamp><Current dt:dt="…	75.028	2135719	2132219	2135719	2132202	1	right	1049634246	2017-10-05	17:07:38	15:07:38	female	113241	29756	-1	29740	114769	113258	-1	113241	407163	379811	-1	379785	19				2	9	17	phaseINVFAce	phaseXPface	19	NM21	1610689	1610389	1610689	1610382	d	1610382	1608696	1610382	1608683	1686
GofDak_1024-768_new	11	3	21	<?xml version="1.0"?>\n<Clock xmlns:dt="urn:schemas-microsoft-com:datatypes"><Description dt:dt="string">E-Prime Primary Realtime Clock</Description><StartTime><Timestamp dt:dt="int">0</Timestamp><DateUtc dt:dt="string">2017-05-10T15:07:38Z</DateUtc></StartTime><FrequencyChanges><FrequencyChange><Frequency dt:dt="r8">3312919</Frequency><Timestamp dt:dt="r8">86948306030</Timestamp><Current dt:dt="…	75.028	2135719	2132219	2135719	2132202	1	right	1049634246	2017-10-05	17:07:38	15:07:38	female	113241	29756	-1	29740	114769	113258	-1	113241	407163	379811	-1	379785	19				2	9	17	phaseINVFAce	phaseXPface	20	NF01	1613887	1613587	1613887	1613573	l	1613573	1611935	1613573	1611923	1638
GofDak_1024-768_new	11	3	21	<?xml version="1.0"?>\n<Clock xmlns:dt="urn:schemas-microsoft-com:datatypes"><Description dt:dt="string">E-Prime Primary Realtime Clock</Description><StartTime><Timestamp dt:dt="int">0</Timestamp><DateUtc dt:dt="string">2017-05-10T15:07:38Z</DateUtc></StartTime><FrequencyChanges><FrequencyChange><Frequency dt:dt="r8">3312919</Frequency><Timestamp dt:dt="r8">86948306030</Timestamp><Current dt:dt="…	75.028	2135719	2132219	2135719	2132202	1	right	1049634246	2017-10-05	17:07:38	15:07:38	female	113241	29756	-1	29740	114769	113258	-1	113241	407163	379811	-1	379785	20				1	9	18	phaseUPFAce	phaseXPface	1	NM08	1617166	1616866	1617166	1616864	l	1616864	1615027	1616864	1615018	1837
GofDak_1024-768_new	11	3	21	<?xml version="1.0"?>\n<Clock xmlns:dt="urn:schemas-microsoft-com:datatypes"><Description dt:dt="string">E-Prime Primary Realtime Clock</Description><StartTime><Timestamp dt:dt="int">0</Timestamp><DateUtc dt:dt="string">2017-05-10T15:07:38Z</DateUtc></StartTime><FrequencyChanges><FrequencyChange><Frequency dt:dt="r8">3312919</Frequency><Timestamp dt:dt="r8">86948306030</Timestamp><Current dt:dt="…	75.028	2135719	2132219	2135719	2132202	1	right	1049634246	2017-10-05	17:07:38	15:07:38	female	113241	29756	-1	29740	114769	113258	-1	113241	407163	379811	-1	379785	20				1	9	18	phaseUPFAce	phaseXPface	2	NF105	1621045	1620745	1621045	1620736	l	1620736	1619065	1620736	1619050	1671
GofDak_1024-768_new	11	3	21	<?xml version="1.0"?>\n<Clock xmlns:dt="urn:schemas-microsoft-com:datatypes"><Description dt:dt="string">E-Prime Primary Realtime Clock</Description><StartTime><Timestamp dt:dt="int">0</Timestamp><DateUtc dt:dt="string">2017-05-10T15:07:38Z</DateUtc></StartTime><FrequencyChanges><FrequencyChange><Frequency dt:dt="r8">3312919</Frequency><Timestamp dt:dt="r8">86948306030</Timestamp><Current dt:dt="…	75.028	2135719	2132219	2135719	2132202	1	right	1049634246	2017-10-05	17:07:38	15:07:38	female	113241	29756	-1	29740	114769	113258	-1	113241	407163	379811	-1	379785	20				1	9	18	phaseUPFAce	phaseXPface	3	NM101	1624430	1624130	1624430	1624124	d	1624124	1622277	1624124	1622266	1847
GofDak_1024-768_new	11	3	21	<?xml version="1.0"?>\n<Clock xmlns:dt="urn:schemas-microsoft-com:datatypes"><Description dt:dt="string">E-Prime Primary Realtime Clock</Description><StartTime><Timestamp dt:dt="int">0</Timestamp><DateUtc dt:dt="string">2017-05-10T15:07:38Z</DateUtc></StartTime><FrequencyChanges><FrequencyChange><Frequency dt:dt="r8">3312919</Frequency><Timestamp dt:dt="r8">86948306030</Timestamp><Current dt:dt="…	75.028	2135719	2132219	2135719	2132202	1	right	1049634246	2017-10-05	17:07:38	15:07:38	female	113241	29756	-1	29740	114769	113258	-1	113241	407163	379811	-1	379785	20				1	9	18	phaseUPFAce	phaseXPface	4	NM21	1627576	1627276	1627576	1627266	d	1627266	1625596	1627266	1625586	1670
GofDak_1024-768_new	11	3	21	<?xml version="1.0"?>\n<Clock xmlns:dt="urn:schemas-microsoft-com:datatypes"><Description dt:dt="string">E-Prime Primary Realtime Clock</Description><StartTime><Timestamp dt:dt="int">0</Timestamp><DateUtc dt:dt="string">2017-05-10T15:07:38Z</DateUtc></StartTime><FrequencyChanges><FrequencyChange><Frequency dt:dt="r8">3312919</Frequency><Timestamp dt:dt="r8">86948306030</Timestamp><Current dt:dt="…	75.028	2135719	2132219	2135719	2132202	1	right	1049634246	2017-10-05	17:07:38	15:07:38	female	113241	29756	-1	29740	114769	113258	-1	113241	407163	379811	-1	379785	20				1	9	18	phaseUPFAce	phaseXPface	5	NM101	1630694	1630394	1630694	1630384	l	1630384	1628848	1630384	1628834	1536
GofDak_1024-768_new	11	3	21	<?xml version="1.0"?>\n<Clock xmlns:dt="urn:schemas-microsoft-com:datatypes"><Description dt:dt="string">E-Prime Primary Realtime Clock</Description><StartTime><Timestamp dt:dt="int">0</Timestamp><DateUtc dt:dt="string">2017-05-10T15:07:38Z</DateUtc></StartTime><FrequencyChanges><FrequencyChange><Frequency dt:dt="r8">3312919</Frequency><Timestamp dt:dt="r8">86948306030</Timestamp><Current dt:dt="…	75.028	2135719	2132219	2135719	2132202	1	right	1049634246	2017-10-05	17:07:38	15:07:38	female	113241	29756	-1	29740	114769	113258	-1	113241	407163	379811	-1	379785	20				1	9	18	phaseUPFAce	phaseXPface	6	NF06	1633760	1633460	1633760	1633452	l	1633452	1631754	1633452	1631746	1698
GofDak_1024-768_new	11	3	21	<?xml version="1.0"?>\n<Clock xmlns:dt="urn:schemas-microsoft-com:datatypes"><Description dt:dt="string">E-Prime Primary Realtime Clock</Description><StartTime><Timestamp dt:dt="int">0</Timestamp><DateUtc dt:dt="string">2017-05-10T15:07:38Z</DateUtc></StartTime><FrequencyChanges><FrequencyChange><Frequency dt:dt="r8">3312919</Frequency><Timestamp dt:dt="r8">86948306030</Timestamp><Current dt:dt="…	75.028	2135719	2132219	2135719	2132202	1	right	1049634246	2017-10-05	17:07:38	15:07:38	female	113241	29756	-1	29740	114769	113258	-1	113241	407163	379811	-1	379785	20				1	9	18	phaseUPFAce	phaseXPface	7	NF11	1636945	1636645	1636945	1636639	d	1636639	1634766	1636639	1634753	1873
GofDak_1024-768_new	11	3	21	<?xml version="1.0"?>\n<Clock xmlns:dt="urn:schemas-microsoft-com:datatypes"><Description dt:dt="string">E-Prime Primary Realtime Clock</Description><StartTime><Timestamp dt:dt="int">0</Timestamp><DateUtc dt:dt="string">2017-05-10T15:07:38Z</DateUtc></StartTime><FrequencyChanges><FrequencyChange><Frequency dt:dt="r8">3312919</Frequency><Timestamp dt:dt="r8">86948306030</Timestamp><Current dt:dt="…	75.028	2135719	2132219	2135719	2132202	1	right	1049634246	2017-10-05	17:07:38	15:07:38	female	113241	29756	-1	29740	114769	113258	-1	113241	407163	379811	-1	379785	20				1	9	18	phaseUPFAce	phaseXPface	8	NF01	1640491	1640191	1640491	1640177	l	1640177	1638191	1640177	1638185	1986
GofDak_1024-768_new	11	3	21	<?xml version="1.0"?>\n<Clock xmlns:dt="urn:schemas-microsoft-com:datatypes"><Description dt:dt="string">E-Prime Primary Realtime Clock</Description><StartTime><Timestamp dt:dt="int">0</Timestamp><DateUtc dt:dt="string">2017-05-10T15:07:38Z</DateUtc></StartTime><FrequencyChanges><FrequencyChange><Frequency dt:dt="r8">3312919</Frequency><Timestamp dt:dt="r8">86948306030</Timestamp><Current dt:dt="…	75.028	2135719	2132219	2135719	2132202	1	right	1049634246	2017-10-05	17:07:38	15:07:38	female	113241	29756	-1	29740	114769	113258	-1	113241	407163	379811	-1	379785	20				1	9	18	phaseUPFAce	phaseXPface	9	NM05	1643650	1643350	1643650	1643341	d	1643341	1641497	1643341	1641481	1844
GofDak_1024-768_new	11	3	21	<?xml version="1.0"?>\n<Clock xmlns:dt="urn:schemas-microsoft-com:datatypes"><Description dt:dt="string">E-Prime Primary Realtime Clock</Description><StartTime><Timestamp dt:dt="int">0</Timestamp><DateUtc dt:dt="string">2017-05-10T15:07:38Z</DateUtc></StartTime><FrequencyChanges><FrequencyChange><Frequency dt:dt="r8">3312919</Frequency><Timestamp dt:dt="r8">86948306030</Timestamp><Current dt:dt="…	75.028	2135719	2132219	2135719	2132202	1	right	1049634246	2017-10-05	17:07:38	15:07:38	female	113241	29756	-1	29740	114769	113258	-1	113241	407163	379811	-1	379785	20				1	9	18	phaseUPFAce	phaseXPface	10	NM09	1648168	1647868	1648168	1647856	l	1647856	1646082	1647856	1646073	1774
GofDak_1024-768_new	11	3	21	<?xml version="1.0"?>\n<Clock xmlns:dt="urn:schemas-microsoft-com:datatypes"><Description dt:dt="string">E-Prime Primary Realtime Clock</Description><StartTime><Timestamp dt:dt="int">0</Timestamp><DateUtc dt:dt="string">2017-05-10T15:07:38Z</DateUtc></StartTime><FrequencyChanges><FrequencyChange><Frequency dt:dt="r8">3312919</Frequency><Timestamp dt:dt="r8">86948306030</Timestamp><Current dt:dt="…	75.028	2135719	2132219	2135719	2132202	1	right	1049634246	2017-10-05	17:07:38	15:07:38	female	113241	29756	-1	29740	114769	113258	-1	113241	407163	379811	-1	379785	20				1	9	18	phaseUPFAce	phaseXPface	11	NM05	1651207	1650907	1651207	1650894	l	1650894	1649134	1650894	1649129	1760
GofDak_1024-768_new	11	3	21	<?xml version="1.0"?>\n<Clock xmlns:dt="urn:schemas-microsoft-com:datatypes"><Description dt:dt="string">E-Prime Primary Realtime Clock</Description><StartTime><Timestamp dt:dt="int">0</Timestamp><DateUtc dt:dt="string">2017-05-10T15:07:38Z</DateUtc></StartTime><FrequencyChanges><FrequencyChange><Frequency dt:dt="r8">3312919</Frequency><Timestamp dt:dt="r8">86948306030</Timestamp><Current dt:dt="…	75.028	2135719	2132219	2135719	2132202	1	right	1049634246	2017-10-05	17:07:38	15:07:38	female	113241	29756	-1	29740	114769	113258	-1	113241	407163	379811	-1	379785	20				1	9	18	phaseUPFAce	phaseXPface	12	NF109	1654432	1654132	1654432	1654129	d	1654129	1652439	1654129	1652433	1690
GofDak_1024-768_new	11	3	21	<?xml version="1.0"?>\n<Clock xmlns:dt="urn:schemas-microsoft-com:datatypes"><Description dt:dt="string">E-Prime Primary Realtime Clock</Description><StartTime><Timestamp dt:dt="int">0</Timestamp><DateUtc dt:dt="string">2017-05-10T15:07:38Z</DateUtc></StartTime><FrequencyChanges><FrequencyChange><Frequency dt:dt="r8">3312919</Frequency><Timestamp dt:dt="r8">86948306030</Timestamp><Current dt:dt="…	75.028	2135719	2132219	2135719	2132202	1	right	1049634246	2017-10-05	17:07:38	15:07:38	female	113241	29756	-1	29740	114769	113258	-1	113241	407163	379811	-1	379785	20				1	9	18	phaseUPFAce	phaseXPface	13	NF27	1657444	1657144	1657444	1657135	d	1657135	1655585	1657135	1655577	1550
GofDak_1024-768_new	11	3	21	<?xml version="1.0"?>\n<Clock xmlns:dt="urn:schemas-microsoft-com:datatypes"><Description dt:dt="string">E-Prime Primary Realtime Clock</Description><StartTime><Timestamp dt:dt="int">0</Timestamp><DateUtc dt:dt="string">2017-05-10T15:07:38Z</DateUtc></StartTime><FrequencyChanges><FrequencyChange><Frequency dt:dt="r8">3312919</Frequency><Timestamp dt:dt="r8">86948306030</Timestamp><Current dt:dt="…	75.028	2135719	2132219	2135719	2132202	1	right	1049634246	2017-10-05	17:07:38	15:07:38	female	113241	29756	-1	29740	114769	113258	-1	113241	407163	379811	-1	379785	20				1	9	18	phaseUPFAce	phaseXPface	14	NM10	1661789	1661489	1661789	1661480	l	1661480	1659823	1661480	1659816	1657
GofDak_1024-768_new	11	3	21	<?xml version="1.0"?>\n<Clock xmlns:dt="urn:schemas-microsoft-com:datatypes"><Description dt:dt="string">E-Prime Primary Realtime Clock</Description><StartTime><Timestamp dt:dt="int">0</Timestamp><DateUtc dt:dt="string">2017-05-10T15:07:38Z</DateUtc></StartTime><FrequencyChanges><FrequencyChange><Frequency dt:dt="r8">3312919</Frequency><Timestamp dt:dt="r8">86948306030</Timestamp><Current dt:dt="…	75.028	2135719	2132219	2135719	2132202	1	right	1049634246	2017-10-05	17:07:38	15:07:38	female	113241	29756	-1	29740	114769	113258	-1	113241	407163	379811	-1	379785	20				1	9	18	phaseUPFAce	phaseXPface	15	NF109	1664788	1664488	1664788	1664481	l	1664481	1662836	1664481	1662824	1645
GofDak_1024-768_new	11	3	21	<?xml version="1.0"?>\n<Clock xmlns:dt="urn:schemas-microsoft-com:datatypes"><Description dt:dt="string">E-Prime Primary Realtime Clock</Description><StartTime><Timestamp dt:dt="int">0</Timestamp><DateUtc dt:dt="string">2017-05-10T15:07:38Z</DateUtc></StartTime><FrequencyChanges><FrequencyChange><Frequency dt:dt="r8">3312919</Frequency><Timestamp dt:dt="r8">86948306030</Timestamp><Current dt:dt="…	75.028	2135719	2132219	2135719	2132202	1	right	1049634246	2017-10-05	17:07:38	15:07:38	female	113241	29756	-1	29740	114769	113258	-1	113241	407163	379811	-1	379785	20				1	9	18	phaseUPFAce	phaseXPface	16	NM08	1667907	1667607	1667907	1667603	d	1667603	1665888	1667603	1665880	1715
GofDak_1024-768_new	11	3	21	<?xml version="1.0"?>\n<Clock xmlns:dt="urn:schemas-microsoft-com:datatypes"><Description dt:dt="string">E-Prime Primary Realtime Clock</Description><StartTime><Timestamp dt:dt="int">0</Timestamp><DateUtc dt:dt="string">2017-05-10T15:07:38Z</DateUtc></StartTime><FrequencyChanges><FrequencyChange><Frequency dt:dt="r8">3312919</Frequency><Timestamp dt:dt="r8">86948306030</Timestamp><Current dt:dt="…	75.028	2135719	2132219	2135719	2132202	1	right	1049634246	2017-10-05	17:07:38	15:07:38	female	113241	29756	-1	29740	114769	113258	-1	113241	407163	379811	-1	379785	20				1	9	18	phaseUPFAce	phaseXPface	17	NF11	1672225	1671925	1672225	1671921	d	1671921	1669926	1671921	1669920	1995
GofDak_1024-768_new	11	3	21	<?xml version="1.0"?>\n<Clock xmlns:dt="urn:schemas-microsoft-com:datatypes"><Description dt:dt="string">E-Prime Primary Realtime Clock</Description><StartTime><Timestamp dt:dt="int">0</Timestamp><DateUtc dt:dt="string">2017-05-10T15:07:38Z</DateUtc></StartTime><FrequencyChanges><FrequencyChange><Frequency dt:dt="r8">3312919</Frequency><Timestamp dt:dt="r8">86948306030</Timestamp><Current dt:dt="…	75.028	2135719	2132219	2135719	2132202	1	right	1049634246	2017-10-05	17:07:38	15:07:38	female	113241	29756	-1	29740	114769	113258	-1	113241	407163	379811	-1	379785	20				1	9	18	phaseUPFAce	phaseXPface	18	NM101	1675784	1675484	1675784	1675481	l	1675481	1673525	1675481	1673512	1956
GofDak_1024-768_new	11	3	21	<?xml version="1.0"?>\n<Clock xmlns:dt="urn:schemas-microsoft-com:datatypes"><Description dt:dt="string">E-Prime Primary Realtime Clock</Description><StartTime><Timestamp dt:dt="int">0</Timestamp><DateUtc dt:dt="string">2017-05-10T15:07:38Z</DateUtc></StartTime><FrequencyChanges><FrequencyChange><Frequency dt:dt="r8">3312919</Frequency><Timestamp dt:dt="r8">86948306030</Timestamp><Current dt:dt="…	75.028	2135719	2132219	2135719	2132202	1	right	1049634246	2017-10-05	17:07:38	15:07:38	female	113241	29756	-1	29740	114769	113258	-1	113241	407163	379811	-1	379785	20				1	9	18	phaseUPFAce	phaseXPface	19	NM21	1679023	1678723	1679023	1678717	d	1678717	1676817	1678717	1676808	1900
GofDak_1024-768_new	11	3	21	<?xml version="1.0"?>\n<Clock xmlns:dt="urn:schemas-microsoft-com:datatypes"><Description dt:dt="string">E-Prime Primary Realtime Clock</Description><StartTime><Timestamp dt:dt="int">0</Timestamp><DateUtc dt:dt="string">2017-05-10T15:07:38Z</DateUtc></StartTime><FrequencyChanges><FrequencyChange><Frequency dt:dt="r8">3312919</Frequency><Timestamp dt:dt="r8">86948306030</Timestamp><Current dt:dt="…	75.028	2135719	2132219	2135719	2132202	1	right	1049634246	2017-10-05	17:07:38	15:07:38	female	113241	29756	-1	29740	114769	113258	-1	113241	407163	379811	-1	379785	20				1	9	18	phaseUPFAce	phaseXPface	20	NM03	1682382	1682082	1682382	1682078	d	1682078	1680109	1682078	1680095	1969
GofDak_1024-768_new	11	3	21	<?xml version="1.0"?>\n<Clock xmlns:dt="urn:schemas-microsoft-com:datatypes"><Description dt:dt="string">E-Prime Primary Realtime Clock</Description><StartTime><Timestamp dt:dt="int">0</Timestamp><DateUtc dt:dt="string">2017-05-10T15:07:38Z</DateUtc></StartTime><FrequencyChanges><FrequencyChange><Frequency dt:dt="r8">3312919</Frequency><Timestamp dt:dt="r8">86948306030</Timestamp><Current dt:dt="…	75.028	2135719	2132219	2135719	2132202	1	right	1049634246	2017-10-05	17:07:38	15:07:38	female	113241	29756	-1	29740	114769	113258	-1	113241	407163	379811	-1	379785	21				2	10	19	phaseINVFAce	phaseXPface	1	NM10	1713650	1713350	1713650	1713345	l	1713345	1711697	1713345	1711684	1648
GofDak_1024-768_new	11	3	21	<?xml version="1.0"?>\n<Clock xmlns:dt="urn:schemas-microsoft-com:datatypes"><Description dt:dt="string">E-Prime Primary Realtime Clock</Description><StartTime><Timestamp dt:dt="int">0</Timestamp><DateUtc dt:dt="string">2017-05-10T15:07:38Z</DateUtc></StartTime><FrequencyChanges><FrequencyChange><Frequency dt:dt="r8">3312919</Frequency><Timestamp dt:dt="r8">86948306030</Timestamp><Current dt:dt="…	75.028	2135719	2132219	2135719	2132202	1	right	1049634246	2017-10-05	17:07:38	15:07:38	female	113241	29756	-1	29740	114769	113258	-1	113241	407163	379811	-1	379785	21				2	10	19	phaseINVFAce	phaseXPface	2	NM05	1717475	1717175	1717475	1717165	l	1717165	1715482	1717165	1715470	1683
GofDak_1024-768_new	11	3	21	<?xml version="1.0"?>\n<Clock xmlns:dt="urn:schemas-microsoft-com:datatypes"><Description dt:dt="string">E-Prime Primary Realtime Clock</Description><StartTime><Timestamp dt:dt="int">0</Timestamp><DateUtc dt:dt="string">2017-05-10T15:07:38Z</DateUtc></StartTime><FrequencyChanges><FrequencyChange><Frequency dt:dt="r8">3312919</Frequency><Timestamp dt:dt="r8">86948306030</Timestamp><Current dt:dt="…	75.028	2135719	2132219	2135719	2132202	1	right	1049634246	2017-10-05	17:07:38	15:07:38	female	113241	29756	-1	29740	114769	113258	-1	113241	407163	379811	-1	379785	21				2	10	19	phaseINVFAce	phaseXPface	3	NM02	1720821	1720521	1720821	1720512	l	1720512	1718628	1720512	1718614	1884
GofDak_1024-768_new	11	3	21	<?xml version="1.0"?>\n<Clock xmlns:dt="urn:schemas-microsoft-com:datatypes"><Description dt:dt="string">E-Prime Primary Realtime Clock</Description><StartTime><Timestamp dt:dt="int">0</Timestamp><DateUtc dt:dt="string">2017-05-10T15:07:38Z</DateUtc></StartTime><FrequencyChanges><FrequencyChange><Frequency dt:dt="r8">3312919</Frequency><Timestamp dt:dt="r8">86948306030</Timestamp><Current dt:dt="…	75.028	2135719	2132219	2135719	2132202	1	right	1049634246	2017-10-05	17:07:38	15:07:38	female	113241	29756	-1	29740	114769	113258	-1	113241	407163	379811	-1	379785	21				2	10	19	phaseINVFAce	phaseXPface	4	NF02	1724286	1723986	1724286	1723976	l	1723976	1722227	1723976	1722213	1749
GofDak_1024-768_new	11	3	21	<?xml version="1.0"?>\n<Clock xmlns:dt="urn:schemas-microsoft-com:datatypes"><Description dt:dt="string">E-Prime Primary Realtime Clock</Description><StartTime><Timestamp dt:dt="int">0</Timestamp><DateUtc dt:dt="string">2017-05-10T15:07:38Z</DateUtc></StartTime><FrequencyChanges><FrequencyChange><Frequency dt:dt="r8">3312919</Frequency><Timestamp dt:dt="r8">86948306030</Timestamp><Current dt:dt="…	75.028	2135719	2132219	2135719	2132202	1	right	1049634246	2017-10-05	17:07:38	15:07:38	female	113241	29756	-1	29740	114769	113258	-1	113241	407163	379811	-1	379785	21				2	10	19	phaseINVFAce	phaseXPface	5	NM09	1727898	1727598	1727898	1727593	d	1727593	1725639	1727593	1725629	1954
GofDak_1024-768_new	11	3	21	<?xml version="1.0"?>\n<Clock xmlns:dt="urn:schemas-microsoft-com:datatypes"><Description dt:dt="string">E-Prime Primary Realtime Clock</Description><StartTime><Timestamp dt:dt="int">0</Timestamp><DateUtc dt:dt="string">2017-05-10T15:07:38Z</DateUtc></StartTime><FrequencyChanges><FrequencyChange><Frequency dt:dt="r8">3312919</Frequency><Timestamp dt:dt="r8">86948306030</Timestamp><Current dt:dt="…	75.028	2135719	2132219	2135719	2132202	1	right	1049634246	2017-10-05	17:07:38	15:07:38	female	113241	29756	-1	29740	114769	113258	-1	113241	407163	379811	-1	379785	21				2	10	19	phaseINVFAce	phaseXPface	6	NF27	1730883	1730583	1730883	1730580	l	1730580	1729077	1730580	1729061	1503
GofDak_1024-768_new	11	3	21	<?xml version="1.0"?>\n<Clock xmlns:dt="urn:schemas-microsoft-com:datatypes"><Description dt:dt="string">E-Prime Primary Realtime Clock</Description><StartTime><Timestamp dt:dt="int">0</Timestamp><DateUtc dt:dt="string">2017-05-10T15:07:38Z</DateUtc></StartTime><FrequencyChanges><FrequencyChange><Frequency dt:dt="r8">3312919</Frequency><Timestamp dt:dt="r8">86948306030</Timestamp><Current dt:dt="…	75.028	2135719	2132219	2135719	2132202	1	right	1049634246	2017-10-05	17:07:38	15:07:38	female	113241	29756	-1	29740	114769	113258	-1	113241	407163	379811	-1	379785	21				2	10	19	phaseINVFAce	phaseXPface	7	NM21	1734255	1733955	1734255	1733941	l	1733941	1731956	1733941	1731949	1985
GofDak_1024-768_new	11	3	21	<?xml version="1.0"?>\n<Clock xmlns:dt="urn:schemas-microsoft-com:datatypes"><Description dt:dt="string">E-Prime Primary Realtime Clock</Description><StartTime><Timestamp dt:dt="int">0</Timestamp><DateUtc dt:dt="string">2017-05-10T15:07:38Z</DateUtc></StartTime><FrequencyChanges><FrequencyChange><Frequency dt:dt="r8">3312919</Frequency><Timestamp dt:dt="r8">86948306030</Timestamp><Current dt:dt="…	75.028	2135719	2132219	2135719	2132202	1	right	1049634246	2017-10-05	17:07:38	15:07:38	female	113241	29756	-1	29740	114769	113258	-1	113241	407163	379811	-1	379785	21				2	10	19	phaseINVFAce	phaseXPface	8	NM08	1737827	1737527	1737827	1737524	l	1737524	1735941	1737524	1735933	1583
GofDak_1024-768_new	11	3	21	<?xml version="1.0"?>\n<Clock xmlns:dt="urn:schemas-microsoft-com:datatypes"><Description dt:dt="string">E-Prime Primary Realtime Clock</Description><StartTime><Timestamp dt:dt="int">0</Timestamp><DateUtc dt:dt="string">2017-05-10T15:07:38Z</DateUtc></StartTime><FrequencyChanges><FrequencyChange><Frequency dt:dt="r8">3312919</Frequency><Timestamp dt:dt="r8">86948306030</Timestamp><Current dt:dt="…	75.028	2135719	2132219	2135719	2132202	1	right	1049634246	2017-10-05	17:07:38	15:07:38	female	113241	29756	-1	29740	114769	113258	-1	113241	407163	379811	-1	379785	21				2	10	19	phaseINVFAce	phaseXPface	9	NF01	1740800	1740500	1740800	1740495	d	1740495	1738900	1740495	1738893	1595
GofDak_1024-768_new	11	3	21	<?xml version="1.0"?>\n<Clock xmlns:dt="urn:schemas-microsoft-com:datatypes"><Description dt:dt="string">E-Prime Primary Realtime Clock</Description><StartTime><Timestamp dt:dt="int">0</Timestamp><DateUtc dt:dt="string">2017-05-10T15:07:38Z</DateUtc></StartTime><FrequencyChanges><FrequencyChange><Frequency dt:dt="r8">3312919</Frequency><Timestamp dt:dt="r8">86948306030</Timestamp><Current dt:dt="…	75.028	2135719	2132219	2135719	2132202	1	right	1049634246	2017-10-05	17:07:38	15:07:38	female	113241	29756	-1	29740	114769	113258	-1	113241	407163	379811	-1	379785	21				2	10	19	phaseINVFAce	phaseXPface	10	NM05	1744012	1743712	1744012	1743697	l	1743697	1741819	1743697	1741812	1878
GofDak_1024-768_new	11	3	21	<?xml version="1.0"?>\n<Clock xmlns:dt="urn:schemas-microsoft-com:datatypes"><Description dt:dt="string">E-Prime Primary Realtime Clock</Description><StartTime><Timestamp dt:dt="int">0</Timestamp><DateUtc dt:dt="string">2017-05-10T15:07:38Z</DateUtc></StartTime><FrequencyChanges><FrequencyChange><Frequency dt:dt="r8">3312919</Frequency><Timestamp dt:dt="r8">86948306030</Timestamp><Current dt:dt="…	75.028	2135719	2132219	2135719	2132202	1	right	1049634246	2017-10-05	17:07:38	15:07:38	female	113241	29756	-1	29740	114769	113258	-1	113241	407163	379811	-1	379785	21				2	10	19	phaseINVFAce	phaseXPface	11	NF105	1747331	1747031	1747331	1747019	l	1747019	1745058	1747019	1745052	1961
GofDak_1024-768_new	11	3	21	<?xml version="1.0"?>\n<Clock xmlns:dt="urn:schemas-microsoft-com:datatypes"><Description dt:dt="string">E-Prime Primary Realtime Clock</Description><StartTime><Timestamp dt:dt="int">0</Timestamp><DateUtc dt:dt="string">2017-05-10T15:07:38Z</DateUtc></StartTime><FrequencyChanges><FrequencyChange><Frequency dt:dt="r8">3312919</Frequency><Timestamp dt:dt="r8">86948306030</Timestamp><Current dt:dt="…	75.028	2135719	2132219	2135719	2132202	1	right	1049634246	2017-10-05	17:07:38	15:07:38	female	113241	29756	-1	29740	114769	113258	-1	113241	407163	379811	-1	379785	21				2	10	19	phaseINVFAce	phaseXPface	12	NF09	1750596	1750296	1750596	1750283	d	1750283	1748470	1750283	1748460	1813
GofDak_1024-768_new	11	3	21	<?xml version="1.0"?>\n<Clock xmlns:dt="urn:schemas-microsoft-com:datatypes"><Description dt:dt="string">E-Prime Primary Realtime Clock</Description><StartTime><Timestamp dt:dt="int">0</Timestamp><DateUtc dt:dt="string">2017-05-10T15:07:38Z</DateUtc></StartTime><FrequencyChanges><FrequencyChange><Frequency dt:dt="r8">3312919</Frequency><Timestamp dt:dt="r8">86948306030</Timestamp><Current dt:dt="…	75.028	2135719	2132219	2135719	2132202	1	right	1049634246	2017-10-05	17:07:38	15:07:38	female	113241	29756	-1	29740	114769	113258	-1	113241	407163	379811	-1	379785	21				2	10	19	phaseINVFAce	phaseXPface	13	NM21	1754248	1753948	1754248	1753935	l	1753935	1752162	1753935	1752148	1773
GofDak_1024-768_new	11	3	21	<?xml version="1.0"?>\n<Clock xmlns:dt="urn:schemas-microsoft-com:datatypes"><Description dt:dt="string">E-Prime Primary Realtime Clock</Description><StartTime><Timestamp dt:dt="int">0</Timestamp><DateUtc dt:dt="string">2017-05-10T15:07:38Z</DateUtc></StartTime><FrequencyChanges><FrequencyChange><Frequency dt:dt="r8">3312919</Frequency><Timestamp dt:dt="r8">86948306030</Timestamp><Current dt:dt="…	75.028	2135719	2132219	2135719	2132202	1	right	1049634246	2017-10-05	17:07:38	15:07:38	female	113241	29756	-1	29740	114769	113258	-1	113241	407163	379811	-1	379785	21				2	10	19	phaseINVFAce	phaseXPface	14	NF109	1757860	1757560	1757860	1757554	d	1757554	1755694	1757554	1755676	1860
GofDak_1024-768_new	11	3	21	<?xml version="1.0"?>\n<Clock xmlns:dt="urn:schemas-microsoft-com:datatypes"><Description dt:dt="string">E-Prime Primary Realtime Clock</Description><StartTime><Timestamp dt:dt="int">0</Timestamp><DateUtc dt:dt="string">2017-05-10T15:07:38Z</DateUtc></StartTime><FrequencyChanges><FrequencyChange><Frequency dt:dt="r8">3312919</Frequency><Timestamp dt:dt="r8">86948306030</Timestamp><Current dt:dt="…	75.028	2135719	2132219	2135719	2132202	1	right	1049634246	2017-10-05	17:07:38	15:07:38	female	113241	29756	-1	29740	114769	113258	-1	113241	407163	379811	-1	379785	21				2	10	19	phaseINVFAce	phaseXPface	15	NF04	1761165	1760865	1761165	1760862	l	1760862	1759173	1760862	1759164	1689
GofDak_1024-768_new	11	3	21	<?xml version="1.0"?>\n<Clock xmlns:dt="urn:schemas-microsoft-com:datatypes"><Description dt:dt="string">E-Prime Primary Realtime Clock</Description><StartTime><Timestamp dt:dt="int">0</Timestamp><DateUtc dt:dt="string">2017-05-10T15:07:38Z</DateUtc></StartTime><FrequencyChanges><FrequencyChange><Frequency dt:dt="r8">3312919</Frequency><Timestamp dt:dt="r8">86948306030</Timestamp><Current dt:dt="…	75.028	2135719	2132219	2135719	2132202	1	right	1049634246	2017-10-05	17:07:38	15:07:38	female	113241	29756	-1	29740	114769	113258	-1	113241	407163	379811	-1	379785	21				2	10	19	phaseINVFAce	phaseXPface	16	NF02	1764271	1763971	1764271	1763957	d	1763957	1762411	1763957	1762396	1546
GofDak_1024-768_new	11	3	21	<?xml version="1.0"?>\n<Clock xmlns:dt="urn:schemas-microsoft-com:datatypes"><Description dt:dt="string">E-Prime Primary Realtime Clock</Description><StartTime><Timestamp dt:dt="int">0</Timestamp><DateUtc dt:dt="string">2017-05-10T15:07:38Z</DateUtc></StartTime><FrequencyChanges><FrequencyChange><Frequency dt:dt="r8">3312919</Frequency><Timestamp dt:dt="r8">86948306030</Timestamp><Current dt:dt="…	75.028	2135719	2132219	2135719	2132202	1	right	1049634246	2017-10-05	17:07:38	15:07:38	female	113241	29756	-1	29740	114769	113258	-1	113241	407163	379811	-1	379785	21				2	10	19	phaseINVFAce	phaseXPface	17	NM04	1768309	1768009	1768309	1767997	l	1767997	1766477	1767997	1766459	1520
GofDak_1024-768_new	11	3	21	<?xml version="1.0"?>\n<Clock xmlns:dt="urn:schemas-microsoft-com:datatypes"><Description dt:dt="string">E-Prime Primary Realtime Clock</Description><StartTime><Timestamp dt:dt="int">0</Timestamp><DateUtc dt:dt="string">2017-05-10T15:07:38Z</DateUtc></StartTime><FrequencyChanges><FrequencyChange><Frequency dt:dt="r8">3312919</Frequency><Timestamp dt:dt="r8">86948306030</Timestamp><Current dt:dt="…	75.028	2135719	2132219	2135719	2132202	1	right	1049634246	2017-10-05	17:07:38	15:07:38	female	113241	29756	-1	29740	114769	113258	-1	113241	407163	379811	-1	379785	21				2	10	19	phaseINVFAce	phaseXPface	18	NF106	1771228	1770928	1771228	1770913	l	1770913	1769356	1770913	1769347	1557
GofDak_1024-768_new	11	3	21	<?xml version="1.0"?>\n<Clock xmlns:dt="urn:schemas-microsoft-com:datatypes"><Description dt:dt="string">E-Prime Primary Realtime Clock</Description><StartTime><Timestamp dt:dt="int">0</Timestamp><DateUtc dt:dt="string">2017-05-10T15:07:38Z</DateUtc></StartTime><FrequencyChanges><FrequencyChange><Frequency dt:dt="r8">3312919</Frequency><Timestamp dt:dt="r8">86948306030</Timestamp><Current dt:dt="…	75.028	2135719	2132219	2135719	2132202	1	right	1049634246	2017-10-05	17:07:38	15:07:38	female	113241	29756	-1	29740	114769	113258	-1	113241	407163	379811	-1	379785	21				2	10	19	phaseINVFAce	phaseXPface	19	NM21	1774214	1773914	1774214	1773903	l	1773903	1772328	1773903	1772315	1575
GofDak_1024-768_new	11	3	21	<?xml version="1.0"?>\n<Clock xmlns:dt="urn:schemas-microsoft-com:datatypes"><Description dt:dt="string">E-Prime Primary Realtime Clock</Description><StartTime><Timestamp dt:dt="int">0</Timestamp><DateUtc dt:dt="string">2017-05-10T15:07:38Z</DateUtc></StartTime><FrequencyChanges><FrequencyChange><Frequency dt:dt="r8">3312919</Frequency><Timestamp dt:dt="r8">86948306030</Timestamp><Current dt:dt="…	75.028	2135719	2132219	2135719	2132202	1	right	1049634246	2017-10-05	17:07:38	15:07:38	female	113241	29756	-1	29740	114769	113258	-1	113241	407163	379811	-1	379785	21				2	10	19	phaseINVFAce	phaseXPface	20	NF105	1777586	1777286	1777586	1777271	l	1777271	1775700	1777271	1775691	1571
GofDak_1024-768_new	11	3	21	<?xml version="1.0"?>\n<Clock xmlns:dt="urn:schemas-microsoft-com:datatypes"><Description dt:dt="string">E-Prime Primary Realtime Clock</Description><StartTime><Timestamp dt:dt="int">0</Timestamp><DateUtc dt:dt="string">2017-05-10T15:07:38Z</DateUtc></StartTime><FrequencyChanges><FrequencyChange><Frequency dt:dt="r8">3312919</Frequency><Timestamp dt:dt="r8">86948306030</Timestamp><Current dt:dt="…	75.028	2135719	2132219	2135719	2132202	1	right	1049634246	2017-10-05	17:07:38	15:07:38	female	113241	29756	-1	29740	114769	113258	-1	113241	407163	379811	-1	379785	22				1	10	20	phaseUPFAce	phaseXPface	1	NF01	1780651	1780351	1780651	1780336	d	1780336	1778685	1780336	1778675	1651
GofDak_1024-768_new	11	3	21	<?xml version="1.0"?>\n<Clock xmlns:dt="urn:schemas-microsoft-com:datatypes"><Description dt:dt="string">E-Prime Primary Realtime Clock</Description><StartTime><Timestamp dt:dt="int">0</Timestamp><DateUtc dt:dt="string">2017-05-10T15:07:38Z</DateUtc></StartTime><FrequencyChanges><FrequencyChange><Frequency dt:dt="r8">3312919</Frequency><Timestamp dt:dt="r8">86948306030</Timestamp><Current dt:dt="…	75.028	2135719	2132219	2135719	2132202	1	right	1049634246	2017-10-05	17:07:38	15:07:38	female	113241	29756	-1	29740	114769	113258	-1	113241	407163	379811	-1	379785	22				1	10	20	phaseUPFAce	phaseXPface	2	NF109	1783983	1783683	1783983	1783675	l	1783675	1781684	1783675	1781675	1991
GofDak_1024-768_new	11	3	21	<?xml version="1.0"?>\n<Clock xmlns:dt="urn:schemas-microsoft-com:datatypes"><Description dt:dt="string">E-Prime Primary Realtime Clock</Description><StartTime><Timestamp dt:dt="int">0</Timestamp><DateUtc dt:dt="string">2017-05-10T15:07:38Z</DateUtc></StartTime><FrequencyChanges><FrequencyChange><Frequency dt:dt="r8">3312919</Frequency><Timestamp dt:dt="r8">86948306030</Timestamp><Current dt:dt="…	75.028	2135719	2132219	2135719	2132202	1	right	1049634246	2017-10-05	17:07:38	15:07:38	female	113241	29756	-1	29740	114769	113258	-1	113241	407163	379811	-1	379785	22				1	10	20	phaseUPFAce	phaseXPface	3	NF105	1786982	1786682	1786982	1786667	l	1786667	1785083	1786667	1785074	1584
GofDak_1024-768_new	11	3	21	<?xml version="1.0"?>\n<Clock xmlns:dt="urn:schemas-microsoft-com:datatypes"><Description dt:dt="string">E-Prime Primary Realtime Clock</Description><StartTime><Timestamp dt:dt="int">0</Timestamp><DateUtc dt:dt="string">2017-05-10T15:07:38Z</DateUtc></StartTime><FrequencyChanges><FrequencyChange><Frequency dt:dt="r8">3312919</Frequency><Timestamp dt:dt="r8">86948306030</Timestamp><Current dt:dt="…	75.028	2135719	2132219	2135719	2132202	1	right	1049634246	2017-10-05	17:07:38	15:07:38	female	113241	29756	-1	29740	114769	113258	-1	113241	407163	379811	-1	379785	22				1	10	20	phaseUPFAce	phaseXPface	4	NF04	1790115	1789815	1790115	1789812	d	1789812	1788069	1789812	1788050	1743
GofDak_1024-768_new	11	3	21	<?xml version="1.0"?>\n<Clock xmlns:dt="urn:schemas-microsoft-com:datatypes"><Description dt:dt="string">E-Prime Primary Realtime Clock</Description><StartTime><Timestamp dt:dt="int">0</Timestamp><DateUtc dt:dt="string">2017-05-10T15:07:38Z</DateUtc></StartTime><FrequencyChanges><FrequencyChange><Frequency dt:dt="r8">3312919</Frequency><Timestamp dt:dt="r8">86948306030</Timestamp><Current dt:dt="…	75.028	2135719	2132219	2135719	2132202	1	right	1049634246	2017-10-05	17:07:38	15:07:38	female	113241	29756	-1	29740	114769	113258	-1	113241	407163	379811	-1	379785	22				1	10	20	phaseUPFAce	phaseXPface	5	NM08	1793300	1793000	1793300	1792996	l	1792996	1791307	1792996	1791290	1689
GofDak_1024-768_new	11	3	21	<?xml version="1.0"?>\n<Clock xmlns:dt="urn:schemas-microsoft-com:datatypes"><Description dt:dt="string">E-Prime Primary Realtime Clock</Description><StartTime><Timestamp dt:dt="int">0</Timestamp><DateUtc dt:dt="string">2017-05-10T15:07:38Z</DateUtc></StartTime><FrequencyChanges><FrequencyChange><Frequency dt:dt="r8">3312919</Frequency><Timestamp dt:dt="r8">86948306030</Timestamp><Current dt:dt="…	75.028	2135719	2132219	2135719	2132202	1	right	1049634246	2017-10-05	17:07:38	15:07:38	female	113241	29756	-1	29740	114769	113258	-1	113241	407163	379811	-1	379785	22				1	10	20	phaseUPFAce	phaseXPface	6	NF02	1796432	1796132	1796432	1796125	l	1796125	1794559	1796125	1794546	1566
GofDak_1024-768_new	11	3	21	<?xml version="1.0"?>\n<Clock xmlns:dt="urn:schemas-microsoft-com:datatypes"><Description dt:dt="string">E-Prime Primary Realtime Clock</Description><StartTime><Timestamp dt:dt="int">0</Timestamp><DateUtc dt:dt="string">2017-05-10T15:07:38Z</DateUtc></StartTime><FrequencyChanges><FrequencyChange><Frequency dt:dt="r8">3312919</Frequency><Timestamp dt:dt="r8">86948306030</Timestamp><Current dt:dt="…	75.028	2135719	2132219	2135719	2132202	1	right	1049634246	2017-10-05	17:07:38	15:07:38	female	113241	29756	-1	29740	114769	113258	-1	113241	407163	379811	-1	379785	22				1	10	20	phaseUPFAce	phaseXPface	7	NF109	1799858	1799558	1799858	1799543	d	1799543	1797665	1799543	1797658	1878
GofDak_1024-768_new	11	3	21	<?xml version="1.0"?>\n<Clock xmlns:dt="urn:schemas-microsoft-com:datatypes"><Description dt:dt="string">E-Prime Primary Realtime Clock</Description><StartTime><Timestamp dt:dt="int">0</Timestamp><DateUtc dt:dt="string">2017-05-10T15:07:38Z</DateUtc></StartTime><FrequencyChanges><FrequencyChange><Frequency dt:dt="r8">3312919</Frequency><Timestamp dt:dt="r8">86948306030</Timestamp><Current dt:dt="…	75.028	2135719	2132219	2135719	2132202	1	right	1049634246	2017-10-05	17:07:38	15:07:38	female	113241	29756	-1	29740	114769	113258	-1	113241	407163	379811	-1	379785	22				1	10	20	phaseUPFAce	phaseXPface	8	NM02	1803363	1803063	1803363	1803052	l	1803052	1801224	1803052	1801210	1828
GofDak_1024-768_new	11	3	21	<?xml version="1.0"?>\n<Clock xmlns:dt="urn:schemas-microsoft-com:datatypes"><Description dt:dt="string">E-Prime Primary Realtime Clock</Description><StartTime><Timestamp dt:dt="int">0</Timestamp><DateUtc dt:dt="string">2017-05-10T15:07:38Z</DateUtc></StartTime><FrequencyChanges><FrequencyChange><Frequency dt:dt="r8">3312919</Frequency><Timestamp dt:dt="r8">86948306030</Timestamp><Current dt:dt="…	75.028	2135719	2132219	2135719	2132202	1	right	1049634246	2017-10-05	17:07:38	15:07:38	female	113241	29756	-1	29740	114769	113258	-1	113241	407163	379811	-1	379785	22				1	10	20	phaseUPFAce	phaseXPface	9	NF106	1806482	1806182	1806482	1806168	l	1806168	1804649	1806168	1804634	1519
GofDak_1024-768_new	11	3	21	<?xml version="1.0"?>\n<Clock xmlns:dt="urn:schemas-microsoft-com:datatypes"><Description dt:dt="string">E-Prime Primary Realtime Clock</Description><StartTime><Timestamp dt:dt="int">0</Timestamp><DateUtc dt:dt="string">2017-05-10T15:07:38Z</DateUtc></StartTime><FrequencyChanges><FrequencyChange><Frequency dt:dt="r8">3312919</Frequency><Timestamp dt:dt="r8">86948306030</Timestamp><Current dt:dt="…	75.028	2135719	2132219	2135719	2132202	1	right	1049634246	2017-10-05	17:07:38	15:07:38	female	113241	29756	-1	29740	114769	113258	-1	113241	407163	379811	-1	379785	22				1	10	20	phaseUPFAce	phaseXPface	10	NF04	1809707	1809407	1809707	1809394	d	1809394	1807501	1809394	1807489	1893
GofDak_1024-768_new	11	3	21	<?xml version="1.0"?>\n<Clock xmlns:dt="urn:schemas-microsoft-com:datatypes"><Description dt:dt="string">E-Prime Primary Realtime Clock</Description><StartTime><Timestamp dt:dt="int">0</Timestamp><DateUtc dt:dt="string">2017-05-10T15:07:38Z</DateUtc></StartTime><FrequencyChanges><FrequencyChange><Frequency dt:dt="r8">3312919</Frequency><Timestamp dt:dt="r8">86948306030</Timestamp><Current dt:dt="…	75.028	2135719	2132219	2135719	2132202	1	right	1049634246	2017-10-05	17:07:38	15:07:38	female	113241	29756	-1	29740	114769	113258	-1	113241	407163	379811	-1	379785	22				1	10	20	phaseUPFAce	phaseXPface	11	NF09	1813146	1812846	1813146	1812842	d	1812842	1811007	1812842	1811001	1835
GofDak_1024-768_new	11	3	21	<?xml version="1.0"?>\n<Clock xmlns:dt="urn:schemas-microsoft-com:datatypes"><Description dt:dt="string">E-Prime Primary Realtime Clock</Description><StartTime><Timestamp dt:dt="int">0</Timestamp><DateUtc dt:dt="string">2017-05-10T15:07:38Z</DateUtc></StartTime><FrequencyChanges><FrequencyChange><Frequency dt:dt="r8">3312919</Frequency><Timestamp dt:dt="r8">86948306030</Timestamp><Current dt:dt="…	75.028	2135719	2132219	2135719	2132202	1	right	1049634246	2017-10-05	17:07:38	15:07:38	female	113241	29756	-1	29740	114769	113258	-1	113241	407163	379811	-1	379785	22				1	10	20	phaseUPFAce	phaseXPface	12	NM03	1816545	1816245	1816545	1816239	l	1816239	1814419	1816239	1814409	1820
GofDak_1024-768_new	11	3	21	<?xml version="1.0"?>\n<Clock xmlns:dt="urn:schemas-microsoft-com:datatypes"><Description dt:dt="string">E-Prime Primary Realtime Clock</Description><StartTime><Timestamp dt:dt="int">0</Timestamp><DateUtc dt:dt="string">2017-05-10T15:07:38Z</DateUtc></StartTime><FrequencyChanges><FrequencyChange><Frequency dt:dt="r8">3312919</Frequency><Timestamp dt:dt="r8">86948306030</Timestamp><Current dt:dt="…	75.028	2135719	2132219	2135719	2132202	1	right	1049634246	2017-10-05	17:07:38	15:07:38	female	113241	29756	-1	29740	114769	113258	-1	113241	407163	379811	-1	379785	22				1	10	20	phaseUPFAce	phaseXPface	13	NM101	1819677	1819377	1819677	1819363	d	1819363	1817751	1819363	1817745	1612
GofDak_1024-768_new	11	3	21	<?xml version="1.0"?>\n<Clock xmlns:dt="urn:schemas-microsoft-com:datatypes"><Description dt:dt="string">E-Prime Primary Realtime Clock</Description><StartTime><Timestamp dt:dt="int">0</Timestamp><DateUtc dt:dt="string">2017-05-10T15:07:38Z</DateUtc></StartTime><FrequencyChanges><FrequencyChange><Frequency dt:dt="r8">3312919</Frequency><Timestamp dt:dt="r8">86948306030</Timestamp><Current dt:dt="…	75.028	2135719	2132219	2135719	2132202	1	right	1049634246	2017-10-05	17:07:38	15:07:38	female	113241	29756	-1	29740	114769	113258	-1	113241	407163	379811	-1	379785	22				1	10	20	phaseUPFAce	phaseXPface	14	NF27	1823195	1822895	1823195	1822881	d	1822881	1821043	1822881	1821033	1838
GofDak_1024-768_new	11	3	21	<?xml version="1.0"?>\n<Clock xmlns:dt="urn:schemas-microsoft-com:datatypes"><Description dt:dt="string">E-Prime Primary Realtime Clock</Description><StartTime><Timestamp dt:dt="int">0</Timestamp><DateUtc dt:dt="string">2017-05-10T15:07:38Z</DateUtc></StartTime><FrequencyChanges><FrequencyChange><Frequency dt:dt="r8">3312919</Frequency><Timestamp dt:dt="r8">86948306030</Timestamp><Current dt:dt="…	75.028	2135719	2132219	2135719	2132202	1	right	1049634246	2017-10-05	17:07:38	15:07:38	female	113241	29756	-1	29740	114769	113258	-1	113241	407163	379811	-1	379785	22				1	10	20	phaseUPFAce	phaseXPface	15	NM13	1826634	1826334	1826634	1826321	l	1826321	1824615	1826321	1824601	1706
GofDak_1024-768_new	11	3	21	<?xml version="1.0"?>\n<Clock xmlns:dt="urn:schemas-microsoft-com:datatypes"><Description dt:dt="string">E-Prime Primary Realtime Clock</Description><StartTime><Timestamp dt:dt="int">0</Timestamp><DateUtc dt:dt="string">2017-05-10T15:07:38Z</DateUtc></StartTime><FrequencyChanges><FrequencyChange><Frequency dt:dt="r8">3312919</Frequency><Timestamp dt:dt="r8">86948306030</Timestamp><Current dt:dt="…	75.028	2135719	2132219	2135719	2132202	1	right	1049634246	2017-10-05	17:07:38	15:07:38	female	113241	29756	-1	29740	114769	113258	-1	113241	407163	379811	-1	379785	22				1	10	20	phaseUPFAce	phaseXPface	16	NM10	1830433	1830133	1830433	1830119	l	1830119	1828507	1830119	1828496	1612
GofDak_1024-768_new	11	3	21	<?xml version="1.0"?>\n<Clock xmlns:dt="urn:schemas-microsoft-com:datatypes"><Description dt:dt="string">E-Prime Primary Realtime Clock</Description><StartTime><Timestamp dt:dt="int">0</Timestamp><DateUtc dt:dt="string">2017-05-10T15:07:38Z</DateUtc></StartTime><FrequencyChanges><FrequencyChange><Frequency dt:dt="r8">3312919</Frequency><Timestamp dt:dt="r8">86948306030</Timestamp><Current dt:dt="…	75.028	2135719	2132219	2135719	2132202	1	right	1049634246	2017-10-05	17:07:38	15:07:38	female	113241	29756	-1	29740	114769	113258	-1	113241	407163	379811	-1	379785	22				1	10	20	phaseUPFAce	phaseXPface	17	NM03	1834258	1833958	1834258	1833955	l	1833955	1832225	1833955	1832208	1730
GofDak_1024-768_new	11	3	21	<?xml version="1.0"?>\n<Clock xmlns:dt="urn:schemas-microsoft-com:datatypes"><Description dt:dt="string">E-Prime Primary Realtime Clock</Description><StartTime><Timestamp dt:dt="int">0</Timestamp><DateUtc dt:dt="string">2017-05-10T15:07:38Z</DateUtc></StartTime><FrequencyChanges><FrequencyChange><Frequency dt:dt="r8">3312919</Frequency><Timestamp dt:dt="r8">86948306030</Timestamp><Current dt:dt="…	75.028	2135719	2132219	2135719	2132202	1	right	1049634246	2017-10-05	17:07:38	15:07:38	female	113241	29756	-1	29740	114769	113258	-1	113241	407163	379811	-1	379785	22				1	10	20	phaseUPFAce	phaseXPface	18	NM02	1837443	1837143	1837443	1837137	d	1837137	1835251	1837137	1835240	1886
GofDak_1024-768_new	11	3	21	<?xml version="1.0"?>\n<Clock xmlns:dt="urn:schemas-microsoft-com:datatypes"><Description dt:dt="string">E-Prime Primary Realtime Clock</Description><StartTime><Timestamp dt:dt="int">0</Timestamp><DateUtc dt:dt="string">2017-05-10T15:07:38Z</DateUtc></StartTime><FrequencyChanges><FrequencyChange><Frequency dt:dt="r8">3312919</Frequency><Timestamp dt:dt="r8">86948306030</Timestamp><Current dt:dt="…	75.028	2135719	2132219	2135719	2132202	1	right	1049634246	2017-10-05	17:07:38	15:07:38	female	113241	29756	-1	29740	114769	113258	-1	113241	407163	379811	-1	379785	22				1	10	20	phaseUPFAce	phaseXPface	19	NM02	1841122	1840822	1841122	1840812	l	1840812	1838849	1840812	1838840	1963
GofDak_1024-768_new	11	3	21	<?xml version="1.0"?>\n<Clock xmlns:dt="urn:schemas-microsoft-com:datatypes"><Description dt:dt="string">E-Prime Primary Realtime Clock</Description><StartTime><Timestamp dt:dt="int">0</Timestamp><DateUtc dt:dt="string">2017-05-10T15:07:38Z</DateUtc></StartTime><FrequencyChanges><FrequencyChange><Frequency dt:dt="r8">3312919</Frequency><Timestamp dt:dt="r8">86948306030</Timestamp><Current dt:dt="…	75.028	2135719	2132219	2135719	2132202	1	right	1049634246	2017-10-05	17:07:38	15:07:38	female	113241	29756	-1	29740	114769	113258	-1	113241	407163	379811	-1	379785	22				1	10	20	phaseUPFAce	phaseXPface	20	NF09	1844414	1844114	1844414	1844112	d	1844112	1842488	1844112	1842472	1624
GofDak_1024-768_new	11	3	21	<?xml version="1.0"?>\n<Clock xmlns:dt="urn:schemas-microsoft-com:datatypes"><Description dt:dt="string">E-Prime Primary Realtime Clock</Description><StartTime><Timestamp dt:dt="int">0</Timestamp><DateUtc dt:dt="string">2017-05-10T15:07:38Z</DateUtc></StartTime><FrequencyChanges><FrequencyChange><Frequency dt:dt="r8">3312919</Frequency><Timestamp dt:dt="r8">86948306030</Timestamp><Current dt:dt="…	75.028	2135719	2132219	2135719	2132202	1	right	1049634246	2017-10-05	17:07:38	15:07:38	female	113241	29756	-1	29740	114769	113258	-1	113241	407163	379811	-1	379785	23				2	11	21	phaseINVFAce	phaseXPface	1	NM02	1847533	1847233	1847533	1847223	d	1847223	1845713	1847223	1845704	1510
GofDak_1024-768_new	11	3	21	<?xml version="1.0"?>\n<Clock xmlns:dt="urn:schemas-microsoft-com:datatypes"><Description dt:dt="string">E-Prime Primary Realtime Clock</Description><StartTime><Timestamp dt:dt="int">0</Timestamp><DateUtc dt:dt="string">2017-05-10T15:07:38Z</DateUtc></StartTime><FrequencyChanges><FrequencyChange><Frequency dt:dt="r8">3312919</Frequency><Timestamp dt:dt="r8">86948306030</Timestamp><Current dt:dt="…	75.028	2135719	2132219	2135719	2132202	1	right	1049634246	2017-10-05	17:07:38	15:07:38	female	113241	29756	-1	29740	114769	113258	-1	113241	407163	379811	-1	379785	23				2	11	21	phaseINVFAce	phaseXPface	2	NM21	1851451	1851151	1851451	1851138	d	1851138	1849166	1851138	1849151	1972
GofDak_1024-768_new	11	3	21	<?xml version="1.0"?>\n<Clock xmlns:dt="urn:schemas-microsoft-com:datatypes"><Description dt:dt="string">E-Prime Primary Realtime Clock</Description><StartTime><Timestamp dt:dt="int">0</Timestamp><DateUtc dt:dt="string">2017-05-10T15:07:38Z</DateUtc></StartTime><FrequencyChanges><FrequencyChange><Frequency dt:dt="r8">3312919</Frequency><Timestamp dt:dt="r8">86948306030</Timestamp><Current dt:dt="…	75.028	2135719	2132219	2135719	2132202	1	right	1049634246	2017-10-05	17:07:38	15:07:38	female	113241	29756	-1	29740	114769	113258	-1	113241	407163	379811	-1	379785	23				2	11	21	phaseINVFAce	phaseXPface	3	NF106	1854570	1854270	1854570	1854262	d	1854262	1852551	1854262	1852543	1711
GofDak_1024-768_new	11	3	21	<?xml version="1.0"?>\n<Clock xmlns:dt="urn:schemas-microsoft-com:datatypes"><Description dt:dt="string">E-Prime Primary Realtime Clock</Description><StartTime><Timestamp dt:dt="int">0</Timestamp><DateUtc dt:dt="string">2017-05-10T15:07:38Z</DateUtc></StartTime><FrequencyChanges><FrequencyChange><Frequency dt:dt="r8">3312919</Frequency><Timestamp dt:dt="r8">86948306030</Timestamp><Current dt:dt="…	75.028	2135719	2132219	2135719	2132202	1	right	1049634246	2017-10-05	17:07:38	15:07:38	female	113241	29756	-1	29740	114769	113258	-1	113241	407163	379811	-1	379785	23				2	11	21	phaseINVFAce	phaseXPface	4	NM05	1857956	1857656	1857956	1857649	l	1857649	1855736	1857649	1855719	1913
GofDak_1024-768_new	11	3	21	<?xml version="1.0"?>\n<Clock xmlns:dt="urn:schemas-microsoft-com:datatypes"><Description dt:dt="string">E-Prime Primary Realtime Clock</Description><StartTime><Timestamp dt:dt="int">0</Timestamp><DateUtc dt:dt="string">2017-05-10T15:07:38Z</DateUtc></StartTime><FrequencyChanges><FrequencyChange><Frequency dt:dt="r8">3312919</Frequency><Timestamp dt:dt="r8">86948306030</Timestamp><Current dt:dt="…	75.028	2135719	2132219	2135719	2132202	1	right	1049634246	2017-10-05	17:07:38	15:07:38	female	113241	29756	-1	29740	114769	113258	-1	113241	407163	379811	-1	379785	23				2	11	21	phaseINVFAce	phaseXPface	5	NM09	1861514	1861214	1861514	1861210	l	1861210	1859215	1861210	1859207	1995
GofDak_1024-768_new	11	3	21	<?xml version="1.0"?>\n<Clock xmlns:dt="urn:schemas-microsoft-com:datatypes"><Description dt:dt="string">E-Prime Primary Realtime Clock</Description><StartTime><Timestamp dt:dt="int">0</Timestamp><DateUtc dt:dt="string">2017-05-10T15:07:38Z</DateUtc></StartTime><FrequencyChanges><FrequencyChange><Frequency dt:dt="r8">3312919</Frequency><Timestamp dt:dt="r8">86948306030</Timestamp><Current dt:dt="…	75.028	2135719	2132219	2135719	2132202	1	right	1049634246	2017-10-05	17:07:38	15:07:38	female	113241	29756	-1	29740	114769	113258	-1	113241	407163	379811	-1	379785	23				2	11	21	phaseINVFAce	phaseXPface	6	NM21	1864820	1864520	1864820	1864516	d	1864516	1862814	1864516	1862799	1702
GofDak_1024-768_new	11	3	21	<?xml version="1.0"?>\n<Clock xmlns:dt="urn:schemas-microsoft-com:datatypes"><Description dt:dt="string">E-Prime Primary Realtime Clock</Description><StartTime><Timestamp dt:dt="int">0</Timestamp><DateUtc dt:dt="string">2017-05-10T15:07:38Z</DateUtc></StartTime><FrequencyChanges><FrequencyChange><Frequency dt:dt="r8">3312919</Frequency><Timestamp dt:dt="r8">86948306030</Timestamp><Current dt:dt="…	75.028	2135719	2132219	2135719	2132202	1	right	1049634246	2017-10-05	17:07:38	15:07:38	female	113241	29756	-1	29740	114769	113258	-1	113241	407163	379811	-1	379785	23				2	11	21	phaseINVFAce	phaseXPface	7	NF02	1869485	1869185	1869485	1869173	d	1869173	1867479	1869173	1867463	1694
GofDak_1024-768_new	11	3	21	<?xml version="1.0"?>\n<Clock xmlns:dt="urn:schemas-microsoft-com:datatypes"><Description dt:dt="string">E-Prime Primary Realtime Clock</Description><StartTime><Timestamp dt:dt="int">0</Timestamp><DateUtc dt:dt="string">2017-05-10T15:07:38Z</DateUtc></StartTime><FrequencyChanges><FrequencyChange><Frequency dt:dt="r8">3312919</Frequency><Timestamp dt:dt="r8">86948306030</Timestamp><Current dt:dt="…	75.028	2135719	2132219	2135719	2132202	1	right	1049634246	2017-10-05	17:07:38	15:07:38	female	113241	29756	-1	29740	114769	113258	-1	113241	407163	379811	-1	379785	23				2	11	21	phaseINVFAce	phaseXPface	8	NM09	1872923	1872623	1872923	1872620	l	1872620	1870677	1872620	1870662	1943
GofDak_1024-768_new	11	3	21	<?xml version="1.0"?>\n<Clock xmlns:dt="urn:schemas-microsoft-com:datatypes"><Description dt:dt="string">E-Prime Primary Realtime Clock</Description><StartTime><Timestamp dt:dt="int">0</Timestamp><DateUtc dt:dt="string">2017-05-10T15:07:38Z</DateUtc></StartTime><FrequencyChanges><FrequencyChange><Frequency dt:dt="r8">3312919</Frequency><Timestamp dt:dt="r8">86948306030</Timestamp><Current dt:dt="…	75.028	2135719	2132219	2135719	2132202	1	right	1049634246	2017-10-05	17:07:38	15:07:38	female	113241	29756	-1	29740	114769	113258	-1	113241	407163	379811	-1	379785	23				2	11	21	phaseINVFAce	phaseXPface	9	NF02	1876136	1875836	1876136	1875832	l	1875832	1874183	1875832	1874166	1649
GofDak_1024-768_new	11	3	21	<?xml version="1.0"?>\n<Clock xmlns:dt="urn:schemas-microsoft-com:datatypes"><Description dt:dt="string">E-Prime Primary Realtime Clock</Description><StartTime><Timestamp dt:dt="int">0</Timestamp><DateUtc dt:dt="string">2017-05-10T15:07:38Z</DateUtc></StartTime><FrequencyChanges><FrequencyChange><Frequency dt:dt="r8">3312919</Frequency><Timestamp dt:dt="r8">86948306030</Timestamp><Current dt:dt="…	75.028	2135719	2132219	2135719	2132202	1	right	1049634246	2017-10-05	17:07:38	15:07:38	female	113241	29756	-1	29740	114769	113258	-1	113241	407163	379811	-1	379785	23				2	11	21	phaseINVFAce	phaseXPface	10	NM02	1879414	1879114	1879414	1879106	l	1879106	1877528	1879106	1877518	1578
GofDak_1024-768_new	11	3	21	<?xml version="1.0"?>\n<Clock xmlns:dt="urn:schemas-microsoft-com:datatypes"><Description dt:dt="string">E-Prime Primary Realtime Clock</Description><StartTime><Timestamp dt:dt="int">0</Timestamp><DateUtc dt:dt="string">2017-05-10T15:07:38Z</DateUtc></StartTime><FrequencyChanges><FrequencyChange><Frequency dt:dt="r8">3312919</Frequency><Timestamp dt:dt="r8">86948306030</Timestamp><Current dt:dt="…	75.028	2135719	2132219	2135719	2132202	1	right	1049634246	2017-10-05	17:07:38	15:07:38	female	113241	29756	-1	29740	114769	113258	-1	113241	407163	379811	-1	379785	23				2	11	21	phaseINVFAce	phaseXPface	11	NM02	1882893	1882593	1882893	1882582	d	1882582	1880967	1882582	1880950	1615
GofDak_1024-768_new	11	3	21	<?xml version="1.0"?>\n<Clock xmlns:dt="urn:schemas-microsoft-com:datatypes"><Description dt:dt="string">E-Prime Primary Realtime Clock</Description><StartTime><Timestamp dt:dt="int">0</Timestamp><DateUtc dt:dt="string">2017-05-10T15:07:38Z</DateUtc></StartTime><FrequencyChanges><FrequencyChange><Frequency dt:dt="r8">3312919</Frequency><Timestamp dt:dt="r8">86948306030</Timestamp><Current dt:dt="…	75.028	2135719	2132219	2135719	2132202	1	right	1049634246	2017-10-05	17:07:38	15:07:38	female	113241	29756	-1	29740	114769	113258	-1	113241	407163	379811	-1	379785	23				2	11	21	phaseINVFAce	phaseXPface	12	NM09	1886252	1885952	1886252	1885945	l	1885945	1883966	1885945	1883950	1979
GofDak_1024-768_new	11	3	21	<?xml version="1.0"?>\n<Clock xmlns:dt="urn:schemas-microsoft-com:datatypes"><Description dt:dt="string">E-Prime Primary Realtime Clock</Description><StartTime><Timestamp dt:dt="int">0</Timestamp><DateUtc dt:dt="string">2017-05-10T15:07:38Z</DateUtc></StartTime><FrequencyChanges><FrequencyChange><Frequency dt:dt="r8">3312919</Frequency><Timestamp dt:dt="r8">86948306030</Timestamp><Current dt:dt="…	75.028	2135719	2132219	2135719	2132202	1	right	1049634246	2017-10-05	17:07:38	15:07:38	female	113241	29756	-1	29740	114769	113258	-1	113241	407163	379811	-1	379785	23				2	11	21	phaseINVFAce	phaseXPface	13	NF01	1889584	1889284	1889584	1889277	l	1889277	1887684	1889277	1887670	1593
GofDak_1024-768_new	11	3	21	<?xml version="1.0"?>\n<Clock xmlns:dt="urn:schemas-microsoft-com:datatypes"><Description dt:dt="string">E-Prime Primary Realtime Clock</Description><StartTime><Timestamp dt:dt="int">0</Timestamp><DateUtc dt:dt="string">2017-05-10T15:07:38Z</DateUtc></StartTime><FrequencyChanges><FrequencyChange><Frequency dt:dt="r8">3312919</Frequency><Timestamp dt:dt="r8">86948306030</Timestamp><Current dt:dt="…	75.028	2135719	2132219	2135719	2132202	1	right	1049634246	2017-10-05	17:07:38	15:07:38	female	113241	29756	-1	29740	114769	113258	-1	113241	407163	379811	-1	379785	23				2	11	21	phaseINVFAce	phaseXPface	14	NM08	1892743	1892443	1892743	1892438	l	1892438	1890617	1892438	1890606	1821
GofDak_1024-768_new	11	3	21	<?xml version="1.0"?>\n<Clock xmlns:dt="urn:schemas-microsoft-com:datatypes"><Description dt:dt="string">E-Prime Primary Realtime Clock</Description><StartTime><Timestamp dt:dt="int">0</Timestamp><DateUtc dt:dt="string">2017-05-10T15:07:38Z</DateUtc></StartTime><FrequencyChanges><FrequencyChange><Frequency dt:dt="r8">3312919</Frequency><Timestamp dt:dt="r8">86948306030</Timestamp><Current dt:dt="…	75.028	2135719	2132219	2135719	2132202	1	right	1049634246	2017-10-05	17:07:38	15:07:38	female	113241	29756	-1	29740	114769	113258	-1	113241	407163	379811	-1	379785	23				2	11	21	phaseINVFAce	phaseXPface	15	NF11	1896128	1895828	1896128	1895825	d	1895825	1893855	1895825	1893837	1970
GofDak_1024-768_new	11	3	21	<?xml version="1.0"?>\n<Clock xmlns:dt="urn:schemas-microsoft-com:datatypes"><Description dt:dt="string">E-Prime Primary Realtime Clock</Description><StartTime><Timestamp dt:dt="int">0</Timestamp><DateUtc dt:dt="string">2017-05-10T15:07:38Z</DateUtc></StartTime><FrequencyChanges><FrequencyChange><Frequency dt:dt="r8">3312919</Frequency><Timestamp dt:dt="r8">86948306030</Timestamp><Current dt:dt="…	75.028	2135719	2132219	2135719	2132202	1	right	1049634246	2017-10-05	17:07:38	15:07:38	female	113241	29756	-1	29740	114769	113258	-1	113241	407163	379811	-1	379785	23				2	11	21	phaseINVFAce	phaseXPface	16	NM02	1899447	1899147	1899447	1899135	l	1899135	1897281	1899135	1897269	1854
GofDak_1024-768_new	11	3	21	<?xml version="1.0"?>\n<Clock xmlns:dt="urn:schemas-microsoft-com:datatypes"><Description dt:dt="string">E-Prime Primary Realtime Clock</Description><StartTime><Timestamp dt:dt="int">0</Timestamp><DateUtc dt:dt="string">2017-05-10T15:07:38Z</DateUtc></StartTime><FrequencyChanges><FrequencyChange><Frequency dt:dt="r8">3312919</Frequency><Timestamp dt:dt="r8">86948306030</Timestamp><Current dt:dt="…	75.028	2135719	2132219	2135719	2132202	1	right	1049634246	2017-10-05	17:07:38	15:07:38	female	113241	29756	-1	29740	114769	113258	-1	113241	407163	379811	-1	379785	23				2	11	21	phaseINVFAce	phaseXPface	17	NF27	1902779	1902479	1902779	1902476	d	1902476	1900799	1902476	1900789	1677
GofDak_1024-768_new	11	3	21	<?xml version="1.0"?>\n<Clock xmlns:dt="urn:schemas-microsoft-com:datatypes"><Description dt:dt="string">E-Prime Primary Realtime Clock</Description><StartTime><Timestamp dt:dt="int">0</Timestamp><DateUtc dt:dt="string">2017-05-10T15:07:38Z</DateUtc></StartTime><FrequencyChanges><FrequencyChange><Frequency dt:dt="r8">3312919</Frequency><Timestamp dt:dt="r8">86948306030</Timestamp><Current dt:dt="…	75.028	2135719	2132219	2135719	2132202	1	right	1049634246	2017-10-05	17:07:38	15:07:38	female	113241	29756	-1	29740	114769	113258	-1	113241	407163	379811	-1	379785	23				2	11	21	phaseINVFAce	phaseXPface	18	NF06	1906364	1906064	1906364	1906062	d	1906062	1904371	1906062	1904357	1691
GofDak_1024-768_new	11	3	21	<?xml version="1.0"?>\n<Clock xmlns:dt="urn:schemas-microsoft-com:datatypes"><Description dt:dt="string">E-Prime Primary Realtime Clock</Description><StartTime><Timestamp dt:dt="int">0</Timestamp><DateUtc dt:dt="string">2017-05-10T15:07:38Z</DateUtc></StartTime><FrequencyChanges><FrequencyChange><Frequency dt:dt="r8">3312919</Frequency><Timestamp dt:dt="r8">86948306030</Timestamp><Current dt:dt="…	75.028	2135719	2132219	2135719	2132202	1	right	1049634246	2017-10-05	17:07:38	15:07:38	female	113241	29756	-1	29740	114769	113258	-1	113241	407163	379811	-1	379785	23				2	11	21	phaseINVFAce	phaseXPface	19	NM10	1909936	1909636	1909936	1909623	l	1909623	1907797	1909623	1907781	1826
GofDak_1024-768_new	11	3	21	<?xml version="1.0"?>\n<Clock xmlns:dt="urn:schemas-microsoft-com:datatypes"><Description dt:dt="string">E-Prime Primary Realtime Clock</Description><StartTime><Timestamp dt:dt="int">0</Timestamp><DateUtc dt:dt="string">2017-05-10T15:07:38Z</DateUtc></StartTime><FrequencyChanges><FrequencyChange><Frequency dt:dt="r8">3312919</Frequency><Timestamp dt:dt="r8">86948306030</Timestamp><Current dt:dt="…	75.028	2135719	2132219	2135719	2132202	1	right	1049634246	2017-10-05	17:07:38	15:07:38	female	113241	29756	-1	29740	114769	113258	-1	113241	407163	379811	-1	379785	23				2	11	21	phaseINVFAce	phaseXPface	20	NM10	1913015	1912715	1913015	1912701	d	1912701	1911116	1912701	1911101	1585
GofDak_1024-768_new	11	3	21	<?xml version="1.0"?>\n<Clock xmlns:dt="urn:schemas-microsoft-com:datatypes"><Description dt:dt="string">E-Prime Primary Realtime Clock</Description><StartTime><Timestamp dt:dt="int">0</Timestamp><DateUtc dt:dt="string">2017-05-10T15:07:38Z</DateUtc></StartTime><FrequencyChanges><FrequencyChange><Frequency dt:dt="r8">3312919</Frequency><Timestamp dt:dt="r8">86948306030</Timestamp><Current dt:dt="…	75.028	2135719	2132219	2135719	2132202	1	right	1049634246	2017-10-05	17:07:38	15:07:38	female	113241	29756	-1	29740	114769	113258	-1	113241	407163	379811	-1	379785	24				1	11	22	phaseUPFAce	phaseXPface	1	NM05	1926983	1926683	1926983	1926670	d	1926670	1924737	1926670	1924724	1933
GofDak_1024-768_new	11	3	21	<?xml version="1.0"?>\n<Clock xmlns:dt="urn:schemas-microsoft-com:datatypes"><Description dt:dt="string">E-Prime Primary Realtime Clock</Description><StartTime><Timestamp dt:dt="int">0</Timestamp><DateUtc dt:dt="string">2017-05-10T15:07:38Z</DateUtc></StartTime><FrequencyChanges><FrequencyChange><Frequency dt:dt="r8">3312919</Frequency><Timestamp dt:dt="r8">86948306030</Timestamp><Current dt:dt="…	75.028	2135719	2132219	2135719	2132202	1	right	1049634246	2017-10-05	17:07:38	15:07:38	female	113241	29756	-1	29740	114769	113258	-1	113241	407163	379811	-1	379785	24				1	11	22	phaseUPFAce	phaseXPface	2	NM09	1932608	1932308	1932608	1932299	l	1932299	1930522	1932299	1930509	1777
GofDak_1024-768_new	11	3	21	<?xml version="1.0"?>\n<Clock xmlns:dt="urn:schemas-microsoft-com:datatypes"><Description dt:dt="string">E-Prime Primary Realtime Clock</Description><StartTime><Timestamp dt:dt="int">0</Timestamp><DateUtc dt:dt="string">2017-05-10T15:07:38Z</DateUtc></StartTime><FrequencyChanges><FrequencyChange><Frequency dt:dt="r8">3312919</Frequency><Timestamp dt:dt="r8">86948306030</Timestamp><Current dt:dt="…	75.028	2135719	2132219	2135719	2132202	1	right	1049634246	2017-10-05	17:07:38	15:07:38	female	113241	29756	-1	29740	114769	113258	-1	113241	407163	379811	-1	379785	24				1	11	22	phaseUPFAce	phaseXPface	3	NF27	1935940	1935640	1935940	1935632	l	1935632	1933654	1935632	1933643	1978
GofDak_1024-768_new	11	3	21	<?xml version="1.0"?>\n<Clock xmlns:dt="urn:schemas-microsoft-com:datatypes"><Description dt:dt="string">E-Prime Primary Realtime Clock</Description><StartTime><Timestamp dt:dt="int">0</Timestamp><DateUtc dt:dt="string">2017-05-10T15:07:38Z</DateUtc></StartTime><FrequencyChanges><FrequencyChange><Frequency dt:dt="r8">3312919</Frequency><Timestamp dt:dt="r8">86948306030</Timestamp><Current dt:dt="…	75.028	2135719	2132219	2135719	2132202	1	right	1049634246	2017-10-05	17:07:38	15:07:38	female	113241	29756	-1	29740	114769	113258	-1	113241	407163	379811	-1	379785	24				1	11	22	phaseUPFAce	phaseXPface	4	NM03	1939059	1938759	1939059	1938755	l	1938755	1936866	1938755	1936851	1889
GofDak_1024-768_new	11	3	21	<?xml version="1.0"?>\n<Clock xmlns:dt="urn:schemas-microsoft-com:datatypes"><Description dt:dt="string">E-Prime Primary Realtime Clock</Description><StartTime><Timestamp dt:dt="int">0</Timestamp><DateUtc dt:dt="string">2017-05-10T15:07:38Z</DateUtc></StartTime><FrequencyChanges><FrequencyChange><Frequency dt:dt="r8">3312919</Frequency><Timestamp dt:dt="r8">86948306030</Timestamp><Current dt:dt="…	75.028	2135719	2132219	2135719	2132202	1	right	1049634246	2017-10-05	17:07:38	15:07:38	female	113241	29756	-1	29740	114769	113258	-1	113241	407163	379811	-1	379785	24				1	11	22	phaseUPFAce	phaseXPface	5	NM04	1942297	1941997	1942297	1941994	l	1941994	1940078	1941994	1940067	1916
GofDak_1024-768_new	11	3	21	<?xml version="1.0"?>\n<Clock xmlns:dt="urn:schemas-microsoft-com:datatypes"><Description dt:dt="string">E-Prime Primary Realtime Clock</Description><StartTime><Timestamp dt:dt="int">0</Timestamp><DateUtc dt:dt="string">2017-05-10T15:07:38Z</DateUtc></StartTime><FrequencyChanges><FrequencyChange><Frequency dt:dt="r8">3312919</Frequency><Timestamp dt:dt="r8">86948306030</Timestamp><Current dt:dt="…	75.028	2135719	2132219	2135719	2132202	1	right	1049634246	2017-10-05	17:07:38	15:07:38	female	113241	29756	-1	29740	114769	113258	-1	113241	407163	379811	-1	379785	24				1	11	22	phaseUPFAce	phaseXPface	6	NF06	1945283	1944983	1945283	1944971	l	1944971	1943317	1944971	1943307	1654
GofDak_1024-768_new	11	3	21	<?xml version="1.0"?>\n<Clock xmlns:dt="urn:schemas-microsoft-com:datatypes"><Description dt:dt="string">E-Prime Primary Realtime Clock</Description><StartTime><Timestamp dt:dt="int">0</Timestamp><DateUtc dt:dt="string">2017-05-10T15:07:38Z</DateUtc></StartTime><FrequencyChanges><FrequencyChange><Frequency dt:dt="r8">3312919</Frequency><Timestamp dt:dt="r8">86948306030</Timestamp><Current dt:dt="…	75.028	2135719	2132219	2135719	2132202	1	right	1049634246	2017-10-05	17:07:38	15:07:38	female	113241	29756	-1	29740	114769	113258	-1	113241	407163	379811	-1	379785	24				1	11	22	phaseUPFAce	phaseXPface	7	NM08	1948388	1948088	1948388	1948073	l	1948073	1946249	1948073	1946235	1824
GofDak_1024-768_new	11	3	21	<?xml version="1.0"?>\n<Clock xmlns:dt="urn:schemas-microsoft-com:datatypes"><Description dt:dt="string">E-Prime Primary Realtime Clock</Description><StartTime><Timestamp dt:dt="int">0</Timestamp><DateUtc dt:dt="string">2017-05-10T15:07:38Z</DateUtc></StartTime><FrequencyChanges><FrequencyChange><Frequency dt:dt="r8">3312919</Frequency><Timestamp dt:dt="r8">86948306030</Timestamp><Current dt:dt="…	75.028	2135719	2132219	2135719	2132202	1	right	1049634246	2017-10-05	17:07:38	15:07:38	female	113241	29756	-1	29740	114769	113258	-1	113241	407163	379811	-1	379785	24				1	11	22	phaseUPFAce	phaseXPface	8	NM101	1951427	1951127	1951427	1951124	d	1951124	1949368	1951124	1949355	1756
GofDak_1024-768_new	11	3	21	<?xml version="1.0"?>\n<Clock xmlns:dt="urn:schemas-microsoft-com:datatypes"><Description dt:dt="string">E-Prime Primary Realtime Clock</Description><StartTime><Timestamp dt:dt="int">0</Timestamp><DateUtc dt:dt="string">2017-05-10T15:07:38Z</DateUtc></StartTime><FrequencyChanges><FrequencyChange><Frequency dt:dt="r8">3312919</Frequency><Timestamp dt:dt="r8">86948306030</Timestamp><Current dt:dt="…	75.028	2135719	2132219	2135719	2132202	1	right	1049634246	2017-10-05	17:07:38	15:07:38	female	113241	29756	-1	29740	114769	113258	-1	113241	407163	379811	-1	379785	24				1	11	22	phaseUPFAce	phaseXPface	9	NF109	1954999	1954699	1954999	1954688	l	1954688	1952740	1954688	1952723	1948
GofDak_1024-768_new	11	3	21	<?xml version="1.0"?>\n<Clock xmlns:dt="urn:schemas-microsoft-com:datatypes"><Description dt:dt="string">E-Prime Primary Realtime Clock</Description><StartTime><Timestamp dt:dt="int">0</Timestamp><DateUtc dt:dt="string">2017-05-10T15:07:38Z</DateUtc></StartTime><FrequencyChanges><FrequencyChange><Frequency dt:dt="r8">3312919</Frequency><Timestamp dt:dt="r8">86948306030</Timestamp><Current dt:dt="…	75.028	2135719	2132219	2135719	2132202	1	right	1049634246	2017-10-05	17:07:38	15:07:38	female	113241	29756	-1	29740	114769	113258	-1	113241	407163	379811	-1	379785	24				1	11	22	phaseUPFAce	phaseXPface	10	NF109	1958011	1957711	1958011	1957706	d	1957706	1956085	1957706	1956074	1621
GofDak_1024-768_new	11	3	21	<?xml version="1.0"?>\n<Clock xmlns:dt="urn:schemas-microsoft-com:datatypes"><Description dt:dt="string">E-Prime Primary Realtime Clock</Description><StartTime><Timestamp dt:dt="int">0</Timestamp><DateUtc dt:dt="string">2017-05-10T15:07:38Z</DateUtc></StartTime><FrequencyChanges><FrequencyChange><Frequency dt:dt="r8">3312919</Frequency><Timestamp dt:dt="r8">86948306030</Timestamp><Current dt:dt="…	75.028	2135719	2132219	2135719	2132202	1	right	1049634246	2017-10-05	17:07:38	15:07:38	female	113241	29756	-1	29740	114769	113258	-1	113241	407163	379811	-1	379785	24				1	11	22	phaseUPFAce	phaseXPface	11	NM05	1960917	1960617	1960917	1960608	d	1960608	1959058	1960608	1959042	1550
GofDak_1024-768_new	11	3	21	<?xml version="1.0"?>\n<Clock xmlns:dt="urn:schemas-microsoft-com:datatypes"><Description dt:dt="string">E-Prime Primary Realtime Clock</Description><StartTime><Timestamp dt:dt="int">0</Timestamp><DateUtc dt:dt="string">2017-05-10T15:07:38Z</DateUtc></StartTime><FrequencyChanges><FrequencyChange><Frequency dt:dt="r8">3312919</Frequency><Timestamp dt:dt="r8">86948306030</Timestamp><Current dt:dt="…	75.028	2135719	2132219	2135719	2132202	1	right	1049634246	2017-10-05	17:07:38	15:07:38	female	113241	29756	-1	29740	114769	113258	-1	113241	407163	379811	-1	379785	24				1	11	22	phaseUPFAce	phaseXPface	12	NM21	1964129	1963829	1964129	1963827	l	1963827	1962016	1963827	1962002	1811
GofDak_1024-768_new	11	3	21	<?xml version="1.0"?>\n<Clock xmlns:dt="urn:schemas-microsoft-com:datatypes"><Description dt:dt="string">E-Prime Primary Realtime Clock</Description><StartTime><Timestamp dt:dt="int">0</Timestamp><DateUtc dt:dt="string">2017-05-10T15:07:38Z</DateUtc></StartTime><FrequencyChanges><FrequencyChange><Frequency dt:dt="r8">3312919</Frequency><Timestamp dt:dt="r8">86948306030</Timestamp><Current dt:dt="…	75.028	2135719	2132219	2135719	2132202	1	right	1049634246	2017-10-05	17:07:38	15:07:38	female	113241	29756	-1	29740	114769	113258	-1	113241	407163	379811	-1	379785	24				1	11	22	phaseUPFAce	phaseXPface	13	NM09	1967408	1967108	1967408	1967100	l	1967100	1965362	1967100	1965354	1738
GofDak_1024-768_new	11	3	21	<?xml version="1.0"?>\n<Clock xmlns:dt="urn:schemas-microsoft-com:datatypes"><Description dt:dt="string">E-Prime Primary Realtime Clock</Description><StartTime><Timestamp dt:dt="int">0</Timestamp><DateUtc dt:dt="string">2017-05-10T15:07:38Z</DateUtc></StartTime><FrequencyChanges><FrequencyChange><Frequency dt:dt="r8">3312919</Frequency><Timestamp dt:dt="r8">86948306030</Timestamp><Current dt:dt="…	75.028	2135719	2132219	2135719	2132202	1	right	1049634246	2017-10-05	17:07:38	15:07:38	female	113241	29756	-1	29740	114769	113258	-1	113241	407163	379811	-1	379785	24				1	11	22	phaseUPFAce	phaseXPface	14	NF04	1970527	1970227	1970527	1970219	l	1970219	1968401	1970219	1968386	1818
GofDak_1024-768_new	11	3	21	<?xml version="1.0"?>\n<Clock xmlns:dt="urn:schemas-microsoft-com:datatypes"><Description dt:dt="string">E-Prime Primary Realtime Clock</Description><StartTime><Timestamp dt:dt="int">0</Timestamp><DateUtc dt:dt="string">2017-05-10T15:07:38Z</DateUtc></StartTime><FrequencyChanges><FrequencyChange><Frequency dt:dt="r8">3312919</Frequency><Timestamp dt:dt="r8">86948306030</Timestamp><Current dt:dt="…	75.028	2135719	2132219	2135719	2132202	1	right	1049634246	2017-10-05	17:07:38	15:07:38	female	113241	29756	-1	29740	114769	113258	-1	113241	407163	379811	-1	379785	24				1	11	22	phaseUPFAce	phaseXPface	15	NF105	1973552	1973252	1973552	1973239	d	1973239	1971546	1973239	1971538	1693
GofDak_1024-768_new	11	3	21	<?xml version="1.0"?>\n<Clock xmlns:dt="urn:schemas-microsoft-com:datatypes"><Description dt:dt="string">E-Prime Primary Realtime Clock</Description><StartTime><Timestamp dt:dt="int">0</Timestamp><DateUtc dt:dt="string">2017-05-10T15:07:38Z</DateUtc></StartTime><FrequencyChanges><FrequencyChange><Frequency dt:dt="r8">3312919</Frequency><Timestamp dt:dt="r8">86948306030</Timestamp><Current dt:dt="…	75.028	2135719	2132219	2135719	2132202	1	right	1049634246	2017-10-05	17:07:38	15:07:38	female	113241	29756	-1	29740	114769	113258	-1	113241	407163	379811	-1	379785	24				1	11	22	phaseUPFAce	phaseXPface	16	NF01	1976924	1976624	1976924	1976618	l	1976618	1974932	1976618	1974914	1686
GofDak_1024-768_new	11	3	21	<?xml version="1.0"?>\n<Clock xmlns:dt="urn:schemas-microsoft-com:datatypes"><Description dt:dt="string">E-Prime Primary Realtime Clock</Description><StartTime><Timestamp dt:dt="int">0</Timestamp><DateUtc dt:dt="string">2017-05-10T15:07:38Z</DateUtc></StartTime><FrequencyChanges><FrequencyChange><Frequency dt:dt="r8">3312919</Frequency><Timestamp dt:dt="r8">86948306030</Timestamp><Current dt:dt="…	75.028	2135719	2132219	2135719	2132202	1	right	1049634246	2017-10-05	17:07:38	15:07:38	female	113241	29756	-1	29740	114769	113258	-1	113241	407163	379811	-1	379785	24				1	11	22	phaseUPFAce	phaseXPface	17	NM13	1979950	1979650	1979950	1979640	d	1979640	1977930	1979640	1977913	1710
GofDak_1024-768_new	11	3	21	<?xml version="1.0"?>\n<Clock xmlns:dt="urn:schemas-microsoft-com:datatypes"><Description dt:dt="string">E-Prime Primary Realtime Clock</Description><StartTime><Timestamp dt:dt="int">0</Timestamp><DateUtc dt:dt="string">2017-05-10T15:07:38Z</DateUtc></StartTime><FrequencyChanges><FrequencyChange><Frequency dt:dt="r8">3312919</Frequency><Timestamp dt:dt="r8">86948306030</Timestamp><Current dt:dt="…	75.028	2135719	2132219	2135719	2132202	1	right	1049634246	2017-10-05	17:07:38	15:07:38	female	113241	29756	-1	29740	114769	113258	-1	113241	407163	379811	-1	379785	24				1	11	22	phaseUPFAce	phaseXPface	18	NM02	1984028	1983728	1984028	1983720	l	1983720	1981903	1983720	1981897	1817
GofDak_1024-768_new	11	3	21	<?xml version="1.0"?>\n<Clock xmlns:dt="urn:schemas-microsoft-com:datatypes"><Description dt:dt="string">E-Prime Primary Realtime Clock</Description><StartTime><Timestamp dt:dt="int">0</Timestamp><DateUtc dt:dt="string">2017-05-10T15:07:38Z</DateUtc></StartTime><FrequencyChanges><FrequencyChange><Frequency dt:dt="r8">3312919</Frequency><Timestamp dt:dt="r8">86948306030</Timestamp><Current dt:dt="…	75.028	2135719	2132219	2135719	2132202	1	right	1049634246	2017-10-05	17:07:38	15:07:38	female	113241	29756	-1	29740	114769	113258	-1	113241	407163	379811	-1	379785	24				1	11	22	phaseUPFAce	phaseXPface	19	NM101	1987134	1986834	1987134	1986824	d	1986824	1985021	1986824	1985009	1803
GofDak_1024-768_new	11	3	21	<?xml version="1.0"?>\n<Clock xmlns:dt="urn:schemas-microsoft-com:datatypes"><Description dt:dt="string">E-Prime Primary Realtime Clock</Description><StartTime><Timestamp dt:dt="int">0</Timestamp><DateUtc dt:dt="string">2017-05-10T15:07:38Z</DateUtc></StartTime><FrequencyChanges><FrequencyChange><Frequency dt:dt="r8">3312919</Frequency><Timestamp dt:dt="r8">86948306030</Timestamp><Current dt:dt="…	75.028	2135719	2132219	2135719	2132202	1	right	1049634246	2017-10-05	17:07:38	15:07:38	female	113241	29756	-1	29740	114769	113258	-1	113241	407163	379811	-1	379785	24				1	11	22	phaseUPFAce	phaseXPface	20	NF04	1990706	1990406	1990706	1990394	d	1990394	1988566	1990394	1988553	1828
GofDak_1024-768_new	11	3	21	<?xml version="1.0"?>\n<Clock xmlns:dt="urn:schemas-microsoft-com:datatypes"><Description dt:dt="string">E-Prime Primary Realtime Clock</Description><StartTime><Timestamp dt:dt="int">0</Timestamp><DateUtc dt:dt="string">2017-05-10T15:07:38Z</DateUtc></StartTime><FrequencyChanges><FrequencyChange><Frequency dt:dt="r8">3312919</Frequency><Timestamp dt:dt="r8">86948306030</Timestamp><Current dt:dt="…	75.028	2135719	2132219	2135719	2132202	1	right	1049634246	2017-10-05	17:07:38	15:07:38	female	113241	29756	-1	29740	114769	113258	-1	113241	407163	379811	-1	379785	25				1	12	23	phaseUPFAce	phaseXPface	1	NF09	1994758	1994458	1994758	1994451	d	1994451	1992498	1994451	1992489	1953
GofDak_1024-768_new	11	3	21	<?xml version="1.0"?>\n<Clock xmlns:dt="urn:schemas-microsoft-com:datatypes"><Description dt:dt="string">E-Prime Primary Realtime Clock</Description><StartTime><Timestamp dt:dt="int">0</Timestamp><DateUtc dt:dt="string">2017-05-10T15:07:38Z</DateUtc></StartTime><FrequencyChanges><FrequencyChange><Frequency dt:dt="r8">3312919</Frequency><Timestamp dt:dt="r8">86948306030</Timestamp><Current dt:dt="…	75.028	2135719	2132219	2135719	2132202	1	right	1049634246	2017-10-05	17:07:38	15:07:38	female	113241	29756	-1	29740	114769	113258	-1	113241	407163	379811	-1	379785	25				1	12	23	phaseUPFAce	phaseXPface	2	NM04	1998290	1997990	1998290	1997980	l	1997980	1996350	1997980	1996337	1630
GofDak_1024-768_new	11	3	21	<?xml version="1.0"?>\n<Clock xmlns:dt="urn:schemas-microsoft-com:datatypes"><Description dt:dt="string">E-Prime Primary Realtime Clock</Description><StartTime><Timestamp dt:dt="int">0</Timestamp><DateUtc dt:dt="string">2017-05-10T15:07:38Z</DateUtc></StartTime><FrequencyChanges><FrequencyChange><Frequency dt:dt="r8">3312919</Frequency><Timestamp dt:dt="r8">86948306030</Timestamp><Current dt:dt="…	75.028	2135719	2132219	2135719	2132202	1	right	1049634246	2017-10-05	17:07:38	15:07:38	female	113241	29756	-1	29740	114769	113258	-1	113241	407163	379811	-1	379785	25				1	12	23	phaseUPFAce	phaseXPface	3	NF27	2001848	2001548	2001848	2001543	d	2001543	1999602	2001543	1999584	1941
GofDak_1024-768_new	11	3	21	<?xml version="1.0"?>\n<Clock xmlns:dt="urn:schemas-microsoft-com:datatypes"><Description dt:dt="string">E-Prime Primary Realtime Clock</Description><StartTime><Timestamp dt:dt="int">0</Timestamp><DateUtc dt:dt="string">2017-05-10T15:07:38Z</DateUtc></StartTime><FrequencyChanges><FrequencyChange><Frequency dt:dt="r8">3312919</Frequency><Timestamp dt:dt="r8">86948306030</Timestamp><Current dt:dt="…	75.028	2135719	2132219	2135719	2132202	1	right	1049634246	2017-10-05	17:07:38	15:07:38	female	113241	29756	-1	29740	114769	113258	-1	113241	407163	379811	-1	379785	25				1	12	23	phaseUPFAce	phaseXPface	4	NM08	2005687	2005387	2005687	2005377	d	2005377	2003494	2005377	2003488	1883
GofDak_1024-768_new	11	3	21	<?xml version="1.0"?>\n<Clock xmlns:dt="urn:schemas-microsoft-com:datatypes"><Description dt:dt="string">E-Prime Primary Realtime Clock</Description><StartTime><Timestamp dt:dt="int">0</Timestamp><DateUtc dt:dt="string">2017-05-10T15:07:38Z</DateUtc></StartTime><FrequencyChanges><FrequencyChange><Frequency dt:dt="r8">3312919</Frequency><Timestamp dt:dt="r8">86948306030</Timestamp><Current dt:dt="…	75.028	2135719	2132219	2135719	2132202	1	right	1049634246	2017-10-05	17:07:38	15:07:38	female	113241	29756	-1	29740	114769	113258	-1	113241	407163	379811	-1	379785	25				1	12	23	phaseUPFAce	phaseXPface	5	NM05	2009539	2009239	2009539	2009226	l	2009226	2007359	2009226	2007344	1867
GofDak_1024-768_new	11	3	21	<?xml version="1.0"?>\n<Clock xmlns:dt="urn:schemas-microsoft-com:datatypes"><Description dt:dt="string">E-Prime Primary Realtime Clock</Description><StartTime><Timestamp dt:dt="int">0</Timestamp><DateUtc dt:dt="string">2017-05-10T15:07:38Z</DateUtc></StartTime><FrequencyChanges><FrequencyChange><Frequency dt:dt="r8">3312919</Frequency><Timestamp dt:dt="r8">86948306030</Timestamp><Current dt:dt="…	75.028	2135719	2132219	2135719	2132202	1	right	1049634246	2017-10-05	17:07:38	15:07:38	female	113241	29756	-1	29740	114769	113258	-1	113241	407163	379811	-1	379785	25				1	12	23	phaseUPFAce	phaseXPface	6	NM03	2012991	2012691	2012991	2012677	l	2012677	2010758	2012677	2010752	1919
GofDak_1024-768_new	11	3	21	<?xml version="1.0"?>\n<Clock xmlns:dt="urn:schemas-microsoft-com:datatypes"><Description dt:dt="string">E-Prime Primary Realtime Clock</Description><StartTime><Timestamp dt:dt="int">0</Timestamp><DateUtc dt:dt="string">2017-05-10T15:07:38Z</DateUtc></StartTime><FrequencyChanges><FrequencyChange><Frequency dt:dt="r8">3312919</Frequency><Timestamp dt:dt="r8">86948306030</Timestamp><Current dt:dt="…	75.028	2135719	2132219	2135719	2132202	1	right	1049634246	2017-10-05	17:07:38	15:07:38	female	113241	29756	-1	29740	114769	113258	-1	113241	407163	379811	-1	379785	25				1	12	23	phaseUPFAce	phaseXPface	7	NF11	2015923	2015623	2015923	2015608	l	2015608	2014077	2015608	2014072	1531
GofDak_1024-768_new	11	3	21	<?xml version="1.0"?>\n<Clock xmlns:dt="urn:schemas-microsoft-com:datatypes"><Description dt:dt="string">E-Prime Primary Realtime Clock</Description><StartTime><Timestamp dt:dt="int">0</Timestamp><DateUtc dt:dt="string">2017-05-10T15:07:38Z</DateUtc></StartTime><FrequencyChanges><FrequencyChange><Frequency dt:dt="r8">3312919</Frequency><Timestamp dt:dt="r8">86948306030</Timestamp><Current dt:dt="…	75.028	2135719	2132219	2135719	2132202	1	right	1049634246	2017-10-05	17:07:38	15:07:38	female	113241	29756	-1	29740	114769	113258	-1	113241	407163	379811	-1	379785	25				1	12	23	phaseUPFAce	phaseXPface	8	NM04	2018948	2018648	2018948	2018638	d	2018638	2017076	2018638	2017064	1562
GofDak_1024-768_new	11	3	21	<?xml version="1.0"?>\n<Clock xmlns:dt="urn:schemas-microsoft-com:datatypes"><Description dt:dt="string">E-Prime Primary Realtime Clock</Description><StartTime><Timestamp dt:dt="int">0</Timestamp><DateUtc dt:dt="string">2017-05-10T15:07:38Z</DateUtc></StartTime><FrequencyChanges><FrequencyChange><Frequency dt:dt="r8">3312919</Frequency><Timestamp dt:dt="r8">86948306030</Timestamp><Current dt:dt="…	75.028	2135719	2132219	2135719	2132202	1	right	1049634246	2017-10-05	17:07:38	15:07:38	female	113241	29756	-1	29740	114769	113258	-1	113241	407163	379811	-1	379785	25				1	12	23	phaseUPFAce	phaseXPface	9	NM21	2022308	2022008	2022308	2022005	d	2022005	2020021	2022005	2020015	1984
GofDak_1024-768_new	11	3	21	<?xml version="1.0"?>\n<Clock xmlns:dt="urn:schemas-microsoft-com:datatypes"><Description dt:dt="string">E-Prime Primary Realtime Clock</Description><StartTime><Timestamp dt:dt="int">0</Timestamp><DateUtc dt:dt="string">2017-05-10T15:07:38Z</DateUtc></StartTime><FrequencyChanges><FrequencyChange><Frequency dt:dt="r8">3312919</Frequency><Timestamp dt:dt="r8">86948306030</Timestamp><Current dt:dt="…	75.028	2135719	2132219	2135719	2132202	1	right	1049634246	2017-10-05	17:07:38	15:07:38	female	113241	29756	-1	29740	114769	113258	-1	113241	407163	379811	-1	379785	25				1	12	23	phaseUPFAce	phaseXPface	10	NF106	2025839	2025539	2025839	2025531	d	2025531	2023953	2025531	2023943	1578
GofDak_1024-768_new	11	3	21	<?xml version="1.0"?>\n<Clock xmlns:dt="urn:schemas-microsoft-com:datatypes"><Description dt:dt="string">E-Prime Primary Realtime Clock</Description><StartTime><Timestamp dt:dt="int">0</Timestamp><DateUtc dt:dt="string">2017-05-10T15:07:38Z</DateUtc></StartTime><FrequencyChanges><FrequencyChange><Frequency dt:dt="r8">3312919</Frequency><Timestamp dt:dt="r8">86948306030</Timestamp><Current dt:dt="…	75.028	2135719	2132219	2135719	2132202	1	right	1049634246	2017-10-05	17:07:38	15:07:38	female	113241	29756	-1	29740	114769	113258	-1	113241	407163	379811	-1	379785	25				1	12	23	phaseUPFAce	phaseXPface	11	NM03	2029611	2029311	2029611	2029301	d	2029301	2027698	2029301	2027687	1603
GofDak_1024-768_new	11	3	21	<?xml version="1.0"?>\n<Clock xmlns:dt="urn:schemas-microsoft-com:datatypes"><Description dt:dt="string">E-Prime Primary Realtime Clock</Description><StartTime><Timestamp dt:dt="int">0</Timestamp><DateUtc dt:dt="string">2017-05-10T15:07:38Z</DateUtc></StartTime><FrequencyChanges><FrequencyChange><Frequency dt:dt="r8">3312919</Frequency><Timestamp dt:dt="r8">86948306030</Timestamp><Current dt:dt="…	75.028	2135719	2132219	2135719	2132202	1	right	1049634246	2017-10-05	17:07:38	15:07:38	female	113241	29756	-1	29740	114769	113258	-1	113241	407163	379811	-1	379785	25				1	12	23	phaseUPFAce	phaseXPface	12	NF109	2033010	2032710	2033010	2032698	l	2032698	2031137	2032698	2031119	1561
GofDak_1024-768_new	11	3	21	<?xml version="1.0"?>\n<Clock xmlns:dt="urn:schemas-microsoft-com:datatypes"><Description dt:dt="string">E-Prime Primary Realtime Clock</Description><StartTime><Timestamp dt:dt="int">0</Timestamp><DateUtc dt:dt="string">2017-05-10T15:07:38Z</DateUtc></StartTime><FrequencyChanges><FrequencyChange><Frequency dt:dt="r8">3312919</Frequency><Timestamp dt:dt="r8">86948306030</Timestamp><Current dt:dt="…	75.028	2135719	2132219	2135719	2132202	1	right	1049634246	2017-10-05	17:07:38	15:07:38	female	113241	29756	-1	29740	114769	113258	-1	113241	407163	379811	-1	379785	25				1	12	23	phaseUPFAce	phaseXPface	13	NF04	2035769	2035469	2035769	2035466	l	2035466	2033949	2035466	2033943	1517
GofDak_1024-768_new	11	3	21	<?xml version="1.0"?>\n<Clock xmlns:dt="urn:schemas-microsoft-com:datatypes"><Description dt:dt="string">E-Prime Primary Realtime Clock</Description><StartTime><Timestamp dt:dt="int">0</Timestamp><DateUtc dt:dt="string">2017-05-10T15:07:38Z</DateUtc></StartTime><FrequencyChanges><FrequencyChange><Frequency dt:dt="r8">3312919</Frequency><Timestamp dt:dt="r8">86948306030</Timestamp><Current dt:dt="…	75.028	2135719	2132219	2135719	2132202	1	right	1049634246	2017-10-05	17:07:38	15:07:38	female	113241	29756	-1	29740	114769	113258	-1	113241	407163	379811	-1	379785	25				1	12	23	phaseUPFAce	phaseXPface	14	NM03	2039487	2039187	2039487	2039175	d	2039175	2037188	2039175	2037183	1987
GofDak_1024-768_new	11	3	21	<?xml version="1.0"?>\n<Clock xmlns:dt="urn:schemas-microsoft-com:datatypes"><Description dt:dt="string">E-Prime Primary Realtime Clock</Description><StartTime><Timestamp dt:dt="int">0</Timestamp><DateUtc dt:dt="string">2017-05-10T15:07:38Z</DateUtc></StartTime><FrequencyChanges><FrequencyChange><Frequency dt:dt="r8">3312919</Frequency><Timestamp dt:dt="r8">86948306030</Timestamp><Current dt:dt="…	75.028	2135719	2132219	2135719	2132202	1	right	1049634246	2017-10-05	17:07:38	15:07:38	female	113241	29756	-1	29740	114769	113258	-1	113241	407163	379811	-1	379785	25				1	12	23	phaseUPFAce	phaseXPface	15	NF105	2042993	2042693	2042993	2042678	d	2042678	2041080	2042678	2041062	1598
GofDak_1024-768_new	11	3	21	<?xml version="1.0"?>\n<Clock xmlns:dt="urn:schemas-microsoft-com:datatypes"><Description dt:dt="string">E-Prime Primary Realtime Clock</Description><StartTime><Timestamp dt:dt="int">0</Timestamp><DateUtc dt:dt="string">2017-05-10T15:07:38Z</DateUtc></StartTime><FrequencyChanges><FrequencyChange><Frequency dt:dt="r8">3312919</Frequency><Timestamp dt:dt="r8">86948306030</Timestamp><Current dt:dt="…	75.028	2135719	2132219	2135719	2132202	1	right	1049634246	2017-10-05	17:07:38	15:07:38	female	113241	29756	-1	29740	114769	113258	-1	113241	407163	379811	-1	379785	25				1	12	23	phaseUPFAce	phaseXPface	16	NF09	2046445	2046145	2046445	2046138	l	2046138	2044359	2046138	2044342	1779
GofDak_1024-768_new	11	3	21	<?xml version="1.0"?>\n<Clock xmlns:dt="urn:schemas-microsoft-com:datatypes"><Description dt:dt="string">E-Prime Primary Realtime Clock</Description><StartTime><Timestamp dt:dt="int">0</Timestamp><DateUtc dt:dt="string">2017-05-10T15:07:38Z</DateUtc></StartTime><FrequencyChanges><FrequencyChange><Frequency dt:dt="r8">3312919</Frequency><Timestamp dt:dt="r8">86948306030</Timestamp><Current dt:dt="…	75.028	2135719	2132219	2135719	2132202	1	right	1049634246	2017-10-05	17:07:38	15:07:38	female	113241	29756	-1	29740	114769	113258	-1	113241	407163	379811	-1	379785	25				1	12	23	phaseUPFAce	phaseXPface	17	NM02	2049710	2049410	2049710	2049407	d	2049407	2047704	2049407	2047694	1703
GofDak_1024-768_new	11	3	21	<?xml version="1.0"?>\n<Clock xmlns:dt="urn:schemas-microsoft-com:datatypes"><Description dt:dt="string">E-Prime Primary Realtime Clock</Description><StartTime><Timestamp dt:dt="int">0</Timestamp><DateUtc dt:dt="string">2017-05-10T15:07:38Z</DateUtc></StartTime><FrequencyChanges><FrequencyChange><Frequency dt:dt="r8">3312919</Frequency><Timestamp dt:dt="r8">86948306030</Timestamp><Current dt:dt="…	75.028	2135719	2132219	2135719	2132202	1	right	1049634246	2017-10-05	17:07:38	15:07:38	female	113241	29756	-1	29740	114769	113258	-1	113241	407163	379811	-1	379785	25				1	12	23	phaseUPFAce	phaseXPface	18	NM21	2052816	2052516	2052816	2052512	d	2052512	2050863	2052512	2050846	1649
GofDak_1024-768_new	11	3	21	<?xml version="1.0"?>\n<Clock xmlns:dt="urn:schemas-microsoft-com:datatypes"><Description dt:dt="string">E-Prime Primary Realtime Clock</Description><StartTime><Timestamp dt:dt="int">0</Timestamp><DateUtc dt:dt="string">2017-05-10T15:07:38Z</DateUtc></StartTime><FrequencyChanges><FrequencyChange><Frequency dt:dt="r8">3312919</Frequency><Timestamp dt:dt="r8">86948306030</Timestamp><Current dt:dt="…	75.028	2135719	2132219	2135719	2132202	1	right	1049634246	2017-10-05	17:07:38	15:07:38	female	113241	29756	-1	29740	114769	113258	-1	113241	407163	379811	-1	379785	25				1	12	23	phaseUPFAce	phaseXPface	19	NF01	2056041	2055741	2056041	2055734	l	2055734	2054062	2055734	2054046	1672
GofDak_1024-768_new	11	3	21	<?xml version="1.0"?>\n<Clock xmlns:dt="urn:schemas-microsoft-com:datatypes"><Description dt:dt="string">E-Prime Primary Realtime Clock</Description><StartTime><Timestamp dt:dt="int">0</Timestamp><DateUtc dt:dt="string">2017-05-10T15:07:38Z</DateUtc></StartTime><FrequencyChanges><FrequencyChange><Frequency dt:dt="r8">3312919</Frequency><Timestamp dt:dt="r8">86948306030</Timestamp><Current dt:dt="…	75.028	2135719	2132219	2135719	2132202	1	right	1049634246	2017-10-05	17:07:38	15:07:38	female	113241	29756	-1	29740	114769	113258	-1	113241	407163	379811	-1	379785	25				1	12	23	phaseUPFAce	phaseXPface	20	NM05	2059253	2058953	2059253	2058949	d	2058949	2057341	2058949	2057334	1608
GofDak_1024-768_new	11	3	21	<?xml version="1.0"?>\n<Clock xmlns:dt="urn:schemas-microsoft-com:datatypes"><Description dt:dt="string">E-Prime Primary Realtime Clock</Description><StartTime><Timestamp dt:dt="int">0</Timestamp><DateUtc dt:dt="string">2017-05-10T15:07:38Z</DateUtc></StartTime><FrequencyChanges><FrequencyChange><Frequency dt:dt="r8">3312919</Frequency><Timestamp dt:dt="r8">86948306030</Timestamp><Current dt:dt="…	75.028	2135719	2132219	2135719	2132202	1	right	1049634246	2017-10-05	17:07:38	15:07:38	female	113241	29756	-1	29740	114769	113258	-1	113241	407163	379811	-1	379785	26				2	12	24	phaseINVFAce	phaseXPface	1	NM10	2062745	2062445	2062745	2062436	l	2062436	2060473	2062436	2060462	1963
GofDak_1024-768_new	11	3	21	<?xml version="1.0"?>\n<Clock xmlns:dt="urn:schemas-microsoft-com:datatypes"><Description dt:dt="string">E-Prime Primary Realtime Clock</Description><StartTime><Timestamp dt:dt="int">0</Timestamp><DateUtc dt:dt="string">2017-05-10T15:07:38Z</DateUtc></StartTime><FrequencyChanges><FrequencyChange><Frequency dt:dt="r8">3312919</Frequency><Timestamp dt:dt="r8">86948306030</Timestamp><Current dt:dt="…	75.028	2135719	2132219	2135719	2132202	1	right	1049634246	2017-10-05	17:07:38	15:07:38	female	113241	29756	-1	29740	114769	113258	-1	113241	407163	379811	-1	379785	26				2	12	24	phaseINVFAce	phaseXPface	2	NM101	2066397	2066097	2066397	2066082	l	2066082	2064178	2066082	2064165	1904
GofDak_1024-768_new	11	3	21	<?xml version="1.0"?>\n<Clock xmlns:dt="urn:schemas-microsoft-com:datatypes"><Description dt:dt="string">E-Prime Primary Realtime Clock</Description><StartTime><Timestamp dt:dt="int">0</Timestamp><DateUtc dt:dt="string">2017-05-10T15:07:38Z</DateUtc></StartTime><FrequencyChanges><FrequencyChange><Frequency dt:dt="r8">3312919</Frequency><Timestamp dt:dt="r8">86948306030</Timestamp><Current dt:dt="…	75.028	2135719	2132219	2135719	2132202	1	right	1049634246	2017-10-05	17:07:38	15:07:38	female	113241	29756	-1	29740	114769	113258	-1	113241	407163	379811	-1	379785	26				2	12	24	phaseINVFAce	phaseXPface	3	NM10	2070129	2069829	2070129	2069816	d	2069816	2068163	2069816	2068157	1653
GofDak_1024-768_new	11	3	21	<?xml version="1.0"?>\n<Clock xmlns:dt="urn:schemas-microsoft-com:datatypes"><Description dt:dt="string">E-Prime Primary Realtime Clock</Description><StartTime><Timestamp dt:dt="int">0</Timestamp><DateUtc dt:dt="string">2017-05-10T15:07:38Z</DateUtc></StartTime><FrequencyChanges><FrequencyChange><Frequency dt:dt="r8">3312919</Frequency><Timestamp dt:dt="r8">86948306030</Timestamp><Current dt:dt="…	75.028	2135719	2132219	2135719	2132202	1	right	1049634246	2017-10-05	17:07:38	15:07:38	female	113241	29756	-1	29740	114769	113258	-1	113241	407163	379811	-1	379785	26				2	12	24	phaseINVFAce	phaseXPface	4	NM09	2073981	2073681	2073981	2073667	d	2073667	2071935	2073667	2071917	1732
GofDak_1024-768_new	11	3	21	<?xml version="1.0"?>\n<Clock xmlns:dt="urn:schemas-microsoft-com:datatypes"><Description dt:dt="string">E-Prime Primary Realtime Clock</Description><StartTime><Timestamp dt:dt="int">0</Timestamp><DateUtc dt:dt="string">2017-05-10T15:07:38Z</DateUtc></StartTime><FrequencyChanges><FrequencyChange><Frequency dt:dt="r8">3312919</Frequency><Timestamp dt:dt="r8">86948306030</Timestamp><Current dt:dt="…	75.028	2135719	2132219	2135719	2132202	1	right	1049634246	2017-10-05	17:07:38	15:07:38	female	113241	29756	-1	29740	114769	113258	-1	113241	407163	379811	-1	379785	26				2	12	24	phaseINVFAce	phaseXPface	5	NF106	2077433	2077133	2077433	2077123	l	2077123	2075574	2077123	2075557	1549
GofDak_1024-768_new	11	3	21	<?xml version="1.0"?>\n<Clock xmlns:dt="urn:schemas-microsoft-com:datatypes"><Description dt:dt="string">E-Prime Primary Realtime Clock</Description><StartTime><Timestamp dt:dt="int">0</Timestamp><DateUtc dt:dt="string">2017-05-10T15:07:38Z</DateUtc></StartTime><FrequencyChanges><FrequencyChange><Frequency dt:dt="r8">3312919</Frequency><Timestamp dt:dt="r8">86948306030</Timestamp><Current dt:dt="…	75.028	2135719	2132219	2135719	2132202	1	right	1049634246	2017-10-05	17:07:38	15:07:38	female	113241	29756	-1	29740	114769	113258	-1	113241	407163	379811	-1	379785	26				2	12	24	phaseINVFAce	phaseXPface	6	NM04	2080725	2080425	2080725	2080412	d	2080412	2078853	2080412	2078837	1559
GofDak_1024-768_new	11	3	21	<?xml version="1.0"?>\n<Clock xmlns:dt="urn:schemas-microsoft-com:datatypes"><Description dt:dt="string">E-Prime Primary Realtime Clock</Description><StartTime><Timestamp dt:dt="int">0</Timestamp><DateUtc dt:dt="string">2017-05-10T15:07:38Z</DateUtc></StartTime><FrequencyChanges><FrequencyChange><Frequency dt:dt="r8">3312919</Frequency><Timestamp dt:dt="r8">86948306030</Timestamp><Current dt:dt="…	75.028	2135719	2132219	2135719	2132202	1	right	1049634246	2017-10-05	17:07:38	15:07:38	female	113241	29756	-1	29740	114769	113258	-1	113241	407163	379811	-1	379785	26				2	12	24	phaseINVFAce	phaseXPface	7	NF09	2084177	2083877	2084177	2083863	d	2083863	2082251	2083863	2082245	1612
GofDak_1024-768_new	11	3	21	<?xml version="1.0"?>\n<Clock xmlns:dt="urn:schemas-microsoft-com:datatypes"><Description dt:dt="string">E-Prime Primary Realtime Clock</Description><StartTime><Timestamp dt:dt="int">0</Timestamp><DateUtc dt:dt="string">2017-05-10T15:07:38Z</DateUtc></StartTime><FrequencyChanges><FrequencyChange><Frequency dt:dt="r8">3312919</Frequency><Timestamp dt:dt="r8">86948306030</Timestamp><Current dt:dt="…	75.028	2135719	2132219	2135719	2132202	1	right	1049634246	2017-10-05	17:07:38	15:07:38	female	113241	29756	-1	29740	114769	113258	-1	113241	407163	379811	-1	379785	26				2	12	24	phaseINVFAce	phaseXPface	8	NF04	2088896	2088596	2088896	2088582	l	2088582	2086890	2088582	2086876	1692
GofDak_1024-768_new	11	3	21	<?xml version="1.0"?>\n<Clock xmlns:dt="urn:schemas-microsoft-com:datatypes"><Description dt:dt="string">E-Prime Primary Realtime Clock</Description><StartTime><Timestamp dt:dt="int">0</Timestamp><DateUtc dt:dt="string">2017-05-10T15:07:38Z</DateUtc></StartTime><FrequencyChanges><FrequencyChange><Frequency dt:dt="r8">3312919</Frequency><Timestamp dt:dt="r8">86948306030</Timestamp><Current dt:dt="…	75.028	2135719	2132219	2135719	2132202	1	right	1049634246	2017-10-05	17:07:38	15:07:38	female	113241	29756	-1	29740	114769	113258	-1	113241	407163	379811	-1	379785	26				2	12	24	phaseINVFAce	phaseXPface	9	NM09	2092641	2092341	2092641	2092333	l	2092333	2090368	2092333	2090356	1965
GofDak_1024-768_new	11	3	21	<?xml version="1.0"?>\n<Clock xmlns:dt="urn:schemas-microsoft-com:datatypes"><Description dt:dt="string">E-Prime Primary Realtime Clock</Description><StartTime><Timestamp dt:dt="int">0</Timestamp><DateUtc dt:dt="string">2017-05-10T15:07:38Z</DateUtc></StartTime><FrequencyChanges><FrequencyChange><Frequency dt:dt="r8">3312919</Frequency><Timestamp dt:dt="r8">86948306030</Timestamp><Current dt:dt="…	75.028	2135719	2132219	2135719	2132202	1	right	1049634246	2017-10-05	17:07:38	15:07:38	female	113241	29756	-1	29740	114769	113258	-1	113241	407163	379811	-1	379785	26				2	12	24	phaseINVFAce	phaseXPface	10	NF11	2095653	2095353	2095653	2095345	l	2095345	2093620	2095345	2093604	1725
GofDak_1024-768_new	11	3	21	<?xml version="1.0"?>\n<Clock xmlns:dt="urn:schemas-microsoft-com:datatypes"><Description dt:dt="string">E-Prime Primary Realtime Clock</Description><StartTime><Timestamp dt:dt="int">0</Timestamp><DateUtc dt:dt="string">2017-05-10T15:07:38Z</DateUtc></StartTime><FrequencyChanges><FrequencyChange><Frequency dt:dt="r8">3312919</Frequency><Timestamp dt:dt="r8">86948306030</Timestamp><Current dt:dt="…	75.028	2135719	2132219	2135719	2132202	1	right	1049634246	2017-10-05	17:07:38	15:07:38	female	113241	29756	-1	29740	114769	113258	-1	113241	407163	379811	-1	379785	26				2	12	24	phaseINVFAce	phaseXPface	11	NM09	2100105	2099805	2100105	2099797	d	2099797	2098179	2099797	2098172	1618
GofDak_1024-768_new	11	3	21	<?xml version="1.0"?>\n<Clock xmlns:dt="urn:schemas-microsoft-com:datatypes"><Description dt:dt="string">E-Prime Primary Realtime Clock</Description><StartTime><Timestamp dt:dt="int">0</Timestamp><DateUtc dt:dt="string">2017-05-10T15:07:38Z</DateUtc></StartTime><FrequencyChanges><FrequencyChange><Frequency dt:dt="r8">3312919</Frequency><Timestamp dt:dt="r8">86948306030</Timestamp><Current dt:dt="…	75.028	2135719	2132219	2135719	2132202	1	right	1049634246	2017-10-05	17:07:38	15:07:38	female	113241	29756	-1	29740	114769	113258	-1	113241	407163	379811	-1	379785	26				2	12	24	phaseINVFAce	phaseXPface	12	NF04	2102984	2102684	2102984	2102680	l	2102680	2101164	2102680	2101148	1516
GofDak_1024-768_new	11	3	21	<?xml version="1.0"?>\n<Clock xmlns:dt="urn:schemas-microsoft-com:datatypes"><Description dt:dt="string">E-Prime Primary Realtime Clock</Description><StartTime><Timestamp dt:dt="int">0</Timestamp><DateUtc dt:dt="string">2017-05-10T15:07:38Z</DateUtc></StartTime><FrequencyChanges><FrequencyChange><Frequency dt:dt="r8">3312919</Frequency><Timestamp dt:dt="r8">86948306030</Timestamp><Current dt:dt="…	75.028	2135719	2132219	2135719	2132202	1	right	1049634246	2017-10-05	17:07:38	15:07:38	female	113241	29756	-1	29740	114769	113258	-1	113241	407163	379811	-1	379785	26				2	12	24	phaseINVFAce	phaseXPface	13	NF09	2107102	2106802	2107102	2106800	l	2106800	2105229	2106800	2105211	1571
GofDak_1024-768_new	11	3	21	<?xml version="1.0"?>\n<Clock xmlns:dt="urn:schemas-microsoft-com:datatypes"><Description dt:dt="string">E-Prime Primary Realtime Clock</Description><StartTime><Timestamp dt:dt="int">0</Timestamp><DateUtc dt:dt="string">2017-05-10T15:07:38Z</DateUtc></StartTime><FrequencyChanges><FrequencyChange><Frequency dt:dt="r8">3312919</Frequency><Timestamp dt:dt="r8">86948306030</Timestamp><Current dt:dt="…	75.028	2135719	2132219	2135719	2132202	1	right	1049634246	2017-10-05	17:07:38	15:07:38	female	113241	29756	-1	29740	114769	113258	-1	113241	407163	379811	-1	379785	26				2	12	24	phaseINVFAce	phaseXPface	14	NM04	2111740	2111440	2111740	2111427	l	2111427	2109561	2111427	2109547	1866
GofDak_1024-768_new	11	3	21	<?xml version="1.0"?>\n<Clock xmlns:dt="urn:schemas-microsoft-com:datatypes"><Description dt:dt="string">E-Prime Primary Realtime Clock</Description><StartTime><Timestamp dt:dt="int">0</Timestamp><DateUtc dt:dt="string">2017-05-10T15:07:38Z</DateUtc></StartTime><FrequencyChanges><FrequencyChange><Frequency dt:dt="r8">3312919</Frequency><Timestamp dt:dt="r8">86948306030</Timestamp><Current dt:dt="…	75.028	2135719	2132219	2135719	2132202	1	right	1049634246	2017-10-05	17:07:38	15:07:38	female	113241	29756	-1	29740	114769	113258	-1	113241	407163	379811	-1	379785	26				2	12	24	phaseINVFAce	phaseXPface	15	NM101	2114912	2114612	2114912	2114599	l	2114599	2112786	2114599	2112779	1813
GofDak_1024-768_new	11	3	21	<?xml version="1.0"?>\n<Clock xmlns:dt="urn:schemas-microsoft-com:datatypes"><Description dt:dt="string">E-Prime Primary Realtime Clock</Description><StartTime><Timestamp dt:dt="int">0</Timestamp><DateUtc dt:dt="string">2017-05-10T15:07:38Z</DateUtc></StartTime><FrequencyChanges><FrequencyChange><Frequency dt:dt="r8">3312919</Frequency><Timestamp dt:dt="r8">86948306030</Timestamp><Current dt:dt="…	75.028	2135719	2132219	2135719	2132202	1	right	1049634246	2017-10-05	17:07:38	15:07:38	female	113241	29756	-1	29740	114769	113258	-1	113241	407163	379811	-1	379785	26				2	12	24	phaseINVFAce	phaseXPface	16	NF106	2117938	2117638	2117938	2117623	d	2117623	2116079	2117623	2116067	1544
GofDak_1024-768_new	11	3	21	<?xml version="1.0"?>\n<Clock xmlns:dt="urn:schemas-microsoft-com:datatypes"><Description dt:dt="string">E-Prime Primary Realtime Clock</Description><StartTime><Timestamp dt:dt="int">0</Timestamp><DateUtc dt:dt="string">2017-05-10T15:07:38Z</DateUtc></StartTime><FrequencyChanges><FrequencyChange><Frequency dt:dt="r8">3312919</Frequency><Timestamp dt:dt="r8">86948306030</Timestamp><Current dt:dt="…	75.028	2135719	2132219	2135719	2132202	1	right	1049634246	2017-10-05	17:07:38	15:07:38	female	113241	29756	-1	29740	114769	113258	-1	113241	407163	379811	-1	379785	26				2	12	24	phaseINVFAce	phaseXPface	17	NF02	2121163	2120863	2121163	2120858	l	2120858	2119304	2120858	2119299	1554
GofDak_1024-768_new	11	3	21	<?xml version="1.0"?>\n<Clock xmlns:dt="urn:schemas-microsoft-com:datatypes"><Description dt:dt="string">E-Prime Primary Realtime Clock</Description><StartTime><Timestamp dt:dt="int">0</Timestamp><DateUtc dt:dt="string">2017-05-10T15:07:38Z</DateUtc></StartTime><FrequencyChanges><FrequencyChange><Frequency dt:dt="r8">3312919</Frequency><Timestamp dt:dt="r8">86948306030</Timestamp><Current dt:dt="…	75.028	2135719	2132219	2135719	2132202	1	right	1049634246	2017-10-05	17:07:38	15:07:38	female	113241	29756	-1	29740	114769	113258	-1	113241	407163	379811	-1	379785	26				2	12	24	phaseINVFAce	phaseXPface	18	NF02	2124056	2123756	2124056	2123750	d	2123750	2122130	2123750	2122115	1620
GofDak_1024-768_new	11	3	21	<?xml version="1.0"?>\n<Clock xmlns:dt="urn:schemas-microsoft-com:datatypes"><Description dt:dt="string">E-Prime Primary Realtime Clock</Description><StartTime><Timestamp dt:dt="int">0</Timestamp><DateUtc dt:dt="string">2017-05-10T15:07:38Z</DateUtc></StartTime><FrequencyChanges><FrequencyChange><Frequency dt:dt="r8">3312919</Frequency><Timestamp dt:dt="r8">86948306030</Timestamp><Current dt:dt="…	75.028	2135719	2132219	2135719	2132202	1	right	1049634246	2017-10-05	17:07:38	15:07:38	female	113241	29756	-1	29740	114769	113258	-1	113241	407163	379811	-1	379785	26				2	12	24	phaseINVFAce	phaseXPface	19	NF09	2127774	2127474	2127774	2127466	d	2127466	2125528	2127466	2125515	1938
GofDak_1024-768_new	11	3	21	<?xml version="1.0"?>\n<Clock xmlns:dt="urn:schemas-microsoft-com:datatypes"><Description dt:dt="string">E-Prime Primary Realtime Clock</Description><StartTime><Timestamp dt:dt="int">0</Timestamp><DateUtc dt:dt="string">2017-05-10T15:07:38Z</DateUtc></StartTime><FrequencyChanges><FrequencyChange><Frequency dt:dt="r8">3312919</Frequency><Timestamp dt:dt="r8">86948306030</Timestamp><Current dt:dt="…	75.028	2135719	2132219	2135719	2132202	1	right	1049634246	2017-10-05	17:07:38	15:07:38	female	113241	29756	-1	29740	114769	113258	-1	113241	407163	379811	-1	379785	26				2	12	24	phaseINVFAce	phaseXPface	20	NF27	2131200	2130900	2131200	2130884	l	2130884	2129074	2130884	2129058	1810
[truncated: 28 more columns]
