# Supplementary material for: Fixed or flexible? Orientation preference in identity and gaze processing in humans
Source: PLoS One. 2019 Jan 25;14(1):e0210503. doi: 10.1371/journal.pone.0210503 (PMC6347268; doi:10.1371/journal.pone.0210503)
Supplement: S3 File — Eprime log files were merged across gaze experiment sessions. (ZIP) [file pone.0210503.s005.zip › GofDak_1024-768_new-12-3.xlsx]

## Sheet: GofDak_1024-768_new-12-3
E:\GAZE\Gaze_data\GazeCoD_data\individual\edat_xlsx\GofDak_1024-768_new-12-3.edat2
ExperimentName	Subject	Session	Age	Clock.Information	Display.RefreshRate	fini.OffsetTime	fini.OnsetTime	fini.TargetOffsetTime	fini.TargetOnsetTime	Group	Handedness	RandomSeed	SessionDate	SessionTime	SessionTimeUtc	Sex	start.OffsetTime	start.OnsetTime	start.TargetOffsetTime	start.TargetOnsetTime	start2.OffsetTime	start2.OnsetTime	start2.TargetOffsetTime	start2.TargetOnsetTime	start5.OffsetTime	start5.OnsetTime	start5.TargetOffsetTime	start5.TargetOnsetTime	Block	phasePRACTICE1	phasePRACTICE1.Cycle	phasePRACTICE1.Sample	phaseXPface	phaseXPface.Cycle	phaseXPface.Sample	Procedure[Block]	Running[Block]	Trial	cible	cible.OffsetTime	cible.OnsetTime	cible.TargetOffsetTime	cible.TargetOnsetTime	correct	crossStart.OffsetTime	crossStart.OnsetTime	crossStart.TargetOffsetTime	crossStart.TargetOnsetTime	jitterdur
GofDak_1024-768_new	12	3	25	<?xml version="1.0"?>\n<Clock xmlns:dt="urn:schemas-microsoft-com:datatypes"><Description dt:dt="string">E-Prime Primary Realtime Clock</Description><StartTime><Timestamp dt:dt="int">0</Timestamp><DateUtc dt:dt="string">2017-05-09T13:45:45Z</DateUtc></StartTime><FrequencyChanges><FrequencyChange><Frequency dt:dt="r8">3312949</Frequency><Timestamp dt:dt="r8">67195827474</Timestamp><Current dt:dt="…	75.029	2560894	2557394	2560894	2557378	1	right	-1522994890	2017-09-05	15:45:45	13:45:45	female	128362	20597	-1	20489	129410	128382	-1	128362	548938	544955	-1	544942	1	1	1	1				practUP	phasePRACTICE1	1	NF02	132508	132208	132508	132185	l	132185	130435	132185	130422	1750
GofDak_1024-768_new	12	3	25	<?xml version="1.0"?>\n<Clock xmlns:dt="urn:schemas-microsoft-com:datatypes"><Description dt:dt="string">E-Prime Primary Realtime Clock</Description><StartTime><Timestamp dt:dt="int">0</Timestamp><DateUtc dt:dt="string">2017-05-09T13:45:45Z</DateUtc></StartTime><FrequencyChanges><FrequencyChange><Frequency dt:dt="r8">3312949</Frequency><Timestamp dt:dt="r8">67195827474</Timestamp><Current dt:dt="…	75.029	2560894	2557394	2560894	2557378	1	right	-1522994890	2017-09-05	15:45:45	13:45:45	female	128362	20597	-1	20489	129410	128382	-1	128362	548938	544955	-1	544942	1	1	1	1				practUP	phasePRACTICE1	2	NF01	138172	137872	138172	137844	d	137844	136059	137844	136047	1785
GofDak_1024-768_new	12	3	25	<?xml version="1.0"?>\n<Clock xmlns:dt="urn:schemas-microsoft-com:datatypes"><Description dt:dt="string">E-Prime Primary Realtime Clock</Description><StartTime><Timestamp dt:dt="int">0</Timestamp><DateUtc dt:dt="string">2017-05-09T13:45:45Z</DateUtc></StartTime><FrequencyChanges><FrequencyChange><Frequency dt:dt="r8">3312949</Frequency><Timestamp dt:dt="r8">67195827474</Timestamp><Current dt:dt="…	75.029	2560894	2557394	2560894	2557378	1	right	-1522994890	2017-09-05	15:45:45	13:45:45	female	128362	20597	-1	20489	129410	128382	-1	128362	548938	544955	-1	544942	1	1	1	1				practUP	phasePRACTICE1	3	NM101	143637	143337	143637	143300	d	143300	141644	143300	141625	1656
GofDak_1024-768_new	12	3	25	<?xml version="1.0"?>\n<Clock xmlns:dt="urn:schemas-microsoft-com:datatypes"><Description dt:dt="string">E-Prime Primary Realtime Clock</Description><StartTime><Timestamp dt:dt="int">0</Timestamp><DateUtc dt:dt="string">2017-05-09T13:45:45Z</DateUtc></StartTime><FrequencyChanges><FrequencyChange><Frequency dt:dt="r8">3312949</Frequency><Timestamp dt:dt="r8">67195827474</Timestamp><Current dt:dt="…	75.029	2560894	2557394	2560894	2557378	1	right	-1522994890	2017-09-05	15:45:45	13:45:45	female	128362	20597	-1	20489	129410	128382	-1	128362	548938	544955	-1	544942	1	1	1	1				practUP	phasePRACTICE1	4	NM05	148848	148548	148848	148509	l	148509	146576	148509	146569	1933
GofDak_1024-768_new	12	3	25	<?xml version="1.0"?>\n<Clock xmlns:dt="urn:schemas-microsoft-com:datatypes"><Description dt:dt="string">E-Prime Primary Realtime Clock</Description><StartTime><Timestamp dt:dt="int">0</Timestamp><DateUtc dt:dt="string">2017-05-09T13:45:45Z</DateUtc></StartTime><FrequencyChanges><FrequencyChange><Frequency dt:dt="r8">3312949</Frequency><Timestamp dt:dt="r8">67195827474</Timestamp><Current dt:dt="…	75.029	2560894	2557394	2560894	2557378	1	right	-1522994890	2017-09-05	15:45:45	13:45:45	female	128362	20597	-1	20489	129410	128382	-1	128362	548938	544955	-1	544942	1	1	1	1				practUP	phasePRACTICE1	5	NM02	153739	153439	153739	153416	d	153416	151467	153416	151457	1949
GofDak_1024-768_new	12	3	25	<?xml version="1.0"?>\n<Clock xmlns:dt="urn:schemas-microsoft-com:datatypes"><Description dt:dt="string">E-Prime Primary Realtime Clock</Description><StartTime><Timestamp dt:dt="int">0</Timestamp><DateUtc dt:dt="string">2017-05-09T13:45:45Z</DateUtc></StartTime><FrequencyChanges><FrequencyChange><Frequency dt:dt="r8">3312949</Frequency><Timestamp dt:dt="r8">67195827474</Timestamp><Current dt:dt="…	75.029	2560894	2557394	2560894	2557378	1	right	-1522994890	2017-09-05	15:45:45	13:45:45	female	128362	20597	-1	20489	129410	128382	-1	128362	548938	544955	-1	544942	1	1	1	1				practUP	phasePRACTICE1	6	NF105	157285	156985	157285	156956	l	156956	155425	156956	155416	1531
GofDak_1024-768_new	12	3	25	<?xml version="1.0"?>\n<Clock xmlns:dt="urn:schemas-microsoft-com:datatypes"><Description dt:dt="string">E-Prime Primary Realtime Clock</Description><StartTime><Timestamp dt:dt="int">0</Timestamp><DateUtc dt:dt="string">2017-05-09T13:45:45Z</DateUtc></StartTime><FrequencyChanges><FrequencyChange><Frequency dt:dt="r8">3312949</Frequency><Timestamp dt:dt="r8">67195827474</Timestamp><Current dt:dt="…	75.029	2560894	2557394	2560894	2557378	1	right	-1522994890	2017-09-05	15:45:45	13:45:45	female	128362	20597	-1	20489	129410	128382	-1	128362	548938	544955	-1	544942	1	1	1	1				practUP	phasePRACTICE1	7	NM21	160990	160690	160990	160651	d	160651	159051	160651	159040	1600
GofDak_1024-768_new	12	3	25	<?xml version="1.0"?>\n<Clock xmlns:dt="urn:schemas-microsoft-com:datatypes"><Description dt:dt="string">E-Prime Primary Realtime Clock</Description><StartTime><Timestamp dt:dt="int">0</Timestamp><DateUtc dt:dt="string">2017-05-09T13:45:45Z</DateUtc></StartTime><FrequencyChanges><FrequencyChange><Frequency dt:dt="r8">3312949</Frequency><Timestamp dt:dt="r8">67195827474</Timestamp><Current dt:dt="…	75.029	2560894	2557394	2560894	2557378	1	right	-1522994890	2017-09-05	15:45:45	13:45:45	female	128362	20597	-1	20489	129410	128382	-1	128362	548938	544955	-1	544942	1	1	1	1				practUP	phasePRACTICE1	8	NF02	164789	164489	164789	164480	d	164480	162743	164480	162736	1737
GofDak_1024-768_new	12	3	25	<?xml version="1.0"?>\n<Clock xmlns:dt="urn:schemas-microsoft-com:datatypes"><Description dt:dt="string">E-Prime Primary Realtime Clock</Description><StartTime><Timestamp dt:dt="int">0</Timestamp><DateUtc dt:dt="string">2017-05-09T13:45:45Z</DateUtc></StartTime><FrequencyChanges><FrequencyChange><Frequency dt:dt="r8">3312949</Frequency><Timestamp dt:dt="r8">67195827474</Timestamp><Current dt:dt="…	75.029	2560894	2557394	2560894	2557378	1	right	-1522994890	2017-09-05	15:45:45	13:45:45	female	128362	20597	-1	20489	129410	128382	-1	128362	548938	544955	-1	544942	1	1	1	1				practUP	phasePRACTICE1	9	NF02	168414	168114	168414	168098	l	168098	166594	168098	166576	1504
GofDak_1024-768_new	12	3	25	<?xml version="1.0"?>\n<Clock xmlns:dt="urn:schemas-microsoft-com:datatypes"><Description dt:dt="string">E-Prime Primary Realtime Clock</Description><StartTime><Timestamp dt:dt="int">0</Timestamp><DateUtc dt:dt="string">2017-05-09T13:45:45Z</DateUtc></StartTime><FrequencyChanges><FrequencyChange><Frequency dt:dt="r8">3312949</Frequency><Timestamp dt:dt="r8">67195827474</Timestamp><Current dt:dt="…	75.029	2560894	2557394	2560894	2557378	1	right	-1522994890	2017-09-05	15:45:45	13:45:45	female	128362	20597	-1	20489	129410	128382	-1	128362	548938	544955	-1	544942	1	1	1	1				practUP	phasePRACTICE1	10	NM08	171573	171273	171573	171244	d	171244	169700	171244	169688	1544
GofDak_1024-768_new	12	3	25	<?xml version="1.0"?>\n<Clock xmlns:dt="urn:schemas-microsoft-com:datatypes"><Description dt:dt="string">E-Prime Primary Realtime Clock</Description><StartTime><Timestamp dt:dt="int">0</Timestamp><DateUtc dt:dt="string">2017-05-09T13:45:45Z</DateUtc></StartTime><FrequencyChanges><FrequencyChange><Frequency dt:dt="r8">3312949</Frequency><Timestamp dt:dt="r8">67195827474</Timestamp><Current dt:dt="…	75.029	2560894	2557394	2560894	2557378	1	right	-1522994890	2017-09-05	15:45:45	13:45:45	female	128362	20597	-1	20489	129410	128382	-1	128362	548938	544955	-1	544942	1	1	1	1				practUP	phasePRACTICE1	11	NM04	220500	220200	220500	220179	d	220179	218521	220179	218509	1658
GofDak_1024-768_new	12	3	25	<?xml version="1.0"?>\n<Clock xmlns:dt="urn:schemas-microsoft-com:datatypes"><Description dt:dt="string">E-Prime Primary Realtime Clock</Description><StartTime><Timestamp dt:dt="int">0</Timestamp><DateUtc dt:dt="string">2017-05-09T13:45:45Z</DateUtc></StartTime><FrequencyChanges><FrequencyChange><Frequency dt:dt="r8">3312949</Frequency><Timestamp dt:dt="r8">67195827474</Timestamp><Current dt:dt="…	75.029	2560894	2557394	2560894	2557378	1	right	-1522994890	2017-09-05	15:45:45	13:45:45	female	128362	20597	-1	20489	129410	128382	-1	128362	548938	544955	-1	544942	1	1	1	1				practUP	phasePRACTICE1	12	NM13	224552	224252	224552	224229	l	224229	222453	224229	222445	1776
GofDak_1024-768_new	12	3	25	<?xml version="1.0"?>\n<Clock xmlns:dt="urn:schemas-microsoft-com:datatypes"><Description dt:dt="string">E-Prime Primary Realtime Clock</Description><StartTime><Timestamp dt:dt="int">0</Timestamp><DateUtc dt:dt="string">2017-05-09T13:45:45Z</DateUtc></StartTime><FrequencyChanges><FrequencyChange><Frequency dt:dt="r8">3312949</Frequency><Timestamp dt:dt="r8">67195827474</Timestamp><Current dt:dt="…	75.029	2560894	2557394	2560894	2557378	1	right	-1522994890	2017-09-05	15:45:45	13:45:45	female	128362	20597	-1	20489	129410	128382	-1	128362	548938	544955	-1	544942	1	1	1	1				practUP	phasePRACTICE1	13	NM21	228924	228624	228924	228592	d	228592	226638	228592	226628	1954
GofDak_1024-768_new	12	3	25	<?xml version="1.0"?>\n<Clock xmlns:dt="urn:schemas-microsoft-com:datatypes"><Description dt:dt="string">E-Prime Primary Realtime Clock</Description><StartTime><Timestamp dt:dt="int">0</Timestamp><DateUtc dt:dt="string">2017-05-09T13:45:45Z</DateUtc></StartTime><FrequencyChanges><FrequencyChange><Frequency dt:dt="r8">3312949</Frequency><Timestamp dt:dt="r8">67195827474</Timestamp><Current dt:dt="…	75.029	2560894	2557394	2560894	2557378	1	right	-1522994890	2017-09-05	15:45:45	13:45:45	female	128362	20597	-1	20489	129410	128382	-1	128362	548938	544955	-1	544942	1	1	1	1				practUP	phasePRACTICE1	14	NM03	233002	232702	233002	232694	d	232694	230983	232694	230964	1711
GofDak_1024-768_new	12	3	25	<?xml version="1.0"?>\n<Clock xmlns:dt="urn:schemas-microsoft-com:datatypes"><Description dt:dt="string">E-Prime Primary Realtime Clock</Description><StartTime><Timestamp dt:dt="int">0</Timestamp><DateUtc dt:dt="string">2017-05-09T13:45:45Z</DateUtc></StartTime><FrequencyChanges><FrequencyChange><Frequency dt:dt="r8">3312949</Frequency><Timestamp dt:dt="r8">67195827474</Timestamp><Current dt:dt="…	75.029	2560894	2557394	2560894	2557378	1	right	-1522994890	2017-09-05	15:45:45	13:45:45	female	128362	20597	-1	20489	129410	128382	-1	128362	548938	544955	-1	544942	1	1	1	1				practUP	phasePRACTICE1	15	NF109	237387	237087	237387	237052	d	237052	235315	237052	235300	1737
GofDak_1024-768_new	12	3	25	<?xml version="1.0"?>\n<Clock xmlns:dt="urn:schemas-microsoft-com:datatypes"><Description dt:dt="string">E-Prime Primary Realtime Clock</Description><StartTime><Timestamp dt:dt="int">0</Timestamp><DateUtc dt:dt="string">2017-05-09T13:45:45Z</DateUtc></StartTime><FrequencyChanges><FrequencyChange><Frequency dt:dt="r8">3312949</Frequency><Timestamp dt:dt="r8">67195827474</Timestamp><Current dt:dt="…	75.029	2560894	2557394	2560894	2557378	1	right	-1522994890	2017-09-05	15:45:45	13:45:45	female	128362	20597	-1	20489	129410	128382	-1	128362	548938	544955	-1	544942	1	1	1	1				practUP	phasePRACTICE1	16	NF09	241052	240752	241052	240746	d	240746	239246	240746	239228	1500
GofDak_1024-768_new	12	3	25	<?xml version="1.0"?>\n<Clock xmlns:dt="urn:schemas-microsoft-com:datatypes"><Description dt:dt="string">E-Prime Primary Realtime Clock</Description><StartTime><Timestamp dt:dt="int">0</Timestamp><DateUtc dt:dt="string">2017-05-09T13:45:45Z</DateUtc></StartTime><FrequencyChanges><FrequencyChange><Frequency dt:dt="r8">3312949</Frequency><Timestamp dt:dt="r8">67195827474</Timestamp><Current dt:dt="…	75.029	2560894	2557394	2560894	2557378	1	right	-1522994890	2017-09-05	15:45:45	13:45:45	female	128362	20597	-1	20489	129410	128382	-1	128362	548938	544955	-1	544942	1	1	1	1				practUP	phasePRACTICE1	17	NF27	245464	245164	245464	245157	d	245157	243178	245157	243172	1979
GofDak_1024-768_new	12	3	25	<?xml version="1.0"?>\n<Clock xmlns:dt="urn:schemas-microsoft-com:datatypes"><Description dt:dt="string">E-Prime Primary Realtime Clock</Description><StartTime><Timestamp dt:dt="int">0</Timestamp><DateUtc dt:dt="string">2017-05-09T13:45:45Z</DateUtc></StartTime><FrequencyChanges><FrequencyChange><Frequency dt:dt="r8">3312949</Frequency><Timestamp dt:dt="r8">67195827474</Timestamp><Current dt:dt="…	75.029	2560894	2557394	2560894	2557378	1	right	-1522994890	2017-09-05	15:45:45	13:45:45	female	128362	20597	-1	20489	129410	128382	-1	128362	548938	544955	-1	544942	1	1	1	1				practUP	phasePRACTICE1	18	NM09	249396	249096	249396	249059	l	249059	247377	249059	247363	1682
GofDak_1024-768_new	12	3	25	<?xml version="1.0"?>\n<Clock xmlns:dt="urn:schemas-microsoft-com:datatypes"><Description dt:dt="string">E-Prime Primary Realtime Clock</Description><StartTime><Timestamp dt:dt="int">0</Timestamp><DateUtc dt:dt="string">2017-05-09T13:45:45Z</DateUtc></StartTime><FrequencyChanges><FrequencyChange><Frequency dt:dt="r8">3312949</Frequency><Timestamp dt:dt="r8">67195827474</Timestamp><Current dt:dt="…	75.029	2560894	2557394	2560894	2557378	1	right	-1522994890	2017-09-05	15:45:45	13:45:45	female	128362	20597	-1	20489	129410	128382	-1	128362	548938	544955	-1	544942	1	1	1	1				practUP	phasePRACTICE1	19	NF06	254114	253814	254114	253778	d	253778	251868	253778	251851	1910
GofDak_1024-768_new	12	3	25	<?xml version="1.0"?>\n<Clock xmlns:dt="urn:schemas-microsoft-com:datatypes"><Description dt:dt="string">E-Prime Primary Realtime Clock</Description><StartTime><Timestamp dt:dt="int">0</Timestamp><DateUtc dt:dt="string">2017-05-09T13:45:45Z</DateUtc></StartTime><FrequencyChanges><FrequencyChange><Frequency dt:dt="r8">3312949</Frequency><Timestamp dt:dt="r8">67195827474</Timestamp><Current dt:dt="…	75.029	2560894	2557394	2560894	2557378	1	right	-1522994890	2017-09-05	15:45:45	13:45:45	female	128362	20597	-1	20489	129410	128382	-1	128362	548938	544955	-1	544942	1	1	1	1				practUP	phasePRACTICE1	20	NM03	257886	257586	257886	257568	d	257568	256067	257568	256051	1501
GofDak_1024-768_new	12	3	25	<?xml version="1.0"?>\n<Clock xmlns:dt="urn:schemas-microsoft-com:datatypes"><Description dt:dt="string">E-Prime Primary Realtime Clock</Description><StartTime><Timestamp dt:dt="int">0</Timestamp><DateUtc dt:dt="string">2017-05-09T13:45:45Z</DateUtc></StartTime><FrequencyChanges><FrequencyChange><Frequency dt:dt="r8">3312949</Frequency><Timestamp dt:dt="r8">67195827474</Timestamp><Current dt:dt="…	75.029	2560894	2557394	2560894	2557378	1	right	-1522994890	2017-09-05	15:45:45	13:45:45	female	128362	20597	-1	20489	129410	128382	-1	128362	548938	544955	-1	544942	1	1	1	1				practUP	phasePRACTICE1	21	NM05	276679	276379	276679	276354	d	276354	274473	276354	274458	1881
GofDak_1024-768_new	12	3	25	<?xml version="1.0"?>\n<Clock xmlns:dt="urn:schemas-microsoft-com:datatypes"><Description dt:dt="string">E-Prime Primary Realtime Clock</Description><StartTime><Timestamp dt:dt="int">0</Timestamp><DateUtc dt:dt="string">2017-05-09T13:45:45Z</DateUtc></StartTime><FrequencyChanges><FrequencyChange><Frequency dt:dt="r8">3312949</Frequency><Timestamp dt:dt="r8">67195827474</Timestamp><Current dt:dt="…	75.029	2560894	2557394	2560894	2557378	1	right	-1522994890	2017-09-05	15:45:45	13:45:45	female	128362	20597	-1	20489	129410	128382	-1	128362	548938	544955	-1	544942	1	1	1	1				practUP	phasePRACTICE1	22	NF09	281184	280884	281184	280857	d	280857	279178	280857	279162	1679
GofDak_1024-768_new	12	3	25	<?xml version="1.0"?>\n<Clock xmlns:dt="urn:schemas-microsoft-com:datatypes"><Description dt:dt="string">E-Prime Primary Realtime Clock</Description><StartTime><Timestamp dt:dt="int">0</Timestamp><DateUtc dt:dt="string">2017-05-09T13:45:45Z</DateUtc></StartTime><FrequencyChanges><FrequencyChange><Frequency dt:dt="r8">3312949</Frequency><Timestamp dt:dt="r8">67195827474</Timestamp><Current dt:dt="…	75.029	2560894	2557394	2560894	2557378	1	right	-1522994890	2017-09-05	15:45:45	13:45:45	female	128362	20597	-1	20489	129410	128382	-1	128362	548938	544955	-1	544942	1	1	1	1				practUP	phasePRACTICE1	23	NM05	285169	284869	285169	284854	d	284854	283283	284854	283265	1571
GofDak_1024-768_new	12	3	25	<?xml version="1.0"?>\n<Clock xmlns:dt="urn:schemas-microsoft-com:datatypes"><Description dt:dt="string">E-Prime Primary Realtime Clock</Description><StartTime><Timestamp dt:dt="int">0</Timestamp><DateUtc dt:dt="string">2017-05-09T13:45:45Z</DateUtc></StartTime><FrequencyChanges><FrequencyChange><Frequency dt:dt="r8">3312949</Frequency><Timestamp dt:dt="r8">67195827474</Timestamp><Current dt:dt="…	75.029	2560894	2557394	2560894	2557378	1	right	-1522994890	2017-09-05	15:45:45	13:45:45	female	128362	20597	-1	20489	129410	128382	-1	128362	548938	544955	-1	544942	1	1	1	1				practUP	phasePRACTICE1	24	NM04	290327	290027	290327	290013	l	290013	288148	290013	288129	1865
GofDak_1024-768_new	12	3	25	<?xml version="1.0"?>\n<Clock xmlns:dt="urn:schemas-microsoft-com:datatypes"><Description dt:dt="string">E-Prime Primary Realtime Clock</Description><StartTime><Timestamp dt:dt="int">0</Timestamp><DateUtc dt:dt="string">2017-05-09T13:45:45Z</DateUtc></StartTime><FrequencyChanges><FrequencyChange><Frequency dt:dt="r8">3312949</Frequency><Timestamp dt:dt="r8">67195827474</Timestamp><Current dt:dt="…	75.029	2560894	2557394	2560894	2557378	1	right	-1522994890	2017-09-05	15:45:45	13:45:45	female	128362	20597	-1	20489	129410	128382	-1	128362	548938	544955	-1	544942	1	1	1	1				practUP	phasePRACTICE1	25	NF105	295352	295052	295352	295042	d	295042	293452	295042	293441	1590
GofDak_1024-768_new	12	3	25	<?xml version="1.0"?>\n<Clock xmlns:dt="urn:schemas-microsoft-com:datatypes"><Description dt:dt="string">E-Prime Primary Realtime Clock</Description><StartTime><Timestamp dt:dt="int">0</Timestamp><DateUtc dt:dt="string">2017-05-09T13:45:45Z</DateUtc></StartTime><FrequencyChanges><FrequencyChange><Frequency dt:dt="r8">3312949</Frequency><Timestamp dt:dt="r8">67195827474</Timestamp><Current dt:dt="…	75.029	2560894	2557394	2560894	2557378	1	right	-1522994890	2017-09-05	15:45:45	13:45:45	female	128362	20597	-1	20489	129410	128382	-1	128362	548938	544955	-1	544942	1	1	1	1				practUP	phasePRACTICE1	26	NM08	300550	300250	300550	300220	l	300220	298277	300220	298264	1943
GofDak_1024-768_new	12	3	25	<?xml version="1.0"?>\n<Clock xmlns:dt="urn:schemas-microsoft-com:datatypes"><Description dt:dt="string">E-Prime Primary Realtime Clock</Description><StartTime><Timestamp dt:dt="int">0</Timestamp><DateUtc dt:dt="string">2017-05-09T13:45:45Z</DateUtc></StartTime><FrequencyChanges><FrequencyChange><Frequency dt:dt="r8">3312949</Frequency><Timestamp dt:dt="r8">67195827474</Timestamp><Current dt:dt="…	75.029	2560894	2557394	2560894	2557378	1	right	-1522994890	2017-09-05	15:45:45	13:45:45	female	128362	20597	-1	20489	129410	128382	-1	128362	548938	544955	-1	544942	1	1	1	1				practUP	phasePRACTICE1	27	NM13	304775	304475	304775	304463	d	304463	302769	304463	302752	1694
GofDak_1024-768_new	12	3	25	<?xml version="1.0"?>\n<Clock xmlns:dt="urn:schemas-microsoft-com:datatypes"><Description dt:dt="string">E-Prime Primary Realtime Clock</Description><StartTime><Timestamp dt:dt="int">0</Timestamp><DateUtc dt:dt="string">2017-05-09T13:45:45Z</DateUtc></StartTime><FrequencyChanges><FrequencyChange><Frequency dt:dt="r8">3312949</Frequency><Timestamp dt:dt="r8">67195827474</Timestamp><Current dt:dt="…	75.029	2560894	2557394	2560894	2557378	1	right	-1522994890	2017-09-05	15:45:45	13:45:45	female	128362	20597	-1	20489	129410	128382	-1	128362	548938	544955	-1	544942	1	1	1	1				practUP	phasePRACTICE1	28	NM21	309146	308846	309146	308839	d	308839	307167	308839	307160	1672
GofDak_1024-768_new	12	3	25	<?xml version="1.0"?>\n<Clock xmlns:dt="urn:schemas-microsoft-com:datatypes"><Description dt:dt="string">E-Prime Primary Realtime Clock</Description><StartTime><Timestamp dt:dt="int">0</Timestamp><DateUtc dt:dt="string">2017-05-09T13:45:45Z</DateUtc></StartTime><FrequencyChanges><FrequencyChange><Frequency dt:dt="r8">3312949</Frequency><Timestamp dt:dt="r8">67195827474</Timestamp><Current dt:dt="…	75.029	2560894	2557394	2560894	2557378	1	right	-1522994890	2017-09-05	15:45:45	13:45:45	female	128362	20597	-1	20489	129410	128382	-1	128362	548938	544955	-1	544942	1	1	1	1				practUP	phasePRACTICE1	29	NF11	312865	312565	312865	312559	l	312559	310939	312559	310920	1620
GofDak_1024-768_new	12	3	25	<?xml version="1.0"?>\n<Clock xmlns:dt="urn:schemas-microsoft-com:datatypes"><Description dt:dt="string">E-Prime Primary Realtime Clock</Description><StartTime><Timestamp dt:dt="int">0</Timestamp><DateUtc dt:dt="string">2017-05-09T13:45:45Z</DateUtc></StartTime><FrequencyChanges><FrequencyChange><Frequency dt:dt="r8">3312949</Frequency><Timestamp dt:dt="r8">67195827474</Timestamp><Current dt:dt="…	75.029	2560894	2557394	2560894	2557378	1	right	-1522994890	2017-09-05	15:45:45	13:45:45	female	128362	20597	-1	20489	129410	128382	-1	128362	548938	544955	-1	544942	1	1	1	1				practUP	phasePRACTICE1	30	NF105	317530	317230	317530	317203	l	317203	315337	317203	315328	1866
GofDak_1024-768_new	12	3	25	<?xml version="1.0"?>\n<Clock xmlns:dt="urn:schemas-microsoft-com:datatypes"><Description dt:dt="string">E-Prime Primary Realtime Clock</Description><StartTime><Timestamp dt:dt="int">0</Timestamp><DateUtc dt:dt="string">2017-05-09T13:45:45Z</DateUtc></StartTime><FrequencyChanges><FrequencyChange><Frequency dt:dt="r8">3312949</Frequency><Timestamp dt:dt="r8">67195827474</Timestamp><Current dt:dt="…	75.029	2560894	2557394	2560894	2557378	1	right	-1522994890	2017-09-05	15:45:45	13:45:45	female	128362	20597	-1	20489	129410	128382	-1	128362	548938	544955	-1	544942	1	1	1	1				practUP	phasePRACTICE1	31	NF105	332644	332344	332644	332337	d	332337	330731	332337	330711	1606
GofDak_1024-768_new	12	3	25	<?xml version="1.0"?>\n<Clock xmlns:dt="urn:schemas-microsoft-com:datatypes"><Description dt:dt="string">E-Prime Primary Realtime Clock</Description><StartTime><Timestamp dt:dt="int">0</Timestamp><DateUtc dt:dt="string">2017-05-09T13:45:45Z</DateUtc></StartTime><FrequencyChanges><FrequencyChange><Frequency dt:dt="r8">3312949</Frequency><Timestamp dt:dt="r8">67195827474</Timestamp><Current dt:dt="…	75.029	2560894	2557394	2560894	2557378	1	right	-1522994890	2017-09-05	15:45:45	13:45:45	female	128362	20597	-1	20489	129410	128382	-1	128362	548938	544955	-1	544942	1	1	1	1				practUP	phasePRACTICE1	32	NF11	337362	337062	337362	337040	l	337040	335103	337040	335094	1937
GofDak_1024-768_new	12	3	25	<?xml version="1.0"?>\n<Clock xmlns:dt="urn:schemas-microsoft-com:datatypes"><Description dt:dt="string">E-Prime Primary Realtime Clock</Description><StartTime><Timestamp dt:dt="int">0</Timestamp><DateUtc dt:dt="string">2017-05-09T13:45:45Z</DateUtc></StartTime><FrequencyChanges><FrequencyChange><Frequency dt:dt="r8">3312949</Frequency><Timestamp dt:dt="r8">67195827474</Timestamp><Current dt:dt="…	75.029	2560894	2557394	2560894	2557378	1	right	-1522994890	2017-09-05	15:45:45	13:45:45	female	128362	20597	-1	20489	129410	128382	-1	128362	548938	544955	-1	544942	1	1	1	1				practUP	phasePRACTICE1	33	NM08	341401	341101	341401	341069	d	341069	339155	341069	339142	1914
GofDak_1024-768_new	12	3	25	<?xml version="1.0"?>\n<Clock xmlns:dt="urn:schemas-microsoft-com:datatypes"><Description dt:dt="string">E-Prime Primary Realtime Clock</Description><StartTime><Timestamp dt:dt="int">0</Timestamp><DateUtc dt:dt="string">2017-05-09T13:45:45Z</DateUtc></StartTime><FrequencyChanges><FrequencyChange><Frequency dt:dt="r8">3312949</Frequency><Timestamp dt:dt="r8">67195827474</Timestamp><Current dt:dt="…	75.029	2560894	2557394	2560894	2557378	1	right	-1522994890	2017-09-05	15:45:45	13:45:45	female	128362	20597	-1	20489	129410	128382	-1	128362	548938	544955	-1	544942	1	1	1	1				practUP	phasePRACTICE1	34	NM05	345319	345019	345319	345015	d	345015	343433	345015	343414	1582
GofDak_1024-768_new	12	3	25	<?xml version="1.0"?>\n<Clock xmlns:dt="urn:schemas-microsoft-com:datatypes"><Description dt:dt="string">E-Prime Primary Realtime Clock</Description><StartTime><Timestamp dt:dt="int">0</Timestamp><DateUtc dt:dt="string">2017-05-09T13:45:45Z</DateUtc></StartTime><FrequencyChanges><FrequencyChange><Frequency dt:dt="r8">3312949</Frequency><Timestamp dt:dt="r8">67195827474</Timestamp><Current dt:dt="…	75.029	2560894	2557394	2560894	2557378	1	right	-1522994890	2017-09-05	15:45:45	13:45:45	female	128362	20597	-1	20489	129410	128382	-1	128362	548938	544955	-1	544942	1	1	1	1				practUP	phasePRACTICE1	35	NM02	349198	348898	349198	348855	l	348855	347125	348855	347118	1730
GofDak_1024-768_new	12	3	25	<?xml version="1.0"?>\n<Clock xmlns:dt="urn:schemas-microsoft-com:datatypes"><Description dt:dt="string">E-Prime Primary Realtime Clock</Description><StartTime><Timestamp dt:dt="int">0</Timestamp><DateUtc dt:dt="string">2017-05-09T13:45:45Z</DateUtc></StartTime><FrequencyChanges><FrequencyChange><Frequency dt:dt="r8">3312949</Frequency><Timestamp dt:dt="r8">67195827474</Timestamp><Current dt:dt="…	75.029	2560894	2557394	2560894	2557378	1	right	-1522994890	2017-09-05	15:45:45	13:45:45	female	128362	20597	-1	20489	129410	128382	-1	128362	548938	544955	-1	544942	1	1	1	1				practUP	phasePRACTICE1	36	NM04	353822	353522	353822	353507	l	353507	351537	353507	351517	1970
GofDak_1024-768_new	12	3	25	<?xml version="1.0"?>\n<Clock xmlns:dt="urn:schemas-microsoft-com:datatypes"><Description dt:dt="string">E-Prime Primary Realtime Clock</Description><StartTime><Timestamp dt:dt="int">0</Timestamp><DateUtc dt:dt="string">2017-05-09T13:45:45Z</DateUtc></StartTime><FrequencyChanges><FrequencyChange><Frequency dt:dt="r8">3312949</Frequency><Timestamp dt:dt="r8">67195827474</Timestamp><Current dt:dt="…	75.029	2560894	2557394	2560894	2557378	1	right	-1522994890	2017-09-05	15:45:45	13:45:45	female	128362	20597	-1	20489	129410	128382	-1	128362	548938	544955	-1	544942	1	1	1	1				practUP	phasePRACTICE1	37	NM03	357568	357268	357568	357254	l	357254	355562	357254	355549	1692
GofDak_1024-768_new	12	3	25	<?xml version="1.0"?>\n<Clock xmlns:dt="urn:schemas-microsoft-com:datatypes"><Description dt:dt="string">E-Prime Primary Realtime Clock</Description><StartTime><Timestamp dt:dt="int">0</Timestamp><DateUtc dt:dt="string">2017-05-09T13:45:45Z</DateUtc></StartTime><FrequencyChanges><FrequencyChange><Frequency dt:dt="r8">3312949</Frequency><Timestamp dt:dt="r8">67195827474</Timestamp><Current dt:dt="…	75.029	2560894	2557394	2560894	2557378	1	right	-1522994890	2017-09-05	15:45:45	13:45:45	female	128362	20597	-1	20489	129410	128382	-1	128362	548938	544955	-1	544942	1	1	1	1				practUP	phasePRACTICE1	38	NF01	361993	361693	361993	361669	l	361669	359867	361669	359853	1802
GofDak_1024-768_new	12	3	25	<?xml version="1.0"?>\n<Clock xmlns:dt="urn:schemas-microsoft-com:datatypes"><Description dt:dt="string">E-Prime Primary Realtime Clock</Description><StartTime><Timestamp dt:dt="int">0</Timestamp><DateUtc dt:dt="string">2017-05-09T13:45:45Z</DateUtc></StartTime><FrequencyChanges><FrequencyChange><Frequency dt:dt="r8">3312949</Frequency><Timestamp dt:dt="r8">67195827474</Timestamp><Current dt:dt="…	75.029	2560894	2557394	2560894	2557378	1	right	-1522994890	2017-09-05	15:45:45	13:45:45	female	128362	20597	-1	20489	129410	128382	-1	128362	548938	544955	-1	544942	1	1	1	1				practUP	phasePRACTICE1	39	NM04	367151	366851	367151	366819	l	366819	364985	366819	364973	1834
GofDak_1024-768_new	12	3	25	<?xml version="1.0"?>\n<Clock xmlns:dt="urn:schemas-microsoft-com:datatypes"><Description dt:dt="string">E-Prime Primary Realtime Clock</Description><StartTime><Timestamp dt:dt="int">0</Timestamp><DateUtc dt:dt="string">2017-05-09T13:45:45Z</DateUtc></StartTime><FrequencyChanges><FrequencyChange><Frequency dt:dt="r8">3312949</Frequency><Timestamp dt:dt="r8">67195827474</Timestamp><Current dt:dt="…	75.029	2560894	2557394	2560894	2557378	1	right	-1522994890	2017-09-05	15:45:45	13:45:45	female	128362	20597	-1	20489	129410	128382	-1	128362	548938	544955	-1	544942	1	1	1	1				practUP	phasePRACTICE1	40	NM13	371776	371476	371776	371466	l	371466	369863	371466	369852	1603
GofDak_1024-768_new	12	3	25	<?xml version="1.0"?>\n<Clock xmlns:dt="urn:schemas-microsoft-com:datatypes"><Description dt:dt="string">E-Prime Primary Realtime Clock</Description><StartTime><Timestamp dt:dt="int">0</Timestamp><DateUtc dt:dt="string">2017-05-09T13:45:45Z</DateUtc></StartTime><FrequencyChanges><FrequencyChange><Frequency dt:dt="r8">3312949</Frequency><Timestamp dt:dt="r8">67195827474</Timestamp><Current dt:dt="…	75.029	2560894	2557394	2560894	2557378	1	right	-1522994890	2017-09-05	15:45:45	13:45:45	female	128362	20597	-1	20489	129410	128382	-1	128362	548938	544955	-1	544942	1	1	1	1				practUP	phasePRACTICE1	41	NF106	384077	383777	384077	383749	d	383749	382111	383749	382100	1638
GofDak_1024-768_new	12	3	25	<?xml version="1.0"?>\n<Clock xmlns:dt="urn:schemas-microsoft-com:datatypes"><Description dt:dt="string">E-Prime Primary Realtime Clock</Description><StartTime><Timestamp dt:dt="int">0</Timestamp><DateUtc dt:dt="string">2017-05-09T13:45:45Z</DateUtc></StartTime><FrequencyChanges><FrequencyChange><Frequency dt:dt="r8">3312949</Frequency><Timestamp dt:dt="r8">67195827474</Timestamp><Current dt:dt="…	75.029	2560894	2557394	2560894	2557378	1	right	-1522994890	2017-09-05	15:45:45	13:45:45	female	128362	20597	-1	20489	129410	128382	-1	128362	548938	544955	-1	544942	1	1	1	1				practUP	phasePRACTICE1	42	NF106	388196	387896	388196	387869	l	387869	385977	387869	385964	1892
GofDak_1024-768_new	12	3	25	<?xml version="1.0"?>\n<Clock xmlns:dt="urn:schemas-microsoft-com:datatypes"><Description dt:dt="string">E-Prime Primary Realtime Clock</Description><StartTime><Timestamp dt:dt="int">0</Timestamp><DateUtc dt:dt="string">2017-05-09T13:45:45Z</DateUtc></StartTime><FrequencyChanges><FrequencyChange><Frequency dt:dt="r8">3312949</Frequency><Timestamp dt:dt="r8">67195827474</Timestamp><Current dt:dt="…	75.029	2560894	2557394	2560894	2557378	1	right	-1522994890	2017-09-05	15:45:45	13:45:45	female	128362	20597	-1	20489	129410	128382	-1	128362	548938	544955	-1	544942	1	1	1	1				practUP	phasePRACTICE1	43	NF09	392248	391948	392248	391930	l	391930	390162	391930	390155	1768
GofDak_1024-768_new	12	3	25	<?xml version="1.0"?>\n<Clock xmlns:dt="urn:schemas-microsoft-com:datatypes"><Description dt:dt="string">E-Prime Primary Realtime Clock</Description><StartTime><Timestamp dt:dt="int">0</Timestamp><DateUtc dt:dt="string">2017-05-09T13:45:45Z</DateUtc></StartTime><FrequencyChanges><FrequencyChange><Frequency dt:dt="r8">3312949</Frequency><Timestamp dt:dt="r8">67195827474</Timestamp><Current dt:dt="…	75.029	2560894	2557394	2560894	2557378	1	right	-1522994890	2017-09-05	15:45:45	13:45:45	female	128362	20597	-1	20489	129410	128382	-1	128362	548938	544955	-1	544942	1	1	1	1				practUP	phasePRACTICE1	44	NM03	396286	395986	396286	395969	l	395969	394373	395969	394363	1596
GofDak_1024-768_new	12	3	25	<?xml version="1.0"?>\n<Clock xmlns:dt="urn:schemas-microsoft-com:datatypes"><Description dt:dt="string">E-Prime Primary Realtime Clock</Description><StartTime><Timestamp dt:dt="int">0</Timestamp><DateUtc dt:dt="string">2017-05-09T13:45:45Z</DateUtc></StartTime><FrequencyChanges><FrequencyChange><Frequency dt:dt="r8">3312949</Frequency><Timestamp dt:dt="r8">67195827474</Timestamp><Current dt:dt="…	75.029	2560894	2557394	2560894	2557378	1	right	-1522994890	2017-09-05	15:45:45	13:45:45	female	128362	20597	-1	20489	129410	128382	-1	128362	548938	544955	-1	544942	1	1	1	1				practUP	phasePRACTICE1	45	NM04	400751	400451	400751	400442	d	400442	398492	400442	398483	1950
GofDak_1024-768_new	12	3	25	<?xml version="1.0"?>\n<Clock xmlns:dt="urn:schemas-microsoft-com:datatypes"><Description dt:dt="string">E-Prime Primary Realtime Clock</Description><StartTime><Timestamp dt:dt="int">0</Timestamp><DateUtc dt:dt="string">2017-05-09T13:45:45Z</DateUtc></StartTime><FrequencyChanges><FrequencyChange><Frequency dt:dt="r8">3312949</Frequency><Timestamp dt:dt="r8">67195827474</Timestamp><Current dt:dt="…	75.029	2560894	2557394	2560894	2557378	1	right	-1522994890	2017-09-05	15:45:45	13:45:45	female	128362	20597	-1	20489	129410	128382	-1	128362	548938	544955	-1	544942	1	1	1	1				practUP	phasePRACTICE1	46	NM03	404869	404569	404869	404554	d	404554	403023	404554	403011	1531
GofDak_1024-768_new	12	3	25	<?xml version="1.0"?>\n<Clock xmlns:dt="urn:schemas-microsoft-com:datatypes"><Description dt:dt="string">E-Prime Primary Realtime Clock</Description><StartTime><Timestamp dt:dt="int">0</Timestamp><DateUtc dt:dt="string">2017-05-09T13:45:45Z</DateUtc></StartTime><FrequencyChanges><FrequencyChange><Frequency dt:dt="r8">3312949</Frequency><Timestamp dt:dt="r8">67195827474</Timestamp><Current dt:dt="…	75.029	2560894	2557394	2560894	2557378	1	right	-1522994890	2017-09-05	15:45:45	13:45:45	female	128362	20597	-1	20489	129410	128382	-1	128362	548938	544955	-1	544942	1	1	1	1				practUP	phasePRACTICE1	47	NF11	409481	409181	409481	409165	d	409165	407169	409165	407162	1996
GofDak_1024-768_new	12	3	25	<?xml version="1.0"?>\n<Clock xmlns:dt="urn:schemas-microsoft-com:datatypes"><Description dt:dt="string">E-Prime Primary Realtime Clock</Description><StartTime><Timestamp dt:dt="int">0</Timestamp><DateUtc dt:dt="string">2017-05-09T13:45:45Z</DateUtc></StartTime><FrequencyChanges><FrequencyChange><Frequency dt:dt="r8">3312949</Frequency><Timestamp dt:dt="r8">67195827474</Timestamp><Current dt:dt="…	75.029	2560894	2557394	2560894	2557378	1	right	-1522994890	2017-09-05	15:45:45	13:45:45	female	128362	20597	-1	20489	129410	128382	-1	128362	548938	544955	-1	544942	1	1	1	1				practUP	phasePRACTICE1	48	NF01	414066	413766	414066	413758	d	413758	411820	413758	411810	1938
GofDak_1024-768_new	12	3	25	<?xml version="1.0"?>\n<Clock xmlns:dt="urn:schemas-microsoft-com:datatypes"><Description dt:dt="string">E-Prime Primary Realtime Clock</Description><StartTime><Timestamp dt:dt="int">0</Timestamp><DateUtc dt:dt="string">2017-05-09T13:45:45Z</DateUtc></StartTime><FrequencyChanges><FrequencyChange><Frequency dt:dt="r8">3312949</Frequency><Timestamp dt:dt="r8">67195827474</Timestamp><Current dt:dt="…	75.029	2560894	2557394	2560894	2557378	1	right	-1522994890	2017-09-05	15:45:45	13:45:45	female	128362	20597	-1	20489	129410	128382	-1	128362	548938	544955	-1	544942	1	1	1	1				practUP	phasePRACTICE1	49	NF27	418624	418324	418624	418295	l	418295	416405	418295	416394	1890
GofDak_1024-768_new	12	3	25	<?xml version="1.0"?>\n<Clock xmlns:dt="urn:schemas-microsoft-com:datatypes"><Description dt:dt="string">E-Prime Primary Realtime Clock</Description><StartTime><Timestamp dt:dt="int">0</Timestamp><DateUtc dt:dt="string">2017-05-09T13:45:45Z</DateUtc></StartTime><FrequencyChanges><FrequencyChange><Frequency dt:dt="r8">3312949</Frequency><Timestamp dt:dt="r8">67195827474</Timestamp><Current dt:dt="…	75.029	2560894	2557394	2560894	2557378	1	right	-1522994890	2017-09-05	15:45:45	13:45:45	female	128362	20597	-1	20489	129410	128382	-1	128362	548938	544955	-1	544942	1	1	1	1				practUP	phasePRACTICE1	50	NF11	423156	422856	423156	422844	d	422844	421083	422844	421066	1761
GofDak_1024-768_new	12	3	25	<?xml version="1.0"?>\n<Clock xmlns:dt="urn:schemas-microsoft-com:datatypes"><Description dt:dt="string">E-Prime Primary Realtime Clock</Description><StartTime><Timestamp dt:dt="int">0</Timestamp><DateUtc dt:dt="string">2017-05-09T13:45:45Z</DateUtc></StartTime><FrequencyChanges><FrequencyChange><Frequency dt:dt="r8">3312949</Frequency><Timestamp dt:dt="r8">67195827474</Timestamp><Current dt:dt="…	75.029	2560894	2557394	2560894	2557378	1	right	-1522994890	2017-09-05	15:45:45	13:45:45	female	128362	20597	-1	20489	129410	128382	-1	128362	548938	544955	-1	544942	2	2	1	2				practINV	phasePRACTICE1	1	NM08	445707	445407	445707	445380	d	445380	443474	445380	443456	1906
GofDak_1024-768_new	12	3	25	<?xml version="1.0"?>\n<Clock xmlns:dt="urn:schemas-microsoft-com:datatypes"><Description dt:dt="string">E-Prime Primary Realtime Clock</Description><StartTime><Timestamp dt:dt="int">0</Timestamp><DateUtc dt:dt="string">2017-05-09T13:45:45Z</DateUtc></StartTime><FrequencyChanges><FrequencyChange><Frequency dt:dt="r8">3312949</Frequency><Timestamp dt:dt="r8">67195827474</Timestamp><Current dt:dt="…	75.029	2560894	2557394	2560894	2557378	1	right	-1522994890	2017-09-05	15:45:45	13:45:45	female	128362	20597	-1	20489	129410	128382	-1	128362	548938	544955	-1	544942	2	2	1	2				practINV	phasePRACTICE1	2	NM21	451358	451058	451358	451015	l	451015	449179	451015	449168	1836
GofDak_1024-768_new	12	3	25	<?xml version="1.0"?>\n<Clock xmlns:dt="urn:schemas-microsoft-com:datatypes"><Description dt:dt="string">E-Prime Primary Realtime Clock</Description><StartTime><Timestamp dt:dt="int">0</Timestamp><DateUtc dt:dt="string">2017-05-09T13:45:45Z</DateUtc></StartTime><FrequencyChanges><FrequencyChange><Frequency dt:dt="r8">3312949</Frequency><Timestamp dt:dt="r8">67195827474</Timestamp><Current dt:dt="…	75.029	2560894	2557394	2560894	2557378	1	right	-1522994890	2017-09-05	15:45:45	13:45:45	female	128362	20597	-1	20489	129410	128382	-1	128362	548938	544955	-1	544942	2	2	1	2				practINV	phasePRACTICE1	3	NF11	456836	456536	456836	456508	d	456508	454897	456508	454885	1611
GofDak_1024-768_new	12	3	25	<?xml version="1.0"?>\n<Clock xmlns:dt="urn:schemas-microsoft-com:datatypes"><Description dt:dt="string">E-Prime Primary Realtime Clock</Description><StartTime><Timestamp dt:dt="int">0</Timestamp><DateUtc dt:dt="string">2017-05-09T13:45:45Z</DateUtc></StartTime><FrequencyChanges><FrequencyChange><Frequency dt:dt="r8">3312949</Frequency><Timestamp dt:dt="r8">67195827474</Timestamp><Current dt:dt="…	75.029	2560894	2557394	2560894	2557378	1	right	-1522994890	2017-09-05	15:45:45	13:45:45	female	128362	20597	-1	20489	129410	128382	-1	128362	548938	544955	-1	544942	2	2	1	2				practINV	phasePRACTICE1	4	NF09	460141	459841	460141	459807	d	459807	458282	459807	458272	1525
GofDak_1024-768_new	12	3	25	<?xml version="1.0"?>\n<Clock xmlns:dt="urn:schemas-microsoft-com:datatypes"><Description dt:dt="string">E-Prime Primary Realtime Clock</Description><StartTime><Timestamp dt:dt="int">0</Timestamp><DateUtc dt:dt="string">2017-05-09T13:45:45Z</DateUtc></StartTime><FrequencyChanges><FrequencyChange><Frequency dt:dt="r8">3312949</Frequency><Timestamp dt:dt="r8">67195827474</Timestamp><Current dt:dt="…	75.029	2560894	2557394	2560894	2557378	1	right	-1522994890	2017-09-05	15:45:45	13:45:45	female	128362	20597	-1	20489	129410	128382	-1	128362	548938	544955	-1	544942	2	2	1	2				practINV	phasePRACTICE1	5	NM101	464407	464107	464407	464082	d	464082	462520	464082	462503	1562
GofDak_1024-768_new	12	3	25	<?xml version="1.0"?>\n<Clock xmlns:dt="urn:schemas-microsoft-com:datatypes"><Description dt:dt="string">E-Prime Primary Realtime Clock</Description><StartTime><Timestamp dt:dt="int">0</Timestamp><DateUtc dt:dt="string">2017-05-09T13:45:45Z</DateUtc></StartTime><FrequencyChanges><FrequencyChange><Frequency dt:dt="r8">3312949</Frequency><Timestamp dt:dt="r8">67195827474</Timestamp><Current dt:dt="…	75.029	2560894	2557394	2560894	2557378	1	right	-1522994890	2017-09-05	15:45:45	13:45:45	female	128362	20597	-1	20489	129410	128382	-1	128362	548938	544955	-1	544942	2	2	1	2				practINV	phasePRACTICE1	6	NM10	468685	468385	468685	468360	l	468360	466612	468360	466599	1748
GofDak_1024-768_new	12	3	25	<?xml version="1.0"?>\n<Clock xmlns:dt="urn:schemas-microsoft-com:datatypes"><Description dt:dt="string">E-Prime Primary Realtime Clock</Description><StartTime><Timestamp dt:dt="int">0</Timestamp><DateUtc dt:dt="string">2017-05-09T13:45:45Z</DateUtc></StartTime><FrequencyChanges><FrequencyChange><Frequency dt:dt="r8">3312949</Frequency><Timestamp dt:dt="r8">67195827474</Timestamp><Current dt:dt="…	75.029	2560894	2557394	2560894	2557378	1	right	-1522994890	2017-09-05	15:45:45	13:45:45	female	128362	20597	-1	20489	129410	128382	-1	128362	548938	544955	-1	544942	2	2	1	2				practINV	phasePRACTICE1	7	NM08	473216	472916	473216	472903	l	472903	470944	472903	470927	1959
GofDak_1024-768_new	12	3	25	<?xml version="1.0"?>\n<Clock xmlns:dt="urn:schemas-microsoft-com:datatypes"><Description dt:dt="string">E-Prime Primary Realtime Clock</Description><StartTime><Timestamp dt:dt="int">0</Timestamp><DateUtc dt:dt="string">2017-05-09T13:45:45Z</DateUtc></StartTime><FrequencyChanges><FrequencyChange><Frequency dt:dt="r8">3312949</Frequency><Timestamp dt:dt="r8">67195827474</Timestamp><Current dt:dt="…	75.029	2560894	2557394	2560894	2557378	1	right	-1522994890	2017-09-05	15:45:45	13:45:45	female	128362	20597	-1	20489	129410	128382	-1	128362	548938	544955	-1	544942	2	2	1	2				practINV	phasePRACTICE1	8	NM08	477028	476728	477028	476703	d	476703	474822	476703	474815	1881
GofDak_1024-768_new	12	3	25	<?xml version="1.0"?>\n<Clock xmlns:dt="urn:schemas-microsoft-com:datatypes"><Description dt:dt="string">E-Prime Primary Realtime Clock</Description><StartTime><Timestamp dt:dt="int">0</Timestamp><DateUtc dt:dt="string">2017-05-09T13:45:45Z</DateUtc></StartTime><FrequencyChanges><FrequencyChange><Frequency dt:dt="r8">3312949</Frequency><Timestamp dt:dt="r8">67195827474</Timestamp><Current dt:dt="…	75.029	2560894	2557394	2560894	2557378	1	right	-1522994890	2017-09-05	15:45:45	13:45:45	female	128362	20597	-1	20489	129410	128382	-1	128362	548938	544955	-1	544942	2	2	1	2				practINV	phasePRACTICE1	9	NM05	481400	481100	481400	481067	l	481067	479234	481067	479222	1833
GofDak_1024-768_new	12	3	25	<?xml version="1.0"?>\n<Clock xmlns:dt="urn:schemas-microsoft-com:datatypes"><Description dt:dt="string">E-Prime Primary Realtime Clock</Description><StartTime><Timestamp dt:dt="int">0</Timestamp><DateUtc dt:dt="string">2017-05-09T13:45:45Z</DateUtc></StartTime><FrequencyChanges><FrequencyChange><Frequency dt:dt="r8">3312949</Frequency><Timestamp dt:dt="r8">67195827474</Timestamp><Current dt:dt="…	75.029	2560894	2557394	2560894	2557378	1	right	-1522994890	2017-09-05	15:45:45	13:45:45	female	128362	20597	-1	20489	129410	128382	-1	128362	548938	544955	-1	544942	2	2	1	2				practINV	phasePRACTICE1	10	NF11	485212	484912	485212	484905	d	484905	482953	484905	482934	1952
GofDak_1024-768_new	12	3	25	<?xml version="1.0"?>\n<Clock xmlns:dt="urn:schemas-microsoft-com:datatypes"><Description dt:dt="string">E-Prime Primary Realtime Clock</Description><StartTime><Timestamp dt:dt="int">0</Timestamp><DateUtc dt:dt="string">2017-05-09T13:45:45Z</DateUtc></StartTime><FrequencyChanges><FrequencyChange><Frequency dt:dt="r8">3312949</Frequency><Timestamp dt:dt="r8">67195827474</Timestamp><Current dt:dt="…	75.029	2560894	2557394	2560894	2557378	1	right	-1522994890	2017-09-05	15:45:45	13:45:45	female	128362	20597	-1	20489	129410	128382	-1	128362	548938	544955	-1	544942	2	2	1	2				practINV	phasePRACTICE1	11	NM02	494288	493988	494288	493967	l	493967	492216	493967	492206	1751
GofDak_1024-768_new	12	3	25	<?xml version="1.0"?>\n<Clock xmlns:dt="urn:schemas-microsoft-com:datatypes"><Description dt:dt="string">E-Prime Primary Realtime Clock</Description><StartTime><Timestamp dt:dt="int">0</Timestamp><DateUtc dt:dt="string">2017-05-09T13:45:45Z</DateUtc></StartTime><FrequencyChanges><FrequencyChange><Frequency dt:dt="r8">3312949</Frequency><Timestamp dt:dt="r8">67195827474</Timestamp><Current dt:dt="…	75.029	2560894	2557394	2560894	2557378	1	right	-1522994890	2017-09-05	15:45:45	13:45:45	female	128362	20597	-1	20489	129410	128382	-1	128362	548938	544955	-1	544942	2	2	1	2				practINV	phasePRACTICE1	12	NF109	499060	498760	499060	498731	l	498731	497041	498731	497021	1690
GofDak_1024-768_new	12	3	25	<?xml version="1.0"?>\n<Clock xmlns:dt="urn:schemas-microsoft-com:datatypes"><Description dt:dt="string">E-Prime Primary Realtime Clock</Description><StartTime><Timestamp dt:dt="int">0</Timestamp><DateUtc dt:dt="string">2017-05-09T13:45:45Z</DateUtc></StartTime><FrequencyChanges><FrequencyChange><Frequency dt:dt="r8">3312949</Frequency><Timestamp dt:dt="r8">67195827474</Timestamp><Current dt:dt="…	75.029	2560894	2557394	2560894	2557378	1	right	-1522994890	2017-09-05	15:45:45	13:45:45	female	128362	20597	-1	20489	129410	128382	-1	128362	548938	544955	-1	544942	2	2	1	2				practINV	phasePRACTICE1	13	NM03	503098	502798	503098	502764	d	502764	501119	502764	501109	1645
GofDak_1024-768_new	12	3	25	<?xml version="1.0"?>\n<Clock xmlns:dt="urn:schemas-microsoft-com:datatypes"><Description dt:dt="string">E-Prime Primary Realtime Clock</Description><StartTime><Timestamp dt:dt="int">0</Timestamp><DateUtc dt:dt="string">2017-05-09T13:45:45Z</DateUtc></StartTime><FrequencyChanges><FrequencyChange><Frequency dt:dt="r8">3312949</Frequency><Timestamp dt:dt="r8">67195827474</Timestamp><Current dt:dt="…	75.029	2560894	2557394	2560894	2557378	1	right	-1522994890	2017-09-05	15:45:45	13:45:45	female	128362	20597	-1	20489	129410	128382	-1	128362	548938	544955	-1	544942	2	2	1	2				practINV	phasePRACTICE1	14	NF27	507283	506983	507283	506956	d	506956	505237	506956	505221	1719
GofDak_1024-768_new	12	3	25	<?xml version="1.0"?>\n<Clock xmlns:dt="urn:schemas-microsoft-com:datatypes"><Description dt:dt="string">E-Prime Primary Realtime Clock</Description><StartTime><Timestamp dt:dt="int">0</Timestamp><DateUtc dt:dt="string">2017-05-09T13:45:45Z</DateUtc></StartTime><FrequencyChanges><FrequencyChange><Frequency dt:dt="r8">3312949</Frequency><Timestamp dt:dt="r8">67195827474</Timestamp><Current dt:dt="…	75.029	2560894	2557394	2560894	2557378	1	right	-1522994890	2017-09-05	15:45:45	13:45:45	female	128362	20597	-1	20489	129410	128382	-1	128362	548938	544955	-1	544942	2	2	1	2				practINV	phasePRACTICE1	15	NM04	511868	511568	511868	511558	d	511558	509982	511558	509973	1576
GofDak_1024-768_new	12	3	25	<?xml version="1.0"?>\n<Clock xmlns:dt="urn:schemas-microsoft-com:datatypes"><Description dt:dt="string">E-Prime Primary Realtime Clock</Description><StartTime><Timestamp dt:dt="int">0</Timestamp><DateUtc dt:dt="string">2017-05-09T13:45:45Z</DateUtc></StartTime><FrequencyChanges><FrequencyChange><Frequency dt:dt="r8">3312949</Frequency><Timestamp dt:dt="r8">67195827474</Timestamp><Current dt:dt="…	75.029	2560894	2557394	2560894	2557378	1	right	-1522994890	2017-09-05	15:45:45	13:45:45	female	128362	20597	-1	20489	129410	128382	-1	128362	548938	544955	-1	544942	2	2	1	2				practINV	phasePRACTICE1	16	NM101	515973	515673	515973	515642	l	515642	513874	515642	513860	1768
GofDak_1024-768_new	12	3	25	<?xml version="1.0"?>\n<Clock xmlns:dt="urn:schemas-microsoft-com:datatypes"><Description dt:dt="string">E-Prime Primary Realtime Clock</Description><StartTime><Timestamp dt:dt="int">0</Timestamp><DateUtc dt:dt="string">2017-05-09T13:45:45Z</DateUtc></StartTime><FrequencyChanges><FrequencyChange><Frequency dt:dt="r8">3312949</Frequency><Timestamp dt:dt="r8">67195827474</Timestamp><Current dt:dt="…	75.029	2560894	2557394	2560894	2557378	1	right	-1522994890	2017-09-05	15:45:45	13:45:45	female	128362	20597	-1	20489	129410	128382	-1	128362	548938	544955	-1	544942	2	2	1	2				practINV	phasePRACTICE1	17	NF09	521704	521404	521704	521376	l	521376	519512	521376	519500	1864
GofDak_1024-768_new	12	3	25	<?xml version="1.0"?>\n<Clock xmlns:dt="urn:schemas-microsoft-com:datatypes"><Description dt:dt="string">E-Prime Primary Realtime Clock</Description><StartTime><Timestamp dt:dt="int">0</Timestamp><DateUtc dt:dt="string">2017-05-09T13:45:45Z</DateUtc></StartTime><FrequencyChanges><FrequencyChange><Frequency dt:dt="r8">3312949</Frequency><Timestamp dt:dt="r8">67195827474</Timestamp><Current dt:dt="…	75.029	2560894	2557394	2560894	2557378	1	right	-1522994890	2017-09-05	15:45:45	13:45:45	female	128362	20597	-1	20489	129410	128382	-1	128362	548938	544955	-1	544942	2	2	1	2				practINV	phasePRACTICE1	18	NF02	527262	526962	527262	526938	l	526938	525243	526938	525231	1695
GofDak_1024-768_new	12	3	25	<?xml version="1.0"?>\n<Clock xmlns:dt="urn:schemas-microsoft-com:datatypes"><Description dt:dt="string">E-Prime Primary Realtime Clock</Description><StartTime><Timestamp dt:dt="int">0</Timestamp><DateUtc dt:dt="string">2017-05-09T13:45:45Z</DateUtc></StartTime><FrequencyChanges><FrequencyChange><Frequency dt:dt="r8">3312949</Frequency><Timestamp dt:dt="r8">67195827474</Timestamp><Current dt:dt="…	75.029	2560894	2557394	2560894	2557378	1	right	-1522994890	2017-09-05	15:45:45	13:45:45	female	128362	20597	-1	20489	129410	128382	-1	128362	548938	544955	-1	544942	2	2	1	2				practINV	phasePRACTICE1	19	NM09	531101	530801	531101	530765	d	530765	529015	530765	528996	1750
GofDak_1024-768_new	12	3	25	<?xml version="1.0"?>\n<Clock xmlns:dt="urn:schemas-microsoft-com:datatypes"><Description dt:dt="string">E-Prime Primary Realtime Clock</Description><StartTime><Timestamp dt:dt="int">0</Timestamp><DateUtc dt:dt="string">2017-05-09T13:45:45Z</DateUtc></StartTime><FrequencyChanges><FrequencyChange><Frequency dt:dt="r8">3312949</Frequency><Timestamp dt:dt="r8">67195827474</Timestamp><Current dt:dt="…	75.029	2560894	2557394	2560894	2557378	1	right	-1522994890	2017-09-05	15:45:45	13:45:45	female	128362	20597	-1	20489	129410	128382	-1	128362	548938	544955	-1	544942	2	2	1	2				practINV	phasePRACTICE1	20	NM02	535219	534919	535219	534891	d	534891	532947	534891	532939	1944
GofDak_1024-768_new	12	3	25	<?xml version="1.0"?>\n<Clock xmlns:dt="urn:schemas-microsoft-com:datatypes"><Description dt:dt="string">E-Prime Primary Realtime Clock</Description><StartTime><Timestamp dt:dt="int">0</Timestamp><DateUtc dt:dt="string">2017-05-09T13:45:45Z</DateUtc></StartTime><FrequencyChanges><FrequencyChange><Frequency dt:dt="r8">3312949</Frequency><Timestamp dt:dt="r8">67195827474</Timestamp><Current dt:dt="…	75.029	2560894	2557394	2560894	2557378	1	right	-1522994890	2017-09-05	15:45:45	13:45:45	female	128362	20597	-1	20489	129410	128382	-1	128362	548938	544955	-1	544942	3				2	1	1	phaseINVFAce	phaseXPface	1	NM03	552106	551806	552106	551798	l	551798	549953	551798	549941	1845
GofDak_1024-768_new	12	3	25	<?xml version="1.0"?>\n<Clock xmlns:dt="urn:schemas-microsoft-com:datatypes"><Description dt:dt="string">E-Prime Primary Realtime Clock</Description><StartTime><Timestamp dt:dt="int">0</Timestamp><DateUtc dt:dt="string">2017-05-09T13:45:45Z</DateUtc></StartTime><FrequencyChanges><FrequencyChange><Frequency dt:dt="r8">3312949</Frequency><Timestamp dt:dt="r8">67195827474</Timestamp><Current dt:dt="…	75.029	2560894	2557394	2560894	2557378	1	right	-1522994890	2017-09-05	15:45:45	13:45:45	female	128362	20597	-1	20489	129410	128382	-1	128362	548938	544955	-1	544942	3				2	1	1	phaseINVFAce	phaseXPface	2	NF01	557744	557444	557744	557405	l	557405	555645	557405	555632	1760
GofDak_1024-768_new	12	3	25	<?xml version="1.0"?>\n<Clock xmlns:dt="urn:schemas-microsoft-com:datatypes"><Description dt:dt="string">E-Prime Primary Realtime Clock</Description><StartTime><Timestamp dt:dt="int">0</Timestamp><DateUtc dt:dt="string">2017-05-09T13:45:45Z</DateUtc></StartTime><FrequencyChanges><FrequencyChange><Frequency dt:dt="r8">3312949</Frequency><Timestamp dt:dt="r8">67195827474</Timestamp><Current dt:dt="…	75.029	2560894	2557394	2560894	2557378	1	right	-1522994890	2017-09-05	15:45:45	13:45:45	female	128362	20597	-1	20489	129410	128382	-1	128362	548938	544955	-1	544942	3				2	1	1	phaseINVFAce	phaseXPface	3	NM08	562635	562335	562635	562308	d	562308	560509	562308	560490	1799
GofDak_1024-768_new	12	3	25	<?xml version="1.0"?>\n<Clock xmlns:dt="urn:schemas-microsoft-com:datatypes"><Description dt:dt="string">E-Prime Primary Realtime Clock</Description><StartTime><Timestamp dt:dt="int">0</Timestamp><DateUtc dt:dt="string">2017-05-09T13:45:45Z</DateUtc></StartTime><FrequencyChanges><FrequencyChange><Frequency dt:dt="r8">3312949</Frequency><Timestamp dt:dt="r8">67195827474</Timestamp><Current dt:dt="…	75.029	2560894	2557394	2560894	2557378	1	right	-1522994890	2017-09-05	15:45:45	13:45:45	female	128362	20597	-1	20489	129410	128382	-1	128362	548938	544955	-1	544942	3				2	1	1	phaseINVFAce	phaseXPface	4	NM02	566887	566587	566887	566556	d	566556	564761	566556	564754	1795
GofDak_1024-768_new	12	3	25	<?xml version="1.0"?>\n<Clock xmlns:dt="urn:schemas-microsoft-com:datatypes"><Description dt:dt="string">E-Prime Primary Realtime Clock</Description><StartTime><Timestamp dt:dt="int">0</Timestamp><DateUtc dt:dt="string">2017-05-09T13:45:45Z</DateUtc></StartTime><FrequencyChanges><FrequencyChange><Frequency dt:dt="r8">3312949</Frequency><Timestamp dt:dt="r8">67195827474</Timestamp><Current dt:dt="…	75.029	2560894	2557394	2560894	2557378	1	right	-1522994890	2017-09-05	15:45:45	13:45:45	female	128362	20597	-1	20489	129410	128382	-1	128362	548938	544955	-1	544942	3				2	1	1	phaseINVFAce	phaseXPface	5	NF01	572725	572425	572725	572397	d	572397	570426	572397	570413	1971
GofDak_1024-768_new	12	3	25	<?xml version="1.0"?>\n<Clock xmlns:dt="urn:schemas-microsoft-com:datatypes"><Description dt:dt="string">E-Prime Primary Realtime Clock</Description><StartTime><Timestamp dt:dt="int">0</Timestamp><DateUtc dt:dt="string">2017-05-09T13:45:45Z</DateUtc></StartTime><FrequencyChanges><FrequencyChange><Frequency dt:dt="r8">3312949</Frequency><Timestamp dt:dt="r8">67195827474</Timestamp><Current dt:dt="…	75.029	2560894	2557394	2560894	2557378	1	right	-1522994890	2017-09-05	15:45:45	13:45:45	female	128362	20597	-1	20489	129410	128382	-1	128362	548938	544955	-1	544942	3				2	1	1	phaseINVFAce	phaseXPface	6	NF04	578136	577836	578136	577815	d	577815	576263	577815	576251	1552
GofDak_1024-768_new	12	3	25	<?xml version="1.0"?>\n<Clock xmlns:dt="urn:schemas-microsoft-com:datatypes"><Description dt:dt="string">E-Prime Primary Realtime Clock</Description><StartTime><Timestamp dt:dt="int">0</Timestamp><DateUtc dt:dt="string">2017-05-09T13:45:45Z</DateUtc></StartTime><FrequencyChanges><FrequencyChange><Frequency dt:dt="r8">3312949</Frequency><Timestamp dt:dt="r8">67195827474</Timestamp><Current dt:dt="…	75.029	2560894	2557394	2560894	2557378	1	right	-1522994890	2017-09-05	15:45:45	13:45:45	female	128362	20597	-1	20489	129410	128382	-1	128362	548938	544955	-1	544942	3				2	1	1	phaseINVFAce	phaseXPface	7	NM08	582748	582448	582748	582430	l	582430	580542	582430	580529	1888
GofDak_1024-768_new	12	3	25	<?xml version="1.0"?>\n<Clock xmlns:dt="urn:schemas-microsoft-com:datatypes"><Description dt:dt="string">E-Prime Primary Realtime Clock</Description><StartTime><Timestamp dt:dt="int">0</Timestamp><DateUtc dt:dt="string">2017-05-09T13:45:45Z</DateUtc></StartTime><FrequencyChanges><FrequencyChange><Frequency dt:dt="r8">3312949</Frequency><Timestamp dt:dt="r8">67195827474</Timestamp><Current dt:dt="…	75.029	2560894	2557394	2560894	2557378	1	right	-1522994890	2017-09-05	15:45:45	13:45:45	female	128362	20597	-1	20489	129410	128382	-1	128362	548938	544955	-1	544942	3				2	1	1	phaseINVFAce	phaseXPface	8	NM08	586173	585873	586173	585856	d	585856	584194	585856	584176	1662
GofDak_1024-768_new	12	3	25	<?xml version="1.0"?>\n<Clock xmlns:dt="urn:schemas-microsoft-com:datatypes"><Description dt:dt="string">E-Prime Primary Realtime Clock</Description><StartTime><Timestamp dt:dt="int">0</Timestamp><DateUtc dt:dt="string">2017-05-09T13:45:45Z</DateUtc></StartTime><FrequencyChanges><FrequencyChange><Frequency dt:dt="r8">3312949</Frequency><Timestamp dt:dt="r8">67195827474</Timestamp><Current dt:dt="…	75.029	2560894	2557394	2560894	2557378	1	right	-1522994890	2017-09-05	15:45:45	13:45:45	female	128362	20597	-1	20489	129410	128382	-1	128362	548938	544955	-1	544942	3				2	1	1	phaseINVFAce	phaseXPface	9	NF06	591638	591338	591638	591310	d	591310	589712	591310	589699	1598
GofDak_1024-768_new	12	3	25	<?xml version="1.0"?>\n<Clock xmlns:dt="urn:schemas-microsoft-com:datatypes"><Description dt:dt="string">E-Prime Primary Realtime Clock</Description><StartTime><Timestamp dt:dt="int">0</Timestamp><DateUtc dt:dt="string">2017-05-09T13:45:45Z</DateUtc></StartTime><FrequencyChanges><FrequencyChange><Frequency dt:dt="r8">3312949</Frequency><Timestamp dt:dt="r8">67195827474</Timestamp><Current dt:dt="…	75.029	2560894	2557394	2560894	2557378	1	right	-1522994890	2017-09-05	15:45:45	13:45:45	female	128362	20597	-1	20489	129410	128382	-1	128362	548938	544955	-1	544942	3				2	1	1	phaseINVFAce	phaseXPface	10	NF02	597129	596829	597129	596815	d	596815	595176	596815	595164	1639
GofDak_1024-768_new	12	3	25	<?xml version="1.0"?>\n<Clock xmlns:dt="urn:schemas-microsoft-com:datatypes"><Description dt:dt="string">E-Prime Primary Realtime Clock</Description><StartTime><Timestamp dt:dt="int">0</Timestamp><DateUtc dt:dt="string">2017-05-09T13:45:45Z</DateUtc></StartTime><FrequencyChanges><FrequencyChange><Frequency dt:dt="r8">3312949</Frequency><Timestamp dt:dt="r8">67195827474</Timestamp><Current dt:dt="…	75.029	2560894	2557394	2560894	2557378	1	right	-1522994890	2017-09-05	15:45:45	13:45:45	female	128362	20597	-1	20489	129410	128382	-1	128362	548938	544955	-1	544942	3				2	1	1	phaseINVFAce	phaseXPface	11	NF04	600607	600307	600607	600269	l	600269	598615	600269	598608	1654
GofDak_1024-768_new	12	3	25	<?xml version="1.0"?>\n<Clock xmlns:dt="urn:schemas-microsoft-com:datatypes"><Description dt:dt="string">E-Prime Primary Realtime Clock</Description><StartTime><Timestamp dt:dt="int">0</Timestamp><DateUtc dt:dt="string">2017-05-09T13:45:45Z</DateUtc></StartTime><FrequencyChanges><FrequencyChange><Frequency dt:dt="r8">3312949</Frequency><Timestamp dt:dt="r8">67195827474</Timestamp><Current dt:dt="…	75.029	2560894	2557394	2560894	2557378	1	right	-1522994890	2017-09-05	15:45:45	13:45:45	female	128362	20597	-1	20489	129410	128382	-1	128362	548938	544955	-1	544942	3				2	1	1	phaseINVFAce	phaseXPface	12	NF06	604606	604306	604606	604278	l	604278	602493	604278	602479	1785
GofDak_1024-768_new	12	3	25	<?xml version="1.0"?>\n<Clock xmlns:dt="urn:schemas-microsoft-com:datatypes"><Description dt:dt="string">E-Prime Primary Realtime Clock</Description><StartTime><Timestamp dt:dt="int">0</Timestamp><DateUtc dt:dt="string">2017-05-09T13:45:45Z</DateUtc></StartTime><FrequencyChanges><FrequencyChange><Frequency dt:dt="r8">3312949</Frequency><Timestamp dt:dt="r8">67195827474</Timestamp><Current dt:dt="…	75.029	2560894	2557394	2560894	2557378	1	right	-1522994890	2017-09-05	15:45:45	13:45:45	female	128362	20597	-1	20489	129410	128382	-1	128362	548938	544955	-1	544942	3				2	1	1	phaseINVFAce	phaseXPface	13	NM03	608191	607891	608191	607874	l	607874	606172	607874	606159	1702
GofDak_1024-768_new	12	3	25	<?xml version="1.0"?>\n<Clock xmlns:dt="urn:schemas-microsoft-com:datatypes"><Description dt:dt="string">E-Prime Primary Realtime Clock</Description><StartTime><Timestamp dt:dt="int">0</Timestamp><DateUtc dt:dt="string">2017-05-09T13:45:45Z</DateUtc></StartTime><FrequencyChanges><FrequencyChange><Frequency dt:dt="r8">3312949</Frequency><Timestamp dt:dt="r8">67195827474</Timestamp><Current dt:dt="…	75.029	2560894	2557394	2560894	2557378	1	right	-1522994890	2017-09-05	15:45:45	13:45:45	female	128362	20597	-1	20489	129410	128382	-1	128362	548938	544955	-1	544942	3				2	1	1	phaseINVFAce	phaseXPface	14	NF06	611697	611397	611697	611361	l	611361	609824	611361	609807	1537
GofDak_1024-768_new	12	3	25	<?xml version="1.0"?>\n<Clock xmlns:dt="urn:schemas-microsoft-com:datatypes"><Description dt:dt="string">E-Prime Primary Realtime Clock</Description><StartTime><Timestamp dt:dt="int">0</Timestamp><DateUtc dt:dt="string">2017-05-09T13:45:45Z</DateUtc></StartTime><FrequencyChanges><FrequencyChange><Frequency dt:dt="r8">3312949</Frequency><Timestamp dt:dt="r8">67195827474</Timestamp><Current dt:dt="…	75.029	2560894	2557394	2560894	2557378	1	right	-1522994890	2017-09-05	15:45:45	13:45:45	female	128362	20597	-1	20489	129410	128382	-1	128362	548938	544955	-1	544942	3				2	1	1	phaseINVFAce	phaseXPface	15	NF02	616161	615861	616161	615854	d	615854	613889	615854	613879	1965
GofDak_1024-768_new	12	3	25	<?xml version="1.0"?>\n<Clock xmlns:dt="urn:schemas-microsoft-com:datatypes"><Description dt:dt="string">E-Prime Primary Realtime Clock</Description><StartTime><Timestamp dt:dt="int">0</Timestamp><DateUtc dt:dt="string">2017-05-09T13:45:45Z</DateUtc></StartTime><FrequencyChanges><FrequencyChange><Frequency dt:dt="r8">3312949</Frequency><Timestamp dt:dt="r8">67195827474</Timestamp><Current dt:dt="…	75.029	2560894	2557394	2560894	2557378	1	right	-1522994890	2017-09-05	15:45:45	13:45:45	female	128362	20597	-1	20489	129410	128382	-1	128362	548938	544955	-1	544942	3				2	1	1	phaseINVFAce	phaseXPface	16	NF27	619733	619433	619733	619428	l	619428	617701	619428	617695	1727
GofDak_1024-768_new	12	3	25	<?xml version="1.0"?>\n<Clock xmlns:dt="urn:schemas-microsoft-com:datatypes"><Description dt:dt="string">E-Prime Primary Realtime Clock</Description><StartTime><Timestamp dt:dt="int">0</Timestamp><DateUtc dt:dt="string">2017-05-09T13:45:45Z</DateUtc></StartTime><FrequencyChanges><FrequencyChange><Frequency dt:dt="r8">3312949</Frequency><Timestamp dt:dt="r8">67195827474</Timestamp><Current dt:dt="…	75.029	2560894	2557394	2560894	2557378	1	right	-1522994890	2017-09-05	15:45:45	13:45:45	female	128362	20597	-1	20489	129410	128382	-1	128362	548938	544955	-1	544942	3				2	1	1	phaseINVFAce	phaseXPface	17	NM101	623212	622912	623212	622897	l	622897	621126	622897	621118	1771
GofDak_1024-768_new	12	3	25	<?xml version="1.0"?>\n<Clock xmlns:dt="urn:schemas-microsoft-com:datatypes"><Description dt:dt="string">E-Prime Primary Realtime Clock</Description><StartTime><Timestamp dt:dt="int">0</Timestamp><DateUtc dt:dt="string">2017-05-09T13:45:45Z</DateUtc></StartTime><FrequencyChanges><FrequencyChange><Frequency dt:dt="r8">3312949</Frequency><Timestamp dt:dt="r8">67195827474</Timestamp><Current dt:dt="…	75.029	2560894	2557394	2560894	2557378	1	right	-1522994890	2017-09-05	15:45:45	13:45:45	female	128362	20597	-1	20489	129410	128382	-1	128362	548938	544955	-1	544942	3				2	1	1	phaseINVFAce	phaseXPface	18	NF01	626437	626137	626437	626122	l	626122	624605	626122	624598	1517
GofDak_1024-768_new	12	3	25	<?xml version="1.0"?>\n<Clock xmlns:dt="urn:schemas-microsoft-com:datatypes"><Description dt:dt="string">E-Prime Primary Realtime Clock</Description><StartTime><Timestamp dt:dt="int">0</Timestamp><DateUtc dt:dt="string">2017-05-09T13:45:45Z</DateUtc></StartTime><FrequencyChanges><FrequencyChange><Frequency dt:dt="r8">3312949</Frequency><Timestamp dt:dt="r8">67195827474</Timestamp><Current dt:dt="…	75.029	2560894	2557394	2560894	2557378	1	right	-1522994890	2017-09-05	15:45:45	13:45:45	female	128362	20597	-1	20489	129410	128382	-1	128362	548938	544955	-1	544942	3				2	1	1	phaseINVFAce	phaseXPface	19	NF105	630703	630403	630703	630364	d	630364	628417	630364	628398	1947
GofDak_1024-768_new	12	3	25	<?xml version="1.0"?>\n<Clock xmlns:dt="urn:schemas-microsoft-com:datatypes"><Description dt:dt="string">E-Prime Primary Realtime Clock</Description><StartTime><Timestamp dt:dt="int">0</Timestamp><DateUtc dt:dt="string">2017-05-09T13:45:45Z</DateUtc></StartTime><FrequencyChanges><FrequencyChange><Frequency dt:dt="r8">3312949</Frequency><Timestamp dt:dt="r8">67195827474</Timestamp><Current dt:dt="…	75.029	2560894	2557394	2560894	2557378	1	right	-1522994890	2017-09-05	15:45:45	13:45:45	female	128362	20597	-1	20489	129410	128382	-1	128362	548938	544955	-1	544942	3				2	1	1	phaseINVFAce	phaseXPface	20	NF04	635087	634787	635087	634779	l	634779	633201	634779	633190	1578
GofDak_1024-768_new	12	3	25	<?xml version="1.0"?>\n<Clock xmlns:dt="urn:schemas-microsoft-com:datatypes"><Description dt:dt="string">E-Prime Primary Realtime Clock</Description><StartTime><Timestamp dt:dt="int">0</Timestamp><DateUtc dt:dt="string">2017-05-09T13:45:45Z</DateUtc></StartTime><FrequencyChanges><FrequencyChange><Frequency dt:dt="r8">3312949</Frequency><Timestamp dt:dt="r8">67195827474</Timestamp><Current dt:dt="…	75.029	2560894	2557394	2560894	2557378	1	right	-1522994890	2017-09-05	15:45:45	13:45:45	female	128362	20597	-1	20489	129410	128382	-1	128362	548938	544955	-1	544942	4				1	1	2	phaseUPFAce	phaseXPface	1	NM10	638966	638666	638966	638648	d	638648	636800	638648	636782	1848
GofDak_1024-768_new	12	3	25	<?xml version="1.0"?>\n<Clock xmlns:dt="urn:schemas-microsoft-com:datatypes"><Description dt:dt="string">E-Prime Primary Realtime Clock</Description><StartTime><Timestamp dt:dt="int">0</Timestamp><DateUtc dt:dt="string">2017-05-09T13:45:45Z</DateUtc></StartTime><FrequencyChanges><FrequencyChange><Frequency dt:dt="r8">3312949</Frequency><Timestamp dt:dt="r8">67195827474</Timestamp><Current dt:dt="…	75.029	2560894	2557394	2560894	2557378	1	right	-1522994890	2017-09-05	15:45:45	13:45:45	female	128362	20597	-1	20489	129410	128382	-1	128362	548938	544955	-1	544942	4				1	1	2	phaseUPFAce	phaseXPface	2	NF06	644324	644024	644324	644013	l	644013	642505	644013	642492	1508
GofDak_1024-768_new	12	3	25	<?xml version="1.0"?>\n<Clock xmlns:dt="urn:schemas-microsoft-com:datatypes"><Description dt:dt="string">E-Prime Primary Realtime Clock</Description><StartTime><Timestamp dt:dt="int">0</Timestamp><DateUtc dt:dt="string">2017-05-09T13:45:45Z</DateUtc></StartTime><FrequencyChanges><FrequencyChange><Frequency dt:dt="r8">3312949</Frequency><Timestamp dt:dt="r8">67195827474</Timestamp><Current dt:dt="…	75.029	2560894	2557394	2560894	2557378	1	right	-1522994890	2017-09-05	15:45:45	13:45:45	female	128362	20597	-1	20489	129410	128382	-1	128362	548938	544955	-1	544942	4				1	1	2	phaseUPFAce	phaseXPface	3	NF01	648149	647849	648149	647839	l	647839	646316	647839	646309	1523
GofDak_1024-768_new	12	3	25	<?xml version="1.0"?>\n<Clock xmlns:dt="urn:schemas-microsoft-com:datatypes"><Description dt:dt="string">E-Prime Primary Realtime Clock</Description><StartTime><Timestamp dt:dt="int">0</Timestamp><DateUtc dt:dt="string">2017-05-09T13:45:45Z</DateUtc></StartTime><FrequencyChanges><FrequencyChange><Frequency dt:dt="r8">3312949</Frequency><Timestamp dt:dt="r8">67195827474</Timestamp><Current dt:dt="…	75.029	2560894	2557394	2560894	2557378	1	right	-1522994890	2017-09-05	15:45:45	13:45:45	female	128362	20597	-1	20489	129410	128382	-1	128362	548938	544955	-1	544942	4				1	1	2	phaseUPFAce	phaseXPface	4	NM101	651734	651434	651734	651418	d	651418	649595	651418	649589	1823
GofDak_1024-768_new	12	3	25	<?xml version="1.0"?>\n<Clock xmlns:dt="urn:schemas-microsoft-com:datatypes"><Description dt:dt="string">E-Prime Primary Realtime Clock</Description><StartTime><Timestamp dt:dt="int">0</Timestamp><DateUtc dt:dt="string">2017-05-09T13:45:45Z</DateUtc></StartTime><FrequencyChanges><FrequencyChange><Frequency dt:dt="r8">3312949</Frequency><Timestamp dt:dt="r8">67195827474</Timestamp><Current dt:dt="…	75.029	2560894	2557394	2560894	2557378	1	right	-1522994890	2017-09-05	15:45:45	13:45:45	female	128362	20597	-1	20489	129410	128382	-1	128362	548938	544955	-1	544942	4				1	1	2	phaseUPFAce	phaseXPface	5	NF106	655000	654700	655000	654665	d	654665	653087	654665	653077	1578
GofDak_1024-768_new	12	3	25	<?xml version="1.0"?>\n<Clock xmlns:dt="urn:schemas-microsoft-com:datatypes"><Description dt:dt="string">E-Prime Primary Realtime Clock</Description><StartTime><Timestamp dt:dt="int">0</Timestamp><DateUtc dt:dt="string">2017-05-09T13:45:45Z</DateUtc></StartTime><FrequencyChanges><FrequencyChange><Frequency dt:dt="r8">3312949</Frequency><Timestamp dt:dt="r8">67195827474</Timestamp><Current dt:dt="…	75.029	2560894	2557394	2560894	2557378	1	right	-1522994890	2017-09-05	15:45:45	13:45:45	female	128362	20597	-1	20489	129410	128382	-1	128362	548938	544955	-1	544942	4				1	1	2	phaseUPFAce	phaseXPface	6	NM101	658452	658152	658452	658121	l	658121	656526	658121	656516	1595
GofDak_1024-768_new	12	3	25	<?xml version="1.0"?>\n<Clock xmlns:dt="urn:schemas-microsoft-com:datatypes"><Description dt:dt="string">E-Prime Primary Realtime Clock</Description><StartTime><Timestamp dt:dt="int">0</Timestamp><DateUtc dt:dt="string">2017-05-09T13:45:45Z</DateUtc></StartTime><FrequencyChanges><FrequencyChange><Frequency dt:dt="r8">3312949</Frequency><Timestamp dt:dt="r8">67195827474</Timestamp><Current dt:dt="…	75.029	2560894	2557394	2560894	2557378	1	right	-1522994890	2017-09-05	15:45:45	13:45:45	female	128362	20597	-1	20489	129410	128382	-1	128362	548938	544955	-1	544942	4				1	1	2	phaseUPFAce	phaseXPface	7	NF06	663077	662777	663077	662740	l	662740	660911	662740	660900	1829
GofDak_1024-768_new	12	3	25	<?xml version="1.0"?>\n<Clock xmlns:dt="urn:schemas-microsoft-com:datatypes"><Description dt:dt="string">E-Prime Primary Realtime Clock</Description><StartTime><Timestamp dt:dt="int">0</Timestamp><DateUtc dt:dt="string">2017-05-09T13:45:45Z</DateUtc></StartTime><FrequencyChanges><FrequencyChange><Frequency dt:dt="r8">3312949</Frequency><Timestamp dt:dt="r8">67195827474</Timestamp><Current dt:dt="…	75.029	2560894	2557394	2560894	2557378	1	right	-1522994890	2017-09-05	15:45:45	13:45:45	female	128362	20597	-1	20489	129410	128382	-1	128362	548938	544955	-1	544942	4				1	1	2	phaseUPFAce	phaseXPface	8	NF09	666275	665975	666275	665968	l	665968	664403	665968	664388	1565
GofDak_1024-768_new	12	3	25	<?xml version="1.0"?>\n<Clock xmlns:dt="urn:schemas-microsoft-com:datatypes"><Description dt:dt="string">E-Prime Primary Realtime Clock</Description><StartTime><Timestamp dt:dt="int">0</Timestamp><DateUtc dt:dt="string">2017-05-09T13:45:45Z</DateUtc></StartTime><FrequencyChanges><FrequencyChange><Frequency dt:dt="r8">3312949</Frequency><Timestamp dt:dt="r8">67195827474</Timestamp><Current dt:dt="…	75.029	2560894	2557394	2560894	2557378	1	right	-1522994890	2017-09-05	15:45:45	13:45:45	female	128362	20597	-1	20489	129410	128382	-1	128362	548938	544955	-1	544942	4				1	1	2	phaseUPFAce	phaseXPface	9	NM08	669794	669494	669794	669485	d	669485	667602	669485	667596	1883
GofDak_1024-768_new	12	3	25	<?xml version="1.0"?>\n<Clock xmlns:dt="urn:schemas-microsoft-com:datatypes"><Description dt:dt="string">E-Prime Primary Realtime Clock</Description><StartTime><Timestamp dt:dt="int">0</Timestamp><DateUtc dt:dt="string">2017-05-09T13:45:45Z</DateUtc></StartTime><FrequencyChanges><FrequencyChange><Frequency dt:dt="r8">3312949</Frequency><Timestamp dt:dt="r8">67195827474</Timestamp><Current dt:dt="…	75.029	2560894	2557394	2560894	2557378	1	right	-1522994890	2017-09-05	15:45:45	13:45:45	female	128362	20597	-1	20489	129410	128382	-1	128362	548938	544955	-1	544942	4				1	1	2	phaseUPFAce	phaseXPface	10	NM02	675259	674959	675259	674944	l	674944	672959	674944	672948	1985
GofDak_1024-768_new	12	3	25	<?xml version="1.0"?>\n<Clock xmlns:dt="urn:schemas-microsoft-com:datatypes"><Description dt:dt="string">E-Prime Primary Realtime Clock</Description><StartTime><Timestamp dt:dt="int">0</Timestamp><DateUtc dt:dt="string">2017-05-09T13:45:45Z</DateUtc></StartTime><FrequencyChanges><FrequencyChange><Frequency dt:dt="r8">3312949</Frequency><Timestamp dt:dt="r8">67195827474</Timestamp><Current dt:dt="…	75.029	2560894	2557394	2560894	2557378	1	right	-1522994890	2017-09-05	15:45:45	13:45:45	female	128362	20597	-1	20489	129410	128382	-1	128362	548938	544955	-1	544942	4				1	1	2	phaseUPFAce	phaseXPface	11	NM09	678871	678571	678871	678553	d	678553	676931	678553	676915	1622
GofDak_1024-768_new	12	3	25	<?xml version="1.0"?>\n<Clock xmlns:dt="urn:schemas-microsoft-com:datatypes"><Description dt:dt="string">E-Prime Primary Realtime Clock</Description><StartTime><Timestamp dt:dt="int">0</Timestamp><DateUtc dt:dt="string">2017-05-09T13:45:45Z</DateUtc></StartTime><FrequencyChanges><FrequencyChange><Frequency dt:dt="r8">3312949</Frequency><Timestamp dt:dt="r8">67195827474</Timestamp><Current dt:dt="…	75.029	2560894	2557394	2560894	2557378	1	right	-1522994890	2017-09-05	15:45:45	13:45:45	female	128362	20597	-1	20489	129410	128382	-1	128362	548938	544955	-1	544942	4				1	1	2	phaseUPFAce	phaseXPface	12	NF27	682856	682556	682856	682531	l	682531	680863	682531	680851	1668
GofDak_1024-768_new	12	3	25	<?xml version="1.0"?>\n<Clock xmlns:dt="urn:schemas-microsoft-com:datatypes"><Description dt:dt="string">E-Prime Primary Realtime Clock</Description><StartTime><Timestamp dt:dt="int">0</Timestamp><DateUtc dt:dt="string">2017-05-09T13:45:45Z</DateUtc></StartTime><FrequencyChanges><FrequencyChange><Frequency dt:dt="r8">3312949</Frequency><Timestamp dt:dt="r8">67195827474</Timestamp><Current dt:dt="…	75.029	2560894	2557394	2560894	2557378	1	right	-1522994890	2017-09-05	15:45:45	13:45:45	female	128362	20597	-1	20489	129410	128382	-1	128362	548938	544955	-1	544942	4				1	1	2	phaseUPFAce	phaseXPface	13	NM03	686574	686274	686574	686247	d	686247	684675	686247	684667	1572
GofDak_1024-768_new	12	3	25	<?xml version="1.0"?>\n<Clock xmlns:dt="urn:schemas-microsoft-com:datatypes"><Description dt:dt="string">E-Prime Primary Realtime Clock</Description><StartTime><Timestamp dt:dt="int">0</Timestamp><DateUtc dt:dt="string">2017-05-09T13:45:45Z</DateUtc></StartTime><FrequencyChanges><FrequencyChange><Frequency dt:dt="r8">3312949</Frequency><Timestamp dt:dt="r8">67195827474</Timestamp><Current dt:dt="…	75.029	2560894	2557394	2560894	2557378	1	right	-1522994890	2017-09-05	15:45:45	13:45:45	female	128362	20597	-1	20489	129410	128382	-1	128362	548938	544955	-1	544942	4				1	1	2	phaseUPFAce	phaseXPface	14	NF04	690613	690313	690613	690285	l	690285	688340	690285	688331	1945
GofDak_1024-768_new	12	3	25	<?xml version="1.0"?>\n<Clock xmlns:dt="urn:schemas-microsoft-com:datatypes"><Description dt:dt="string">E-Prime Primary Realtime Clock</Description><StartTime><Timestamp dt:dt="int">0</Timestamp><DateUtc dt:dt="string">2017-05-09T13:45:45Z</DateUtc></StartTime><FrequencyChanges><FrequencyChange><Frequency dt:dt="r8">3312949</Frequency><Timestamp dt:dt="r8">67195827474</Timestamp><Current dt:dt="…	75.029	2560894	2557394	2560894	2557378	1	right	-1522994890	2017-09-05	15:45:45	13:45:45	female	128362	20597	-1	20489	129410	128382	-1	128362	548938	544955	-1	544942	4				1	1	2	phaseUPFAce	phaseXPface	15	NM03	696037	695737	696037	695721	l	695721	693765	695721	693746	1956
GofDak_1024-768_new	12	3	25	<?xml version="1.0"?>\n<Clock xmlns:dt="urn:schemas-microsoft-com:datatypes"><Description dt:dt="string">E-Prime Primary Realtime Clock</Description><StartTime><Timestamp dt:dt="int">0</Timestamp><DateUtc dt:dt="string">2017-05-09T13:45:45Z</DateUtc></StartTime><FrequencyChanges><FrequencyChange><Frequency dt:dt="r8">3312949</Frequency><Timestamp dt:dt="r8">67195827474</Timestamp><Current dt:dt="…	75.029	2560894	2557394	2560894	2557378	1	right	-1522994890	2017-09-05	15:45:45	13:45:45	female	128362	20597	-1	20489	129410	128382	-1	128362	548938	544955	-1	544942	4				1	1	2	phaseUPFAce	phaseXPface	16	NF01	700609	700309	700609	700302	l	700302	698723	700302	698706	1579
GofDak_1024-768_new	12	3	25	<?xml version="1.0"?>\n<Clock xmlns:dt="urn:schemas-microsoft-com:datatypes"><Description dt:dt="string">E-Prime Primary Realtime Clock</Description><StartTime><Timestamp dt:dt="int">0</Timestamp><DateUtc dt:dt="string">2017-05-09T13:45:45Z</DateUtc></StartTime><FrequencyChanges><FrequencyChange><Frequency dt:dt="r8">3312949</Frequency><Timestamp dt:dt="r8">67195827474</Timestamp><Current dt:dt="…	75.029	2560894	2557394	2560894	2557378	1	right	-1522994890	2017-09-05	15:45:45	13:45:45	female	128362	20597	-1	20489	129410	128382	-1	128362	548938	544955	-1	544942	4				1	1	2	phaseUPFAce	phaseXPface	17	NF109	704394	704094	704394	704068	l	704068	702108	704068	702098	1960
GofDak_1024-768_new	12	3	25	<?xml version="1.0"?>\n<Clock xmlns:dt="urn:schemas-microsoft-com:datatypes"><Description dt:dt="string">E-Prime Primary Realtime Clock</Description><StartTime><Timestamp dt:dt="int">0</Timestamp><DateUtc dt:dt="string">2017-05-09T13:45:45Z</DateUtc></StartTime><FrequencyChanges><FrequencyChange><Frequency dt:dt="r8">3312949</Frequency><Timestamp dt:dt="r8">67195827474</Timestamp><Current dt:dt="…	75.029	2560894	2557394	2560894	2557378	1	right	-1522994890	2017-09-05	15:45:45	13:45:45	female	128362	20597	-1	20489	129410	128382	-1	128362	548938	544955	-1	544942	4				1	1	2	phaseUPFAce	phaseXPface	18	NM10	707780	707480	707780	707450	d	707450	705654	707450	705642	1796
GofDak_1024-768_new	12	3	25	<?xml version="1.0"?>\n<Clock xmlns:dt="urn:schemas-microsoft-com:datatypes"><Description dt:dt="string">E-Prime Primary Realtime Clock</Description><StartTime><Timestamp dt:dt="int">0</Timestamp><DateUtc dt:dt="string">2017-05-09T13:45:45Z</DateUtc></StartTime><FrequencyChanges><FrequencyChange><Frequency dt:dt="r8">3312949</Frequency><Timestamp dt:dt="r8">67195827474</Timestamp><Current dt:dt="…	75.029	2560894	2557394	2560894	2557378	1	right	-1522994890	2017-09-05	15:45:45	13:45:45	female	128362	20597	-1	20489	129410	128382	-1	128362	548938	544955	-1	544942	4				1	1	2	phaseUPFAce	phaseXPface	19	NM08	711725	711425	711725	711417	l	711417	709492	711417	709481	1925
GofDak_1024-768_new	12	3	25	<?xml version="1.0"?>\n<Clock xmlns:dt="urn:schemas-microsoft-com:datatypes"><Description dt:dt="string">E-Prime Primary Realtime Clock</Description><StartTime><Timestamp dt:dt="int">0</Timestamp><DateUtc dt:dt="string">2017-05-09T13:45:45Z</DateUtc></StartTime><FrequencyChanges><FrequencyChange><Frequency dt:dt="r8">3312949</Frequency><Timestamp dt:dt="r8">67195827474</Timestamp><Current dt:dt="…	75.029	2560894	2557394	2560894	2557378	1	right	-1522994890	2017-09-05	15:45:45	13:45:45	female	128362	20597	-1	20489	129410	128382	-1	128362	548938	544955	-1	544942	4				1	1	2	phaseUPFAce	phaseXPface	20	NM21	715443	715143	715443	715129	l	715129	713304	715129	713289	1825
GofDak_1024-768_new	12	3	25	<?xml version="1.0"?>\n<Clock xmlns:dt="urn:schemas-microsoft-com:datatypes"><Description dt:dt="string">E-Prime Primary Realtime Clock</Description><StartTime><Timestamp dt:dt="int">0</Timestamp><DateUtc dt:dt="string">2017-05-09T13:45:45Z</DateUtc></StartTime><FrequencyChanges><FrequencyChange><Frequency dt:dt="r8">3312949</Frequency><Timestamp dt:dt="r8">67195827474</Timestamp><Current dt:dt="…	75.029	2560894	2557394	2560894	2557378	1	right	-1522994890	2017-09-05	15:45:45	13:45:45	female	128362	20597	-1	20489	129410	128382	-1	128362	548938	544955	-1	544942	5				1	2	3	phaseUPFAce	phaseXPface	1	NF02	718989	718689	718989	718681	l	718681	716903	718681	716889	1778
GofDak_1024-768_new	12	3	25	<?xml version="1.0"?>\n<Clock xmlns:dt="urn:schemas-microsoft-com:datatypes"><Description dt:dt="string">E-Prime Primary Realtime Clock</Description><StartTime><Timestamp dt:dt="int">0</Timestamp><DateUtc dt:dt="string">2017-05-09T13:45:45Z</DateUtc></StartTime><FrequencyChanges><FrequencyChange><Frequency dt:dt="r8">3312949</Frequency><Timestamp dt:dt="r8">67195827474</Timestamp><Current dt:dt="…	75.029	2560894	2557394	2560894	2557378	1	right	-1522994890	2017-09-05	15:45:45	13:45:45	female	128362	20597	-1	20489	129410	128382	-1	128362	548938	544955	-1	544942	5				1	2	3	phaseUPFAce	phaseXPface	2	NM09	722880	722580	722880	722568	d	722568	720914	722568	720905	1654
GofDak_1024-768_new	12	3	25	<?xml version="1.0"?>\n<Clock xmlns:dt="urn:schemas-microsoft-com:datatypes"><Description dt:dt="string">E-Prime Primary Realtime Clock</Description><StartTime><Timestamp dt:dt="int">0</Timestamp><DateUtc dt:dt="string">2017-05-09T13:45:45Z</DateUtc></StartTime><FrequencyChanges><FrequencyChange><Frequency dt:dt="r8">3312949</Frequency><Timestamp dt:dt="r8">67195827474</Timestamp><Current dt:dt="…	75.029	2560894	2557394	2560894	2557378	1	right	-1522994890	2017-09-05	15:45:45	13:45:45	female	128362	20597	-1	20489	129410	128382	-1	128362	548938	544955	-1	544942	5				1	2	3	phaseUPFAce	phaseXPface	3	NF106	726719	726419	726719	726404	l	726404	724473	726404	724465	1931
GofDak_1024-768_new	12	3	25	<?xml version="1.0"?>\n<Clock xmlns:dt="urn:schemas-microsoft-com:datatypes"><Description dt:dt="string">E-Prime Primary Realtime Clock</Description><StartTime><Timestamp dt:dt="int">0</Timestamp><DateUtc dt:dt="string">2017-05-09T13:45:45Z</DateUtc></StartTime><FrequencyChanges><FrequencyChange><Frequency dt:dt="r8">3312949</Frequency><Timestamp dt:dt="r8">67195827474</Timestamp><Current dt:dt="…	75.029	2560894	2557394	2560894	2557378	1	right	-1522994890	2017-09-05	15:45:45	13:45:45	female	128362	20597	-1	20489	129410	128382	-1	128362	548938	544955	-1	544942	5				1	2	3	phaseUPFAce	phaseXPface	4	NM09	730038	729738	730038	729726	d	729726	728125	729726	728112	1601
GofDak_1024-768_new	12	3	25	<?xml version="1.0"?>\n<Clock xmlns:dt="urn:schemas-microsoft-com:datatypes"><Description dt:dt="string">E-Prime Primary Realtime Clock</Description><StartTime><Timestamp dt:dt="int">0</Timestamp><DateUtc dt:dt="string">2017-05-09T13:45:45Z</DateUtc></StartTime><FrequencyChanges><FrequencyChange><Frequency dt:dt="r8">3312949</Frequency><Timestamp dt:dt="r8">67195827474</Timestamp><Current dt:dt="…	75.029	2560894	2557394	2560894	2557378	1	right	-1522994890	2017-09-05	15:45:45	13:45:45	female	128362	20597	-1	20489	129410	128382	-1	128362	548938	544955	-1	544942	5				1	2	3	phaseUPFAce	phaseXPface	5	NF09	733210	732910	733210	732904	d	732904	731364	732904	731352	1540
GofDak_1024-768_new	12	3	25	<?xml version="1.0"?>\n<Clock xmlns:dt="urn:schemas-microsoft-com:datatypes"><Description dt:dt="string">E-Prime Primary Realtime Clock</Description><StartTime><Timestamp dt:dt="int">0</Timestamp><DateUtc dt:dt="string">2017-05-09T13:45:45Z</DateUtc></StartTime><FrequencyChanges><FrequencyChange><Frequency dt:dt="r8">3312949</Frequency><Timestamp dt:dt="r8">67195827474</Timestamp><Current dt:dt="…	75.029	2560894	2557394	2560894	2557378	1	right	-1522994890	2017-09-05	15:45:45	13:45:45	female	128362	20597	-1	20489	129410	128382	-1	128362	548938	544955	-1	544942	5				1	2	3	phaseUPFAce	phaseXPface	6	NF105	737248	736948	737248	736936	l	736936	735096	736936	735080	1840
GofDak_1024-768_new	12	3	25	<?xml version="1.0"?>\n<Clock xmlns:dt="urn:schemas-microsoft-com:datatypes"><Description dt:dt="string">E-Prime Primary Realtime Clock</Description><StartTime><Timestamp dt:dt="int">0</Timestamp><DateUtc dt:dt="string">2017-05-09T13:45:45Z</DateUtc></StartTime><FrequencyChanges><FrequencyChange><Frequency dt:dt="r8">3312949</Frequency><Timestamp dt:dt="r8">67195827474</Timestamp><Current dt:dt="…	75.029	2560894	2557394	2560894	2557378	1	right	-1522994890	2017-09-05	15:45:45	13:45:45	female	128362	20597	-1	20489	129410	128382	-1	128362	548938	544955	-1	544942	5				1	2	3	phaseUPFAce	phaseXPface	7	NF105	740954	740654	740954	740649	d	740649	739001	740649	738984	1648
GofDak_1024-768_new	12	3	25	<?xml version="1.0"?>\n<Clock xmlns:dt="urn:schemas-microsoft-com:datatypes"><Description dt:dt="string">E-Prime Primary Realtime Clock</Description><StartTime><Timestamp dt:dt="int">0</Timestamp><DateUtc dt:dt="string">2017-05-09T13:45:45Z</DateUtc></StartTime><FrequencyChanges><FrequencyChange><Frequency dt:dt="r8">3312949</Frequency><Timestamp dt:dt="r8">67195827474</Timestamp><Current dt:dt="…	75.029	2560894	2557394	2560894	2557378	1	right	-1522994890	2017-09-05	15:45:45	13:45:45	female	128362	20597	-1	20489	129410	128382	-1	128362	548938	544955	-1	544942	5				1	2	3	phaseUPFAce	phaseXPface	8	NF11	744392	744092	744392	744087	d	744087	742533	744087	742520	1554
GofDak_1024-768_new	12	3	25	<?xml version="1.0"?>\n<Clock xmlns:dt="urn:schemas-microsoft-com:datatypes"><Description dt:dt="string">E-Prime Primary Realtime Clock</Description><StartTime><Timestamp dt:dt="int">0</Timestamp><DateUtc dt:dt="string">2017-05-09T13:45:45Z</DateUtc></StartTime><FrequencyChanges><FrequencyChange><Frequency dt:dt="r8">3312949</Frequency><Timestamp dt:dt="r8">67195827474</Timestamp><Current dt:dt="…	75.029	2560894	2557394	2560894	2557378	1	right	-1522994890	2017-09-05	15:45:45	13:45:45	female	128362	20597	-1	20489	129410	128382	-1	128362	548938	544955	-1	544942	5				1	2	3	phaseUPFAce	phaseXPface	9	NM03	748804	748504	748804	748497	l	748497	746691	748497	746679	1806
GofDak_1024-768_new	12	3	25	<?xml version="1.0"?>\n<Clock xmlns:dt="urn:schemas-microsoft-com:datatypes"><Description dt:dt="string">E-Prime Primary Realtime Clock</Description><StartTime><Timestamp dt:dt="int">0</Timestamp><DateUtc dt:dt="string">2017-05-09T13:45:45Z</DateUtc></StartTime><FrequencyChanges><FrequencyChange><Frequency dt:dt="r8">3312949</Frequency><Timestamp dt:dt="r8">67195827474</Timestamp><Current dt:dt="…	75.029	2560894	2557394	2560894	2557378	1	right	-1522994890	2017-09-05	15:45:45	13:45:45	female	128362	20597	-1	20489	129410	128382	-1	128362	548938	544955	-1	544942	5				1	2	3	phaseUPFAce	phaseXPface	10	NF01	752616	752316	752616	752301	l	752301	750703	752301	750695	1598
GofDak_1024-768_new	12	3	25	<?xml version="1.0"?>\n<Clock xmlns:dt="urn:schemas-microsoft-com:datatypes"><Description dt:dt="string">E-Prime Primary Realtime Clock</Description><StartTime><Timestamp dt:dt="int">0</Timestamp><DateUtc dt:dt="string">2017-05-09T13:45:45Z</DateUtc></StartTime><FrequencyChanges><FrequencyChange><Frequency dt:dt="r8">3312949</Frequency><Timestamp dt:dt="r8">67195827474</Timestamp><Current dt:dt="…	75.029	2560894	2557394	2560894	2557378	1	right	-1522994890	2017-09-05	15:45:45	13:45:45	female	128362	20597	-1	20489	129410	128382	-1	128362	548938	544955	-1	544942	5				1	2	3	phaseUPFAce	phaseXPface	11	NM02	756201	755901	756201	755892	d	755892	754381	755892	754375	1511
GofDak_1024-768_new	12	3	25	<?xml version="1.0"?>\n<Clock xmlns:dt="urn:schemas-microsoft-com:datatypes"><Description dt:dt="string">E-Prime Primary Realtime Clock</Description><StartTime><Timestamp dt:dt="int">0</Timestamp><DateUtc dt:dt="string">2017-05-09T13:45:45Z</DateUtc></StartTime><FrequencyChanges><FrequencyChange><Frequency dt:dt="r8">3312949</Frequency><Timestamp dt:dt="r8">67195827474</Timestamp><Current dt:dt="…	75.029	2560894	2557394	2560894	2557378	1	right	-1522994890	2017-09-05	15:45:45	13:45:45	female	128362	20597	-1	20489	129410	128382	-1	128362	548938	544955	-1	544942	5				1	2	3	phaseUPFAce	phaseXPface	12	NF105	759733	759433	759733	759421	l	759421	757833	759421	757815	1588
GofDak_1024-768_new	12	3	25	<?xml version="1.0"?>\n<Clock xmlns:dt="urn:schemas-microsoft-com:datatypes"><Description dt:dt="string">E-Prime Primary Realtime Clock</Description><StartTime><Timestamp dt:dt="int">0</Timestamp><DateUtc dt:dt="string">2017-05-09T13:45:45Z</DateUtc></StartTime><FrequencyChanges><FrequencyChange><Frequency dt:dt="r8">3312949</Frequency><Timestamp dt:dt="r8">67195827474</Timestamp><Current dt:dt="…	75.029	2560894	2557394	2560894	2557378	1	right	-1522994890	2017-09-05	15:45:45	13:45:45	female	128362	20597	-1	20489	129410	128382	-1	128362	548938	544955	-1	544942	5				1	2	3	phaseUPFAce	phaseXPface	13	NF27	763198	762898	763198	762891	d	762891	761166	762891	761151	1725
GofDak_1024-768_new	12	3	25	<?xml version="1.0"?>\n<Clock xmlns:dt="urn:schemas-microsoft-com:datatypes"><Description dt:dt="string">E-Prime Primary Realtime Clock</Description><StartTime><Timestamp dt:dt="int">0</Timestamp><DateUtc dt:dt="string">2017-05-09T13:45:45Z</DateUtc></StartTime><FrequencyChanges><FrequencyChange><Frequency dt:dt="r8">3312949</Frequency><Timestamp dt:dt="r8">67195827474</Timestamp><Current dt:dt="…	75.029	2560894	2557394	2560894	2557378	1	right	-1522994890	2017-09-05	15:45:45	13:45:45	female	128362	20597	-1	20489	129410	128382	-1	128362	548938	544955	-1	544942	5				1	2	3	phaseUPFAce	phaseXPface	14	NF02	766477	766177	766477	766161	d	766161	764524	766161	764510	1637
GofDak_1024-768_new	12	3	25	<?xml version="1.0"?>\n<Clock xmlns:dt="urn:schemas-microsoft-com:datatypes"><Description dt:dt="string">E-Prime Primary Realtime Clock</Description><StartTime><Timestamp dt:dt="int">0</Timestamp><DateUtc dt:dt="string">2017-05-09T13:45:45Z</DateUtc></StartTime><FrequencyChanges><FrequencyChange><Frequency dt:dt="r8">3312949</Frequency><Timestamp dt:dt="r8">67195827474</Timestamp><Current dt:dt="…	75.029	2560894	2557394	2560894	2557378	1	right	-1522994890	2017-09-05	15:45:45	13:45:45	female	128362	20597	-1	20489	129410	128382	-1	128362	548938	544955	-1	544942	5				1	2	3	phaseUPFAce	phaseXPface	15	NF02	770022	769722	770022	769709	l	769709	767990	769709	767982	1719
GofDak_1024-768_new	12	3	25	<?xml version="1.0"?>\n<Clock xmlns:dt="urn:schemas-microsoft-com:datatypes"><Description dt:dt="string">E-Prime Primary Realtime Clock</Description><StartTime><Timestamp dt:dt="int">0</Timestamp><DateUtc dt:dt="string">2017-05-09T13:45:45Z</DateUtc></StartTime><FrequencyChanges><FrequencyChange><Frequency dt:dt="r8">3312949</Frequency><Timestamp dt:dt="r8">67195827474</Timestamp><Current dt:dt="…	75.029	2560894	2557394	2560894	2557378	1	right	-1522994890	2017-09-05	15:45:45	13:45:45	female	128362	20597	-1	20489	129410	128382	-1	128362	548938	544955	-1	544942	5				1	2	3	phaseUPFAce	phaseXPface	16	NF27	773701	773401	773701	773391	l	773391	771442	773391	771430	1949
GofDak_1024-768_new	12	3	25	<?xml version="1.0"?>\n<Clock xmlns:dt="urn:schemas-microsoft-com:datatypes"><Description dt:dt="string">E-Prime Primary Realtime Clock</Description><StartTime><Timestamp dt:dt="int">0</Timestamp><DateUtc dt:dt="string">2017-05-09T13:45:45Z</DateUtc></StartTime><FrequencyChanges><FrequencyChange><Frequency dt:dt="r8">3312949</Frequency><Timestamp dt:dt="r8">67195827474</Timestamp><Current dt:dt="…	75.029	2560894	2557394	2560894	2557378	1	right	-1522994890	2017-09-05	15:45:45	13:45:45	female	128362	20597	-1	20489	129410	128382	-1	128362	548938	544955	-1	544942	5				1	2	3	phaseUPFAce	phaseXPface	17	NM02	777566	777266	777566	777252	l	777252	775667	777252	775654	1585
GofDak_1024-768_new	12	3	25	<?xml version="1.0"?>\n<Clock xmlns:dt="urn:schemas-microsoft-com:datatypes"><Description dt:dt="string">E-Prime Primary Realtime Clock</Description><StartTime><Timestamp dt:dt="int">0</Timestamp><DateUtc dt:dt="string">2017-05-09T13:45:45Z</DateUtc></StartTime><FrequencyChanges><FrequencyChange><Frequency dt:dt="r8">3312949</Frequency><Timestamp dt:dt="r8">67195827474</Timestamp><Current dt:dt="…	75.029	2560894	2557394	2560894	2557378	1	right	-1522994890	2017-09-05	15:45:45	13:45:45	female	128362	20597	-1	20489	129410	128382	-1	128362	548938	544955	-1	544942	5				1	2	3	phaseUPFAce	phaseXPface	18	NM03	780805	780505	780805	780493	d	780493	778959	780493	778942	1534
GofDak_1024-768_new	12	3	25	<?xml version="1.0"?>\n<Clock xmlns:dt="urn:schemas-microsoft-com:datatypes"><Description dt:dt="string">E-Prime Primary Realtime Clock</Description><StartTime><Timestamp dt:dt="int">0</Timestamp><DateUtc dt:dt="string">2017-05-09T13:45:45Z</DateUtc></StartTime><FrequencyChanges><FrequencyChange><Frequency dt:dt="r8">3312949</Frequency><Timestamp dt:dt="r8">67195827474</Timestamp><Current dt:dt="…	75.029	2560894	2557394	2560894	2557378	1	right	-1522994890	2017-09-05	15:45:45	13:45:45	female	128362	20597	-1	20489	129410	128382	-1	128362	548938	544955	-1	544942	5				1	2	3	phaseUPFAce	phaseXPface	19	NF109	784190	783890	784190	783876	d	783876	782237	783876	782221	1639
GofDak_1024-768_new	12	3	25	<?xml version="1.0"?>\n<Clock xmlns:dt="urn:schemas-microsoft-com:datatypes"><Description dt:dt="string">E-Prime Primary Realtime Clock</Description><StartTime><Timestamp dt:dt="int">0</Timestamp><DateUtc dt:dt="string">2017-05-09T13:45:45Z</DateUtc></StartTime><FrequencyChanges><FrequencyChange><Frequency dt:dt="r8">3312949</Frequency><Timestamp dt:dt="r8">67195827474</Timestamp><Current dt:dt="…	75.029	2560894	2557394	2560894	2557378	1	right	-1522994890	2017-09-05	15:45:45	13:45:45	female	128362	20597	-1	20489	129410	128382	-1	128362	548938	544955	-1	544942	5				1	2	3	phaseUPFAce	phaseXPface	20	NM09	787416	787116	787416	787108	l	787108	785396	787108	785381	1712
GofDak_1024-768_new	12	3	25	<?xml version="1.0"?>\n<Clock xmlns:dt="urn:schemas-microsoft-com:datatypes"><Description dt:dt="string">E-Prime Primary Realtime Clock</Description><StartTime><Timestamp dt:dt="int">0</Timestamp><DateUtc dt:dt="string">2017-05-09T13:45:45Z</DateUtc></StartTime><FrequencyChanges><FrequencyChange><Frequency dt:dt="r8">3312949</Frequency><Timestamp dt:dt="r8">67195827474</Timestamp><Current dt:dt="…	75.029	2560894	2557394	2560894	2557378	1	right	-1522994890	2017-09-05	15:45:45	13:45:45	female	128362	20597	-1	20489	129410	128382	-1	128362	548938	544955	-1	544942	6				2	2	4	phaseINVFAce	phaseXPface	1	NM05	851937	851637	851937	851629	l	851629	850051	851629	850038	1578
GofDak_1024-768_new	12	3	25	<?xml version="1.0"?>\n<Clock xmlns:dt="urn:schemas-microsoft-com:datatypes"><Description dt:dt="string">E-Prime Primary Realtime Clock</Description><StartTime><Timestamp dt:dt="int">0</Timestamp><DateUtc dt:dt="string">2017-05-09T13:45:45Z</DateUtc></StartTime><FrequencyChanges><FrequencyChange><Frequency dt:dt="r8">3312949</Frequency><Timestamp dt:dt="r8">67195827474</Timestamp><Current dt:dt="…	75.029	2560894	2557394	2560894	2557378	1	right	-1522994890	2017-09-05	15:45:45	13:45:45	female	128362	20597	-1	20489	129410	128382	-1	128362	548938	544955	-1	544942	6				2	2	4	phaseINVFAce	phaseXPface	2	NM04	856042	855742	856042	855689	d	855689	854090	855689	854073	1599
GofDak_1024-768_new	12	3	25	<?xml version="1.0"?>\n<Clock xmlns:dt="urn:schemas-microsoft-com:datatypes"><Description dt:dt="string">E-Prime Primary Realtime Clock</Description><StartTime><Timestamp dt:dt="int">0</Timestamp><DateUtc dt:dt="string">2017-05-09T13:45:45Z</DateUtc></StartTime><FrequencyChanges><FrequencyChange><Frequency dt:dt="r8">3312949</Frequency><Timestamp dt:dt="r8">67195827474</Timestamp><Current dt:dt="…	75.029	2560894	2557394	2560894	2557378	1	right	-1522994890	2017-09-05	15:45:45	13:45:45	female	128362	20597	-1	20489	129410	128382	-1	128362	548938	544955	-1	544942	6				2	2	4	phaseINVFAce	phaseXPface	3	NM10	859574	859274	859574	859259	l	859259	857528	859259	857513	1731
GofDak_1024-768_new	12	3	25	<?xml version="1.0"?>\n<Clock xmlns:dt="urn:schemas-microsoft-com:datatypes"><Description dt:dt="string">E-Prime Primary Realtime Clock</Description><StartTime><Timestamp dt:dt="int">0</Timestamp><DateUtc dt:dt="string">2017-05-09T13:45:45Z</DateUtc></StartTime><FrequencyChanges><FrequencyChange><Frequency dt:dt="r8">3312949</Frequency><Timestamp dt:dt="r8">67195827474</Timestamp><Current dt:dt="…	75.029	2560894	2557394	2560894	2557378	1	right	-1522994890	2017-09-05	15:45:45	13:45:45	female	128362	20597	-1	20489	129410	128382	-1	128362	548938	544955	-1	544942	6				2	2	4	phaseINVFAce	phaseXPface	4	NF106	863680	863380	863680	863375	l	863375	861687	863375	861681	1688
GofDak_1024-768_new	12	3	25	<?xml version="1.0"?>\n<Clock xmlns:dt="urn:schemas-microsoft-com:datatypes"><Description dt:dt="string">E-Prime Primary Realtime Clock</Description><StartTime><Timestamp dt:dt="int">0</Timestamp><DateUtc dt:dt="string">2017-05-09T13:45:45Z</DateUtc></StartTime><FrequencyChanges><FrequencyChange><Frequency dt:dt="r8">3312949</Frequency><Timestamp dt:dt="r8">67195827474</Timestamp><Current dt:dt="…	75.029	2560894	2557394	2560894	2557378	1	right	-1522994890	2017-09-05	15:45:45	13:45:45	female	128362	20597	-1	20489	129410	128382	-1	128362	548938	544955	-1	544942	6				2	2	4	phaseINVFAce	phaseXPface	5	NF11	866945	866645	866945	866639	d	866639	865099	866639	865081	1540
GofDak_1024-768_new	12	3	25	<?xml version="1.0"?>\n<Clock xmlns:dt="urn:schemas-microsoft-com:datatypes"><Description dt:dt="string">E-Prime Primary Realtime Clock</Description><StartTime><Timestamp dt:dt="int">0</Timestamp><DateUtc dt:dt="string">2017-05-09T13:45:45Z</DateUtc></StartTime><FrequencyChanges><FrequencyChange><Frequency dt:dt="r8">3312949</Frequency><Timestamp dt:dt="r8">67195827474</Timestamp><Current dt:dt="…	75.029	2560894	2557394	2560894	2557378	1	right	-1522994890	2017-09-05	15:45:45	13:45:45	female	128362	20597	-1	20489	129410	128382	-1	128362	548938	544955	-1	544942	6				2	2	4	phaseINVFAce	phaseXPface	6	NM02	870570	870270	870570	870264	l	870264	868284	870264	868273	1980
GofDak_1024-768_new	12	3	25	<?xml version="1.0"?>\n<Clock xmlns:dt="urn:schemas-microsoft-com:datatypes"><Description dt:dt="string">E-Prime Primary Realtime Clock</Description><StartTime><Timestamp dt:dt="int">0</Timestamp><DateUtc dt:dt="string">2017-05-09T13:45:45Z</DateUtc></StartTime><FrequencyChanges><FrequencyChange><Frequency dt:dt="r8">3312949</Frequency><Timestamp dt:dt="r8">67195827474</Timestamp><Current dt:dt="…	75.029	2560894	2557394	2560894	2557378	1	right	-1522994890	2017-09-05	15:45:45	13:45:45	female	128362	20597	-1	20489	129410	128382	-1	128362	548938	544955	-1	544942	6				2	2	4	phaseINVFAce	phaseXPface	7	NF106	874275	873975	874275	873944	l	873944	872323	873944	872312	1621
GofDak_1024-768_new	12	3	25	<?xml version="1.0"?>\n<Clock xmlns:dt="urn:schemas-microsoft-com:datatypes"><Description dt:dt="string">E-Prime Primary Realtime Clock</Description><StartTime><Timestamp dt:dt="int">0</Timestamp><DateUtc dt:dt="string">2017-05-09T13:45:45Z</DateUtc></StartTime><FrequencyChanges><FrequencyChange><Frequency dt:dt="r8">3312949</Frequency><Timestamp dt:dt="r8">67195827474</Timestamp><Current dt:dt="…	75.029	2560894	2557394	2560894	2557378	1	right	-1522994890	2017-09-05	15:45:45	13:45:45	female	128362	20597	-1	20489	129410	128382	-1	128362	548938	544955	-1	544942	6				2	2	4	phaseINVFAce	phaseXPface	8	NM03	880033	879733	880033	879720	d	879720	877814	879720	877802	1906
GofDak_1024-768_new	12	3	25	<?xml version="1.0"?>\n<Clock xmlns:dt="urn:schemas-microsoft-com:datatypes"><Description dt:dt="string">E-Prime Primary Realtime Clock</Description><StartTime><Timestamp dt:dt="int">0</Timestamp><DateUtc dt:dt="string">2017-05-09T13:45:45Z</DateUtc></StartTime><FrequencyChanges><FrequencyChange><Frequency dt:dt="r8">3312949</Frequency><Timestamp dt:dt="r8">67195827474</Timestamp><Current dt:dt="…	75.029	2560894	2557394	2560894	2557378	1	right	-1522994890	2017-09-05	15:45:45	13:45:45	female	128362	20597	-1	20489	129410	128382	-1	128362	548938	544955	-1	544942	6				2	2	4	phaseINVFAce	phaseXPface	9	NF02	883618	883318	883618	883280	l	883280	881706	883280	881696	1574
GofDak_1024-768_new	12	3	25	<?xml version="1.0"?>\n<Clock xmlns:dt="urn:schemas-microsoft-com:datatypes"><Description dt:dt="string">E-Prime Primary Realtime Clock</Description><StartTime><Timestamp dt:dt="int">0</Timestamp><DateUtc dt:dt="string">2017-05-09T13:45:45Z</DateUtc></StartTime><FrequencyChanges><FrequencyChange><Frequency dt:dt="r8">3312949</Frequency><Timestamp dt:dt="r8">67195827474</Timestamp><Current dt:dt="…	75.029	2560894	2557394	2560894	2557378	1	right	-1522994890	2017-09-05	15:45:45	13:45:45	female	128362	20597	-1	20489	129410	128382	-1	128362	548938	544955	-1	544942	6				2	2	4	phaseINVFAce	phaseXPface	10	NF09	887177	886877	887177	886861	l	886861	884931	886861	884920	1930
GofDak_1024-768_new	12	3	25	<?xml version="1.0"?>\n<Clock xmlns:dt="urn:schemas-microsoft-com:datatypes"><Description dt:dt="string">E-Prime Primary Realtime Clock</Description><StartTime><Timestamp dt:dt="int">0</Timestamp><DateUtc dt:dt="string">2017-05-09T13:45:45Z</DateUtc></StartTime><FrequencyChanges><FrequencyChange><Frequency dt:dt="r8">3312949</Frequency><Timestamp dt:dt="r8">67195827474</Timestamp><Current dt:dt="…	75.029	2560894	2557394	2560894	2557378	1	right	-1522994890	2017-09-05	15:45:45	13:45:45	female	128362	20597	-1	20489	129410	128382	-1	128362	548938	544955	-1	544942	6				2	2	4	phaseINVFAce	phaseXPface	11	NF04	890829	890529	890829	890515	d	890515	888796	890515	888783	1719
GofDak_1024-768_new	12	3	25	<?xml version="1.0"?>\n<Clock xmlns:dt="urn:schemas-microsoft-com:datatypes"><Description dt:dt="string">E-Prime Primary Realtime Clock</Description><StartTime><Timestamp dt:dt="int">0</Timestamp><DateUtc dt:dt="string">2017-05-09T13:45:45Z</DateUtc></StartTime><FrequencyChanges><FrequencyChange><Frequency dt:dt="r8">3312949</Frequency><Timestamp dt:dt="r8">67195827474</Timestamp><Current dt:dt="…	75.029	2560894	2557394	2560894	2557378	1	right	-1522994890	2017-09-05	15:45:45	13:45:45	female	128362	20597	-1	20489	129410	128382	-1	128362	548938	544955	-1	544942	6				2	2	4	phaseINVFAce	phaseXPface	12	NM04	895840	895540	895840	895535	d	895535	893848	895535	893839	1687
GofDak_1024-768_new	12	3	25	<?xml version="1.0"?>\n<Clock xmlns:dt="urn:schemas-microsoft-com:datatypes"><Description dt:dt="string">E-Prime Primary Realtime Clock</Description><StartTime><Timestamp dt:dt="int">0</Timestamp><DateUtc dt:dt="string">2017-05-09T13:45:45Z</DateUtc></StartTime><FrequencyChanges><FrequencyChange><Frequency dt:dt="r8">3312949</Frequency><Timestamp dt:dt="r8">67195827474</Timestamp><Current dt:dt="…	75.029	2560894	2557394	2560894	2557378	1	right	-1522994890	2017-09-05	15:45:45	13:45:45	female	128362	20597	-1	20489	129410	128382	-1	128362	548938	544955	-1	544942	6				2	2	4	phaseINVFAce	phaseXPface	13	NF11	900105	899805	900105	899791	d	899791	897860	899791	897847	1931
GofDak_1024-768_new	12	3	25	<?xml version="1.0"?>\n<Clock xmlns:dt="urn:schemas-microsoft-com:datatypes"><Description dt:dt="string">E-Prime Primary Realtime Clock</Description><StartTime><Timestamp dt:dt="int">0</Timestamp><DateUtc dt:dt="string">2017-05-09T13:45:45Z</DateUtc></StartTime><FrequencyChanges><FrequencyChange><Frequency dt:dt="r8">3312949</Frequency><Timestamp dt:dt="r8">67195827474</Timestamp><Current dt:dt="…	75.029	2560894	2557394	2560894	2557378	1	right	-1522994890	2017-09-05	15:45:45	13:45:45	female	128362	20597	-1	20489	129410	128382	-1	128362	548938	544955	-1	544942	6				2	2	4	phaseINVFAce	phaseXPface	14	NF27	904011	903711	904011	903704	d	903704	902125	903704	902111	1579
GofDak_1024-768_new	12	3	25	<?xml version="1.0"?>\n<Clock xmlns:dt="urn:schemas-microsoft-com:datatypes"><Description dt:dt="string">E-Prime Primary Realtime Clock</Description><StartTime><Timestamp dt:dt="int">0</Timestamp><DateUtc dt:dt="string">2017-05-09T13:45:45Z</DateUtc></StartTime><FrequencyChanges><FrequencyChange><Frequency dt:dt="r8">3312949</Frequency><Timestamp dt:dt="r8">67195827474</Timestamp><Current dt:dt="…	75.029	2560894	2557394	2560894	2557378	1	right	-1522994890	2017-09-05	15:45:45	13:45:45	female	128362	20597	-1	20489	129410	128382	-1	128362	548938	544955	-1	544942	6				2	2	4	phaseINVFAce	phaseXPface	15	NM10	906996	906696	906996	906664	l	906664	905150	906664	905143	1514
GofDak_1024-768_new	12	3	25	<?xml version="1.0"?>\n<Clock xmlns:dt="urn:schemas-microsoft-com:datatypes"><Description dt:dt="string">E-Prime Primary Realtime Clock</Description><StartTime><Timestamp dt:dt="int">0</Timestamp><DateUtc dt:dt="string">2017-05-09T13:45:45Z</DateUtc></StartTime><FrequencyChanges><FrequencyChange><Frequency dt:dt="r8">3312949</Frequency><Timestamp dt:dt="r8">67195827474</Timestamp><Current dt:dt="…	75.029	2560894	2557394	2560894	2557378	1	right	-1522994890	2017-09-05	15:45:45	13:45:45	female	128362	20597	-1	20489	129410	128382	-1	128362	548938	544955	-1	544942	6				2	2	4	phaseINVFAce	phaseXPface	16	NM10	909942	909642	909942	909637	d	909637	908002	909637	907990	1635
GofDak_1024-768_new	12	3	25	<?xml version="1.0"?>\n<Clock xmlns:dt="urn:schemas-microsoft-com:datatypes"><Description dt:dt="string">E-Prime Primary Realtime Clock</Description><StartTime><Timestamp dt:dt="int">0</Timestamp><DateUtc dt:dt="string">2017-05-09T13:45:45Z</DateUtc></StartTime><FrequencyChanges><FrequencyChange><Frequency dt:dt="r8">3312949</Frequency><Timestamp dt:dt="r8">67195827474</Timestamp><Current dt:dt="…	75.029	2560894	2557394	2560894	2557378	1	right	-1522994890	2017-09-05	15:45:45	13:45:45	female	128362	20597	-1	20489	129410	128382	-1	128362	548938	544955	-1	544942	6				2	2	4	phaseINVFAce	phaseXPface	17	NF02	913540	913240	913540	913224	l	913224	911361	913224	911350	1863
GofDak_1024-768_new	12	3	25	<?xml version="1.0"?>\n<Clock xmlns:dt="urn:schemas-microsoft-com:datatypes"><Description dt:dt="string">E-Prime Primary Realtime Clock</Description><StartTime><Timestamp dt:dt="int">0</Timestamp><DateUtc dt:dt="string">2017-05-09T13:45:45Z</DateUtc></StartTime><FrequencyChanges><FrequencyChange><Frequency dt:dt="r8">3312949</Frequency><Timestamp dt:dt="r8">67195827474</Timestamp><Current dt:dt="…	75.029	2560894	2557394	2560894	2557378	1	right	-1522994890	2017-09-05	15:45:45	13:45:45	female	128362	20597	-1	20489	129410	128382	-1	128362	548938	544955	-1	544942	6				2	2	4	phaseINVFAce	phaseXPface	18	NM10	918792	918492	918792	918455	l	918455	916492	918455	916486	1963
GofDak_1024-768_new	12	3	25	<?xml version="1.0"?>\n<Clock xmlns:dt="urn:schemas-microsoft-com:datatypes"><Description dt:dt="string">E-Prime Primary Realtime Clock</Description><StartTime><Timestamp dt:dt="int">0</Timestamp><DateUtc dt:dt="string">2017-05-09T13:45:45Z</DateUtc></StartTime><FrequencyChanges><FrequencyChange><Frequency dt:dt="r8">3312949</Frequency><Timestamp dt:dt="r8">67195827474</Timestamp><Current dt:dt="…	75.029	2560894	2557394	2560894	2557378	1	right	-1522994890	2017-09-05	15:45:45	13:45:45	female	128362	20597	-1	20489	129410	128382	-1	128362	548938	544955	-1	544942	6				2	2	4	phaseINVFAce	phaseXPface	19	NM13	922630	922330	922630	922305	l	922305	920331	922305	920318	1974
GofDak_1024-768_new	12	3	25	<?xml version="1.0"?>\n<Clock xmlns:dt="urn:schemas-microsoft-com:datatypes"><Description dt:dt="string">E-Prime Primary Realtime Clock</Description><StartTime><Timestamp dt:dt="int">0</Timestamp><DateUtc dt:dt="string">2017-05-09T13:45:45Z</DateUtc></StartTime><FrequencyChanges><FrequencyChange><Frequency dt:dt="r8">3312949</Frequency><Timestamp dt:dt="r8">67195827474</Timestamp><Current dt:dt="…	75.029	2560894	2557394	2560894	2557378	1	right	-1522994890	2017-09-05	15:45:45	13:45:45	female	128362	20597	-1	20489	129410	128382	-1	128362	548938	544955	-1	544942	6				2	2	4	phaseINVFAce	phaseXPface	20	NF106	926122	925822	926122	925817	d	925817	923863	925817	923854	1954
GofDak_1024-768_new	12	3	25	<?xml version="1.0"?>\n<Clock xmlns:dt="urn:schemas-microsoft-com:datatypes"><Description dt:dt="string">E-Prime Primary Realtime Clock</Description><StartTime><Timestamp dt:dt="int">0</Timestamp><DateUtc dt:dt="string">2017-05-09T13:45:45Z</DateUtc></StartTime><FrequencyChanges><FrequencyChange><Frequency dt:dt="r8">3312949</Frequency><Timestamp dt:dt="r8">67195827474</Timestamp><Current dt:dt="…	75.029	2560894	2557394	2560894	2557378	1	right	-1522994890	2017-09-05	15:45:45	13:45:45	female	128362	20597	-1	20489	129410	128382	-1	128362	548938	544955	-1	544942	7				2	3	5	phaseINVFAce	phaseXPface	1	NM05	930267	929967	930267	929933	l	929933	928075	929933	928061	1858
GofDak_1024-768_new	12	3	25	<?xml version="1.0"?>\n<Clock xmlns:dt="urn:schemas-microsoft-com:datatypes"><Description dt:dt="string">E-Prime Primary Realtime Clock</Description><StartTime><Timestamp dt:dt="int">0</Timestamp><DateUtc dt:dt="string">2017-05-09T13:45:45Z</DateUtc></StartTime><FrequencyChanges><FrequencyChange><Frequency dt:dt="r8">3312949</Frequency><Timestamp dt:dt="r8">67195827474</Timestamp><Current dt:dt="…	75.029	2560894	2557394	2560894	2557378	1	right	-1522994890	2017-09-05	15:45:45	13:45:45	female	128362	20597	-1	20489	129410	128382	-1	128362	548938	544955	-1	544942	7				2	3	5	phaseINVFAce	phaseXPface	2	NF106	934092	933792	934092	933776	d	933776	932073	933776	932061	1703
GofDak_1024-768_new	12	3	25	<?xml version="1.0"?>\n<Clock xmlns:dt="urn:schemas-microsoft-com:datatypes"><Description dt:dt="string">E-Prime Primary Realtime Clock</Description><StartTime><Timestamp dt:dt="int">0</Timestamp><DateUtc dt:dt="string">2017-05-09T13:45:45Z</DateUtc></StartTime><FrequencyChanges><FrequencyChange><Frequency dt:dt="r8">3312949</Frequency><Timestamp dt:dt="r8">67195827474</Timestamp><Current dt:dt="…	75.029	2560894	2557394	2560894	2557378	1	right	-1522994890	2017-09-05	15:45:45	13:45:45	female	128362	20597	-1	20489	129410	128382	-1	128362	548938	544955	-1	544942	7				2	3	5	phaseINVFAce	phaseXPface	3	NM13	937784	937484	937784	937478	d	937478	935685	937478	935677	1793
GofDak_1024-768_new	12	3	25	<?xml version="1.0"?>\n<Clock xmlns:dt="urn:schemas-microsoft-com:datatypes"><Description dt:dt="string">E-Prime Primary Realtime Clock</Description><StartTime><Timestamp dt:dt="int">0</Timestamp><DateUtc dt:dt="string">2017-05-09T13:45:45Z</DateUtc></StartTime><FrequencyChanges><FrequencyChange><Frequency dt:dt="r8">3312949</Frequency><Timestamp dt:dt="r8">67195827474</Timestamp><Current dt:dt="…	75.029	2560894	2557394	2560894	2557378	1	right	-1522994890	2017-09-05	15:45:45	13:45:45	female	128362	20597	-1	20489	129410	128382	-1	128362	548938	544955	-1	544942	7				2	3	5	phaseINVFAce	phaseXPface	4	NF106	941583	941283	941583	941277	l	941277	939390	941277	939373	1887
GofDak_1024-768_new	12	3	25	<?xml version="1.0"?>\n<Clock xmlns:dt="urn:schemas-microsoft-com:datatypes"><Description dt:dt="string">E-Prime Primary Realtime Clock</Description><StartTime><Timestamp dt:dt="int">0</Timestamp><DateUtc dt:dt="string">2017-05-09T13:45:45Z</DateUtc></StartTime><FrequencyChanges><FrequencyChange><Frequency dt:dt="r8">3312949</Frequency><Timestamp dt:dt="r8">67195827474</Timestamp><Current dt:dt="…	75.029	2560894	2557394	2560894	2557378	1	right	-1522994890	2017-09-05	15:45:45	13:45:45	female	128362	20597	-1	20489	129410	128382	-1	128362	548938	544955	-1	544942	7				2	3	5	phaseINVFAce	phaseXPface	5	NM101	944795	944495	944795	944481	d	944481	942963	944481	942956	1518
GofDak_1024-768_new	12	3	25	<?xml version="1.0"?>\n<Clock xmlns:dt="urn:schemas-microsoft-com:datatypes"><Description dt:dt="string">E-Prime Primary Realtime Clock</Description><StartTime><Timestamp dt:dt="int">0</Timestamp><DateUtc dt:dt="string">2017-05-09T13:45:45Z</DateUtc></StartTime><FrequencyChanges><FrequencyChange><Frequency dt:dt="r8">3312949</Frequency><Timestamp dt:dt="r8">67195827474</Timestamp><Current dt:dt="…	75.029	2560894	2557394	2560894	2557378	1	right	-1522994890	2017-09-05	15:45:45	13:45:45	female	128362	20597	-1	20489	129410	128382	-1	128362	548938	544955	-1	544942	7				2	3	5	phaseINVFAce	phaseXPface	6	NF06	948727	948427	948727	948411	l	948411	946907	948411	946900	1504
GofDak_1024-768_new	12	3	25	<?xml version="1.0"?>\n<Clock xmlns:dt="urn:schemas-microsoft-com:datatypes"><Description dt:dt="string">E-Prime Primary Realtime Clock</Description><StartTime><Timestamp dt:dt="int">0</Timestamp><DateUtc dt:dt="string">2017-05-09T13:45:45Z</DateUtc></StartTime><FrequencyChanges><FrequencyChange><Frequency dt:dt="r8">3312949</Frequency><Timestamp dt:dt="r8">67195827474</Timestamp><Current dt:dt="…	75.029	2560894	2557394	2560894	2557378	1	right	-1522994890	2017-09-05	15:45:45	13:45:45	female	128362	20597	-1	20489	129410	128382	-1	128362	548938	544955	-1	544942	7				2	3	5	phaseINVFAce	phaseXPface	7	NM03	953258	952958	953258	952944	d	952944	951026	952944	951020	1918
GofDak_1024-768_new	12	3	25	<?xml version="1.0"?>\n<Clock xmlns:dt="urn:schemas-microsoft-com:datatypes"><Description dt:dt="string">E-Prime Primary Realtime Clock</Description><StartTime><Timestamp dt:dt="int">0</Timestamp><DateUtc dt:dt="string">2017-05-09T13:45:45Z</DateUtc></StartTime><FrequencyChanges><FrequencyChange><Frequency dt:dt="r8">3312949</Frequency><Timestamp dt:dt="r8">67195827474</Timestamp><Current dt:dt="…	75.029	2560894	2557394	2560894	2557378	1	right	-1522994890	2017-09-05	15:45:45	13:45:45	female	128362	20597	-1	20489	129410	128382	-1	128362	548938	544955	-1	544942	7				2	3	5	phaseINVFAce	phaseXPface	8	NF27	956430	956130	956430	956109	l	956109	954544	956109	954532	1565
GofDak_1024-768_new	12	3	25	<?xml version="1.0"?>\n<Clock xmlns:dt="urn:schemas-microsoft-com:datatypes"><Description dt:dt="string">E-Prime Primary Realtime Clock</Description><StartTime><Timestamp dt:dt="int">0</Timestamp><DateUtc dt:dt="string">2017-05-09T13:45:45Z</DateUtc></StartTime><FrequencyChanges><FrequencyChange><Frequency dt:dt="r8">3312949</Frequency><Timestamp dt:dt="r8">67195827474</Timestamp><Current dt:dt="…	75.029	2560894	2557394	2560894	2557378	1	right	-1522994890	2017-09-05	15:45:45	13:45:45	female	128362	20597	-1	20489	129410	128382	-1	128362	548938	544955	-1	544942	7				2	3	5	phaseINVFAce	phaseXPface	9	NF11	960709	960409	960709	960405	l	960405	958756	960405	958740	1649
GofDak_1024-768_new	12	3	25	<?xml version="1.0"?>\n<Clock xmlns:dt="urn:schemas-microsoft-com:datatypes"><Description dt:dt="string">E-Prime Primary Realtime Clock</Description><StartTime><Timestamp dt:dt="int">0</Timestamp><DateUtc dt:dt="string">2017-05-09T13:45:45Z</DateUtc></StartTime><FrequencyChanges><FrequencyChange><Frequency dt:dt="r8">3312949</Frequency><Timestamp dt:dt="r8">67195827474</Timestamp><Current dt:dt="…	75.029	2560894	2557394	2560894	2557378	1	right	-1522994890	2017-09-05	15:45:45	13:45:45	female	128362	20597	-1	20489	129410	128382	-1	128362	548938	544955	-1	544942	7				2	3	5	phaseINVFAce	phaseXPface	10	NM13	963601	963301	963601	963287	d	963287	961742	963287	961731	1545
GofDak_1024-768_new	12	3	25	<?xml version="1.0"?>\n<Clock xmlns:dt="urn:schemas-microsoft-com:datatypes"><Description dt:dt="string">E-Prime Primary Realtime Clock</Description><StartTime><Timestamp dt:dt="int">0</Timestamp><DateUtc dt:dt="string">2017-05-09T13:45:45Z</DateUtc></StartTime><FrequencyChanges><FrequencyChange><Frequency dt:dt="r8">3312949</Frequency><Timestamp dt:dt="r8">67195827474</Timestamp><Current dt:dt="…	75.029	2560894	2557394	2560894	2557378	1	right	-1522994890	2017-09-05	15:45:45	13:45:45	female	128362	20597	-1	20489	129410	128382	-1	128362	548938	544955	-1	544942	7				2	3	5	phaseINVFAce	phaseXPface	11	NM21	967333	967033	967333	967003	d	967003	965340	967003	965323	1663
GofDak_1024-768_new	12	3	25	<?xml version="1.0"?>\n<Clock xmlns:dt="urn:schemas-microsoft-com:datatypes"><Description dt:dt="string">E-Prime Primary Realtime Clock</Description><StartTime><Timestamp dt:dt="int">0</Timestamp><DateUtc dt:dt="string">2017-05-09T13:45:45Z</DateUtc></StartTime><FrequencyChanges><FrequencyChange><Frequency dt:dt="r8">3312949</Frequency><Timestamp dt:dt="r8">67195827474</Timestamp><Current dt:dt="…	75.029	2560894	2557394	2560894	2557378	1	right	-1522994890	2017-09-05	15:45:45	13:45:45	female	128362	20597	-1	20489	129410	128382	-1	128362	548938	544955	-1	544942	7				2	3	5	phaseINVFAce	phaseXPface	12	NF105	970972	970672	970972	970669	l	970669	968859	970669	968851	1810
GofDak_1024-768_new	12	3	25	<?xml version="1.0"?>\n<Clock xmlns:dt="urn:schemas-microsoft-com:datatypes"><Description dt:dt="string">E-Prime Primary Realtime Clock</Description><StartTime><Timestamp dt:dt="int">0</Timestamp><DateUtc dt:dt="string">2017-05-09T13:45:45Z</DateUtc></StartTime><FrequencyChanges><FrequencyChange><Frequency dt:dt="r8">3312949</Frequency><Timestamp dt:dt="r8">67195827474</Timestamp><Current dt:dt="…	75.029	2560894	2557394	2560894	2557378	1	right	-1522994890	2017-09-05	15:45:45	13:45:45	female	128362	20597	-1	20489	129410	128382	-1	128362	548938	544955	-1	544942	7				2	3	5	phaseINVFAce	phaseXPface	13	NF105	974050	973750	974050	973723	l	973723	972164	973723	972147	1559
GofDak_1024-768_new	12	3	25	<?xml version="1.0"?>\n<Clock xmlns:dt="urn:schemas-microsoft-com:datatypes"><Description dt:dt="string">E-Prime Primary Realtime Clock</Description><StartTime><Timestamp dt:dt="int">0</Timestamp><DateUtc dt:dt="string">2017-05-09T13:45:45Z</DateUtc></StartTime><FrequencyChanges><FrequencyChange><Frequency dt:dt="r8">3312949</Frequency><Timestamp dt:dt="r8">67195827474</Timestamp><Current dt:dt="…	75.029	2560894	2557394	2560894	2557378	1	right	-1522994890	2017-09-05	15:45:45	13:45:45	female	128362	20597	-1	20489	129410	128382	-1	128362	548938	544955	-1	544942	7				2	3	5	phaseINVFAce	phaseXPface	14	NF02	978928	978628	978928	978619	l	978619	976816	978619	976811	1803
GofDak_1024-768_new	12	3	25	<?xml version="1.0"?>\n<Clock xmlns:dt="urn:schemas-microsoft-com:datatypes"><Description dt:dt="string">E-Prime Primary Realtime Clock</Description><StartTime><Timestamp dt:dt="int">0</Timestamp><DateUtc dt:dt="string">2017-05-09T13:45:45Z</DateUtc></StartTime><FrequencyChanges><FrequencyChange><Frequency dt:dt="r8">3312949</Frequency><Timestamp dt:dt="r8">67195827474</Timestamp><Current dt:dt="…	75.029	2560894	2557394	2560894	2557378	1	right	-1522994890	2017-09-05	15:45:45	13:45:45	female	128362	20597	-1	20489	129410	128382	-1	128362	548938	544955	-1	544942	7				2	3	5	phaseINVFAce	phaseXPface	15	NF04	982567	982267	982567	982242	d	982242	980441	982242	980426	1801
GofDak_1024-768_new	12	3	25	<?xml version="1.0"?>\n<Clock xmlns:dt="urn:schemas-microsoft-com:datatypes"><Description dt:dt="string">E-Prime Primary Realtime Clock</Description><StartTime><Timestamp dt:dt="int">0</Timestamp><DateUtc dt:dt="string">2017-05-09T13:45:45Z</DateUtc></StartTime><FrequencyChanges><FrequencyChange><Frequency dt:dt="r8">3312949</Frequency><Timestamp dt:dt="r8">67195827474</Timestamp><Current dt:dt="…	75.029	2560894	2557394	2560894	2557378	1	right	-1522994890	2017-09-05	15:45:45	13:45:45	female	128362	20597	-1	20489	129410	128382	-1	128362	548938	544955	-1	544942	7				2	3	5	phaseINVFAce	phaseXPface	16	NM13	985339	985039	985339	985024	l	985024	983507	985024	983490	1517
GofDak_1024-768_new	12	3	25	<?xml version="1.0"?>\n<Clock xmlns:dt="urn:schemas-microsoft-com:datatypes"><Description dt:dt="string">E-Prime Primary Realtime Clock</Description><StartTime><Timestamp dt:dt="int">0</Timestamp><DateUtc dt:dt="string">2017-05-09T13:45:45Z</DateUtc></StartTime><FrequencyChanges><FrequencyChange><Frequency dt:dt="r8">3312949</Frequency><Timestamp dt:dt="r8">67195827474</Timestamp><Current dt:dt="…	75.029	2560894	2557394	2560894	2557378	1	right	-1522994890	2017-09-05	15:45:45	13:45:45	female	128362	20597	-1	20489	129410	128382	-1	128362	548938	544955	-1	544942	7				2	3	5	phaseINVFAce	phaseXPface	17	NM13	989031	988731	989031	988728	l	988728	986759	988728	986746	1969
GofDak_1024-768_new	12	3	25	<?xml version="1.0"?>\n<Clock xmlns:dt="urn:schemas-microsoft-com:datatypes"><Description dt:dt="string">E-Prime Primary Realtime Clock</Description><StartTime><Timestamp dt:dt="int">0</Timestamp><DateUtc dt:dt="string">2017-05-09T13:45:45Z</DateUtc></StartTime><FrequencyChanges><FrequencyChange><Frequency dt:dt="r8">3312949</Frequency><Timestamp dt:dt="r8">67195827474</Timestamp><Current dt:dt="…	75.029	2560894	2557394	2560894	2557378	1	right	-1522994890	2017-09-05	15:45:45	13:45:45	female	128362	20597	-1	20489	129410	128382	-1	128362	548938	544955	-1	544942	7				2	3	5	phaseINVFAce	phaseXPface	18	NF109	993869	993569	993869	993547	l	993547	991970	993547	991962	1577
GofDak_1024-768_new	12	3	25	<?xml version="1.0"?>\n<Clock xmlns:dt="urn:schemas-microsoft-com:datatypes"><Description dt:dt="string">E-Prime Primary Realtime Clock</Description><StartTime><Timestamp dt:dt="int">0</Timestamp><DateUtc dt:dt="string">2017-05-09T13:45:45Z</DateUtc></StartTime><FrequencyChanges><FrequencyChange><Frequency dt:dt="r8">3312949</Frequency><Timestamp dt:dt="r8">67195827474</Timestamp><Current dt:dt="…	75.029	2560894	2557394	2560894	2557378	1	right	-1522994890	2017-09-05	15:45:45	13:45:45	female	128362	20597	-1	20489	129410	128382	-1	128362	548938	544955	-1	544942	7				2	3	5	phaseINVFAce	phaseXPface	19	NM05	999587	999287	999587	999283	l	999283	997408	999283	997396	1875
GofDak_1024-768_new	12	3	25	<?xml version="1.0"?>\n<Clock xmlns:dt="urn:schemas-microsoft-com:datatypes"><Description dt:dt="string">E-Prime Primary Realtime Clock</Description><StartTime><Timestamp dt:dt="int">0</Timestamp><DateUtc dt:dt="string">2017-05-09T13:45:45Z</DateUtc></StartTime><FrequencyChanges><FrequencyChange><Frequency dt:dt="r8">3312949</Frequency><Timestamp dt:dt="r8">67195827474</Timestamp><Current dt:dt="…	75.029	2560894	2557394	2560894	2557378	1	right	-1522994890	2017-09-05	15:45:45	13:45:45	female	128362	20597	-1	20489	129410	128382	-1	128362	548938	544955	-1	544942	7				2	3	5	phaseINVFAce	phaseXPface	20	NM05	1004985	1004685	1004985	1004674	l	1004674	1002979	1004674	1002961	1695
GofDak_1024-768_new	12	3	25	<?xml version="1.0"?>\n<Clock xmlns:dt="urn:schemas-microsoft-com:datatypes"><Description dt:dt="string">E-Prime Primary Realtime Clock</Description><StartTime><Timestamp dt:dt="int">0</Timestamp><DateUtc dt:dt="string">2017-05-09T13:45:45Z</DateUtc></StartTime><FrequencyChanges><FrequencyChange><Frequency dt:dt="r8">3312949</Frequency><Timestamp dt:dt="r8">67195827474</Timestamp><Current dt:dt="…	75.029	2560894	2557394	2560894	2557378	1	right	-1522994890	2017-09-05	15:45:45	13:45:45	female	128362	20597	-1	20489	129410	128382	-1	128362	548938	544955	-1	544942	8				1	3	6	phaseUPFAce	phaseXPface	1	NM13	1008584	1008284	1008584	1008262	d	1008262	1006391	1008262	1006385	1871
GofDak_1024-768_new	12	3	25	<?xml version="1.0"?>\n<Clock xmlns:dt="urn:schemas-microsoft-com:datatypes"><Description dt:dt="string">E-Prime Primary Realtime Clock</Description><StartTime><Timestamp dt:dt="int">0</Timestamp><DateUtc dt:dt="string">2017-05-09T13:45:45Z</DateUtc></StartTime><FrequencyChanges><FrequencyChange><Frequency dt:dt="r8">3312949</Frequency><Timestamp dt:dt="r8">67195827474</Timestamp><Current dt:dt="…	75.029	2560894	2557394	2560894	2557378	1	right	-1522994890	2017-09-05	15:45:45	13:45:45	female	128362	20597	-1	20489	129410	128382	-1	128362	548938	544955	-1	544942	8				1	3	6	phaseUPFAce	phaseXPface	2	NM05	1012342	1012042	1012342	1011995	l	1011995	1010056	1011995	1010049	1939
GofDak_1024-768_new	12	3	25	<?xml version="1.0"?>\n<Clock xmlns:dt="urn:schemas-microsoft-com:datatypes"><Description dt:dt="string">E-Prime Primary Realtime Clock</Description><StartTime><Timestamp dt:dt="int">0</Timestamp><DateUtc dt:dt="string">2017-05-09T13:45:45Z</DateUtc></StartTime><FrequencyChanges><FrequencyChange><Frequency dt:dt="r8">3312949</Frequency><Timestamp dt:dt="r8">67195827474</Timestamp><Current dt:dt="…	75.029	2560894	2557394	2560894	2557378	1	right	-1522994890	2017-09-05	15:45:45	13:45:45	female	128362	20597	-1	20489	129410	128382	-1	128362	548938	544955	-1	544942	8				1	3	6	phaseUPFAce	phaseXPface	3	NF04	1016687	1016387	1016687	1016379	l	1016379	1014561	1016379	1014544	1818
GofDak_1024-768_new	12	3	25	<?xml version="1.0"?>\n<Clock xmlns:dt="urn:schemas-microsoft-com:datatypes"><Description dt:dt="string">E-Prime Primary Realtime Clock</Description><StartTime><Timestamp dt:dt="int">0</Timestamp><DateUtc dt:dt="string">2017-05-09T13:45:45Z</DateUtc></StartTime><FrequencyChanges><FrequencyChange><Frequency dt:dt="r8">3312949</Frequency><Timestamp dt:dt="r8">67195827474</Timestamp><Current dt:dt="…	75.029	2560894	2557394	2560894	2557378	1	right	-1522994890	2017-09-05	15:45:45	13:45:45	female	128362	20597	-1	20489	129410	128382	-1	128362	548938	544955	-1	544942	8				1	3	6	phaseUPFAce	phaseXPface	4	NM10	1021046	1020746	1021046	1020739	l	1020739	1018773	1020739	1018760	1966
GofDak_1024-768_new	12	3	25	<?xml version="1.0"?>\n<Clock xmlns:dt="urn:schemas-microsoft-com:datatypes"><Description dt:dt="string">E-Prime Primary Realtime Clock</Description><StartTime><Timestamp dt:dt="int">0</Timestamp><DateUtc dt:dt="string">2017-05-09T13:45:45Z</DateUtc></StartTime><FrequencyChanges><FrequencyChange><Frequency dt:dt="r8">3312949</Frequency><Timestamp dt:dt="r8">67195827474</Timestamp><Current dt:dt="…	75.029	2560894	2557394	2560894	2557378	1	right	-1522994890	2017-09-05	15:45:45	13:45:45	female	128362	20597	-1	20489	129410	128382	-1	128362	548938	544955	-1	544942	8				1	3	6	phaseUPFAce	phaseXPface	5	NM04	1023911	1023611	1023911	1023602	d	1023602	1021985	1023602	1021968	1617
GofDak_1024-768_new	12	3	25	<?xml version="1.0"?>\n<Clock xmlns:dt="urn:schemas-microsoft-com:datatypes"><Description dt:dt="string">E-Prime Primary Realtime Clock</Description><StartTime><Timestamp dt:dt="int">0</Timestamp><DateUtc dt:dt="string">2017-05-09T13:45:45Z</DateUtc></StartTime><FrequencyChanges><FrequencyChange><Frequency dt:dt="r8">3312949</Frequency><Timestamp dt:dt="r8">67195827474</Timestamp><Current dt:dt="…	75.029	2560894	2557394	2560894	2557378	1	right	-1522994890	2017-09-05	15:45:45	13:45:45	female	128362	20597	-1	20489	129410	128382	-1	128362	548938	544955	-1	544942	8				1	3	6	phaseUPFAce	phaseXPface	6	NM21	1026683	1026383	1026683	1026374	d	1026374	1024691	1026374	1024680	1683
GofDak_1024-768_new	12	3	25	<?xml version="1.0"?>\n<Clock xmlns:dt="urn:schemas-microsoft-com:datatypes"><Description dt:dt="string">E-Prime Primary Realtime Clock</Description><StartTime><Timestamp dt:dt="int">0</Timestamp><DateUtc dt:dt="string">2017-05-09T13:45:45Z</DateUtc></StartTime><FrequencyChanges><FrequencyChange><Frequency dt:dt="r8">3312949</Frequency><Timestamp dt:dt="r8">67195827474</Timestamp><Current dt:dt="…	75.029	2560894	2557394	2560894	2557378	1	right	-1522994890	2017-09-05	15:45:45	13:45:45	female	128362	20597	-1	20489	129410	128382	-1	128362	548938	544955	-1	544942	8				1	3	6	phaseUPFAce	phaseXPface	7	NF01	1029669	1029369	1029669	1029358	d	1029358	1027783	1029358	1027776	1575
GofDak_1024-768_new	12	3	25	<?xml version="1.0"?>\n<Clock xmlns:dt="urn:schemas-microsoft-com:datatypes"><Description dt:dt="string">E-Prime Primary Realtime Clock</Description><StartTime><Timestamp dt:dt="int">0</Timestamp><DateUtc dt:dt="string">2017-05-09T13:45:45Z</DateUtc></StartTime><FrequencyChanges><FrequencyChange><Frequency dt:dt="r8">3312949</Frequency><Timestamp dt:dt="r8">67195827474</Timestamp><Current dt:dt="…	75.029	2560894	2557394	2560894	2557378	1	right	-1522994890	2017-09-05	15:45:45	13:45:45	female	128362	20597	-1	20489	129410	128382	-1	128362	548938	544955	-1	544942	8				1	3	6	phaseUPFAce	phaseXPface	8	NF01	1033601	1033301	1033601	1033287	l	1033287	1031408	1033287	1031399	1879
GofDak_1024-768_new	12	3	25	<?xml version="1.0"?>\n<Clock xmlns:dt="urn:schemas-microsoft-com:datatypes"><Description dt:dt="string">E-Prime Primary Realtime Clock</Description><StartTime><Timestamp dt:dt="int">0</Timestamp><DateUtc dt:dt="string">2017-05-09T13:45:45Z</DateUtc></StartTime><FrequencyChanges><FrequencyChange><Frequency dt:dt="r8">3312949</Frequency><Timestamp dt:dt="r8">67195827474</Timestamp><Current dt:dt="…	75.029	2560894	2557394	2560894	2557378	1	right	-1522994890	2017-09-05	15:45:45	13:45:45	female	128362	20597	-1	20489	129410	128382	-1	128362	548938	544955	-1	544942	8				1	3	6	phaseUPFAce	phaseXPface	9	NF09	1037559	1037259	1037559	1037253	d	1037253	1035753	1037253	1035743	1500
GofDak_1024-768_new	12	3	25	<?xml version="1.0"?>\n<Clock xmlns:dt="urn:schemas-microsoft-com:datatypes"><Description dt:dt="string">E-Prime Primary Realtime Clock</Description><StartTime><Timestamp dt:dt="int">0</Timestamp><DateUtc dt:dt="string">2017-05-09T13:45:45Z</DateUtc></StartTime><FrequencyChanges><FrequencyChange><Frequency dt:dt="r8">3312949</Frequency><Timestamp dt:dt="r8">67195827474</Timestamp><Current dt:dt="…	75.029	2560894	2557394	2560894	2557378	1	right	-1522994890	2017-09-05	15:45:45	13:45:45	female	128362	20597	-1	20489	129410	128382	-1	128362	548938	544955	-1	544942	8				1	3	6	phaseUPFAce	phaseXPface	10	NM04	1040571	1040271	1040571	1040264	d	1040264	1038472	1040264	1038463	1792
GofDak_1024-768_new	12	3	25	<?xml version="1.0"?>\n<Clock xmlns:dt="urn:schemas-microsoft-com:datatypes"><Description dt:dt="string">E-Prime Primary Realtime Clock</Description><StartTime><Timestamp dt:dt="int">0</Timestamp><DateUtc dt:dt="string">2017-05-09T13:45:45Z</DateUtc></StartTime><FrequencyChanges><FrequencyChange><Frequency dt:dt="r8">3312949</Frequency><Timestamp dt:dt="r8">67195827474</Timestamp><Current dt:dt="…	75.029	2560894	2557394	2560894	2557378	1	right	-1522994890	2017-09-05	15:45:45	13:45:45	female	128362	20597	-1	20489	129410	128382	-1	128362	548938	544955	-1	544942	8				1	3	6	phaseUPFAce	phaseXPface	11	NF106	1043877	1043577	1043877	1043564	d	1043564	1041711	1043564	1041695	1853
GofDak_1024-768_new	12	3	25	<?xml version="1.0"?>\n<Clock xmlns:dt="urn:schemas-microsoft-com:datatypes"><Description dt:dt="string">E-Prime Primary Realtime Clock</Description><StartTime><Timestamp dt:dt="int">0</Timestamp><DateUtc dt:dt="string">2017-05-09T13:45:45Z</DateUtc></StartTime><FrequencyChanges><FrequencyChange><Frequency dt:dt="r8">3312949</Frequency><Timestamp dt:dt="r8">67195827474</Timestamp><Current dt:dt="…	75.029	2560894	2557394	2560894	2557378	1	right	-1522994890	2017-09-05	15:45:45	13:45:45	female	128362	20597	-1	20489	129410	128382	-1	128362	548938	544955	-1	544942	8				1	3	6	phaseUPFAce	phaseXPface	12	NF11	1047422	1047122	1047422	1047116	l	1047116	1045230	1047116	1045223	1886
GofDak_1024-768_new	12	3	25	<?xml version="1.0"?>\n<Clock xmlns:dt="urn:schemas-microsoft-com:datatypes"><Description dt:dt="string">E-Prime Primary Realtime Clock</Description><StartTime><Timestamp dt:dt="int">0</Timestamp><DateUtc dt:dt="string">2017-05-09T13:45:45Z</DateUtc></StartTime><FrequencyChanges><FrequencyChange><Frequency dt:dt="r8">3312949</Frequency><Timestamp dt:dt="r8">67195827474</Timestamp><Current dt:dt="…	75.029	2560894	2557394	2560894	2557378	1	right	-1522994890	2017-09-05	15:45:45	13:45:45	female	128362	20597	-1	20489	129410	128382	-1	128362	548938	544955	-1	544942	8				1	3	6	phaseUPFAce	phaseXPface	13	NM05	1050861	1050561	1050861	1050550	d	1050550	1048788	1050550	1048783	1762
GofDak_1024-768_new	12	3	25	<?xml version="1.0"?>\n<Clock xmlns:dt="urn:schemas-microsoft-com:datatypes"><Description dt:dt="string">E-Prime Primary Realtime Clock</Description><StartTime><Timestamp dt:dt="int">0</Timestamp><DateUtc dt:dt="string">2017-05-09T13:45:45Z</DateUtc></StartTime><FrequencyChanges><FrequencyChange><Frequency dt:dt="r8">3312949</Frequency><Timestamp dt:dt="r8">67195827474</Timestamp><Current dt:dt="…	75.029	2560894	2557394	2560894	2557378	1	right	-1522994890	2017-09-05	15:45:45	13:45:45	female	128362	20597	-1	20489	129410	128382	-1	128362	548938	544955	-1	544942	8				1	3	6	phaseUPFAce	phaseXPface	14	NM04	1054233	1053933	1054233	1053926	d	1053926	1052253	1053926	1052246	1673
GofDak_1024-768_new	12	3	25	<?xml version="1.0"?>\n<Clock xmlns:dt="urn:schemas-microsoft-com:datatypes"><Description dt:dt="string">E-Prime Primary Realtime Clock</Description><StartTime><Timestamp dt:dt="int">0</Timestamp><DateUtc dt:dt="string">2017-05-09T13:45:45Z</DateUtc></StartTime><FrequencyChanges><FrequencyChange><Frequency dt:dt="r8">3312949</Frequency><Timestamp dt:dt="r8">67195827474</Timestamp><Current dt:dt="…	75.029	2560894	2557394	2560894	2557378	1	right	-1522994890	2017-09-05	15:45:45	13:45:45	female	128362	20597	-1	20489	129410	128382	-1	128362	548938	544955	-1	544942	8				1	3	6	phaseUPFAce	phaseXPface	15	NF27	1057765	1057465	1057765	1057455	d	1057455	1055479	1057455	1055470	1976
GofDak_1024-768_new	12	3	25	<?xml version="1.0"?>\n<Clock xmlns:dt="urn:schemas-microsoft-com:datatypes"><Description dt:dt="string">E-Prime Primary Realtime Clock</Description><StartTime><Timestamp dt:dt="int">0</Timestamp><DateUtc dt:dt="string">2017-05-09T13:45:45Z</DateUtc></StartTime><FrequencyChanges><FrequencyChange><Frequency dt:dt="r8">3312949</Frequency><Timestamp dt:dt="r8">67195827474</Timestamp><Current dt:dt="…	75.029	2560894	2557394	2560894	2557378	1	right	-1522994890	2017-09-05	15:45:45	13:45:45	female	128362	20597	-1	20489	129410	128382	-1	128362	548938	544955	-1	544942	8				1	3	6	phaseUPFAce	phaseXPface	16	NM03	1061483	1061183	1061483	1061178	d	1061178	1059251	1061178	1059238	1927
GofDak_1024-768_new	12	3	25	<?xml version="1.0"?>\n<Clock xmlns:dt="urn:schemas-microsoft-com:datatypes"><Description dt:dt="string">E-Prime Primary Realtime Clock</Description><StartTime><Timestamp dt:dt="int">0</Timestamp><DateUtc dt:dt="string">2017-05-09T13:45:45Z</DateUtc></StartTime><FrequencyChanges><FrequencyChange><Frequency dt:dt="r8">3312949</Frequency><Timestamp dt:dt="r8">67195827474</Timestamp><Current dt:dt="…	75.029	2560894	2557394	2560894	2557378	1	right	-1522994890	2017-09-05	15:45:45	13:45:45	female	128362	20597	-1	20489	129410	128382	-1	128362	548938	544955	-1	544942	8				1	3	6	phaseUPFAce	phaseXPface	17	NM02	1065229	1064929	1065229	1064917	l	1064917	1063249	1064917	1063238	1668
GofDak_1024-768_new	12	3	25	<?xml version="1.0"?>\n<Clock xmlns:dt="urn:schemas-microsoft-com:datatypes"><Description dt:dt="string">E-Prime Primary Realtime Clock</Description><StartTime><Timestamp dt:dt="int">0</Timestamp><DateUtc dt:dt="string">2017-05-09T13:45:45Z</DateUtc></StartTime><FrequencyChanges><FrequencyChange><Frequency dt:dt="r8">3312949</Frequency><Timestamp dt:dt="r8">67195827474</Timestamp><Current dt:dt="…	75.029	2560894	2557394	2560894	2557378	1	right	-1522994890	2017-09-05	15:45:45	13:45:45	female	128362	20597	-1	20489	129410	128382	-1	128362	548938	544955	-1	544942	8				1	3	6	phaseUPFAce	phaseXPface	18	NF109	1068787	1068487	1068787	1068478	l	1068478	1066501	1068478	1066494	1977
GofDak_1024-768_new	12	3	25	<?xml version="1.0"?>\n<Clock xmlns:dt="urn:schemas-microsoft-com:datatypes"><Description dt:dt="string">E-Prime Primary Realtime Clock</Description><StartTime><Timestamp dt:dt="int">0</Timestamp><DateUtc dt:dt="string">2017-05-09T13:45:45Z</DateUtc></StartTime><FrequencyChanges><FrequencyChange><Frequency dt:dt="r8">3312949</Frequency><Timestamp dt:dt="r8">67195827474</Timestamp><Current dt:dt="…	75.029	2560894	2557394	2560894	2557378	1	right	-1522994890	2017-09-05	15:45:45	13:45:45	female	128362	20597	-1	20489	129410	128382	-1	128362	548938	544955	-1	544942	8				1	3	6	phaseUPFAce	phaseXPface	19	NF105	1072626	1072326	1072626	1072321	l	1072321	1070500	1072321	1070493	1821
GofDak_1024-768_new	12	3	25	<?xml version="1.0"?>\n<Clock xmlns:dt="urn:schemas-microsoft-com:datatypes"><Description dt:dt="string">E-Prime Primary Realtime Clock</Description><StartTime><Timestamp dt:dt="int">0</Timestamp><DateUtc dt:dt="string">2017-05-09T13:45:45Z</DateUtc></StartTime><FrequencyChanges><FrequencyChange><Frequency dt:dt="r8">3312949</Frequency><Timestamp dt:dt="r8">67195827474</Timestamp><Current dt:dt="…	75.029	2560894	2557394	2560894	2557378	1	right	-1522994890	2017-09-05	15:45:45	13:45:45	female	128362	20597	-1	20489	129410	128382	-1	128362	548938	544955	-1	544942	8				1	3	6	phaseUPFAce	phaseXPface	20	NM09	1075904	1075604	1075904	1075601	d	1075601	1074005	1075601	1073997	1596
GofDak_1024-768_new	12	3	25	<?xml version="1.0"?>\n<Clock xmlns:dt="urn:schemas-microsoft-com:datatypes"><Description dt:dt="string">E-Prime Primary Realtime Clock</Description><StartTime><Timestamp dt:dt="int">0</Timestamp><DateUtc dt:dt="string">2017-05-09T13:45:45Z</DateUtc></StartTime><FrequencyChanges><FrequencyChange><Frequency dt:dt="r8">3312949</Frequency><Timestamp dt:dt="r8">67195827474</Timestamp><Current dt:dt="…	75.029	2560894	2557394	2560894	2557378	1	right	-1522994890	2017-09-05	15:45:45	13:45:45	female	128362	20597	-1	20489	129410	128382	-1	128362	548938	544955	-1	544942	9				1	4	7	phaseUPFAce	phaseXPface	1	NM13	1105973	1105673	1105973	1105665	d	1105665	1104153	1105665	1104140	1512
GofDak_1024-768_new	12	3	25	<?xml version="1.0"?>\n<Clock xmlns:dt="urn:schemas-microsoft-com:datatypes"><Description dt:dt="string">E-Prime Primary Realtime Clock</Description><StartTime><Timestamp dt:dt="int">0</Timestamp><DateUtc dt:dt="string">2017-05-09T13:45:45Z</DateUtc></StartTime><FrequencyChanges><FrequencyChange><Frequency dt:dt="r8">3312949</Frequency><Timestamp dt:dt="r8">67195827474</Timestamp><Current dt:dt="…	75.029	2560894	2557394	2560894	2557378	1	right	-1522994890	2017-09-05	15:45:45	13:45:45	female	128362	20597	-1	20489	129410	128382	-1	128362	548938	544955	-1	544942	9				1	4	7	phaseUPFAce	phaseXPface	2	NM03	1111158	1110858	1111158	1110846	d	1110846	1109098	1110846	1109083	1748
GofDak_1024-768_new	12	3	25	<?xml version="1.0"?>\n<Clock xmlns:dt="urn:schemas-microsoft-com:datatypes"><Description dt:dt="string">E-Prime Primary Realtime Clock</Description><StartTime><Timestamp dt:dt="int">0</Timestamp><DateUtc dt:dt="string">2017-05-09T13:45:45Z</DateUtc></StartTime><FrequencyChanges><FrequencyChange><Frequency dt:dt="r8">3312949</Frequency><Timestamp dt:dt="r8">67195827474</Timestamp><Current dt:dt="…	75.029	2560894	2557394	2560894	2557378	1	right	-1522994890	2017-09-05	15:45:45	13:45:45	female	128362	20597	-1	20489	129410	128382	-1	128362	548938	544955	-1	544942	9				1	4	7	phaseUPFAce	phaseXPface	3	NM101	1114610	1114310	1114610	1114296	d	1114296	1112510	1114296	1112499	1786
GofDak_1024-768_new	12	3	25	<?xml version="1.0"?>\n<Clock xmlns:dt="urn:schemas-microsoft-com:datatypes"><Description dt:dt="string">E-Prime Primary Realtime Clock</Description><StartTime><Timestamp dt:dt="int">0</Timestamp><DateUtc dt:dt="string">2017-05-09T13:45:45Z</DateUtc></StartTime><FrequencyChanges><FrequencyChange><Frequency dt:dt="r8">3312949</Frequency><Timestamp dt:dt="r8">67195827474</Timestamp><Current dt:dt="…	75.029	2560894	2557394	2560894	2557378	1	right	-1522994890	2017-09-05	15:45:45	13:45:45	female	128362	20597	-1	20489	129410	128382	-1	128362	548938	544955	-1	544942	9				1	4	7	phaseUPFAce	phaseXPface	4	NM08	1117968	1117668	1117968	1117658	l	1117658	1116109	1117658	1116091	1549
GofDak_1024-768_new	12	3	25	<?xml version="1.0"?>\n<Clock xmlns:dt="urn:schemas-microsoft-com:datatypes"><Description dt:dt="string">E-Prime Primary Realtime Clock</Description><StartTime><Timestamp dt:dt="int">0</Timestamp><DateUtc dt:dt="string">2017-05-09T13:45:45Z</DateUtc></StartTime><FrequencyChanges><FrequencyChange><Frequency dt:dt="r8">3312949</Frequency><Timestamp dt:dt="r8">67195827474</Timestamp><Current dt:dt="…	75.029	2560894	2557394	2560894	2557378	1	right	-1522994890	2017-09-05	15:45:45	13:45:45	female	128362	20597	-1	20489	129410	128382	-1	128362	548938	544955	-1	544942	9				1	4	7	phaseUPFAce	phaseXPface	5	NF105	1120940	1120640	1120940	1120627	d	1120627	1118921	1120627	1118907	1706
GofDak_1024-768_new	12	3	25	<?xml version="1.0"?>\n<Clock xmlns:dt="urn:schemas-microsoft-com:datatypes"><Description dt:dt="string">E-Prime Primary Realtime Clock</Description><StartTime><Timestamp dt:dt="int">0</Timestamp><DateUtc dt:dt="string">2017-05-09T13:45:45Z</DateUtc></StartTime><FrequencyChanges><FrequencyChange><Frequency dt:dt="r8">3312949</Frequency><Timestamp dt:dt="r8">67195827474</Timestamp><Current dt:dt="…	75.029	2560894	2557394	2560894	2557378	1	right	-1522994890	2017-09-05	15:45:45	13:45:45	female	128362	20597	-1	20489	129410	128382	-1	128362	548938	544955	-1	544942	9				1	4	7	phaseUPFAce	phaseXPface	6	NM13	1124193	1123893	1124193	1123879	l	1123879	1121880	1123879	1121866	1999
GofDak_1024-768_new	12	3	25	<?xml version="1.0"?>\n<Clock xmlns:dt="urn:schemas-microsoft-com:datatypes"><Description dt:dt="string">E-Prime Primary Realtime Clock</Description><StartTime><Timestamp dt:dt="int">0</Timestamp><DateUtc dt:dt="string">2017-05-09T13:45:45Z</DateUtc></StartTime><FrequencyChanges><FrequencyChange><Frequency dt:dt="r8">3312949</Frequency><Timestamp dt:dt="r8">67195827474</Timestamp><Current dt:dt="…	75.029	2560894	2557394	2560894	2557378	1	right	-1522994890	2017-09-05	15:45:45	13:45:45	female	128362	20597	-1	20489	129410	128382	-1	128362	548938	544955	-1	544942	9				1	4	7	phaseUPFAce	phaseXPface	7	NM101	1128124	1127824	1128124	1127819	l	1127819	1126158	1127819	1126146	1661
GofDak_1024-768_new	12	3	25	<?xml version="1.0"?>\n<Clock xmlns:dt="urn:schemas-microsoft-com:datatypes"><Description dt:dt="string">E-Prime Primary Realtime Clock</Description><StartTime><Timestamp dt:dt="int">0</Timestamp><DateUtc dt:dt="string">2017-05-09T13:45:45Z</DateUtc></StartTime><FrequencyChanges><FrequencyChange><Frequency dt:dt="r8">3312949</Frequency><Timestamp dt:dt="r8">67195827474</Timestamp><Current dt:dt="…	75.029	2560894	2557394	2560894	2557378	1	right	-1522994890	2017-09-05	15:45:45	13:45:45	female	128362	20597	-1	20489	129410	128382	-1	128362	548938	544955	-1	544942	9				1	4	7	phaseUPFAce	phaseXPface	8	NF06	1131230	1130930	1131230	1130917	d	1130917	1129037	1130917	1129026	1880
GofDak_1024-768_new	12	3	25	<?xml version="1.0"?>\n<Clock xmlns:dt="urn:schemas-microsoft-com:datatypes"><Description dt:dt="string">E-Prime Primary Realtime Clock</Description><StartTime><Timestamp dt:dt="int">0</Timestamp><DateUtc dt:dt="string">2017-05-09T13:45:45Z</DateUtc></StartTime><FrequencyChanges><FrequencyChange><Frequency dt:dt="r8">3312949</Frequency><Timestamp dt:dt="r8">67195827474</Timestamp><Current dt:dt="…	75.029	2560894	2557394	2560894	2557378	1	right	-1522994890	2017-09-05	15:45:45	13:45:45	female	128362	20597	-1	20489	129410	128382	-1	128362	548938	544955	-1	544942	9				1	4	7	phaseUPFAce	phaseXPface	9	NF109	1134495	1134195	1134495	1134183	d	1134183	1132583	1134183	1132570	1600
GofDak_1024-768_new	12	3	25	<?xml version="1.0"?>\n<Clock xmlns:dt="urn:schemas-microsoft-com:datatypes"><Description dt:dt="string">E-Prime Primary Realtime Clock</Description><StartTime><Timestamp dt:dt="int">0</Timestamp><DateUtc dt:dt="string">2017-05-09T13:45:45Z</DateUtc></StartTime><FrequencyChanges><FrequencyChange><Frequency dt:dt="r8">3312949</Frequency><Timestamp dt:dt="r8">67195827474</Timestamp><Current dt:dt="…	75.029	2560894	2557394	2560894	2557378	1	right	-1522994890	2017-09-05	15:45:45	13:45:45	female	128362	20597	-1	20489	129410	128382	-1	128362	548938	544955	-1	544942	9				1	4	7	phaseUPFAce	phaseXPface	10	NF09	1137881	1137581	1137881	1137578	l	1137578	1135701	1137578	1135690	1877
GofDak_1024-768_new	12	3	25	<?xml version="1.0"?>\n<Clock xmlns:dt="urn:schemas-microsoft-com:datatypes"><Description dt:dt="string">E-Prime Primary Realtime Clock</Description><StartTime><Timestamp dt:dt="int">0</Timestamp><DateUtc dt:dt="string">2017-05-09T13:45:45Z</DateUtc></StartTime><FrequencyChanges><FrequencyChange><Frequency dt:dt="r8">3312949</Frequency><Timestamp dt:dt="r8">67195827474</Timestamp><Current dt:dt="…	75.029	2560894	2557394	2560894	2557378	1	right	-1522994890	2017-09-05	15:45:45	13:45:45	female	128362	20597	-1	20489	129410	128382	-1	128362	548938	544955	-1	544942	9				1	4	7	phaseUPFAce	phaseXPface	11	NF106	1141413	1141113	1141413	1141106	d	1141106	1139127	1141106	1139113	1979
GofDak_1024-768_new	12	3	25	<?xml version="1.0"?>\n<Clock xmlns:dt="urn:schemas-microsoft-com:datatypes"><Description dt:dt="string">E-Prime Primary Realtime Clock</Description><StartTime><Timestamp dt:dt="int">0</Timestamp><DateUtc dt:dt="string">2017-05-09T13:45:45Z</DateUtc></StartTime><FrequencyChanges><FrequencyChange><Frequency dt:dt="r8">3312949</Frequency><Timestamp dt:dt="r8">67195827474</Timestamp><Current dt:dt="…	75.029	2560894	2557394	2560894	2557378	1	right	-1522994890	2017-09-05	15:45:45	13:45:45	female	128362	20597	-1	20489	129410	128382	-1	128362	548938	544955	-1	544942	9				1	4	7	phaseUPFAce	phaseXPface	12	NM05	1144865	1144565	1144865	1144554	d	1144554	1142779	1144554	1142761	1775
GofDak_1024-768_new	12	3	25	<?xml version="1.0"?>\n<Clock xmlns:dt="urn:schemas-microsoft-com:datatypes"><Description dt:dt="string">E-Prime Primary Realtime Clock</Description><StartTime><Timestamp dt:dt="int">0</Timestamp><DateUtc dt:dt="string">2017-05-09T13:45:45Z</DateUtc></StartTime><FrequencyChanges><FrequencyChange><Frequency dt:dt="r8">3312949</Frequency><Timestamp dt:dt="r8">67195827474</Timestamp><Current dt:dt="…	75.029	2560894	2557394	2560894	2557378	1	right	-1522994890	2017-09-05	15:45:45	13:45:45	female	128362	20597	-1	20489	129410	128382	-1	128362	548938	544955	-1	544942	9				1	4	7	phaseUPFAce	phaseXPface	13	NF106	1148023	1147723	1148023	1147716	l	1147716	1145924	1147716	1145913	1792
GofDak_1024-768_new	12	3	25	<?xml version="1.0"?>\n<Clock xmlns:dt="urn:schemas-microsoft-com:datatypes"><Description dt:dt="string">E-Prime Primary Realtime Clock</Description><StartTime><Timestamp dt:dt="int">0</Timestamp><DateUtc dt:dt="string">2017-05-09T13:45:45Z</DateUtc></StartTime><FrequencyChanges><FrequencyChange><Frequency dt:dt="r8">3312949</Frequency><Timestamp dt:dt="r8">67195827474</Timestamp><Current dt:dt="…	75.029	2560894	2557394	2560894	2557378	1	right	-1522994890	2017-09-05	15:45:45	13:45:45	female	128362	20597	-1	20489	129410	128382	-1	128362	548938	544955	-1	544942	9				1	4	7	phaseUPFAce	phaseXPface	14	NM21	1151822	1151522	1151822	1151517	l	1151517	1149909	1151517	1149897	1608
GofDak_1024-768_new	12	3	25	<?xml version="1.0"?>\n<Clock xmlns:dt="urn:schemas-microsoft-com:datatypes"><Description dt:dt="string">E-Prime Primary Realtime Clock</Description><StartTime><Timestamp dt:dt="int">0</Timestamp><DateUtc dt:dt="string">2017-05-09T13:45:45Z</DateUtc></StartTime><FrequencyChanges><FrequencyChange><Frequency dt:dt="r8">3312949</Frequency><Timestamp dt:dt="r8">67195827474</Timestamp><Current dt:dt="…	75.029	2560894	2557394	2560894	2557378	1	right	-1522994890	2017-09-05	15:45:45	13:45:45	female	128362	20597	-1	20489	129410	128382	-1	128362	548938	544955	-1	544942	9				1	4	7	phaseUPFAce	phaseXPface	15	NM10	1155940	1155640	1155940	1155630	l	1155630	1153774	1155630	1153761	1856
GofDak_1024-768_new	12	3	25	<?xml version="1.0"?>\n<Clock xmlns:dt="urn:schemas-microsoft-com:datatypes"><Description dt:dt="string">E-Prime Primary Realtime Clock</Description><StartTime><Timestamp dt:dt="int">0</Timestamp><DateUtc dt:dt="string">2017-05-09T13:45:45Z</DateUtc></StartTime><FrequencyChanges><FrequencyChange><Frequency dt:dt="r8">3312949</Frequency><Timestamp dt:dt="r8">67195827474</Timestamp><Current dt:dt="…	75.029	2560894	2557394	2560894	2557378	1	right	-1522994890	2017-09-05	15:45:45	13:45:45	female	128362	20597	-1	20489	129410	128382	-1	128362	548938	544955	-1	544942	9				1	4	7	phaseUPFAce	phaseXPface	16	NM04	1159326	1159026	1159326	1159022	d	1159022	1157266	1159022	1157256	1756
GofDak_1024-768_new	12	3	25	<?xml version="1.0"?>\n<Clock xmlns:dt="urn:schemas-microsoft-com:datatypes"><Description dt:dt="string">E-Prime Primary Realtime Clock</Description><StartTime><Timestamp dt:dt="int">0</Timestamp><DateUtc dt:dt="string">2017-05-09T13:45:45Z</DateUtc></StartTime><FrequencyChanges><FrequencyChange><Frequency dt:dt="r8">3312949</Frequency><Timestamp dt:dt="r8">67195827474</Timestamp><Current dt:dt="…	75.029	2560894	2557394	2560894	2557378	1	right	-1522994890	2017-09-05	15:45:45	13:45:45	female	128362	20597	-1	20489	129410	128382	-1	128362	548938	544955	-1	544942	9				1	4	7	phaseUPFAce	phaseXPface	17	NF01	1163138	1162838	1163138	1162828	d	1162828	1160985	1162828	1160968	1843
GofDak_1024-768_new	12	3	25	<?xml version="1.0"?>\n<Clock xmlns:dt="urn:schemas-microsoft-com:datatypes"><Description dt:dt="string">E-Prime Primary Realtime Clock</Description><StartTime><Timestamp dt:dt="int">0</Timestamp><DateUtc dt:dt="string">2017-05-09T13:45:45Z</DateUtc></StartTime><FrequencyChanges><FrequencyChange><Frequency dt:dt="r8">3312949</Frequency><Timestamp dt:dt="r8">67195827474</Timestamp><Current dt:dt="…	75.029	2560894	2557394	2560894	2557378	1	right	-1522994890	2017-09-05	15:45:45	13:45:45	female	128362	20597	-1	20489	129410	128382	-1	128362	548938	544955	-1	544942	9				1	4	7	phaseUPFAce	phaseXPface	18	NF106	1166936	1166636	1166936	1166627	l	1166627	1164730	1166627	1164712	1897
GofDak_1024-768_new	12	3	25	<?xml version="1.0"?>\n<Clock xmlns:dt="urn:schemas-microsoft-com:datatypes"><Description dt:dt="string">E-Prime Primary Realtime Clock</Description><StartTime><Timestamp dt:dt="int">0</Timestamp><DateUtc dt:dt="string">2017-05-09T13:45:45Z</DateUtc></StartTime><FrequencyChanges><FrequencyChange><Frequency dt:dt="r8">3312949</Frequency><Timestamp dt:dt="r8">67195827474</Timestamp><Current dt:dt="…	75.029	2560894	2557394	2560894	2557378	1	right	-1522994890	2017-09-05	15:45:45	13:45:45	female	128362	20597	-1	20489	129410	128382	-1	128362	548938	544955	-1	544942	9				1	4	7	phaseUPFAce	phaseXPface	19	NM05	1170668	1170368	1170668	1170360	d	1170360	1168409	1170360	1168400	1951
GofDak_1024-768_new	12	3	25	<?xml version="1.0"?>\n<Clock xmlns:dt="urn:schemas-microsoft-com:datatypes"><Description dt:dt="string">E-Prime Primary Realtime Clock</Description><StartTime><Timestamp dt:dt="int">0</Timestamp><DateUtc dt:dt="string">2017-05-09T13:45:45Z</DateUtc></StartTime><FrequencyChanges><FrequencyChange><Frequency dt:dt="r8">3312949</Frequency><Timestamp dt:dt="r8">67195827474</Timestamp><Current dt:dt="…	75.029	2560894	2557394	2560894	2557378	1	right	-1522994890	2017-09-05	15:45:45	13:45:45	female	128362	20597	-1	20489	129410	128382	-1	128362	548938	544955	-1	544942	9				1	4	7	phaseUPFAce	phaseXPface	20	NM101	1173880	1173580	1173880	1173572	d	1173572	1171608	1173572	1171600	1964
GofDak_1024-768_new	12	3	25	<?xml version="1.0"?>\n<Clock xmlns:dt="urn:schemas-microsoft-com:datatypes"><Description dt:dt="string">E-Prime Primary Realtime Clock</Description><StartTime><Timestamp dt:dt="int">0</Timestamp><DateUtc dt:dt="string">2017-05-09T13:45:45Z</DateUtc></StartTime><FrequencyChanges><FrequencyChange><Frequency dt:dt="r8">3312949</Frequency><Timestamp dt:dt="r8">67195827474</Timestamp><Current dt:dt="…	75.029	2560894	2557394	2560894	2557378	1	right	-1522994890	2017-09-05	15:45:45	13:45:45	female	128362	20597	-1	20489	129410	128382	-1	128362	548938	544955	-1	544942	10				2	4	8	phaseINVFAce	phaseXPface	1	NF109	1177279	1176979	1177279	1176977	d	1176977	1175033	1176977	1175015	1944
GofDak_1024-768_new	12	3	25	<?xml version="1.0"?>\n<Clock xmlns:dt="urn:schemas-microsoft-com:datatypes"><Description dt:dt="string">E-Prime Primary Realtime Clock</Description><StartTime><Timestamp dt:dt="int">0</Timestamp><DateUtc dt:dt="string">2017-05-09T13:45:45Z</DateUtc></StartTime><FrequencyChanges><FrequencyChange><Frequency dt:dt="r8">3312949</Frequency><Timestamp dt:dt="r8">67195827474</Timestamp><Current dt:dt="…	75.029	2560894	2557394	2560894	2557378	1	right	-1522994890	2017-09-05	15:45:45	13:45:45	female	128362	20597	-1	20489	129410	128382	-1	128362	548938	544955	-1	544942	10				2	4	8	phaseINVFAce	phaseXPface	2	NM101	1182583	1182283	1182583	1182275	d	1182275	1180284	1182275	1180271	1991
GofDak_1024-768_new	12	3	25	<?xml version="1.0"?>\n<Clock xmlns:dt="urn:schemas-microsoft-com:datatypes"><Description dt:dt="string">E-Prime Primary Realtime Clock</Description><StartTime><Timestamp dt:dt="int">0</Timestamp><DateUtc dt:dt="string">2017-05-09T13:45:45Z</DateUtc></StartTime><FrequencyChanges><FrequencyChange><Frequency dt:dt="r8">3312949</Frequency><Timestamp dt:dt="r8">67195827474</Timestamp><Current dt:dt="…	75.029	2560894	2557394	2560894	2557378	1	right	-1522994890	2017-09-05	15:45:45	13:45:45	female	128362	20597	-1	20489	129410	128382	-1	128362	548938	544955	-1	544942	10				2	4	8	phaseINVFAce	phaseXPface	3	NM04	1185942	1185642	1185942	1185636	l	1185636	1183909	1185636	1183903	1727
GofDak_1024-768_new	12	3	25	<?xml version="1.0"?>\n<Clock xmlns:dt="urn:schemas-microsoft-com:datatypes"><Description dt:dt="string">E-Prime Primary Realtime Clock</Description><StartTime><Timestamp dt:dt="int">0</Timestamp><DateUtc dt:dt="string">2017-05-09T13:45:45Z</DateUtc></StartTime><FrequencyChanges><FrequencyChange><Frequency dt:dt="r8">3312949</Frequency><Timestamp dt:dt="r8">67195827474</Timestamp><Current dt:dt="…	75.029	2560894	2557394	2560894	2557378	1	right	-1522994890	2017-09-05	15:45:45	13:45:45	female	128362	20597	-1	20489	129410	128382	-1	128362	548938	544955	-1	544942	10				2	4	8	phaseINVFAce	phaseXPface	4	NF06	1189354	1189054	1189354	1189042	l	1189042	1187148	1189042	1187135	1894
GofDak_1024-768_new	12	3	25	<?xml version="1.0"?>\n<Clock xmlns:dt="urn:schemas-microsoft-com:datatypes"><Description dt:dt="string">E-Prime Primary Realtime Clock</Description><StartTime><Timestamp dt:dt="int">0</Timestamp><DateUtc dt:dt="string">2017-05-09T13:45:45Z</DateUtc></StartTime><FrequencyChanges><FrequencyChange><Frequency dt:dt="r8">3312949</Frequency><Timestamp dt:dt="r8">67195827474</Timestamp><Current dt:dt="…	75.029	2560894	2557394	2560894	2557378	1	right	-1522994890	2017-09-05	15:45:45	13:45:45	female	128362	20597	-1	20489	129410	128382	-1	128362	548938	544955	-1	544942	10				2	4	8	phaseINVFAce	phaseXPface	5	NF106	1194166	1193866	1194166	1193861	l	1193861	1192013	1193861	1192007	1848
GofDak_1024-768_new	12	3	25	<?xml version="1.0"?>\n<Clock xmlns:dt="urn:schemas-microsoft-com:datatypes"><Description dt:dt="string">E-Prime Primary Realtime Clock</Description><StartTime><Timestamp dt:dt="int">0</Timestamp><DateUtc dt:dt="string">2017-05-09T13:45:45Z</DateUtc></StartTime><FrequencyChanges><FrequencyChange><Frequency dt:dt="r8">3312949</Frequency><Timestamp dt:dt="r8">67195827474</Timestamp><Current dt:dt="…	75.029	2560894	2557394	2560894	2557378	1	right	-1522994890	2017-09-05	15:45:45	13:45:45	female	128362	20597	-1	20489	129410	128382	-1	128362	548938	544955	-1	544942	10				2	4	8	phaseINVFAce	phaseXPface	6	NM101	1198111	1197811	1198111	1197799	d	1197799	1195838	1197799	1195830	1961
GofDak_1024-768_new	12	3	25	<?xml version="1.0"?>\n<Clock xmlns:dt="urn:schemas-microsoft-com:datatypes"><Description dt:dt="string">E-Prime Primary Realtime Clock</Description><StartTime><Timestamp dt:dt="int">0</Timestamp><DateUtc dt:dt="string">2017-05-09T13:45:45Z</DateUtc></StartTime><FrequencyChanges><FrequencyChange><Frequency dt:dt="r8">3312949</Frequency><Timestamp dt:dt="r8">67195827474</Timestamp><Current dt:dt="…	75.029	2560894	2557394	2560894	2557378	1	right	-1522994890	2017-09-05	15:45:45	13:45:45	female	128362	20597	-1	20489	129410	128382	-1	128362	548938	544955	-1	544942	10				2	4	8	phaseINVFAce	phaseXPface	7	NF01	1202056	1201756	1202056	1201751	l	1201751	1200223	1201751	1200206	1528
GofDak_1024-768_new	12	3	25	<?xml version="1.0"?>\n<Clock xmlns:dt="urn:schemas-microsoft-com:datatypes"><Description dt:dt="string">E-Prime Primary Realtime Clock</Description><StartTime><Timestamp dt:dt="int">0</Timestamp><DateUtc dt:dt="string">2017-05-09T13:45:45Z</DateUtc></StartTime><FrequencyChanges><FrequencyChange><Frequency dt:dt="r8">3312949</Frequency><Timestamp dt:dt="r8">67195827474</Timestamp><Current dt:dt="…	75.029	2560894	2557394	2560894	2557378	1	right	-1522994890	2017-09-05	15:45:45	13:45:45	female	128362	20597	-1	20489	129410	128382	-1	128362	548938	544955	-1	544942	10				2	4	8	phaseINVFAce	phaseXPface	8	NM04	1205028	1204728	1205028	1204713	l	1204713	1203089	1204713	1203078	1624
GofDak_1024-768_new	12	3	25	<?xml version="1.0"?>\n<Clock xmlns:dt="urn:schemas-microsoft-com:datatypes"><Description dt:dt="string">E-Prime Primary Realtime Clock</Description><StartTime><Timestamp dt:dt="int">0</Timestamp><DateUtc dt:dt="string">2017-05-09T13:45:45Z</DateUtc></StartTime><FrequencyChanges><FrequencyChange><Frequency dt:dt="r8">3312949</Frequency><Timestamp dt:dt="r8">67195827474</Timestamp><Current dt:dt="…	75.029	2560894	2557394	2560894	2557378	1	right	-1522994890	2017-09-05	15:45:45	13:45:45	female	128362	20597	-1	20489	129410	128382	-1	128362	548938	544955	-1	544942	10				2	4	8	phaseINVFAce	phaseXPface	9	NF04	1210319	1210019	1210319	1210013	l	1210013	1208247	1210013	1208230	1766
GofDak_1024-768_new	12	3	25	<?xml version="1.0"?>\n<Clock xmlns:dt="urn:schemas-microsoft-com:datatypes"><Description dt:dt="string">E-Prime Primary Realtime Clock</Description><StartTime><Timestamp dt:dt="int">0</Timestamp><DateUtc dt:dt="string">2017-05-09T13:45:45Z</DateUtc></StartTime><FrequencyChanges><FrequencyChange><Frequency dt:dt="r8">3312949</Frequency><Timestamp dt:dt="r8">67195827474</Timestamp><Current dt:dt="…	75.029	2560894	2557394	2560894	2557378	1	right	-1522994890	2017-09-05	15:45:45	13:45:45	female	128362	20597	-1	20489	129410	128382	-1	128362	548938	544955	-1	544942	10				2	4	8	phaseINVFAce	phaseXPface	10	NM13	1214091	1213791	1214091	1213783	d	1213783	1212219	1213783	1212205	1564
GofDak_1024-768_new	12	3	25	<?xml version="1.0"?>\n<Clock xmlns:dt="urn:schemas-microsoft-com:datatypes"><Description dt:dt="string">E-Prime Primary Realtime Clock</Description><StartTime><Timestamp dt:dt="int">0</Timestamp><DateUtc dt:dt="string">2017-05-09T13:45:45Z</DateUtc></StartTime><FrequencyChanges><FrequencyChange><Frequency dt:dt="r8">3312949</Frequency><Timestamp dt:dt="r8">67195827474</Timestamp><Current dt:dt="…	75.029	2560894	2557394	2560894	2557378	1	right	-1522994890	2017-09-05	15:45:45	13:45:45	female	128362	20597	-1	20489	129410	128382	-1	128362	548938	544955	-1	544942	10				2	4	8	phaseINVFAce	phaseXPface	11	NM08	1217503	1217203	1217503	1217193	d	1217193	1215377	1217193	1215365	1816
GofDak_1024-768_new	12	3	25	<?xml version="1.0"?>\n<Clock xmlns:dt="urn:schemas-microsoft-com:datatypes"><Description dt:dt="string">E-Prime Primary Realtime Clock</Description><StartTime><Timestamp dt:dt="int">0</Timestamp><DateUtc dt:dt="string">2017-05-09T13:45:45Z</DateUtc></StartTime><FrequencyChanges><FrequencyChange><Frequency dt:dt="r8">3312949</Frequency><Timestamp dt:dt="r8">67195827474</Timestamp><Current dt:dt="…	75.029	2560894	2557394	2560894	2557378	1	right	-1522994890	2017-09-05	15:45:45	13:45:45	female	128362	20597	-1	20489	129410	128382	-1	128362	548938	544955	-1	544942	10				2	4	8	phaseINVFAce	phaseXPface	12	NM05	1221022	1220722	1221022	1220717	l	1220717	1219109	1220717	1219093	1608
GofDak_1024-768_new	12	3	25	<?xml version="1.0"?>\n<Clock xmlns:dt="urn:schemas-microsoft-com:datatypes"><Description dt:dt="string">E-Prime Primary Realtime Clock</Description><StartTime><Timestamp dt:dt="int">0</Timestamp><DateUtc dt:dt="string">2017-05-09T13:45:45Z</DateUtc></StartTime><FrequencyChanges><FrequencyChange><Frequency dt:dt="r8">3312949</Frequency><Timestamp dt:dt="r8">67195827474</Timestamp><Current dt:dt="…	75.029	2560894	2557394	2560894	2557378	1	right	-1522994890	2017-09-05	15:45:45	13:45:45	female	128362	20597	-1	20489	129410	128382	-1	128362	548938	544955	-1	544942	10				2	4	8	phaseINVFAce	phaseXPface	13	NF109	1224687	1224387	1224687	1224373	d	1224373	1222561	1224373	1222549	1812
GofDak_1024-768_new	12	3	25	<?xml version="1.0"?>\n<Clock xmlns:dt="urn:schemas-microsoft-com:datatypes"><Description dt:dt="string">E-Prime Primary Realtime Clock</Description><StartTime><Timestamp dt:dt="int">0</Timestamp><DateUtc dt:dt="string">2017-05-09T13:45:45Z</DateUtc></StartTime><FrequencyChanges><FrequencyChange><Frequency dt:dt="r8">3312949</Frequency><Timestamp dt:dt="r8">67195827474</Timestamp><Current dt:dt="…	75.029	2560894	2557394	2560894	2557378	1	right	-1522994890	2017-09-05	15:45:45	13:45:45	female	128362	20597	-1	20489	129410	128382	-1	128362	548938	544955	-1	544942	10				2	4	8	phaseINVFAce	phaseXPface	14	NF109	1228379	1228079	1228379	1228069	d	1228069	1226120	1228069	1226109	1949
GofDak_1024-768_new	12	3	25	<?xml version="1.0"?>\n<Clock xmlns:dt="urn:schemas-microsoft-com:datatypes"><Description dt:dt="string">E-Prime Primary Realtime Clock</Description><StartTime><Timestamp dt:dt="int">0</Timestamp><DateUtc dt:dt="string">2017-05-09T13:45:45Z</DateUtc></StartTime><FrequencyChanges><FrequencyChange><Frequency dt:dt="r8">3312949</Frequency><Timestamp dt:dt="r8">67195827474</Timestamp><Current dt:dt="…	75.029	2560894	2557394	2560894	2557378	1	right	-1522994890	2017-09-05	15:45:45	13:45:45	female	128362	20597	-1	20489	129410	128382	-1	128362	548938	544955	-1	544942	10				2	4	8	phaseINVFAce	phaseXPface	15	NF27	1231964	1231664	1231964	1231662	l	1231662	1229852	1231662	1229836	1810
GofDak_1024-768_new	12	3	25	<?xml version="1.0"?>\n<Clock xmlns:dt="urn:schemas-microsoft-com:datatypes"><Description dt:dt="string">E-Prime Primary Realtime Clock</Description><StartTime><Timestamp dt:dt="int">0</Timestamp><DateUtc dt:dt="string">2017-05-09T13:45:45Z</DateUtc></StartTime><FrequencyChanges><FrequencyChange><Frequency dt:dt="r8">3312949</Frequency><Timestamp dt:dt="r8">67195827474</Timestamp><Current dt:dt="…	75.029	2560894	2557394	2560894	2557378	1	right	-1522994890	2017-09-05	15:45:45	13:45:45	female	128362	20597	-1	20489	129410	128382	-1	128362	548938	544955	-1	544942	10				2	4	8	phaseINVFAce	phaseXPface	16	NF06	1236070	1235770	1236070	1235757	d	1235757	1234157	1235757	1234148	1600
GofDak_1024-768_new	12	3	25	<?xml version="1.0"?>\n<Clock xmlns:dt="urn:schemas-microsoft-com:datatypes"><Description dt:dt="string">E-Prime Primary Realtime Clock</Description><StartTime><Timestamp dt:dt="int">0</Timestamp><DateUtc dt:dt="string">2017-05-09T13:45:45Z</DateUtc></StartTime><FrequencyChanges><FrequencyChange><Frequency dt:dt="r8">3312949</Frequency><Timestamp dt:dt="r8">67195827474</Timestamp><Current dt:dt="…	75.029	2560894	2557394	2560894	2557378	1	right	-1522994890	2017-09-05	15:45:45	13:45:45	female	128362	20597	-1	20489	129410	128382	-1	128362	548938	544955	-1	544942	10				2	4	8	phaseINVFAce	phaseXPface	17	NM10	1239202	1238902	1239202	1238894	d	1238894	1237022	1238894	1237012	1872
GofDak_1024-768_new	12	3	25	<?xml version="1.0"?>\n<Clock xmlns:dt="urn:schemas-microsoft-com:datatypes"><Description dt:dt="string">E-Prime Primary Realtime Clock</Description><StartTime><Timestamp dt:dt="int">0</Timestamp><DateUtc dt:dt="string">2017-05-09T13:45:45Z</DateUtc></StartTime><FrequencyChanges><FrequencyChange><Frequency dt:dt="r8">3312949</Frequency><Timestamp dt:dt="r8">67195827474</Timestamp><Current dt:dt="…	75.029	2560894	2557394	2560894	2557378	1	right	-1522994890	2017-09-05	15:45:45	13:45:45	female	128362	20597	-1	20489	129410	128382	-1	128362	548938	544955	-1	544942	10				2	4	8	phaseINVFAce	phaseXPface	18	NM09	1242574	1242274	1242574	1242215	l	1242215	1240514	1242215	1240500	1701
GofDak_1024-768_new	12	3	25	<?xml version="1.0"?>\n<Clock xmlns:dt="urn:schemas-microsoft-com:datatypes"><Description dt:dt="string">E-Prime Primary Realtime Clock</Description><StartTime><Timestamp dt:dt="int">0</Timestamp><DateUtc dt:dt="string">2017-05-09T13:45:45Z</DateUtc></StartTime><FrequencyChanges><FrequencyChange><Frequency dt:dt="r8">3312949</Frequency><Timestamp dt:dt="r8">67195827474</Timestamp><Current dt:dt="…	75.029	2560894	2557394	2560894	2557378	1	right	-1522994890	2017-09-05	15:45:45	13:45:45	female	128362	20597	-1	20489	129410	128382	-1	128362	548938	544955	-1	544942	10				2	4	8	phaseINVFAce	phaseXPface	19	NF109	1246612	1246312	1246612	1246298	l	1246298	1244420	1246298	1244404	1878
GofDak_1024-768_new	12	3	25	<?xml version="1.0"?>\n<Clock xmlns:dt="urn:schemas-microsoft-com:datatypes"><Description dt:dt="string">E-Prime Primary Realtime Clock</Description><StartTime><Timestamp dt:dt="int">0</Timestamp><DateUtc dt:dt="string">2017-05-09T13:45:45Z</DateUtc></StartTime><FrequencyChanges><FrequencyChange><Frequency dt:dt="r8">3312949</Frequency><Timestamp dt:dt="r8">67195827474</Timestamp><Current dt:dt="…	75.029	2560894	2557394	2560894	2557378	1	right	-1522994890	2017-09-05	15:45:45	13:45:45	female	128362	20597	-1	20489	129410	128382	-1	128362	548938	544955	-1	544942	10				2	4	8	phaseINVFAce	phaseXPface	20	NM10	1249544	1249244	1249544	1249231	l	1249231	1247645	1249231	1247635	1586
GofDak_1024-768_new	12	3	25	<?xml version="1.0"?>\n<Clock xmlns:dt="urn:schemas-microsoft-com:datatypes"><Description dt:dt="string">E-Prime Primary Realtime Clock</Description><StartTime><Timestamp dt:dt="int">0</Timestamp><DateUtc dt:dt="string">2017-05-09T13:45:45Z</DateUtc></StartTime><FrequencyChanges><FrequencyChange><Frequency dt:dt="r8">3312949</Frequency><Timestamp dt:dt="r8">67195827474</Timestamp><Current dt:dt="…	75.029	2560894	2557394	2560894	2557378	1	right	-1522994890	2017-09-05	15:45:45	13:45:45	female	128362	20597	-1	20489	129410	128382	-1	128362	548938	544955	-1	544942	11				1	5	9	phaseUPFAce	phaseXPface	1	NM13	1254236	1253936	1254236	1253931	l	1253931	1252163	1253931	1252147	1768
GofDak_1024-768_new	12	3	25	<?xml version="1.0"?>\n<Clock xmlns:dt="urn:schemas-microsoft-com:datatypes"><Description dt:dt="string">E-Prime Primary Realtime Clock</Description><StartTime><Timestamp dt:dt="int">0</Timestamp><DateUtc dt:dt="string">2017-05-09T13:45:45Z</DateUtc></StartTime><FrequencyChanges><FrequencyChange><Frequency dt:dt="r8">3312949</Frequency><Timestamp dt:dt="r8">67195827474</Timestamp><Current dt:dt="…	75.029	2560894	2557394	2560894	2557378	1	right	-1522994890	2017-09-05	15:45:45	13:45:45	female	128362	20597	-1	20489	129410	128382	-1	128362	548938	544955	-1	544942	11				1	5	9	phaseUPFAce	phaseXPface	2	NF02	1257821	1257521	1257821	1257517	d	1257517	1255669	1257517	1255651	1848
GofDak_1024-768_new	12	3	25	<?xml version="1.0"?>\n<Clock xmlns:dt="urn:schemas-microsoft-com:datatypes"><Description dt:dt="string">E-Prime Primary Realtime Clock</Description><StartTime><Timestamp dt:dt="int">0</Timestamp><DateUtc dt:dt="string">2017-05-09T13:45:45Z</DateUtc></StartTime><FrequencyChanges><FrequencyChange><Frequency dt:dt="r8">3312949</Frequency><Timestamp dt:dt="r8">67195827474</Timestamp><Current dt:dt="…	75.029	2560894	2557394	2560894	2557378	1	right	-1522994890	2017-09-05	15:45:45	13:45:45	female	128362	20597	-1	20489	129410	128382	-1	128362	548938	544955	-1	544942	11				1	5	9	phaseUPFAce	phaseXPface	3	NM21	1262246	1261946	1262246	1261940	d	1261940	1260120	1261940	1260107	1820
GofDak_1024-768_new	12	3	25	<?xml version="1.0"?>\n<Clock xmlns:dt="urn:schemas-microsoft-com:datatypes"><Description dt:dt="string">E-Prime Primary Realtime Clock</Description><StartTime><Timestamp dt:dt="int">0</Timestamp><DateUtc dt:dt="string">2017-05-09T13:45:45Z</DateUtc></StartTime><FrequencyChanges><FrequencyChange><Frequency dt:dt="r8">3312949</Frequency><Timestamp dt:dt="r8">67195827474</Timestamp><Current dt:dt="…	75.029	2560894	2557394	2560894	2557378	1	right	-1522994890	2017-09-05	15:45:45	13:45:45	female	128362	20597	-1	20489	129410	128382	-1	128362	548938	544955	-1	544942	11				1	5	9	phaseUPFAce	phaseXPface	4	NM10	1265965	1265665	1265965	1265663	d	1265663	1263879	1265663	1263867	1784
GofDak_1024-768_new	12	3	25	<?xml version="1.0"?>\n<Clock xmlns:dt="urn:schemas-microsoft-com:datatypes"><Description dt:dt="string">E-Prime Primary Realtime Clock</Description><StartTime><Timestamp dt:dt="int">0</Timestamp><DateUtc dt:dt="string">2017-05-09T13:45:45Z</DateUtc></StartTime><FrequencyChanges><FrequencyChange><Frequency dt:dt="r8">3312949</Frequency><Timestamp dt:dt="r8">67195827474</Timestamp><Current dt:dt="…	75.029	2560894	2557394	2560894	2557378	1	right	-1522994890	2017-09-05	15:45:45	13:45:45	female	128362	20597	-1	20489	129410	128382	-1	128362	548938	544955	-1	544942	11				1	5	9	phaseUPFAce	phaseXPface	5	NM08	1270443	1270143	1270443	1270138	d	1270138	1268277	1270138	1268266	1861
GofDak_1024-768_new	12	3	25	<?xml version="1.0"?>\n<Clock xmlns:dt="urn:schemas-microsoft-com:datatypes"><Description dt:dt="string">E-Prime Primary Realtime Clock</Description><StartTime><Timestamp dt:dt="int">0</Timestamp><DateUtc dt:dt="string">2017-05-09T13:45:45Z</DateUtc></StartTime><FrequencyChanges><FrequencyChange><Frequency dt:dt="r8">3312949</Frequency><Timestamp dt:dt="r8">67195827474</Timestamp><Current dt:dt="…	75.029	2560894	2557394	2560894	2557378	1	right	-1522994890	2017-09-05	15:45:45	13:45:45	female	128362	20597	-1	20489	129410	128382	-1	128362	548938	544955	-1	544942	11				1	5	9	phaseUPFAce	phaseXPface	6	NF09	1273415	1273115	1273415	1273111	d	1273111	1271596	1273111	1271578	1515
GofDak_1024-768_new	12	3	25	<?xml version="1.0"?>\n<Clock xmlns:dt="urn:schemas-microsoft-com:datatypes"><Description dt:dt="string">E-Prime Primary Realtime Clock</Description><StartTime><Timestamp dt:dt="int">0</Timestamp><DateUtc dt:dt="string">2017-05-09T13:45:45Z</DateUtc></StartTime><FrequencyChanges><FrequencyChange><Frequency dt:dt="r8">3312949</Frequency><Timestamp dt:dt="r8">67195827474</Timestamp><Current dt:dt="…	75.029	2560894	2557394	2560894	2557378	1	right	-1522994890	2017-09-05	15:45:45	13:45:45	female	128362	20597	-1	20489	129410	128382	-1	128362	548938	544955	-1	544942	11				1	5	9	phaseUPFAce	phaseXPface	7	NM02	1277547	1277247	1277547	1277237	l	1277237	1275354	1277237	1275346	1883
GofDak_1024-768_new	12	3	25	<?xml version="1.0"?>\n<Clock xmlns:dt="urn:schemas-microsoft-com:datatypes"><Description dt:dt="string">E-Prime Primary Realtime Clock</Description><StartTime><Timestamp dt:dt="int">0</Timestamp><DateUtc dt:dt="string">2017-05-09T13:45:45Z</DateUtc></StartTime><FrequencyChanges><FrequencyChange><Frequency dt:dt="r8">3312949</Frequency><Timestamp dt:dt="r8">67195827474</Timestamp><Current dt:dt="…	75.029	2560894	2557394	2560894	2557378	1	right	-1522994890	2017-09-05	15:45:45	13:45:45	female	128362	20597	-1	20489	129410	128382	-1	128362	548938	544955	-1	544942	11				1	5	9	phaseUPFAce	phaseXPface	8	NF06	1281345	1281045	1281345	1281041	d	1281041	1279219	1281041	1279202	1822
GofDak_1024-768_new	12	3	25	<?xml version="1.0"?>\n<Clock xmlns:dt="urn:schemas-microsoft-com:datatypes"><Description dt:dt="string">E-Prime Primary Realtime Clock</Description><StartTime><Timestamp dt:dt="int">0</Timestamp><DateUtc dt:dt="string">2017-05-09T13:45:45Z</DateUtc></StartTime><FrequencyChanges><FrequencyChange><Frequency dt:dt="r8">3312949</Frequency><Timestamp dt:dt="r8">67195827474</Timestamp><Current dt:dt="…	75.029	2560894	2557394	2560894	2557378	1	right	-1522994890	2017-09-05	15:45:45	13:45:45	female	128362	20597	-1	20489	129410	128382	-1	128362	548938	544955	-1	544942	11				1	5	9	phaseUPFAce	phaseXPface	9	NF11	1286104	1285804	1286104	1285791	l	1285791	1284138	1285791	1284121	1653
GofDak_1024-768_new	12	3	25	<?xml version="1.0"?>\n<Clock xmlns:dt="urn:schemas-microsoft-com:datatypes"><Description dt:dt="string">E-Prime Primary Realtime Clock</Description><StartTime><Timestamp dt:dt="int">0</Timestamp><DateUtc dt:dt="string">2017-05-09T13:45:45Z</DateUtc></StartTime><FrequencyChanges><FrequencyChange><Frequency dt:dt="r8">3312949</Frequency><Timestamp dt:dt="r8">67195827474</Timestamp><Current dt:dt="…	75.029	2560894	2557394	2560894	2557378	1	right	-1522994890	2017-09-05	15:45:45	13:45:45	female	128362	20597	-1	20489	129410	128382	-1	128362	548938	544955	-1	544942	11				1	5	9	phaseUPFAce	phaseXPface	10	NM04	1289689	1289389	1289689	1289384	l	1289384	1287696	1289384	1287681	1688
GofDak_1024-768_new	12	3	25	<?xml version="1.0"?>\n<Clock xmlns:dt="urn:schemas-microsoft-com:datatypes"><Description dt:dt="string">E-Prime Primary Realtime Clock</Description><StartTime><Timestamp dt:dt="int">0</Timestamp><DateUtc dt:dt="string">2017-05-09T13:45:45Z</DateUtc></StartTime><FrequencyChanges><FrequencyChange><Frequency dt:dt="r8">3312949</Frequency><Timestamp dt:dt="r8">67195827474</Timestamp><Current dt:dt="…	75.029	2560894	2557394	2560894	2557378	1	right	-1522994890	2017-09-05	15:45:45	13:45:45	female	128362	20597	-1	20489	129410	128382	-1	128362	548938	544955	-1	544942	11				1	5	9	phaseUPFAce	phaseXPface	11	NF105	1292661	1292361	1292661	1292354	d	1292354	1290815	1292354	1290801	1539
GofDak_1024-768_new	12	3	25	<?xml version="1.0"?>\n<Clock xmlns:dt="urn:schemas-microsoft-com:datatypes"><Description dt:dt="string">E-Prime Primary Realtime Clock</Description><StartTime><Timestamp dt:dt="int">0</Timestamp><DateUtc dt:dt="string">2017-05-09T13:45:45Z</DateUtc></StartTime><FrequencyChanges><FrequencyChange><Frequency dt:dt="r8">3312949</Frequency><Timestamp dt:dt="r8">67195827474</Timestamp><Current dt:dt="…	75.029	2560894	2557394	2560894	2557378	1	right	-1522994890	2017-09-05	15:45:45	13:45:45	female	128362	20597	-1	20489	129410	128382	-1	128362	548938	544955	-1	544942	11				1	5	9	phaseUPFAce	phaseXPface	12	NF27	1295807	1295507	1295807	1295498	d	1295498	1293880	1295498	1293865	1618
GofDak_1024-768_new	12	3	25	<?xml version="1.0"?>\n<Clock xmlns:dt="urn:schemas-microsoft-com:datatypes"><Description dt:dt="string">E-Prime Primary Realtime Clock</Description><StartTime><Timestamp dt:dt="int">0</Timestamp><DateUtc dt:dt="string">2017-05-09T13:45:45Z</DateUtc></StartTime><FrequencyChanges><FrequencyChange><Frequency dt:dt="r8">3312949</Frequency><Timestamp dt:dt="r8">67195827474</Timestamp><Current dt:dt="…	75.029	2560894	2557394	2560894	2557378	1	right	-1522994890	2017-09-05	15:45:45	13:45:45	female	128362	20597	-1	20489	129410	128382	-1	128362	548938	544955	-1	544942	11				1	5	9	phaseUPFAce	phaseXPface	13	NM05	1299965	1299665	1299965	1299654	d	1299654	1297679	1299654	1297673	1975
GofDak_1024-768_new	12	3	25	<?xml version="1.0"?>\n<Clock xmlns:dt="urn:schemas-microsoft-com:datatypes"><Description dt:dt="string">E-Prime Primary Realtime Clock</Description><StartTime><Timestamp dt:dt="int">0</Timestamp><DateUtc dt:dt="string">2017-05-09T13:45:45Z</DateUtc></StartTime><FrequencyChanges><FrequencyChange><Frequency dt:dt="r8">3312949</Frequency><Timestamp dt:dt="r8">67195827474</Timestamp><Current dt:dt="…	75.029	2560894	2557394	2560894	2557378	1	right	-1522994890	2017-09-05	15:45:45	13:45:45	female	128362	20597	-1	20489	129410	128382	-1	128362	548938	544955	-1	544942	11				1	5	9	phaseUPFAce	phaseXPface	14	NF06	1303417	1303117	1303417	1303111	d	1303111	1301424	1303111	1301408	1687
GofDak_1024-768_new	12	3	25	<?xml version="1.0"?>\n<Clock xmlns:dt="urn:schemas-microsoft-com:datatypes"><Description dt:dt="string">E-Prime Primary Realtime Clock</Description><StartTime><Timestamp dt:dt="int">0</Timestamp><DateUtc dt:dt="string">2017-05-09T13:45:45Z</DateUtc></StartTime><FrequencyChanges><FrequencyChange><Frequency dt:dt="r8">3312949</Frequency><Timestamp dt:dt="r8">67195827474</Timestamp><Current dt:dt="…	75.029	2560894	2557394	2560894	2557378	1	right	-1522994890	2017-09-05	15:45:45	13:45:45	female	128362	20597	-1	20489	129410	128382	-1	128362	548938	544955	-1	544942	11				1	5	9	phaseUPFAce	phaseXPface	15	NF11	1306736	1306436	1306736	1306431	l	1306431	1304583	1306431	1304576	1848
GofDak_1024-768_new	12	3	25	<?xml version="1.0"?>\n<Clock xmlns:dt="urn:schemas-microsoft-com:datatypes"><Description dt:dt="string">E-Prime Primary Realtime Clock</Description><StartTime><Timestamp dt:dt="int">0</Timestamp><DateUtc dt:dt="string">2017-05-09T13:45:45Z</DateUtc></StartTime><FrequencyChanges><FrequencyChange><Frequency dt:dt="r8">3312949</Frequency><Timestamp dt:dt="r8">67195827474</Timestamp><Current dt:dt="…	75.029	2560894	2557394	2560894	2557378	1	right	-1522994890	2017-09-05	15:45:45	13:45:45	female	128362	20597	-1	20489	129410	128382	-1	128362	548938	544955	-1	544942	11				1	5	9	phaseUPFAce	phaseXPface	16	NF109	1310681	1310381	1310681	1310352	d	1310352	1308742	1310352	1308736	1610
GofDak_1024-768_new	12	3	25	<?xml version="1.0"?>\n<Clock xmlns:dt="urn:schemas-microsoft-com:datatypes"><Description dt:dt="string">E-Prime Primary Realtime Clock</Description><StartTime><Timestamp dt:dt="int">0</Timestamp><DateUtc dt:dt="string">2017-05-09T13:45:45Z</DateUtc></StartTime><FrequencyChanges><FrequencyChange><Frequency dt:dt="r8">3312949</Frequency><Timestamp dt:dt="r8">67195827474</Timestamp><Current dt:dt="…	75.029	2560894	2557394	2560894	2557378	1	right	-1522994890	2017-09-05	15:45:45	13:45:45	female	128362	20597	-1	20489	129410	128382	-1	128362	548938	544955	-1	544942	11				1	5	9	phaseUPFAce	phaseXPface	17	NF04	1314186	1313886	1314186	1313883	d	1313883	1311967	1313883	1311960	1916
GofDak_1024-768_new	12	3	25	<?xml version="1.0"?>\n<Clock xmlns:dt="urn:schemas-microsoft-com:datatypes"><Description dt:dt="string">E-Prime Primary Realtime Clock</Description><StartTime><Timestamp dt:dt="int">0</Timestamp><DateUtc dt:dt="string">2017-05-09T13:45:45Z</DateUtc></StartTime><FrequencyChanges><FrequencyChange><Frequency dt:dt="r8">3312949</Frequency><Timestamp dt:dt="r8">67195827474</Timestamp><Current dt:dt="…	75.029	2560894	2557394	2560894	2557378	1	right	-1522994890	2017-09-05	15:45:45	13:45:45	female	128362	20597	-1	20489	129410	128382	-1	128362	548938	544955	-1	544942	11				1	5	9	phaseUPFAce	phaseXPface	18	NM10	1317731	1317431	1317731	1317417	l	1317417	1315805	1317417	1315792	1612
GofDak_1024-768_new	12	3	25	<?xml version="1.0"?>\n<Clock xmlns:dt="urn:schemas-microsoft-com:datatypes"><Description dt:dt="string">E-Prime Primary Realtime Clock</Description><StartTime><Timestamp dt:dt="int">0</Timestamp><DateUtc dt:dt="string">2017-05-09T13:45:45Z</DateUtc></StartTime><FrequencyChanges><FrequencyChange><Frequency dt:dt="r8">3312949</Frequency><Timestamp dt:dt="r8">67195827474</Timestamp><Current dt:dt="…	75.029	2560894	2557394	2560894	2557378	1	right	-1522994890	2017-09-05	15:45:45	13:45:45	female	128362	20597	-1	20489	129410	128382	-1	128362	548938	544955	-1	544942	11				1	5	9	phaseUPFAce	phaseXPface	19	NM04	1321317	1321017	1321317	1321011	l	1321011	1319137	1321011	1319127	1874
GofDak_1024-768_new	12	3	25	<?xml version="1.0"?>\n<Clock xmlns:dt="urn:schemas-microsoft-com:datatypes"><Description dt:dt="string">E-Prime Primary Realtime Clock</Description><StartTime><Timestamp dt:dt="int">0</Timestamp><DateUtc dt:dt="string">2017-05-09T13:45:45Z</DateUtc></StartTime><FrequencyChanges><FrequencyChange><Frequency dt:dt="r8">3312949</Frequency><Timestamp dt:dt="r8">67195827474</Timestamp><Current dt:dt="…	75.029	2560894	2557394	2560894	2557378	1	right	-1522994890	2017-09-05	15:45:45	13:45:45	female	128362	20597	-1	20489	129410	128382	-1	128362	548938	544955	-1	544942	11				1	5	9	phaseUPFAce	phaseXPface	20	NF109	1325928	1325628	1325928	1325616	l	1325616	1323616	1325616	1323599	2000
GofDak_1024-768_new	12	3	25	<?xml version="1.0"?>\n<Clock xmlns:dt="urn:schemas-microsoft-com:datatypes"><Description dt:dt="string">E-Prime Primary Realtime Clock</Description><StartTime><Timestamp dt:dt="int">0</Timestamp><DateUtc dt:dt="string">2017-05-09T13:45:45Z</DateUtc></StartTime><FrequencyChanges><FrequencyChange><Frequency dt:dt="r8">3312949</Frequency><Timestamp dt:dt="r8">67195827474</Timestamp><Current dt:dt="…	75.029	2560894	2557394	2560894	2557378	1	right	-1522994890	2017-09-05	15:45:45	13:45:45	female	128362	20597	-1	20489	129410	128382	-1	128362	548938	544955	-1	544942	12				2	5	10	phaseINVFAce	phaseXPface	1	NM02	1343588	1343288	1343588	1343275	l	1343275	1341635	1343275	1341622	1640
GofDak_1024-768_new	12	3	25	<?xml version="1.0"?>\n<Clock xmlns:dt="urn:schemas-microsoft-com:datatypes"><Description dt:dt="string">E-Prime Primary Realtime Clock</Description><StartTime><Timestamp dt:dt="int">0</Timestamp><DateUtc dt:dt="string">2017-05-09T13:45:45Z</DateUtc></StartTime><FrequencyChanges><FrequencyChange><Frequency dt:dt="r8">3312949</Frequency><Timestamp dt:dt="r8">67195827474</Timestamp><Current dt:dt="…	75.029	2560894	2557394	2560894	2557378	1	right	-1522994890	2017-09-05	15:45:45	13:45:45	female	128362	20597	-1	20489	129410	128382	-1	128362	548938	544955	-1	544942	12				2	5	10	phaseINVFAce	phaseXPface	2	NM10	1347320	1347020	1347320	1347007	d	1347007	1345261	1347007	1345254	1746
GofDak_1024-768_new	12	3	25	<?xml version="1.0"?>\n<Clock xmlns:dt="urn:schemas-microsoft-com:datatypes"><Description dt:dt="string">E-Prime Primary Realtime Clock</Description><StartTime><Timestamp dt:dt="int">0</Timestamp><DateUtc dt:dt="string">2017-05-09T13:45:45Z</DateUtc></StartTime><FrequencyChanges><FrequencyChange><Frequency dt:dt="r8">3312949</Frequency><Timestamp dt:dt="r8">67195827474</Timestamp><Current dt:dt="…	75.029	2560894	2557394	2560894	2557378	1	right	-1522994890	2017-09-05	15:45:45	13:45:45	female	128362	20597	-1	20489	129410	128382	-1	128362	548938	544955	-1	544942	12				2	5	10	phaseINVFAce	phaseXPface	3	NF01	1351678	1351378	1351678	1351366	d	1351366	1349739	1351366	1349726	1627
GofDak_1024-768_new	12	3	25	<?xml version="1.0"?>\n<Clock xmlns:dt="urn:schemas-microsoft-com:datatypes"><Description dt:dt="string">E-Prime Primary Realtime Clock</Description><StartTime><Timestamp dt:dt="int">0</Timestamp><DateUtc dt:dt="string">2017-05-09T13:45:45Z</DateUtc></StartTime><FrequencyChanges><FrequencyChange><Frequency dt:dt="r8">3312949</Frequency><Timestamp dt:dt="r8">67195827474</Timestamp><Current dt:dt="…	75.029	2560894	2557394	2560894	2557378	1	right	-1522994890	2017-09-05	15:45:45	13:45:45	female	128362	20597	-1	20489	129410	128382	-1	128362	548938	544955	-1	544942	12				2	5	10	phaseINVFAce	phaseXPface	4	NF04	1355304	1355004	1355304	1354998	l	1354998	1353004	1354998	1352990	1994
GofDak_1024-768_new	12	3	25	<?xml version="1.0"?>\n<Clock xmlns:dt="urn:schemas-microsoft-com:datatypes"><Description dt:dt="string">E-Prime Primary Realtime Clock</Description><StartTime><Timestamp dt:dt="int">0</Timestamp><DateUtc dt:dt="string">2017-05-09T13:45:45Z</DateUtc></StartTime><FrequencyChanges><FrequencyChange><Frequency dt:dt="r8">3312949</Frequency><Timestamp dt:dt="r8">67195827474</Timestamp><Current dt:dt="…	75.029	2560894	2557394	2560894	2557378	1	right	-1522994890	2017-09-05	15:45:45	13:45:45	female	128362	20597	-1	20489	129410	128382	-1	128362	548938	544955	-1	544942	12				2	5	10	phaseINVFAce	phaseXPface	5	NM04	1358756	1358456	1358756	1358443	l	1358443	1356843	1358443	1356837	1600
GofDak_1024-768_new	12	3	25	<?xml version="1.0"?>\n<Clock xmlns:dt="urn:schemas-microsoft-com:datatypes"><Description dt:dt="string">E-Prime Primary Realtime Clock</Description><StartTime><Timestamp dt:dt="int">0</Timestamp><DateUtc dt:dt="string">2017-05-09T13:45:45Z</DateUtc></StartTime><FrequencyChanges><FrequencyChange><Frequency dt:dt="r8">3312949</Frequency><Timestamp dt:dt="r8">67195827474</Timestamp><Current dt:dt="…	75.029	2560894	2557394	2560894	2557378	1	right	-1522994890	2017-09-05	15:45:45	13:45:45	female	128362	20597	-1	20489	129410	128382	-1	128362	548938	544955	-1	544942	12				2	5	10	phaseINVFAce	phaseXPface	6	NM21	1362328	1362028	1362328	1362008	d	1362008	1360148	1362008	1360141	1860
GofDak_1024-768_new	12	3	25	<?xml version="1.0"?>\n<Clock xmlns:dt="urn:schemas-microsoft-com:datatypes"><Description dt:dt="string">E-Prime Primary Realtime Clock</Description><StartTime><Timestamp dt:dt="int">0</Timestamp><DateUtc dt:dt="string">2017-05-09T13:45:45Z</DateUtc></StartTime><FrequencyChanges><FrequencyChange><Frequency dt:dt="r8">3312949</Frequency><Timestamp dt:dt="r8">67195827474</Timestamp><Current dt:dt="…	75.029	2560894	2557394	2560894	2557378	1	right	-1522994890	2017-09-05	15:45:45	13:45:45	female	128362	20597	-1	20489	129410	128382	-1	128362	548938	544955	-1	544942	12				2	5	10	phaseINVFAce	phaseXPface	7	NM02	1365860	1365560	1365860	1365555	d	1365555	1363654	1365555	1363637	1901
GofDak_1024-768_new	12	3	25	<?xml version="1.0"?>\n<Clock xmlns:dt="urn:schemas-microsoft-com:datatypes"><Description dt:dt="string">E-Prime Primary Realtime Clock</Description><StartTime><Timestamp dt:dt="int">0</Timestamp><DateUtc dt:dt="string">2017-05-09T13:45:45Z</DateUtc></StartTime><FrequencyChanges><FrequencyChange><Frequency dt:dt="r8">3312949</Frequency><Timestamp dt:dt="r8">67195827474</Timestamp><Current dt:dt="…	75.029	2560894	2557394	2560894	2557378	1	right	-1522994890	2017-09-05	15:45:45	13:45:45	female	128362	20597	-1	20489	129410	128382	-1	128362	548938	544955	-1	544942	12				2	5	10	phaseINVFAce	phaseXPface	8	NF27	1369911	1369611	1369911	1369569	l	1369569	1367865	1369569	1367853	1704
GofDak_1024-768_new	12	3	25	<?xml version="1.0"?>\n<Clock xmlns:dt="urn:schemas-microsoft-com:datatypes"><Description dt:dt="string">E-Prime Primary Realtime Clock</Description><StartTime><Timestamp dt:dt="int">0</Timestamp><DateUtc dt:dt="string">2017-05-09T13:45:45Z</DateUtc></StartTime><FrequencyChanges><FrequencyChange><Frequency dt:dt="r8">3312949</Frequency><Timestamp dt:dt="r8">67195827474</Timestamp><Current dt:dt="…	75.029	2560894	2557394	2560894	2557378	1	right	-1522994890	2017-09-05	15:45:45	13:45:45	female	128362	20597	-1	20489	129410	128382	-1	128362	548938	544955	-1	544942	12				2	5	10	phaseINVFAce	phaseXPface	9	NM04	1373417	1373117	1373417	1373104	d	1373104	1371211	1373104	1371197	1893
GofDak_1024-768_new	12	3	25	<?xml version="1.0"?>\n<Clock xmlns:dt="urn:schemas-microsoft-com:datatypes"><Description dt:dt="string">E-Prime Primary Realtime Clock</Description><StartTime><Timestamp dt:dt="int">0</Timestamp><DateUtc dt:dt="string">2017-05-09T13:45:45Z</DateUtc></StartTime><FrequencyChanges><FrequencyChange><Frequency dt:dt="r8">3312949</Frequency><Timestamp dt:dt="r8">67195827474</Timestamp><Current dt:dt="…	75.029	2560894	2557394	2560894	2557378	1	right	-1522994890	2017-09-05	15:45:45	13:45:45	female	128362	20597	-1	20489	129410	128382	-1	128362	548938	544955	-1	544942	12				2	5	10	phaseINVFAce	phaseXPface	10	NM101	1376495	1376195	1376495	1376190	d	1376190	1374623	1376190	1374612	1567
GofDak_1024-768_new	12	3	25	<?xml version="1.0"?>\n<Clock xmlns:dt="urn:schemas-microsoft-com:datatypes"><Description dt:dt="string">E-Prime Primary Realtime Clock</Description><StartTime><Timestamp dt:dt="int">0</Timestamp><DateUtc dt:dt="string">2017-05-09T13:45:45Z</DateUtc></StartTime><FrequencyChanges><FrequencyChange><Frequency dt:dt="r8">3312949</Frequency><Timestamp dt:dt="r8">67195827474</Timestamp><Current dt:dt="…	75.029	2560894	2557394	2560894	2557378	1	right	-1522994890	2017-09-05	15:45:45	13:45:45	female	128362	20597	-1	20489	129410	128382	-1	128362	548938	544955	-1	544942	12				2	5	10	phaseINVFAce	phaseXPface	11	NF106	1379868	1379568	1379868	1379559	l	1379559	1377702	1379559	1377684	1857
GofDak_1024-768_new	12	3	25	<?xml version="1.0"?>\n<Clock xmlns:dt="urn:schemas-microsoft-com:datatypes"><Description dt:dt="string">E-Prime Primary Realtime Clock</Description><StartTime><Timestamp dt:dt="int">0</Timestamp><DateUtc dt:dt="string">2017-05-09T13:45:45Z</DateUtc></StartTime><FrequencyChanges><FrequencyChange><Frequency dt:dt="r8">3312949</Frequency><Timestamp dt:dt="r8">67195827474</Timestamp><Current dt:dt="…	75.029	2560894	2557394	2560894	2557378	1	right	-1522994890	2017-09-05	15:45:45	13:45:45	female	128362	20597	-1	20489	129410	128382	-1	128362	548938	544955	-1	544942	12				2	5	10	phaseINVFAce	phaseXPface	12	NF01	1383373	1383073	1383373	1383069	l	1383069	1381154	1383069	1381148	1915
GofDak_1024-768_new	12	3	25	<?xml version="1.0"?>\n<Clock xmlns:dt="urn:schemas-microsoft-com:datatypes"><Description dt:dt="string">E-Prime Primary Realtime Clock</Description><StartTime><Timestamp dt:dt="int">0</Timestamp><DateUtc dt:dt="string">2017-05-09T13:45:45Z</DateUtc></StartTime><FrequencyChanges><FrequencyChange><Frequency dt:dt="r8">3312949</Frequency><Timestamp dt:dt="r8">67195827474</Timestamp><Current dt:dt="…	75.029	2560894	2557394	2560894	2557378	1	right	-1522994890	2017-09-05	15:45:45	13:45:45	female	128362	20597	-1	20489	129410	128382	-1	128362	548938	544955	-1	544942	12				2	5	10	phaseINVFAce	phaseXPface	13	NF27	1387158	1386858	1387158	1386849	l	1386849	1385099	1386849	1385092	1750
GofDak_1024-768_new	12	3	25	<?xml version="1.0"?>\n<Clock xmlns:dt="urn:schemas-microsoft-com:datatypes"><Description dt:dt="string">E-Prime Primary Realtime Clock</Description><StartTime><Timestamp dt:dt="int">0</Timestamp><DateUtc dt:dt="string">2017-05-09T13:45:45Z</DateUtc></StartTime><FrequencyChanges><FrequencyChange><Frequency dt:dt="r8">3312949</Frequency><Timestamp dt:dt="r8">67195827474</Timestamp><Current dt:dt="…	75.029	2560894	2557394	2560894	2557378	1	right	-1522994890	2017-09-05	15:45:45	13:45:45	female	128362	20597	-1	20489	129410	128382	-1	128362	548938	544955	-1	544942	12				2	5	10	phaseINVFAce	phaseXPface	14	NF11	1390943	1390643	1390943	1390630	l	1390630	1388711	1390630	1388700	1919
GofDak_1024-768_new	12	3	25	<?xml version="1.0"?>\n<Clock xmlns:dt="urn:schemas-microsoft-com:datatypes"><Description dt:dt="string">E-Prime Primary Realtime Clock</Description><StartTime><Timestamp dt:dt="int">0</Timestamp><DateUtc dt:dt="string">2017-05-09T13:45:45Z</DateUtc></StartTime><FrequencyChanges><FrequencyChange><Frequency dt:dt="r8">3312949</Frequency><Timestamp dt:dt="r8">67195827474</Timestamp><Current dt:dt="…	75.029	2560894	2557394	2560894	2557378	1	right	-1522994890	2017-09-05	15:45:45	13:45:45	female	128362	20597	-1	20489	129410	128382	-1	128362	548938	544955	-1	544942	12				2	5	10	phaseINVFAce	phaseXPface	15	NM02	1394635	1394335	1394635	1394323	d	1394323	1392589	1394323	1392579	1734
GofDak_1024-768_new	12	3	25	<?xml version="1.0"?>\n<Clock xmlns:dt="urn:schemas-microsoft-com:datatypes"><Description dt:dt="string">E-Prime Primary Realtime Clock</Description><StartTime><Timestamp dt:dt="int">0</Timestamp><DateUtc dt:dt="string">2017-05-09T13:45:45Z</DateUtc></StartTime><FrequencyChanges><FrequencyChange><Frequency dt:dt="r8">3312949</Frequency><Timestamp dt:dt="r8">67195827474</Timestamp><Current dt:dt="…	75.029	2560894	2557394	2560894	2557378	1	right	-1522994890	2017-09-05	15:45:45	13:45:45	female	128362	20597	-1	20489	129410	128382	-1	128362	548938	544955	-1	544942	12				2	5	10	phaseINVFAce	phaseXPface	16	NF04	1397981	1397681	1397981	1397671	l	1397671	1395988	1397671	1395979	1683
GofDak_1024-768_new	12	3	25	<?xml version="1.0"?>\n<Clock xmlns:dt="urn:schemas-microsoft-com:datatypes"><Description dt:dt="string">E-Prime Primary Realtime Clock</Description><StartTime><Timestamp dt:dt="int">0</Timestamp><DateUtc dt:dt="string">2017-05-09T13:45:45Z</DateUtc></StartTime><FrequencyChanges><FrequencyChange><Frequency dt:dt="r8">3312949</Frequency><Timestamp dt:dt="r8">67195827474</Timestamp><Current dt:dt="…	75.029	2560894	2557394	2560894	2557378	1	right	-1522994890	2017-09-05	15:45:45	13:45:45	female	128362	20597	-1	20489	129410	128382	-1	128362	548938	544955	-1	544942	12				2	5	10	phaseINVFAce	phaseXPface	17	NF27	1401913	1401613	1401913	1401610	d	1401610	1399973	1401610	1399963	1637
GofDak_1024-768_new	12	3	25	<?xml version="1.0"?>\n<Clock xmlns:dt="urn:schemas-microsoft-com:datatypes"><Description dt:dt="string">E-Prime Primary Realtime Clock</Description><StartTime><Timestamp dt:dt="int">0</Timestamp><DateUtc dt:dt="string">2017-05-09T13:45:45Z</DateUtc></StartTime><FrequencyChanges><FrequencyChange><Frequency dt:dt="r8">3312949</Frequency><Timestamp dt:dt="r8">67195827474</Timestamp><Current dt:dt="…	75.029	2560894	2557394	2560894	2557378	1	right	-1522994890	2017-09-05	15:45:45	13:45:45	female	128362	20597	-1	20489	129410	128382	-1	128362	548938	544955	-1	544942	12				2	5	10	phaseINVFAce	phaseXPface	18	NM04	1405618	1405318	1405618	1405310	l	1405310	1403785	1405310	1403779	1525
GofDak_1024-768_new	12	3	25	<?xml version="1.0"?>\n<Clock xmlns:dt="urn:schemas-microsoft-com:datatypes"><Description dt:dt="string">E-Prime Primary Realtime Clock</Description><StartTime><Timestamp dt:dt="int">0</Timestamp><DateUtc dt:dt="string">2017-05-09T13:45:45Z</DateUtc></StartTime><FrequencyChanges><FrequencyChange><Frequency dt:dt="r8">3312949</Frequency><Timestamp dt:dt="r8">67195827474</Timestamp><Current dt:dt="…	75.029	2560894	2557394	2560894	2557378	1	right	-1522994890	2017-09-05	15:45:45	13:45:45	female	128362	20597	-1	20489	129410	128382	-1	128362	548938	544955	-1	544942	12				2	5	10	phaseINVFAce	phaseXPface	19	NM101	1409083	1408783	1409083	1408770	d	1408770	1407144	1408770	1407139	1626
GofDak_1024-768_new	12	3	25	<?xml version="1.0"?>\n<Clock xmlns:dt="urn:schemas-microsoft-com:datatypes"><Description dt:dt="string">E-Prime Primary Realtime Clock</Description><StartTime><Timestamp dt:dt="int">0</Timestamp><DateUtc dt:dt="string">2017-05-09T13:45:45Z</DateUtc></StartTime><FrequencyChanges><FrequencyChange><Frequency dt:dt="r8">3312949</Frequency><Timestamp dt:dt="r8">67195827474</Timestamp><Current dt:dt="…	75.029	2560894	2557394	2560894	2557378	1	right	-1522994890	2017-09-05	15:45:45	13:45:45	female	128362	20597	-1	20489	129410	128382	-1	128362	548938	544955	-1	544942	12				2	5	10	phaseINVFAce	phaseXPface	20	NM02	1412815	1412515	1412815	1412504	d	1412504	1410849	1412504	1410834	1655
GofDak_1024-768_new	12	3	25	<?xml version="1.0"?>\n<Clock xmlns:dt="urn:schemas-microsoft-com:datatypes"><Description dt:dt="string">E-Prime Primary Realtime Clock</Description><StartTime><Timestamp dt:dt="int">0</Timestamp><DateUtc dt:dt="string">2017-05-09T13:45:45Z</DateUtc></StartTime><FrequencyChanges><FrequencyChange><Frequency dt:dt="r8">3312949</Frequency><Timestamp dt:dt="r8">67195827474</Timestamp><Current dt:dt="…	75.029	2560894	2557394	2560894	2557378	1	right	-1522994890	2017-09-05	15:45:45	13:45:45	female	128362	20597	-1	20489	129410	128382	-1	128362	548938	544955	-1	544942	13				1	6	11	phaseUPFAce	phaseXPface	1	NM05	1416720	1416420	1416720	1416417	l	1416417	1414741	1416417	1414722	1676
GofDak_1024-768_new	12	3	25	<?xml version="1.0"?>\n<Clock xmlns:dt="urn:schemas-microsoft-com:datatypes"><Description dt:dt="string">E-Prime Primary Realtime Clock</Description><StartTime><Timestamp dt:dt="int">0</Timestamp><DateUtc dt:dt="string">2017-05-09T13:45:45Z</DateUtc></StartTime><FrequencyChanges><FrequencyChange><Frequency dt:dt="r8">3312949</Frequency><Timestamp dt:dt="r8">67195827474</Timestamp><Current dt:dt="…	75.029	2560894	2557394	2560894	2557378	1	right	-1522994890	2017-09-05	15:45:45	13:45:45	female	128362	20597	-1	20489	129410	128382	-1	128362	548938	544955	-1	544942	13				1	6	11	phaseUPFAce	phaseXPface	2	NF09	1420385	1420085	1420385	1420072	d	1420072	1418099	1420072	1418082	1973
GofDak_1024-768_new	12	3	25	<?xml version="1.0"?>\n<Clock xmlns:dt="urn:schemas-microsoft-com:datatypes"><Description dt:dt="string">E-Prime Primary Realtime Clock</Description><StartTime><Timestamp dt:dt="int">0</Timestamp><DateUtc dt:dt="string">2017-05-09T13:45:45Z</DateUtc></StartTime><FrequencyChanges><FrequencyChange><Frequency dt:dt="r8">3312949</Frequency><Timestamp dt:dt="r8">67195827474</Timestamp><Current dt:dt="…	75.029	2560894	2557394	2560894	2557378	1	right	-1522994890	2017-09-05	15:45:45	13:45:45	female	128362	20597	-1	20489	129410	128382	-1	128362	548938	544955	-1	544942	13				1	6	11	phaseUPFAce	phaseXPface	3	NF01	1423584	1423284	1423584	1423272	l	1423272	1421631	1423272	1421626	1641
GofDak_1024-768_new	12	3	25	<?xml version="1.0"?>\n<Clock xmlns:dt="urn:schemas-microsoft-com:datatypes"><Description dt:dt="string">E-Prime Primary Realtime Clock</Description><StartTime><Timestamp dt:dt="int">0</Timestamp><DateUtc dt:dt="string">2017-05-09T13:45:45Z</DateUtc></StartTime><FrequencyChanges><FrequencyChange><Frequency dt:dt="r8">3312949</Frequency><Timestamp dt:dt="r8">67195827474</Timestamp><Current dt:dt="…	75.029	2560894	2557394	2560894	2557378	1	right	-1522994890	2017-09-05	15:45:45	13:45:45	female	128362	20597	-1	20489	129410	128382	-1	128362	548938	544955	-1	544942	13				1	6	11	phaseUPFAce	phaseXPface	4	NF106	1427103	1426803	1427103	1426791	d	1426791	1424963	1426791	1424954	1828
GofDak_1024-768_new	12	3	25	<?xml version="1.0"?>\n<Clock xmlns:dt="urn:schemas-microsoft-com:datatypes"><Description dt:dt="string">E-Prime Primary Realtime Clock</Description><StartTime><Timestamp dt:dt="int">0</Timestamp><DateUtc dt:dt="string">2017-05-09T13:45:45Z</DateUtc></StartTime><FrequencyChanges><FrequencyChange><Frequency dt:dt="r8">3312949</Frequency><Timestamp dt:dt="r8">67195827474</Timestamp><Current dt:dt="…	75.029	2560894	2557394	2560894	2557378	1	right	-1522994890	2017-09-05	15:45:45	13:45:45	female	128362	20597	-1	20489	129410	128382	-1	128362	548938	544955	-1	544942	13				1	6	11	phaseUPFAce	phaseXPface	5	NF04	1430568	1430268	1430568	1430255	d	1430255	1428322	1430255	1428313	1933
GofDak_1024-768_new	12	3	25	<?xml version="1.0"?>\n<Clock xmlns:dt="urn:schemas-microsoft-com:datatypes"><Description dt:dt="string">E-Prime Primary Realtime Clock</Description><StartTime><Timestamp dt:dt="int">0</Timestamp><DateUtc dt:dt="string">2017-05-09T13:45:45Z</DateUtc></StartTime><FrequencyChanges><FrequencyChange><Frequency dt:dt="r8">3312949</Frequency><Timestamp dt:dt="r8">67195827474</Timestamp><Current dt:dt="…	75.029	2560894	2557394	2560894	2557378	1	right	-1522994890	2017-09-05	15:45:45	13:45:45	female	128362	20597	-1	20489	129410	128382	-1	128362	548938	544955	-1	544942	13				1	6	11	phaseUPFAce	phaseXPface	6	NM101	1433780	1433480	1433780	1433475	l	1433475	1431881	1433475	1431865	1594
GofDak_1024-768_new	12	3	25	<?xml version="1.0"?>\n<Clock xmlns:dt="urn:schemas-microsoft-com:datatypes"><Description dt:dt="string">E-Prime Primary Realtime Clock</Description><StartTime><Timestamp dt:dt="int">0</Timestamp><DateUtc dt:dt="string">2017-05-09T13:45:45Z</DateUtc></StartTime><FrequencyChanges><FrequencyChange><Frequency dt:dt="r8">3312949</Frequency><Timestamp dt:dt="r8">67195827474</Timestamp><Current dt:dt="…	75.029	2560894	2557394	2560894	2557378	1	right	-1522994890	2017-09-05	15:45:45	13:45:45	female	128362	20597	-1	20489	129410	128382	-1	128362	548938	544955	-1	544942	13				1	6	11	phaseUPFAce	phaseXPface	7	NF01	1436926	1436626	1436926	1436613	l	1436613	1435026	1436613	1435009	1587
GofDak_1024-768_new	12	3	25	<?xml version="1.0"?>\n<Clock xmlns:dt="urn:schemas-microsoft-com:datatypes"><Description dt:dt="string">E-Prime Primary Realtime Clock</Description><StartTime><Timestamp dt:dt="int">0</Timestamp><DateUtc dt:dt="string">2017-05-09T13:45:45Z</DateUtc></StartTime><FrequencyChanges><FrequencyChange><Frequency dt:dt="r8">3312949</Frequency><Timestamp dt:dt="r8">67195827474</Timestamp><Current dt:dt="…	75.029	2560894	2557394	2560894	2557378	1	right	-1522994890	2017-09-05	15:45:45	13:45:45	female	128362	20597	-1	20489	129410	128382	-1	128362	548938	544955	-1	544942	13				1	6	11	phaseUPFAce	phaseXPface	8	NF105	1440591	1440291	1440591	1440276	l	1440276	1438398	1440276	1438393	1878
GofDak_1024-768_new	12	3	25	<?xml version="1.0"?>\n<Clock xmlns:dt="urn:schemas-microsoft-com:datatypes"><Description dt:dt="string">E-Prime Primary Realtime Clock</Description><StartTime><Timestamp dt:dt="int">0</Timestamp><DateUtc dt:dt="string">2017-05-09T13:45:45Z</DateUtc></StartTime><FrequencyChanges><FrequencyChange><Frequency dt:dt="r8">3312949</Frequency><Timestamp dt:dt="r8">67195827474</Timestamp><Current dt:dt="…	75.029	2560894	2557394	2560894	2557378	1	right	-1522994890	2017-09-05	15:45:45	13:45:45	female	128362	20597	-1	20489	129410	128382	-1	128362	548938	544955	-1	544942	13				1	6	11	phaseUPFAce	phaseXPface	9	NF09	1444576	1444276	1444576	1444266	d	1444266	1442370	1444266	1442361	1896
GofDak_1024-768_new	12	3	25	<?xml version="1.0"?>\n<Clock xmlns:dt="urn:schemas-microsoft-com:datatypes"><Description dt:dt="string">E-Prime Primary Realtime Clock</Description><StartTime><Timestamp dt:dt="int">0</Timestamp><DateUtc dt:dt="string">2017-05-09T13:45:45Z</DateUtc></StartTime><FrequencyChanges><FrequencyChange><Frequency dt:dt="r8">3312949</Frequency><Timestamp dt:dt="r8">67195827474</Timestamp><Current dt:dt="…	75.029	2560894	2557394	2560894	2557378	1	right	-1522994890	2017-09-05	15:45:45	13:45:45	female	128362	20597	-1	20489	129410	128382	-1	128362	548938	544955	-1	544942	13				1	6	11	phaseUPFAce	phaseXPface	10	NF27	1447668	1447368	1447668	1447360	l	1447360	1445755	1447360	1445744	1605
GofDak_1024-768_new	12	3	25	<?xml version="1.0"?>\n<Clock xmlns:dt="urn:schemas-microsoft-com:datatypes"><Description dt:dt="string">E-Prime Primary Realtime Clock</Description><StartTime><Timestamp dt:dt="int">0</Timestamp><DateUtc dt:dt="string">2017-05-09T13:45:45Z</DateUtc></StartTime><FrequencyChanges><FrequencyChange><Frequency dt:dt="r8">3312949</Frequency><Timestamp dt:dt="r8">67195827474</Timestamp><Current dt:dt="…	75.029	2560894	2557394	2560894	2557378	1	right	-1522994890	2017-09-05	15:45:45	13:45:45	female	128362	20597	-1	20489	129410	128382	-1	128362	548938	544955	-1	544942	13				1	6	11	phaseUPFAce	phaseXPface	11	NM21	1450547	1450247	1450547	1450241	l	1450241	1448568	1450241	1448560	1673
GofDak_1024-768_new	12	3	25	<?xml version="1.0"?>\n<Clock xmlns:dt="urn:schemas-microsoft-com:datatypes"><Description dt:dt="string">E-Prime Primary Realtime Clock</Description><StartTime><Timestamp dt:dt="int">0</Timestamp><DateUtc dt:dt="string">2017-05-09T13:45:45Z</DateUtc></StartTime><FrequencyChanges><FrequencyChange><Frequency dt:dt="r8">3312949</Frequency><Timestamp dt:dt="r8">67195827474</Timestamp><Current dt:dt="…	75.029	2560894	2557394	2560894	2557378	1	right	-1522994890	2017-09-05	15:45:45	13:45:45	female	128362	20597	-1	20489	129410	128382	-1	128362	548938	544955	-1	544942	13				1	6	11	phaseUPFAce	phaseXPface	12	NM04	1453759	1453459	1453759	1453457	l	1453457	1451713	1453457	1451696	1744
GofDak_1024-768_new	12	3	25	<?xml version="1.0"?>\n<Clock xmlns:dt="urn:schemas-microsoft-com:datatypes"><Description dt:dt="string">E-Prime Primary Realtime Clock</Description><StartTime><Timestamp dt:dt="int">0</Timestamp><DateUtc dt:dt="string">2017-05-09T13:45:45Z</DateUtc></StartTime><FrequencyChanges><FrequencyChange><Frequency dt:dt="r8">3312949</Frequency><Timestamp dt:dt="r8">67195827474</Timestamp><Current dt:dt="…	75.029	2560894	2557394	2560894	2557378	1	right	-1522994890	2017-09-05	15:45:45	13:45:45	female	128362	20597	-1	20489	129410	128382	-1	128362	548938	544955	-1	544942	13				1	6	11	phaseUPFAce	phaseXPface	13	NF04	1456625	1456325	1456625	1456320	d	1456320	1454752	1456320	1454736	1568
GofDak_1024-768_new	12	3	25	<?xml version="1.0"?>\n<Clock xmlns:dt="urn:schemas-microsoft-com:datatypes"><Description dt:dt="string">E-Prime Primary Realtime Clock</Description><StartTime><Timestamp dt:dt="int">0</Timestamp><DateUtc dt:dt="string">2017-05-09T13:45:45Z</DateUtc></StartTime><FrequencyChanges><FrequencyChange><Frequency dt:dt="r8">3312949</Frequency><Timestamp dt:dt="r8">67195827474</Timestamp><Current dt:dt="…	75.029	2560894	2557394	2560894	2557378	1	right	-1522994890	2017-09-05	15:45:45	13:45:45	female	128362	20597	-1	20489	129410	128382	-1	128362	548938	544955	-1	544942	13				1	6	11	phaseUPFAce	phaseXPface	14	NM03	1459877	1459577	1459877	1459564	l	1459564	1457871	1459564	1457864	1693
GofDak_1024-768_new	12	3	25	<?xml version="1.0"?>\n<Clock xmlns:dt="urn:schemas-microsoft-com:datatypes"><Description dt:dt="string">E-Prime Primary Realtime Clock</Description><StartTime><Timestamp dt:dt="int">0</Timestamp><DateUtc dt:dt="string">2017-05-09T13:45:45Z</DateUtc></StartTime><FrequencyChanges><FrequencyChange><Frequency dt:dt="r8">3312949</Frequency><Timestamp dt:dt="r8">67195827474</Timestamp><Current dt:dt="…	75.029	2560894	2557394	2560894	2557378	1	right	-1522994890	2017-09-05	15:45:45	13:45:45	female	128362	20597	-1	20489	129410	128382	-1	128362	548938	544955	-1	544942	13				1	6	11	phaseUPFAce	phaseXPface	15	NM04	1463928	1463628	1463928	1463626	d	1463626	1461803	1463626	1461791	1823
GofDak_1024-768_new	12	3	25	<?xml version="1.0"?>\n<Clock xmlns:dt="urn:schemas-microsoft-com:datatypes"><Description dt:dt="string">E-Prime Primary Realtime Clock</Description><StartTime><Timestamp dt:dt="int">0</Timestamp><DateUtc dt:dt="string">2017-05-09T13:45:45Z</DateUtc></StartTime><FrequencyChanges><FrequencyChange><Frequency dt:dt="r8">3312949</Frequency><Timestamp dt:dt="r8">67195827474</Timestamp><Current dt:dt="…	75.029	2560894	2557394	2560894	2557378	1	right	-1522994890	2017-09-05	15:45:45	13:45:45	female	128362	20597	-1	20489	129410	128382	-1	128362	548938	544955	-1	544942	13				1	6	11	phaseUPFAce	phaseXPface	16	NM03	1468034	1467734	1468034	1467721	d	1467721	1466068	1467721	1466055	1653
GofDak_1024-768_new	12	3	25	<?xml version="1.0"?>\n<Clock xmlns:dt="urn:schemas-microsoft-com:datatypes"><Description dt:dt="string">E-Prime Primary Realtime Clock</Description><StartTime><Timestamp dt:dt="int">0</Timestamp><DateUtc dt:dt="string">2017-05-09T13:45:45Z</DateUtc></StartTime><FrequencyChanges><FrequencyChange><Frequency dt:dt="r8">3312949</Frequency><Timestamp dt:dt="r8">67195827474</Timestamp><Current dt:dt="…	75.029	2560894	2557394	2560894	2557378	1	right	-1522994890	2017-09-05	15:45:45	13:45:45	female	128362	20597	-1	20489	129410	128382	-1	128362	548938	544955	-1	544942	13				1	6	11	phaseUPFAce	phaseXPface	17	NM10	1471872	1471572	1471872	1471559	l	1471559	1469600	1471559	1469583	1959
GofDak_1024-768_new	12	3	25	<?xml version="1.0"?>\n<Clock xmlns:dt="urn:schemas-microsoft-com:datatypes"><Description dt:dt="string">E-Prime Primary Realtime Clock</Description><StartTime><Timestamp dt:dt="int">0</Timestamp><DateUtc dt:dt="string">2017-05-09T13:45:45Z</DateUtc></StartTime><FrequencyChanges><FrequencyChange><Frequency dt:dt="r8">3312949</Frequency><Timestamp dt:dt="r8">67195827474</Timestamp><Current dt:dt="…	75.029	2560894	2557394	2560894	2557378	1	right	-1522994890	2017-09-05	15:45:45	13:45:45	female	128362	20597	-1	20489	129410	128382	-1	128362	548938	544955	-1	544942	13				1	6	11	phaseUPFAce	phaseXPface	18	NM10	1475804	1475504	1475804	1475497	d	1475497	1473558	1475497	1473543	1939
GofDak_1024-768_new	12	3	25	<?xml version="1.0"?>\n<Clock xmlns:dt="urn:schemas-microsoft-com:datatypes"><Description dt:dt="string">E-Prime Primary Realtime Clock</Description><StartTime><Timestamp dt:dt="int">0</Timestamp><DateUtc dt:dt="string">2017-05-09T13:45:45Z</DateUtc></StartTime><FrequencyChanges><FrequencyChange><Frequency dt:dt="r8">3312949</Frequency><Timestamp dt:dt="r8">67195827474</Timestamp><Current dt:dt="…	75.029	2560894	2557394	2560894	2557378	1	right	-1522994890	2017-09-05	15:45:45	13:45:45	female	128362	20597	-1	20489	129410	128382	-1	128362	548938	544955	-1	544942	13				1	6	11	phaseUPFAce	phaseXPface	19	NF105	1479189	1478889	1479189	1478881	d	1478881	1476983	1478881	1476967	1898
GofDak_1024-768_new	12	3	25	<?xml version="1.0"?>\n<Clock xmlns:dt="urn:schemas-microsoft-com:datatypes"><Description dt:dt="string">E-Prime Primary Realtime Clock</Description><StartTime><Timestamp dt:dt="int">0</Timestamp><DateUtc dt:dt="string">2017-05-09T13:45:45Z</DateUtc></StartTime><FrequencyChanges><FrequencyChange><Frequency dt:dt="r8">3312949</Frequency><Timestamp dt:dt="r8">67195827474</Timestamp><Current dt:dt="…	75.029	2560894	2557394	2560894	2557378	1	right	-1522994890	2017-09-05	15:45:45	13:45:45	female	128362	20597	-1	20489	129410	128382	-1	128362	548938	544955	-1	544942	13				1	6	11	phaseUPFAce	phaseXPface	20	NM101	1482948	1482648	1482948	1482638	d	1482638	1480782	1482638	1480766	1856
GofDak_1024-768_new	12	3	25	<?xml version="1.0"?>\n<Clock xmlns:dt="urn:schemas-microsoft-com:datatypes"><Description dt:dt="string">E-Prime Primary Realtime Clock</Description><StartTime><Timestamp dt:dt="int">0</Timestamp><DateUtc dt:dt="string">2017-05-09T13:45:45Z</DateUtc></StartTime><FrequencyChanges><FrequencyChange><Frequency dt:dt="r8">3312949</Frequency><Timestamp dt:dt="r8">67195827474</Timestamp><Current dt:dt="…	75.029	2560894	2557394	2560894	2557378	1	right	-1522994890	2017-09-05	15:45:45	13:45:45	female	128362	20597	-1	20489	129410	128382	-1	128362	548938	544955	-1	544942	14				2	6	12	phaseINVFAce	phaseXPface	1	NF02	1486200	1485900	1486200	1485889	d	1485889	1484181	1485889	1484174	1708
GofDak_1024-768_new	12	3	25	<?xml version="1.0"?>\n<Clock xmlns:dt="urn:schemas-microsoft-com:datatypes"><Description dt:dt="string">E-Prime Primary Realtime Clock</Description><StartTime><Timestamp dt:dt="int">0</Timestamp><DateUtc dt:dt="string">2017-05-09T13:45:45Z</DateUtc></StartTime><FrequencyChanges><FrequencyChange><Frequency dt:dt="r8">3312949</Frequency><Timestamp dt:dt="r8">67195827474</Timestamp><Current dt:dt="…	75.029	2560894	2557394	2560894	2557378	1	right	-1522994890	2017-09-05	15:45:45	13:45:45	female	128362	20597	-1	20489	129410	128382	-1	128362	548938	544955	-1	544942	14				2	6	12	phaseINVFAce	phaseXPface	2	NF01	1489878	1489578	1489878	1489572	d	1489572	1487686	1489572	1487678	1886
GofDak_1024-768_new	12	3	25	<?xml version="1.0"?>\n<Clock xmlns:dt="urn:schemas-microsoft-com:datatypes"><Description dt:dt="string">E-Prime Primary Realtime Clock</Description><StartTime><Timestamp dt:dt="int">0</Timestamp><DateUtc dt:dt="string">2017-05-09T13:45:45Z</DateUtc></StartTime><FrequencyChanges><FrequencyChange><Frequency dt:dt="r8">3312949</Frequency><Timestamp dt:dt="r8">67195827474</Timestamp><Current dt:dt="…	75.029	2560894	2557394	2560894	2557378	1	right	-1522994890	2017-09-05	15:45:45	13:45:45	female	128362	20597	-1	20489	129410	128382	-1	128362	548938	544955	-1	544942	14				2	6	12	phaseINVFAce	phaseXPface	3	NM09	1493317	1493017	1493317	1493010	l	1493010	1491418	1493010	1491406	1592
GofDak_1024-768_new	12	3	25	<?xml version="1.0"?>\n<Clock xmlns:dt="urn:schemas-microsoft-com:datatypes"><Description dt:dt="string">E-Prime Primary Realtime Clock</Description><StartTime><Timestamp dt:dt="int">0</Timestamp><DateUtc dt:dt="string">2017-05-09T13:45:45Z</DateUtc></StartTime><FrequencyChanges><FrequencyChange><Frequency dt:dt="r8">3312949</Frequency><Timestamp dt:dt="r8">67195827474</Timestamp><Current dt:dt="…	75.029	2560894	2557394	2560894	2557378	1	right	-1522994890	2017-09-05	15:45:45	13:45:45	female	128362	20597	-1	20489	129410	128382	-1	128362	548938	544955	-1	544942	14				2	6	12	phaseINVFAce	phaseXPface	4	NM21	1496636	1496336	1496636	1496334	l	1496334	1494763	1496334	1494758	1571
GofDak_1024-768_new	12	3	25	<?xml version="1.0"?>\n<Clock xmlns:dt="urn:schemas-microsoft-com:datatypes"><Description dt:dt="string">E-Prime Primary Realtime Clock</Description><StartTime><Timestamp dt:dt="int">0</Timestamp><DateUtc dt:dt="string">2017-05-09T13:45:45Z</DateUtc></StartTime><FrequencyChanges><FrequencyChange><Frequency dt:dt="r8">3312949</Frequency><Timestamp dt:dt="r8">67195827474</Timestamp><Current dt:dt="…	75.029	2560894	2557394	2560894	2557378	1	right	-1522994890	2017-09-05	15:45:45	13:45:45	female	128362	20597	-1	20489	129410	128382	-1	128362	548938	544955	-1	544942	14				2	6	12	phaseINVFAce	phaseXPface	5	NM09	1500368	1500068	1500368	1500058	l	1500058	1498322	1500058	1498309	1736
GofDak_1024-768_new	12	3	25	<?xml version="1.0"?>\n<Clock xmlns:dt="urn:schemas-microsoft-com:datatypes"><Description dt:dt="string">E-Prime Primary Realtime Clock</Description><StartTime><Timestamp dt:dt="int">0</Timestamp><DateUtc dt:dt="string">2017-05-09T13:45:45Z</DateUtc></StartTime><FrequencyChanges><FrequencyChange><Frequency dt:dt="r8">3312949</Frequency><Timestamp dt:dt="r8">67195827474</Timestamp><Current dt:dt="…	75.029	2560894	2557394	2560894	2557378	1	right	-1522994890	2017-09-05	15:45:45	13:45:45	female	128362	20597	-1	20489	129410	128382	-1	128362	548938	544955	-1	544942	14				2	6	12	phaseINVFAce	phaseXPface	6	NM04	1504833	1504533	1504833	1504525	l	1504525	1502613	1504525	1502597	1912
GofDak_1024-768_new	12	3	25	<?xml version="1.0"?>\n<Clock xmlns:dt="urn:schemas-microsoft-com:datatypes"><Description dt:dt="string">E-Prime Primary Realtime Clock</Description><StartTime><Timestamp dt:dt="int">0</Timestamp><DateUtc dt:dt="string">2017-05-09T13:45:45Z</DateUtc></StartTime><FrequencyChanges><FrequencyChange><Frequency dt:dt="r8">3312949</Frequency><Timestamp dt:dt="r8">67195827474</Timestamp><Current dt:dt="…	75.029	2560894	2557394	2560894	2557378	1	right	-1522994890	2017-09-05	15:45:45	13:45:45	female	128362	20597	-1	20489	129410	128382	-1	128362	548938	544955	-1	544942	14				2	6	12	phaseINVFAce	phaseXPface	7	NM05	1508738	1508438	1508738	1508428	d	1508428	1506492	1508428	1506477	1936
GofDak_1024-768_new	12	3	25	<?xml version="1.0"?>\n<Clock xmlns:dt="urn:schemas-microsoft-com:datatypes"><Description dt:dt="string">E-Prime Primary Realtime Clock</Description><StartTime><Timestamp dt:dt="int">0</Timestamp><DateUtc dt:dt="string">2017-05-09T13:45:45Z</DateUtc></StartTime><FrequencyChanges><FrequencyChange><Frequency dt:dt="r8">3312949</Frequency><Timestamp dt:dt="r8">67195827474</Timestamp><Current dt:dt="…	75.029	2560894	2557394	2560894	2557378	1	right	-1522994890	2017-09-05	15:45:45	13:45:45	female	128362	20597	-1	20489	129410	128382	-1	128362	548938	544955	-1	544942	14				2	6	12	phaseINVFAce	phaseXPface	8	NM13	1512430	1512130	1512430	1512127	d	1512127	1510530	1512127	1510525	1597
GofDak_1024-768_new	12	3	25	<?xml version="1.0"?>\n<Clock xmlns:dt="urn:schemas-microsoft-com:datatypes"><Description dt:dt="string">E-Prime Primary Realtime Clock</Description><StartTime><Timestamp dt:dt="int">0</Timestamp><DateUtc dt:dt="string">2017-05-09T13:45:45Z</DateUtc></StartTime><FrequencyChanges><FrequencyChange><Frequency dt:dt="r8">3312949</Frequency><Timestamp dt:dt="r8">67195827474</Timestamp><Current dt:dt="…	75.029	2560894	2557394	2560894	2557378	1	right	-1522994890	2017-09-05	15:45:45	13:45:45	female	128362	20597	-1	20489	129410	128382	-1	128362	548938	544955	-1	544942	14				2	6	12	phaseINVFAce	phaseXPface	9	NF02	1516122	1515822	1516122	1515818	l	1515818	1514302	1515818	1514293	1516
GofDak_1024-768_new	12	3	25	<?xml version="1.0"?>\n<Clock xmlns:dt="urn:schemas-microsoft-com:datatypes"><Description dt:dt="string">E-Prime Primary Realtime Clock</Description><StartTime><Timestamp dt:dt="int">0</Timestamp><DateUtc dt:dt="string">2017-05-09T13:45:45Z</DateUtc></StartTime><FrequencyChanges><FrequencyChange><Frequency dt:dt="r8">3312949</Frequency><Timestamp dt:dt="r8">67195827474</Timestamp><Current dt:dt="…	75.029	2560894	2557394	2560894	2557378	1	right	-1522994890	2017-09-05	15:45:45	13:45:45	female	128362	20597	-1	20489	129410	128382	-1	128362	548938	544955	-1	544942	14				2	6	12	phaseINVFAce	phaseXPface	10	NF02	1519894	1519594	1519894	1519583	d	1519583	1517621	1519583	1517612	1962
GofDak_1024-768_new	12	3	25	<?xml version="1.0"?>\n<Clock xmlns:dt="urn:schemas-microsoft-com:datatypes"><Description dt:dt="string">E-Prime Primary Realtime Clock</Description><StartTime><Timestamp dt:dt="int">0</Timestamp><DateUtc dt:dt="string">2017-05-09T13:45:45Z</DateUtc></StartTime><FrequencyChanges><FrequencyChange><Frequency dt:dt="r8">3312949</Frequency><Timestamp dt:dt="r8">67195827474</Timestamp><Current dt:dt="…	75.029	2560894	2557394	2560894	2557378	1	right	-1522994890	2017-09-05	15:45:45	13:45:45	female	128362	20597	-1	20489	129410	128382	-1	128362	548938	544955	-1	544942	14				2	6	12	phaseINVFAce	phaseXPface	11	NF09	1524105	1523805	1524105	1523799	d	1523799	1521846	1523799	1521828	1953
GofDak_1024-768_new	12	3	25	<?xml version="1.0"?>\n<Clock xmlns:dt="urn:schemas-microsoft-com:datatypes"><Description dt:dt="string">E-Prime Primary Realtime Clock</Description><StartTime><Timestamp dt:dt="int">0</Timestamp><DateUtc dt:dt="string">2017-05-09T13:45:45Z</DateUtc></StartTime><FrequencyChanges><FrequencyChange><Frequency dt:dt="r8">3312949</Frequency><Timestamp dt:dt="r8">67195827474</Timestamp><Current dt:dt="…	75.029	2560894	2557394	2560894	2557378	1	right	-1522994890	2017-09-05	15:45:45	13:45:45	female	128362	20597	-1	20489	129410	128382	-1	128362	548938	544955	-1	544942	14				2	6	12	phaseINVFAce	phaseXPface	12	NM101	1527944	1527644	1527944	1527633	l	1527633	1525858	1527633	1525852	1775
GofDak_1024-768_new	12	3	25	<?xml version="1.0"?>\n<Clock xmlns:dt="urn:schemas-microsoft-com:datatypes"><Description dt:dt="string">E-Prime Primary Realtime Clock</Description><StartTime><Timestamp dt:dt="int">0</Timestamp><DateUtc dt:dt="string">2017-05-09T13:45:45Z</DateUtc></StartTime><FrequencyChanges><FrequencyChange><Frequency dt:dt="r8">3312949</Frequency><Timestamp dt:dt="r8">67195827474</Timestamp><Current dt:dt="…	75.029	2560894	2557394	2560894	2557378	1	right	-1522994890	2017-09-05	15:45:45	13:45:45	female	128362	20597	-1	20489	129410	128382	-1	128362	548938	544955	-1	544942	14				2	6	12	phaseINVFAce	phaseXPface	13	NM13	1533049	1532749	1533049	1532746	l	1532746	1531162	1532746	1531156	1584
GofDak_1024-768_new	12	3	25	<?xml version="1.0"?>\n<Clock xmlns:dt="urn:schemas-microsoft-com:datatypes"><Description dt:dt="string">E-Prime Primary Realtime Clock</Description><StartTime><Timestamp dt:dt="int">0</Timestamp><DateUtc dt:dt="string">2017-05-09T13:45:45Z</DateUtc></StartTime><FrequencyChanges><FrequencyChange><Frequency dt:dt="r8">3312949</Frequency><Timestamp dt:dt="r8">67195827474</Timestamp><Current dt:dt="…	75.029	2560894	2557394	2560894	2557378	1	right	-1522994890	2017-09-05	15:45:45	13:45:45	female	128362	20597	-1	20489	129410	128382	-1	128362	548938	544955	-1	544942	14				2	6	12	phaseINVFAce	phaseXPface	14	NM04	1536887	1536587	1536887	1536574	d	1536574	1534694	1536574	1534683	1880
GofDak_1024-768_new	12	3	25	<?xml version="1.0"?>\n<Clock xmlns:dt="urn:schemas-microsoft-com:datatypes"><Description dt:dt="string">E-Prime Primary Realtime Clock</Description><StartTime><Timestamp dt:dt="int">0</Timestamp><DateUtc dt:dt="string">2017-05-09T13:45:45Z</DateUtc></StartTime><FrequencyChanges><FrequencyChange><Frequency dt:dt="r8">3312949</Frequency><Timestamp dt:dt="r8">67195827474</Timestamp><Current dt:dt="…	75.029	2560894	2557394	2560894	2557378	1	right	-1522994890	2017-09-05	15:45:45	13:45:45	female	128362	20597	-1	20489	129410	128382	-1	128362	548938	544955	-1	544942	14				2	6	12	phaseINVFAce	phaseXPface	15	NM101	1540206	1539906	1540206	1539894	l	1539894	1538213	1539894	1538203	1681
GofDak_1024-768_new	12	3	25	<?xml version="1.0"?>\n<Clock xmlns:dt="urn:schemas-microsoft-com:datatypes"><Description dt:dt="string">E-Prime Primary Realtime Clock</Description><StartTime><Timestamp dt:dt="int">0</Timestamp><DateUtc dt:dt="string">2017-05-09T13:45:45Z</DateUtc></StartTime><FrequencyChanges><FrequencyChange><Frequency dt:dt="r8">3312949</Frequency><Timestamp dt:dt="r8">67195827474</Timestamp><Current dt:dt="…	75.029	2560894	2557394	2560894	2557378	1	right	-1522994890	2017-09-05	15:45:45	13:45:45	female	128362	20597	-1	20489	129410	128382	-1	128362	548938	544955	-1	544942	14				2	6	12	phaseINVFAce	phaseXPface	16	NF106	1544351	1544051	1544351	1544044	d	1544044	1542465	1544044	1542459	1579
GofDak_1024-768_new	12	3	25	<?xml version="1.0"?>\n<Clock xmlns:dt="urn:schemas-microsoft-com:datatypes"><Description dt:dt="string">E-Prime Primary Realtime Clock</Description><StartTime><Timestamp dt:dt="int">0</Timestamp><DateUtc dt:dt="string">2017-05-09T13:45:45Z</DateUtc></StartTime><FrequencyChanges><FrequencyChange><Frequency dt:dt="r8">3312949</Frequency><Timestamp dt:dt="r8">67195827474</Timestamp><Current dt:dt="…	75.029	2560894	2557394	2560894	2557378	1	right	-1522994890	2017-09-05	15:45:45	13:45:45	female	128362	20597	-1	20489	129410	128382	-1	128362	548938	544955	-1	544942	14				2	6	12	phaseINVFAce	phaseXPface	17	NF09	1547643	1547343	1547643	1547338	d	1547338	1545704	1547338	1545691	1634
GofDak_1024-768_new	12	3	25	<?xml version="1.0"?>\n<Clock xmlns:dt="urn:schemas-microsoft-com:datatypes"><Description dt:dt="string">E-Prime Primary Realtime Clock</Description><StartTime><Timestamp dt:dt="int">0</Timestamp><DateUtc dt:dt="string">2017-05-09T13:45:45Z</DateUtc></StartTime><FrequencyChanges><FrequencyChange><Frequency dt:dt="r8">3312949</Frequency><Timestamp dt:dt="r8">67195827474</Timestamp><Current dt:dt="…	75.029	2560894	2557394	2560894	2557378	1	right	-1522994890	2017-09-05	15:45:45	13:45:45	female	128362	20597	-1	20489	129410	128382	-1	128362	548938	544955	-1	544942	14				2	6	12	phaseINVFAce	phaseXPface	18	NM101	1552708	1552408	1552708	1552403	l	1552403	1550688	1552403	1550674	1715
GofDak_1024-768_new	12	3	25	<?xml version="1.0"?>\n<Clock xmlns:dt="urn:schemas-microsoft-com:datatypes"><Description dt:dt="string">E-Prime Primary Realtime Clock</Description><StartTime><Timestamp dt:dt="int">0</Timestamp><DateUtc dt:dt="string">2017-05-09T13:45:45Z</DateUtc></StartTime><FrequencyChanges><FrequencyChange><Frequency dt:dt="r8">3312949</Frequency><Timestamp dt:dt="r8">67195827474</Timestamp><Current dt:dt="…	75.029	2560894	2557394	2560894	2557378	1	right	-1522994890	2017-09-05	15:45:45	13:45:45	female	128362	20597	-1	20489	129410	128382	-1	128362	548938	544955	-1	544942	14				2	6	12	phaseINVFAce	phaseXPface	19	NF01	1555800	1555500	1555800	1555491	l	1555491	1553780	1555491	1553770	1711
GofDak_1024-768_new	12	3	25	<?xml version="1.0"?>\n<Clock xmlns:dt="urn:schemas-microsoft-com:datatypes"><Description dt:dt="string">E-Prime Primary Realtime Clock</Description><StartTime><Timestamp dt:dt="int">0</Timestamp><DateUtc dt:dt="string">2017-05-09T13:45:45Z</DateUtc></StartTime><FrequencyChanges><FrequencyChange><Frequency dt:dt="r8">3312949</Frequency><Timestamp dt:dt="r8">67195827474</Timestamp><Current dt:dt="…	75.029	2560894	2557394	2560894	2557378	1	right	-1522994890	2017-09-05	15:45:45	13:45:45	female	128362	20597	-1	20489	129410	128382	-1	128362	548938	544955	-1	544942	14				2	6	12	phaseINVFAce	phaseXPface	20	NM05	1559092	1558792	1559092	1558781	d	1558781	1557219	1558781	1557210	1562
GofDak_1024-768_new	12	3	25	<?xml version="1.0"?>\n<Clock xmlns:dt="urn:schemas-microsoft-com:datatypes"><Description dt:dt="string">E-Prime Primary Realtime Clock</Description><StartTime><Timestamp dt:dt="int">0</Timestamp><DateUtc dt:dt="string">2017-05-09T13:45:45Z</DateUtc></StartTime><FrequencyChanges><FrequencyChange><Frequency dt:dt="r8">3312949</Frequency><Timestamp dt:dt="r8">67195827474</Timestamp><Current dt:dt="…	75.029	2560894	2557394	2560894	2557378	1	right	-1522994890	2017-09-05	15:45:45	13:45:45	female	128362	20597	-1	20489	129410	128382	-1	128362	548938	544955	-1	544942	15				2	7	13	phaseINVFAce	phaseXPface	1	NM08	1593532	1593232	1593532	1593224	l	1593224	1591553	1593224	1591540	1671
GofDak_1024-768_new	12	3	25	<?xml version="1.0"?>\n<Clock xmlns:dt="urn:schemas-microsoft-com:datatypes"><Description dt:dt="string">E-Prime Primary Realtime Clock</Description><StartTime><Timestamp dt:dt="int">0</Timestamp><DateUtc dt:dt="string">2017-05-09T13:45:45Z</DateUtc></StartTime><FrequencyChanges><FrequencyChange><Frequency dt:dt="r8">3312949</Frequency><Timestamp dt:dt="r8">67195827474</Timestamp><Current dt:dt="…	75.029	2560894	2557394	2560894	2557378	1	right	-1522994890	2017-09-05	15:45:45	13:45:45	female	128362	20597	-1	20489	129410	128382	-1	128362	548938	544955	-1	544942	15				2	7	13	phaseINVFAce	phaseXPface	2	NM08	1597890	1597590	1597890	1597575	l	1597575	1595591	1597575	1595584	1984
GofDak_1024-768_new	12	3	25	<?xml version="1.0"?>\n<Clock xmlns:dt="urn:schemas-microsoft-com:datatypes"><Description dt:dt="string">E-Prime Primary Realtime Clock</Description><StartTime><Timestamp dt:dt="int">0</Timestamp><DateUtc dt:dt="string">2017-05-09T13:45:45Z</DateUtc></StartTime><FrequencyChanges><FrequencyChange><Frequency dt:dt="r8">3312949</Frequency><Timestamp dt:dt="r8">67195827474</Timestamp><Current dt:dt="…	75.029	2560894	2557394	2560894	2557378	1	right	-1522994890	2017-09-05	15:45:45	13:45:45	female	128362	20597	-1	20489	129410	128382	-1	128362	548938	544955	-1	544942	15				2	7	13	phaseINVFAce	phaseXPface	3	NM09	1602075	1601775	1602075	1601767	d	1601767	1599843	1601767	1599832	1924
GofDak_1024-768_new	12	3	25	<?xml version="1.0"?>\n<Clock xmlns:dt="urn:schemas-microsoft-com:datatypes"><Description dt:dt="string">E-Prime Primary Realtime Clock</Description><StartTime><Timestamp dt:dt="int">0</Timestamp><DateUtc dt:dt="string">2017-05-09T13:45:45Z</DateUtc></StartTime><FrequencyChanges><FrequencyChange><Frequency dt:dt="r8">3312949</Frequency><Timestamp dt:dt="r8">67195827474</Timestamp><Current dt:dt="…	75.029	2560894	2557394	2560894	2557378	1	right	-1522994890	2017-09-05	15:45:45	13:45:45	female	128362	20597	-1	20489	129410	128382	-1	128362	548938	544955	-1	544942	15				2	7	13	phaseINVFAce	phaseXPface	4	NM09	1605967	1605667	1605967	1605657	l	1605657	1604094	1605657	1604079	1563
GofDak_1024-768_new	12	3	25	<?xml version="1.0"?>\n<Clock xmlns:dt="urn:schemas-microsoft-com:datatypes"><Description dt:dt="string">E-Prime Primary Realtime Clock</Description><StartTime><Timestamp dt:dt="int">0</Timestamp><DateUtc dt:dt="string">2017-05-09T13:45:45Z</DateUtc></StartTime><FrequencyChanges><FrequencyChange><Frequency dt:dt="r8">3312949</Frequency><Timestamp dt:dt="r8">67195827474</Timestamp><Current dt:dt="…	75.029	2560894	2557394	2560894	2557378	1	right	-1522994890	2017-09-05	15:45:45	13:45:45	female	128362	20597	-1	20489	129410	128382	-1	128362	548938	544955	-1	544942	15				2	7	13	phaseINVFAce	phaseXPface	5	NF04	1609699	1609399	1609699	1609389	d	1609389	1607720	1609389	1607711	1669
GofDak_1024-768_new	12	3	25	<?xml version="1.0"?>\n<Clock xmlns:dt="urn:schemas-microsoft-com:datatypes"><Description dt:dt="string">E-Prime Primary Realtime Clock</Description><StartTime><Timestamp dt:dt="int">0</Timestamp><DateUtc dt:dt="string">2017-05-09T13:45:45Z</DateUtc></StartTime><FrequencyChanges><FrequencyChange><Frequency dt:dt="r8">3312949</Frequency><Timestamp dt:dt="r8">67195827474</Timestamp><Current dt:dt="…	75.029	2560894	2557394	2560894	2557378	1	right	-1522994890	2017-09-05	15:45:45	13:45:45	female	128362	20597	-1	20489	129410	128382	-1	128362	548938	544955	-1	544942	15				2	7	13	phaseINVFAce	phaseXPface	6	NM03	1613698	1613398	1613698	1613364	d	1613364	1611465	1613364	1611447	1899
GofDak_1024-768_new	12	3	25	<?xml version="1.0"?>\n<Clock xmlns:dt="urn:schemas-microsoft-com:datatypes"><Description dt:dt="string">E-Prime Primary Realtime Clock</Description><StartTime><Timestamp dt:dt="int">0</Timestamp><DateUtc dt:dt="string">2017-05-09T13:45:45Z</DateUtc></StartTime><FrequencyChanges><FrequencyChange><Frequency dt:dt="r8">3312949</Frequency><Timestamp dt:dt="r8">67195827474</Timestamp><Current dt:dt="…	75.029	2560894	2557394	2560894	2557378	1	right	-1522994890	2017-09-05	15:45:45	13:45:45	female	128362	20597	-1	20489	129410	128382	-1	128362	548938	544955	-1	544942	15				2	7	13	phaseINVFAce	phaseXPface	7	NF11	1617403	1617103	1617403	1617091	d	1617091	1615477	1617091	1615471	1614
GofDak_1024-768_new	12	3	25	<?xml version="1.0"?>\n<Clock xmlns:dt="urn:schemas-microsoft-com:datatypes"><Description dt:dt="string">E-Prime Primary Realtime Clock</Description><StartTime><Timestamp dt:dt="int">0</Timestamp><DateUtc dt:dt="string">2017-05-09T13:45:45Z</DateUtc></StartTime><FrequencyChanges><FrequencyChange><Frequency dt:dt="r8">3312949</Frequency><Timestamp dt:dt="r8">67195827474</Timestamp><Current dt:dt="…	75.029	2560894	2557394	2560894	2557378	1	right	-1522994890	2017-09-05	15:45:45	13:45:45	female	128362	20597	-1	20489	129410	128382	-1	128362	548938	544955	-1	544942	15				2	7	13	phaseINVFAce	phaseXPface	8	NM13	1620975	1620675	1620975	1620663	l	1620663	1619009	1620663	1618991	1654
GofDak_1024-768_new	12	3	25	<?xml version="1.0"?>\n<Clock xmlns:dt="urn:schemas-microsoft-com:datatypes"><Description dt:dt="string">E-Prime Primary Realtime Clock</Description><StartTime><Timestamp dt:dt="int">0</Timestamp><DateUtc dt:dt="string">2017-05-09T13:45:45Z</DateUtc></StartTime><FrequencyChanges><FrequencyChange><Frequency dt:dt="r8">3312949</Frequency><Timestamp dt:dt="r8">67195827474</Timestamp><Current dt:dt="…	75.029	2560894	2557394	2560894	2557378	1	right	-1522994890	2017-09-05	15:45:45	13:45:45	female	128362	20597	-1	20489	129410	128382	-1	128362	548938	544955	-1	544942	15				2	7	13	phaseINVFAce	phaseXPface	9	NF09	1625760	1625460	1625760	1625446	d	1625446	1623514	1625446	1623502	1932
GofDak_1024-768_new	12	3	25	<?xml version="1.0"?>\n<Clock xmlns:dt="urn:schemas-microsoft-com:datatypes"><Description dt:dt="string">E-Prime Primary Realtime Clock</Description><StartTime><Timestamp dt:dt="int">0</Timestamp><DateUtc dt:dt="string">2017-05-09T13:45:45Z</DateUtc></StartTime><FrequencyChanges><FrequencyChange><Frequency dt:dt="r8">3312949</Frequency><Timestamp dt:dt="r8">67195827474</Timestamp><Current dt:dt="…	75.029	2560894	2557394	2560894	2557378	1	right	-1522994890	2017-09-05	15:45:45	13:45:45	female	128362	20597	-1	20489	129410	128382	-1	128362	548938	544955	-1	544942	15				2	7	13	phaseINVFAce	phaseXPface	10	NF06	1629958	1629658	1629958	1629649	d	1629649	1627899	1629649	1627886	1750
GofDak_1024-768_new	12	3	25	<?xml version="1.0"?>\n<Clock xmlns:dt="urn:schemas-microsoft-com:datatypes"><Description dt:dt="string">E-Prime Primary Realtime Clock</Description><StartTime><Timestamp dt:dt="int">0</Timestamp><DateUtc dt:dt="string">2017-05-09T13:45:45Z</DateUtc></StartTime><FrequencyChanges><FrequencyChange><Frequency dt:dt="r8">3312949</Frequency><Timestamp dt:dt="r8">67195827474</Timestamp><Current dt:dt="…	75.029	2560894	2557394	2560894	2557378	1	right	-1522994890	2017-09-05	15:45:45	13:45:45	female	128362	20597	-1	20489	129410	128382	-1	128362	548938	544955	-1	544942	15				2	7	13	phaseINVFAce	phaseXPface	11	NF01	1634023	1633723	1634023	1633716	l	1633716	1631830	1633716	1631814	1886
GofDak_1024-768_new	12	3	25	<?xml version="1.0"?>\n<Clock xmlns:dt="urn:schemas-microsoft-com:datatypes"><Description dt:dt="string">E-Prime Primary Realtime Clock</Description><StartTime><Timestamp dt:dt="int">0</Timestamp><DateUtc dt:dt="string">2017-05-09T13:45:45Z</DateUtc></StartTime><FrequencyChanges><FrequencyChange><Frequency dt:dt="r8">3312949</Frequency><Timestamp dt:dt="r8">67195827474</Timestamp><Current dt:dt="…	75.029	2560894	2557394	2560894	2557378	1	right	-1522994890	2017-09-05	15:45:45	13:45:45	female	128362	20597	-1	20489	129410	128382	-1	128362	548938	544955	-1	544942	15				2	7	13	phaseINVFAce	phaseXPface	12	NM09	1638075	1637775	1638075	1637772	d	1637772	1636149	1637772	1636134	1623
GofDak_1024-768_new	12	3	25	<?xml version="1.0"?>\n<Clock xmlns:dt="urn:schemas-microsoft-com:datatypes"><Description dt:dt="string">E-Prime Primary Realtime Clock</Description><StartTime><Timestamp dt:dt="int">0</Timestamp><DateUtc dt:dt="string">2017-05-09T13:45:45Z</DateUtc></StartTime><FrequencyChanges><FrequencyChange><Frequency dt:dt="r8">3312949</Frequency><Timestamp dt:dt="r8">67195827474</Timestamp><Current dt:dt="…	75.029	2560894	2557394	2560894	2557378	1	right	-1522994890	2017-09-05	15:45:45	13:45:45	female	128362	20597	-1	20489	129410	128382	-1	128362	548938	544955	-1	544942	15				2	7	13	phaseINVFAce	phaseXPface	13	NM05	1642100	1641800	1642100	1641790	d	1641790	1639867	1641790	1639862	1923
GofDak_1024-768_new	12	3	25	<?xml version="1.0"?>\n<Clock xmlns:dt="urn:schemas-microsoft-com:datatypes"><Description dt:dt="string">E-Prime Primary Realtime Clock</Description><StartTime><Timestamp dt:dt="int">0</Timestamp><DateUtc dt:dt="string">2017-05-09T13:45:45Z</DateUtc></StartTime><FrequencyChanges><FrequencyChange><Frequency dt:dt="r8">3312949</Frequency><Timestamp dt:dt="r8">67195827474</Timestamp><Current dt:dt="…	75.029	2560894	2557394	2560894	2557378	1	right	-1522994890	2017-09-05	15:45:45	13:45:45	female	128362	20597	-1	20489	129410	128382	-1	128362	548938	544955	-1	544942	15				2	7	13	phaseINVFAce	phaseXPface	14	NF105	1645645	1645345	1645645	1645341	d	1645341	1643626	1645341	1643613	1715
GofDak_1024-768_new	12	3	25	<?xml version="1.0"?>\n<Clock xmlns:dt="urn:schemas-microsoft-com:datatypes"><Description dt:dt="string">E-Prime Primary Realtime Clock</Description><StartTime><Timestamp dt:dt="int">0</Timestamp><DateUtc dt:dt="string">2017-05-09T13:45:45Z</DateUtc></StartTime><FrequencyChanges><FrequencyChange><Frequency dt:dt="r8">3312949</Frequency><Timestamp dt:dt="r8">67195827474</Timestamp><Current dt:dt="…	75.029	2560894	2557394	2560894	2557378	1	right	-1522994890	2017-09-05	15:45:45	13:45:45	female	128362	20597	-1	20489	129410	128382	-1	128362	548938	544955	-1	544942	15				2	7	13	phaseINVFAce	phaseXPface	15	NM21	1649164	1648864	1649164	1648849	l	1648849	1647291	1648849	1647285	1558
GofDak_1024-768_new	12	3	25	<?xml version="1.0"?>\n<Clock xmlns:dt="urn:schemas-microsoft-com:datatypes"><Description dt:dt="string">E-Prime Primary Realtime Clock</Description><StartTime><Timestamp dt:dt="int">0</Timestamp><DateUtc dt:dt="string">2017-05-09T13:45:45Z</DateUtc></StartTime><FrequencyChanges><FrequencyChange><Frequency dt:dt="r8">3312949</Frequency><Timestamp dt:dt="r8">67195827474</Timestamp><Current dt:dt="…	75.029	2560894	2557394	2560894	2557378	1	right	-1522994890	2017-09-05	15:45:45	13:45:45	female	128362	20597	-1	20489	129410	128382	-1	128362	548938	544955	-1	544942	15				2	7	13	phaseINVFAce	phaseXPface	16	NF27	1653296	1652996	1653296	1652981	d	1652981	1651316	1652981	1651309	1665
GofDak_1024-768_new	12	3	25	<?xml version="1.0"?>\n<Clock xmlns:dt="urn:schemas-microsoft-com:datatypes"><Description dt:dt="string">E-Prime Primary Realtime Clock</Description><StartTime><Timestamp dt:dt="int">0</Timestamp><DateUtc dt:dt="string">2017-05-09T13:45:45Z</DateUtc></StartTime><FrequencyChanges><FrequencyChange><Frequency dt:dt="r8">3312949</Frequency><Timestamp dt:dt="r8">67195827474</Timestamp><Current dt:dt="…	75.029	2560894	2557394	2560894	2557378	1	right	-1522994890	2017-09-05	15:45:45	13:45:45	female	128362	20597	-1	20489	129410	128382	-1	128362	548938	544955	-1	544942	15				2	7	13	phaseINVFAce	phaseXPface	17	NF105	1657374	1657074	1657374	1657063	l	1657063	1655101	1657063	1655085	1962
GofDak_1024-768_new	12	3	25	<?xml version="1.0"?>\n<Clock xmlns:dt="urn:schemas-microsoft-com:datatypes"><Description dt:dt="string">E-Prime Primary Realtime Clock</Description><StartTime><Timestamp dt:dt="int">0</Timestamp><DateUtc dt:dt="string">2017-05-09T13:45:45Z</DateUtc></StartTime><FrequencyChanges><FrequencyChange><Frequency dt:dt="r8">3312949</Frequency><Timestamp dt:dt="r8">67195827474</Timestamp><Current dt:dt="…	75.029	2560894	2557394	2560894	2557378	1	right	-1522994890	2017-09-05	15:45:45	13:45:45	female	128362	20597	-1	20489	129410	128382	-1	128362	548938	544955	-1	544942	15				2	7	13	phaseINVFAce	phaseXPface	18	NM03	1660919	1660619	1660919	1660615	l	1660615	1658940	1660615	1658932	1675
GofDak_1024-768_new	12	3	25	<?xml version="1.0"?>\n<Clock xmlns:dt="urn:schemas-microsoft-com:datatypes"><Description dt:dt="string">E-Prime Primary Realtime Clock</Description><StartTime><Timestamp dt:dt="int">0</Timestamp><DateUtc dt:dt="string">2017-05-09T13:45:45Z</DateUtc></StartTime><FrequencyChanges><FrequencyChange><Frequency dt:dt="r8">3312949</Frequency><Timestamp dt:dt="r8">67195827474</Timestamp><Current dt:dt="…	75.029	2560894	2557394	2560894	2557378	1	right	-1522994890	2017-09-05	15:45:45	13:45:45	female	128362	20597	-1	20489	129410	128382	-1	128362	548938	544955	-1	544942	15				2	7	13	phaseINVFAce	phaseXPface	19	NM21	1664358	1664058	1664358	1664044	l	1664044	1662472	1664044	1662460	1572
GofDak_1024-768_new	12	3	25	<?xml version="1.0"?>\n<Clock xmlns:dt="urn:schemas-microsoft-com:datatypes"><Description dt:dt="string">E-Prime Primary Realtime Clock</Description><StartTime><Timestamp dt:dt="int">0</Timestamp><DateUtc dt:dt="string">2017-05-09T13:45:45Z</DateUtc></StartTime><FrequencyChanges><FrequencyChange><Frequency dt:dt="r8">3312949</Frequency><Timestamp dt:dt="r8">67195827474</Timestamp><Current dt:dt="…	75.029	2560894	2557394	2560894	2557378	1	right	-1522994890	2017-09-05	15:45:45	13:45:45	female	128362	20597	-1	20489	129410	128382	-1	128362	548938	544955	-1	544942	15				2	7	13	phaseINVFAce	phaseXPface	20	NM09	1668023	1667723	1668023	1667716	l	1667716	1666097	1667716	1666092	1619
GofDak_1024-768_new	12	3	25	<?xml version="1.0"?>\n<Clock xmlns:dt="urn:schemas-microsoft-com:datatypes"><Description dt:dt="string">E-Prime Primary Realtime Clock</Description><StartTime><Timestamp dt:dt="int">0</Timestamp><DateUtc dt:dt="string">2017-05-09T13:45:45Z</DateUtc></StartTime><FrequencyChanges><FrequencyChange><Frequency dt:dt="r8">3312949</Frequency><Timestamp dt:dt="r8">67195827474</Timestamp><Current dt:dt="…	75.029	2560894	2557394	2560894	2557378	1	right	-1522994890	2017-09-05	15:45:45	13:45:45	female	128362	20597	-1	20489	129410	128382	-1	128362	548938	544955	-1	544942	16				1	7	14	phaseUPFAce	phaseXPface	1	NF02	1671369	1671069	1671369	1671061	d	1671061	1669336	1671061	1669324	1725
GofDak_1024-768_new	12	3	25	<?xml version="1.0"?>\n<Clock xmlns:dt="urn:schemas-microsoft-com:datatypes"><Description dt:dt="string">E-Prime Primary Realtime Clock</Description><StartTime><Timestamp dt:dt="int">0</Timestamp><DateUtc dt:dt="string">2017-05-09T13:45:45Z</DateUtc></StartTime><FrequencyChanges><FrequencyChange><Frequency dt:dt="r8">3312949</Frequency><Timestamp dt:dt="r8">67195827474</Timestamp><Current dt:dt="…	75.029	2560894	2557394	2560894	2557378	1	right	-1522994890	2017-09-05	15:45:45	13:45:45	female	128362	20597	-1	20489	129410	128382	-1	128362	548938	544955	-1	544942	16				1	7	14	phaseUPFAce	phaseXPface	2	NF11	1675460	1675160	1675460	1675149	l	1675149	1673228	1675149	1673220	1921
GofDak_1024-768_new	12	3	25	<?xml version="1.0"?>\n<Clock xmlns:dt="urn:schemas-microsoft-com:datatypes"><Description dt:dt="string">E-Prime Primary Realtime Clock</Description><StartTime><Timestamp dt:dt="int">0</Timestamp><DateUtc dt:dt="string">2017-05-09T13:45:45Z</DateUtc></StartTime><FrequencyChanges><FrequencyChange><Frequency dt:dt="r8">3312949</Frequency><Timestamp dt:dt="r8">67195827474</Timestamp><Current dt:dt="…	75.029	2560894	2557394	2560894	2557378	1	right	-1522994890	2017-09-05	15:45:45	13:45:45	female	128362	20597	-1	20489	129410	128382	-1	128362	548938	544955	-1	544942	16				1	7	14	phaseUPFAce	phaseXPface	3	NF01	1678752	1678452	1678752	1678443	d	1678443	1676893	1678443	1676883	1550
GofDak_1024-768_new	12	3	25	<?xml version="1.0"?>\n<Clock xmlns:dt="urn:schemas-microsoft-com:datatypes"><Description dt:dt="string">E-Prime Primary Realtime Clock</Description><StartTime><Timestamp dt:dt="int">0</Timestamp><DateUtc dt:dt="string">2017-05-09T13:45:45Z</DateUtc></StartTime><FrequencyChanges><FrequencyChange><Frequency dt:dt="r8">3312949</Frequency><Timestamp dt:dt="r8">67195827474</Timestamp><Current dt:dt="…	75.029	2560894	2557394	2560894	2557378	1	right	-1522994890	2017-09-05	15:45:45	13:45:45	female	128362	20597	-1	20489	129410	128382	-1	128362	548938	544955	-1	544942	16				1	7	14	phaseUPFAce	phaseXPface	4	NM13	1681978	1681678	1681978	1681671	d	1681671	1679719	1681671	1679707	1952
GofDak_1024-768_new	12	3	25	<?xml version="1.0"?>\n<Clock xmlns:dt="urn:schemas-microsoft-com:datatypes"><Description dt:dt="string">E-Prime Primary Realtime Clock</Description><StartTime><Timestamp dt:dt="int">0</Timestamp><DateUtc dt:dt="string">2017-05-09T13:45:45Z</DateUtc></StartTime><FrequencyChanges><FrequencyChange><Frequency dt:dt="r8">3312949</Frequency><Timestamp dt:dt="r8">67195827474</Timestamp><Current dt:dt="…	75.029	2560894	2557394	2560894	2557378	1	right	-1522994890	2017-09-05	15:45:45	13:45:45	female	128362	20597	-1	20489	129410	128382	-1	128362	548938	544955	-1	544942	16				1	7	14	phaseUPFAce	phaseXPface	5	NF02	1685310	1685010	1685310	1684999	l	1684999	1683371	1684999	1683363	1628
GofDak_1024-768_new	12	3	25	<?xml version="1.0"?>\n<Clock xmlns:dt="urn:schemas-microsoft-com:datatypes"><Description dt:dt="string">E-Prime Primary Realtime Clock</Description><StartTime><Timestamp dt:dt="int">0</Timestamp><DateUtc dt:dt="string">2017-05-09T13:45:45Z</DateUtc></StartTime><FrequencyChanges><FrequencyChange><Frequency dt:dt="r8">3312949</Frequency><Timestamp dt:dt="r8">67195827474</Timestamp><Current dt:dt="…	75.029	2560894	2557394	2560894	2557378	1	right	-1522994890	2017-09-05	15:45:45	13:45:45	female	128362	20597	-1	20489	129410	128382	-1	128362	548938	544955	-1	544942	16				1	7	14	phaseUPFAce	phaseXPface	6	NF109	1688949	1688649	1688949	1688640	l	1688640	1686729	1688640	1686723	1911
GofDak_1024-768_new	12	3	25	<?xml version="1.0"?>\n<Clock xmlns:dt="urn:schemas-microsoft-com:datatypes"><Description dt:dt="string">E-Prime Primary Realtime Clock</Description><StartTime><Timestamp dt:dt="int">0</Timestamp><DateUtc dt:dt="string">2017-05-09T13:45:45Z</DateUtc></StartTime><FrequencyChanges><FrequencyChange><Frequency dt:dt="r8">3312949</Frequency><Timestamp dt:dt="r8">67195827474</Timestamp><Current dt:dt="…	75.029	2560894	2557394	2560894	2557378	1	right	-1522994890	2017-09-05	15:45:45	13:45:45	female	128362	20597	-1	20489	129410	128382	-1	128362	548938	544955	-1	544942	16				1	7	14	phaseUPFAce	phaseXPface	7	NF09	1692880	1692580	1692880	1692577	l	1692577	1690834	1692577	1690819	1743
GofDak_1024-768_new	12	3	25	<?xml version="1.0"?>\n<Clock xmlns:dt="urn:schemas-microsoft-com:datatypes"><Description dt:dt="string">E-Prime Primary Realtime Clock</Description><StartTime><Timestamp dt:dt="int">0</Timestamp><DateUtc dt:dt="string">2017-05-09T13:45:45Z</DateUtc></StartTime><FrequencyChanges><FrequencyChange><Frequency dt:dt="r8">3312949</Frequency><Timestamp dt:dt="r8">67195827474</Timestamp><Current dt:dt="…	75.029	2560894	2557394	2560894	2557378	1	right	-1522994890	2017-09-05	15:45:45	13:45:45	female	128362	20597	-1	20489	129410	128382	-1	128362	548938	544955	-1	544942	16				1	7	14	phaseUPFAce	phaseXPface	8	NF11	1696626	1696326	1696626	1696323	d	1696323	1694566	1696323	1694554	1757
GofDak_1024-768_new	12	3	25	<?xml version="1.0"?>\n<Clock xmlns:dt="urn:schemas-microsoft-com:datatypes"><Description dt:dt="string">E-Prime Primary Realtime Clock</Description><StartTime><Timestamp dt:dt="int">0</Timestamp><DateUtc dt:dt="string">2017-05-09T13:45:45Z</DateUtc></StartTime><FrequencyChanges><FrequencyChange><Frequency dt:dt="r8">3312949</Frequency><Timestamp dt:dt="r8">67195827474</Timestamp><Current dt:dt="…	75.029	2560894	2557394	2560894	2557378	1	right	-1522994890	2017-09-05	15:45:45	13:45:45	female	128362	20597	-1	20489	129410	128382	-1	128362	548938	544955	-1	544942	16				1	7	14	phaseUPFAce	phaseXPface	9	NM101	1700291	1699991	1700291	1699985	d	1699985	1698431	1699985	1698418	1554
GofDak_1024-768_new	12	3	25	<?xml version="1.0"?>\n<Clock xmlns:dt="urn:schemas-microsoft-com:datatypes"><Description dt:dt="string">E-Prime Primary Realtime Clock</Description><StartTime><Timestamp dt:dt="int">0</Timestamp><DateUtc dt:dt="string">2017-05-09T13:45:45Z</DateUtc></StartTime><FrequencyChanges><FrequencyChange><Frequency dt:dt="r8">3312949</Frequency><Timestamp dt:dt="r8">67195827474</Timestamp><Current dt:dt="…	75.029	2560894	2557394	2560894	2557378	1	right	-1522994890	2017-09-05	15:45:45	13:45:45	female	128362	20597	-1	20489	129410	128382	-1	128362	548938	544955	-1	544942	16				1	7	14	phaseUPFAce	phaseXPface	10	NM05	1703969	1703669	1703969	1703663	d	1703663	1701803	1703663	1701794	1860
GofDak_1024-768_new	12	3	25	<?xml version="1.0"?>\n<Clock xmlns:dt="urn:schemas-microsoft-com:datatypes"><Description dt:dt="string">E-Prime Primary Realtime Clock</Description><StartTime><Timestamp dt:dt="int">0</Timestamp><DateUtc dt:dt="string">2017-05-09T13:45:45Z</DateUtc></StartTime><FrequencyChanges><FrequencyChange><Frequency dt:dt="r8">3312949</Frequency><Timestamp dt:dt="r8">67195827474</Timestamp><Current dt:dt="…	75.029	2560894	2557394	2560894	2557378	1	right	-1522994890	2017-09-05	15:45:45	13:45:45	female	128362	20597	-1	20489	129410	128382	-1	128362	548938	544955	-1	544942	16				1	7	14	phaseUPFAce	phaseXPface	11	NM03	1708181	1707881	1708181	1707874	l	1707874	1706029	1707874	1706018	1845
GofDak_1024-768_new	12	3	25	<?xml version="1.0"?>\n<Clock xmlns:dt="urn:schemas-microsoft-com:datatypes"><Description dt:dt="string">E-Prime Primary Realtime Clock</Description><StartTime><Timestamp dt:dt="int">0</Timestamp><DateUtc dt:dt="string">2017-05-09T13:45:45Z</DateUtc></StartTime><FrequencyChanges><FrequencyChange><Frequency dt:dt="r8">3312949</Frequency><Timestamp dt:dt="r8">67195827474</Timestamp><Current dt:dt="…	75.029	2560894	2557394	2560894	2557378	1	right	-1522994890	2017-09-05	15:45:45	13:45:45	female	128362	20597	-1	20489	129410	128382	-1	128362	548938	544955	-1	544942	16				1	7	14	phaseUPFAce	phaseXPface	12	NM13	1712140	1711840	1712140	1711827	d	1711827	1709880	1711827	1709874	1947
GofDak_1024-768_new	12	3	25	<?xml version="1.0"?>\n<Clock xmlns:dt="urn:schemas-microsoft-com:datatypes"><Description dt:dt="string">E-Prime Primary Realtime Clock</Description><StartTime><Timestamp dt:dt="int">0</Timestamp><DateUtc dt:dt="string">2017-05-09T13:45:45Z</DateUtc></StartTime><FrequencyChanges><FrequencyChange><Frequency dt:dt="r8">3312949</Frequency><Timestamp dt:dt="r8">67195827474</Timestamp><Current dt:dt="…	75.029	2560894	2557394	2560894	2557378	1	right	-1522994890	2017-09-05	15:45:45	13:45:45	female	128362	20597	-1	20489	129410	128382	-1	128362	548938	544955	-1	544942	16				1	7	14	phaseUPFAce	phaseXPface	13	NF27	1715485	1715185	1715485	1715181	l	1715181	1713626	1715181	1713617	1555
GofDak_1024-768_new	12	3	25	<?xml version="1.0"?>\n<Clock xmlns:dt="urn:schemas-microsoft-com:datatypes"><Description dt:dt="string">E-Prime Primary Realtime Clock</Description><StartTime><Timestamp dt:dt="int">0</Timestamp><DateUtc dt:dt="string">2017-05-09T13:45:45Z</DateUtc></StartTime><FrequencyChanges><FrequencyChange><Frequency dt:dt="r8">3312949</Frequency><Timestamp dt:dt="r8">67195827474</Timestamp><Current dt:dt="…	75.029	2560894	2557394	2560894	2557378	1	right	-1522994890	2017-09-05	15:45:45	13:45:45	female	128362	20597	-1	20489	129410	128382	-1	128362	548938	544955	-1	544942	16				1	7	14	phaseUPFAce	phaseXPface	14	NM09	1719230	1718930	1719230	1718926	d	1718926	1716984	1718926	1716969	1942
GofDak_1024-768_new	12	3	25	<?xml version="1.0"?>\n<Clock xmlns:dt="urn:schemas-microsoft-com:datatypes"><Description dt:dt="string">E-Prime Primary Realtime Clock</Description><StartTime><Timestamp dt:dt="int">0</Timestamp><DateUtc dt:dt="string">2017-05-09T13:45:45Z</DateUtc></StartTime><FrequencyChanges><FrequencyChange><Frequency dt:dt="r8">3312949</Frequency><Timestamp dt:dt="r8">67195827474</Timestamp><Current dt:dt="…	75.029	2560894	2557394	2560894	2557378	1	right	-1522994890	2017-09-05	15:45:45	13:45:45	female	128362	20597	-1	20489	129410	128382	-1	128362	548938	544955	-1	544942	16				1	7	14	phaseUPFAce	phaseXPface	15	NM13	1722762	1722462	1722762	1722455	l	1722455	1720623	1722455	1720617	1832
GofDak_1024-768_new	12	3	25	<?xml version="1.0"?>\n<Clock xmlns:dt="urn:schemas-microsoft-com:datatypes"><Description dt:dt="string">E-Prime Primary Realtime Clock</Description><StartTime><Timestamp dt:dt="int">0</Timestamp><DateUtc dt:dt="string">2017-05-09T13:45:45Z</DateUtc></StartTime><FrequencyChanges><FrequencyChange><Frequency dt:dt="r8">3312949</Frequency><Timestamp dt:dt="r8">67195827474</Timestamp><Current dt:dt="…	75.029	2560894	2557394	2560894	2557378	1	right	-1522994890	2017-09-05	15:45:45	13:45:45	female	128362	20597	-1	20489	129410	128382	-1	128362	548938	544955	-1	544942	16				1	7	14	phaseUPFAce	phaseXPface	16	NM02	1726441	1726141	1726441	1726138	d	1726138	1724515	1726138	1724497	1623
GofDak_1024-768_new	12	3	25	<?xml version="1.0"?>\n<Clock xmlns:dt="urn:schemas-microsoft-com:datatypes"><Description dt:dt="string">E-Prime Primary Realtime Clock</Description><StartTime><Timestamp dt:dt="int">0</Timestamp><DateUtc dt:dt="string">2017-05-09T13:45:45Z</DateUtc></StartTime><FrequencyChanges><FrequencyChange><Frequency dt:dt="r8">3312949</Frequency><Timestamp dt:dt="r8">67195827474</Timestamp><Current dt:dt="…	75.029	2560894	2557394	2560894	2557378	1	right	-1522994890	2017-09-05	15:45:45	13:45:45	female	128362	20597	-1	20489	129410	128382	-1	128362	548938	544955	-1	544942	16				1	7	14	phaseUPFAce	phaseXPface	17	NF27	1730133	1729833	1730133	1729822	l	1729822	1728287	1729822	1728281	1535
GofDak_1024-768_new	12	3	25	<?xml version="1.0"?>\n<Clock xmlns:dt="urn:schemas-microsoft-com:datatypes"><Description dt:dt="string">E-Prime Primary Realtime Clock</Description><StartTime><Timestamp dt:dt="int">0</Timestamp><DateUtc dt:dt="string">2017-05-09T13:45:45Z</DateUtc></StartTime><FrequencyChanges><FrequencyChange><Frequency dt:dt="r8">3312949</Frequency><Timestamp dt:dt="r8">67195827474</Timestamp><Current dt:dt="…	75.029	2560894	2557394	2560894	2557378	1	right	-1522994890	2017-09-05	15:45:45	13:45:45	female	128362	20597	-1	20489	129410	128382	-1	128362	548938	544955	-1	544942	16				1	7	14	phaseUPFAce	phaseXPface	18	NF109	1733705	1733405	1733705	1733399	l	1733399	1731552	1733399	1731544	1847
GofDak_1024-768_new	12	3	25	<?xml version="1.0"?>\n<Clock xmlns:dt="urn:schemas-microsoft-com:datatypes"><Description dt:dt="string">E-Prime Primary Realtime Clock</Description><StartTime><Timestamp dt:dt="int">0</Timestamp><DateUtc dt:dt="string">2017-05-09T13:45:45Z</DateUtc></StartTime><FrequencyChanges><FrequencyChange><Frequency dt:dt="r8">3312949</Frequency><Timestamp dt:dt="r8">67195827474</Timestamp><Current dt:dt="…	75.029	2560894	2557394	2560894	2557378	1	right	-1522994890	2017-09-05	15:45:45	13:45:45	female	128362	20597	-1	20489	129410	128382	-1	128362	548938	544955	-1	544942	16				1	7	14	phaseUPFAce	phaseXPface	19	NF01	1738396	1738096	1738396	1738093	d	1738093	1736297	1738093	1736280	1796
GofDak_1024-768_new	12	3	25	<?xml version="1.0"?>\n<Clock xmlns:dt="urn:schemas-microsoft-com:datatypes"><Description dt:dt="string">E-Prime Primary Realtime Clock</Description><StartTime><Timestamp dt:dt="int">0</Timestamp><DateUtc dt:dt="string">2017-05-09T13:45:45Z</DateUtc></StartTime><FrequencyChanges><FrequencyChange><Frequency dt:dt="r8">3312949</Frequency><Timestamp dt:dt="r8">67195827474</Timestamp><Current dt:dt="…	75.029	2560894	2557394	2560894	2557378	1	right	-1522994890	2017-09-05	15:45:45	13:45:45	female	128362	20597	-1	20489	129410	128382	-1	128362	548938	544955	-1	544942	16				1	7	14	phaseUPFAce	phaseXPface	20	NM08	1743088	1742788	1743088	1742775	d	1742775	1740922	1742775	1740904	1853
GofDak_1024-768_new	12	3	25	<?xml version="1.0"?>\n<Clock xmlns:dt="urn:schemas-microsoft-com:datatypes"><Description dt:dt="string">E-Prime Primary Realtime Clock</Description><StartTime><Timestamp dt:dt="int">0</Timestamp><DateUtc dt:dt="string">2017-05-09T13:45:45Z</DateUtc></StartTime><FrequencyChanges><FrequencyChange><Frequency dt:dt="r8">3312949</Frequency><Timestamp dt:dt="r8">67195827474</Timestamp><Current dt:dt="…	75.029	2560894	2557394	2560894	2557378	1	right	-1522994890	2017-09-05	15:45:45	13:45:45	female	128362	20597	-1	20489	129410	128382	-1	128362	548938	544955	-1	544942	17				2	8	15	phaseINVFAce	phaseXPface	1	NF02	1746993	1746693	1746993	1746690	d	1746690	1745187	1746690	1745176	1503
GofDak_1024-768_new	12	3	25	<?xml version="1.0"?>\n<Clock xmlns:dt="urn:schemas-microsoft-com:datatypes"><Description dt:dt="string">E-Prime Primary Realtime Clock</Description><StartTime><Timestamp dt:dt="int">0</Timestamp><DateUtc dt:dt="string">2017-05-09T13:45:45Z</DateUtc></StartTime><FrequencyChanges><FrequencyChange><Frequency dt:dt="r8">3312949</Frequency><Timestamp dt:dt="r8">67195827474</Timestamp><Current dt:dt="…	75.029	2560894	2557394	2560894	2557378	1	right	-1522994890	2017-09-05	15:45:45	13:45:45	female	128362	20597	-1	20489	129410	128382	-1	128362	548938	544955	-1	544942	17				2	8	15	phaseINVFAce	phaseXPface	2	NF06	1751604	1751304	1751604	1751291	d	1751291	1749385	1751291	1749367	1906
GofDak_1024-768_new	12	3	25	<?xml version="1.0"?>\n<Clock xmlns:dt="urn:schemas-microsoft-com:datatypes"><Description dt:dt="string">E-Prime Primary Realtime Clock</Description><StartTime><Timestamp dt:dt="int">0</Timestamp><DateUtc dt:dt="string">2017-05-09T13:45:45Z</DateUtc></StartTime><FrequencyChanges><FrequencyChange><Frequency dt:dt="r8">3312949</Frequency><Timestamp dt:dt="r8">67195827474</Timestamp><Current dt:dt="…	75.029	2560894	2557394	2560894	2557378	1	right	-1522994890	2017-09-05	15:45:45	13:45:45	female	128362	20597	-1	20489	129410	128382	-1	128362	548938	544955	-1	544942	17				2	8	15	phaseINVFAce	phaseXPface	3	NM10	1755496	1755196	1755496	1755188	d	1755188	1753384	1755188	1753375	1804
GofDak_1024-768_new	12	3	25	<?xml version="1.0"?>\n<Clock xmlns:dt="urn:schemas-microsoft-com:datatypes"><Description dt:dt="string">E-Prime Primary Realtime Clock</Description><StartTime><Timestamp dt:dt="int">0</Timestamp><DateUtc dt:dt="string">2017-05-09T13:45:45Z</DateUtc></StartTime><FrequencyChanges><FrequencyChange><Frequency dt:dt="r8">3312949</Frequency><Timestamp dt:dt="r8">67195827474</Timestamp><Current dt:dt="…	75.029	2560894	2557394	2560894	2557378	1	right	-1522994890	2017-09-05	15:45:45	13:45:45	female	128362	20597	-1	20489	129410	128382	-1	128362	548938	544955	-1	544942	17				2	8	15	phaseINVFAce	phaseXPface	4	NF04	1759441	1759141	1759441	1759137	d	1759137	1757182	1759137	1757167	1955
GofDak_1024-768_new	12	3	25	<?xml version="1.0"?>\n<Clock xmlns:dt="urn:schemas-microsoft-com:datatypes"><Description dt:dt="string">E-Prime Primary Realtime Clock</Description><StartTime><Timestamp dt:dt="int">0</Timestamp><DateUtc dt:dt="string">2017-05-09T13:45:45Z</DateUtc></StartTime><FrequencyChanges><FrequencyChange><Frequency dt:dt="r8">3312949</Frequency><Timestamp dt:dt="r8">67195827474</Timestamp><Current dt:dt="…	75.029	2560894	2557394	2560894	2557378	1	right	-1522994890	2017-09-05	15:45:45	13:45:45	female	128362	20597	-1	20489	129410	128382	-1	128362	548938	544955	-1	544942	17				2	8	15	phaseINVFAce	phaseXPface	5	NF09	1763800	1763500	1763800	1763489	l	1763489	1761527	1763489	1761511	1962
GofDak_1024-768_new	12	3	25	<?xml version="1.0"?>\n<Clock xmlns:dt="urn:schemas-microsoft-com:datatypes"><Description dt:dt="string">E-Prime Primary Realtime Clock</Description><StartTime><Timestamp dt:dt="int">0</Timestamp><DateUtc dt:dt="string">2017-05-09T13:45:45Z</DateUtc></StartTime><FrequencyChanges><FrequencyChange><Frequency dt:dt="r8">3312949</Frequency><Timestamp dt:dt="r8">67195827474</Timestamp><Current dt:dt="…	75.029	2560894	2557394	2560894	2557378	1	right	-1522994890	2017-09-05	15:45:45	13:45:45	female	128362	20597	-1	20489	129410	128382	-1	128362	548938	544955	-1	544942	17				2	8	15	phaseINVFAce	phaseXPface	6	NF02	1767798	1767498	1767798	1767493	l	1767493	1765592	1767493	1765574	1901
GofDak_1024-768_new	12	3	25	<?xml version="1.0"?>\n<Clock xmlns:dt="urn:schemas-microsoft-com:datatypes"><Description dt:dt="string">E-Prime Primary Realtime Clock</Description><StartTime><Timestamp dt:dt="int">0</Timestamp><DateUtc dt:dt="string">2017-05-09T13:45:45Z</DateUtc></StartTime><FrequencyChanges><FrequencyChange><Frequency dt:dt="r8">3312949</Frequency><Timestamp dt:dt="r8">67195827474</Timestamp><Current dt:dt="…	75.029	2560894	2557394	2560894	2557378	1	right	-1522994890	2017-09-05	15:45:45	13:45:45	female	128362	20597	-1	20489	129410	128382	-1	128362	548938	544955	-1	544942	17				2	8	15	phaseINVFAce	phaseXPface	7	NF01	1771144	1770844	1771144	1770834	d	1770834	1769044	1770834	1769030	1790
GofDak_1024-768_new	12	3	25	<?xml version="1.0"?>\n<Clock xmlns:dt="urn:schemas-microsoft-com:datatypes"><Description dt:dt="string">E-Prime Primary Realtime Clock</Description><StartTime><Timestamp dt:dt="int">0</Timestamp><DateUtc dt:dt="string">2017-05-09T13:45:45Z</DateUtc></StartTime><FrequencyChanges><FrequencyChange><Frequency dt:dt="r8">3312949</Frequency><Timestamp dt:dt="r8">67195827474</Timestamp><Current dt:dt="…	75.029	2560894	2557394	2560894	2557378	1	right	-1522994890	2017-09-05	15:45:45	13:45:45	female	128362	20597	-1	20489	129410	128382	-1	128362	548938	544955	-1	544942	17				2	8	15	phaseINVFAce	phaseXPface	8	NF105	1775595	1775295	1775595	1775288	d	1775288	1773749	1775288	1773734	1539
GofDak_1024-768_new	12	3	25	<?xml version="1.0"?>\n<Clock xmlns:dt="urn:schemas-microsoft-com:datatypes"><Description dt:dt="string">E-Prime Primary Realtime Clock</Description><StartTime><Timestamp dt:dt="int">0</Timestamp><DateUtc dt:dt="string">2017-05-09T13:45:45Z</DateUtc></StartTime><FrequencyChanges><FrequencyChange><Frequency dt:dt="r8">3312949</Frequency><Timestamp dt:dt="r8">67195827474</Timestamp><Current dt:dt="…	75.029	2560894	2557394	2560894	2557378	1	right	-1522994890	2017-09-05	15:45:45	13:45:45	female	128362	20597	-1	20489	129410	128382	-1	128362	548938	544955	-1	544942	17				2	8	15	phaseINVFAce	phaseXPface	9	NF02	1779207	1778907	1779207	1778893	l	1778893	1777028	1778893	1777014	1865
GofDak_1024-768_new	12	3	25	<?xml version="1.0"?>\n<Clock xmlns:dt="urn:schemas-microsoft-com:datatypes"><Description dt:dt="string">E-Prime Primary Realtime Clock</Description><StartTime><Timestamp dt:dt="int">0</Timestamp><DateUtc dt:dt="string">2017-05-09T13:45:45Z</DateUtc></StartTime><FrequencyChanges><FrequencyChange><Frequency dt:dt="r8">3312949</Frequency><Timestamp dt:dt="r8">67195827474</Timestamp><Current dt:dt="…	75.029	2560894	2557394	2560894	2557378	1	right	-1522994890	2017-09-05	15:45:45	13:45:45	female	128362	20597	-1	20489	129410	128382	-1	128362	548938	544955	-1	544942	17				2	8	15	phaseINVFAce	phaseXPface	10	NF11	1782473	1782173	1782473	1782163	l	1782163	1780440	1782163	1780422	1723
GofDak_1024-768_new	12	3	25	<?xml version="1.0"?>\n<Clock xmlns:dt="urn:schemas-microsoft-com:datatypes"><Description dt:dt="string">E-Prime Primary Realtime Clock</Description><StartTime><Timestamp dt:dt="int">0</Timestamp><DateUtc dt:dt="string">2017-05-09T13:45:45Z</DateUtc></StartTime><FrequencyChanges><FrequencyChange><Frequency dt:dt="r8">3312949</Frequency><Timestamp dt:dt="r8">67195827474</Timestamp><Current dt:dt="…	75.029	2560894	2557394	2560894	2557378	1	right	-1522994890	2017-09-05	15:45:45	13:45:45	female	128362	20597	-1	20489	129410	128382	-1	128362	548938	544955	-1	544942	17				2	8	15	phaseINVFAce	phaseXPface	11	NM03	1785471	1785171	1785471	1785164	d	1785164	1783572	1785164	1783557	1592
GofDak_1024-768_new	12	3	25	<?xml version="1.0"?>\n<Clock xmlns:dt="urn:schemas-microsoft-com:datatypes"><Description dt:dt="string">E-Prime Primary Realtime Clock</Description><StartTime><Timestamp dt:dt="int">0</Timestamp><DateUtc dt:dt="string">2017-05-09T13:45:45Z</DateUtc></StartTime><FrequencyChanges><FrequencyChange><Frequency dt:dt="r8">3312949</Frequency><Timestamp dt:dt="r8">67195827474</Timestamp><Current dt:dt="…	75.029	2560894	2557394	2560894	2557378	1	right	-1522994890	2017-09-05	15:45:45	13:45:45	female	128362	20597	-1	20489	129410	128382	-1	128362	548938	544955	-1	544942	17				2	8	15	phaseINVFAce	phaseXPface	12	NF106	1789057	1788757	1789057	1788752	d	1788752	1787117	1788752	1787109	1635
GofDak_1024-768_new	12	3	25	<?xml version="1.0"?>\n<Clock xmlns:dt="urn:schemas-microsoft-com:datatypes"><Description dt:dt="string">E-Prime Primary Realtime Clock</Description><StartTime><Timestamp dt:dt="int">0</Timestamp><DateUtc dt:dt="string">2017-05-09T13:45:45Z</DateUtc></StartTime><FrequencyChanges><FrequencyChange><Frequency dt:dt="r8">3312949</Frequency><Timestamp dt:dt="r8">67195827474</Timestamp><Current dt:dt="…	75.029	2560894	2557394	2560894	2557378	1	right	-1522994890	2017-09-05	15:45:45	13:45:45	female	128362	20597	-1	20489	129410	128382	-1	128362	548938	544955	-1	544942	17				2	8	15	phaseINVFAce	phaseXPface	13	NM02	1792455	1792155	1792455	1792141	l	1792141	1790303	1792141	1790293	1838
GofDak_1024-768_new	12	3	25	<?xml version="1.0"?>\n<Clock xmlns:dt="urn:schemas-microsoft-com:datatypes"><Description dt:dt="string">E-Prime Primary Realtime Clock</Description><StartTime><Timestamp dt:dt="int">0</Timestamp><DateUtc dt:dt="string">2017-05-09T13:45:45Z</DateUtc></StartTime><FrequencyChanges><FrequencyChange><Frequency dt:dt="r8">3312949</Frequency><Timestamp dt:dt="r8">67195827474</Timestamp><Current dt:dt="…	75.029	2560894	2557394	2560894	2557378	1	right	-1522994890	2017-09-05	15:45:45	13:45:45	female	128362	20597	-1	20489	129410	128382	-1	128362	548938	544955	-1	544942	17				2	8	15	phaseINVFAce	phaseXPface	14	NF02	1796107	1795807	1796107	1795801	d	1795801	1793835	1795801	1793829	1966
GofDak_1024-768_new	12	3	25	<?xml version="1.0"?>\n<Clock xmlns:dt="urn:schemas-microsoft-com:datatypes"><Description dt:dt="string">E-Prime Primary Realtime Clock</Description><StartTime><Timestamp dt:dt="int">0</Timestamp><DateUtc dt:dt="string">2017-05-09T13:45:45Z</DateUtc></StartTime><FrequencyChanges><FrequencyChange><Frequency dt:dt="r8">3312949</Frequency><Timestamp dt:dt="r8">67195827474</Timestamp><Current dt:dt="…	75.029	2560894	2557394	2560894	2557378	1	right	-1522994890	2017-09-05	15:45:45	13:45:45	female	128362	20597	-1	20489	129410	128382	-1	128362	548938	544955	-1	544942	17				2	8	15	phaseINVFAce	phaseXPface	15	NF109	1800039	1799739	1800039	1799731	l	1799731	1797767	1799731	1797749	1964
GofDak_1024-768_new	12	3	25	<?xml version="1.0"?>\n<Clock xmlns:dt="urn:schemas-microsoft-com:datatypes"><Description dt:dt="string">E-Prime Primary Realtime Clock</Description><StartTime><Timestamp dt:dt="int">0</Timestamp><DateUtc dt:dt="string">2017-05-09T13:45:45Z</DateUtc></StartTime><FrequencyChanges><FrequencyChange><Frequency dt:dt="r8">3312949</Frequency><Timestamp dt:dt="r8">67195827474</Timestamp><Current dt:dt="…	75.029	2560894	2557394	2560894	2557378	1	right	-1522994890	2017-09-05	15:45:45	13:45:45	female	128362	20597	-1	20489	129410	128382	-1	128362	548938	544955	-1	544942	17				2	8	15	phaseINVFAce	phaseXPface	16	NM03	1803025	1802725	1803025	1802720	l	1802720	1801192	1802720	1801180	1528
GofDak_1024-768_new	12	3	25	<?xml version="1.0"?>\n<Clock xmlns:dt="urn:schemas-microsoft-com:datatypes"><Description dt:dt="string">E-Prime Primary Realtime Clock</Description><StartTime><Timestamp dt:dt="int">0</Timestamp><DateUtc dt:dt="string">2017-05-09T13:45:45Z</DateUtc></StartTime><FrequencyChanges><FrequencyChange><Frequency dt:dt="r8">3312949</Frequency><Timestamp dt:dt="r8">67195827474</Timestamp><Current dt:dt="…	75.029	2560894	2557394	2560894	2557378	1	right	-1522994890	2017-09-05	15:45:45	13:45:45	female	128362	20597	-1	20489	129410	128382	-1	128362	548938	544955	-1	544942	17				2	8	15	phaseINVFAce	phaseXPface	17	NM02	1806063	1805763	1806063	1805755	l	1805755	1804137	1805755	1804124	1618
GofDak_1024-768_new	12	3	25	<?xml version="1.0"?>\n<Clock xmlns:dt="urn:schemas-microsoft-com:datatypes"><Description dt:dt="string">E-Prime Primary Realtime Clock</Description><StartTime><Timestamp dt:dt="int">0</Timestamp><DateUtc dt:dt="string">2017-05-09T13:45:45Z</DateUtc></StartTime><FrequencyChanges><FrequencyChange><Frequency dt:dt="r8">3312949</Frequency><Timestamp dt:dt="r8">67195827474</Timestamp><Current dt:dt="…	75.029	2560894	2557394	2560894	2557378	1	right	-1522994890	2017-09-05	15:45:45	13:45:45	female	128362	20597	-1	20489	129410	128382	-1	128362	548938	544955	-1	544942	17				2	8	15	phaseINVFAce	phaseXPface	18	NM02	1809875	1809575	1809875	1809571	d	1809571	1808069	1809571	1808060	1502
GofDak_1024-768_new	12	3	25	<?xml version="1.0"?>\n<Clock xmlns:dt="urn:schemas-microsoft-com:datatypes"><Description dt:dt="string">E-Prime Primary Realtime Clock</Description><StartTime><Timestamp dt:dt="int">0</Timestamp><DateUtc dt:dt="string">2017-05-09T13:45:45Z</DateUtc></StartTime><FrequencyChanges><FrequencyChange><Frequency dt:dt="r8">3312949</Frequency><Timestamp dt:dt="r8">67195827474</Timestamp><Current dt:dt="…	75.029	2560894	2557394	2560894	2557378	1	right	-1522994890	2017-09-05	15:45:45	13:45:45	female	128362	20597	-1	20489	129410	128382	-1	128362	548938	544955	-1	544942	17				2	8	15	phaseINVFAce	phaseXPface	19	NM04	1813674	1813374	1813674	1813369	d	1813369	1811668	1813369	1811652	1701
GofDak_1024-768_new	12	3	25	<?xml version="1.0"?>\n<Clock xmlns:dt="urn:schemas-microsoft-com:datatypes"><Description dt:dt="string">E-Prime Primary Realtime Clock</Description><StartTime><Timestamp dt:dt="int">0</Timestamp><DateUtc dt:dt="string">2017-05-09T13:45:45Z</DateUtc></StartTime><FrequencyChanges><FrequencyChange><Frequency dt:dt="r8">3312949</Frequency><Timestamp dt:dt="r8">67195827474</Timestamp><Current dt:dt="…	75.029	2560894	2557394	2560894	2557378	1	right	-1522994890	2017-09-05	15:45:45	13:45:45	female	128362	20597	-1	20489	129410	128382	-1	128362	548938	544955	-1	544942	17				2	8	15	phaseINVFAce	phaseXPface	20	NF106	1817179	1816879	1817179	1816866	d	1816866	1815306	1816866	1815292	1560
GofDak_1024-768_new	12	3	25	<?xml version="1.0"?>\n<Clock xmlns:dt="urn:schemas-microsoft-com:datatypes"><Description dt:dt="string">E-Prime Primary Realtime Clock</Description><StartTime><Timestamp dt:dt="int">0</Timestamp><DateUtc dt:dt="string">2017-05-09T13:45:45Z</DateUtc></StartTime><FrequencyChanges><FrequencyChange><Frequency dt:dt="r8">3312949</Frequency><Timestamp dt:dt="r8">67195827474</Timestamp><Current dt:dt="…	75.029	2560894	2557394	2560894	2557378	1	right	-1522994890	2017-09-05	15:45:45	13:45:45	female	128362	20597	-1	20489	129410	128382	-1	128362	548938	544955	-1	544942	18				1	8	16	phaseUPFAce	phaseXPface	1	NM08	1834932	1834632	1834932	1834627	d	1834627	1833073	1834627	1833060	1554
GofDak_1024-768_new	12	3	25	<?xml version="1.0"?>\n<Clock xmlns:dt="urn:schemas-microsoft-com:datatypes"><Description dt:dt="string">E-Prime Primary Realtime Clock</Description><StartTime><Timestamp dt:dt="int">0</Timestamp><DateUtc dt:dt="string">2017-05-09T13:45:45Z</DateUtc></StartTime><FrequencyChanges><FrequencyChange><Frequency dt:dt="r8">3312949</Frequency><Timestamp dt:dt="r8">67195827474</Timestamp><Current dt:dt="…	75.029	2560894	2557394	2560894	2557378	1	right	-1522994890	2017-09-05	15:45:45	13:45:45	female	128362	20597	-1	20489	129410	128382	-1	128362	548938	544955	-1	544942	18				1	8	16	phaseUPFAce	phaseXPface	2	NM05	1838384	1838084	1838384	1838074	l	1838074	1836525	1838074	1836515	1549
GofDak_1024-768_new	12	3	25	<?xml version="1.0"?>\n<Clock xmlns:dt="urn:schemas-microsoft-com:datatypes"><Description dt:dt="string">E-Prime Primary Realtime Clock</Description><StartTime><Timestamp dt:dt="int">0</Timestamp><DateUtc dt:dt="string">2017-05-09T13:45:45Z</DateUtc></StartTime><FrequencyChanges><FrequencyChange><Frequency dt:dt="r8">3312949</Frequency><Timestamp dt:dt="r8">67195827474</Timestamp><Current dt:dt="…	75.029	2560894	2557394	2560894	2557378	1	right	-1522994890	2017-09-05	15:45:45	13:45:45	female	128362	20597	-1	20489	129410	128382	-1	128362	548938	544955	-1	544942	18				1	8	16	phaseUPFAce	phaseXPface	3	NM21	1843542	1843242	1843542	1843229	l	1843229	1841443	1843229	1841426	1786
GofDak_1024-768_new	12	3	25	<?xml version="1.0"?>\n<Clock xmlns:dt="urn:schemas-microsoft-com:datatypes"><Description dt:dt="string">E-Prime Primary Realtime Clock</Description><StartTime><Timestamp dt:dt="int">0</Timestamp><DateUtc dt:dt="string">2017-05-09T13:45:45Z</DateUtc></StartTime><FrequencyChanges><FrequencyChange><Frequency dt:dt="r8">3312949</Frequency><Timestamp dt:dt="r8">67195827474</Timestamp><Current dt:dt="…	75.029	2560894	2557394	2560894	2557378	1	right	-1522994890	2017-09-05	15:45:45	13:45:45	female	128362	20597	-1	20489	129410	128382	-1	128362	548938	544955	-1	544942	18				1	8	16	phaseUPFAce	phaseXPface	4	NM08	1847274	1846974	1847274	1846965	l	1846965	1845122	1846965	1845114	1843
GofDak_1024-768_new	12	3	25	<?xml version="1.0"?>\n<Clock xmlns:dt="urn:schemas-microsoft-com:datatypes"><Description dt:dt="string">E-Prime Primary Realtime Clock</Description><StartTime><Timestamp dt:dt="int">0</Timestamp><DateUtc dt:dt="string">2017-05-09T13:45:45Z</DateUtc></StartTime><FrequencyChanges><FrequencyChange><Frequency dt:dt="r8">3312949</Frequency><Timestamp dt:dt="r8">67195827474</Timestamp><Current dt:dt="…	75.029	2560894	2557394	2560894	2557378	1	right	-1522994890	2017-09-05	15:45:45	13:45:45	female	128362	20597	-1	20489	129410	128382	-1	128362	548938	544955	-1	544942	18				1	8	16	phaseUPFAce	phaseXPface	5	NM21	1851086	1850786	1851086	1850781	d	1850781	1848840	1850781	1848826	1941
GofDak_1024-768_new	12	3	25	<?xml version="1.0"?>\n<Clock xmlns:dt="urn:schemas-microsoft-com:datatypes"><Description dt:dt="string">E-Prime Primary Realtime Clock</Description><StartTime><Timestamp dt:dt="int">0</Timestamp><DateUtc dt:dt="string">2017-05-09T13:45:45Z</DateUtc></StartTime><FrequencyChanges><FrequencyChange><Frequency dt:dt="r8">3312949</Frequency><Timestamp dt:dt="r8">67195827474</Timestamp><Current dt:dt="…	75.029	2560894	2557394	2560894	2557378	1	right	-1522994890	2017-09-05	15:45:45	13:45:45	female	128362	20597	-1	20489	129410	128382	-1	128362	548938	544955	-1	544942	18				1	8	16	phaseUPFAce	phaseXPface	6	NM02	1855085	1854785	1855085	1854781	d	1854781	1853105	1854781	1853090	1676
GofDak_1024-768_new	12	3	25	<?xml version="1.0"?>\n<Clock xmlns:dt="urn:schemas-microsoft-com:datatypes"><Description dt:dt="string">E-Prime Primary Realtime Clock</Description><StartTime><Timestamp dt:dt="int">0</Timestamp><DateUtc dt:dt="string">2017-05-09T13:45:45Z</DateUtc></StartTime><FrequencyChanges><FrequencyChange><Frequency dt:dt="r8">3312949</Frequency><Timestamp dt:dt="r8">67195827474</Timestamp><Current dt:dt="…	75.029	2560894	2557394	2560894	2557378	1	right	-1522994890	2017-09-05	15:45:45	13:45:45	female	128362	20597	-1	20489	129410	128382	-1	128362	548938	544955	-1	544942	18				1	8	16	phaseUPFAce	phaseXPface	7	NF109	1858936	1858636	1858936	1858633	l	1858633	1856744	1858633	1856737	1889
GofDak_1024-768_new	12	3	25	<?xml version="1.0"?>\n<Clock xmlns:dt="urn:schemas-microsoft-com:datatypes"><Description dt:dt="string">E-Prime Primary Realtime Clock</Description><StartTime><Timestamp dt:dt="int">0</Timestamp><DateUtc dt:dt="string">2017-05-09T13:45:45Z</DateUtc></StartTime><FrequencyChanges><FrequencyChange><Frequency dt:dt="r8">3312949</Frequency><Timestamp dt:dt="r8">67195827474</Timestamp><Current dt:dt="…	75.029	2560894	2557394	2560894	2557378	1	right	-1522994890	2017-09-05	15:45:45	13:45:45	female	128362	20597	-1	20489	129410	128382	-1	128362	548938	544955	-1	544942	18				1	8	16	phaseUPFAce	phaseXPface	8	NF02	1862508	1862208	1862508	1862197	l	1862197	1860542	1862197	1860529	1655
GofDak_1024-768_new	12	3	25	<?xml version="1.0"?>\n<Clock xmlns:dt="urn:schemas-microsoft-com:datatypes"><Description dt:dt="string">E-Prime Primary Realtime Clock</Description><StartTime><Timestamp dt:dt="int">0</Timestamp><DateUtc dt:dt="string">2017-05-09T13:45:45Z</DateUtc></StartTime><FrequencyChanges><FrequencyChange><Frequency dt:dt="r8">3312949</Frequency><Timestamp dt:dt="r8">67195827474</Timestamp><Current dt:dt="…	75.029	2560894	2557394	2560894	2557378	1	right	-1522994890	2017-09-05	15:45:45	13:45:45	female	128362	20597	-1	20489	129410	128382	-1	128362	548938	544955	-1	544942	18				1	8	16	phaseUPFAce	phaseXPface	9	NF11	1866360	1866060	1866360	1866055	l	1866055	1864314	1866055	1864297	1741
GofDak_1024-768_new	12	3	25	<?xml version="1.0"?>\n<Clock xmlns:dt="urn:schemas-microsoft-com:datatypes"><Description dt:dt="string">E-Prime Primary Realtime Clock</Description><StartTime><Timestamp dt:dt="int">0</Timestamp><DateUtc dt:dt="string">2017-05-09T13:45:45Z</DateUtc></StartTime><FrequencyChanges><FrequencyChange><Frequency dt:dt="r8">3312949</Frequency><Timestamp dt:dt="r8">67195827474</Timestamp><Current dt:dt="…	75.029	2560894	2557394	2560894	2557378	1	right	-1522994890	2017-09-05	15:45:45	13:45:45	female	128362	20597	-1	20489	129410	128382	-1	128362	548938	544955	-1	544942	18				1	8	16	phaseUPFAce	phaseXPface	10	NF02	1871025	1870725	1871025	1870711	d	1870711	1868992	1870711	1868985	1719
GofDak_1024-768_new	12	3	25	<?xml version="1.0"?>\n<Clock xmlns:dt="urn:schemas-microsoft-com:datatypes"><Description dt:dt="string">E-Prime Primary Realtime Clock</Description><StartTime><Timestamp dt:dt="int">0</Timestamp><DateUtc dt:dt="string">2017-05-09T13:45:45Z</DateUtc></StartTime><FrequencyChanges><FrequencyChange><Frequency dt:dt="r8">3312949</Frequency><Timestamp dt:dt="r8">67195827474</Timestamp><Current dt:dt="…	75.029	2560894	2557394	2560894	2557378	1	right	-1522994890	2017-09-05	15:45:45	13:45:45	female	128362	20597	-1	20489	129410	128382	-1	128362	548938	544955	-1	544942	18				1	8	16	phaseUPFAce	phaseXPface	11	NF11	1874970	1874670	1874970	1874666	d	1874666	1872711	1874666	1872696	1955
GofDak_1024-768_new	12	3	25	<?xml version="1.0"?>\n<Clock xmlns:dt="urn:schemas-microsoft-com:datatypes"><Description dt:dt="string">E-Prime Primary Realtime Clock</Description><StartTime><Timestamp dt:dt="int">0</Timestamp><DateUtc dt:dt="string">2017-05-09T13:45:45Z</DateUtc></StartTime><FrequencyChanges><FrequencyChange><Frequency dt:dt="r8">3312949</Frequency><Timestamp dt:dt="r8">67195827474</Timestamp><Current dt:dt="…	75.029	2560894	2557394	2560894	2557378	1	right	-1522994890	2017-09-05	15:45:45	13:45:45	female	128362	20597	-1	20489	129410	128382	-1	128362	548938	544955	-1	544942	18				1	8	16	phaseUPFAce	phaseXPface	12	NF06	1879182	1878882	1879182	1878874	d	1878874	1877296	1878874	1877280	1578
GofDak_1024-768_new	12	3	25	<?xml version="1.0"?>\n<Clock xmlns:dt="urn:schemas-microsoft-com:datatypes"><Description dt:dt="string">E-Prime Primary Realtime Clock</Description><StartTime><Timestamp dt:dt="int">0</Timestamp><DateUtc dt:dt="string">2017-05-09T13:45:45Z</DateUtc></StartTime><FrequencyChanges><FrequencyChange><Frequency dt:dt="r8">3312949</Frequency><Timestamp dt:dt="r8">67195827474</Timestamp><Current dt:dt="…	75.029	2560894	2557394	2560894	2557378	1	right	-1522994890	2017-09-05	15:45:45	13:45:45	female	128362	20597	-1	20489	129410	128382	-1	128362	548938	544955	-1	544942	18				1	8	16	phaseUPFAce	phaseXPface	13	NM08	1883087	1882787	1883087	1882774	l	1882774	1880935	1882774	1880928	1839
GofDak_1024-768_new	12	3	25	<?xml version="1.0"?>\n<Clock xmlns:dt="urn:schemas-microsoft-com:datatypes"><Description dt:dt="string">E-Prime Primary Realtime Clock</Description><StartTime><Timestamp dt:dt="int">0</Timestamp><DateUtc dt:dt="string">2017-05-09T13:45:45Z</DateUtc></StartTime><FrequencyChanges><FrequencyChange><Frequency dt:dt="r8">3312949</Frequency><Timestamp dt:dt="r8">67195827474</Timestamp><Current dt:dt="…	75.029	2560894	2557394	2560894	2557378	1	right	-1522994890	2017-09-05	15:45:45	13:45:45	female	128362	20597	-1	20489	129410	128382	-1	128362	548938	544955	-1	544942	18				1	8	16	phaseUPFAce	phaseXPface	14	NM03	1886379	1886079	1886379	1886073	l	1886073	1884520	1886073	1884512	1553
GofDak_1024-768_new	12	3	25	<?xml version="1.0"?>\n<Clock xmlns:dt="urn:schemas-microsoft-com:datatypes"><Description dt:dt="string">E-Prime Primary Realtime Clock</Description><StartTime><Timestamp dt:dt="int">0</Timestamp><DateUtc dt:dt="string">2017-05-09T13:45:45Z</DateUtc></StartTime><FrequencyChanges><FrequencyChange><Frequency dt:dt="r8">3312949</Frequency><Timestamp dt:dt="r8">67195827474</Timestamp><Current dt:dt="…	75.029	2560894	2557394	2560894	2557378	1	right	-1522994890	2017-09-05	15:45:45	13:45:45	female	128362	20597	-1	20489	129410	128382	-1	128362	548938	544955	-1	544942	18				1	8	16	phaseUPFAce	phaseXPface	15	NM13	1890365	1890065	1890365	1890062	l	1890062	1888145	1890062	1888136	1917
GofDak_1024-768_new	12	3	25	<?xml version="1.0"?>\n<Clock xmlns:dt="urn:schemas-microsoft-com:datatypes"><Description dt:dt="string">E-Prime Primary Realtime Clock</Description><StartTime><Timestamp dt:dt="int">0</Timestamp><DateUtc dt:dt="string">2017-05-09T13:45:45Z</DateUtc></StartTime><FrequencyChanges><FrequencyChange><Frequency dt:dt="r8">3312949</Frequency><Timestamp dt:dt="r8">67195827474</Timestamp><Current dt:dt="…	75.029	2560894	2557394	2560894	2557378	1	right	-1522994890	2017-09-05	15:45:45	13:45:45	female	128362	20597	-1	20489	129410	128382	-1	128362	548938	544955	-1	544942	18				1	8	16	phaseUPFAce	phaseXPface	16	NM05	1894336	1894036	1894336	1894031	l	1894031	1892064	1894031	1892047	1967
GofDak_1024-768_new	12	3	25	<?xml version="1.0"?>\n<Clock xmlns:dt="urn:schemas-microsoft-com:datatypes"><Description dt:dt="string">E-Prime Primary Realtime Clock</Description><StartTime><Timestamp dt:dt="int">0</Timestamp><DateUtc dt:dt="string">2017-05-09T13:45:45Z</DateUtc></StartTime><FrequencyChanges><FrequencyChange><Frequency dt:dt="r8">3312949</Frequency><Timestamp dt:dt="r8">67195827474</Timestamp><Current dt:dt="…	75.029	2560894	2557394	2560894	2557378	1	right	-1522994890	2017-09-05	15:45:45	13:45:45	female	128362	20597	-1	20489	129410	128382	-1	128362	548938	544955	-1	544942	18				1	8	16	phaseUPFAce	phaseXPface	17	NF11	1898974	1898674	1898974	1898671	l	1898671	1896822	1898671	1896807	1849
GofDak_1024-768_new	12	3	25	<?xml version="1.0"?>\n<Clock xmlns:dt="urn:schemas-microsoft-com:datatypes"><Description dt:dt="string">E-Prime Primary Realtime Clock</Description><StartTime><Timestamp dt:dt="int">0</Timestamp><DateUtc dt:dt="string">2017-05-09T13:45:45Z</DateUtc></StartTime><FrequencyChanges><FrequencyChange><Frequency dt:dt="r8">3312949</Frequency><Timestamp dt:dt="r8">67195827474</Timestamp><Current dt:dt="…	75.029	2560894	2557394	2560894	2557378	1	right	-1522994890	2017-09-05	15:45:45	13:45:45	female	128362	20597	-1	20489	129410	128382	-1	128362	548938	544955	-1	544942	18				1	8	16	phaseUPFAce	phaseXPface	18	NM02	1903799	1903499	1903799	1903496	d	1903496	1901806	1903496	1901799	1690
GofDak_1024-768_new	12	3	25	<?xml version="1.0"?>\n<Clock xmlns:dt="urn:schemas-microsoft-com:datatypes"><Description dt:dt="string">E-Prime Primary Realtime Clock</Description><StartTime><Timestamp dt:dt="int">0</Timestamp><DateUtc dt:dt="string">2017-05-09T13:45:45Z</DateUtc></StartTime><FrequencyChanges><FrequencyChange><Frequency dt:dt="r8">3312949</Frequency><Timestamp dt:dt="r8">67195827474</Timestamp><Current dt:dt="…	75.029	2560894	2557394	2560894	2557378	1	right	-1522994890	2017-09-05	15:45:45	13:45:45	female	128362	20597	-1	20489	129410	128382	-1	128362	548938	544955	-1	544942	18				1	8	16	phaseUPFAce	phaseXPface	19	NM101	1907678	1907378	1907678	1907370	d	1907370	1905592	1907370	1905575	1778
GofDak_1024-768_new	12	3	25	<?xml version="1.0"?>\n<Clock xmlns:dt="urn:schemas-microsoft-com:datatypes"><Description dt:dt="string">E-Prime Primary Realtime Clock</Description><StartTime><Timestamp dt:dt="int">0</Timestamp><DateUtc dt:dt="string">2017-05-09T13:45:45Z</DateUtc></StartTime><FrequencyChanges><FrequencyChange><Frequency dt:dt="r8">3312949</Frequency><Timestamp dt:dt="r8">67195827474</Timestamp><Current dt:dt="…	75.029	2560894	2557394	2560894	2557378	1	right	-1522994890	2017-09-05	15:45:45	13:45:45	female	128362	20597	-1	20489	129410	128382	-1	128362	548938	544955	-1	544942	18				1	8	16	phaseUPFAce	phaseXPface	20	NF04	1912009	1911709	1912009	1911699	l	1911699	1909990	1911699	1909974	1709
GofDak_1024-768_new	12	3	25	<?xml version="1.0"?>\n<Clock xmlns:dt="urn:schemas-microsoft-com:datatypes"><Description dt:dt="string">E-Prime Primary Realtime Clock</Description><StartTime><Timestamp dt:dt="int">0</Timestamp><DateUtc dt:dt="string">2017-05-09T13:45:45Z</DateUtc></StartTime><FrequencyChanges><FrequencyChange><Frequency dt:dt="r8">3312949</Frequency><Timestamp dt:dt="r8">67195827474</Timestamp><Current dt:dt="…	75.029	2560894	2557394	2560894	2557378	1	right	-1522994890	2017-09-05	15:45:45	13:45:45	female	128362	20597	-1	20489	129410	128382	-1	128362	548938	544955	-1	544942	19				1	9	17	phaseUPFAce	phaseXPface	1	NM21	1915821	1915521	1915821	1915516	d	1915516	1913522	1915516	1913510	1994
GofDak_1024-768_new	12	3	25	<?xml version="1.0"?>\n<Clock xmlns:dt="urn:schemas-microsoft-com:datatypes"><Description dt:dt="string">E-Prime Primary Realtime Clock</Description><StartTime><Timestamp dt:dt="int">0</Timestamp><DateUtc dt:dt="string">2017-05-09T13:45:45Z</DateUtc></StartTime><FrequencyChanges><FrequencyChange><Frequency dt:dt="r8">3312949</Frequency><Timestamp dt:dt="r8">67195827474</Timestamp><Current dt:dt="…	75.029	2560894	2557394	2560894	2557378	1	right	-1522994890	2017-09-05	15:45:45	13:45:45	female	128362	20597	-1	20489	129410	128382	-1	128362	548938	544955	-1	544942	19				1	9	17	phaseUPFAce	phaseXPface	2	NM08	1919367	1919067	1919367	1919062	d	1919062	1917427	1919062	1917422	1635
GofDak_1024-768_new	12	3	25	<?xml version="1.0"?>\n<Clock xmlns:dt="urn:schemas-microsoft-com:datatypes"><Description dt:dt="string">E-Prime Primary Realtime Clock</Description><StartTime><Timestamp dt:dt="int">0</Timestamp><DateUtc dt:dt="string">2017-05-09T13:45:45Z</DateUtc></StartTime><FrequencyChanges><FrequencyChange><Frequency dt:dt="r8">3312949</Frequency><Timestamp dt:dt="r8">67195827474</Timestamp><Current dt:dt="…	75.029	2560894	2557394	2560894	2557378	1	right	-1522994890	2017-09-05	15:45:45	13:45:45	female	128362	20597	-1	20489	129410	128382	-1	128362	548938	544955	-1	544942	19				1	9	17	phaseUPFAce	phaseXPface	3	NM08	1923032	1922732	1923032	1922725	l	1922725	1921079	1922725	1921062	1646
GofDak_1024-768_new	12	3	25	<?xml version="1.0"?>\n<Clock xmlns:dt="urn:schemas-microsoft-com:datatypes"><Description dt:dt="string">E-Prime Primary Realtime Clock</Description><StartTime><Timestamp dt:dt="int">0</Timestamp><DateUtc dt:dt="string">2017-05-09T13:45:45Z</DateUtc></StartTime><FrequencyChanges><FrequencyChange><Frequency dt:dt="r8">3312949</Frequency><Timestamp dt:dt="r8">67195827474</Timestamp><Current dt:dt="…	75.029	2560894	2557394	2560894	2557378	1	right	-1522994890	2017-09-05	15:45:45	13:45:45	female	128362	20597	-1	20489	129410	128382	-1	128362	548938	544955	-1	544942	19				1	9	17	phaseUPFAce	phaseXPface	4	NM21	1926724	1926424	1926724	1926418	l	1926418	1924771	1926418	1924766	1647
GofDak_1024-768_new	12	3	25	<?xml version="1.0"?>\n<Clock xmlns:dt="urn:schemas-microsoft-com:datatypes"><Description dt:dt="string">E-Prime Primary Realtime Clock</Description><StartTime><Timestamp dt:dt="int">0</Timestamp><DateUtc dt:dt="string">2017-05-09T13:45:45Z</DateUtc></StartTime><FrequencyChanges><FrequencyChange><Frequency dt:dt="r8">3312949</Frequency><Timestamp dt:dt="r8">67195827474</Timestamp><Current dt:dt="…	75.029	2560894	2557394	2560894	2557378	1	right	-1522994890	2017-09-05	15:45:45	13:45:45	female	128362	20597	-1	20489	129410	128382	-1	128362	548938	544955	-1	544942	19				1	9	17	phaseUPFAce	phaseXPface	5	NF02	1930562	1930262	1930562	1930247	l	1930247	1928543	1930247	1928533	1704
GofDak_1024-768_new	12	3	25	<?xml version="1.0"?>\n<Clock xmlns:dt="urn:schemas-microsoft-com:datatypes"><Description dt:dt="string">E-Prime Primary Realtime Clock</Description><StartTime><Timestamp dt:dt="int">0</Timestamp><DateUtc dt:dt="string">2017-05-09T13:45:45Z</DateUtc></StartTime><FrequencyChanges><FrequencyChange><Frequency dt:dt="r8">3312949</Frequency><Timestamp dt:dt="r8">67195827474</Timestamp><Current dt:dt="…	75.029	2560894	2557394	2560894	2557378	1	right	-1522994890	2017-09-05	15:45:45	13:45:45	female	128362	20597	-1	20489	129410	128382	-1	128362	548938	544955	-1	544942	19				1	9	17	phaseUPFAce	phaseXPface	6	NF04	1934974	1934674	1934974	1934663	l	1934663	1932901	1934663	1932885	1762
GofDak_1024-768_new	12	3	25	<?xml version="1.0"?>\n<Clock xmlns:dt="urn:schemas-microsoft-com:datatypes"><Description dt:dt="string">E-Prime Primary Realtime Clock</Description><StartTime><Timestamp dt:dt="int">0</Timestamp><DateUtc dt:dt="string">2017-05-09T13:45:45Z</DateUtc></StartTime><FrequencyChanges><FrequencyChange><Frequency dt:dt="r8">3312949</Frequency><Timestamp dt:dt="r8">67195827474</Timestamp><Current dt:dt="…	75.029	2560894	2557394	2560894	2557378	1	right	-1522994890	2017-09-05	15:45:45	13:45:45	female	128362	20597	-1	20489	129410	128382	-1	128362	548938	544955	-1	544942	19				1	9	17	phaseUPFAce	phaseXPface	7	NF06	1938586	1938286	1938586	1938282	d	1938282	1936646	1938282	1936629	1636
GofDak_1024-768_new	12	3	25	<?xml version="1.0"?>\n<Clock xmlns:dt="urn:schemas-microsoft-com:datatypes"><Description dt:dt="string">E-Prime Primary Realtime Clock</Description><StartTime><Timestamp dt:dt="int">0</Timestamp><DateUtc dt:dt="string">2017-05-09T13:45:45Z</DateUtc></StartTime><FrequencyChanges><FrequencyChange><Frequency dt:dt="r8">3312949</Frequency><Timestamp dt:dt="r8">67195827474</Timestamp><Current dt:dt="…	75.029	2560894	2557394	2560894	2557378	1	right	-1522994890	2017-09-05	15:45:45	13:45:45	female	128362	20597	-1	20489	129410	128382	-1	128362	548938	544955	-1	544942	19				1	9	17	phaseUPFAce	phaseXPface	8	NM04	1942118	1941818	1942118	1941804	d	1941804	1940165	1941804	1940157	1639
GofDak_1024-768_new	12	3	25	<?xml version="1.0"?>\n<Clock xmlns:dt="urn:schemas-microsoft-com:datatypes"><Description dt:dt="string">E-Prime Primary Realtime Clock</Description><StartTime><Timestamp dt:dt="int">0</Timestamp><DateUtc dt:dt="string">2017-05-09T13:45:45Z</DateUtc></StartTime><FrequencyChanges><FrequencyChange><Frequency dt:dt="r8">3312949</Frequency><Timestamp dt:dt="r8">67195827474</Timestamp><Current dt:dt="…	75.029	2560894	2557394	2560894	2557378	1	right	-1522994890	2017-09-05	15:45:45	13:45:45	female	128362	20597	-1	20489	129410	128382	-1	128362	548938	544955	-1	544942	19				1	9	17	phaseUPFAce	phaseXPface	9	NF109	1945756	1945456	1945756	1945451	d	1945451	1943724	1945451	1943709	1727
GofDak_1024-768_new	12	3	25	<?xml version="1.0"?>\n<Clock xmlns:dt="urn:schemas-microsoft-com:datatypes"><Description dt:dt="string">E-Prime Primary Realtime Clock</Description><StartTime><Timestamp dt:dt="int">0</Timestamp><DateUtc dt:dt="string">2017-05-09T13:45:45Z</DateUtc></StartTime><FrequencyChanges><FrequencyChange><Frequency dt:dt="r8">3312949</Frequency><Timestamp dt:dt="r8">67195827474</Timestamp><Current dt:dt="…	75.029	2560894	2557394	2560894	2557378	1	right	-1522994890	2017-09-05	15:45:45	13:45:45	female	128362	20597	-1	20489	129410	128382	-1	128362	548938	544955	-1	544942	19				1	9	17	phaseUPFAce	phaseXPface	10	NM101	1949462	1949162	1949462	1949150	l	1949150	1947522	1949150	1947516	1628
GofDak_1024-768_new	12	3	25	<?xml version="1.0"?>\n<Clock xmlns:dt="urn:schemas-microsoft-com:datatypes"><Description dt:dt="string">E-Prime Primary Realtime Clock</Description><StartTime><Timestamp dt:dt="int">0</Timestamp><DateUtc dt:dt="string">2017-05-09T13:45:45Z</DateUtc></StartTime><FrequencyChanges><FrequencyChange><Frequency dt:dt="r8">3312949</Frequency><Timestamp dt:dt="r8">67195827474</Timestamp><Current dt:dt="…	75.029	2560894	2557394	2560894	2557378	1	right	-1522994890	2017-09-05	15:45:45	13:45:45	female	128362	20597	-1	20489	129410	128382	-1	128362	548938	544955	-1	544942	19				1	9	17	phaseUPFAce	phaseXPface	11	NM02	1952967	1952667	1952967	1952659	d	1952659	1950894	1952659	1950884	1765
GofDak_1024-768_new	12	3	25	<?xml version="1.0"?>\n<Clock xmlns:dt="urn:schemas-microsoft-com:datatypes"><Description dt:dt="string">E-Prime Primary Realtime Clock</Description><StartTime><Timestamp dt:dt="int">0</Timestamp><DateUtc dt:dt="string">2017-05-09T13:45:45Z</DateUtc></StartTime><FrequencyChanges><FrequencyChange><Frequency dt:dt="r8">3312949</Frequency><Timestamp dt:dt="r8">67195827474</Timestamp><Current dt:dt="…	75.029	2560894	2557394	2560894	2557378	1	right	-1522994890	2017-09-05	15:45:45	13:45:45	female	128362	20597	-1	20489	129410	128382	-1	128362	548938	544955	-1	544942	19				1	9	17	phaseUPFAce	phaseXPface	12	NF06	1956499	1956199	1956499	1956188	l	1956188	1954413	1956188	1954404	1775
GofDak_1024-768_new	12	3	25	<?xml version="1.0"?>\n<Clock xmlns:dt="urn:schemas-microsoft-com:datatypes"><Description dt:dt="string">E-Prime Primary Realtime Clock</Description><StartTime><Timestamp dt:dt="int">0</Timestamp><DateUtc dt:dt="string">2017-05-09T13:45:45Z</DateUtc></StartTime><FrequencyChanges><FrequencyChange><Frequency dt:dt="r8">3312949</Frequency><Timestamp dt:dt="r8">67195827474</Timestamp><Current dt:dt="…	75.029	2560894	2557394	2560894	2557378	1	right	-1522994890	2017-09-05	15:45:45	13:45:45	female	128362	20597	-1	20489	129410	128382	-1	128362	548938	544955	-1	544942	19				1	9	17	phaseUPFAce	phaseXPface	13	NF27	1960444	1960144	1960444	1960139	d	1960139	1958425	1960139	1958420	1714
GofDak_1024-768_new	12	3	25	<?xml version="1.0"?>\n<Clock xmlns:dt="urn:schemas-microsoft-com:datatypes"><Description dt:dt="string">E-Prime Primary Realtime Clock</Description><StartTime><Timestamp dt:dt="int">0</Timestamp><DateUtc dt:dt="string">2017-05-09T13:45:45Z</DateUtc></StartTime><FrequencyChanges><FrequencyChange><Frequency dt:dt="r8">3312949</Frequency><Timestamp dt:dt="r8">67195827474</Timestamp><Current dt:dt="…	75.029	2560894	2557394	2560894	2557378	1	right	-1522994890	2017-09-05	15:45:45	13:45:45	female	128362	20597	-1	20489	129410	128382	-1	128362	548938	544955	-1	544942	19				1	9	17	phaseUPFAce	phaseXPface	14	NM04	1964269	1963969	1964269	1963962	l	1963962	1962130	1963962	1962123	1832
GofDak_1024-768_new	12	3	25	<?xml version="1.0"?>\n<Clock xmlns:dt="urn:schemas-microsoft-com:datatypes"><Description dt:dt="string">E-Prime Primary Realtime Clock</Description><StartTime><Timestamp dt:dt="int">0</Timestamp><DateUtc dt:dt="string">2017-05-09T13:45:45Z</DateUtc></StartTime><FrequencyChanges><FrequencyChange><Frequency dt:dt="r8">3312949</Frequency><Timestamp dt:dt="r8">67195827474</Timestamp><Current dt:dt="…	75.029	2560894	2557394	2560894	2557378	1	right	-1522994890	2017-09-05	15:45:45	13:45:45	female	128362	20597	-1	20489	129410	128382	-1	128362	548938	544955	-1	544942	19				1	9	17	phaseUPFAce	phaseXPface	15	NM03	1968281	1967981	1968281	1967972	d	1967972	1966155	1967972	1966147	1817
GofDak_1024-768_new	12	3	25	<?xml version="1.0"?>\n<Clock xmlns:dt="urn:schemas-microsoft-com:datatypes"><Description dt:dt="string">E-Prime Primary Realtime Clock</Description><StartTime><Timestamp dt:dt="int">0</Timestamp><DateUtc dt:dt="string">2017-05-09T13:45:45Z</DateUtc></StartTime><FrequencyChanges><FrequencyChange><Frequency dt:dt="r8">3312949</Frequency><Timestamp dt:dt="r8">67195827474</Timestamp><Current dt:dt="…	75.029	2560894	2557394	2560894	2557378	1	right	-1522994890	2017-09-05	15:45:45	13:45:45	female	128362	20597	-1	20489	129410	128382	-1	128362	548938	544955	-1	544942	19				1	9	17	phaseUPFAce	phaseXPface	16	NM02	1971680	1971380	1971680	1971365	d	1971365	1969834	1971365	1969827	1531
GofDak_1024-768_new	12	3	25	<?xml version="1.0"?>\n<Clock xmlns:dt="urn:schemas-microsoft-com:datatypes"><Description dt:dt="string">E-Prime Primary Realtime Clock</Description><StartTime><Timestamp dt:dt="int">0</Timestamp><DateUtc dt:dt="string">2017-05-09T13:45:45Z</DateUtc></StartTime><FrequencyChanges><FrequencyChange><Frequency dt:dt="r8">3312949</Frequency><Timestamp dt:dt="r8">67195827474</Timestamp><Current dt:dt="…	75.029	2560894	2557394	2560894	2557378	1	right	-1522994890	2017-09-05	15:45:45	13:45:45	female	128362	20597	-1	20489	129410	128382	-1	128362	548938	544955	-1	544942	19				1	9	17	phaseUPFAce	phaseXPface	17	NM101	1975252	1974952	1975252	1974937	l	1974937	1973366	1974937	1973355	1571
GofDak_1024-768_new	12	3	25	<?xml version="1.0"?>\n<Clock xmlns:dt="urn:schemas-microsoft-com:datatypes"><Description dt:dt="string">E-Prime Primary Realtime Clock</Description><StartTime><Timestamp dt:dt="int">0</Timestamp><DateUtc dt:dt="string">2017-05-09T13:45:45Z</DateUtc></StartTime><FrequencyChanges><FrequencyChange><Frequency dt:dt="r8">3312949</Frequency><Timestamp dt:dt="r8">67195827474</Timestamp><Current dt:dt="…	75.029	2560894	2557394	2560894	2557378	1	right	-1522994890	2017-09-05	15:45:45	13:45:45	female	128362	20597	-1	20489	129410	128382	-1	128362	548938	544955	-1	544942	19				1	9	17	phaseUPFAce	phaseXPface	18	NF11	1979330	1979030	1979330	1979020	d	1979020	1977497	1979020	1977491	1523
GofDak_1024-768_new	12	3	25	<?xml version="1.0"?>\n<Clock xmlns:dt="urn:schemas-microsoft-com:datatypes"><Description dt:dt="string">E-Prime Primary Realtime Clock</Description><StartTime><Timestamp dt:dt="int">0</Timestamp><DateUtc dt:dt="string">2017-05-09T13:45:45Z</DateUtc></StartTime><FrequencyChanges><FrequencyChange><Frequency dt:dt="r8">3312949</Frequency><Timestamp dt:dt="r8">67195827474</Timestamp><Current dt:dt="…	75.029	2560894	2557394	2560894	2557378	1	right	-1522994890	2017-09-05	15:45:45	13:45:45	female	128362	20597	-1	20489	129410	128382	-1	128362	548938	544955	-1	544942	19				1	9	17	phaseUPFAce	phaseXPface	19	NF105	1982782	1982482	1982782	1982470	d	1982470	1980923	1982470	1980914	1547
GofDak_1024-768_new	12	3	25	<?xml version="1.0"?>\n<Clock xmlns:dt="urn:schemas-microsoft-com:datatypes"><Description dt:dt="string">E-Prime Primary Realtime Clock</Description><StartTime><Timestamp dt:dt="int">0</Timestamp><DateUtc dt:dt="string">2017-05-09T13:45:45Z</DateUtc></StartTime><FrequencyChanges><FrequencyChange><Frequency dt:dt="r8">3312949</Frequency><Timestamp dt:dt="r8">67195827474</Timestamp><Current dt:dt="…	75.029	2560894	2557394	2560894	2557378	1	right	-1522994890	2017-09-05	15:45:45	13:45:45	female	128362	20597	-1	20489	129410	128382	-1	128362	548938	544955	-1	544942	19				1	9	17	phaseUPFAce	phaseXPface	20	NM04	1986514	1986214	1986514	1986202	l	1986202	1984468	1986202	1984450	1734
GofDak_1024-768_new	12	3	25	<?xml version="1.0"?>\n<Clock xmlns:dt="urn:schemas-microsoft-com:datatypes"><Description dt:dt="string">E-Prime Primary Realtime Clock</Description><StartTime><Timestamp dt:dt="int">0</Timestamp><DateUtc dt:dt="string">2017-05-09T13:45:45Z</DateUtc></StartTime><FrequencyChanges><FrequencyChange><Frequency dt:dt="r8">3312949</Frequency><Timestamp dt:dt="r8">67195827474</Timestamp><Current dt:dt="…	75.029	2560894	2557394	2560894	2557378	1	right	-1522994890	2017-09-05	15:45:45	13:45:45	female	128362	20597	-1	20489	129410	128382	-1	128362	548938	544955	-1	544942	20				2	9	18	phaseINVFAce	phaseXPface	1	NF06	1990259	1989959	1990259	1989950	d	1989950	1988307	1989950	1988290	1643
GofDak_1024-768_new	12	3	25	<?xml version="1.0"?>\n<Clock xmlns:dt="urn:schemas-microsoft-com:datatypes"><Description dt:dt="string">E-Prime Primary Realtime Clock</Description><StartTime><Timestamp dt:dt="int">0</Timestamp><DateUtc dt:dt="string">2017-05-09T13:45:45Z</DateUtc></StartTime><FrequencyChanges><FrequencyChange><Frequency dt:dt="r8">3312949</Frequency><Timestamp dt:dt="r8">67195827474</Timestamp><Current dt:dt="…	75.029	2560894	2557394	2560894	2557378	1	right	-1522994890	2017-09-05	15:45:45	13:45:45	female	128362	20597	-1	20489	129410	128382	-1	128362	548938	544955	-1	544942	20				2	9	18	phaseINVFAce	phaseXPface	2	NF105	1993911	1993611	1993911	1993601	l	1993601	1991812	1993601	1991794	1789
GofDak_1024-768_new	12	3	25	<?xml version="1.0"?>\n<Clock xmlns:dt="urn:schemas-microsoft-com:datatypes"><Description dt:dt="string">E-Prime Primary Realtime Clock</Description><StartTime><Timestamp dt:dt="int">0</Timestamp><DateUtc dt:dt="string">2017-05-09T13:45:45Z</DateUtc></StartTime><FrequencyChanges><FrequencyChange><Frequency dt:dt="r8">3312949</Frequency><Timestamp dt:dt="r8">67195827474</Timestamp><Current dt:dt="…	75.029	2560894	2557394	2560894	2557378	1	right	-1522994890	2017-09-05	15:45:45	13:45:45	female	128362	20597	-1	20489	129410	128382	-1	128362	548938	544955	-1	544942	20				2	9	18	phaseINVFAce	phaseXPface	3	NF06	1997430	1997130	1997430	1997127	l	1997127	1995477	1997127	1995466	1650
GofDak_1024-768_new	12	3	25	<?xml version="1.0"?>\n<Clock xmlns:dt="urn:schemas-microsoft-com:datatypes"><Description dt:dt="string">E-Prime Primary Realtime Clock</Description><StartTime><Timestamp dt:dt="int">0</Timestamp><DateUtc dt:dt="string">2017-05-09T13:45:45Z</DateUtc></StartTime><FrequencyChanges><FrequencyChange><Frequency dt:dt="r8">3312949</Frequency><Timestamp dt:dt="r8">67195827474</Timestamp><Current dt:dt="…	75.029	2560894	2557394	2560894	2557378	1	right	-1522994890	2017-09-05	15:45:45	13:45:45	female	128362	20597	-1	20489	129410	128382	-1	128362	548938	544955	-1	544942	20				2	9	18	phaseINVFAce	phaseXPface	4	NM09	2001442	2001142	2001442	2001128	d	2001128	1999222	2001128	1999209	1906
GofDak_1024-768_new	12	3	25	<?xml version="1.0"?>\n<Clock xmlns:dt="urn:schemas-microsoft-com:datatypes"><Description dt:dt="string">E-Prime Primary Realtime Clock</Description><StartTime><Timestamp dt:dt="int">0</Timestamp><DateUtc dt:dt="string">2017-05-09T13:45:45Z</DateUtc></StartTime><FrequencyChanges><FrequencyChange><Frequency dt:dt="r8">3312949</Frequency><Timestamp dt:dt="r8">67195827474</Timestamp><Current dt:dt="…	75.029	2560894	2557394	2560894	2557378	1	right	-1522994890	2017-09-05	15:45:45	13:45:45	female	128362	20597	-1	20489	129410	128382	-1	128362	548938	544955	-1	544942	20				2	9	18	phaseINVFAce	phaseXPface	5	NM03	2004867	2004567	2004867	2004561	l	2004561	2002994	2004561	2002977	1567
GofDak_1024-768_new	12	3	25	<?xml version="1.0"?>\n<Clock xmlns:dt="urn:schemas-microsoft-com:datatypes"><Description dt:dt="string">E-Prime Primary Realtime Clock</Description><StartTime><Timestamp dt:dt="int">0</Timestamp><DateUtc dt:dt="string">2017-05-09T13:45:45Z</DateUtc></StartTime><FrequencyChanges><FrequencyChange><Frequency dt:dt="r8">3312949</Frequency><Timestamp dt:dt="r8">67195827474</Timestamp><Current dt:dt="…	75.029	2560894	2557394	2560894	2557378	1	right	-1522994890	2017-09-05	15:45:45	13:45:45	female	128362	20597	-1	20489	129410	128382	-1	128362	548938	544955	-1	544942	20				2	9	18	phaseINVFAce	phaseXPface	6	NF01	2008186	2007886	2008186	2007880	d	2007880	2006206	2007880	2006193	1674
GofDak_1024-768_new	12	3	25	<?xml version="1.0"?>\n<Clock xmlns:dt="urn:schemas-microsoft-com:datatypes"><Description dt:dt="string">E-Prime Primary Realtime Clock</Description><StartTime><Timestamp dt:dt="int">0</Timestamp><DateUtc dt:dt="string">2017-05-09T13:45:45Z</DateUtc></StartTime><FrequencyChanges><FrequencyChange><Frequency dt:dt="r8">3312949</Frequency><Timestamp dt:dt="r8">67195827474</Timestamp><Current dt:dt="…	75.029	2560894	2557394	2560894	2557378	1	right	-1522994890	2017-09-05	15:45:45	13:45:45	female	128362	20597	-1	20489	129410	128382	-1	128362	548938	544955	-1	544942	20				2	9	18	phaseINVFAce	phaseXPface	7	NF11	2011584	2011284	2011584	2011278	d	2011278	2009672	2011278	2009665	1606
GofDak_1024-768_new	12	3	25	<?xml version="1.0"?>\n<Clock xmlns:dt="urn:schemas-microsoft-com:datatypes"><Description dt:dt="string">E-Prime Primary Realtime Clock</Description><StartTime><Timestamp dt:dt="int">0</Timestamp><DateUtc dt:dt="string">2017-05-09T13:45:45Z</DateUtc></StartTime><FrequencyChanges><FrequencyChange><Frequency dt:dt="r8">3312949</Frequency><Timestamp dt:dt="r8">67195827474</Timestamp><Current dt:dt="…	75.029	2560894	2557394	2560894	2557378	1	right	-1522994890	2017-09-05	15:45:45	13:45:45	female	128362	20597	-1	20489	129410	128382	-1	128362	548938	544955	-1	544942	20				2	9	18	phaseINVFAce	phaseXPface	8	NF105	2015716	2015416	2015716	2015412	l	2015412	2013510	2015412	2013497	1902
GofDak_1024-768_new	12	3	25	<?xml version="1.0"?>\n<Clock xmlns:dt="urn:schemas-microsoft-com:datatypes"><Description dt:dt="string">E-Prime Primary Realtime Clock</Description><StartTime><Timestamp dt:dt="int">0</Timestamp><DateUtc dt:dt="string">2017-05-09T13:45:45Z</DateUtc></StartTime><FrequencyChanges><FrequencyChange><Frequency dt:dt="r8">3312949</Frequency><Timestamp dt:dt="r8">67195827474</Timestamp><Current dt:dt="…	75.029	2560894	2557394	2560894	2557378	1	right	-1522994890	2017-09-05	15:45:45	13:45:45	female	128362	20597	-1	20489	129410	128382	-1	128362	548938	544955	-1	544942	20				2	9	18	phaseINVFAce	phaseXPface	9	NF06	2019035	2018735	2019035	2018731	d	2018731	2017029	2018731	2017016	1702
GofDak_1024-768_new	12	3	25	<?xml version="1.0"?>\n<Clock xmlns:dt="urn:schemas-microsoft-com:datatypes"><Description dt:dt="string">E-Prime Primary Realtime Clock</Description><StartTime><Timestamp dt:dt="int">0</Timestamp><DateUtc dt:dt="string">2017-05-09T13:45:45Z</DateUtc></StartTime><FrequencyChanges><FrequencyChange><Frequency dt:dt="r8">3312949</Frequency><Timestamp dt:dt="r8">67195827474</Timestamp><Current dt:dt="…	75.029	2560894	2557394	2560894	2557378	1	right	-1522994890	2017-09-05	15:45:45	13:45:45	female	128362	20597	-1	20489	129410	128382	-1	128362	548938	544955	-1	544942	20				2	9	18	phaseINVFAce	phaseXPface	10	NF105	2022513	2022213	2022513	2022201	d	2022201	2020321	2022201	2020304	1880
GofDak_1024-768_new	12	3	25	<?xml version="1.0"?>\n<Clock xmlns:dt="urn:schemas-microsoft-com:datatypes"><Description dt:dt="string">E-Prime Primary Realtime Clock</Description><StartTime><Timestamp dt:dt="int">0</Timestamp><DateUtc dt:dt="string">2017-05-09T13:45:45Z</DateUtc></StartTime><FrequencyChanges><FrequencyChange><Frequency dt:dt="r8">3312949</Frequency><Timestamp dt:dt="r8">67195827474</Timestamp><Current dt:dt="…	75.029	2560894	2557394	2560894	2557378	1	right	-1522994890	2017-09-05	15:45:45	13:45:45	female	128362	20597	-1	20489	129410	128382	-1	128362	548938	544955	-1	544942	20				2	9	18	phaseINVFAce	phaseXPface	11	NF04	2025952	2025652	2025952	2025646	d	2025646	2023706	2025646	2023688	1940
GofDak_1024-768_new	12	3	25	<?xml version="1.0"?>\n<Clock xmlns:dt="urn:schemas-microsoft-com:datatypes"><Description dt:dt="string">E-Prime Primary Realtime Clock</Description><StartTime><Timestamp dt:dt="int">0</Timestamp><DateUtc dt:dt="string">2017-05-09T13:45:45Z</DateUtc></StartTime><FrequencyChanges><FrequencyChange><Frequency dt:dt="r8">3312949</Frequency><Timestamp dt:dt="r8">67195827474</Timestamp><Current dt:dt="…	75.029	2560894	2557394	2560894	2557378	1	right	-1522994890	2017-09-05	15:45:45	13:45:45	female	128362	20597	-1	20489	129410	128382	-1	128362	548938	544955	-1	544942	20				2	9	18	phaseINVFAce	phaseXPface	12	NF09	2029497	2029197	2029497	2029189	d	2029189	2027478	2029189	2027472	1711
GofDak_1024-768_new	12	3	25	<?xml version="1.0"?>\n<Clock xmlns:dt="urn:schemas-microsoft-com:datatypes"><Description dt:dt="string">E-Prime Primary Realtime Clock</Description><StartTime><Timestamp dt:dt="int">0</Timestamp><DateUtc dt:dt="string">2017-05-09T13:45:45Z</DateUtc></StartTime><FrequencyChanges><FrequencyChange><Frequency dt:dt="r8">3312949</Frequency><Timestamp dt:dt="r8">67195827474</Timestamp><Current dt:dt="…	75.029	2560894	2557394	2560894	2557378	1	right	-1522994890	2017-09-05	15:45:45	13:45:45	female	128362	20597	-1	20489	129410	128382	-1	128362	548938	544955	-1	544942	20				2	9	18	phaseINVFAce	phaseXPface	13	NF09	2033043	2032743	2033043	2032734	d	2032734	2030917	2032734	2030904	1817
GofDak_1024-768_new	12	3	25	<?xml version="1.0"?>\n<Clock xmlns:dt="urn:schemas-microsoft-com:datatypes"><Description dt:dt="string">E-Prime Primary Realtime Clock</Description><StartTime><Timestamp dt:dt="int">0</Timestamp><DateUtc dt:dt="string">2017-05-09T13:45:45Z</DateUtc></StartTime><FrequencyChanges><FrequencyChange><Frequency dt:dt="r8">3312949</Frequency><Timestamp dt:dt="r8">67195827474</Timestamp><Current dt:dt="…	75.029	2560894	2557394	2560894	2557378	1	right	-1522994890	2017-09-05	15:45:45	13:45:45	female	128362	20597	-1	20489	129410	128382	-1	128362	548938	544955	-1	544942	20				2	9	18	phaseINVFAce	phaseXPface	14	NM13	2036215	2035915	2036215	2035903	l	2035903	2034329	2035903	2034319	1574
GofDak_1024-768_new	12	3	25	<?xml version="1.0"?>\n<Clock xmlns:dt="urn:schemas-microsoft-com:datatypes"><Description dt:dt="string">E-Prime Primary Realtime Clock</Description><StartTime><Timestamp dt:dt="int">0</Timestamp><DateUtc dt:dt="string">2017-05-09T13:45:45Z</DateUtc></StartTime><FrequencyChanges><FrequencyChange><Frequency dt:dt="r8">3312949</Frequency><Timestamp dt:dt="r8">67195827474</Timestamp><Current dt:dt="…	75.029	2560894	2557394	2560894	2557378	1	right	-1522994890	2017-09-05	15:45:45	13:45:45	female	128362	20597	-1	20489	129410	128382	-1	128362	548938	544955	-1	544942	20				2	9	18	phaseINVFAce	phaseXPface	15	NF11	2039627	2039327	2039627	2039323	l	2039323	2037714	2039323	2037703	1609
GofDak_1024-768_new	12	3	25	<?xml version="1.0"?>\n<Clock xmlns:dt="urn:schemas-microsoft-com:datatypes"><Description dt:dt="string">E-Prime Primary Realtime Clock</Description><StartTime><Timestamp dt:dt="int">0</Timestamp><DateUtc dt:dt="string">2017-05-09T13:45:45Z</DateUtc></StartTime><FrequencyChanges><FrequencyChange><Frequency dt:dt="r8">3312949</Frequency><Timestamp dt:dt="r8">67195827474</Timestamp><Current dt:dt="…	75.029	2560894	2557394	2560894	2557378	1	right	-1522994890	2017-09-05	15:45:45	13:45:45	female	128362	20597	-1	20489	129410	128382	-1	128362	548938	544955	-1	544942	20				2	9	18	phaseINVFAce	phaseXPface	16	NF27	2043425	2043125	2043425	2043119	d	2043119	2041553	2043119	2041543	1566
GofDak_1024-768_new	12	3	25	<?xml version="1.0"?>\n<Clock xmlns:dt="urn:schemas-microsoft-com:datatypes"><Description dt:dt="string">E-Prime Primary Realtime Clock</Description><StartTime><Timestamp dt:dt="int">0</Timestamp><DateUtc dt:dt="string">2017-05-09T13:45:45Z</DateUtc></StartTime><FrequencyChanges><FrequencyChange><Frequency dt:dt="r8">3312949</Frequency><Timestamp dt:dt="r8">67195827474</Timestamp><Current dt:dt="…	75.029	2560894	2557394	2560894	2557378	1	right	-1522994890	2017-09-05	15:45:45	13:45:45	female	128362	20597	-1	20489	129410	128382	-1	128362	548938	544955	-1	544942	20				2	9	18	phaseINVFAce	phaseXPface	17	NM101	2046877	2046577	2046877	2046570	d	2046570	2044791	2046570	2044783	1779
GofDak_1024-768_new	12	3	25	<?xml version="1.0"?>\n<Clock xmlns:dt="urn:schemas-microsoft-com:datatypes"><Description dt:dt="string">E-Prime Primary Realtime Clock</Description><StartTime><Timestamp dt:dt="int">0</Timestamp><DateUtc dt:dt="string">2017-05-09T13:45:45Z</DateUtc></StartTime><FrequencyChanges><FrequencyChange><Frequency dt:dt="r8">3312949</Frequency><Timestamp dt:dt="r8">67195827474</Timestamp><Current dt:dt="…	75.029	2560894	2557394	2560894	2557378	1	right	-1522994890	2017-09-05	15:45:45	13:45:45	female	128362	20597	-1	20489	129410	128382	-1	128362	548938	544955	-1	544942	20				2	9	18	phaseINVFAce	phaseXPface	18	NM21	2050649	2050349	2050649	2050345	l	2050345	2048790	2050345	2048775	1555
GofDak_1024-768_new	12	3	25	<?xml version="1.0"?>\n<Clock xmlns:dt="urn:schemas-microsoft-com:datatypes"><Description dt:dt="string">E-Prime Primary Realtime Clock</Description><StartTime><Timestamp dt:dt="int">0</Timestamp><DateUtc dt:dt="string">2017-05-09T13:45:45Z</DateUtc></StartTime><FrequencyChanges><FrequencyChange><Frequency dt:dt="r8">3312949</Frequency><Timestamp dt:dt="r8">67195827474</Timestamp><Current dt:dt="…	75.029	2560894	2557394	2560894	2557378	1	right	-1522994890	2017-09-05	15:45:45	13:45:45	female	128362	20597	-1	20489	129410	128382	-1	128362	548938	544955	-1	544942	20				2	9	18	phaseINVFAce	phaseXPface	19	NF09	2054315	2054015	2054315	2054011	l	2054011	2052322	2054011	2052310	1689
GofDak_1024-768_new	12	3	25	<?xml version="1.0"?>\n<Clock xmlns:dt="urn:schemas-microsoft-com:datatypes"><Description dt:dt="string">E-Prime Primary Realtime Clock</Description><StartTime><Timestamp dt:dt="int">0</Timestamp><DateUtc dt:dt="string">2017-05-09T13:45:45Z</DateUtc></StartTime><FrequencyChanges><FrequencyChange><Frequency dt:dt="r8">3312949</Frequency><Timestamp dt:dt="r8">67195827474</Timestamp><Current dt:dt="…	75.029	2560894	2557394	2560894	2557378	1	right	-1522994890	2017-09-05	15:45:45	13:45:45	female	128362	20597	-1	20489	129410	128382	-1	128362	548938	544955	-1	544942	20				2	9	18	phaseINVFAce	phaseXPface	20	NF11	2057900	2057600	2057900	2057586	d	2057586	2055734	2057586	2055718	1852
GofDak_1024-768_new	12	3	25	<?xml version="1.0"?>\n<Clock xmlns:dt="urn:schemas-microsoft-com:datatypes"><Description dt:dt="string">E-Prime Primary Realtime Clock</Description><StartTime><Timestamp dt:dt="int">0</Timestamp><DateUtc dt:dt="string">2017-05-09T13:45:45Z</DateUtc></StartTime><FrequencyChanges><FrequencyChange><Frequency dt:dt="r8">3312949</Frequency><Timestamp dt:dt="r8">67195827474</Timestamp><Current dt:dt="…	75.029	2560894	2557394	2560894	2557378	1	right	-1522994890	2017-09-05	15:45:45	13:45:45	female	128362	20597	-1	20489	129410	128382	-1	128362	548938	544955	-1	544942	21				1	10	19	phaseUPFAce	phaseXPface	1	NF109	2083277	2082977	2083277	2082971	d	2082971	2081231	2082971	2081218	1740
GofDak_1024-768_new	12	3	25	<?xml version="1.0"?>\n<Clock xmlns:dt="urn:schemas-microsoft-com:datatypes"><Description dt:dt="string">E-Prime Primary Realtime Clock</Description><StartTime><Timestamp dt:dt="int">0</Timestamp><DateUtc dt:dt="string">2017-05-09T13:45:45Z</DateUtc></StartTime><FrequencyChanges><FrequencyChange><Frequency dt:dt="r8">3312949</Frequency><Timestamp dt:dt="r8">67195827474</Timestamp><Current dt:dt="…	75.029	2560894	2557394	2560894	2557378	1	right	-1522994890	2017-09-05	15:45:45	13:45:45	female	128362	20597	-1	20489	129410	128382	-1	128362	548938	544955	-1	544942	21				1	10	19	phaseUPFAce	phaseXPface	2	NM10	2086862	2086562	2086862	2086548	l	2086548	2084696	2086548	2084685	1852
GofDak_1024-768_new	12	3	25	<?xml version="1.0"?>\n<Clock xmlns:dt="urn:schemas-microsoft-com:datatypes"><Description dt:dt="string">E-Prime Primary Realtime Clock</Description><StartTime><Timestamp dt:dt="int">0</Timestamp><DateUtc dt:dt="string">2017-05-09T13:45:45Z</DateUtc></StartTime><FrequencyChanges><FrequencyChange><Frequency dt:dt="r8">3312949</Frequency><Timestamp dt:dt="r8">67195827474</Timestamp><Current dt:dt="…	75.029	2560894	2557394	2560894	2557378	1	right	-1522994890	2017-09-05	15:45:45	13:45:45	female	128362	20597	-1	20489	129410	128382	-1	128362	548938	544955	-1	544942	21				1	10	19	phaseUPFAce	phaseXPface	3	NM09	2090261	2089961	2090261	2089948	l	2089948	2088148	2089948	2088140	1800
GofDak_1024-768_new	12	3	25	<?xml version="1.0"?>\n<Clock xmlns:dt="urn:schemas-microsoft-com:datatypes"><Description dt:dt="string">E-Prime Primary Realtime Clock</Description><StartTime><Timestamp dt:dt="int">0</Timestamp><DateUtc dt:dt="string">2017-05-09T13:45:45Z</DateUtc></StartTime><FrequencyChanges><FrequencyChange><Frequency dt:dt="r8">3312949</Frequency><Timestamp dt:dt="r8">67195827474</Timestamp><Current dt:dt="…	75.029	2560894	2557394	2560894	2557378	1	right	-1522994890	2017-09-05	15:45:45	13:45:45	female	128362	20597	-1	20489	129410	128382	-1	128362	548938	544955	-1	544942	21				1	10	19	phaseUPFAce	phaseXPface	4	NF06	2093406	2093106	2093406	2093097	d	2093097	2091240	2093097	2091228	1857
GofDak_1024-768_new	12	3	25	<?xml version="1.0"?>\n<Clock xmlns:dt="urn:schemas-microsoft-com:datatypes"><Description dt:dt="string">E-Prime Primary Realtime Clock</Description><StartTime><Timestamp dt:dt="int">0</Timestamp><DateUtc dt:dt="string">2017-05-09T13:45:45Z</DateUtc></StartTime><FrequencyChanges><FrequencyChange><Frequency dt:dt="r8">3312949</Frequency><Timestamp dt:dt="r8">67195827474</Timestamp><Current dt:dt="…	75.029	2560894	2557394	2560894	2557378	1	right	-1522994890	2017-09-05	15:45:45	13:45:45	female	128362	20597	-1	20489	129410	128382	-1	128362	548938	544955	-1	544942	21				1	10	19	phaseUPFAce	phaseXPface	5	NM21	2096885	2096585	2096885	2096581	l	2096581	2094586	2096581	2094572	1995
GofDak_1024-768_new	12	3	25	<?xml version="1.0"?>\n<Clock xmlns:dt="urn:schemas-microsoft-com:datatypes"><Description dt:dt="string">E-Prime Primary Realtime Clock</Description><StartTime><Timestamp dt:dt="int">0</Timestamp><DateUtc dt:dt="string">2017-05-09T13:45:45Z</DateUtc></StartTime><FrequencyChanges><FrequencyChange><Frequency dt:dt="r8">3312949</Frequency><Timestamp dt:dt="r8">67195827474</Timestamp><Current dt:dt="…	75.029	2560894	2557394	2560894	2557378	1	right	-1522994890	2017-09-05	15:45:45	13:45:45	female	128362	20597	-1	20489	129410	128382	-1	128362	548938	544955	-1	544942	21				1	10	19	phaseUPFAce	phaseXPface	6	NF09	2101590	2101290	2101590	2101277	l	2101277	2099664	2101277	2099652	1613
GofDak_1024-768_new	12	3	25	<?xml version="1.0"?>\n<Clock xmlns:dt="urn:schemas-microsoft-com:datatypes"><Description dt:dt="string">E-Prime Primary Realtime Clock</Description><StartTime><Timestamp dt:dt="int">0</Timestamp><DateUtc dt:dt="string">2017-05-09T13:45:45Z</DateUtc></StartTime><FrequencyChanges><FrequencyChange><Frequency dt:dt="r8">3312949</Frequency><Timestamp dt:dt="r8">67195827474</Timestamp><Current dt:dt="…	75.029	2560894	2557394	2560894	2557378	1	right	-1522994890	2017-09-05	15:45:45	13:45:45	female	128362	20597	-1	20489	129410	128382	-1	128362	548938	544955	-1	544942	21				1	10	19	phaseUPFAce	phaseXPface	7	NF04	2105308	2105008	2105308	2105002	d	2105002	2103022	2105002	2103012	1980
GofDak_1024-768_new	12	3	25	<?xml version="1.0"?>\n<Clock xmlns:dt="urn:schemas-microsoft-com:datatypes"><Description dt:dt="string">E-Prime Primary Realtime Clock</Description><StartTime><Timestamp dt:dt="int">0</Timestamp><DateUtc dt:dt="string">2017-05-09T13:45:45Z</DateUtc></StartTime><FrequencyChanges><FrequencyChange><Frequency dt:dt="r8">3312949</Frequency><Timestamp dt:dt="r8">67195827474</Timestamp><Current dt:dt="…	75.029	2560894	2557394	2560894	2557378	1	right	-1522994890	2017-09-05	15:45:45	13:45:45	female	128362	20597	-1	20489	129410	128382	-1	128362	548938	544955	-1	544942	21				1	10	19	phaseUPFAce	phaseXPface	8	NM09	2108627	2108327	2108627	2108324	l	2108324	2106554	2108324	2106547	1770
GofDak_1024-768_new	12	3	25	<?xml version="1.0"?>\n<Clock xmlns:dt="urn:schemas-microsoft-com:datatypes"><Description dt:dt="string">E-Prime Primary Realtime Clock</Description><StartTime><Timestamp dt:dt="int">0</Timestamp><DateUtc dt:dt="string">2017-05-09T13:45:45Z</DateUtc></StartTime><FrequencyChanges><FrequencyChange><Frequency dt:dt="r8">3312949</Frequency><Timestamp dt:dt="r8">67195827474</Timestamp><Current dt:dt="…	75.029	2560894	2557394	2560894	2557378	1	right	-1522994890	2017-09-05	15:45:45	13:45:45	female	128362	20597	-1	20489	129410	128382	-1	128362	548938	544955	-1	544942	21				1	10	19	phaseUPFAce	phaseXPface	9	NM13	2111346	2111046	2111346	2111042	l	2111042	2109527	2111042	2109515	1515
GofDak_1024-768_new	12	3	25	<?xml version="1.0"?>\n<Clock xmlns:dt="urn:schemas-microsoft-com:datatypes"><Description dt:dt="string">E-Prime Primary Realtime Clock</Description><StartTime><Timestamp dt:dt="int">0</Timestamp><DateUtc dt:dt="string">2017-05-09T13:45:45Z</DateUtc></StartTime><FrequencyChanges><FrequencyChange><Frequency dt:dt="r8">3312949</Frequency><Timestamp dt:dt="r8">67195827474</Timestamp><Current dt:dt="…	75.029	2560894	2557394	2560894	2557378	1	right	-1522994890	2017-09-05	15:45:45	13:45:45	female	128362	20597	-1	20489	129410	128382	-1	128362	548938	544955	-1	544942	21				1	10	19	phaseUPFAce	phaseXPface	10	NM08	2114132	2113832	2114132	2113822	l	2113822	2112299	2113822	2112283	1523
GofDak_1024-768_new	12	3	25	<?xml version="1.0"?>\n<Clock xmlns:dt="urn:schemas-microsoft-com:datatypes"><Description dt:dt="string">E-Prime Primary Realtime Clock</Description><StartTime><Timestamp dt:dt="int">0</Timestamp><DateUtc dt:dt="string">2017-05-09T13:45:45Z</DateUtc></StartTime><FrequencyChanges><FrequencyChange><Frequency dt:dt="r8">3312949</Frequency><Timestamp dt:dt="r8">67195827474</Timestamp><Current dt:dt="…	75.029	2560894	2557394	2560894	2557378	1	right	-1522994890	2017-09-05	15:45:45	13:45:45	female	128362	20597	-1	20489	129410	128382	-1	128362	548938	544955	-1	544942	21				1	10	19	phaseUPFAce	phaseXPface	11	NF04	2117903	2117603	2117903	2117589	l	2117589	2116031	2117589	2116019	1558
GofDak_1024-768_new	12	3	25	<?xml version="1.0"?>\n<Clock xmlns:dt="urn:schemas-microsoft-com:datatypes"><Description dt:dt="string">E-Prime Primary Realtime Clock</Description><StartTime><Timestamp dt:dt="int">0</Timestamp><DateUtc dt:dt="string">2017-05-09T13:45:45Z</DateUtc></StartTime><FrequencyChanges><FrequencyChange><Frequency dt:dt="r8">3312949</Frequency><Timestamp dt:dt="r8">67195827474</Timestamp><Current dt:dt="…	75.029	2560894	2557394	2560894	2557378	1	right	-1522994890	2017-09-05	15:45:45	13:45:45	female	128362	20597	-1	20489	129410	128382	-1	128362	548938	544955	-1	544942	21				1	10	19	phaseUPFAce	phaseXPface	12	NF105	2123195	2122895	2123195	2122885	l	2122885	2121349	2122885	2121339	1536
GofDak_1024-768_new	12	3	25	<?xml version="1.0"?>\n<Clock xmlns:dt="urn:schemas-microsoft-com:datatypes"><Description dt:dt="string">E-Prime Primary Realtime Clock</Description><StartTime><Timestamp dt:dt="int">0</Timestamp><DateUtc dt:dt="string">2017-05-09T13:45:45Z</DateUtc></StartTime><FrequencyChanges><FrequencyChange><Frequency dt:dt="r8">3312949</Frequency><Timestamp dt:dt="r8">67195827474</Timestamp><Current dt:dt="…	75.029	2560894	2557394	2560894	2557378	1	right	-1522994890	2017-09-05	15:45:45	13:45:45	female	128362	20597	-1	20489	129410	128382	-1	128362	548938	544955	-1	544942	21				1	10	19	phaseUPFAce	phaseXPface	13	NM05	2127686	2127386	2127686	2127381	l	2127381	2125694	2127381	2125682	1687
GofDak_1024-768_new	12	3	25	<?xml version="1.0"?>\n<Clock xmlns:dt="urn:schemas-microsoft-com:datatypes"><Description dt:dt="string">E-Prime Primary Realtime Clock</Description><StartTime><Timestamp dt:dt="int">0</Timestamp><DateUtc dt:dt="string">2017-05-09T13:45:45Z</DateUtc></StartTime><FrequencyChanges><FrequencyChange><Frequency dt:dt="r8">3312949</Frequency><Timestamp dt:dt="r8">67195827474</Timestamp><Current dt:dt="…	75.029	2560894	2557394	2560894	2557378	1	right	-1522994890	2017-09-05	15:45:45	13:45:45	female	128362	20597	-1	20489	129410	128382	-1	128362	548938	544955	-1	544942	21				1	10	19	phaseUPFAce	phaseXPface	14	NF06	2132778	2132478	2132778	2132470	l	2132470	2130892	2132470	2130882	1578
GofDak_1024-768_new	12	3	25	<?xml version="1.0"?>\n<Clock xmlns:dt="urn:schemas-microsoft-com:datatypes"><Description dt:dt="string">E-Prime Primary Realtime Clock</Description><StartTime><Timestamp dt:dt="int">0</Timestamp><DateUtc dt:dt="string">2017-05-09T13:45:45Z</DateUtc></StartTime><FrequencyChanges><FrequencyChange><Frequency dt:dt="r8">3312949</Frequency><Timestamp dt:dt="r8">67195827474</Timestamp><Current dt:dt="…	75.029	2560894	2557394	2560894	2557378	1	right	-1522994890	2017-09-05	15:45:45	13:45:45	female	128362	20597	-1	20489	129410	128382	-1	128362	548938	544955	-1	544942	21				1	10	19	phaseUPFAce	phaseXPface	15	NF27	2138442	2138142	2138442	2138134	d	2138134	2136316	2138134	2136304	1818
GofDak_1024-768_new	12	3	25	<?xml version="1.0"?>\n<Clock xmlns:dt="urn:schemas-microsoft-com:datatypes"><Description dt:dt="string">E-Prime Primary Realtime Clock</Description><StartTime><Timestamp dt:dt="int">0</Timestamp><DateUtc dt:dt="string">2017-05-09T13:45:45Z</DateUtc></StartTime><FrequencyChanges><FrequencyChange><Frequency dt:dt="r8">3312949</Frequency><Timestamp dt:dt="r8">67195827474</Timestamp><Current dt:dt="…	75.029	2560894	2557394	2560894	2557378	1	right	-1522994890	2017-09-05	15:45:45	13:45:45	female	128362	20597	-1	20489	129410	128382	-1	128362	548938	544955	-1	544942	21				1	10	19	phaseUPFAce	phaseXPface	16	NM10	2142281	2141981	2142281	2141978	l	2141978	2140008	2141978	2139994	1970
GofDak_1024-768_new	12	3	25	<?xml version="1.0"?>\n<Clock xmlns:dt="urn:schemas-microsoft-com:datatypes"><Description dt:dt="string">E-Prime Primary Realtime Clock</Description><StartTime><Timestamp dt:dt="int">0</Timestamp><DateUtc dt:dt="string">2017-05-09T13:45:45Z</DateUtc></StartTime><FrequencyChanges><FrequencyChange><Frequency dt:dt="r8">3312949</Frequency><Timestamp dt:dt="r8">67195827474</Timestamp><Current dt:dt="…	75.029	2560894	2557394	2560894	2557378	1	right	-1522994890	2017-09-05	15:45:45	13:45:45	female	128362	20597	-1	20489	129410	128382	-1	128362	548938	544955	-1	544942	21				1	10	19	phaseUPFAce	phaseXPface	17	NF04	2146039	2145739	2146039	2145734	d	2145734	2144047	2145734	2144033	1687
GofDak_1024-768_new	12	3	25	<?xml version="1.0"?>\n<Clock xmlns:dt="urn:schemas-microsoft-com:datatypes"><Description dt:dt="string">E-Prime Primary Realtime Clock</Description><StartTime><Timestamp dt:dt="int">0</Timestamp><DateUtc dt:dt="string">2017-05-09T13:45:45Z</DateUtc></StartTime><FrequencyChanges><FrequencyChange><Frequency dt:dt="r8">3312949</Frequency><Timestamp dt:dt="r8">67195827474</Timestamp><Current dt:dt="…	75.029	2560894	2557394	2560894	2557378	1	right	-1522994890	2017-09-05	15:45:45	13:45:45	female	128362	20597	-1	20489	129410	128382	-1	128362	548938	544955	-1	544942	21				1	10	19	phaseUPFAce	phaseXPface	18	NM09	2149811	2149511	2149811	2149502	l	2149502	2147525	2149502	2147513	1977
GofDak_1024-768_new	12	3	25	<?xml version="1.0"?>\n<Clock xmlns:dt="urn:schemas-microsoft-com:datatypes"><Description dt:dt="string">E-Prime Primary Realtime Clock</Description><StartTime><Timestamp dt:dt="int">0</Timestamp><DateUtc dt:dt="string">2017-05-09T13:45:45Z</DateUtc></StartTime><FrequencyChanges><FrequencyChange><Frequency dt:dt="r8">3312949</Frequency><Timestamp dt:dt="r8">67195827474</Timestamp><Current dt:dt="…	75.029	2560894	2557394	2560894	2557378	1	right	-1522994890	2017-09-05	15:45:45	13:45:45	female	128362	20597	-1	20489	129410	128382	-1	128362	548938	544955	-1	544942	21				1	10	19	phaseUPFAce	phaseXPface	19	NM13	2152903	2152603	2152903	2152595	l	2152595	2150964	2152595	2150953	1631
GofDak_1024-768_new	12	3	25	<?xml version="1.0"?>\n<Clock xmlns:dt="urn:schemas-microsoft-com:datatypes"><Description dt:dt="string">E-Prime Primary Realtime Clock</Description><StartTime><Timestamp dt:dt="int">0</Timestamp><DateUtc dt:dt="string">2017-05-09T13:45:45Z</DateUtc></StartTime><FrequencyChanges><FrequencyChange><Frequency dt:dt="r8">3312949</Frequency><Timestamp dt:dt="r8">67195827474</Timestamp><Current dt:dt="…	75.029	2560894	2557394	2560894	2557378	1	right	-1522994890	2017-09-05	15:45:45	13:45:45	female	128362	20597	-1	20489	129410	128382	-1	128362	548938	544955	-1	544942	21				1	10	19	phaseUPFAce	phaseXPface	20	NF02	2156582	2156282	2156582	2156278	l	2156278	2154643	2156278	2154625	1635
GofDak_1024-768_new	12	3	25	<?xml version="1.0"?>\n<Clock xmlns:dt="urn:schemas-microsoft-com:datatypes"><Description dt:dt="string">E-Prime Primary Realtime Clock</Description><StartTime><Timestamp dt:dt="int">0</Timestamp><DateUtc dt:dt="string">2017-05-09T13:45:45Z</DateUtc></StartTime><FrequencyChanges><FrequencyChange><Frequency dt:dt="r8">3312949</Frequency><Timestamp dt:dt="r8">67195827474</Timestamp><Current dt:dt="…	75.029	2560894	2557394	2560894	2557378	1	right	-1522994890	2017-09-05	15:45:45	13:45:45	female	128362	20597	-1	20489	129410	128382	-1	128362	548938	544955	-1	544942	22				2	10	20	phaseINVFAce	phaseXPface	1	NF109	2160740	2160440	2160740	2160430	d	2160430	2158841	2160430	2158833	1589
GofDak_1024-768_new	12	3	25	<?xml version="1.0"?>\n<Clock xmlns:dt="urn:schemas-microsoft-com:datatypes"><Description dt:dt="string">E-Prime Primary Realtime Clock</Description><StartTime><Timestamp dt:dt="int">0</Timestamp><DateUtc dt:dt="string">2017-05-09T13:45:45Z</DateUtc></StartTime><FrequencyChanges><FrequencyChange><Frequency dt:dt="r8">3312949</Frequency><Timestamp dt:dt="r8">67195827474</Timestamp><Current dt:dt="…	75.029	2560894	2557394	2560894	2557378	1	right	-1522994890	2017-09-05	15:45:45	13:45:45	female	128362	20597	-1	20489	129410	128382	-1	128362	548938	544955	-1	544942	22				2	10	20	phaseINVFAce	phaseXPface	2	NF27	2164352	2164052	2164352	2164048	d	2164048	2162306	2164048	2162296	1742
GofDak_1024-768_new	12	3	25	<?xml version="1.0"?>\n<Clock xmlns:dt="urn:schemas-microsoft-com:datatypes"><Description dt:dt="string">E-Prime Primary Realtime Clock</Description><StartTime><Timestamp dt:dt="int">0</Timestamp><DateUtc dt:dt="string">2017-05-09T13:45:45Z</DateUtc></StartTime><FrequencyChanges><FrequencyChange><Frequency dt:dt="r8">3312949</Frequency><Timestamp dt:dt="r8">67195827474</Timestamp><Current dt:dt="…	75.029	2560894	2557394	2560894	2557378	1	right	-1522994890	2017-09-05	15:45:45	13:45:45	female	128362	20597	-1	20489	129410	128382	-1	128362	548938	544955	-1	544942	22				2	10	20	phaseINVFAce	phaseXPface	3	NM10	2167738	2167438	2167738	2167424	l	2167424	2165652	2167424	2165640	1772
GofDak_1024-768_new	12	3	25	<?xml version="1.0"?>\n<Clock xmlns:dt="urn:schemas-microsoft-com:datatypes"><Description dt:dt="string">E-Prime Primary Realtime Clock</Description><StartTime><Timestamp dt:dt="int">0</Timestamp><DateUtc dt:dt="string">2017-05-09T13:45:45Z</DateUtc></StartTime><FrequencyChanges><FrequencyChange><Frequency dt:dt="r8">3312949</Frequency><Timestamp dt:dt="r8">67195827474</Timestamp><Current dt:dt="…	75.029	2560894	2557394	2560894	2557378	1	right	-1522994890	2017-09-05	15:45:45	13:45:45	female	128362	20597	-1	20489	129410	128382	-1	128362	548938	544955	-1	544942	22				2	10	20	phaseINVFAce	phaseXPface	4	NM10	2171816	2171516	2171816	2171511	d	2171511	2169543	2171511	2169528	1968
GofDak_1024-768_new	12	3	25	<?xml version="1.0"?>\n<Clock xmlns:dt="urn:schemas-microsoft-com:datatypes"><Description dt:dt="string">E-Prime Primary Realtime Clock</Description><StartTime><Timestamp dt:dt="int">0</Timestamp><DateUtc dt:dt="string">2017-05-09T13:45:45Z</DateUtc></StartTime><FrequencyChanges><FrequencyChange><Frequency dt:dt="r8">3312949</Frequency><Timestamp dt:dt="r8">67195827474</Timestamp><Current dt:dt="…	75.029	2560894	2557394	2560894	2557378	1	right	-1522994890	2017-09-05	15:45:45	13:45:45	female	128362	20597	-1	20489	129410	128382	-1	128362	548938	544955	-1	544942	22				2	10	20	phaseINVFAce	phaseXPface	5	NM04	2175468	2175168	2175468	2175164	d	2175164	2173329	2175164	2173312	1835
GofDak_1024-768_new	12	3	25	<?xml version="1.0"?>\n<Clock xmlns:dt="urn:schemas-microsoft-com:datatypes"><Description dt:dt="string">E-Prime Primary Realtime Clock</Description><StartTime><Timestamp dt:dt="int">0</Timestamp><DateUtc dt:dt="string">2017-05-09T13:45:45Z</DateUtc></StartTime><FrequencyChanges><FrequencyChange><Frequency dt:dt="r8">3312949</Frequency><Timestamp dt:dt="r8">67195827474</Timestamp><Current dt:dt="…	75.029	2560894	2557394	2560894	2557378	1	right	-1522994890	2017-09-05	15:45:45	13:45:45	female	128362	20597	-1	20489	129410	128382	-1	128362	548938	544955	-1	544942	22				2	10	20	phaseINVFAce	phaseXPface	6	NM13	2178987	2178687	2178987	2178682	d	2178682	2176861	2178682	2176855	1821
GofDak_1024-768_new	12	3	25	<?xml version="1.0"?>\n<Clock xmlns:dt="urn:schemas-microsoft-com:datatypes"><Description dt:dt="string">E-Prime Primary Realtime Clock</Description><StartTime><Timestamp dt:dt="int">0</Timestamp><DateUtc dt:dt="string">2017-05-09T13:45:45Z</DateUtc></StartTime><FrequencyChanges><FrequencyChange><Frequency dt:dt="r8">3312949</Frequency><Timestamp dt:dt="r8">67195827474</Timestamp><Current dt:dt="…	75.029	2560894	2557394	2560894	2557378	1	right	-1522994890	2017-09-05	15:45:45	13:45:45	female	128362	20597	-1	20489	129410	128382	-1	128362	548938	544955	-1	544942	22				2	10	20	phaseINVFAce	phaseXPface	7	NM03	2182199	2181899	2182199	2181894	d	2181894	2180299	2181894	2180287	1595
GofDak_1024-768_new	12	3	25	<?xml version="1.0"?>\n<Clock xmlns:dt="urn:schemas-microsoft-com:datatypes"><Description dt:dt="string">E-Prime Primary Realtime Clock</Description><StartTime><Timestamp dt:dt="int">0</Timestamp><DateUtc dt:dt="string">2017-05-09T13:45:45Z</DateUtc></StartTime><FrequencyChanges><FrequencyChange><Frequency dt:dt="r8">3312949</Frequency><Timestamp dt:dt="r8">67195827474</Timestamp><Current dt:dt="…	75.029	2560894	2557394	2560894	2557378	1	right	-1522994890	2017-09-05	15:45:45	13:45:45	female	128362	20597	-1	20489	129410	128382	-1	128362	548938	544955	-1	544942	22				2	10	20	phaseINVFAce	phaseXPface	8	NF09	2185424	2185124	2185424	2185116	l	2185116	2183538	2185116	2183527	1578
GofDak_1024-768_new	12	3	25	<?xml version="1.0"?>\n<Clock xmlns:dt="urn:schemas-microsoft-com:datatypes"><Description dt:dt="string">E-Prime Primary Realtime Clock</Description><StartTime><Timestamp dt:dt="int">0</Timestamp><DateUtc dt:dt="string">2017-05-09T13:45:45Z</DateUtc></StartTime><FrequencyChanges><FrequencyChange><Frequency dt:dt="r8">3312949</Frequency><Timestamp dt:dt="r8">67195827474</Timestamp><Current dt:dt="…	75.029	2560894	2557394	2560894	2557378	1	right	-1522994890	2017-09-05	15:45:45	13:45:45	female	128362	20597	-1	20489	129410	128382	-1	128362	548938	544955	-1	544942	22				2	10	20	phaseINVFAce	phaseXPface	9	NF106	2188969	2188669	2188969	2188660	d	2188660	2186790	2188660	2186775	1870
GofDak_1024-768_new	12	3	25	<?xml version="1.0"?>\n<Clock xmlns:dt="urn:schemas-microsoft-com:datatypes"><Description dt:dt="string">E-Prime Primary Realtime Clock</Description><StartTime><Timestamp dt:dt="int">0</Timestamp><DateUtc dt:dt="string">2017-05-09T13:45:45Z</DateUtc></StartTime><FrequencyChanges><FrequencyChange><Frequency dt:dt="r8">3312949</Frequency><Timestamp dt:dt="r8">67195827474</Timestamp><Current dt:dt="…	75.029	2560894	2557394	2560894	2557378	1	right	-1522994890	2017-09-05	15:45:45	13:45:45	female	128362	20597	-1	20489	129410	128382	-1	128362	548938	544955	-1	544942	22				2	10	20	phaseINVFAce	phaseXPface	10	NM13	2192595	2192295	2192595	2192290	d	2192290	2190322	2192290	2190311	1968
GofDak_1024-768_new	12	3	25	<?xml version="1.0"?>\n<Clock xmlns:dt="urn:schemas-microsoft-com:datatypes"><Description dt:dt="string">E-Prime Primary Realtime Clock</Description><StartTime><Timestamp dt:dt="int">0</Timestamp><DateUtc dt:dt="string">2017-05-09T13:45:45Z</DateUtc></StartTime><FrequencyChanges><FrequencyChange><Frequency dt:dt="r8">3312949</Frequency><Timestamp dt:dt="r8">67195827474</Timestamp><Current dt:dt="…	75.029	2560894	2557394	2560894	2557378	1	right	-1522994890	2017-09-05	15:45:45	13:45:45	female	128362	20597	-1	20489	129410	128382	-1	128362	548938	544955	-1	544942	22				2	10	20	phaseINVFAce	phaseXPface	11	NF11	2197353	2197053	2197353	2197050	d	2197050	2195134	2197050	2195126	1916
GofDak_1024-768_new	12	3	25	<?xml version="1.0"?>\n<Clock xmlns:dt="urn:schemas-microsoft-com:datatypes"><Description dt:dt="string">E-Prime Primary Realtime Clock</Description><StartTime><Timestamp dt:dt="int">0</Timestamp><DateUtc dt:dt="string">2017-05-09T13:45:45Z</DateUtc></StartTime><FrequencyChanges><FrequencyChange><Frequency dt:dt="r8">3312949</Frequency><Timestamp dt:dt="r8">67195827474</Timestamp><Current dt:dt="…	75.029	2560894	2557394	2560894	2557378	1	right	-1522994890	2017-09-05	15:45:45	13:45:45	female	128362	20597	-1	20489	129410	128382	-1	128362	548938	544955	-1	544942	22				2	10	20	phaseINVFAce	phaseXPface	12	NM03	2200592	2200292	2200592	2200281	l	2200281	2198759	2200281	2198750	1522
GofDak_1024-768_new	12	3	25	<?xml version="1.0"?>\n<Clock xmlns:dt="urn:schemas-microsoft-com:datatypes"><Description dt:dt="string">E-Prime Primary Realtime Clock</Description><StartTime><Timestamp dt:dt="int">0</Timestamp><DateUtc dt:dt="string">2017-05-09T13:45:45Z</DateUtc></StartTime><FrequencyChanges><FrequencyChange><Frequency dt:dt="r8">3312949</Frequency><Timestamp dt:dt="r8">67195827474</Timestamp><Current dt:dt="…	75.029	2560894	2557394	2560894	2557378	1	right	-1522994890	2017-09-05	15:45:45	13:45:45	female	128362	20597	-1	20489	129410	128382	-1	128362	548938	544955	-1	544942	22				2	10	20	phaseINVFAce	phaseXPface	13	NF105	2205003	2204703	2205003	2204699	l	2204699	2202997	2204699	2202982	1702
GofDak_1024-768_new	12	3	25	<?xml version="1.0"?>\n<Clock xmlns:dt="urn:schemas-microsoft-com:datatypes"><Description dt:dt="string">E-Prime Primary Realtime Clock</Description><StartTime><Timestamp dt:dt="int">0</Timestamp><DateUtc dt:dt="string">2017-05-09T13:45:45Z</DateUtc></StartTime><FrequencyChanges><FrequencyChange><Frequency dt:dt="r8">3312949</Frequency><Timestamp dt:dt="r8">67195827474</Timestamp><Current dt:dt="…	75.029	2560894	2557394	2560894	2557378	1	right	-1522994890	2017-09-05	15:45:45	13:45:45	female	128362	20597	-1	20489	129410	128382	-1	128362	548938	544955	-1	544942	22				2	10	20	phaseINVFAce	phaseXPface	14	NM21	2208895	2208595	2208895	2208584	l	2208584	2206982	2208584	2206966	1602
GofDak_1024-768_new	12	3	25	<?xml version="1.0"?>\n<Clock xmlns:dt="urn:schemas-microsoft-com:datatypes"><Description dt:dt="string">E-Prime Primary Realtime Clock</Description><StartTime><Timestamp dt:dt="int">0</Timestamp><DateUtc dt:dt="string">2017-05-09T13:45:45Z</DateUtc></StartTime><FrequencyChanges><FrequencyChange><Frequency dt:dt="r8">3312949</Frequency><Timestamp dt:dt="r8">67195827474</Timestamp><Current dt:dt="…	75.029	2560894	2557394	2560894	2557378	1	right	-1522994890	2017-09-05	15:45:45	13:45:45	female	128362	20597	-1	20489	129410	128382	-1	128362	548938	544955	-1	544942	22				2	10	20	phaseINVFAce	phaseXPface	15	NM10	2213240	2212940	2213240	2212931	l	2212931	2211194	2212931	2211182	1737
GofDak_1024-768_new	12	3	25	<?xml version="1.0"?>\n<Clock xmlns:dt="urn:schemas-microsoft-com:datatypes"><Description dt:dt="string">E-Prime Primary Realtime Clock</Description><StartTime><Timestamp dt:dt="int">0</Timestamp><DateUtc dt:dt="string">2017-05-09T13:45:45Z</DateUtc></StartTime><FrequencyChanges><FrequencyChange><Frequency dt:dt="r8">3312949</Frequency><Timestamp dt:dt="r8">67195827474</Timestamp><Current dt:dt="…	75.029	2560894	2557394	2560894	2557378	1	right	-1522994890	2017-09-05	15:45:45	13:45:45	female	128362	20597	-1	20489	129410	128382	-1	128362	548938	544955	-1	544942	22				2	10	20	phaseINVFAce	phaseXPface	16	NM09	2216413	2216113	2216413	2216110	d	2216110	2214486	2216110	2214477	1624
GofDak_1024-768_new	12	3	25	<?xml version="1.0"?>\n<Clock xmlns:dt="urn:schemas-microsoft-com:datatypes"><Description dt:dt="string">E-Prime Primary Realtime Clock</Description><StartTime><Timestamp dt:dt="int">0</Timestamp><DateUtc dt:dt="string">2017-05-09T13:45:45Z</DateUtc></StartTime><FrequencyChanges><FrequencyChange><Frequency dt:dt="r8">3312949</Frequency><Timestamp dt:dt="r8">67195827474</Timestamp><Current dt:dt="…	75.029	2560894	2557394	2560894	2557378	1	right	-1522994890	2017-09-05	15:45:45	13:45:45	female	128362	20597	-1	20489	129410	128382	-1	128362	548938	544955	-1	544942	22				2	10	20	phaseINVFAce	phaseXPface	17	NM08	2219931	2219631	2219931	2219626	l	2219626	2217725	2219626	2217709	1901
GofDak_1024-768_new	12	3	25	<?xml version="1.0"?>\n<Clock xmlns:dt="urn:schemas-microsoft-com:datatypes"><Description dt:dt="string">E-Prime Primary Realtime Clock</Description><StartTime><Timestamp dt:dt="int">0</Timestamp><DateUtc dt:dt="string">2017-05-09T13:45:45Z</DateUtc></StartTime><FrequencyChanges><FrequencyChange><Frequency dt:dt="r8">3312949</Frequency><Timestamp dt:dt="r8">67195827474</Timestamp><Current dt:dt="…	75.029	2560894	2557394	2560894	2557378	1	right	-1522994890	2017-09-05	15:45:45	13:45:45	female	128362	20597	-1	20489	129410	128382	-1	128362	548938	544955	-1	544942	22				2	10	20	phaseINVFAce	phaseXPface	18	NF27	2223369	2223069	2223369	2223064	l	2223064	2221403	2223064	2221397	1661
GofDak_1024-768_new	12	3	25	<?xml version="1.0"?>\n<Clock xmlns:dt="urn:schemas-microsoft-com:datatypes"><Description dt:dt="string">E-Prime Primary Realtime Clock</Description><StartTime><Timestamp dt:dt="int">0</Timestamp><DateUtc dt:dt="string">2017-05-09T13:45:45Z</DateUtc></StartTime><FrequencyChanges><FrequencyChange><Frequency dt:dt="r8">3312949</Frequency><Timestamp dt:dt="r8">67195827474</Timestamp><Current dt:dt="…	75.029	2560894	2557394	2560894	2557378	1	right	-1522994890	2017-09-05	15:45:45	13:45:45	female	128362	20597	-1	20489	129410	128382	-1	128362	548938	544955	-1	544942	22				2	10	20	phaseINVFAce	phaseXPface	19	NM09	2227141	2226841	2227141	2226829	d	2226829	2224869	2226829	2224861	1960
GofDak_1024-768_new	12	3	25	<?xml version="1.0"?>\n<Clock xmlns:dt="urn:schemas-microsoft-com:datatypes"><Description dt:dt="string">E-Prime Primary Realtime Clock</Description><StartTime><Timestamp dt:dt="int">0</Timestamp><DateUtc dt:dt="string">2017-05-09T13:45:45Z</DateUtc></StartTime><FrequencyChanges><FrequencyChange><Frequency dt:dt="r8">3312949</Frequency><Timestamp dt:dt="r8">67195827474</Timestamp><Current dt:dt="…	75.029	2560894	2557394	2560894	2557378	1	right	-1522994890	2017-09-05	15:45:45	13:45:45	female	128362	20597	-1	20489	129410	128382	-1	128362	548938	544955	-1	544942	22				2	10	20	phaseINVFAce	phaseXPface	20	NM21	2231033	2230733	2231033	2230725	d	2230725	2228734	2230725	2228717	1991
GofDak_1024-768_new	12	3	25	<?xml version="1.0"?>\n<Clock xmlns:dt="urn:schemas-microsoft-com:datatypes"><Description dt:dt="string">E-Prime Primary Realtime Clock</Description><StartTime><Timestamp dt:dt="int">0</Timestamp><DateUtc dt:dt="string">2017-05-09T13:45:45Z</DateUtc></StartTime><FrequencyChanges><FrequencyChange><Frequency dt:dt="r8">3312949</Frequency><Timestamp dt:dt="r8">67195827474</Timestamp><Current dt:dt="…	75.029	2560894	2557394	2560894	2557378	1	right	-1522994890	2017-09-05	15:45:45	13:45:45	female	128362	20597	-1	20489	129410	128382	-1	128362	548938	544955	-1	544942	23				1	11	21	phaseUPFAce	phaseXPface	1	NF09	2234738	2234438	2234738	2234426	d	2234426	2232453	2234426	2232436	1973
GofDak_1024-768_new	12	3	25	<?xml version="1.0"?>\n<Clock xmlns:dt="urn:schemas-microsoft-com:datatypes"><Description dt:dt="string">E-Prime Primary Realtime Clock</Description><StartTime><Timestamp dt:dt="int">0</Timestamp><DateUtc dt:dt="string">2017-05-09T13:45:45Z</DateUtc></StartTime><FrequencyChanges><FrequencyChange><Frequency dt:dt="r8">3312949</Frequency><Timestamp dt:dt="r8">67195827474</Timestamp><Current dt:dt="…	75.029	2560894	2557394	2560894	2557378	1	right	-1522994890	2017-09-05	15:45:45	13:45:45	female	128362	20597	-1	20489	129410	128382	-1	128362	548938	544955	-1	544942	23				1	11	21	phaseUPFAce	phaseXPface	2	NM03	2238324	2238024	2238324	2238020	l	2238020	2236411	2238020	2236404	1609
GofDak_1024-768_new	12	3	25	<?xml version="1.0"?>\n<Clock xmlns:dt="urn:schemas-microsoft-com:datatypes"><Description dt:dt="string">E-Prime Primary Realtime Clock</Description><StartTime><Timestamp dt:dt="int">0</Timestamp><DateUtc dt:dt="string">2017-05-09T13:45:45Z</DateUtc></StartTime><FrequencyChanges><FrequencyChange><Frequency dt:dt="r8">3312949</Frequency><Timestamp dt:dt="r8">67195827474</Timestamp><Current dt:dt="…	75.029	2560894	2557394	2560894	2557378	1	right	-1522994890	2017-09-05	15:45:45	13:45:45	female	128362	20597	-1	20489	129410	128382	-1	128362	548938	544955	-1	544942	23				1	11	21	phaseUPFAce	phaseXPface	3	NM04	2241842	2241542	2241842	2241528	l	2241528	2239610	2241528	2239596	1918
GofDak_1024-768_new	12	3	25	<?xml version="1.0"?>\n<Clock xmlns:dt="urn:schemas-microsoft-com:datatypes"><Description dt:dt="string">E-Prime Primary Realtime Clock</Description><StartTime><Timestamp dt:dt="int">0</Timestamp><DateUtc dt:dt="string">2017-05-09T13:45:45Z</DateUtc></StartTime><FrequencyChanges><FrequencyChange><Frequency dt:dt="r8">3312949</Frequency><Timestamp dt:dt="r8">67195827474</Timestamp><Current dt:dt="…	75.029	2560894	2557394	2560894	2557378	1	right	-1522994890	2017-09-05	15:45:45	13:45:45	female	128362	20597	-1	20489	129410	128382	-1	128362	548938	544955	-1	544942	23				1	11	21	phaseUPFAce	phaseXPface	4	NF02	2245134	2244834	2245134	2244825	d	2244825	2243235	2244825	2243220	1590
GofDak_1024-768_new	12	3	25	<?xml version="1.0"?>\n<Clock xmlns:dt="urn:schemas-microsoft-com:datatypes"><Description dt:dt="string">E-Prime Primary Realtime Clock</Description><StartTime><Timestamp dt:dt="int">0</Timestamp><DateUtc dt:dt="string">2017-05-09T13:45:45Z</DateUtc></StartTime><FrequencyChanges><FrequencyChange><Frequency dt:dt="r8">3312949</Frequency><Timestamp dt:dt="r8">67195827474</Timestamp><Current dt:dt="…	75.029	2560894	2557394	2560894	2557378	1	right	-1522994890	2017-09-05	15:45:45	13:45:45	female	128362	20597	-1	20489	129410	128382	-1	128362	548938	544955	-1	544942	23				1	11	21	phaseUPFAce	phaseXPface	5	NM08	2248373	2248073	2248373	2248063	d	2248063	2246087	2248063	2246076	1976
GofDak_1024-768_new	12	3	25	<?xml version="1.0"?>\n<Clock xmlns:dt="urn:schemas-microsoft-com:datatypes"><Description dt:dt="string">E-Prime Primary Realtime Clock</Description><StartTime><Timestamp dt:dt="int">0</Timestamp><DateUtc dt:dt="string">2017-05-09T13:45:45Z</DateUtc></StartTime><FrequencyChanges><FrequencyChange><Frequency dt:dt="r8">3312949</Frequency><Timestamp dt:dt="r8">67195827474</Timestamp><Current dt:dt="…	75.029	2560894	2557394	2560894	2557378	1	right	-1522994890	2017-09-05	15:45:45	13:45:45	female	128362	20597	-1	20489	129410	128382	-1	128362	548938	544955	-1	544942	23				1	11	21	phaseUPFAce	phaseXPface	6	NF04	2252065	2251765	2252065	2251756	l	2251756	2250072	2251756	2250059	1684
GofDak_1024-768_new	12	3	25	<?xml version="1.0"?>\n<Clock xmlns:dt="urn:schemas-microsoft-com:datatypes"><Description dt:dt="string">E-Prime Primary Realtime Clock</Description><StartTime><Timestamp dt:dt="int">0</Timestamp><DateUtc dt:dt="string">2017-05-09T13:45:45Z</DateUtc></StartTime><FrequencyChanges><FrequencyChange><Frequency dt:dt="r8">3312949</Frequency><Timestamp dt:dt="r8">67195827474</Timestamp><Current dt:dt="…	75.029	2560894	2557394	2560894	2557378	1	right	-1522994890	2017-09-05	15:45:45	13:45:45	female	128362	20597	-1	20489	129410	128382	-1	128362	548938	544955	-1	544942	23				1	11	21	phaseUPFAce	phaseXPface	7	NF01	2256450	2256150	2256450	2256135	d	2256135	2254324	2256135	2254315	1811
GofDak_1024-768_new	12	3	25	<?xml version="1.0"?>\n<Clock xmlns:dt="urn:schemas-microsoft-com:datatypes"><Description dt:dt="string">E-Prime Primary Realtime Clock</Description><StartTime><Timestamp dt:dt="int">0</Timestamp><DateUtc dt:dt="string">2017-05-09T13:45:45Z</DateUtc></StartTime><FrequencyChanges><FrequencyChange><Frequency dt:dt="r8">3312949</Frequency><Timestamp dt:dt="r8">67195827474</Timestamp><Current dt:dt="…	75.029	2560894	2557394	2560894	2557378	1	right	-1522994890	2017-09-05	15:45:45	13:45:45	female	128362	20597	-1	20489	129410	128382	-1	128362	548938	544955	-1	544942	23				1	11	21	phaseUPFAce	phaseXPface	8	NM101	2260822	2260522	2260822	2260517	l	2260517	2258642	2260517	2258635	1875
GofDak_1024-768_new	12	3	25	<?xml version="1.0"?>\n<Clock xmlns:dt="urn:schemas-microsoft-com:datatypes"><Description dt:dt="string">E-Prime Primary Realtime Clock</Description><StartTime><Timestamp dt:dt="int">0</Timestamp><DateUtc dt:dt="string">2017-05-09T13:45:45Z</DateUtc></StartTime><FrequencyChanges><FrequencyChange><Frequency dt:dt="r8">3312949</Frequency><Timestamp dt:dt="r8">67195827474</Timestamp><Current dt:dt="…	75.029	2560894	2557394	2560894	2557378	1	right	-1522994890	2017-09-05	15:45:45	13:45:45	female	128362	20597	-1	20489	129410	128382	-1	128362	548938	544955	-1	544942	23				1	11	21	phaseUPFAce	phaseXPface	9	NF11	2264220	2263920	2264220	2263910	d	2263910	2262108	2263910	2262099	1802
GofDak_1024-768_new	12	3	25	<?xml version="1.0"?>\n<Clock xmlns:dt="urn:schemas-microsoft-com:datatypes"><Description dt:dt="string">E-Prime Primary Realtime Clock</Description><StartTime><Timestamp dt:dt="int">0</Timestamp><DateUtc dt:dt="string">2017-05-09T13:45:45Z</DateUtc></StartTime><FrequencyChanges><FrequencyChange><Frequency dt:dt="r8">3312949</Frequency><Timestamp dt:dt="r8">67195827474</Timestamp><Current dt:dt="…	75.029	2560894	2557394	2560894	2557378	1	right	-1522994890	2017-09-05	15:45:45	13:45:45	female	128362	20597	-1	20489	129410	128382	-1	128362	548938	544955	-1	544942	23				1	11	21	phaseUPFAce	phaseXPface	10	NF106	2267379	2267079	2267379	2267066	l	2267066	2265373	2267066	2265363	1693
GofDak_1024-768_new	12	3	25	<?xml version="1.0"?>\n<Clock xmlns:dt="urn:schemas-microsoft-com:datatypes"><Description dt:dt="string">E-Prime Primary Realtime Clock</Description><StartTime><Timestamp dt:dt="int">0</Timestamp><DateUtc dt:dt="string">2017-05-09T13:45:45Z</DateUtc></StartTime><FrequencyChanges><FrequencyChange><Frequency dt:dt="r8">3312949</Frequency><Timestamp dt:dt="r8">67195827474</Timestamp><Current dt:dt="…	75.029	2560894	2557394	2560894	2557378	1	right	-1522994890	2017-09-05	15:45:45	13:45:45	female	128362	20597	-1	20489	129410	128382	-1	128362	548938	544955	-1	544942	23				1	11	21	phaseUPFAce	phaseXPface	11	NF01	2272191	2271891	2272191	2271886	d	2271886	2270011	2271886	2269994	1875
GofDak_1024-768_new	12	3	25	<?xml version="1.0"?>\n<Clock xmlns:dt="urn:schemas-microsoft-com:datatypes"><Description dt:dt="string">E-Prime Primary Realtime Clock</Description><StartTime><Timestamp dt:dt="int">0</Timestamp><DateUtc dt:dt="string">2017-05-09T13:45:45Z</DateUtc></StartTime><FrequencyChanges><FrequencyChange><Frequency dt:dt="r8">3312949</Frequency><Timestamp dt:dt="r8">67195827474</Timestamp><Current dt:dt="…	75.029	2560894	2557394	2560894	2557378	1	right	-1522994890	2017-09-05	15:45:45	13:45:45	female	128362	20597	-1	20489	129410	128382	-1	128362	548938	544955	-1	544942	23				1	11	21	phaseUPFAce	phaseXPface	12	NM10	2275443	2275143	2275443	2275135	d	2275135	2273410	2275135	2273402	1725
GofDak_1024-768_new	12	3	25	<?xml version="1.0"?>\n<Clock xmlns:dt="urn:schemas-microsoft-com:datatypes"><Description dt:dt="string">E-Prime Primary Realtime Clock</Description><StartTime><Timestamp dt:dt="int">0</Timestamp><DateUtc dt:dt="string">2017-05-09T13:45:45Z</DateUtc></StartTime><FrequencyChanges><FrequencyChange><Frequency dt:dt="r8">3312949</Frequency><Timestamp dt:dt="r8">67195827474</Timestamp><Current dt:dt="…	75.029	2560894	2557394	2560894	2557378	1	right	-1522994890	2017-09-05	15:45:45	13:45:45	female	128362	20597	-1	20489	129410	128382	-1	128362	548938	544955	-1	544942	23				1	11	21	phaseUPFAce	phaseXPface	13	NM09	2278322	2278022	2278322	2278013	l	2278013	2276449	2278013	2276434	1564
GofDak_1024-768_new	12	3	25	<?xml version="1.0"?>\n<Clock xmlns:dt="urn:schemas-microsoft-com:datatypes"><Description dt:dt="string">E-Prime Primary Realtime Clock</Description><StartTime><Timestamp dt:dt="int">0</Timestamp><DateUtc dt:dt="string">2017-05-09T13:45:45Z</DateUtc></StartTime><FrequencyChanges><FrequencyChange><Frequency dt:dt="r8">3312949</Frequency><Timestamp dt:dt="r8">67195827474</Timestamp><Current dt:dt="…	75.029	2560894	2557394	2560894	2557378	1	right	-1522994890	2017-09-05	15:45:45	13:45:45	female	128362	20597	-1	20489	129410	128382	-1	128362	548938	544955	-1	544942	23				1	11	21	phaseUPFAce	phaseXPface	14	NF06	2283013	2282713	2283013	2282708	l	2282708	2281194	2282708	2281186	1514
GofDak_1024-768_new	12	3	25	<?xml version="1.0"?>\n<Clock xmlns:dt="urn:schemas-microsoft-com:datatypes"><Description dt:dt="string">E-Prime Primary Realtime Clock</Description><StartTime><Timestamp dt:dt="int">0</Timestamp><DateUtc dt:dt="string">2017-05-09T13:45:45Z</DateUtc></StartTime><FrequencyChanges><FrequencyChange><Frequency dt:dt="r8">3312949</Frequency><Timestamp dt:dt="r8">67195827474</Timestamp><Current dt:dt="…	75.029	2560894	2557394	2560894	2557378	1	right	-1522994890	2017-09-05	15:45:45	13:45:45	female	128362	20597	-1	20489	129410	128382	-1	128362	548938	544955	-1	544942	23				1	11	21	phaseUPFAce	phaseXPface	15	NF109	2286958	2286658	2286958	2286649	d	2286649	2284672	2286649	2284665	1977
GofDak_1024-768_new	12	3	25	<?xml version="1.0"?>\n<Clock xmlns:dt="urn:schemas-microsoft-com:datatypes"><Description dt:dt="string">E-Prime Primary Realtime Clock</Description><StartTime><Timestamp dt:dt="int">0</Timestamp><DateUtc dt:dt="string">2017-05-09T13:45:45Z</DateUtc></StartTime><FrequencyChanges><FrequencyChange><Frequency dt:dt="r8">3312949</Frequency><Timestamp dt:dt="r8">67195827474</Timestamp><Current dt:dt="…	75.029	2560894	2557394	2560894	2557378	1	right	-1522994890	2017-09-05	15:45:45	13:45:45	female	128362	20597	-1	20489	129410	128382	-1	128362	548938	544955	-1	544942	23				1	11	21	phaseUPFAce	phaseXPface	16	NM21	2290317	2290017	2290317	2290013	d	2290013	2288111	2290013	2288105	1902
GofDak_1024-768_new	12	3	25	<?xml version="1.0"?>\n<Clock xmlns:dt="urn:schemas-microsoft-com:datatypes"><Description dt:dt="string">E-Prime Primary Realtime Clock</Description><StartTime><Timestamp dt:dt="int">0</Timestamp><DateUtc dt:dt="string">2017-05-09T13:45:45Z</DateUtc></StartTime><FrequencyChanges><FrequencyChange><Frequency dt:dt="r8">3312949</Frequency><Timestamp dt:dt="r8">67195827474</Timestamp><Current dt:dt="…	75.029	2560894	2557394	2560894	2557378	1	right	-1522994890	2017-09-05	15:45:45	13:45:45	female	128362	20597	-1	20489	129410	128382	-1	128362	548938	544955	-1	544942	23				1	11	21	phaseUPFAce	phaseXPface	17	NM13	2293716	2293416	2293716	2293408	d	2293408	2291656	2293408	2291641	1752
GofDak_1024-768_new	12	3	25	<?xml version="1.0"?>\n<Clock xmlns:dt="urn:schemas-microsoft-com:datatypes"><Description dt:dt="string">E-Prime Primary Realtime Clock</Description><StartTime><Timestamp dt:dt="int">0</Timestamp><DateUtc dt:dt="string">2017-05-09T13:45:45Z</DateUtc></StartTime><FrequencyChanges><FrequencyChange><Frequency dt:dt="r8">3312949</Frequency><Timestamp dt:dt="r8">67195827474</Timestamp><Current dt:dt="…	75.029	2560894	2557394	2560894	2557378	1	right	-1522994890	2017-09-05	15:45:45	13:45:45	female	128362	20597	-1	20489	129410	128382	-1	128362	548938	544955	-1	544942	23				1	11	21	phaseUPFAce	phaseXPface	18	NF04	2297088	2296788	2297088	2296779	d	2296779	2295175	2296779	2295169	1604
GofDak_1024-768_new	12	3	25	<?xml version="1.0"?>\n<Clock xmlns:dt="urn:schemas-microsoft-com:datatypes"><Description dt:dt="string">E-Prime Primary Realtime Clock</Description><StartTime><Timestamp dt:dt="int">0</Timestamp><DateUtc dt:dt="string">2017-05-09T13:45:45Z</DateUtc></StartTime><FrequencyChanges><FrequencyChange><Frequency dt:dt="r8">3312949</Frequency><Timestamp dt:dt="r8">67195827474</Timestamp><Current dt:dt="…	75.029	2560894	2557394	2560894	2557378	1	right	-1522994890	2017-09-05	15:45:45	13:45:45	female	128362	20597	-1	20489	129410	128382	-1	128362	548938	544955	-1	544942	23				1	11	21	phaseUPFAce	phaseXPface	19	NM05	2300660	2300360	2300660	2300356	d	2300356	2298454	2300356	2298441	1902
GofDak_1024-768_new	12	3	25	<?xml version="1.0"?>\n<Clock xmlns:dt="urn:schemas-microsoft-com:datatypes"><Description dt:dt="string">E-Prime Primary Realtime Clock</Description><StartTime><Timestamp dt:dt="int">0</Timestamp><DateUtc dt:dt="string">2017-05-09T13:45:45Z</DateUtc></StartTime><FrequencyChanges><FrequencyChange><Frequency dt:dt="r8">3312949</Frequency><Timestamp dt:dt="r8">67195827474</Timestamp><Current dt:dt="…	75.029	2560894	2557394	2560894	2557378	1	right	-1522994890	2017-09-05	15:45:45	13:45:45	female	128362	20597	-1	20489	129410	128382	-1	128362	548938	544955	-1	544942	23				1	11	21	phaseUPFAce	phaseXPface	20	NM21	2304458	2304158	2304458	2304151	d	2304151	2302599	2304151	2302592	1552
GofDak_1024-768_new	12	3	25	<?xml version="1.0"?>\n<Clock xmlns:dt="urn:schemas-microsoft-com:datatypes"><Description dt:dt="string">E-Prime Primary Realtime Clock</Description><StartTime><Timestamp dt:dt="int">0</Timestamp><DateUtc dt:dt="string">2017-05-09T13:45:45Z</DateUtc></StartTime><FrequencyChanges><FrequencyChange><Frequency dt:dt="r8">3312949</Frequency><Timestamp dt:dt="r8">67195827474</Timestamp><Current dt:dt="…	75.029	2560894	2557394	2560894	2557378	1	right	-1522994890	2017-09-05	15:45:45	13:45:45	female	128362	20597	-1	20489	129410	128382	-1	128362	548938	544955	-1	544942	24				2	11	22	phaseINVFAce	phaseXPface	1	NF109	2320452	2320152	2320452	2320143	d	2320143	2318233	2320143	2318220	1910
GofDak_1024-768_new	12	3	25	<?xml version="1.0"?>\n<Clock xmlns:dt="urn:schemas-microsoft-com:datatypes"><Description dt:dt="string">E-Prime Primary Realtime Clock</Description><StartTime><Timestamp dt:dt="int">0</Timestamp><DateUtc dt:dt="string">2017-05-09T13:45:45Z</DateUtc></StartTime><FrequencyChanges><FrequencyChange><Frequency dt:dt="r8">3312949</Frequency><Timestamp dt:dt="r8">67195827474</Timestamp><Current dt:dt="…	75.029	2560894	2557394	2560894	2557378	1	right	-1522994890	2017-09-05	15:45:45	13:45:45	female	128362	20597	-1	20489	129410	128382	-1	128362	548938	544955	-1	544942	24				2	11	22	phaseINVFAce	phaseXPface	2	NF04	2324171	2323871	2324171	2323861	l	2323861	2322298	2323861	2322287	1563
GofDak_1024-768_new	12	3	25	<?xml version="1.0"?>\n<Clock xmlns:dt="urn:schemas-microsoft-com:datatypes"><Description dt:dt="string">E-Prime Primary Realtime Clock</Description><StartTime><Timestamp dt:dt="int">0</Timestamp><DateUtc dt:dt="string">2017-05-09T13:45:45Z</DateUtc></StartTime><FrequencyChanges><FrequencyChange><Frequency dt:dt="r8">3312949</Frequency><Timestamp dt:dt="r8">67195827474</Timestamp><Current dt:dt="…	75.029	2560894	2557394	2560894	2557378	1	right	-1522994890	2017-09-05	15:45:45	13:45:45	female	128362	20597	-1	20489	129410	128382	-1	128362	548938	544955	-1	544942	24				2	11	22	phaseINVFAce	phaseXPface	3	NM10	2327449	2327149	2327449	2327143	d	2327143	2325350	2327143	2325343	1793
GofDak_1024-768_new	12	3	25	<?xml version="1.0"?>\n<Clock xmlns:dt="urn:schemas-microsoft-com:datatypes"><Description dt:dt="string">E-Prime Primary Realtime Clock</Description><StartTime><Timestamp dt:dt="int">0</Timestamp><DateUtc dt:dt="string">2017-05-09T13:45:45Z</DateUtc></StartTime><FrequencyChanges><FrequencyChange><Frequency dt:dt="r8">3312949</Frequency><Timestamp dt:dt="r8">67195827474</Timestamp><Current dt:dt="…	75.029	2560894	2557394	2560894	2557378	1	right	-1522994890	2017-09-05	15:45:45	13:45:45	female	128362	20597	-1	20489	129410	128382	-1	128362	548938	544955	-1	544942	24				2	11	22	phaseINVFAce	phaseXPface	4	NF01	2332261	2331961	2332261	2331958	d	2331958	2329988	2331958	2329975	1970
GofDak_1024-768_new	12	3	25	<?xml version="1.0"?>\n<Clock xmlns:dt="urn:schemas-microsoft-com:datatypes"><Description dt:dt="string">E-Prime Primary Realtime Clock</Description><StartTime><Timestamp dt:dt="int">0</Timestamp><DateUtc dt:dt="string">2017-05-09T13:45:45Z</DateUtc></StartTime><FrequencyChanges><FrequencyChange><Frequency dt:dt="r8">3312949</Frequency><Timestamp dt:dt="r8">67195827474</Timestamp><Current dt:dt="…	75.029	2560894	2557394	2560894	2557378	1	right	-1522994890	2017-09-05	15:45:45	13:45:45	female	128362	20597	-1	20489	129410	128382	-1	128362	548938	544955	-1	544942	24				2	11	22	phaseINVFAce	phaseXPface	5	NF11	2335273	2334973	2335273	2334964	l	2334964	2333334	2334964	2333327	1630
GofDak_1024-768_new	12	3	25	<?xml version="1.0"?>\n<Clock xmlns:dt="urn:schemas-microsoft-com:datatypes"><Description dt:dt="string">E-Prime Primary Realtime Clock</Description><StartTime><Timestamp dt:dt="int">0</Timestamp><DateUtc dt:dt="string">2017-05-09T13:45:45Z</DateUtc></StartTime><FrequencyChanges><FrequencyChange><Frequency dt:dt="r8">3312949</Frequency><Timestamp dt:dt="r8">67195827474</Timestamp><Current dt:dt="…	75.029	2560894	2557394	2560894	2557378	1	right	-1522994890	2017-09-05	15:45:45	13:45:45	female	128362	20597	-1	20489	129410	128382	-1	128362	548938	544955	-1	544942	24				2	11	22	phaseINVFAce	phaseXPface	6	NM04	2339778	2339478	2339778	2339473	l	2339473	2337945	2339473	2337934	1528
GofDak_1024-768_new	12	3	25	<?xml version="1.0"?>\n<Clock xmlns:dt="urn:schemas-microsoft-com:datatypes"><Description dt:dt="string">E-Prime Primary Realtime Clock</Description><StartTime><Timestamp dt:dt="int">0</Timestamp><DateUtc dt:dt="string">2017-05-09T13:45:45Z</DateUtc></StartTime><FrequencyChanges><FrequencyChange><Frequency dt:dt="r8">3312949</Frequency><Timestamp dt:dt="r8">67195827474</Timestamp><Current dt:dt="…	75.029	2560894	2557394	2560894	2557378	1	right	-1522994890	2017-09-05	15:45:45	13:45:45	female	128362	20597	-1	20489	129410	128382	-1	128362	548938	544955	-1	544942	24				2	11	22	phaseINVFAce	phaseXPface	7	NF06	2343270	2342970	2343270	2342961	l	2342961	2341144	2342961	2341134	1817
GofDak_1024-768_new	12	3	25	<?xml version="1.0"?>\n<Clock xmlns:dt="urn:schemas-microsoft-com:datatypes"><Description dt:dt="string">E-Prime Primary Realtime Clock</Description><StartTime><Timestamp dt:dt="int">0</Timestamp><DateUtc dt:dt="string">2017-05-09T13:45:45Z</DateUtc></StartTime><FrequencyChanges><FrequencyChange><Frequency dt:dt="r8">3312949</Frequency><Timestamp dt:dt="r8">67195827474</Timestamp><Current dt:dt="…	75.029	2560894	2557394	2560894	2557378	1	right	-1522994890	2017-09-05	15:45:45	13:45:45	female	128362	20597	-1	20489	129410	128382	-1	128362	548938	544955	-1	544942	24				2	11	22	phaseINVFAce	phaseXPface	8	NM08	2346535	2346235	2346535	2346225	d	2346225	2344703	2346225	2344686	1522
GofDak_1024-768_new	12	3	25	<?xml version="1.0"?>\n<Clock xmlns:dt="urn:schemas-microsoft-com:datatypes"><Description dt:dt="string">E-Prime Primary Realtime Clock</Description><StartTime><Timestamp dt:dt="int">0</Timestamp><DateUtc dt:dt="string">2017-05-09T13:45:45Z</DateUtc></StartTime><FrequencyChanges><FrequencyChange><Frequency dt:dt="r8">3312949</Frequency><Timestamp dt:dt="r8">67195827474</Timestamp><Current dt:dt="…	75.029	2560894	2557394	2560894	2557378	1	right	-1522994890	2017-09-05	15:45:45	13:45:45	female	128362	20597	-1	20489	129410	128382	-1	128362	548938	544955	-1	544942	24				2	11	22	phaseINVFAce	phaseXPface	9	NM08	2350054	2349754	2350054	2349741	d	2349741	2347795	2349741	2347782	1946
GofDak_1024-768_new	12	3	25	<?xml version="1.0"?>\n<Clock xmlns:dt="urn:schemas-microsoft-com:datatypes"><Description dt:dt="string">E-Prime Primary Realtime Clock</Description><StartTime><Timestamp dt:dt="int">0</Timestamp><DateUtc dt:dt="string">2017-05-09T13:45:45Z</DateUtc></StartTime><FrequencyChanges><FrequencyChange><Frequency dt:dt="r8">3312949</Frequency><Timestamp dt:dt="r8">67195827474</Timestamp><Current dt:dt="…	75.029	2560894	2557394	2560894	2557378	1	right	-1522994890	2017-09-05	15:45:45	13:45:45	female	128362	20597	-1	20489	129410	128382	-1	128362	548938	544955	-1	544942	24				2	11	22	phaseINVFAce	phaseXPface	10	NM21	2353279	2352979	2353279	2352968	d	2352968	2351140	2352968	2351134	1828
GofDak_1024-768_new	12	3	25	<?xml version="1.0"?>\n<Clock xmlns:dt="urn:schemas-microsoft-com:datatypes"><Description dt:dt="string">E-Prime Primary Realtime Clock</Description><StartTime><Timestamp dt:dt="int">0</Timestamp><DateUtc dt:dt="string">2017-05-09T13:45:45Z</DateUtc></StartTime><FrequencyChanges><FrequencyChange><Frequency dt:dt="r8">3312949</Frequency><Timestamp dt:dt="r8">67195827474</Timestamp><Current dt:dt="…	75.029	2560894	2557394	2560894	2557378	1	right	-1522994890	2017-09-05	15:45:45	13:45:45	female	128362	20597	-1	20489	129410	128382	-1	128362	548938	544955	-1	544942	24				2	11	22	phaseINVFAce	phaseXPface	11	NF106	2357558	2357258	2357558	2357246	l	2357246	2355272	2357246	2355262	1974
GofDak_1024-768_new	12	3	25	<?xml version="1.0"?>\n<Clock xmlns:dt="urn:schemas-microsoft-com:datatypes"><Description dt:dt="string">E-Prime Primary Realtime Clock</Description><StartTime><Timestamp dt:dt="int">0</Timestamp><DateUtc dt:dt="string">2017-05-09T13:45:45Z</DateUtc></StartTime><FrequencyChanges><FrequencyChange><Frequency dt:dt="r8">3312949</Frequency><Timestamp dt:dt="r8">67195827474</Timestamp><Current dt:dt="…	75.029	2560894	2557394	2560894	2557378	1	right	-1522994890	2017-09-05	15:45:45	13:45:45	female	128362	20597	-1	20489	129410	128382	-1	128362	548938	544955	-1	544942	24				2	11	22	phaseINVFAce	phaseXPface	12	NM02	2361463	2361163	2361463	2361155	l	2361155	2359270	2361155	2359261	1885
GofDak_1024-768_new	12	3	25	<?xml version="1.0"?>\n<Clock xmlns:dt="urn:schemas-microsoft-com:datatypes"><Description dt:dt="string">E-Prime Primary Realtime Clock</Description><StartTime><Timestamp dt:dt="int">0</Timestamp><DateUtc dt:dt="string">2017-05-09T13:45:45Z</DateUtc></StartTime><FrequencyChanges><FrequencyChange><Frequency dt:dt="r8">3312949</Frequency><Timestamp dt:dt="r8">67195827474</Timestamp><Current dt:dt="…	75.029	2560894	2557394	2560894	2557378	1	right	-1522994890	2017-09-05	15:45:45	13:45:45	female	128362	20597	-1	20489	129410	128382	-1	128362	548938	544955	-1	544942	24				2	11	22	phaseINVFAce	phaseXPface	13	NM02	2367034	2366734	2367034	2366720	l	2366720	2365002	2366720	2364989	1718
GofDak_1024-768_new	12	3	25	<?xml version="1.0"?>\n<Clock xmlns:dt="urn:schemas-microsoft-com:datatypes"><Description dt:dt="string">E-Prime Primary Realtime Clock</Description><StartTime><Timestamp dt:dt="int">0</Timestamp><DateUtc dt:dt="string">2017-05-09T13:45:45Z</DateUtc></StartTime><FrequencyChanges><FrequencyChange><Frequency dt:dt="r8">3312949</Frequency><Timestamp dt:dt="r8">67195827474</Timestamp><Current dt:dt="…	75.029	2560894	2557394	2560894	2557378	1	right	-1522994890	2017-09-05	15:45:45	13:45:45	female	128362	20597	-1	20489	129410	128382	-1	128362	548938	544955	-1	544942	24				2	11	22	phaseINVFAce	phaseXPface	14	NM08	2372565	2372265	2372565	2372258	d	2372258	2370573	2372258	2370561	1685
GofDak_1024-768_new	12	3	25	<?xml version="1.0"?>\n<Clock xmlns:dt="urn:schemas-microsoft-com:datatypes"><Description dt:dt="string">E-Prime Primary Realtime Clock</Description><StartTime><Timestamp dt:dt="int">0</Timestamp><DateUtc dt:dt="string">2017-05-09T13:45:45Z</DateUtc></StartTime><FrequencyChanges><FrequencyChange><Frequency dt:dt="r8">3312949</Frequency><Timestamp dt:dt="r8">67195827474</Timestamp><Current dt:dt="…	75.029	2560894	2557394	2560894	2557378	1	right	-1522994890	2017-09-05	15:45:45	13:45:45	female	128362	20597	-1	20489	129410	128382	-1	128362	548938	544955	-1	544942	24				2	11	22	phaseINVFAce	phaseXPface	15	NM05	2378310	2378010	2378310	2378000	l	2378000	2376104	2378000	2376092	1896
GofDak_1024-768_new	12	3	25	<?xml version="1.0"?>\n<Clock xmlns:dt="urn:schemas-microsoft-com:datatypes"><Description dt:dt="string">E-Prime Primary Realtime Clock</Description><StartTime><Timestamp dt:dt="int">0</Timestamp><DateUtc dt:dt="string">2017-05-09T13:45:45Z</DateUtc></StartTime><FrequencyChanges><FrequencyChange><Frequency dt:dt="r8">3312949</Frequency><Timestamp dt:dt="r8">67195827474</Timestamp><Current dt:dt="…	75.029	2560894	2557394	2560894	2557378	1	right	-1522994890	2017-09-05	15:45:45	13:45:45	female	128362	20597	-1	20489	129410	128382	-1	128362	548938	544955	-1	544942	24				2	11	22	phaseINVFAce	phaseXPface	16	NM05	2382109	2381809	2382109	2381806	d	2381806	2380009	2381806	2379996	1797
GofDak_1024-768_new	12	3	25	<?xml version="1.0"?>\n<Clock xmlns:dt="urn:schemas-microsoft-com:datatypes"><Description dt:dt="string">E-Prime Primary Realtime Clock</Description><StartTime><Timestamp dt:dt="int">0</Timestamp><DateUtc dt:dt="string">2017-05-09T13:45:45Z</DateUtc></StartTime><FrequencyChanges><FrequencyChange><Frequency dt:dt="r8">3312949</Frequency><Timestamp dt:dt="r8">67195827474</Timestamp><Current dt:dt="…	75.029	2560894	2557394	2560894	2557378	1	right	-1522994890	2017-09-05	15:45:45	13:45:45	female	128362	20597	-1	20489	129410	128382	-1	128362	548938	544955	-1	544942	24				2	11	22	phaseINVFAce	phaseXPface	17	NM09	2385547	2385247	2385547	2385238	l	2385238	2383461	2385238	2383444	1777
GofDak_1024-768_new	12	3	25	<?xml version="1.0"?>\n<Clock xmlns:dt="urn:schemas-microsoft-com:datatypes"><Description dt:dt="string">E-Prime Primary Realtime Clock</Description><StartTime><Timestamp dt:dt="int">0</Timestamp><DateUtc dt:dt="string">2017-05-09T13:45:45Z</DateUtc></StartTime><FrequencyChanges><FrequencyChange><Frequency dt:dt="r8">3312949</Frequency><Timestamp dt:dt="r8">67195827474</Timestamp><Current dt:dt="…	75.029	2560894	2557394	2560894	2557378	1	right	-1522994890	2017-09-05	15:45:45	13:45:45	female	128362	20597	-1	20489	129410	128382	-1	128362	548938	544955	-1	544942	24				2	11	22	phaseINVFAce	phaseXPface	18	NF109	2389559	2389259	2389559	2389256	d	2389256	2387593	2389256	2387588	1663
GofDak_1024-768_new	12	3	25	<?xml version="1.0"?>\n<Clock xmlns:dt="urn:schemas-microsoft-com:datatypes"><Description dt:dt="string">E-Prime Primary Realtime Clock</Description><StartTime><Timestamp dt:dt="int">0</Timestamp><DateUtc dt:dt="string">2017-05-09T13:45:45Z</DateUtc></StartTime><FrequencyChanges><FrequencyChange><Frequency dt:dt="r8">3312949</Frequency><Timestamp dt:dt="r8">67195827474</Timestamp><Current dt:dt="…	75.029	2560894	2557394	2560894	2557378	1	right	-1522994890	2017-09-05	15:45:45	13:45:45	female	128362	20597	-1	20489	129410	128382	-1	128362	548938	544955	-1	544942	24				2	11	22	phaseINVFAce	phaseXPface	19	NF105	2393211	2392911	2393211	2392906	d	2392906	2391205	2392906	2391188	1701
GofDak_1024-768_new	12	3	25	<?xml version="1.0"?>\n<Clock xmlns:dt="urn:schemas-microsoft-com:datatypes"><Description dt:dt="string">E-Prime Primary Realtime Clock</Description><StartTime><Timestamp dt:dt="int">0</Timestamp><DateUtc dt:dt="string">2017-05-09T13:45:45Z</DateUtc></StartTime><FrequencyChanges><FrequencyChange><Frequency dt:dt="r8">3312949</Frequency><Timestamp dt:dt="r8">67195827474</Timestamp><Current dt:dt="…	75.029	2560894	2557394	2560894	2557378	1	right	-1522994890	2017-09-05	15:45:45	13:45:45	female	128362	20597	-1	20489	129410	128382	-1	128362	548938	544955	-1	544942	24				2	11	22	phaseINVFAce	phaseXPface	20	NF105	2396876	2396576	2396876	2396566	d	2396566	2394657	2396566	2394643	1909
GofDak_1024-768_new	12	3	25	<?xml version="1.0"?>\n<Clock xmlns:dt="urn:schemas-microsoft-com:datatypes"><Description dt:dt="string">E-Prime Primary Realtime Clock</Description><StartTime><Timestamp dt:dt="int">0</Timestamp><DateUtc dt:dt="string">2017-05-09T13:45:45Z</DateUtc></StartTime><FrequencyChanges><FrequencyChange><Frequency dt:dt="r8">3312949</Frequency><Timestamp dt:dt="r8">67195827474</Timestamp><Current dt:dt="…	75.029	2560894	2557394	2560894	2557378	1	right	-1522994890	2017-09-05	15:45:45	13:45:45	female	128362	20597	-1	20489	129410	128382	-1	128362	548938	544955	-1	544942	25				1	12	23	phaseUPFAce	phaseXPface	1	NF106	2400235	2399935	2400235	2399926	d	2399926	2398335	2399926	2398323	1591
GofDak_1024-768_new	12	3	25	<?xml version="1.0"?>\n<Clock xmlns:dt="urn:schemas-microsoft-com:datatypes"><Description dt:dt="string">E-Prime Primary Realtime Clock</Description><StartTime><Timestamp dt:dt="int">0</Timestamp><DateUtc dt:dt="string">2017-05-09T13:45:45Z</DateUtc></StartTime><FrequencyChanges><FrequencyChange><Frequency dt:dt="r8">3312949</Frequency><Timestamp dt:dt="r8">67195827474</Timestamp><Current dt:dt="…	75.029	2560894	2557394	2560894	2557378	1	right	-1522994890	2017-09-05	15:45:45	13:45:45	female	128362	20597	-1	20489	129410	128382	-1	128362	548938	544955	-1	544942	25				1	12	23	phaseUPFAce	phaseXPface	2	NF11	2403927	2403627	2403927	2403612	d	2403612	2401614	2403612	2401603	1998
GofDak_1024-768_new	12	3	25	<?xml version="1.0"?>\n<Clock xmlns:dt="urn:schemas-microsoft-com:datatypes"><Description dt:dt="string">E-Prime Primary Realtime Clock</Description><StartTime><Timestamp dt:dt="int">0</Timestamp><DateUtc dt:dt="string">2017-05-09T13:45:45Z</DateUtc></StartTime><FrequencyChanges><FrequencyChange><Frequency dt:dt="r8">3312949</Frequency><Timestamp dt:dt="r8">67195827474</Timestamp><Current dt:dt="…	75.029	2560894	2557394	2560894	2557378	1	right	-1522994890	2017-09-05	15:45:45	13:45:45	female	128362	20597	-1	20489	129410	128382	-1	128362	548938	544955	-1	544942	25				1	12	23	phaseUPFAce	phaseXPface	3	NM02	2407539	2407239	2407539	2407225	l	2407225	2405439	2407225	2405427	1786
GofDak_1024-768_new	12	3	25	<?xml version="1.0"?>\n<Clock xmlns:dt="urn:schemas-microsoft-com:datatypes"><Description dt:dt="string">E-Prime Primary Realtime Clock</Description><StartTime><Timestamp dt:dt="int">0</Timestamp><DateUtc dt:dt="string">2017-05-09T13:45:45Z</DateUtc></StartTime><FrequencyChanges><FrequencyChange><Frequency dt:dt="r8">3312949</Frequency><Timestamp dt:dt="r8">67195827474</Timestamp><Current dt:dt="…	75.029	2560894	2557394	2560894	2557378	1	right	-1522994890	2017-09-05	15:45:45	13:45:45	female	128362	20597	-1	20489	129410	128382	-1	128362	548938	544955	-1	544942	25				1	12	23	phaseUPFAce	phaseXPface	4	NF09	2411257	2410957	2411257	2410945	l	2410945	2409078	2410945	2409067	1867
GofDak_1024-768_new	12	3	25	<?xml version="1.0"?>\n<Clock xmlns:dt="urn:schemas-microsoft-com:datatypes"><Description dt:dt="string">E-Prime Primary Realtime Clock</Description><StartTime><Timestamp dt:dt="int">0</Timestamp><DateUtc dt:dt="string">2017-05-09T13:45:45Z</DateUtc></StartTime><FrequencyChanges><FrequencyChange><Frequency dt:dt="r8">3312949</Frequency><Timestamp dt:dt="r8">67195827474</Timestamp><Current dt:dt="…	75.029	2560894	2557394	2560894	2557378	1	right	-1522994890	2017-09-05	15:45:45	13:45:45	female	128362	20597	-1	20489	129410	128382	-1	128362	548938	544955	-1	544942	25				1	12	23	phaseUPFAce	phaseXPface	5	NF06	2414723	2414423	2414723	2414416	l	2414416	2412584	2414416	2412578	1832
GofDak_1024-768_new	12	3	25	<?xml version="1.0"?>\n<Clock xmlns:dt="urn:schemas-microsoft-com:datatypes"><Description dt:dt="string">E-Prime Primary Realtime Clock</Description><StartTime><Timestamp dt:dt="int">0</Timestamp><DateUtc dt:dt="string">2017-05-09T13:45:45Z</DateUtc></StartTime><FrequencyChanges><FrequencyChange><Frequency dt:dt="r8">3312949</Frequency><Timestamp dt:dt="r8">67195827474</Timestamp><Current dt:dt="…	75.029	2560894	2557394	2560894	2557378	1	right	-1522994890	2017-09-05	15:45:45	13:45:45	female	128362	20597	-1	20489	129410	128382	-1	128362	548938	544955	-1	544942	25				1	12	23	phaseUPFAce	phaseXPface	6	NM05	2418374	2418074	2418374	2418062	l	2418062	2416288	2418062	2416282	1774
GofDak_1024-768_new	12	3	25	<?xml version="1.0"?>\n<Clock xmlns:dt="urn:schemas-microsoft-com:datatypes"><Description dt:dt="string">E-Prime Primary Realtime Clock</Description><StartTime><Timestamp dt:dt="int">0</Timestamp><DateUtc dt:dt="string">2017-05-09T13:45:45Z</DateUtc></StartTime><FrequencyChanges><FrequencyChange><Frequency dt:dt="r8">3312949</Frequency><Timestamp dt:dt="r8">67195827474</Timestamp><Current dt:dt="…	75.029	2560894	2557394	2560894	2557378	1	right	-1522994890	2017-09-05	15:45:45	13:45:45	female	128362	20597	-1	20489	129410	128382	-1	128362	548938	544955	-1	544942	25				1	12	23	phaseUPFAce	phaseXPface	7	NF106	2422706	2422406	2422706	2422397	d	2422397	2420620	2422397	2420610	1777
GofDak_1024-768_new	12	3	25	<?xml version="1.0"?>\n<Clock xmlns:dt="urn:schemas-microsoft-com:datatypes"><Description dt:dt="string">E-Prime Primary Realtime Clock</Description><StartTime><Timestamp dt:dt="int">0</Timestamp><DateUtc dt:dt="string">2017-05-09T13:45:45Z</DateUtc></StartTime><FrequencyChanges><FrequencyChange><Frequency dt:dt="r8">3312949</Frequency><Timestamp dt:dt="r8">67195827474</Timestamp><Current dt:dt="…	75.029	2560894	2557394	2560894	2557378	1	right	-1522994890	2017-09-05	15:45:45	13:45:45	female	128362	20597	-1	20489	129410	128382	-1	128362	548938	544955	-1	544942	25				1	12	23	phaseUPFAce	phaseXPface	8	NF105	2426611	2426311	2426611	2426304	l	2426304	2424312	2426304	2424298	1992
GofDak_1024-768_new	12	3	25	<?xml version="1.0"?>\n<Clock xmlns:dt="urn:schemas-microsoft-com:datatypes"><Description dt:dt="string">E-Prime Primary Realtime Clock</Description><StartTime><Timestamp dt:dt="int">0</Timestamp><DateUtc dt:dt="string">2017-05-09T13:45:45Z</DateUtc></StartTime><FrequencyChanges><FrequencyChange><Frequency dt:dt="r8">3312949</Frequency><Timestamp dt:dt="r8">67195827474</Timestamp><Current dt:dt="…	75.029	2560894	2557394	2560894	2557378	1	right	-1522994890	2017-09-05	15:45:45	13:45:45	female	128362	20597	-1	20489	129410	128382	-1	128362	548938	544955	-1	544942	25				1	12	23	phaseUPFAce	phaseXPface	9	NF106	2430077	2429777	2430077	2429772	l	2429772	2428097	2429772	2428081	1675
GofDak_1024-768_new	12	3	25	<?xml version="1.0"?>\n<Clock xmlns:dt="urn:schemas-microsoft-com:datatypes"><Description dt:dt="string">E-Prime Primary Realtime Clock</Description><StartTime><Timestamp dt:dt="int">0</Timestamp><DateUtc dt:dt="string">2017-05-09T13:45:45Z</DateUtc></StartTime><FrequencyChanges><FrequencyChange><Frequency dt:dt="r8">3312949</Frequency><Timestamp dt:dt="r8">67195827474</Timestamp><Current dt:dt="…	75.029	2560894	2557394	2560894	2557378	1	right	-1522994890	2017-09-05	15:45:45	13:45:45	female	128362	20597	-1	20489	129410	128382	-1	128362	548938	544955	-1	544942	25				1	12	23	phaseUPFAce	phaseXPface	10	NM10	2433609	2433309	2433609	2433301	d	2433301	2431536	2433301	2431529	1765
GofDak_1024-768_new	12	3	25	<?xml version="1.0"?>\n<Clock xmlns:dt="urn:schemas-microsoft-com:datatypes"><Description dt:dt="string">E-Prime Primary Realtime Clock</Description><StartTime><Timestamp dt:dt="int">0</Timestamp><DateUtc dt:dt="string">2017-05-09T13:45:45Z</DateUtc></StartTime><FrequencyChanges><FrequencyChange><Frequency dt:dt="r8">3312949</Frequency><Timestamp dt:dt="r8">67195827474</Timestamp><Current dt:dt="…	75.029	2560894	2557394	2560894	2557378	1	right	-1522994890	2017-09-05	15:45:45	13:45:45	female	128362	20597	-1	20489	129410	128382	-1	128362	548938	544955	-1	544942	25				1	12	23	phaseUPFAce	phaseXPface	11	NM09	2437047	2436747	2437047	2436737	d	2436737	2435135	2436737	2435121	1602
GofDak_1024-768_new	12	3	25	<?xml version="1.0"?>\n<Clock xmlns:dt="urn:schemas-microsoft-com:datatypes"><Description dt:dt="string">E-Prime Primary Realtime Clock</Description><StartTime><Timestamp dt:dt="int">0</Timestamp><DateUtc dt:dt="string">2017-05-09T13:45:45Z</DateUtc></StartTime><FrequencyChanges><FrequencyChange><Frequency dt:dt="r8">3312949</Frequency><Timestamp dt:dt="r8">67195827474</Timestamp><Current dt:dt="…	75.029	2560894	2557394	2560894	2557378	1	right	-1522994890	2017-09-05	15:45:45	13:45:45	female	128362	20597	-1	20489	129410	128382	-1	128362	548938	544955	-1	544942	25				1	12	23	phaseUPFAce	phaseXPface	12	NF105	2441059	2440759	2441059	2440749	d	2440749	2439200	2440749	2439185	1549
GofDak_1024-768_new	12	3	25	<?xml version="1.0"?>\n<Clock xmlns:dt="urn:schemas-microsoft-com:datatypes"><Description dt:dt="string">E-Prime Primary Realtime Clock</Description><StartTime><Timestamp dt:dt="int">0</Timestamp><DateUtc dt:dt="string">2017-05-09T13:45:45Z</DateUtc></StartTime><FrequencyChanges><FrequencyChange><Frequency dt:dt="r8">3312949</Frequency><Timestamp dt:dt="r8">67195827474</Timestamp><Current dt:dt="…	75.029	2560894	2557394	2560894	2557378	1	right	-1522994890	2017-09-05	15:45:45	13:45:45	female	128362	20597	-1	20489	129410	128382	-1	128362	548938	544955	-1	544942	25				1	12	23	phaseUPFAce	phaseXPface	13	NM13	2446497	2446197	2446497	2446192	d	2446192	2444411	2446192	2444401	1781
GofDak_1024-768_new	12	3	25	<?xml version="1.0"?>\n<Clock xmlns:dt="urn:schemas-microsoft-com:datatypes"><Description dt:dt="string">E-Prime Primary Realtime Clock</Description><StartTime><Timestamp dt:dt="int">0</Timestamp><DateUtc dt:dt="string">2017-05-09T13:45:45Z</DateUtc></StartTime><FrequencyChanges><FrequencyChange><Frequency dt:dt="r8">3312949</Frequency><Timestamp dt:dt="r8">67195827474</Timestamp><Current dt:dt="…	75.029	2560894	2557394	2560894	2557378	1	right	-1522994890	2017-09-05	15:45:45	13:45:45	female	128362	20597	-1	20489	129410	128382	-1	128362	548938	544955	-1	544942	25				1	12	23	phaseUPFAce	phaseXPface	14	NF27	2449896	2449596	2449896	2449591	l	2449591	2448010	2449591	2447992	1581
GofDak_1024-768_new	12	3	25	<?xml version="1.0"?>\n<Clock xmlns:dt="urn:schemas-microsoft-com:datatypes"><Description dt:dt="string">E-Prime Primary Realtime Clock</Description><StartTime><Timestamp dt:dt="int">0</Timestamp><DateUtc dt:dt="string">2017-05-09T13:45:45Z</DateUtc></StartTime><FrequencyChanges><FrequencyChange><Frequency dt:dt="r8">3312949</Frequency><Timestamp dt:dt="r8">67195827474</Timestamp><Current dt:dt="…	75.029	2560894	2557394	2560894	2557378	1	right	-1522994890	2017-09-05	15:45:45	13:45:45	female	128362	20597	-1	20489	129410	128382	-1	128362	548938	544955	-1	544942	25				1	12	23	phaseUPFAce	phaseXPface	15	NF106	2453721	2453421	2453721	2453417	l	2453417	2451488	2453417	2451472	1929
GofDak_1024-768_new	12	3	25	<?xml version="1.0"?>\n<Clock xmlns:dt="urn:schemas-microsoft-com:datatypes"><Description dt:dt="string">E-Prime Primary Realtime Clock</Description><StartTime><Timestamp dt:dt="int">0</Timestamp><DateUtc dt:dt="string">2017-05-09T13:45:45Z</DateUtc></StartTime><FrequencyChanges><FrequencyChange><Frequency dt:dt="r8">3312949</Frequency><Timestamp dt:dt="r8">67195827474</Timestamp><Current dt:dt="…	75.029	2560894	2557394	2560894	2557378	1	right	-1522994890	2017-09-05	15:45:45	13:45:45	female	128362	20597	-1	20489	129410	128382	-1	128362	548938	544955	-1	544942	25				1	12	23	phaseUPFAce	phaseXPface	16	NM09	2457853	2457553	2457853	2457545	l	2457545	2455940	2457545	2455928	1605
GofDak_1024-768_new	12	3	25	<?xml version="1.0"?>\n<Clock xmlns:dt="urn:schemas-microsoft-com:datatypes"><Description dt:dt="string">E-Prime Primary Realtime Clock</Description><StartTime><Timestamp dt:dt="int">0</Timestamp><DateUtc dt:dt="string">2017-05-09T13:45:45Z</DateUtc></StartTime><FrequencyChanges><FrequencyChange><Frequency dt:dt="r8">3312949</Frequency><Timestamp dt:dt="r8">67195827474</Timestamp><Current dt:dt="…	75.029	2560894	2557394	2560894	2557378	1	right	-1522994890	2017-09-05	15:45:45	13:45:45	female	128362	20597	-1	20489	129410	128382	-1	128362	548938	544955	-1	544942	25				1	12	23	phaseUPFAce	phaseXPface	17	NF27	2462517	2462217	2462517	2462208	d	2462208	2460525	2462208	2460512	1683
GofDak_1024-768_new	12	3	25	<?xml version="1.0"?>\n<Clock xmlns:dt="urn:schemas-microsoft-com:datatypes"><Description dt:dt="string">E-Prime Primary Realtime Clock</Description><StartTime><Timestamp dt:dt="int">0</Timestamp><DateUtc dt:dt="string">2017-05-09T13:45:45Z</DateUtc></StartTime><FrequencyChanges><FrequencyChange><Frequency dt:dt="r8">3312949</Frequency><Timestamp dt:dt="r8">67195827474</Timestamp><Current dt:dt="…	75.029	2560894	2557394	2560894	2557378	1	right	-1522994890	2017-09-05	15:45:45	13:45:45	female	128362	20597	-1	20489	129410	128382	-1	128362	548938	544955	-1	544942	25				1	12	23	phaseUPFAce	phaseXPface	18	NF02	2465716	2465416	2465716	2465412	d	2465412	2463857	2465412	2463839	1555
GofDak_1024-768_new	12	3	25	<?xml version="1.0"?>\n<Clock xmlns:dt="urn:schemas-microsoft-com:datatypes"><Description dt:dt="string">E-Prime Primary Realtime Clock</Description><StartTime><Timestamp dt:dt="int">0</Timestamp><DateUtc dt:dt="string">2017-05-09T13:45:45Z</DateUtc></StartTime><FrequencyChanges><FrequencyChange><Frequency dt:dt="r8">3312949</Frequency><Timestamp dt:dt="r8">67195827474</Timestamp><Current dt:dt="…	75.029	2560894	2557394	2560894	2557378	1	right	-1522994890	2017-09-05	15:45:45	13:45:45	female	128362	20597	-1	20489	129410	128382	-1	128362	548938	544955	-1	544942	25				1	12	23	phaseUPFAce	phaseXPface	19	NM02	2469621	2469321	2469621	2469314	l	2469314	2467575	2469314	2467567	1739
GofDak_1024-768_new	12	3	25	<?xml version="1.0"?>\n<Clock xmlns:dt="urn:schemas-microsoft-com:datatypes"><Description dt:dt="string">E-Prime Primary Realtime Clock</Description><StartTime><Timestamp dt:dt="int">0</Timestamp><DateUtc dt:dt="string">2017-05-09T13:45:45Z</DateUtc></StartTime><FrequencyChanges><FrequencyChange><Frequency dt:dt="r8">3312949</Frequency><Timestamp dt:dt="r8">67195827474</Timestamp><Current dt:dt="…	75.029	2560894	2557394	2560894	2557378	1	right	-1522994890	2017-09-05	15:45:45	13:45:45	female	128362	20597	-1	20489	129410	128382	-1	128362	548938	544955	-1	544942	25				1	12	23	phaseUPFAce	phaseXPface	20	NF09	2473740	2473440	2473740	2473437	l	2473437	2471574	2473437	2471559	1863
GofDak_1024-768_new	12	3	25	<?xml version="1.0"?>\n<Clock xmlns:dt="urn:schemas-microsoft-com:datatypes"><Description dt:dt="string">E-Prime Primary Realtime Clock</Description><StartTime><Timestamp dt:dt="int">0</Timestamp><DateUtc dt:dt="string">2017-05-09T13:45:45Z</DateUtc></StartTime><FrequencyChanges><FrequencyChange><Frequency dt:dt="r8">3312949</Frequency><Timestamp dt:dt="r8">67195827474</Timestamp><Current dt:dt="…	75.029	2560894	2557394	2560894	2557378	1	right	-1522994890	2017-09-05	15:45:45	13:45:45	female	128362	20597	-1	20489	129410	128382	-1	128362	548938	544955	-1	544942	26				2	12	24	phaseINVFAce	phaseXPface	1	NM101	2478391	2478091	2478391	2478083	l	2478083	2476425	2478083	2476415	1658
GofDak_1024-768_new	12	3	25	<?xml version="1.0"?>\n<Clock xmlns:dt="urn:schemas-microsoft-com:datatypes"><Description dt:dt="string">E-Prime Primary Realtime Clock</Description><StartTime><Timestamp dt:dt="int">0</Timestamp><DateUtc dt:dt="string">2017-05-09T13:45:45Z</DateUtc></StartTime><FrequencyChanges><FrequencyChange><Frequency dt:dt="r8">3312949</Frequency><Timestamp dt:dt="r8">67195827474</Timestamp><Current dt:dt="…	75.029	2560894	2557394	2560894	2557378	1	right	-1522994890	2017-09-05	15:45:45	13:45:45	female	128362	20597	-1	20489	129410	128382	-1	128362	548938	544955	-1	544942	26				2	12	24	phaseINVFAce	phaseXPface	2	NM05	2482896	2482596	2482896	2482584	d	2482584	2480744	2482584	2480735	1840
GofDak_1024-768_new	12	3	25	<?xml version="1.0"?>\n<Clock xmlns:dt="urn:schemas-microsoft-com:datatypes"><Description dt:dt="string">E-Prime Primary Realtime Clock</Description><StartTime><Timestamp dt:dt="int">0</Timestamp><DateUtc dt:dt="string">2017-05-09T13:45:45Z</DateUtc></StartTime><FrequencyChanges><FrequencyChange><Frequency dt:dt="r8">3312949</Frequency><Timestamp dt:dt="r8">67195827474</Timestamp><Current dt:dt="…	75.029	2560894	2557394	2560894	2557378	1	right	-1522994890	2017-09-05	15:45:45	13:45:45	female	128362	20597	-1	20489	129410	128382	-1	128362	548938	544955	-1	544942	26				2	12	24	phaseINVFAce	phaseXPface	3	NF11	2486642	2486342	2486642	2486336	l	2486336	2484516	2486336	2484510	1820
GofDak_1024-768_new	12	3	25	<?xml version="1.0"?>\n<Clock xmlns:dt="urn:schemas-microsoft-com:datatypes"><Description dt:dt="string">E-Prime Primary Realtime Clock</Description><StartTime><Timestamp dt:dt="int">0</Timestamp><DateUtc dt:dt="string">2017-05-09T13:45:45Z</DateUtc></StartTime><FrequencyChanges><FrequencyChange><Frequency dt:dt="r8">3312949</Frequency><Timestamp dt:dt="r8">67195827474</Timestamp><Current dt:dt="…	75.029	2560894	2557394	2560894	2557378	1	right	-1522994890	2017-09-05	15:45:45	13:45:45	female	128362	20597	-1	20489	129410	128382	-1	128362	548938	544955	-1	544942	26				2	12	24	phaseINVFAce	phaseXPface	4	NF09	2490453	2490153	2490453	2490139	l	2490139	2488421	2490139	2488414	1718
GofDak_1024-768_new	12	3	25	<?xml version="1.0"?>\n<Clock xmlns:dt="urn:schemas-microsoft-com:datatypes"><Description dt:dt="string">E-Prime Primary Realtime Clock</Description><StartTime><Timestamp dt:dt="int">0</Timestamp><DateUtc dt:dt="string">2017-05-09T13:45:45Z</DateUtc></StartTime><FrequencyChanges><FrequencyChange><Frequency dt:dt="r8">3312949</Frequency><Timestamp dt:dt="r8">67195827474</Timestamp><Current dt:dt="…	75.029	2560894	2557394	2560894	2557378	1	right	-1522994890	2017-09-05	15:45:45	13:45:45	female	128362	20597	-1	20489	129410	128382	-1	128362	548938	544955	-1	544942	26				2	12	24	phaseINVFAce	phaseXPface	5	NF109	2494052	2493752	2494052	2493739	l	2493739	2492233	2493739	2492222	1506
GofDak_1024-768_new	12	3	25	<?xml version="1.0"?>\n<Clock xmlns:dt="urn:schemas-microsoft-com:datatypes"><Description dt:dt="string">E-Prime Primary Realtime Clock</Description><StartTime><Timestamp dt:dt="int">0</Timestamp><DateUtc dt:dt="string">2017-05-09T13:45:45Z</DateUtc></StartTime><FrequencyChanges><FrequencyChange><Frequency dt:dt="r8">3312949</Frequency><Timestamp dt:dt="r8">67195827474</Timestamp><Current dt:dt="…	75.029	2560894	2557394	2560894	2557378	1	right	-1522994890	2017-09-05	15:45:45	13:45:45	female	128362	20597	-1	20489	129410	128382	-1	128362	548938	544955	-1	544942	26				2	12	24	phaseINVFAce	phaseXPface	6	NM02	2497717	2497417	2497717	2497412	d	2497412	2495565	2497412	2495550	1847
GofDak_1024-768_new	12	3	25	<?xml version="1.0"?>\n<Clock xmlns:dt="urn:schemas-microsoft-com:datatypes"><Description dt:dt="string">E-Prime Primary Realtime Clock</Description><StartTime><Timestamp dt:dt="int">0</Timestamp><DateUtc dt:dt="string">2017-05-09T13:45:45Z</DateUtc></StartTime><FrequencyChanges><FrequencyChange><Frequency dt:dt="r8">3312949</Frequency><Timestamp dt:dt="r8">67195827474</Timestamp><Current dt:dt="…	75.029	2560894	2557394	2560894	2557378	1	right	-1522994890	2017-09-05	15:45:45	13:45:45	female	128362	20597	-1	20489	129410	128382	-1	128362	548938	544955	-1	544942	26				2	12	24	phaseINVFAce	phaseXPface	7	NM101	2501449	2501149	2501449	2501142	l	2501142	2499403	2501142	2499397	1739
GofDak_1024-768_new	12	3	25	<?xml version="1.0"?>\n<Clock xmlns:dt="urn:schemas-microsoft-com:datatypes"><Description dt:dt="string">E-Prime Primary Realtime Clock</Description><StartTime><Timestamp dt:dt="int">0</Timestamp><DateUtc dt:dt="string">2017-05-09T13:45:45Z</DateUtc></StartTime><FrequencyChanges><FrequencyChange><Frequency dt:dt="r8">3312949</Frequency><Timestamp dt:dt="r8">67195827474</Timestamp><Current dt:dt="…	75.029	2560894	2557394	2560894	2557378	1	right	-1522994890	2017-09-05	15:45:45	13:45:45	female	128362	20597	-1	20489	129410	128382	-1	128362	548938	544955	-1	544942	26				2	12	24	phaseINVFAce	phaseXPface	8	NF109	2505568	2505268	2505568	2505256	l	2505256	2503388	2505256	2503373	1868
GofDak_1024-768_new	12	3	25	<?xml version="1.0"?>\n<Clock xmlns:dt="urn:schemas-microsoft-com:datatypes"><Description dt:dt="string">E-Prime Primary Realtime Clock</Description><StartTime><Timestamp dt:dt="int">0</Timestamp><DateUtc dt:dt="string">2017-05-09T13:45:45Z</DateUtc></StartTime><FrequencyChanges><FrequencyChange><Frequency dt:dt="r8">3312949</Frequency><Timestamp dt:dt="r8">67195827474</Timestamp><Current dt:dt="…	75.029	2560894	2557394	2560894	2557378	1	right	-1522994890	2017-09-05	15:45:45	13:45:45	female	128362	20597	-1	20489	129410	128382	-1	128362	548938	544955	-1	544942	26				2	12	24	phaseINVFAce	phaseXPface	9	NM21	2509473	2509173	2509473	2509160	d	2509160	2507533	2509160	2507517	1627
GofDak_1024-768_new	12	3	25	<?xml version="1.0"?>\n<Clock xmlns:dt="urn:schemas-microsoft-com:datatypes"><Description dt:dt="string">E-Prime Primary Realtime Clock</Description><StartTime><Timestamp dt:dt="int">0</Timestamp><DateUtc dt:dt="string">2017-05-09T13:45:45Z</DateUtc></StartTime><FrequencyChanges><FrequencyChange><Frequency dt:dt="r8">3312949</Frequency><Timestamp dt:dt="r8">67195827474</Timestamp><Current dt:dt="…	75.029	2560894	2557394	2560894	2557378	1	right	-1522994890	2017-09-05	15:45:45	13:45:45	female	128362	20597	-1	20489	129410	128382	-1	128362	548938	544955	-1	544942	26				2	12	24	phaseINVFAce	phaseXPface	10	NF109	2512965	2512665	2512965	2512658	l	2512658	2510719	2512658	2510701	1939
GofDak_1024-768_new	12	3	25	<?xml version="1.0"?>\n<Clock xmlns:dt="urn:schemas-microsoft-com:datatypes"><Description dt:dt="string">E-Prime Primary Realtime Clock</Description><StartTime><Timestamp dt:dt="int">0</Timestamp><DateUtc dt:dt="string">2017-05-09T13:45:45Z</DateUtc></StartTime><FrequencyChanges><FrequencyChange><Frequency dt:dt="r8">3312949</Frequency><Timestamp dt:dt="r8">67195827474</Timestamp><Current dt:dt="…	75.029	2560894	2557394	2560894	2557378	1	right	-1522994890	2017-09-05	15:45:45	13:45:45	female	128362	20597	-1	20489	129410	128382	-1	128362	548938	544955	-1	544942	26				2	12	24	phaseINVFAce	phaseXPface	11	NM05	2518496	2518196	2518496	2518193	d	2518193	2516330	2518193	2516325	1863
GofDak_1024-768_new	12	3	25	<?xml version="1.0"?>\n<Clock xmlns:dt="urn:schemas-microsoft-com:datatypes"><Description dt:dt="string">E-Prime Primary Realtime Clock</Description><StartTime><Timestamp dt:dt="int">0</Timestamp><DateUtc dt:dt="string">2017-05-09T13:45:45Z</DateUtc></StartTime><FrequencyChanges><FrequencyChange><Frequency dt:dt="r8">3312949</Frequency><Timestamp dt:dt="r8">67195827474</Timestamp><Current dt:dt="…	75.029	2560894	2557394	2560894	2557378	1	right	-1522994890	2017-09-05	15:45:45	13:45:45	female	128362	20597	-1	20489	129410	128382	-1	128362	548938	544955	-1	544942	26				2	12	24	phaseINVFAce	phaseXPface	12	NM21	2522081	2521781	2522081	2521770	d	2521770	2519902	2521770	2519884	1868
GofDak_1024-768_new	12	3	25	<?xml version="1.0"?>\n<Clock xmlns:dt="urn:schemas-microsoft-com:datatypes"><Description dt:dt="string">E-Prime Primary Realtime Clock</Description><StartTime><Timestamp dt:dt="int">0</Timestamp><DateUtc dt:dt="string">2017-05-09T13:45:45Z</DateUtc></StartTime><FrequencyChanges><FrequencyChange><Frequency dt:dt="r8">3312949</Frequency><Timestamp dt:dt="r8">67195827474</Timestamp><Current dt:dt="…	75.029	2560894	2557394	2560894	2557378	1	right	-1522994890	2017-09-05	15:45:45	13:45:45	female	128362	20597	-1	20489	129410	128382	-1	128362	548938	544955	-1	544942	26				2	12	24	phaseINVFAce	phaseXPface	13	NM21	2526626	2526326	2526626	2526316	l	2526316	2524540	2526316	2524524	1776
GofDak_1024-768_new	12	3	25	<?xml version="1.0"?>\n<Clock xmlns:dt="urn:schemas-microsoft-com:datatypes"><Description dt:dt="string">E-Prime Primary Realtime Clock</Description><StartTime><Timestamp dt:dt="int">0</Timestamp><DateUtc dt:dt="string">2017-05-09T13:45:45Z</DateUtc></StartTime><FrequencyChanges><FrequencyChange><Frequency dt:dt="r8">3312949</Frequency><Timestamp dt:dt="r8">67195827474</Timestamp><Current dt:dt="…	75.029	2560894	2557394	2560894	2557378	1	right	-1522994890	2017-09-05	15:45:45	13:45:45	female	128362	20597	-1	20489	129410	128382	-1	128362	548938	544955	-1	544942	26				2	12	24	phaseINVFAce	phaseXPface	14	NM08	2530625	2530325	2530625	2530312	l	2530312	2528365	2530312	2528356	1947
GofDak_1024-768_new	12	3	25	<?xml version="1.0"?>\n<Clock xmlns:dt="urn:schemas-microsoft-com:datatypes"><Description dt:dt="string">E-Prime Primary Realtime Clock</Description><StartTime><Timestamp dt:dt="int">0</Timestamp><DateUtc dt:dt="string">2017-05-09T13:45:45Z</DateUtc></StartTime><FrequencyChanges><FrequencyChange><Frequency dt:dt="r8">3312949</Frequency><Timestamp dt:dt="r8">67195827474</Timestamp><Current dt:dt="…	75.029	2560894	2557394	2560894	2557378	1	right	-1522994890	2017-09-05	15:45:45	13:45:45	female	128362	20597	-1	20489	129410	128382	-1	128362	548938	544955	-1	544942	26				2	12	24	phaseINVFAce	phaseXPface	15	NM09	2535316	2535016	2535316	2535010	d	2535010	2533217	2535010	2533204	1793
GofDak_1024-768_new	12	3	25	<?xml version="1.0"?>\n<Clock xmlns:dt="urn:schemas-microsoft-com:datatypes"><Description dt:dt="string">E-Prime Primary Realtime Clock</Description><StartTime><Timestamp dt:dt="int">0</Timestamp><DateUtc dt:dt="string">2017-05-09T13:45:45Z</DateUtc></StartTime><FrequencyChanges><FrequencyChange><Frequency dt:dt="r8">3312949</Frequency><Timestamp dt:dt="r8">67195827474</Timestamp><Current dt:dt="…	75.029	2560894	2557394	2560894	2557378	1	right	-1522994890	2017-09-05	15:45:45	13:45:45	female	128362	20597	-1	20489	129410	128382	-1	128362	548938	544955	-1	544942	26				2	12	24	phaseINVFAce	phaseXPface	16	NF09	2539181	2538881	2539181	2538877	d	2538877	2537082	2538877	2537075	1795
GofDak_1024-768_new	12	3	25	<?xml version="1.0"?>\n<Clock xmlns:dt="urn:schemas-microsoft-com:datatypes"><Description dt:dt="string">E-Prime Primary Realtime Clock</Description><StartTime><Timestamp dt:dt="int">0</Timestamp><DateUtc dt:dt="string">2017-05-09T13:45:45Z</DateUtc></StartTime><FrequencyChanges><FrequencyChange><Frequency dt:dt="r8">3312949</Frequency><Timestamp dt:dt="r8">67195827474</Timestamp><Current dt:dt="…	75.029	2560894	2557394	2560894	2557378	1	right	-1522994890	2017-09-05	15:45:45	13:45:45	female	128362	20597	-1	20489	129410	128382	-1	128362	548938	544955	-1	544942	26				2	12	24	phaseINVFAce	phaseXPface	17	NM08	2543873	2543573	2543873	2543569	l	2543569	2542040	2543569	2542027	1529
GofDak_1024-768_new	12	3	25	<?xml version="1.0"?>\n<Clock xmlns:dt="urn:schemas-microsoft-com:datatypes"><Description dt:dt="string">E-Prime Primary Realtime Clock</Description><StartTime><Timestamp dt:dt="int">0</Timestamp><DateUtc dt:dt="string">2017-05-09T13:45:45Z</DateUtc></StartTime><FrequencyChanges><FrequencyChange><Frequency dt:dt="r8">3312949</Frequency><Timestamp dt:dt="r8">67195827474</Timestamp><Current dt:dt="…	75.029	2560894	2557394	2560894	2557378	1	right	-1522994890	2017-09-05	15:45:45	13:45:45	female	128362	20597	-1	20489	129410	128382	-1	128362	548938	544955	-1	544942	26				2	12	24	phaseINVFAce	phaseXPface	18	NF27	2547498	2547198	2547498	2547193	d	2547193	2545505	2547193	2545491	1688
GofDak_1024-768_new	12	3	25	<?xml version="1.0"?>\n<Clock xmlns:dt="urn:schemas-microsoft-com:datatypes"><Description dt:dt="string">E-Prime Primary Realtime Clock</Description><StartTime><Timestamp dt:dt="int">0</Timestamp><DateUtc dt:dt="string">2017-05-09T13:45:45Z</DateUtc></StartTime><FrequencyChanges><FrequencyChange><Frequency dt:dt="r8">3312949</Frequency><Timestamp dt:dt="r8">67195827474</Timestamp><Current dt:dt="…	75.029	2560894	2557394	2560894	2557378	1	right	-1522994890	2017-09-05	15:45:45	13:45:45	female	128362	20597	-1	20489	129410	128382	-1	128362	548938	544955	-1	544942	26				2	12	24	phaseINVFAce	phaseXPface	19	NF09	2552283	2551983	2552283	2551973	l	2551973	2550384	2551973	2550371	1589
GofDak_1024-768_new	12	3	25	<?xml version="1.0"?>\n<Clock xmlns:dt="urn:schemas-microsoft-com:datatypes"><Description dt:dt="string">E-Prime Primary Realtime Clock</Description><StartTime><Timestamp dt:dt="int">0</Timestamp><DateUtc dt:dt="string">2017-05-09T13:45:45Z</DateUtc></StartTime><FrequencyChanges><FrequencyChange><Frequency dt:dt="r8">3312949</Frequency><Timestamp dt:dt="r8">67195827474</Timestamp><Current dt:dt="…	75.029	2560894	2557394	2560894	2557378	1	right	-1522994890	2017-09-05	15:45:45	13:45:45	female	128362	20597	-1	20489	129410	128382	-1	128362	548938	544955	-1	544942	26				2	12	24	phaseINVFAce	phaseXPface	20	NM03	2555708	2555408	2555708	2555403	d	2555403	2553796	2555403	2553786	1607
[truncated: 28 more columns]
