# Supplementary material for: Fixed or flexible? Orientation preference in identity and gaze processing in humans
Source: PLoS One. 2019 Jan 25;14(1):e0210503. doi: 10.1371/journal.pone.0210503 (PMC6347268; doi:10.1371/journal.pone.0210503)
Supplement: S3 File — Eprime log files were merged across gaze experiment sessions. (ZIP) [file pone.0210503.s005.zip › GofDak_1024-768_new-13-3.xlsx]

## Sheet: GofDak_1024-768_new-13-3
E:\GAZE\Gaze_data\GazeCoD_data\individual\edat_xlsx\GofDak_1024-768_new-13-3.edat2
ExperimentName	Subject	Session	Age	Clock.Information	Display.RefreshRate	fini.OffsetTime	fini.OnsetTime	fini.TargetOffsetTime	fini.TargetOnsetTime	Group	Handedness	RandomSeed	SessionDate	SessionTime	SessionTimeUtc	Sex	start.OffsetTime	start.OnsetTime	start.TargetOffsetTime	start.TargetOnsetTime	start2.OffsetTime	start2.OnsetTime	start2.TargetOffsetTime	start2.TargetOnsetTime	start5.OffsetTime	start5.OnsetTime	start5.TargetOffsetTime	start5.TargetOnsetTime	Block	phasePRACTICE1	phasePRACTICE1.Cycle	phasePRACTICE1.Sample	phaseXPface	phaseXPface.Cycle	phaseXPface.Sample	Procedure[Block]	Running[Block]	Trial	cible	cible.OffsetTime	cible.OnsetTime	cible.TargetOffsetTime	cible.TargetOnsetTime	correct	crossStart.OffsetTime	crossStart.OnsetTime	crossStart.TargetOffsetTime	crossStart.TargetOnsetTime	jitterdur
GofDak_1024-768_new	13	3	20	<?xml version="1.0"?>\n<Clock xmlns:dt="urn:schemas-microsoft-com:datatypes"><Description dt:dt="string">E-Prime Primary Realtime Clock</Description><StartTime><Timestamp dt:dt="int">0</Timestamp><DateUtc dt:dt="string">2017-05-11T13:03:47Z</DateUtc></StartTime><FrequencyChanges><FrequencyChange><Frequency dt:dt="r8">3312929</Frequency><Timestamp dt:dt="r8">61216126331</Timestamp><Current dt:dt="…	75.028	2305331	2301831	2305331	2301811	1	right	1086796712	2017-11-05	15:03:47	13:03:47	male	128192	37822	-1	37794	130175	128215	-1	128192	438232	430380	-1	430367	1	1	1	1				practUP	phasePRACTICE1	1	NF109	133353	133053	133353	133036	d	133036	131200	133036	131187	1836
GofDak_1024-768_new	13	3	20	<?xml version="1.0"?>\n<Clock xmlns:dt="urn:schemas-microsoft-com:datatypes"><Description dt:dt="string">E-Prime Primary Realtime Clock</Description><StartTime><Timestamp dt:dt="int">0</Timestamp><DateUtc dt:dt="string">2017-05-11T13:03:47Z</DateUtc></StartTime><FrequencyChanges><FrequencyChange><Frequency dt:dt="r8">3312929</Frequency><Timestamp dt:dt="r8">61216126331</Timestamp><Current dt:dt="…	75.028	2305331	2301831	2305331	2301811	1	right	1086796712	2017-11-05	15:03:47	13:03:47	male	128192	37822	-1	37794	130175	128215	-1	128192	438232	430380	-1	430367	1	1	1	1				practUP	phasePRACTICE1	2	NM04	138791	138491	138791	138486	l	138486	136891	138486	136879	1595
GofDak_1024-768_new	13	3	20	<?xml version="1.0"?>\n<Clock xmlns:dt="urn:schemas-microsoft-com:datatypes"><Description dt:dt="string">E-Prime Primary Realtime Clock</Description><StartTime><Timestamp dt:dt="int">0</Timestamp><DateUtc dt:dt="string">2017-05-11T13:03:47Z</DateUtc></StartTime><FrequencyChanges><FrequencyChange><Frequency dt:dt="r8">3312929</Frequency><Timestamp dt:dt="r8">61216126331</Timestamp><Current dt:dt="…	75.028	2305331	2301831	2305331	2301811	1	right	1086796712	2017-11-05	15:03:47	13:03:47	male	128192	37822	-1	37794	130175	128215	-1	128192	438232	430380	-1	430367	1	1	1	1				practUP	phasePRACTICE1	3	NF04	142509	142209	142509	142200	l	142200	140303	142200	140287	1897
GofDak_1024-768_new	13	3	20	<?xml version="1.0"?>\n<Clock xmlns:dt="urn:schemas-microsoft-com:datatypes"><Description dt:dt="string">E-Prime Primary Realtime Clock</Description><StartTime><Timestamp dt:dt="int">0</Timestamp><DateUtc dt:dt="string">2017-05-11T13:03:47Z</DateUtc></StartTime><FrequencyChanges><FrequencyChange><Frequency dt:dt="r8">3312929</Frequency><Timestamp dt:dt="r8">61216126331</Timestamp><Current dt:dt="…	75.028	2305331	2301831	2305331	2301811	1	right	1086796712	2017-11-05	15:03:47	13:03:47	male	128192	37822	-1	37794	130175	128215	-1	128192	438232	430380	-1	430367	1	1	1	1				practUP	phasePRACTICE1	4	NM04	147308	147008	147308	146997	d	146997	145208	146997	145191	1789
GofDak_1024-768_new	13	3	20	<?xml version="1.0"?>\n<Clock xmlns:dt="urn:schemas-microsoft-com:datatypes"><Description dt:dt="string">E-Prime Primary Realtime Clock</Description><StartTime><Timestamp dt:dt="int">0</Timestamp><DateUtc dt:dt="string">2017-05-11T13:03:47Z</DateUtc></StartTime><FrequencyChanges><FrequencyChange><Frequency dt:dt="r8">3312929</Frequency><Timestamp dt:dt="r8">61216126331</Timestamp><Current dt:dt="…	75.028	2305331	2301831	2305331	2301811	1	right	1086796712	2017-11-05	15:03:47	13:03:47	male	128192	37822	-1	37794	130175	128215	-1	128192	438232	430380	-1	430367	1	1	1	1				practUP	phasePRACTICE1	5	NM10	150919	150619	150919	150603	l	150603	148887	150603	148870	1716
GofDak_1024-768_new	13	3	20	<?xml version="1.0"?>\n<Clock xmlns:dt="urn:schemas-microsoft-com:datatypes"><Description dt:dt="string">E-Prime Primary Realtime Clock</Description><StartTime><Timestamp dt:dt="int">0</Timestamp><DateUtc dt:dt="string">2017-05-11T13:03:47Z</DateUtc></StartTime><FrequencyChanges><FrequencyChange><Frequency dt:dt="r8">3312929</Frequency><Timestamp dt:dt="r8">61216126331</Timestamp><Current dt:dt="…	75.028	2305331	2301831	2305331	2301811	1	right	1086796712	2017-11-05	15:03:47	13:03:47	male	128192	37822	-1	37794	130175	128215	-1	128192	438232	430380	-1	430367	1	1	1	1				practUP	phasePRACTICE1	6	NM08	155185	154885	155185	154874	d	154874	153085	154874	153070	1789
GofDak_1024-768_new	13	3	20	<?xml version="1.0"?>\n<Clock xmlns:dt="urn:schemas-microsoft-com:datatypes"><Description dt:dt="string">E-Prime Primary Realtime Clock</Description><StartTime><Timestamp dt:dt="int">0</Timestamp><DateUtc dt:dt="string">2017-05-11T13:03:47Z</DateUtc></StartTime><FrequencyChanges><FrequencyChange><Frequency dt:dt="r8">3312929</Frequency><Timestamp dt:dt="r8">61216126331</Timestamp><Current dt:dt="…	75.028	2305331	2301831	2305331	2301811	1	right	1086796712	2017-11-05	15:03:47	13:03:47	male	128192	37822	-1	37794	130175	128215	-1	128192	438232	430380	-1	430367	1	1	1	1				practUP	phasePRACTICE1	7	NM03	159116	158816	159116	158806	d	158806	157284	158806	157270	1522
GofDak_1024-768_new	13	3	20	<?xml version="1.0"?>\n<Clock xmlns:dt="urn:schemas-microsoft-com:datatypes"><Description dt:dt="string">E-Prime Primary Realtime Clock</Description><StartTime><Timestamp dt:dt="int">0</Timestamp><DateUtc dt:dt="string">2017-05-11T13:03:47Z</DateUtc></StartTime><FrequencyChanges><FrequencyChange><Frequency dt:dt="r8">3312929</Frequency><Timestamp dt:dt="r8">61216126331</Timestamp><Current dt:dt="…	75.028	2305331	2301831	2305331	2301811	1	right	1086796712	2017-11-05	15:03:47	13:03:47	male	128192	37822	-1	37794	130175	128215	-1	128192	438232	430380	-1	430367	1	1	1	1				practUP	phasePRACTICE1	8	NM13	163421	163121	163421	163105	l	163105	161309	163105	161294	1796
GofDak_1024-768_new	13	3	20	<?xml version="1.0"?>\n<Clock xmlns:dt="urn:schemas-microsoft-com:datatypes"><Description dt:dt="string">E-Prime Primary Realtime Clock</Description><StartTime><Timestamp dt:dt="int">0</Timestamp><DateUtc dt:dt="string">2017-05-11T13:03:47Z</DateUtc></StartTime><FrequencyChanges><FrequencyChange><Frequency dt:dt="r8">3312929</Frequency><Timestamp dt:dt="r8">61216126331</Timestamp><Current dt:dt="…	75.028	2305331	2301831	2305331	2301811	1	right	1086796712	2017-11-05	15:03:47	13:03:47	male	128192	37822	-1	37794	130175	128215	-1	128192	438232	430380	-1	430367	1	1	1	1				practUP	phasePRACTICE1	9	NM03	167740	167440	167740	167429	l	167429	165814	167429	165798	1615
GofDak_1024-768_new	13	3	20	<?xml version="1.0"?>\n<Clock xmlns:dt="urn:schemas-microsoft-com:datatypes"><Description dt:dt="string">E-Prime Primary Realtime Clock</Description><StartTime><Timestamp dt:dt="int">0</Timestamp><DateUtc dt:dt="string">2017-05-11T13:03:47Z</DateUtc></StartTime><FrequencyChanges><FrequencyChange><Frequency dt:dt="r8">3312929</Frequency><Timestamp dt:dt="r8">61216126331</Timestamp><Current dt:dt="…	75.028	2305331	2301831	2305331	2301811	1	right	1086796712	2017-11-05	15:03:47	13:03:47	male	128192	37822	-1	37794	130175	128215	-1	128192	438232	430380	-1	430367	1	1	1	1				practUP	phasePRACTICE1	10	NF09	171418	171118	171418	171102	l	171102	169452	171102	169445	1650
GofDak_1024-768_new	13	3	20	<?xml version="1.0"?>\n<Clock xmlns:dt="urn:schemas-microsoft-com:datatypes"><Description dt:dt="string">E-Prime Primary Realtime Clock</Description><StartTime><Timestamp dt:dt="int">0</Timestamp><DateUtc dt:dt="string">2017-05-11T13:03:47Z</DateUtc></StartTime><FrequencyChanges><FrequencyChange><Frequency dt:dt="r8">3312929</Frequency><Timestamp dt:dt="r8">61216126331</Timestamp><Current dt:dt="…	75.028	2305331	2301831	2305331	2301811	1	right	1086796712	2017-11-05	15:03:47	13:03:47	male	128192	37822	-1	37794	130175	128215	-1	128192	438232	430380	-1	430367	1	1	1	1				practUP	phasePRACTICE1	11	NF04	177843	177543	177843	177529	d	177529	175663	177529	175653	1866
GofDak_1024-768_new	13	3	20	<?xml version="1.0"?>\n<Clock xmlns:dt="urn:schemas-microsoft-com:datatypes"><Description dt:dt="string">E-Prime Primary Realtime Clock</Description><StartTime><Timestamp dt:dt="int">0</Timestamp><DateUtc dt:dt="string">2017-05-11T13:03:47Z</DateUtc></StartTime><FrequencyChanges><FrequencyChange><Frequency dt:dt="r8">3312929</Frequency><Timestamp dt:dt="r8">61216126331</Timestamp><Current dt:dt="…	75.028	2305331	2301831	2305331	2301811	1	right	1086796712	2017-11-05	15:03:47	13:03:47	male	128192	37822	-1	37794	130175	128215	-1	128192	438232	430380	-1	430367	1	1	1	1				practUP	phasePRACTICE1	12	NF27	181441	181141	181441	181129	d	181129	179462	181129	179445	1667
GofDak_1024-768_new	13	3	20	<?xml version="1.0"?>\n<Clock xmlns:dt="urn:schemas-microsoft-com:datatypes"><Description dt:dt="string">E-Prime Primary Realtime Clock</Description><StartTime><Timestamp dt:dt="int">0</Timestamp><DateUtc dt:dt="string">2017-05-11T13:03:47Z</DateUtc></StartTime><FrequencyChanges><FrequencyChange><Frequency dt:dt="r8">3312929</Frequency><Timestamp dt:dt="r8">61216126331</Timestamp><Current dt:dt="…	75.028	2305331	2301831	2305331	2301811	1	right	1086796712	2017-11-05	15:03:47	13:03:47	male	128192	37822	-1	37794	130175	128215	-1	128192	438232	430380	-1	430367	1	1	1	1				practUP	phasePRACTICE1	13	NM13	185320	185020	185320	185005	l	185005	183127	185005	183109	1878
GofDak_1024-768_new	13	3	20	<?xml version="1.0"?>\n<Clock xmlns:dt="urn:schemas-microsoft-com:datatypes"><Description dt:dt="string">E-Prime Primary Realtime Clock</Description><StartTime><Timestamp dt:dt="int">0</Timestamp><DateUtc dt:dt="string">2017-05-11T13:03:47Z</DateUtc></StartTime><FrequencyChanges><FrequencyChange><Frequency dt:dt="r8">3312929</Frequency><Timestamp dt:dt="r8">61216126331</Timestamp><Current dt:dt="…	75.028	2305331	2301831	2305331	2301811	1	right	1086796712	2017-11-05	15:03:47	13:03:47	male	128192	37822	-1	37794	130175	128215	-1	128192	438232	430380	-1	430367	1	1	1	1				practUP	phasePRACTICE1	14	NF105	189638	189338	189638	189331	l	189331	187406	189331	187389	1925
GofDak_1024-768_new	13	3	20	<?xml version="1.0"?>\n<Clock xmlns:dt="urn:schemas-microsoft-com:datatypes"><Description dt:dt="string">E-Prime Primary Realtime Clock</Description><StartTime><Timestamp dt:dt="int">0</Timestamp><DateUtc dt:dt="string">2017-05-11T13:03:47Z</DateUtc></StartTime><FrequencyChanges><FrequencyChange><Frequency dt:dt="r8">3312929</Frequency><Timestamp dt:dt="r8">61216126331</Timestamp><Current dt:dt="…	75.028	2305331	2301831	2305331	2301811	1	right	1086796712	2017-11-05	15:03:47	13:03:47	male	128192	37822	-1	37794	130175	128215	-1	128192	438232	430380	-1	430367	1	1	1	1				practUP	phasePRACTICE1	15	NM10	193117	192817	193117	192806	d	192806	191044	192806	191028	1762
GofDak_1024-768_new	13	3	20	<?xml version="1.0"?>\n<Clock xmlns:dt="urn:schemas-microsoft-com:datatypes"><Description dt:dt="string">E-Prime Primary Realtime Clock</Description><StartTime><Timestamp dt:dt="int">0</Timestamp><DateUtc dt:dt="string">2017-05-11T13:03:47Z</DateUtc></StartTime><FrequencyChanges><FrequencyChange><Frequency dt:dt="r8">3312929</Frequency><Timestamp dt:dt="r8">61216126331</Timestamp><Current dt:dt="…	75.028	2305331	2301831	2305331	2301811	1	right	1086796712	2017-11-05	15:03:47	13:03:47	male	128192	37822	-1	37794	130175	128215	-1	128192	438232	430380	-1	430367	1	1	1	1				practUP	phasePRACTICE1	16	NF106	196755	196455	196755	196450	l	196450	194749	196450	194740	1701
GofDak_1024-768_new	13	3	20	<?xml version="1.0"?>\n<Clock xmlns:dt="urn:schemas-microsoft-com:datatypes"><Description dt:dt="string">E-Prime Primary Realtime Clock</Description><StartTime><Timestamp dt:dt="int">0</Timestamp><DateUtc dt:dt="string">2017-05-11T13:03:47Z</DateUtc></StartTime><FrequencyChanges><FrequencyChange><Frequency dt:dt="r8">3312929</Frequency><Timestamp dt:dt="r8">61216126331</Timestamp><Current dt:dt="…	75.028	2305331	2301831	2305331	2301811	1	right	1086796712	2017-11-05	15:03:47	13:03:47	male	128192	37822	-1	37794	130175	128215	-1	128192	438232	430380	-1	430367	1	1	1	1				practUP	phasePRACTICE1	17	NF04	200141	199841	200141	199834	d	199834	198228	199834	198212	1606
GofDak_1024-768_new	13	3	20	<?xml version="1.0"?>\n<Clock xmlns:dt="urn:schemas-microsoft-com:datatypes"><Description dt:dt="string">E-Prime Primary Realtime Clock</Description><StartTime><Timestamp dt:dt="int">0</Timestamp><DateUtc dt:dt="string">2017-05-11T13:03:47Z</DateUtc></StartTime><FrequencyChanges><FrequencyChange><Frequency dt:dt="r8">3312929</Frequency><Timestamp dt:dt="r8">61216126331</Timestamp><Current dt:dt="…	75.028	2305331	2301831	2305331	2301811	1	right	1086796712	2017-11-05	15:03:47	13:03:47	male	128192	37822	-1	37794	130175	128215	-1	128192	438232	430380	-1	430367	1	1	1	1				practUP	phasePRACTICE1	18	NF04	203819	203519	203819	203502	d	203502	201574	203502	201556	1928
GofDak_1024-768_new	13	3	20	<?xml version="1.0"?>\n<Clock xmlns:dt="urn:schemas-microsoft-com:datatypes"><Description dt:dt="string">E-Prime Primary Realtime Clock</Description><StartTime><Timestamp dt:dt="int">0</Timestamp><DateUtc dt:dt="string">2017-05-11T13:03:47Z</DateUtc></StartTime><FrequencyChanges><FrequencyChange><Frequency dt:dt="r8">3312929</Frequency><Timestamp dt:dt="r8">61216126331</Timestamp><Current dt:dt="…	75.028	2305331	2301831	2305331	2301811	1	right	1086796712	2017-11-05	15:03:47	13:03:47	male	128192	37822	-1	37794	130175	128215	-1	128192	438232	430380	-1	430367	1	1	1	1				practUP	phasePRACTICE1	19	NM10	207351	207051	207351	207039	d	207039	205199	207039	205188	1840
GofDak_1024-768_new	13	3	20	<?xml version="1.0"?>\n<Clock xmlns:dt="urn:schemas-microsoft-com:datatypes"><Description dt:dt="string">E-Prime Primary Realtime Clock</Description><StartTime><Timestamp dt:dt="int">0</Timestamp><DateUtc dt:dt="string">2017-05-11T13:03:47Z</DateUtc></StartTime><FrequencyChanges><FrequencyChange><Frequency dt:dt="r8">3312929</Frequency><Timestamp dt:dt="r8">61216126331</Timestamp><Current dt:dt="…	75.028	2305331	2301831	2305331	2301811	1	right	1086796712	2017-11-05	15:03:47	13:03:47	male	128192	37822	-1	37794	130175	128215	-1	128192	438232	430380	-1	430367	1	1	1	1				practUP	phasePRACTICE1	20	NF06	210923	210623	210923	210618	l	210618	208851	210618	208843	1767
GofDak_1024-768_new	13	3	20	<?xml version="1.0"?>\n<Clock xmlns:dt="urn:schemas-microsoft-com:datatypes"><Description dt:dt="string">E-Prime Primary Realtime Clock</Description><StartTime><Timestamp dt:dt="int">0</Timestamp><DateUtc dt:dt="string">2017-05-11T13:03:47Z</DateUtc></StartTime><FrequencyChanges><FrequencyChange><Frequency dt:dt="r8">3312929</Frequency><Timestamp dt:dt="r8">61216126331</Timestamp><Current dt:dt="…	75.028	2305331	2301831	2305331	2301811	1	right	1086796712	2017-11-05	15:03:47	13:03:47	male	128192	37822	-1	37794	130175	128215	-1	128192	438232	430380	-1	430367	1	1	1	1				practUP	phasePRACTICE1	21	NF105	216961	216661	216961	216658	d	216658	214742	216658	214723	1916
GofDak_1024-768_new	13	3	20	<?xml version="1.0"?>\n<Clock xmlns:dt="urn:schemas-microsoft-com:datatypes"><Description dt:dt="string">E-Prime Primary Realtime Clock</Description><StartTime><Timestamp dt:dt="int">0</Timestamp><DateUtc dt:dt="string">2017-05-11T13:03:47Z</DateUtc></StartTime><FrequencyChanges><FrequencyChange><Frequency dt:dt="r8">3312929</Frequency><Timestamp dt:dt="r8">61216126331</Timestamp><Current dt:dt="…	75.028	2305331	2301831	2305331	2301811	1	right	1086796712	2017-11-05	15:03:47	13:03:47	male	128192	37822	-1	37794	130175	128215	-1	128192	438232	430380	-1	430367	1	1	1	1				practUP	phasePRACTICE1	22	NM101	220400	220100	220400	220085	d	220085	218274	220085	218259	1811
GofDak_1024-768_new	13	3	20	<?xml version="1.0"?>\n<Clock xmlns:dt="urn:schemas-microsoft-com:datatypes"><Description dt:dt="string">E-Prime Primary Realtime Clock</Description><StartTime><Timestamp dt:dt="int">0</Timestamp><DateUtc dt:dt="string">2017-05-11T13:03:47Z</DateUtc></StartTime><FrequencyChanges><FrequencyChange><Frequency dt:dt="r8">3312929</Frequency><Timestamp dt:dt="r8">61216126331</Timestamp><Current dt:dt="…	75.028	2305331	2301831	2305331	2301811	1	right	1086796712	2017-11-05	15:03:47	13:03:47	male	128192	37822	-1	37794	130175	128215	-1	128192	438232	430380	-1	430367	1	1	1	1				practUP	phasePRACTICE1	23	NF04	223839	223539	223839	223526	d	223526	221899	223526	221883	1627
GofDak_1024-768_new	13	3	20	<?xml version="1.0"?>\n<Clock xmlns:dt="urn:schemas-microsoft-com:datatypes"><Description dt:dt="string">E-Prime Primary Realtime Clock</Description><StartTime><Timestamp dt:dt="int">0</Timestamp><DateUtc dt:dt="string">2017-05-11T13:03:47Z</DateUtc></StartTime><FrequencyChanges><FrequencyChange><Frequency dt:dt="r8">3312929</Frequency><Timestamp dt:dt="r8">61216126331</Timestamp><Current dt:dt="…	75.028	2305331	2301831	2305331	2301811	1	right	1086796712	2017-11-05	15:03:47	13:03:47	male	128192	37822	-1	37794	130175	128215	-1	128192	438232	430380	-1	430367	1	1	1	1				practUP	phasePRACTICE1	24	NM02	227344	227044	227344	227028	l	227028	225138	227028	225131	1890
GofDak_1024-768_new	13	3	20	<?xml version="1.0"?>\n<Clock xmlns:dt="urn:schemas-microsoft-com:datatypes"><Description dt:dt="string">E-Prime Primary Realtime Clock</Description><StartTime><Timestamp dt:dt="int">0</Timestamp><DateUtc dt:dt="string">2017-05-11T13:03:47Z</DateUtc></StartTime><FrequencyChanges><FrequencyChange><Frequency dt:dt="r8">3312929</Frequency><Timestamp dt:dt="r8">61216126331</Timestamp><Current dt:dt="…	75.028	2305331	2301831	2305331	2301811	1	right	1086796712	2017-11-05	15:03:47	13:03:47	male	128192	37822	-1	37794	130175	128215	-1	128192	438232	430380	-1	430367	1	1	1	1				practUP	phasePRACTICE1	25	NF02	230689	230389	230689	230371	d	230371	228577	230371	228562	1794
GofDak_1024-768_new	13	3	20	<?xml version="1.0"?>\n<Clock xmlns:dt="urn:schemas-microsoft-com:datatypes"><Description dt:dt="string">E-Prime Primary Realtime Clock</Description><StartTime><Timestamp dt:dt="int">0</Timestamp><DateUtc dt:dt="string">2017-05-11T13:03:47Z</DateUtc></StartTime><FrequencyChanges><FrequencyChange><Frequency dt:dt="r8">3312929</Frequency><Timestamp dt:dt="r8">61216126331</Timestamp><Current dt:dt="…	75.028	2305331	2301831	2305331	2301811	1	right	1086796712	2017-11-05	15:03:47	13:03:47	male	128192	37822	-1	37794	130175	128215	-1	128192	438232	430380	-1	430367	1	1	1	1				practUP	phasePRACTICE1	26	NF105	235154	234854	235154	234847	d	234847	233228	234847	233218	1619
GofDak_1024-768_new	13	3	20	<?xml version="1.0"?>\n<Clock xmlns:dt="urn:schemas-microsoft-com:datatypes"><Description dt:dt="string">E-Prime Primary Realtime Clock</Description><StartTime><Timestamp dt:dt="int">0</Timestamp><DateUtc dt:dt="string">2017-05-11T13:03:47Z</DateUtc></StartTime><FrequencyChanges><FrequencyChange><Frequency dt:dt="r8">3312929</Frequency><Timestamp dt:dt="r8">61216126331</Timestamp><Current dt:dt="…	75.028	2305331	2301831	2305331	2301811	1	right	1086796712	2017-11-05	15:03:47	13:03:47	male	128192	37822	-1	37794	130175	128215	-1	128192	438232	430380	-1	430367	1	1	1	1				practUP	phasePRACTICE1	27	NM08	238553	238253	238553	238239	d	238239	236414	238239	236402	1825
GofDak_1024-768_new	13	3	20	<?xml version="1.0"?>\n<Clock xmlns:dt="urn:schemas-microsoft-com:datatypes"><Description dt:dt="string">E-Prime Primary Realtime Clock</Description><StartTime><Timestamp dt:dt="int">0</Timestamp><DateUtc dt:dt="string">2017-05-11T13:03:47Z</DateUtc></StartTime><FrequencyChanges><FrequencyChange><Frequency dt:dt="r8">3312929</Frequency><Timestamp dt:dt="r8">61216126331</Timestamp><Current dt:dt="…	75.028	2305331	2301831	2305331	2301811	1	right	1086796712	2017-11-05	15:03:47	13:03:47	male	128192	37822	-1	37794	130175	128215	-1	128192	438232	430380	-1	430367	1	1	1	1				practUP	phasePRACTICE1	28	NF01	242285	241985	242285	241970	d	241970	240132	241970	240122	1838
GofDak_1024-768_new	13	3	20	<?xml version="1.0"?>\n<Clock xmlns:dt="urn:schemas-microsoft-com:datatypes"><Description dt:dt="string">E-Prime Primary Realtime Clock</Description><StartTime><Timestamp dt:dt="int">0</Timestamp><DateUtc dt:dt="string">2017-05-11T13:03:47Z</DateUtc></StartTime><FrequencyChanges><FrequencyChange><Frequency dt:dt="r8">3312929</Frequency><Timestamp dt:dt="r8">61216126331</Timestamp><Current dt:dt="…	75.028	2305331	2301831	2305331	2301811	1	right	1086796712	2017-11-05	15:03:47	13:03:47	male	128192	37822	-1	37794	130175	128215	-1	128192	438232	430380	-1	430367	1	1	1	1				practUP	phasePRACTICE1	29	NF09	245670	245370	245670	245353	d	245353	243384	245353	243370	1969
GofDak_1024-768_new	13	3	20	<?xml version="1.0"?>\n<Clock xmlns:dt="urn:schemas-microsoft-com:datatypes"><Description dt:dt="string">E-Prime Primary Realtime Clock</Description><StartTime><Timestamp dt:dt="int">0</Timestamp><DateUtc dt:dt="string">2017-05-11T13:03:47Z</DateUtc></StartTime><FrequencyChanges><FrequencyChange><Frequency dt:dt="r8">3312929</Frequency><Timestamp dt:dt="r8">61216126331</Timestamp><Current dt:dt="…	75.028	2305331	2301831	2305331	2301811	1	right	1086796712	2017-11-05	15:03:47	13:03:47	male	128192	37822	-1	37794	130175	128215	-1	128192	438232	430380	-1	430367	1	1	1	1				practUP	phasePRACTICE1	30	NF01	248856	248556	248856	248549	l	248549	246756	248549	246738	1793
GofDak_1024-768_new	13	3	20	<?xml version="1.0"?>\n<Clock xmlns:dt="urn:schemas-microsoft-com:datatypes"><Description dt:dt="string">E-Prime Primary Realtime Clock</Description><StartTime><Timestamp dt:dt="int">0</Timestamp><DateUtc dt:dt="string">2017-05-11T13:03:47Z</DateUtc></StartTime><FrequencyChanges><FrequencyChange><Frequency dt:dt="r8">3312929</Frequency><Timestamp dt:dt="r8">61216126331</Timestamp><Current dt:dt="…	75.028	2305331	2301831	2305331	2301811	1	right	1086796712	2017-11-05	15:03:47	13:03:47	male	128192	37822	-1	37794	130175	128215	-1	128192	438232	430380	-1	430367	1	1	1	1				practUP	phasePRACTICE1	31	NF11	256093	255793	256093	255778	l	255778	253807	255778	253793	1971
GofDak_1024-768_new	13	3	20	<?xml version="1.0"?>\n<Clock xmlns:dt="urn:schemas-microsoft-com:datatypes"><Description dt:dt="string">E-Prime Primary Realtime Clock</Description><StartTime><Timestamp dt:dt="int">0</Timestamp><DateUtc dt:dt="string">2017-05-11T13:03:47Z</DateUtc></StartTime><FrequencyChanges><FrequencyChange><Frequency dt:dt="r8">3312929</Frequency><Timestamp dt:dt="r8">61216126331</Timestamp><Current dt:dt="…	75.028	2305331	2301831	2305331	2301811	1	right	1086796712	2017-11-05	15:03:47	13:03:47	male	128192	37822	-1	37794	130175	128215	-1	128192	438232	430380	-1	430367	1	1	1	1				practUP	phasePRACTICE1	32	NF02	259825	259525	259825	259508	l	259508	257552	259508	257545	1956
GofDak_1024-768_new	13	3	20	<?xml version="1.0"?>\n<Clock xmlns:dt="urn:schemas-microsoft-com:datatypes"><Description dt:dt="string">E-Prime Primary Realtime Clock</Description><StartTime><Timestamp dt:dt="int">0</Timestamp><DateUtc dt:dt="string">2017-05-11T13:03:47Z</DateUtc></StartTime><FrequencyChanges><FrequencyChange><Frequency dt:dt="r8">3312929</Frequency><Timestamp dt:dt="r8">61216126331</Timestamp><Current dt:dt="…	75.028	2305331	2301831	2305331	2301811	1	right	1086796712	2017-11-05	15:03:47	13:03:47	male	128192	37822	-1	37794	130175	128215	-1	128192	438232	430380	-1	430367	1	1	1	1				practUP	phasePRACTICE1	33	NM05	263184	262884	263184	262877	l	262877	261124	262877	261105	1753
GofDak_1024-768_new	13	3	20	<?xml version="1.0"?>\n<Clock xmlns:dt="urn:schemas-microsoft-com:datatypes"><Description dt:dt="string">E-Prime Primary Realtime Clock</Description><StartTime><Timestamp dt:dt="int">0</Timestamp><DateUtc dt:dt="string">2017-05-11T13:03:47Z</DateUtc></StartTime><FrequencyChanges><FrequencyChange><Frequency dt:dt="r8">3312929</Frequency><Timestamp dt:dt="r8">61216126331</Timestamp><Current dt:dt="…	75.028	2305331	2301831	2305331	2301811	1	right	1086796712	2017-11-05	15:03:47	13:03:47	male	128192	37822	-1	37794	130175	128215	-1	128192	438232	430380	-1	430367	1	1	1	1				practUP	phasePRACTICE1	34	NM09	266782	266482	266782	266476	d	266476	264563	266476	264545	1913
GofDak_1024-768_new	13	3	20	<?xml version="1.0"?>\n<Clock xmlns:dt="urn:schemas-microsoft-com:datatypes"><Description dt:dt="string">E-Prime Primary Realtime Clock</Description><StartTime><Timestamp dt:dt="int">0</Timestamp><DateUtc dt:dt="string">2017-05-11T13:03:47Z</DateUtc></StartTime><FrequencyChanges><FrequencyChange><Frequency dt:dt="r8">3312929</Frequency><Timestamp dt:dt="r8">61216126331</Timestamp><Current dt:dt="…	75.028	2305331	2301831	2305331	2301811	1	right	1086796712	2017-11-05	15:03:47	13:03:47	male	128192	37822	-1	37794	130175	128215	-1	128192	438232	430380	-1	430367	1	1	1	1				practUP	phasePRACTICE1	35	NF11	270061	269761	270061	269752	l	269752	268175	269752	268169	1577
GofDak_1024-768_new	13	3	20	<?xml version="1.0"?>\n<Clock xmlns:dt="urn:schemas-microsoft-com:datatypes"><Description dt:dt="string">E-Prime Primary Realtime Clock</Description><StartTime><Timestamp dt:dt="int">0</Timestamp><DateUtc dt:dt="string">2017-05-11T13:03:47Z</DateUtc></StartTime><FrequencyChanges><FrequencyChange><Frequency dt:dt="r8">3312929</Frequency><Timestamp dt:dt="r8">61216126331</Timestamp><Current dt:dt="…	75.028	2305331	2301831	2305331	2301811	1	right	1086796712	2017-11-05	15:03:47	13:03:47	male	128192	37822	-1	37794	130175	128215	-1	128192	438232	430380	-1	430367	1	1	1	1				practUP	phasePRACTICE1	36	NM101	273420	273120	273420	273100	l	273100	271200	273100	271192	1900
GofDak_1024-768_new	13	3	20	<?xml version="1.0"?>\n<Clock xmlns:dt="urn:schemas-microsoft-com:datatypes"><Description dt:dt="string">E-Prime Primary Realtime Clock</Description><StartTime><Timestamp dt:dt="int">0</Timestamp><DateUtc dt:dt="string">2017-05-11T13:03:47Z</DateUtc></StartTime><FrequencyChanges><FrequencyChange><Frequency dt:dt="r8">3312929</Frequency><Timestamp dt:dt="r8">61216126331</Timestamp><Current dt:dt="…	75.028	2305331	2301831	2305331	2301811	1	right	1086796712	2017-11-05	15:03:47	13:03:47	male	128192	37822	-1	37794	130175	128215	-1	128192	438232	430380	-1	430367	1	1	1	1				practUP	phasePRACTICE1	37	NM13	277045	276745	277045	276734	l	276734	274759	276734	274752	1975
GofDak_1024-768_new	13	3	20	<?xml version="1.0"?>\n<Clock xmlns:dt="urn:schemas-microsoft-com:datatypes"><Description dt:dt="string">E-Prime Primary Realtime Clock</Description><StartTime><Timestamp dt:dt="int">0</Timestamp><DateUtc dt:dt="string">2017-05-11T13:03:47Z</DateUtc></StartTime><FrequencyChanges><FrequencyChange><Frequency dt:dt="r8">3312929</Frequency><Timestamp dt:dt="r8">61216126331</Timestamp><Current dt:dt="…	75.028	2305331	2301831	2305331	2301811	1	right	1086796712	2017-11-05	15:03:47	13:03:47	male	128192	37822	-1	37794	130175	128215	-1	128192	438232	430380	-1	430367	1	1	1	1				practUP	phasePRACTICE1	38	NM02	280670	280370	280670	280354	l	280354	278504	280354	278488	1850
GofDak_1024-768_new	13	3	20	<?xml version="1.0"?>\n<Clock xmlns:dt="urn:schemas-microsoft-com:datatypes"><Description dt:dt="string">E-Prime Primary Realtime Clock</Description><StartTime><Timestamp dt:dt="int">0</Timestamp><DateUtc dt:dt="string">2017-05-11T13:03:47Z</DateUtc></StartTime><FrequencyChanges><FrequencyChange><Frequency dt:dt="r8">3312929</Frequency><Timestamp dt:dt="r8">61216126331</Timestamp><Current dt:dt="…	75.028	2305331	2301831	2305331	2301811	1	right	1086796712	2017-11-05	15:03:47	13:03:47	male	128192	37822	-1	37794	130175	128215	-1	128192	438232	430380	-1	430367	1	1	1	1				practUP	phasePRACTICE1	39	NM09	285242	284942	285242	284928	l	284928	283249	284928	283240	1679
GofDak_1024-768_new	13	3	20	<?xml version="1.0"?>\n<Clock xmlns:dt="urn:schemas-microsoft-com:datatypes"><Description dt:dt="string">E-Prime Primary Realtime Clock</Description><StartTime><Timestamp dt:dt="int">0</Timestamp><DateUtc dt:dt="string">2017-05-11T13:03:47Z</DateUtc></StartTime><FrequencyChanges><FrequencyChange><Frequency dt:dt="r8">3312929</Frequency><Timestamp dt:dt="r8">61216126331</Timestamp><Current dt:dt="…	75.028	2305331	2301831	2305331	2301811	1	right	1086796712	2017-11-05	15:03:47	13:03:47	male	128192	37822	-1	37794	130175	128215	-1	128192	438232	430380	-1	430367	1	1	1	1				practUP	phasePRACTICE1	40	NF109	288601	288301	288601	288287	l	288287	286355	288287	286344	1932
GofDak_1024-768_new	13	3	20	<?xml version="1.0"?>\n<Clock xmlns:dt="urn:schemas-microsoft-com:datatypes"><Description dt:dt="string">E-Prime Primary Realtime Clock</Description><StartTime><Timestamp dt:dt="int">0</Timestamp><DateUtc dt:dt="string">2017-05-11T13:03:47Z</DateUtc></StartTime><FrequencyChanges><FrequencyChange><Frequency dt:dt="r8">3312929</Frequency><Timestamp dt:dt="r8">61216126331</Timestamp><Current dt:dt="…	75.028	2305331	2301831	2305331	2301811	1	right	1086796712	2017-11-05	15:03:47	13:03:47	male	128192	37822	-1	37794	130175	128215	-1	128192	438232	430380	-1	430367	1	1	1	1				practUP	phasePRACTICE1	41	NM02	294385	294085	294385	294072	d	294072	292073	294072	292055	1999
GofDak_1024-768_new	13	3	20	<?xml version="1.0"?>\n<Clock xmlns:dt="urn:schemas-microsoft-com:datatypes"><Description dt:dt="string">E-Prime Primary Realtime Clock</Description><StartTime><Timestamp dt:dt="int">0</Timestamp><DateUtc dt:dt="string">2017-05-11T13:03:47Z</DateUtc></StartTime><FrequencyChanges><FrequencyChange><Frequency dt:dt="r8">3312929</Frequency><Timestamp dt:dt="r8">61216126331</Timestamp><Current dt:dt="…	75.028	2305331	2301831	2305331	2301811	1	right	1086796712	2017-11-05	15:03:47	13:03:47	male	128192	37822	-1	37794	130175	128215	-1	128192	438232	430380	-1	430367	1	1	1	1				practUP	phasePRACTICE1	42	NF09	297904	297604	297904	297593	l	297593	295711	297593	295695	1882
GofDak_1024-768_new	13	3	20	<?xml version="1.0"?>\n<Clock xmlns:dt="urn:schemas-microsoft-com:datatypes"><Description dt:dt="string">E-Prime Primary Realtime Clock</Description><StartTime><Timestamp dt:dt="int">0</Timestamp><DateUtc dt:dt="string">2017-05-11T13:03:47Z</DateUtc></StartTime><FrequencyChanges><FrequencyChange><Frequency dt:dt="r8">3312929</Frequency><Timestamp dt:dt="r8">61216126331</Timestamp><Current dt:dt="…	75.028	2305331	2301831	2305331	2301811	1	right	1086796712	2017-11-05	15:03:47	13:03:47	male	128192	37822	-1	37794	130175	128215	-1	128192	438232	430380	-1	430367	1	1	1	1				practUP	phasePRACTICE1	43	NF02	300769	300469	300769	300453	l	300453	298937	300453	298927	1516
GofDak_1024-768_new	13	3	20	<?xml version="1.0"?>\n<Clock xmlns:dt="urn:schemas-microsoft-com:datatypes"><Description dt:dt="string">E-Prime Primary Realtime Clock</Description><StartTime><Timestamp dt:dt="int">0</Timestamp><DateUtc dt:dt="string">2017-05-11T13:03:47Z</DateUtc></StartTime><FrequencyChanges><FrequencyChange><Frequency dt:dt="r8">3312929</Frequency><Timestamp dt:dt="r8">61216126331</Timestamp><Current dt:dt="…	75.028	2305331	2301831	2305331	2301811	1	right	1086796712	2017-11-05	15:03:47	13:03:47	male	128192	37822	-1	37794	130175	128215	-1	128192	438232	430380	-1	430367	1	1	1	1				practUP	phasePRACTICE1	44	NM03	303875	303575	303875	303558	l	303558	301816	303558	301799	1742
GofDak_1024-768_new	13	3	20	<?xml version="1.0"?>\n<Clock xmlns:dt="urn:schemas-microsoft-com:datatypes"><Description dt:dt="string">E-Prime Primary Realtime Clock</Description><StartTime><Timestamp dt:dt="int">0</Timestamp><DateUtc dt:dt="string">2017-05-11T13:03:47Z</DateUtc></StartTime><FrequencyChanges><FrequencyChange><Frequency dt:dt="r8">3312929</Frequency><Timestamp dt:dt="r8">61216126331</Timestamp><Current dt:dt="…	75.028	2305331	2301831	2305331	2301811	1	right	1086796712	2017-11-05	15:03:47	13:03:47	male	128192	37822	-1	37794	130175	128215	-1	128192	438232	430380	-1	430367	1	1	1	1				practUP	phasePRACTICE1	45	NM101	307074	306774	307074	306767	d	306767	305041	306767	305031	1726
GofDak_1024-768_new	13	3	20	<?xml version="1.0"?>\n<Clock xmlns:dt="urn:schemas-microsoft-com:datatypes"><Description dt:dt="string">E-Prime Primary Realtime Clock</Description><StartTime><Timestamp dt:dt="int">0</Timestamp><DateUtc dt:dt="string">2017-05-11T13:03:47Z</DateUtc></StartTime><FrequencyChanges><FrequencyChange><Frequency dt:dt="r8">3312929</Frequency><Timestamp dt:dt="r8">61216126331</Timestamp><Current dt:dt="…	75.028	2305331	2301831	2305331	2301811	1	right	1086796712	2017-11-05	15:03:47	13:03:47	male	128192	37822	-1	37794	130175	128215	-1	128192	438232	430380	-1	430367	1	1	1	1				practUP	phasePRACTICE1	46	NF27	311365	311065	311365	311056	l	311056	309439	311056	309430	1617
GofDak_1024-768_new	13	3	20	<?xml version="1.0"?>\n<Clock xmlns:dt="urn:schemas-microsoft-com:datatypes"><Description dt:dt="string">E-Prime Primary Realtime Clock</Description><StartTime><Timestamp dt:dt="int">0</Timestamp><DateUtc dt:dt="string">2017-05-11T13:03:47Z</DateUtc></StartTime><FrequencyChanges><FrequencyChange><Frequency dt:dt="r8">3312929</Frequency><Timestamp dt:dt="r8">61216126331</Timestamp><Current dt:dt="…	75.028	2305331	2301831	2305331	2301811	1	right	1086796712	2017-11-05	15:03:47	13:03:47	male	128192	37822	-1	37794	130175	128215	-1	128192	438232	430380	-1	430367	1	1	1	1				practUP	phasePRACTICE1	47	NM10	314378	314078	314378	314066	d	314066	312412	314066	312398	1654
GofDak_1024-768_new	13	3	20	<?xml version="1.0"?>\n<Clock xmlns:dt="urn:schemas-microsoft-com:datatypes"><Description dt:dt="string">E-Prime Primary Realtime Clock</Description><StartTime><Timestamp dt:dt="int">0</Timestamp><DateUtc dt:dt="string">2017-05-11T13:03:47Z</DateUtc></StartTime><FrequencyChanges><FrequencyChange><Frequency dt:dt="r8">3312929</Frequency><Timestamp dt:dt="r8">61216126331</Timestamp><Current dt:dt="…	75.028	2305331	2301831	2305331	2301811	1	right	1086796712	2017-11-05	15:03:47	13:03:47	male	128192	37822	-1	37794	130175	128215	-1	128192	438232	430380	-1	430367	1	1	1	1				practUP	phasePRACTICE1	48	NM03	317670	317370	317670	317356	l	317356	315544	317356	315534	1812
GofDak_1024-768_new	13	3	20	<?xml version="1.0"?>\n<Clock xmlns:dt="urn:schemas-microsoft-com:datatypes"><Description dt:dt="string">E-Prime Primary Realtime Clock</Description><StartTime><Timestamp dt:dt="int">0</Timestamp><DateUtc dt:dt="string">2017-05-11T13:03:47Z</DateUtc></StartTime><FrequencyChanges><FrequencyChange><Frequency dt:dt="r8">3312929</Frequency><Timestamp dt:dt="r8">61216126331</Timestamp><Current dt:dt="…	75.028	2305331	2301831	2305331	2301811	1	right	1086796712	2017-11-05	15:03:47	13:03:47	male	128192	37822	-1	37794	130175	128215	-1	128192	438232	430380	-1	430367	1	1	1	1				practUP	phasePRACTICE1	49	NF06	320762	320462	320762	320457	l	320457	318956	320457	318942	1501
GofDak_1024-768_new	13	3	20	<?xml version="1.0"?>\n<Clock xmlns:dt="urn:schemas-microsoft-com:datatypes"><Description dt:dt="string">E-Prime Primary Realtime Clock</Description><StartTime><Timestamp dt:dt="int">0</Timestamp><DateUtc dt:dt="string">2017-05-11T13:03:47Z</DateUtc></StartTime><FrequencyChanges><FrequencyChange><Frequency dt:dt="r8">3312929</Frequency><Timestamp dt:dt="r8">61216126331</Timestamp><Current dt:dt="…	75.028	2305331	2301831	2305331	2301811	1	right	1086796712	2017-11-05	15:03:47	13:03:47	male	128192	37822	-1	37794	130175	128215	-1	128192	438232	430380	-1	430367	1	1	1	1				practUP	phasePRACTICE1	50	NM03	324294	323994	324294	323981	l	323981	322368	323981	322358	1613
GofDak_1024-768_new	13	3	20	<?xml version="1.0"?>\n<Clock xmlns:dt="urn:schemas-microsoft-com:datatypes"><Description dt:dt="string">E-Prime Primary Realtime Clock</Description><StartTime><Timestamp dt:dt="int">0</Timestamp><DateUtc dt:dt="string">2017-05-11T13:03:47Z</DateUtc></StartTime><FrequencyChanges><FrequencyChange><Frequency dt:dt="r8">3312929</Frequency><Timestamp dt:dt="r8">61216126331</Timestamp><Current dt:dt="…	75.028	2305331	2301831	2305331	2301811	1	right	1086796712	2017-11-05	15:03:47	13:03:47	male	128192	37822	-1	37794	130175	128215	-1	128192	438232	430380	-1	430367	2	2	1	2				practINV	phasePRACTICE1	1	NF01	351190	350890	351190	350875	l	350875	349078	350875	349068	1797
GofDak_1024-768_new	13	3	20	<?xml version="1.0"?>\n<Clock xmlns:dt="urn:schemas-microsoft-com:datatypes"><Description dt:dt="string">E-Prime Primary Realtime Clock</Description><StartTime><Timestamp dt:dt="int">0</Timestamp><DateUtc dt:dt="string">2017-05-11T13:03:47Z</DateUtc></StartTime><FrequencyChanges><FrequencyChange><Frequency dt:dt="r8">3312929</Frequency><Timestamp dt:dt="r8">61216126331</Timestamp><Current dt:dt="…	75.028	2305331	2301831	2305331	2301811	1	right	1086796712	2017-11-05	15:03:47	13:03:47	male	128192	37822	-1	37794	130175	128215	-1	128192	438232	430380	-1	430367	2	2	1	2				practINV	phasePRACTICE1	2	NM02	356855	356555	356855	356550	l	356550	354582	356550	354564	1968
GofDak_1024-768_new	13	3	20	<?xml version="1.0"?>\n<Clock xmlns:dt="urn:schemas-microsoft-com:datatypes"><Description dt:dt="string">E-Prime Primary Realtime Clock</Description><StartTime><Timestamp dt:dt="int">0</Timestamp><DateUtc dt:dt="string">2017-05-11T13:03:47Z</DateUtc></StartTime><FrequencyChanges><FrequencyChange><Frequency dt:dt="r8">3312929</Frequency><Timestamp dt:dt="r8">61216126331</Timestamp><Current dt:dt="…	75.028	2305331	2301831	2305331	2301811	1	right	1086796712	2017-11-05	15:03:47	13:03:47	male	128192	37822	-1	37794	130175	128215	-1	128192	438232	430380	-1	430367	2	2	1	2				practINV	phasePRACTICE1	3	NF105	360720	360420	360720	360408	d	360408	358434	360408	358420	1974
GofDak_1024-768_new	13	3	20	<?xml version="1.0"?>\n<Clock xmlns:dt="urn:schemas-microsoft-com:datatypes"><Description dt:dt="string">E-Prime Primary Realtime Clock</Description><StartTime><Timestamp dt:dt="int">0</Timestamp><DateUtc dt:dt="string">2017-05-11T13:03:47Z</DateUtc></StartTime><FrequencyChanges><FrequencyChange><Frequency dt:dt="r8">3312929</Frequency><Timestamp dt:dt="r8">61216126331</Timestamp><Current dt:dt="…	75.028	2305331	2301831	2305331	2301811	1	right	1086796712	2017-11-05	15:03:47	13:03:47	male	128192	37822	-1	37794	130175	128215	-1	128192	438232	430380	-1	430367	2	2	1	2				practINV	phasePRACTICE1	4	NM10	364345	364045	364345	364031	d	364031	362353	364031	362340	1678
GofDak_1024-768_new	13	3	20	<?xml version="1.0"?>\n<Clock xmlns:dt="urn:schemas-microsoft-com:datatypes"><Description dt:dt="string">E-Prime Primary Realtime Clock</Description><StartTime><Timestamp dt:dt="int">0</Timestamp><DateUtc dt:dt="string">2017-05-11T13:03:47Z</DateUtc></StartTime><FrequencyChanges><FrequencyChange><Frequency dt:dt="r8">3312929</Frequency><Timestamp dt:dt="r8">61216126331</Timestamp><Current dt:dt="…	75.028	2305331	2301831	2305331	2301811	1	right	1086796712	2017-11-05	15:03:47	13:03:47	male	128192	37822	-1	37794	130175	128215	-1	128192	438232	430380	-1	430367	2	2	1	2				practINV	phasePRACTICE1	5	NF09	368024	367724	368024	367711	d	367711	365751	367711	365740	1960
GofDak_1024-768_new	13	3	20	<?xml version="1.0"?>\n<Clock xmlns:dt="urn:schemas-microsoft-com:datatypes"><Description dt:dt="string">E-Prime Primary Realtime Clock</Description><StartTime><Timestamp dt:dt="int">0</Timestamp><DateUtc dt:dt="string">2017-05-11T13:03:47Z</DateUtc></StartTime><FrequencyChanges><FrequencyChange><Frequency dt:dt="r8">3312929</Frequency><Timestamp dt:dt="r8">61216126331</Timestamp><Current dt:dt="…	75.028	2305331	2301831	2305331	2301811	1	right	1086796712	2017-11-05	15:03:47	13:03:47	male	128192	37822	-1	37794	130175	128215	-1	128192	438232	430380	-1	430367	2	2	1	2				practINV	phasePRACTICE1	6	NF04	373528	373228	373528	373221	d	373221	371562	373221	371550	1659
GofDak_1024-768_new	13	3	20	<?xml version="1.0"?>\n<Clock xmlns:dt="urn:schemas-microsoft-com:datatypes"><Description dt:dt="string">E-Prime Primary Realtime Clock</Description><StartTime><Timestamp dt:dt="int">0</Timestamp><DateUtc dt:dt="string">2017-05-11T13:03:47Z</DateUtc></StartTime><FrequencyChanges><FrequencyChange><Frequency dt:dt="r8">3312929</Frequency><Timestamp dt:dt="r8">61216126331</Timestamp><Current dt:dt="…	75.028	2305331	2301831	2305331	2301811	1	right	1086796712	2017-11-05	15:03:47	13:03:47	male	128192	37822	-1	37794	130175	128215	-1	128192	438232	430380	-1	430367	2	2	1	2				practINV	phasePRACTICE1	7	NF04	377687	377387	377687	377383	l	377383	375788	377383	375779	1595
GofDak_1024-768_new	13	3	20	<?xml version="1.0"?>\n<Clock xmlns:dt="urn:schemas-microsoft-com:datatypes"><Description dt:dt="string">E-Prime Primary Realtime Clock</Description><StartTime><Timestamp dt:dt="int">0</Timestamp><DateUtc dt:dt="string">2017-05-11T13:03:47Z</DateUtc></StartTime><FrequencyChanges><FrequencyChange><Frequency dt:dt="r8">3312929</Frequency><Timestamp dt:dt="r8">61216126331</Timestamp><Current dt:dt="…	75.028	2305331	2301831	2305331	2301811	1	right	1086796712	2017-11-05	15:03:47	13:03:47	male	128192	37822	-1	37794	130175	128215	-1	128192	438232	430380	-1	430367	2	2	1	2				practINV	phasePRACTICE1	8	NM21	382219	381919	382219	381907	l	381907	380066	381907	380051	1841
GofDak_1024-768_new	13	3	20	<?xml version="1.0"?>\n<Clock xmlns:dt="urn:schemas-microsoft-com:datatypes"><Description dt:dt="string">E-Prime Primary Realtime Clock</Description><StartTime><Timestamp dt:dt="int">0</Timestamp><DateUtc dt:dt="string">2017-05-11T13:03:47Z</DateUtc></StartTime><FrequencyChanges><FrequencyChange><Frequency dt:dt="r8">3312929</Frequency><Timestamp dt:dt="r8">61216126331</Timestamp><Current dt:dt="…	75.028	2305331	2301831	2305331	2301811	1	right	1086796712	2017-11-05	15:03:47	13:03:47	male	128192	37822	-1	37794	130175	128215	-1	128192	438232	430380	-1	430367	2	2	1	2				practINV	phasePRACTICE1	9	NM03	385884	385584	385884	385581	d	385581	383811	385581	383803	1770
GofDak_1024-768_new	13	3	20	<?xml version="1.0"?>\n<Clock xmlns:dt="urn:schemas-microsoft-com:datatypes"><Description dt:dt="string">E-Prime Primary Realtime Clock</Description><StartTime><Timestamp dt:dt="int">0</Timestamp><DateUtc dt:dt="string">2017-05-11T13:03:47Z</DateUtc></StartTime><FrequencyChanges><FrequencyChange><Frequency dt:dt="r8">3312929</Frequency><Timestamp dt:dt="r8">61216126331</Timestamp><Current dt:dt="…	75.028	2305331	2301831	2305331	2301811	1	right	1086796712	2017-11-05	15:03:47	13:03:47	male	128192	37822	-1	37794	130175	128215	-1	128192	438232	430380	-1	430367	2	2	1	2				practINV	phasePRACTICE1	10	NM09	389429	389129	389429	389119	d	389119	387610	389119	387595	1509
GofDak_1024-768_new	13	3	20	<?xml version="1.0"?>\n<Clock xmlns:dt="urn:schemas-microsoft-com:datatypes"><Description dt:dt="string">E-Prime Primary Realtime Clock</Description><StartTime><Timestamp dt:dt="int">0</Timestamp><DateUtc dt:dt="string">2017-05-11T13:03:47Z</DateUtc></StartTime><FrequencyChanges><FrequencyChange><Frequency dt:dt="r8">3312929</Frequency><Timestamp dt:dt="r8">61216126331</Timestamp><Current dt:dt="…	75.028	2305331	2301831	2305331	2301811	1	right	1086796712	2017-11-05	15:03:47	13:03:47	male	128192	37822	-1	37794	130175	128215	-1	128192	438232	430380	-1	430367	2	2	1	2				practINV	phasePRACTICE1	11	NM21	393548	393248	393548	393240	d	393240	391288	393240	391274	1952
GofDak_1024-768_new	13	3	20	<?xml version="1.0"?>\n<Clock xmlns:dt="urn:schemas-microsoft-com:datatypes"><Description dt:dt="string">E-Prime Primary Realtime Clock</Description><StartTime><Timestamp dt:dt="int">0</Timestamp><DateUtc dt:dt="string">2017-05-11T13:03:47Z</DateUtc></StartTime><FrequencyChanges><FrequencyChange><Frequency dt:dt="r8">3312929</Frequency><Timestamp dt:dt="r8">61216126331</Timestamp><Current dt:dt="…	75.028	2305331	2301831	2305331	2301811	1	right	1086796712	2017-11-05	15:03:47	13:03:47	male	128192	37822	-1	37794	130175	128215	-1	128192	438232	430380	-1	430367	2	2	1	2				practINV	phasePRACTICE1	12	NF105	397519	397219	397519	397215	l	397215	395260	397215	395242	1955
GofDak_1024-768_new	13	3	20	<?xml version="1.0"?>\n<Clock xmlns:dt="urn:schemas-microsoft-com:datatypes"><Description dt:dt="string">E-Prime Primary Realtime Clock</Description><StartTime><Timestamp dt:dt="int">0</Timestamp><DateUtc dt:dt="string">2017-05-11T13:03:47Z</DateUtc></StartTime><FrequencyChanges><FrequencyChange><Frequency dt:dt="r8">3312929</Frequency><Timestamp dt:dt="r8">61216126331</Timestamp><Current dt:dt="…	75.028	2305331	2301831	2305331	2301811	1	right	1086796712	2017-11-05	15:03:47	13:03:47	male	128192	37822	-1	37794	130175	128215	-1	128192	438232	430380	-1	430367	2	2	1	2				practINV	phasePRACTICE1	13	NF02	401265	400965	401265	400951	d	400951	399179	400951	399162	1772
GofDak_1024-768_new	13	3	20	<?xml version="1.0"?>\n<Clock xmlns:dt="urn:schemas-microsoft-com:datatypes"><Description dt:dt="string">E-Prime Primary Realtime Clock</Description><StartTime><Timestamp dt:dt="int">0</Timestamp><DateUtc dt:dt="string">2017-05-11T13:03:47Z</DateUtc></StartTime><FrequencyChanges><FrequencyChange><Frequency dt:dt="r8">3312929</Frequency><Timestamp dt:dt="r8">61216126331</Timestamp><Current dt:dt="…	75.028	2305331	2301831	2305331	2301811	1	right	1086796712	2017-11-05	15:03:47	13:03:47	male	128192	37822	-1	37794	130175	128215	-1	128192	438232	430380	-1	430367	2	2	1	2				practINV	phasePRACTICE1	14	NF106	405250	404950	405250	404936	l	404936	403017	404936	403002	1919
GofDak_1024-768_new	13	3	20	<?xml version="1.0"?>\n<Clock xmlns:dt="urn:schemas-microsoft-com:datatypes"><Description dt:dt="string">E-Prime Primary Realtime Clock</Description><StartTime><Timestamp dt:dt="int">0</Timestamp><DateUtc dt:dt="string">2017-05-11T13:03:47Z</DateUtc></StartTime><FrequencyChanges><FrequencyChange><Frequency dt:dt="r8">3312929</Frequency><Timestamp dt:dt="r8">61216126331</Timestamp><Current dt:dt="…	75.028	2305331	2301831	2305331	2301811	1	right	1086796712	2017-11-05	15:03:47	13:03:47	male	128192	37822	-1	37794	130175	128215	-1	128192	438232	430380	-1	430367	2	2	1	2				practINV	phasePRACTICE1	15	NF11	408595	408295	408595	408285	l	408285	406443	408285	406426	1842
GofDak_1024-768_new	13	3	20	<?xml version="1.0"?>\n<Clock xmlns:dt="urn:schemas-microsoft-com:datatypes"><Description dt:dt="string">E-Prime Primary Realtime Clock</Description><StartTime><Timestamp dt:dt="int">0</Timestamp><DateUtc dt:dt="string">2017-05-11T13:03:47Z</DateUtc></StartTime><FrequencyChanges><FrequencyChange><Frequency dt:dt="r8">3312929</Frequency><Timestamp dt:dt="r8">61216126331</Timestamp><Current dt:dt="…	75.028	2305331	2301831	2305331	2301811	1	right	1086796712	2017-11-05	15:03:47	13:03:47	male	128192	37822	-1	37794	130175	128215	-1	128192	438232	430380	-1	430367	2	2	1	2				practINV	phasePRACTICE1	16	NF109	412540	412240	412540	412235	l	412235	410241	412235	410225	1994
GofDak_1024-768_new	13	3	20	<?xml version="1.0"?>\n<Clock xmlns:dt="urn:schemas-microsoft-com:datatypes"><Description dt:dt="string">E-Prime Primary Realtime Clock</Description><StartTime><Timestamp dt:dt="int">0</Timestamp><DateUtc dt:dt="string">2017-05-11T13:03:47Z</DateUtc></StartTime><FrequencyChanges><FrequencyChange><Frequency dt:dt="r8">3312929</Frequency><Timestamp dt:dt="r8">61216126331</Timestamp><Current dt:dt="…	75.028	2305331	2301831	2305331	2301811	1	right	1086796712	2017-11-05	15:03:47	13:03:47	male	128192	37822	-1	37794	130175	128215	-1	128192	438232	430380	-1	430367	2	2	1	2				practINV	phasePRACTICE1	17	NM02	416126	415826	416126	415813	d	415813	413840	415813	413825	1973
GofDak_1024-768_new	13	3	20	<?xml version="1.0"?>\n<Clock xmlns:dt="urn:schemas-microsoft-com:datatypes"><Description dt:dt="string">E-Prime Primary Realtime Clock</Description><StartTime><Timestamp dt:dt="int">0</Timestamp><DateUtc dt:dt="string">2017-05-11T13:03:47Z</DateUtc></StartTime><FrequencyChanges><FrequencyChange><Frequency dt:dt="r8">3312929</Frequency><Timestamp dt:dt="r8">61216126331</Timestamp><Current dt:dt="…	75.028	2305331	2301831	2305331	2301811	1	right	1086796712	2017-11-05	15:03:47	13:03:47	male	128192	37822	-1	37794	130175	128215	-1	128192	438232	430380	-1	430367	2	2	1	2				practINV	phasePRACTICE1	18	NM03	419458	419158	419458	419154	d	419154	417292	419154	417281	1862
GofDak_1024-768_new	13	3	20	<?xml version="1.0"?>\n<Clock xmlns:dt="urn:schemas-microsoft-com:datatypes"><Description dt:dt="string">E-Prime Primary Realtime Clock</Description><StartTime><Timestamp dt:dt="int">0</Timestamp><DateUtc dt:dt="string">2017-05-11T13:03:47Z</DateUtc></StartTime><FrequencyChanges><FrequencyChange><Frequency dt:dt="r8">3312929</Frequency><Timestamp dt:dt="r8">61216126331</Timestamp><Current dt:dt="…	75.028	2305331	2301831	2305331	2301811	1	right	1086796712	2017-11-05	15:03:47	13:03:47	male	128192	37822	-1	37794	130175	128215	-1	128192	438232	430380	-1	430367	2	2	1	2				practINV	phasePRACTICE1	19	NF27	423030	422730	423030	422721	d	422721	420770	422721	420761	1951
GofDak_1024-768_new	13	3	20	<?xml version="1.0"?>\n<Clock xmlns:dt="urn:schemas-microsoft-com:datatypes"><Description dt:dt="string">E-Prime Primary Realtime Clock</Description><StartTime><Timestamp dt:dt="int">0</Timestamp><DateUtc dt:dt="string">2017-05-11T13:03:47Z</DateUtc></StartTime><FrequencyChanges><FrequencyChange><Frequency dt:dt="r8">3312929</Frequency><Timestamp dt:dt="r8">61216126331</Timestamp><Current dt:dt="…	75.028	2305331	2301831	2305331	2301811	1	right	1086796712	2017-11-05	15:03:47	13:03:47	male	128192	37822	-1	37794	130175	128215	-1	128192	438232	430380	-1	430367	2	2	1	2				practINV	phasePRACTICE1	20	NF06	427055	426755	427055	426752	l	426752	425222	426752	425209	1530
GofDak_1024-768_new	13	3	20	<?xml version="1.0"?>\n<Clock xmlns:dt="urn:schemas-microsoft-com:datatypes"><Description dt:dt="string">E-Prime Primary Realtime Clock</Description><StartTime><Timestamp dt:dt="int">0</Timestamp><DateUtc dt:dt="string">2017-05-11T13:03:47Z</DateUtc></StartTime><FrequencyChanges><FrequencyChange><Frequency dt:dt="r8">3312929</Frequency><Timestamp dt:dt="r8">61216126331</Timestamp><Current dt:dt="…	75.028	2305331	2301831	2305331	2301811	1	right	1086796712	2017-11-05	15:03:47	13:03:47	male	128192	37822	-1	37794	130175	128215	-1	128192	438232	430380	-1	430367	3				2	1	1	phaseINVFAce	phaseXPface	1	NM101	441503	441203	441503	441195	l	441195	439257	441195	439244	1938
GofDak_1024-768_new	13	3	20	<?xml version="1.0"?>\n<Clock xmlns:dt="urn:schemas-microsoft-com:datatypes"><Description dt:dt="string">E-Prime Primary Realtime Clock</Description><StartTime><Timestamp dt:dt="int">0</Timestamp><DateUtc dt:dt="string">2017-05-11T13:03:47Z</DateUtc></StartTime><FrequencyChanges><FrequencyChange><Frequency dt:dt="r8">3312929</Frequency><Timestamp dt:dt="r8">61216126331</Timestamp><Current dt:dt="…	75.028	2305331	2301831	2305331	2301811	1	right	1086796712	2017-11-05	15:03:47	13:03:47	male	128192	37822	-1	37794	130175	128215	-1	128192	438232	430380	-1	430367	3				2	1	1	phaseINVFAce	phaseXPface	2	NM101	445355	445055	445355	445046	l	445046	443135	445046	443120	1911
GofDak_1024-768_new	13	3	20	<?xml version="1.0"?>\n<Clock xmlns:dt="urn:schemas-microsoft-com:datatypes"><Description dt:dt="string">E-Prime Primary Realtime Clock</Description><StartTime><Timestamp dt:dt="int">0</Timestamp><DateUtc dt:dt="string">2017-05-11T13:03:47Z</DateUtc></StartTime><FrequencyChanges><FrequencyChange><Frequency dt:dt="r8">3312929</Frequency><Timestamp dt:dt="r8">61216126331</Timestamp><Current dt:dt="…	75.028	2305331	2301831	2305331	2301811	1	right	1086796712	2017-11-05	15:03:47	13:03:47	male	128192	37822	-1	37794	130175	128215	-1	128192	438232	430380	-1	430367	3				2	1	1	phaseINVFAce	phaseXPface	3	NF106	449566	449266	449566	449261	d	449261	447400	449261	447392	1861
GofDak_1024-768_new	13	3	20	<?xml version="1.0"?>\n<Clock xmlns:dt="urn:schemas-microsoft-com:datatypes"><Description dt:dt="string">E-Prime Primary Realtime Clock</Description><StartTime><Timestamp dt:dt="int">0</Timestamp><DateUtc dt:dt="string">2017-05-11T13:03:47Z</DateUtc></StartTime><FrequencyChanges><FrequencyChange><Frequency dt:dt="r8">3312929</Frequency><Timestamp dt:dt="r8">61216126331</Timestamp><Current dt:dt="…	75.028	2305331	2301831	2305331	2301811	1	right	1086796712	2017-11-05	15:03:47	13:03:47	male	128192	37822	-1	37794	130175	128215	-1	128192	438232	430380	-1	430367	3				2	1	1	phaseINVFAce	phaseXPface	4	NM03	452965	452665	452965	452652	d	452652	450906	452652	450887	1746
GofDak_1024-768_new	13	3	20	<?xml version="1.0"?>\n<Clock xmlns:dt="urn:schemas-microsoft-com:datatypes"><Description dt:dt="string">E-Prime Primary Realtime Clock</Description><StartTime><Timestamp dt:dt="int">0</Timestamp><DateUtc dt:dt="string">2017-05-11T13:03:47Z</DateUtc></StartTime><FrequencyChanges><FrequencyChange><Frequency dt:dt="r8">3312929</Frequency><Timestamp dt:dt="r8">61216126331</Timestamp><Current dt:dt="…	75.028	2305331	2301831	2305331	2301811	1	right	1086796712	2017-11-05	15:03:47	13:03:47	male	128192	37822	-1	37794	130175	128215	-1	128192	438232	430380	-1	430367	3				2	1	1	phaseINVFAce	phaseXPface	5	NM101	456377	456077	456377	456068	d	456068	454145	456068	454127	1923
GofDak_1024-768_new	13	3	20	<?xml version="1.0"?>\n<Clock xmlns:dt="urn:schemas-microsoft-com:datatypes"><Description dt:dt="string">E-Prime Primary Realtime Clock</Description><StartTime><Timestamp dt:dt="int">0</Timestamp><DateUtc dt:dt="string">2017-05-11T13:03:47Z</DateUtc></StartTime><FrequencyChanges><FrequencyChange><Frequency dt:dt="r8">3312929</Frequency><Timestamp dt:dt="r8">61216126331</Timestamp><Current dt:dt="…	75.028	2305331	2301831	2305331	2301811	1	right	1086796712	2017-11-05	15:03:47	13:03:47	male	128192	37822	-1	37794	130175	128215	-1	128192	438232	430380	-1	430367	3				2	1	1	phaseINVFAce	phaseXPface	6	NF27	459683	459383	459683	459367	d	459367	457477	459367	457463	1890
GofDak_1024-768_new	13	3	20	<?xml version="1.0"?>\n<Clock xmlns:dt="urn:schemas-microsoft-com:datatypes"><Description dt:dt="string">E-Prime Primary Realtime Clock</Description><StartTime><Timestamp dt:dt="int">0</Timestamp><DateUtc dt:dt="string">2017-05-11T13:03:47Z</DateUtc></StartTime><FrequencyChanges><FrequencyChange><Frequency dt:dt="r8">3312929</Frequency><Timestamp dt:dt="r8">61216126331</Timestamp><Current dt:dt="…	75.028	2305331	2301831	2305331	2301811	1	right	1086796712	2017-11-05	15:03:47	13:03:47	male	128192	37822	-1	37794	130175	128215	-1	128192	438232	430380	-1	430367	3				2	1	1	phaseINVFAce	phaseXPface	7	NM13	462975	462675	462975	462664	l	462664	460889	462664	460871	1775
GofDak_1024-768_new	13	3	20	<?xml version="1.0"?>\n<Clock xmlns:dt="urn:schemas-microsoft-com:datatypes"><Description dt:dt="string">E-Prime Primary Realtime Clock</Description><StartTime><Timestamp dt:dt="int">0</Timestamp><DateUtc dt:dt="string">2017-05-11T13:03:47Z</DateUtc></StartTime><FrequencyChanges><FrequencyChange><Frequency dt:dt="r8">3312929</Frequency><Timestamp dt:dt="r8">61216126331</Timestamp><Current dt:dt="…	75.028	2305331	2301831	2305331	2301811	1	right	1086796712	2017-11-05	15:03:47	13:03:47	male	128192	37822	-1	37794	130175	128215	-1	128192	438232	430380	-1	430367	3				2	1	1	phaseINVFAce	phaseXPface	8	NM10	465814	465514	465814	465504	l	465504	463954	465504	463943	1550
GofDak_1024-768_new	13	3	20	<?xml version="1.0"?>\n<Clock xmlns:dt="urn:schemas-microsoft-com:datatypes"><Description dt:dt="string">E-Prime Primary Realtime Clock</Description><StartTime><Timestamp dt:dt="int">0</Timestamp><DateUtc dt:dt="string">2017-05-11T13:03:47Z</DateUtc></StartTime><FrequencyChanges><FrequencyChange><Frequency dt:dt="r8">3312929</Frequency><Timestamp dt:dt="r8">61216126331</Timestamp><Current dt:dt="…	75.028	2305331	2301831	2305331	2301811	1	right	1086796712	2017-11-05	15:03:47	13:03:47	male	128192	37822	-1	37794	130175	128215	-1	128192	438232	430380	-1	430367	3				2	1	1	phaseINVFAce	phaseXPface	9	NM04	469132	468832	469132	468826	d	468826	466953	468826	466935	1873
GofDak_1024-768_new	13	3	20	<?xml version="1.0"?>\n<Clock xmlns:dt="urn:schemas-microsoft-com:datatypes"><Description dt:dt="string">E-Prime Primary Realtime Clock</Description><StartTime><Timestamp dt:dt="int">0</Timestamp><DateUtc dt:dt="string">2017-05-11T13:03:47Z</DateUtc></StartTime><FrequencyChanges><FrequencyChange><Frequency dt:dt="r8">3312929</Frequency><Timestamp dt:dt="r8">61216126331</Timestamp><Current dt:dt="…	75.028	2305331	2301831	2305331	2301811	1	right	1086796712	2017-11-05	15:03:47	13:03:47	male	128192	37822	-1	37794	130175	128215	-1	128192	438232	430380	-1	430367	3				2	1	1	phaseINVFAce	phaseXPface	10	NM03	472771	472471	472771	472461	l	472461	470725	472461	470718	1736
GofDak_1024-768_new	13	3	20	<?xml version="1.0"?>\n<Clock xmlns:dt="urn:schemas-microsoft-com:datatypes"><Description dt:dt="string">E-Prime Primary Realtime Clock</Description><StartTime><Timestamp dt:dt="int">0</Timestamp><DateUtc dt:dt="string">2017-05-11T13:03:47Z</DateUtc></StartTime><FrequencyChanges><FrequencyChange><Frequency dt:dt="r8">3312929</Frequency><Timestamp dt:dt="r8">61216126331</Timestamp><Current dt:dt="…	75.028	2305331	2301831	2305331	2301811	1	right	1086796712	2017-11-05	15:03:47	13:03:47	male	128192	37822	-1	37794	130175	128215	-1	128192	438232	430380	-1	430367	3				2	1	1	phaseINVFAce	phaseXPface	11	NF109	476476	476176	476476	476166	d	476166	474563	476166	474550	1603
GofDak_1024-768_new	13	3	20	<?xml version="1.0"?>\n<Clock xmlns:dt="urn:schemas-microsoft-com:datatypes"><Description dt:dt="string">E-Prime Primary Realtime Clock</Description><StartTime><Timestamp dt:dt="int">0</Timestamp><DateUtc dt:dt="string">2017-05-11T13:03:47Z</DateUtc></StartTime><FrequencyChanges><FrequencyChange><Frequency dt:dt="r8">3312929</Frequency><Timestamp dt:dt="r8">61216126331</Timestamp><Current dt:dt="…	75.028	2305331	2301831	2305331	2301811	1	right	1086796712	2017-11-05	15:03:47	13:03:47	male	128192	37822	-1	37794	130175	128215	-1	128192	438232	430380	-1	430367	3				2	1	1	phaseINVFAce	phaseXPface	12	NM08	479982	479682	479982	479670	d	479670	477682	479670	477670	1988
GofDak_1024-768_new	13	3	20	<?xml version="1.0"?>\n<Clock xmlns:dt="urn:schemas-microsoft-com:datatypes"><Description dt:dt="string">E-Prime Primary Realtime Clock</Description><StartTime><Timestamp dt:dt="int">0</Timestamp><DateUtc dt:dt="string">2017-05-11T13:03:47Z</DateUtc></StartTime><FrequencyChanges><FrequencyChange><Frequency dt:dt="r8">3312929</Frequency><Timestamp dt:dt="r8">61216126331</Timestamp><Current dt:dt="…	75.028	2305331	2301831	2305331	2301811	1	right	1086796712	2017-11-05	15:03:47	13:03:47	male	128192	37822	-1	37794	130175	128215	-1	128192	438232	430380	-1	430367	3				2	1	1	phaseINVFAce	phaseXPface	13	NM21	484966	484666	484966	484660	d	484660	482720	484660	482702	1940
GofDak_1024-768_new	13	3	20	<?xml version="1.0"?>\n<Clock xmlns:dt="urn:schemas-microsoft-com:datatypes"><Description dt:dt="string">E-Prime Primary Realtime Clock</Description><StartTime><Timestamp dt:dt="int">0</Timestamp><DateUtc dt:dt="string">2017-05-11T13:03:47Z</DateUtc></StartTime><FrequencyChanges><FrequencyChange><Frequency dt:dt="r8">3312929</Frequency><Timestamp dt:dt="r8">61216126331</Timestamp><Current dt:dt="…	75.028	2305331	2301831	2305331	2301811	1	right	1086796712	2017-11-05	15:03:47	13:03:47	male	128192	37822	-1	37794	130175	128215	-1	128192	438232	430380	-1	430367	3				2	1	1	phaseINVFAce	phaseXPface	14	NF105	488125	487825	488125	487820	l	487820	486239	487820	486222	1581
GofDak_1024-768_new	13	3	20	<?xml version="1.0"?>\n<Clock xmlns:dt="urn:schemas-microsoft-com:datatypes"><Description dt:dt="string">E-Prime Primary Realtime Clock</Description><StartTime><Timestamp dt:dt="int">0</Timestamp><DateUtc dt:dt="string">2017-05-11T13:03:47Z</DateUtc></StartTime><FrequencyChanges><FrequencyChange><Frequency dt:dt="r8">3312929</Frequency><Timestamp dt:dt="r8">61216126331</Timestamp><Current dt:dt="…	75.028	2305331	2301831	2305331	2301811	1	right	1086796712	2017-11-05	15:03:47	13:03:47	male	128192	37822	-1	37794	130175	128215	-1	128192	438232	430380	-1	430367	3				2	1	1	phaseINVFAce	phaseXPface	15	NF02	491777	491477	491777	491462	d	491462	489891	491462	489885	1571
GofDak_1024-768_new	13	3	20	<?xml version="1.0"?>\n<Clock xmlns:dt="urn:schemas-microsoft-com:datatypes"><Description dt:dt="string">E-Prime Primary Realtime Clock</Description><StartTime><Timestamp dt:dt="int">0</Timestamp><DateUtc dt:dt="string">2017-05-11T13:03:47Z</DateUtc></StartTime><FrequencyChanges><FrequencyChange><Frequency dt:dt="r8">3312929</Frequency><Timestamp dt:dt="r8">61216126331</Timestamp><Current dt:dt="…	75.028	2305331	2301831	2305331	2301811	1	right	1086796712	2017-11-05	15:03:47	13:03:47	male	128192	37822	-1	37794	130175	128215	-1	128192	438232	430380	-1	430367	3				2	1	1	phaseINVFAce	phaseXPface	16	NM09	494936	494636	494936	494626	l	494626	493036	494626	493021	1590
GofDak_1024-768_new	13	3	20	<?xml version="1.0"?>\n<Clock xmlns:dt="urn:schemas-microsoft-com:datatypes"><Description dt:dt="string">E-Prime Primary Realtime Clock</Description><StartTime><Timestamp dt:dt="int">0</Timestamp><DateUtc dt:dt="string">2017-05-11T13:03:47Z</DateUtc></StartTime><FrequencyChanges><FrequencyChange><Frequency dt:dt="r8">3312929</Frequency><Timestamp dt:dt="r8">61216126331</Timestamp><Current dt:dt="…	75.028	2305331	2301831	2305331	2301811	1	right	1086796712	2017-11-05	15:03:47	13:03:47	male	128192	37822	-1	37794	130175	128215	-1	128192	438232	430380	-1	430367	3				2	1	1	phaseINVFAce	phaseXPface	17	NM05	498228	497928	498228	497916	l	497916	496182	497916	496165	1734
GofDak_1024-768_new	13	3	20	<?xml version="1.0"?>\n<Clock xmlns:dt="urn:schemas-microsoft-com:datatypes"><Description dt:dt="string">E-Prime Primary Realtime Clock</Description><StartTime><Timestamp dt:dt="int">0</Timestamp><DateUtc dt:dt="string">2017-05-11T13:03:47Z</DateUtc></StartTime><FrequencyChanges><FrequencyChange><Frequency dt:dt="r8">3312929</Frequency><Timestamp dt:dt="r8">61216126331</Timestamp><Current dt:dt="…	75.028	2305331	2301831	2305331	2301811	1	right	1086796712	2017-11-05	15:03:47	13:03:47	male	128192	37822	-1	37794	130175	128215	-1	128192	438232	430380	-1	430367	3				2	1	1	phaseINVFAce	phaseXPface	18	NF01	501453	501153	501453	501135	l	501135	499394	501135	499381	1741
GofDak_1024-768_new	13	3	20	<?xml version="1.0"?>\n<Clock xmlns:dt="urn:schemas-microsoft-com:datatypes"><Description dt:dt="string">E-Prime Primary Realtime Clock</Description><StartTime><Timestamp dt:dt="int">0</Timestamp><DateUtc dt:dt="string">2017-05-11T13:03:47Z</DateUtc></StartTime><FrequencyChanges><FrequencyChange><Frequency dt:dt="r8">3312929</Frequency><Timestamp dt:dt="r8">61216126331</Timestamp><Current dt:dt="…	75.028	2305331	2301831	2305331	2301811	1	right	1086796712	2017-11-05	15:03:47	13:03:47	male	128192	37822	-1	37794	130175	128215	-1	128192	438232	430380	-1	430367	3				2	1	1	phaseINVFAce	phaseXPface	19	NF04	505065	504765	505065	504758	l	504758	502766	504758	502757	1992
GofDak_1024-768_new	13	3	20	<?xml version="1.0"?>\n<Clock xmlns:dt="urn:schemas-microsoft-com:datatypes"><Description dt:dt="string">E-Prime Primary Realtime Clock</Description><StartTime><Timestamp dt:dt="int">0</Timestamp><DateUtc dt:dt="string">2017-05-11T13:03:47Z</DateUtc></StartTime><FrequencyChanges><FrequencyChange><Frequency dt:dt="r8">3312929</Frequency><Timestamp dt:dt="r8">61216126331</Timestamp><Current dt:dt="…	75.028	2305331	2301831	2305331	2301811	1	right	1086796712	2017-11-05	15:03:47	13:03:47	male	128192	37822	-1	37794	130175	128215	-1	128192	438232	430380	-1	430367	3				2	1	1	phaseINVFAce	phaseXPface	20	NF04	508131	507831	508131	507822	d	507822	506178	507822	506165	1644
GofDak_1024-768_new	13	3	20	<?xml version="1.0"?>\n<Clock xmlns:dt="urn:schemas-microsoft-com:datatypes"><Description dt:dt="string">E-Prime Primary Realtime Clock</Description><StartTime><Timestamp dt:dt="int">0</Timestamp><DateUtc dt:dt="string">2017-05-11T13:03:47Z</DateUtc></StartTime><FrequencyChanges><FrequencyChange><Frequency dt:dt="r8">3312929</Frequency><Timestamp dt:dt="r8">61216126331</Timestamp><Current dt:dt="…	75.028	2305331	2301831	2305331	2301811	1	right	1086796712	2017-11-05	15:03:47	13:03:47	male	128192	37822	-1	37794	130175	128215	-1	128192	438232	430380	-1	430367	4				1	1	2	phaseUPFAce	phaseXPface	1	NM101	511463	511163	511463	511156	d	511156	509324	511156	509308	1832
GofDak_1024-768_new	13	3	20	<?xml version="1.0"?>\n<Clock xmlns:dt="urn:schemas-microsoft-com:datatypes"><Description dt:dt="string">E-Prime Primary Realtime Clock</Description><StartTime><Timestamp dt:dt="int">0</Timestamp><DateUtc dt:dt="string">2017-05-11T13:03:47Z</DateUtc></StartTime><FrequencyChanges><FrequencyChange><Frequency dt:dt="r8">3312929</Frequency><Timestamp dt:dt="r8">61216126331</Timestamp><Current dt:dt="…	75.028	2305331	2301831	2305331	2301811	1	right	1086796712	2017-11-05	15:03:47	13:03:47	male	128192	37822	-1	37794	130175	128215	-1	128192	438232	430380	-1	430367	4				1	1	2	phaseUPFAce	phaseXPface	2	NM08	514915	514615	514915	514605	l	514605	512776	514605	512764	1829
GofDak_1024-768_new	13	3	20	<?xml version="1.0"?>\n<Clock xmlns:dt="urn:schemas-microsoft-com:datatypes"><Description dt:dt="string">E-Prime Primary Realtime Clock</Description><StartTime><Timestamp dt:dt="int">0</Timestamp><DateUtc dt:dt="string">2017-05-11T13:03:47Z</DateUtc></StartTime><FrequencyChanges><FrequencyChange><Frequency dt:dt="r8">3312929</Frequency><Timestamp dt:dt="r8">61216126331</Timestamp><Current dt:dt="…	75.028	2305331	2301831	2305331	2301811	1	right	1086796712	2017-11-05	15:03:47	13:03:47	male	128192	37822	-1	37794	130175	128215	-1	128192	438232	430380	-1	430367	4				1	1	2	phaseUPFAce	phaseXPface	3	NM02	518180	517880	518180	517870	l	517870	516068	517870	516052	1802
GofDak_1024-768_new	13	3	20	<?xml version="1.0"?>\n<Clock xmlns:dt="urn:schemas-microsoft-com:datatypes"><Description dt:dt="string">E-Prime Primary Realtime Clock</Description><StartTime><Timestamp dt:dt="int">0</Timestamp><DateUtc dt:dt="string">2017-05-11T13:03:47Z</DateUtc></StartTime><FrequencyChanges><FrequencyChange><Frequency dt:dt="r8">3312929</Frequency><Timestamp dt:dt="r8">61216126331</Timestamp><Current dt:dt="…	75.028	2305331	2301831	2305331	2301811	1	right	1086796712	2017-11-05	15:03:47	13:03:47	male	128192	37822	-1	37794	130175	128215	-1	128192	438232	430380	-1	430367	4				1	1	2	phaseUPFAce	phaseXPface	4	NM10	521659	521359	521659	521350	l	521350	519453	521350	519436	1897
GofDak_1024-768_new	13	3	20	<?xml version="1.0"?>\n<Clock xmlns:dt="urn:schemas-microsoft-com:datatypes"><Description dt:dt="string">E-Prime Primary Realtime Clock</Description><StartTime><Timestamp dt:dt="int">0</Timestamp><DateUtc dt:dt="string">2017-05-11T13:03:47Z</DateUtc></StartTime><FrequencyChanges><FrequencyChange><Frequency dt:dt="r8">3312929</Frequency><Timestamp dt:dt="r8">61216126331</Timestamp><Current dt:dt="…	75.028	2305331	2301831	2305331	2301811	1	right	1086796712	2017-11-05	15:03:47	13:03:47	male	128192	37822	-1	37794	130175	128215	-1	128192	438232	430380	-1	430367	4				1	1	2	phaseUPFAce	phaseXPface	5	NM21	524831	524531	524831	524526	l	524526	522852	524526	522844	1674
GofDak_1024-768_new	13	3	20	<?xml version="1.0"?>\n<Clock xmlns:dt="urn:schemas-microsoft-com:datatypes"><Description dt:dt="string">E-Prime Primary Realtime Clock</Description><StartTime><Timestamp dt:dt="int">0</Timestamp><DateUtc dt:dt="string">2017-05-11T13:03:47Z</DateUtc></StartTime><FrequencyChanges><FrequencyChange><Frequency dt:dt="r8">3312929</Frequency><Timestamp dt:dt="r8">61216126331</Timestamp><Current dt:dt="…	75.028	2305331	2301831	2305331	2301811	1	right	1086796712	2017-11-05	15:03:47	13:03:47	male	128192	37822	-1	37794	130175	128215	-1	128192	438232	430380	-1	430367	4				1	1	2	phaseUPFAce	phaseXPface	6	NM02	527937	527637	527937	527627	d	527627	525971	527627	525964	1656
GofDak_1024-768_new	13	3	20	<?xml version="1.0"?>\n<Clock xmlns:dt="urn:schemas-microsoft-com:datatypes"><Description dt:dt="string">E-Prime Primary Realtime Clock</Description><StartTime><Timestamp dt:dt="int">0</Timestamp><DateUtc dt:dt="string">2017-05-11T13:03:47Z</DateUtc></StartTime><FrequencyChanges><FrequencyChange><Frequency dt:dt="r8">3312929</Frequency><Timestamp dt:dt="r8">61216126331</Timestamp><Current dt:dt="…	75.028	2305331	2301831	2305331	2301811	1	right	1086796712	2017-11-05	15:03:47	13:03:47	male	128192	37822	-1	37794	130175	128215	-1	128192	438232	430380	-1	430367	4				1	1	2	phaseUPFAce	phaseXPface	7	NF105	532308	532008	532308	532003	d	532003	530049	532003	530035	1954
GofDak_1024-768_new	13	3	20	<?xml version="1.0"?>\n<Clock xmlns:dt="urn:schemas-microsoft-com:datatypes"><Description dt:dt="string">E-Prime Primary Realtime Clock</Description><StartTime><Timestamp dt:dt="int">0</Timestamp><DateUtc dt:dt="string">2017-05-11T13:03:47Z</DateUtc></StartTime><FrequencyChanges><FrequencyChange><Frequency dt:dt="r8">3312929</Frequency><Timestamp dt:dt="r8">61216126331</Timestamp><Current dt:dt="…	75.028	2305331	2301831	2305331	2301811	1	right	1086796712	2017-11-05	15:03:47	13:03:47	male	128192	37822	-1	37794	130175	128215	-1	128192	438232	430380	-1	430367	4				1	1	2	phaseUPFAce	phaseXPface	8	NF04	535614	535314	535614	535303	l	535303	533688	535303	533675	1615
GofDak_1024-768_new	13	3	20	<?xml version="1.0"?>\n<Clock xmlns:dt="urn:schemas-microsoft-com:datatypes"><Description dt:dt="string">E-Prime Primary Realtime Clock</Description><StartTime><Timestamp dt:dt="int">0</Timestamp><DateUtc dt:dt="string">2017-05-11T13:03:47Z</DateUtc></StartTime><FrequencyChanges><FrequencyChange><Frequency dt:dt="r8">3312929</Frequency><Timestamp dt:dt="r8">61216126331</Timestamp><Current dt:dt="…	75.028	2305331	2301831	2305331	2301811	1	right	1086796712	2017-11-05	15:03:47	13:03:47	male	128192	37822	-1	37794	130175	128215	-1	128192	438232	430380	-1	430367	4				1	1	2	phaseUPFAce	phaseXPface	9	NM08	538946	538646	538946	538636	l	538636	536740	538636	536731	1896
GofDak_1024-768_new	13	3	20	<?xml version="1.0"?>\n<Clock xmlns:dt="urn:schemas-microsoft-com:datatypes"><Description dt:dt="string">E-Prime Primary Realtime Clock</Description><StartTime><Timestamp dt:dt="int">0</Timestamp><DateUtc dt:dt="string">2017-05-11T13:03:47Z</DateUtc></StartTime><FrequencyChanges><FrequencyChange><Frequency dt:dt="r8">3312929</Frequency><Timestamp dt:dt="r8">61216126331</Timestamp><Current dt:dt="…	75.028	2305331	2301831	2305331	2301811	1	right	1086796712	2017-11-05	15:03:47	13:03:47	male	128192	37822	-1	37794	130175	128215	-1	128192	438232	430380	-1	430367	4				1	1	2	phaseUPFAce	phaseXPface	10	NF04	541985	541685	541985	541679	d	541679	540019	541679	540003	1660
GofDak_1024-768_new	13	3	20	<?xml version="1.0"?>\n<Clock xmlns:dt="urn:schemas-microsoft-com:datatypes"><Description dt:dt="string">E-Prime Primary Realtime Clock</Description><StartTime><Timestamp dt:dt="int">0</Timestamp><DateUtc dt:dt="string">2017-05-11T13:03:47Z</DateUtc></StartTime><FrequencyChanges><FrequencyChange><Frequency dt:dt="r8">3312929</Frequency><Timestamp dt:dt="r8">61216126331</Timestamp><Current dt:dt="…	75.028	2305331	2301831	2305331	2301811	1	right	1086796712	2017-11-05	15:03:47	13:03:47	male	128192	37822	-1	37794	130175	128215	-1	128192	438232	430380	-1	430367	4				1	1	2	phaseUPFAce	phaseXPface	11	NF105	545037	544737	545037	544723	d	544723	543151	544723	543139	1572
GofDak_1024-768_new	13	3	20	<?xml version="1.0"?>\n<Clock xmlns:dt="urn:schemas-microsoft-com:datatypes"><Description dt:dt="string">E-Prime Primary Realtime Clock</Description><StartTime><Timestamp dt:dt="int">0</Timestamp><DateUtc dt:dt="string">2017-05-11T13:03:47Z</DateUtc></StartTime><FrequencyChanges><FrequencyChange><Frequency dt:dt="r8">3312929</Frequency><Timestamp dt:dt="r8">61216126331</Timestamp><Current dt:dt="…	75.028	2305331	2301831	2305331	2301811	1	right	1086796712	2017-11-05	15:03:47	13:03:47	male	128192	37822	-1	37794	130175	128215	-1	128192	438232	430380	-1	430367	4				1	1	2	phaseUPFAce	phaseXPface	12	NM03	547982	547682	547982	547671	l	547671	546150	547671	546139	1521
GofDak_1024-768_new	13	3	20	<?xml version="1.0"?>\n<Clock xmlns:dt="urn:schemas-microsoft-com:datatypes"><Description dt:dt="string">E-Prime Primary Realtime Clock</Description><StartTime><Timestamp dt:dt="int">0</Timestamp><DateUtc dt:dt="string">2017-05-11T13:03:47Z</DateUtc></StartTime><FrequencyChanges><FrequencyChange><Frequency dt:dt="r8">3312929</Frequency><Timestamp dt:dt="r8">61216126331</Timestamp><Current dt:dt="…	75.028	2305331	2301831	2305331	2301811	1	right	1086796712	2017-11-05	15:03:47	13:03:47	male	128192	37822	-1	37794	130175	128215	-1	128192	438232	430380	-1	430367	4				1	1	2	phaseUPFAce	phaseXPface	13	NF27	551261	550961	551261	550944	l	550944	549175	550944	549163	1769
GofDak_1024-768_new	13	3	20	<?xml version="1.0"?>\n<Clock xmlns:dt="urn:schemas-microsoft-com:datatypes"><Description dt:dt="string">E-Prime Primary Realtime Clock</Description><StartTime><Timestamp dt:dt="int">0</Timestamp><DateUtc dt:dt="string">2017-05-11T13:03:47Z</DateUtc></StartTime><FrequencyChanges><FrequencyChange><Frequency dt:dt="r8">3312929</Frequency><Timestamp dt:dt="r8">61216126331</Timestamp><Current dt:dt="…	75.028	2305331	2301831	2305331	2301811	1	right	1086796712	2017-11-05	15:03:47	13:03:47	male	128192	37822	-1	37794	130175	128215	-1	128192	438232	430380	-1	430367	4				1	1	2	phaseUPFAce	phaseXPface	14	NM03	554513	554213	554513	554199	d	554199	552441	554199	552434	1758
GofDak_1024-768_new	13	3	20	<?xml version="1.0"?>\n<Clock xmlns:dt="urn:schemas-microsoft-com:datatypes"><Description dt:dt="string">E-Prime Primary Realtime Clock</Description><StartTime><Timestamp dt:dt="int">0</Timestamp><DateUtc dt:dt="string">2017-05-11T13:03:47Z</DateUtc></StartTime><FrequencyChanges><FrequencyChange><Frequency dt:dt="r8">3312929</Frequency><Timestamp dt:dt="r8">61216126331</Timestamp><Current dt:dt="…	75.028	2305331	2301831	2305331	2301811	1	right	1086796712	2017-11-05	15:03:47	13:03:47	male	128192	37822	-1	37794	130175	128215	-1	128192	438232	430380	-1	430367	4				1	1	2	phaseUPFAce	phaseXPface	15	NF11	558032	557732	558032	557723	d	557723	556212	557723	556194	1511
GofDak_1024-768_new	13	3	20	<?xml version="1.0"?>\n<Clock xmlns:dt="urn:schemas-microsoft-com:datatypes"><Description dt:dt="string">E-Prime Primary Realtime Clock</Description><StartTime><Timestamp dt:dt="int">0</Timestamp><DateUtc dt:dt="string">2017-05-11T13:03:47Z</DateUtc></StartTime><FrequencyChanges><FrequencyChange><Frequency dt:dt="r8">3312929</Frequency><Timestamp dt:dt="r8">61216126331</Timestamp><Current dt:dt="…	75.028	2305331	2301831	2305331	2301811	1	right	1086796712	2017-11-05	15:03:47	13:03:47	male	128192	37822	-1	37794	130175	128215	-1	128192	438232	430380	-1	430367	4				1	1	2	phaseUPFAce	phaseXPface	16	NF02	561391	561091	561391	561076	l	561076	559198	561076	559186	1878
GofDak_1024-768_new	13	3	20	<?xml version="1.0"?>\n<Clock xmlns:dt="urn:schemas-microsoft-com:datatypes"><Description dt:dt="string">E-Prime Primary Realtime Clock</Description><StartTime><Timestamp dt:dt="int">0</Timestamp><DateUtc dt:dt="string">2017-05-11T13:03:47Z</DateUtc></StartTime><FrequencyChanges><FrequencyChange><Frequency dt:dt="r8">3312929</Frequency><Timestamp dt:dt="r8">61216126331</Timestamp><Current dt:dt="…	75.028	2305331	2301831	2305331	2301811	1	right	1086796712	2017-11-05	15:03:47	13:03:47	male	128192	37822	-1	37794	130175	128215	-1	128192	438232	430380	-1	430367	4				1	1	2	phaseUPFAce	phaseXPface	17	NF105	564536	564236	564536	564230	d	564230	562504	564230	562498	1726
GofDak_1024-768_new	13	3	20	<?xml version="1.0"?>\n<Clock xmlns:dt="urn:schemas-microsoft-com:datatypes"><Description dt:dt="string">E-Prime Primary Realtime Clock</Description><StartTime><Timestamp dt:dt="int">0</Timestamp><DateUtc dt:dt="string">2017-05-11T13:03:47Z</DateUtc></StartTime><FrequencyChanges><FrequencyChange><Frequency dt:dt="r8">3312929</Frequency><Timestamp dt:dt="r8">61216126331</Timestamp><Current dt:dt="…	75.028	2305331	2301831	2305331	2301811	1	right	1086796712	2017-11-05	15:03:47	13:03:47	male	128192	37822	-1	37794	130175	128215	-1	128192	438232	430380	-1	430367	4				1	1	2	phaseUPFAce	phaseXPface	18	NF27	568348	568048	568348	568035	d	568035	566489	568035	566482	1546
GofDak_1024-768_new	13	3	20	<?xml version="1.0"?>\n<Clock xmlns:dt="urn:schemas-microsoft-com:datatypes"><Description dt:dt="string">E-Prime Primary Realtime Clock</Description><StartTime><Timestamp dt:dt="int">0</Timestamp><DateUtc dt:dt="string">2017-05-11T13:03:47Z</DateUtc></StartTime><FrequencyChanges><FrequencyChange><Frequency dt:dt="r8">3312929</Frequency><Timestamp dt:dt="r8">61216126331</Timestamp><Current dt:dt="…	75.028	2305331	2301831	2305331	2301811	1	right	1086796712	2017-11-05	15:03:47	13:03:47	male	128192	37822	-1	37794	130175	128215	-1	128192	438232	430380	-1	430367	4				1	1	2	phaseUPFAce	phaseXPface	19	NF06	571973	571673	571973	571667	l	571667	569674	571667	569665	1993
GofDak_1024-768_new	13	3	20	<?xml version="1.0"?>\n<Clock xmlns:dt="urn:schemas-microsoft-com:datatypes"><Description dt:dt="string">E-Prime Primary Realtime Clock</Description><StartTime><Timestamp dt:dt="int">0</Timestamp><DateUtc dt:dt="string">2017-05-11T13:03:47Z</DateUtc></StartTime><FrequencyChanges><FrequencyChange><Frequency dt:dt="r8">3312929</Frequency><Timestamp dt:dt="r8">61216126331</Timestamp><Current dt:dt="…	75.028	2305331	2301831	2305331	2301811	1	right	1086796712	2017-11-05	15:03:47	13:03:47	male	128192	37822	-1	37794	130175	128215	-1	128192	438232	430380	-1	430367	4				1	1	2	phaseUPFAce	phaseXPface	20	NM09	575412	575112	575412	575107	l	575107	573139	575107	573121	1968
GofDak_1024-768_new	13	3	20	<?xml version="1.0"?>\n<Clock xmlns:dt="urn:schemas-microsoft-com:datatypes"><Description dt:dt="string">E-Prime Primary Realtime Clock</Description><StartTime><Timestamp dt:dt="int">0</Timestamp><DateUtc dt:dt="string">2017-05-11T13:03:47Z</DateUtc></StartTime><FrequencyChanges><FrequencyChange><Frequency dt:dt="r8">3312929</Frequency><Timestamp dt:dt="r8">61216126331</Timestamp><Current dt:dt="…	75.028	2305331	2301831	2305331	2301811	1	right	1086796712	2017-11-05	15:03:47	13:03:47	male	128192	37822	-1	37794	130175	128215	-1	128192	438232	430380	-1	430367	5				1	2	3	phaseUPFAce	phaseXPface	1	NF01	578478	578178	578478	578162	l	578162	576551	578162	576537	1611
GofDak_1024-768_new	13	3	20	<?xml version="1.0"?>\n<Clock xmlns:dt="urn:schemas-microsoft-com:datatypes"><Description dt:dt="string">E-Prime Primary Realtime Clock</Description><StartTime><Timestamp dt:dt="int">0</Timestamp><DateUtc dt:dt="string">2017-05-11T13:03:47Z</DateUtc></StartTime><FrequencyChanges><FrequencyChange><Frequency dt:dt="r8">3312929</Frequency><Timestamp dt:dt="r8">61216126331</Timestamp><Current dt:dt="…	75.028	2305331	2301831	2305331	2301811	1	right	1086796712	2017-11-05	15:03:47	13:03:47	male	128192	37822	-1	37794	130175	128215	-1	128192	438232	430380	-1	430367	5				1	2	3	phaseUPFAce	phaseXPface	2	NM21	581796	581496	581796	581483	d	581483	579591	581483	579585	1892
GofDak_1024-768_new	13	3	20	<?xml version="1.0"?>\n<Clock xmlns:dt="urn:schemas-microsoft-com:datatypes"><Description dt:dt="string">E-Prime Primary Realtime Clock</Description><StartTime><Timestamp dt:dt="int">0</Timestamp><DateUtc dt:dt="string">2017-05-11T13:03:47Z</DateUtc></StartTime><FrequencyChanges><FrequencyChange><Frequency dt:dt="r8">3312929</Frequency><Timestamp dt:dt="r8">61216126331</Timestamp><Current dt:dt="…	75.028	2305331	2301831	2305331	2301811	1	right	1086796712	2017-11-05	15:03:47	13:03:47	male	128192	37822	-1	37794	130175	128215	-1	128192	438232	430380	-1	430367	5				1	2	3	phaseUPFAce	phaseXPface	3	NF109	584955	584655	584955	584641	l	584641	582922	584641	582905	1719
GofDak_1024-768_new	13	3	20	<?xml version="1.0"?>\n<Clock xmlns:dt="urn:schemas-microsoft-com:datatypes"><Description dt:dt="string">E-Prime Primary Realtime Clock</Description><StartTime><Timestamp dt:dt="int">0</Timestamp><DateUtc dt:dt="string">2017-05-11T13:03:47Z</DateUtc></StartTime><FrequencyChanges><FrequencyChange><Frequency dt:dt="r8">3312929</Frequency><Timestamp dt:dt="r8">61216126331</Timestamp><Current dt:dt="…	75.028	2305331	2301831	2305331	2301811	1	right	1086796712	2017-11-05	15:03:47	13:03:47	male	128192	37822	-1	37794	130175	128215	-1	128192	438232	430380	-1	430367	5				1	2	3	phaseUPFAce	phaseXPface	4	NF106	588314	588014	588314	588004	d	588004	586414	588004	586409	1590
GofDak_1024-768_new	13	3	20	<?xml version="1.0"?>\n<Clock xmlns:dt="urn:schemas-microsoft-com:datatypes"><Description dt:dt="string">E-Prime Primary Realtime Clock</Description><StartTime><Timestamp dt:dt="int">0</Timestamp><DateUtc dt:dt="string">2017-05-11T13:03:47Z</DateUtc></StartTime><FrequencyChanges><FrequencyChange><Frequency dt:dt="r8">3312929</Frequency><Timestamp dt:dt="r8">61216126331</Timestamp><Current dt:dt="…	75.028	2305331	2301831	2305331	2301811	1	right	1086796712	2017-11-05	15:03:47	13:03:47	male	128192	37822	-1	37794	130175	128215	-1	128192	438232	430380	-1	430367	5				1	2	3	phaseUPFAce	phaseXPface	5	NF04	591486	591186	591486	591181	d	591181	589347	591181	589329	1834
GofDak_1024-768_new	13	3	20	<?xml version="1.0"?>\n<Clock xmlns:dt="urn:schemas-microsoft-com:datatypes"><Description dt:dt="string">E-Prime Primary Realtime Clock</Description><StartTime><Timestamp dt:dt="int">0</Timestamp><DateUtc dt:dt="string">2017-05-11T13:03:47Z</DateUtc></StartTime><FrequencyChanges><FrequencyChange><Frequency dt:dt="r8">3312929</Frequency><Timestamp dt:dt="r8">61216126331</Timestamp><Current dt:dt="…	75.028	2305331	2301831	2305331	2301811	1	right	1086796712	2017-11-05	15:03:47	13:03:47	male	128192	37822	-1	37794	130175	128215	-1	128192	438232	430380	-1	430367	5				1	2	3	phaseUPFAce	phaseXPface	6	NM02	594818	594518	594818	594513	l	594513	592625	594513	592616	1888
GofDak_1024-768_new	13	3	20	<?xml version="1.0"?>\n<Clock xmlns:dt="urn:schemas-microsoft-com:datatypes"><Description dt:dt="string">E-Prime Primary Realtime Clock</Description><StartTime><Timestamp dt:dt="int">0</Timestamp><DateUtc dt:dt="string">2017-05-11T13:03:47Z</DateUtc></StartTime><FrequencyChanges><FrequencyChange><Frequency dt:dt="r8">3312929</Frequency><Timestamp dt:dt="r8">61216126331</Timestamp><Current dt:dt="…	75.028	2305331	2301831	2305331	2301811	1	right	1086796712	2017-11-05	15:03:47	13:03:47	male	128192	37822	-1	37794	130175	128215	-1	128192	438232	430380	-1	430367	5				1	2	3	phaseUPFAce	phaseXPface	7	NF106	598856	598556	598856	598553	l	598553	596997	598553	596984	1556
GofDak_1024-768_new	13	3	20	<?xml version="1.0"?>\n<Clock xmlns:dt="urn:schemas-microsoft-com:datatypes"><Description dt:dt="string">E-Prime Primary Realtime Clock</Description><StartTime><Timestamp dt:dt="int">0</Timestamp><DateUtc dt:dt="string">2017-05-11T13:03:47Z</DateUtc></StartTime><FrequencyChanges><FrequencyChange><Frequency dt:dt="r8">3312929</Frequency><Timestamp dt:dt="r8">61216126331</Timestamp><Current dt:dt="…	75.028	2305331	2301831	2305331	2301811	1	right	1086796712	2017-11-05	15:03:47	13:03:47	male	128192	37822	-1	37794	130175	128215	-1	128192	438232	430380	-1	430367	5				1	2	3	phaseUPFAce	phaseXPface	8	NM04	602122	601822	602122	601813	d	601813	600009	601813	599992	1804
GofDak_1024-768_new	13	3	20	<?xml version="1.0"?>\n<Clock xmlns:dt="urn:schemas-microsoft-com:datatypes"><Description dt:dt="string">E-Prime Primary Realtime Clock</Description><StartTime><Timestamp dt:dt="int">0</Timestamp><DateUtc dt:dt="string">2017-05-11T13:03:47Z</DateUtc></StartTime><FrequencyChanges><FrequencyChange><Frequency dt:dt="r8">3312929</Frequency><Timestamp dt:dt="r8">61216126331</Timestamp><Current dt:dt="…	75.028	2305331	2301831	2305331	2301811	1	right	1086796712	2017-11-05	15:03:47	13:03:47	male	128192	37822	-1	37794	130175	128215	-1	128192	438232	430380	-1	430367	5				1	2	3	phaseUPFAce	phaseXPface	9	NM08	605534	605234	605534	605223	l	605223	603288	605223	603272	1935
GofDak_1024-768_new	13	3	20	<?xml version="1.0"?>\n<Clock xmlns:dt="urn:schemas-microsoft-com:datatypes"><Description dt:dt="string">E-Prime Primary Realtime Clock</Description><StartTime><Timestamp dt:dt="int">0</Timestamp><DateUtc dt:dt="string">2017-05-11T13:03:47Z</DateUtc></StartTime><FrequencyChanges><FrequencyChange><Frequency dt:dt="r8">3312929</Frequency><Timestamp dt:dt="r8">61216126331</Timestamp><Current dt:dt="…	75.028	2305331	2301831	2305331	2301811	1	right	1086796712	2017-11-05	15:03:47	13:03:47	male	128192	37822	-1	37794	130175	128215	-1	128192	438232	430380	-1	430367	5				1	2	3	phaseUPFAce	phaseXPface	10	NF109	608946	608646	608946	608637	l	608637	606753	608637	606744	1884
GofDak_1024-768_new	13	3	20	<?xml version="1.0"?>\n<Clock xmlns:dt="urn:schemas-microsoft-com:datatypes"><Description dt:dt="string">E-Prime Primary Realtime Clock</Description><StartTime><Timestamp dt:dt="int">0</Timestamp><DateUtc dt:dt="string">2017-05-11T13:03:47Z</DateUtc></StartTime><FrequencyChanges><FrequencyChange><Frequency dt:dt="r8">3312929</Frequency><Timestamp dt:dt="r8">61216126331</Timestamp><Current dt:dt="…	75.028	2305331	2301831	2305331	2301811	1	right	1086796712	2017-11-05	15:03:47	13:03:47	male	128192	37822	-1	37794	130175	128215	-1	128192	438232	430380	-1	430367	5				1	2	3	phaseUPFAce	phaseXPface	11	NF109	611932	611632	611932	611625	d	611625	610072	611625	610055	1553
GofDak_1024-768_new	13	3	20	<?xml version="1.0"?>\n<Clock xmlns:dt="urn:schemas-microsoft-com:datatypes"><Description dt:dt="string">E-Prime Primary Realtime Clock</Description><StartTime><Timestamp dt:dt="int">0</Timestamp><DateUtc dt:dt="string">2017-05-11T13:03:47Z</DateUtc></StartTime><FrequencyChanges><FrequencyChange><Frequency dt:dt="r8">3312929</Frequency><Timestamp dt:dt="r8">61216126331</Timestamp><Current dt:dt="…	75.028	2305331	2301831	2305331	2301811	1	right	1086796712	2017-11-05	15:03:47	13:03:47	male	128192	37822	-1	37794	130175	128215	-1	128192	438232	430380	-1	430367	5				1	2	3	phaseUPFAce	phaseXPface	12	NM04	615250	614950	615250	614943	d	614943	613004	614943	612991	1939
GofDak_1024-768_new	13	3	20	<?xml version="1.0"?>\n<Clock xmlns:dt="urn:schemas-microsoft-com:datatypes"><Description dt:dt="string">E-Prime Primary Realtime Clock</Description><StartTime><Timestamp dt:dt="int">0</Timestamp><DateUtc dt:dt="string">2017-05-11T13:03:47Z</DateUtc></StartTime><FrequencyChanges><FrequencyChange><Frequency dt:dt="r8">3312929</Frequency><Timestamp dt:dt="r8">61216126331</Timestamp><Current dt:dt="…	75.028	2305331	2301831	2305331	2301811	1	right	1086796712	2017-11-05	15:03:47	13:03:47	male	128192	37822	-1	37794	130175	128215	-1	128192	438232	430380	-1	430367	5				1	2	3	phaseUPFAce	phaseXPface	13	NF109	619089	618789	619089	618782	d	618782	617136	618782	617127	1646
GofDak_1024-768_new	13	3	20	<?xml version="1.0"?>\n<Clock xmlns:dt="urn:schemas-microsoft-com:datatypes"><Description dt:dt="string">E-Prime Primary Realtime Clock</Description><StartTime><Timestamp dt:dt="int">0</Timestamp><DateUtc dt:dt="string">2017-05-11T13:03:47Z</DateUtc></StartTime><FrequencyChanges><FrequencyChange><Frequency dt:dt="r8">3312929</Frequency><Timestamp dt:dt="r8">61216126331</Timestamp><Current dt:dt="…	75.028	2305331	2301831	2305331	2301811	1	right	1086796712	2017-11-05	15:03:47	13:03:47	male	128192	37822	-1	37794	130175	128215	-1	128192	438232	430380	-1	430367	5				1	2	3	phaseUPFAce	phaseXPface	14	NM08	622061	621761	622061	621749	l	621749	620242	621749	620231	1507
GofDak_1024-768_new	13	3	20	<?xml version="1.0"?>\n<Clock xmlns:dt="urn:schemas-microsoft-com:datatypes"><Description dt:dt="string">E-Prime Primary Realtime Clock</Description><StartTime><Timestamp dt:dt="int">0</Timestamp><DateUtc dt:dt="string">2017-05-11T13:03:47Z</DateUtc></StartTime><FrequencyChanges><FrequencyChange><Frequency dt:dt="r8">3312929</Frequency><Timestamp dt:dt="r8">61216126331</Timestamp><Current dt:dt="…	75.028	2305331	2301831	2305331	2301811	1	right	1086796712	2017-11-05	15:03:47	13:03:47	male	128192	37822	-1	37794	130175	128215	-1	128192	438232	430380	-1	430367	5				1	2	3	phaseUPFAce	phaseXPface	15	NF11	625793	625493	625793	625480	l	625480	623480	625480	623463	2000
GofDak_1024-768_new	13	3	20	<?xml version="1.0"?>\n<Clock xmlns:dt="urn:schemas-microsoft-com:datatypes"><Description dt:dt="string">E-Prime Primary Realtime Clock</Description><StartTime><Timestamp dt:dt="int">0</Timestamp><DateUtc dt:dt="string">2017-05-11T13:03:47Z</DateUtc></StartTime><FrequencyChanges><FrequencyChange><Frequency dt:dt="r8">3312929</Frequency><Timestamp dt:dt="r8">61216126331</Timestamp><Current dt:dt="…	75.028	2305331	2301831	2305331	2301811	1	right	1086796712	2017-11-05	15:03:47	13:03:47	male	128192	37822	-1	37794	130175	128215	-1	128192	438232	430380	-1	430367	5				1	2	3	phaseUPFAce	phaseXPface	16	NF105	629058	628758	629058	628752	l	628752	626919	628752	626903	1833
GofDak_1024-768_new	13	3	20	<?xml version="1.0"?>\n<Clock xmlns:dt="urn:schemas-microsoft-com:datatypes"><Description dt:dt="string">E-Prime Primary Realtime Clock</Description><StartTime><Timestamp dt:dt="int">0</Timestamp><DateUtc dt:dt="string">2017-05-11T13:03:47Z</DateUtc></StartTime><FrequencyChanges><FrequencyChange><Frequency dt:dt="r8">3312929</Frequency><Timestamp dt:dt="r8">61216126331</Timestamp><Current dt:dt="…	75.028	2305331	2301831	2305331	2301811	1	right	1086796712	2017-11-05	15:03:47	13:03:47	male	128192	37822	-1	37794	130175	128215	-1	128192	438232	430380	-1	430367	5				1	2	3	phaseUPFAce	phaseXPface	17	NF27	632350	632050	632350	632044	d	632044	630438	632044	630422	1606
GofDak_1024-768_new	13	3	20	<?xml version="1.0"?>\n<Clock xmlns:dt="urn:schemas-microsoft-com:datatypes"><Description dt:dt="string">E-Prime Primary Realtime Clock</Description><StartTime><Timestamp dt:dt="int">0</Timestamp><DateUtc dt:dt="string">2017-05-11T13:03:47Z</DateUtc></StartTime><FrequencyChanges><FrequencyChange><Frequency dt:dt="r8">3312929</Frequency><Timestamp dt:dt="r8">61216126331</Timestamp><Current dt:dt="…	75.028	2305331	2301831	2305331	2301811	1	right	1086796712	2017-11-05	15:03:47	13:03:47	male	128192	37822	-1	37794	130175	128215	-1	128192	438232	430380	-1	430367	5				1	2	3	phaseUPFAce	phaseXPface	18	NM09	636202	635902	636202	635890	l	635890	634250	635890	634238	1640
GofDak_1024-768_new	13	3	20	<?xml version="1.0"?>\n<Clock xmlns:dt="urn:schemas-microsoft-com:datatypes"><Description dt:dt="string">E-Prime Primary Realtime Clock</Description><StartTime><Timestamp dt:dt="int">0</Timestamp><DateUtc dt:dt="string">2017-05-11T13:03:47Z</DateUtc></StartTime><FrequencyChanges><FrequencyChange><Frequency dt:dt="r8">3312929</Frequency><Timestamp dt:dt="r8">61216126331</Timestamp><Current dt:dt="…	75.028	2305331	2301831	2305331	2301811	1	right	1086796712	2017-11-05	15:03:47	13:03:47	male	128192	37822	-1	37794	130175	128215	-1	128192	438232	430380	-1	430367	5				1	2	3	phaseUPFAce	phaseXPface	19	NM05	639401	639101	639401	639095	d	639095	637316	639095	637310	1779
GofDak_1024-768_new	13	3	20	<?xml version="1.0"?>\n<Clock xmlns:dt="urn:schemas-microsoft-com:datatypes"><Description dt:dt="string">E-Prime Primary Realtime Clock</Description><StartTime><Timestamp dt:dt="int">0</Timestamp><DateUtc dt:dt="string">2017-05-11T13:03:47Z</DateUtc></StartTime><FrequencyChanges><FrequencyChange><Frequency dt:dt="r8">3312929</Frequency><Timestamp dt:dt="r8">61216126331</Timestamp><Current dt:dt="…	75.028	2305331	2301831	2305331	2301811	1	right	1086796712	2017-11-05	15:03:47	13:03:47	male	128192	37822	-1	37794	130175	128215	-1	128192	438232	430380	-1	430367	5				1	2	3	phaseUPFAce	phaseXPface	20	NF11	642507	642207	642507	642198	l	642198	640674	642198	640662	1524
GofDak_1024-768_new	13	3	20	<?xml version="1.0"?>\n<Clock xmlns:dt="urn:schemas-microsoft-com:datatypes"><Description dt:dt="string">E-Prime Primary Realtime Clock</Description><StartTime><Timestamp dt:dt="int">0</Timestamp><DateUtc dt:dt="string">2017-05-11T13:03:47Z</DateUtc></StartTime><FrequencyChanges><FrequencyChange><Frequency dt:dt="r8">3312929</Frequency><Timestamp dt:dt="r8">61216126331</Timestamp><Current dt:dt="…	75.028	2305331	2301831	2305331	2301811	1	right	1086796712	2017-11-05	15:03:47	13:03:47	male	128192	37822	-1	37794	130175	128215	-1	128192	438232	430380	-1	430367	6				2	2	4	phaseINVFAce	phaseXPface	1	NF04	676654	676354	676654	676341	l	676341	674554	676341	674541	1787
GofDak_1024-768_new	13	3	20	<?xml version="1.0"?>\n<Clock xmlns:dt="urn:schemas-microsoft-com:datatypes"><Description dt:dt="string">E-Prime Primary Realtime Clock</Description><StartTime><Timestamp dt:dt="int">0</Timestamp><DateUtc dt:dt="string">2017-05-11T13:03:47Z</DateUtc></StartTime><FrequencyChanges><FrequencyChange><Frequency dt:dt="r8">3312929</Frequency><Timestamp dt:dt="r8">61216126331</Timestamp><Current dt:dt="…	75.028	2305331	2301831	2305331	2301811	1	right	1086796712	2017-11-05	15:03:47	13:03:47	male	128192	37822	-1	37794	130175	128215	-1	128192	438232	430380	-1	430367	6				2	2	4	phaseINVFAce	phaseXPface	2	NF109	680012	679712	680012	679709	l	679709	678140	679709	678124	1569
GofDak_1024-768_new	13	3	20	<?xml version="1.0"?>\n<Clock xmlns:dt="urn:schemas-microsoft-com:datatypes"><Description dt:dt="string">E-Prime Primary Realtime Clock</Description><StartTime><Timestamp dt:dt="int">0</Timestamp><DateUtc dt:dt="string">2017-05-11T13:03:47Z</DateUtc></StartTime><FrequencyChanges><FrequencyChange><Frequency dt:dt="r8">3312929</Frequency><Timestamp dt:dt="r8">61216126331</Timestamp><Current dt:dt="…	75.028	2305331	2301831	2305331	2301811	1	right	1086796712	2017-11-05	15:03:47	13:03:47	male	128192	37822	-1	37794	130175	128215	-1	128192	438232	430380	-1	430367	6				2	2	4	phaseINVFAce	phaseXPface	3	NM10	683398	683098	683398	683092	d	683092	681099	683092	681092	1993
GofDak_1024-768_new	13	3	20	<?xml version="1.0"?>\n<Clock xmlns:dt="urn:schemas-microsoft-com:datatypes"><Description dt:dt="string">E-Prime Primary Realtime Clock</Description><StartTime><Timestamp dt:dt="int">0</Timestamp><DateUtc dt:dt="string">2017-05-11T13:03:47Z</DateUtc></StartTime><FrequencyChanges><FrequencyChange><Frequency dt:dt="r8">3312929</Frequency><Timestamp dt:dt="r8">61216126331</Timestamp><Current dt:dt="…	75.028	2305331	2301831	2305331	2301811	1	right	1086796712	2017-11-05	15:03:47	13:03:47	male	128192	37822	-1	37794	130175	128215	-1	128192	438232	430380	-1	430367	6				2	2	4	phaseINVFAce	phaseXPface	4	NF01	686956	686656	686956	686647	d	686647	684724	686647	684716	1923
GofDak_1024-768_new	13	3	20	<?xml version="1.0"?>\n<Clock xmlns:dt="urn:schemas-microsoft-com:datatypes"><Description dt:dt="string">E-Prime Primary Realtime Clock</Description><StartTime><Timestamp dt:dt="int">0</Timestamp><DateUtc dt:dt="string">2017-05-11T13:03:47Z</DateUtc></StartTime><FrequencyChanges><FrequencyChange><Frequency dt:dt="r8">3312929</Frequency><Timestamp dt:dt="r8">61216126331</Timestamp><Current dt:dt="…	75.028	2305331	2301831	2305331	2301811	1	right	1086796712	2017-11-05	15:03:47	13:03:47	male	128192	37822	-1	37794	130175	128215	-1	128192	438232	430380	-1	430367	6				2	2	4	phaseINVFAce	phaseXPface	5	NM09	690342	690042	690342	690027	d	690027	688123	690027	688108	1904
GofDak_1024-768_new	13	3	20	<?xml version="1.0"?>\n<Clock xmlns:dt="urn:schemas-microsoft-com:datatypes"><Description dt:dt="string">E-Prime Primary Realtime Clock</Description><StartTime><Timestamp dt:dt="int">0</Timestamp><DateUtc dt:dt="string">2017-05-11T13:03:47Z</DateUtc></StartTime><FrequencyChanges><FrequencyChange><Frequency dt:dt="r8">3312929</Frequency><Timestamp dt:dt="r8">61216126331</Timestamp><Current dt:dt="…	75.028	2305331	2301831	2305331	2301811	1	right	1086796712	2017-11-05	15:03:47	13:03:47	male	128192	37822	-1	37794	130175	128215	-1	128192	438232	430380	-1	430367	6				2	2	4	phaseINVFAce	phaseXPface	6	NM10	694407	694107	694407	694101	d	694101	692348	694101	692331	1753
GofDak_1024-768_new	13	3	20	<?xml version="1.0"?>\n<Clock xmlns:dt="urn:schemas-microsoft-com:datatypes"><Description dt:dt="string">E-Prime Primary Realtime Clock</Description><StartTime><Timestamp dt:dt="int">0</Timestamp><DateUtc dt:dt="string">2017-05-11T13:03:47Z</DateUtc></StartTime><FrequencyChanges><FrequencyChange><Frequency dt:dt="r8">3312929</Frequency><Timestamp dt:dt="r8">61216126331</Timestamp><Current dt:dt="…	75.028	2305331	2301831	2305331	2301811	1	right	1086796712	2017-11-05	15:03:47	13:03:47	male	128192	37822	-1	37794	130175	128215	-1	128192	438232	430380	-1	430367	6				2	2	4	phaseINVFAce	phaseXPface	7	NF02	697846	697546	697846	697534	l	697534	695653	697534	695643	1881
GofDak_1024-768_new	13	3	20	<?xml version="1.0"?>\n<Clock xmlns:dt="urn:schemas-microsoft-com:datatypes"><Description dt:dt="string">E-Prime Primary Realtime Clock</Description><StartTime><Timestamp dt:dt="int">0</Timestamp><DateUtc dt:dt="string">2017-05-11T13:03:47Z</DateUtc></StartTime><FrequencyChanges><FrequencyChange><Frequency dt:dt="r8">3312929</Frequency><Timestamp dt:dt="r8">61216126331</Timestamp><Current dt:dt="…	75.028	2305331	2301831	2305331	2301811	1	right	1086796712	2017-11-05	15:03:47	13:03:47	male	128192	37822	-1	37794	130175	128215	-1	128192	438232	430380	-1	430367	6				2	2	4	phaseINVFAce	phaseXPface	8	NM03	701378	701078	701378	701070	d	701070	699278	701070	699267	1792
GofDak_1024-768_new	13	3	20	<?xml version="1.0"?>\n<Clock xmlns:dt="urn:schemas-microsoft-com:datatypes"><Description dt:dt="string">E-Prime Primary Realtime Clock</Description><StartTime><Timestamp dt:dt="int">0</Timestamp><DateUtc dt:dt="string">2017-05-11T13:03:47Z</DateUtc></StartTime><FrequencyChanges><FrequencyChange><Frequency dt:dt="r8">3312929</Frequency><Timestamp dt:dt="r8">61216126331</Timestamp><Current dt:dt="…	75.028	2305331	2301831	2305331	2301811	1	right	1086796712	2017-11-05	15:03:47	13:03:47	male	128192	37822	-1	37794	130175	128215	-1	128192	438232	430380	-1	430367	6				2	2	4	phaseINVFAce	phaseXPface	9	NM05	707042	706742	707042	706733	d	706733	704916	706733	704904	1817
GofDak_1024-768_new	13	3	20	<?xml version="1.0"?>\n<Clock xmlns:dt="urn:schemas-microsoft-com:datatypes"><Description dt:dt="string">E-Prime Primary Realtime Clock</Description><StartTime><Timestamp dt:dt="int">0</Timestamp><DateUtc dt:dt="string">2017-05-11T13:03:47Z</DateUtc></StartTime><FrequencyChanges><FrequencyChange><Frequency dt:dt="r8">3312929</Frequency><Timestamp dt:dt="r8">61216126331</Timestamp><Current dt:dt="…	75.028	2305331	2301831	2305331	2301811	1	right	1086796712	2017-11-05	15:03:47	13:03:47	male	128192	37822	-1	37794	130175	128215	-1	128192	438232	430380	-1	430367	6				2	2	4	phaseINVFAce	phaseXPface	10	NF27	711521	711221	711521	711218	d	711218	709288	711218	709283	1930
GofDak_1024-768_new	13	3	20	<?xml version="1.0"?>\n<Clock xmlns:dt="urn:schemas-microsoft-com:datatypes"><Description dt:dt="string">E-Prime Primary Realtime Clock</Description><StartTime><Timestamp dt:dt="int">0</Timestamp><DateUtc dt:dt="string">2017-05-11T13:03:47Z</DateUtc></StartTime><FrequencyChanges><FrequencyChange><Frequency dt:dt="r8">3312929</Frequency><Timestamp dt:dt="r8">61216126331</Timestamp><Current dt:dt="…	75.028	2305331	2301831	2305331	2301811	1	right	1086796712	2017-11-05	15:03:47	13:03:47	male	128192	37822	-1	37794	130175	128215	-1	128192	438232	430380	-1	430367	6				2	2	4	phaseINVFAce	phaseXPface	11	NF02	715066	714766	715066	714762	l	714762	713100	714762	713090	1662
GofDak_1024-768_new	13	3	20	<?xml version="1.0"?>\n<Clock xmlns:dt="urn:schemas-microsoft-com:datatypes"><Description dt:dt="string">E-Prime Primary Realtime Clock</Description><StartTime><Timestamp dt:dt="int">0</Timestamp><DateUtc dt:dt="string">2017-05-11T13:03:47Z</DateUtc></StartTime><FrequencyChanges><FrequencyChange><Frequency dt:dt="r8">3312929</Frequency><Timestamp dt:dt="r8">61216126331</Timestamp><Current dt:dt="…	75.028	2305331	2301831	2305331	2301811	1	right	1086796712	2017-11-05	15:03:47	13:03:47	male	128192	37822	-1	37794	130175	128215	-1	128192	438232	430380	-1	430367	6				2	2	4	phaseINVFAce	phaseXPface	12	NM08	718078	717778	718078	717773	l	717773	716219	717773	716202	1554
GofDak_1024-768_new	13	3	20	<?xml version="1.0"?>\n<Clock xmlns:dt="urn:schemas-microsoft-com:datatypes"><Description dt:dt="string">E-Prime Primary Realtime Clock</Description><StartTime><Timestamp dt:dt="int">0</Timestamp><DateUtc dt:dt="string">2017-05-11T13:03:47Z</DateUtc></StartTime><FrequencyChanges><FrequencyChange><Frequency dt:dt="r8">3312929</Frequency><Timestamp dt:dt="r8">61216126331</Timestamp><Current dt:dt="…	75.028	2305331	2301831	2305331	2301811	1	right	1086796712	2017-11-05	15:03:47	13:03:47	male	128192	37822	-1	37794	130175	128215	-1	128192	438232	430380	-1	430367	6				2	2	4	phaseINVFAce	phaseXPface	13	NM101	721584	721284	721584	721281	d	721281	719324	721281	719306	1957
GofDak_1024-768_new	13	3	20	<?xml version="1.0"?>\n<Clock xmlns:dt="urn:schemas-microsoft-com:datatypes"><Description dt:dt="string">E-Prime Primary Realtime Clock</Description><StartTime><Timestamp dt:dt="int">0</Timestamp><DateUtc dt:dt="string">2017-05-11T13:03:47Z</DateUtc></StartTime><FrequencyChanges><FrequencyChange><Frequency dt:dt="r8">3312929</Frequency><Timestamp dt:dt="r8">61216126331</Timestamp><Current dt:dt="…	75.028	2305331	2301831	2305331	2301811	1	right	1086796712	2017-11-05	15:03:47	13:03:47	male	128192	37822	-1	37794	130175	128215	-1	128192	438232	430380	-1	430367	6				2	2	4	phaseINVFAce	phaseXPface	14	NM04	725902	725602	725902	725596	d	725596	723802	725596	723794	1794
GofDak_1024-768_new	13	3	20	<?xml version="1.0"?>\n<Clock xmlns:dt="urn:schemas-microsoft-com:datatypes"><Description dt:dt="string">E-Prime Primary Realtime Clock</Description><StartTime><Timestamp dt:dt="int">0</Timestamp><DateUtc dt:dt="string">2017-05-11T13:03:47Z</DateUtc></StartTime><FrequencyChanges><FrequencyChange><Frequency dt:dt="r8">3312929</Frequency><Timestamp dt:dt="r8">61216126331</Timestamp><Current dt:dt="…	75.028	2305331	2301831	2305331	2301811	1	right	1086796712	2017-11-05	15:03:47	13:03:47	male	128192	37822	-1	37794	130175	128215	-1	128192	438232	430380	-1	430367	6				2	2	4	phaseINVFAce	phaseXPface	15	NF105	729474	729174	729474	729160	d	729160	727228	729160	727218	1932
GofDak_1024-768_new	13	3	20	<?xml version="1.0"?>\n<Clock xmlns:dt="urn:schemas-microsoft-com:datatypes"><Description dt:dt="string">E-Prime Primary Realtime Clock</Description><StartTime><Timestamp dt:dt="int">0</Timestamp><DateUtc dt:dt="string">2017-05-11T13:03:47Z</DateUtc></StartTime><FrequencyChanges><FrequencyChange><Frequency dt:dt="r8">3312929</Frequency><Timestamp dt:dt="r8">61216126331</Timestamp><Current dt:dt="…	75.028	2305331	2301831	2305331	2301811	1	right	1086796712	2017-11-05	15:03:47	13:03:47	male	128192	37822	-1	37794	130175	128215	-1	128192	438232	430380	-1	430367	6				2	2	4	phaseINVFAce	phaseXPface	16	NM05	733112	732812	733112	732810	d	732810	731120	732810	731105	1690
GofDak_1024-768_new	13	3	20	<?xml version="1.0"?>\n<Clock xmlns:dt="urn:schemas-microsoft-com:datatypes"><Description dt:dt="string">E-Prime Primary Realtime Clock</Description><StartTime><Timestamp dt:dt="int">0</Timestamp><DateUtc dt:dt="string">2017-05-11T13:03:47Z</DateUtc></StartTime><FrequencyChanges><FrequencyChange><Frequency dt:dt="r8">3312929</Frequency><Timestamp dt:dt="r8">61216126331</Timestamp><Current dt:dt="…	75.028	2305331	2301831	2305331	2301811	1	right	1086796712	2017-11-05	15:03:47	13:03:47	male	128192	37822	-1	37794	130175	128215	-1	128192	438232	430380	-1	430367	6				2	2	4	phaseINVFAce	phaseXPface	17	NF105	736431	736131	736431	736123	l	736123	734439	736123	734433	1684
GofDak_1024-768_new	13	3	20	<?xml version="1.0"?>\n<Clock xmlns:dt="urn:schemas-microsoft-com:datatypes"><Description dt:dt="string">E-Prime Primary Realtime Clock</Description><StartTime><Timestamp dt:dt="int">0</Timestamp><DateUtc dt:dt="string">2017-05-11T13:03:47Z</DateUtc></StartTime><FrequencyChanges><FrequencyChange><Frequency dt:dt="r8">3312929</Frequency><Timestamp dt:dt="r8">61216126331</Timestamp><Current dt:dt="…	75.028	2305331	2301831	2305331	2301811	1	right	1086796712	2017-11-05	15:03:47	13:03:47	male	128192	37822	-1	37794	130175	128215	-1	128192	438232	430380	-1	430367	6				2	2	4	phaseINVFAce	phaseXPface	18	NF02	740056	739756	740056	739753	d	739753	737850	739753	737833	1903
GofDak_1024-768_new	13	3	20	<?xml version="1.0"?>\n<Clock xmlns:dt="urn:schemas-microsoft-com:datatypes"><Description dt:dt="string">E-Prime Primary Realtime Clock</Description><StartTime><Timestamp dt:dt="int">0</Timestamp><DateUtc dt:dt="string">2017-05-11T13:03:47Z</DateUtc></StartTime><FrequencyChanges><FrequencyChange><Frequency dt:dt="r8">3312929</Frequency><Timestamp dt:dt="r8">61216126331</Timestamp><Current dt:dt="…	75.028	2305331	2301831	2305331	2301811	1	right	1086796712	2017-11-05	15:03:47	13:03:47	male	128192	37822	-1	37794	130175	128215	-1	128192	438232	430380	-1	430367	6				2	2	4	phaseINVFAce	phaseXPface	19	NF01	743922	743622	743922	743614	l	743614	741942	743614	741929	1672
GofDak_1024-768_new	13	3	20	<?xml version="1.0"?>\n<Clock xmlns:dt="urn:schemas-microsoft-com:datatypes"><Description dt:dt="string">E-Prime Primary Realtime Clock</Description><StartTime><Timestamp dt:dt="int">0</Timestamp><DateUtc dt:dt="string">2017-05-11T13:03:47Z</DateUtc></StartTime><FrequencyChanges><FrequencyChange><Frequency dt:dt="r8">3312929</Frequency><Timestamp dt:dt="r8">61216126331</Timestamp><Current dt:dt="…	75.028	2305331	2301831	2305331	2301811	1	right	1086796712	2017-11-05	15:03:47	13:03:47	male	128192	37822	-1	37794	130175	128215	-1	128192	438232	430380	-1	430367	6				2	2	4	phaseINVFAce	phaseXPface	20	NM13	748373	748073	748373	748065	d	748065	746514	748065	746497	1551
GofDak_1024-768_new	13	3	20	<?xml version="1.0"?>\n<Clock xmlns:dt="urn:schemas-microsoft-com:datatypes"><Description dt:dt="string">E-Prime Primary Realtime Clock</Description><StartTime><Timestamp dt:dt="int">0</Timestamp><DateUtc dt:dt="string">2017-05-11T13:03:47Z</DateUtc></StartTime><FrequencyChanges><FrequencyChange><Frequency dt:dt="r8">3312929</Frequency><Timestamp dt:dt="r8">61216126331</Timestamp><Current dt:dt="…	75.028	2305331	2301831	2305331	2301811	1	right	1086796712	2017-11-05	15:03:47	13:03:47	male	128192	37822	-1	37794	130175	128215	-1	128192	438232	430380	-1	430367	7				2	3	5	phaseINVFAce	phaseXPface	1	NF11	753838	753538	753838	753534	d	753534	751912	753534	751899	1622
GofDak_1024-768_new	13	3	20	<?xml version="1.0"?>\n<Clock xmlns:dt="urn:schemas-microsoft-com:datatypes"><Description dt:dt="string">E-Prime Primary Realtime Clock</Description><StartTime><Timestamp dt:dt="int">0</Timestamp><DateUtc dt:dt="string">2017-05-11T13:03:47Z</DateUtc></StartTime><FrequencyChanges><FrequencyChange><Frequency dt:dt="r8">3312929</Frequency><Timestamp dt:dt="r8">61216126331</Timestamp><Current dt:dt="…	75.028	2305331	2301831	2305331	2301811	1	right	1086796712	2017-11-05	15:03:47	13:03:47	male	128192	37822	-1	37794	130175	128215	-1	128192	438232	430380	-1	430367	7				2	3	5	phaseINVFAce	phaseXPface	2	NF09	757183	756883	757183	756872	l	756872	755137	756872	755120	1735
GofDak_1024-768_new	13	3	20	<?xml version="1.0"?>\n<Clock xmlns:dt="urn:schemas-microsoft-com:datatypes"><Description dt:dt="string">E-Prime Primary Realtime Clock</Description><StartTime><Timestamp dt:dt="int">0</Timestamp><DateUtc dt:dt="string">2017-05-11T13:03:47Z</DateUtc></StartTime><FrequencyChanges><FrequencyChange><Frequency dt:dt="r8">3312929</Frequency><Timestamp dt:dt="r8">61216126331</Timestamp><Current dt:dt="…	75.028	2305331	2301831	2305331	2301811	1	right	1086796712	2017-11-05	15:03:47	13:03:47	male	128192	37822	-1	37794	130175	128215	-1	128192	438232	430380	-1	430367	7				2	3	5	phaseINVFAce	phaseXPface	3	NF06	760129	759829	760129	759821	l	759821	758269	759821	758264	1552
GofDak_1024-768_new	13	3	20	<?xml version="1.0"?>\n<Clock xmlns:dt="urn:schemas-microsoft-com:datatypes"><Description dt:dt="string">E-Prime Primary Realtime Clock</Description><StartTime><Timestamp dt:dt="int">0</Timestamp><DateUtc dt:dt="string">2017-05-11T13:03:47Z</DateUtc></StartTime><FrequencyChanges><FrequencyChange><Frequency dt:dt="r8">3312929</Frequency><Timestamp dt:dt="r8">61216126331</Timestamp><Current dt:dt="…	75.028	2305331	2301831	2305331	2301811	1	right	1086796712	2017-11-05	15:03:47	13:03:47	male	128192	37822	-1	37794	130175	128215	-1	128192	438232	430380	-1	430367	7				2	3	5	phaseINVFAce	phaseXPface	4	NM101	763248	762948	763248	762942	d	762942	761148	762942	761136	1794
GofDak_1024-768_new	13	3	20	<?xml version="1.0"?>\n<Clock xmlns:dt="urn:schemas-microsoft-com:datatypes"><Description dt:dt="string">E-Prime Primary Realtime Clock</Description><StartTime><Timestamp dt:dt="int">0</Timestamp><DateUtc dt:dt="string">2017-05-11T13:03:47Z</DateUtc></StartTime><FrequencyChanges><FrequencyChange><Frequency dt:dt="r8">3312929</Frequency><Timestamp dt:dt="r8">61216126331</Timestamp><Current dt:dt="…	75.028	2305331	2301831	2305331	2301811	1	right	1086796712	2017-11-05	15:03:47	13:03:47	male	128192	37822	-1	37794	130175	128215	-1	128192	438232	430380	-1	430367	7				2	3	5	phaseINVFAce	phaseXPface	5	NM02	767033	766733	767033	766729	l	766729	764933	766729	764920	1796
GofDak_1024-768_new	13	3	20	<?xml version="1.0"?>\n<Clock xmlns:dt="urn:schemas-microsoft-com:datatypes"><Description dt:dt="string">E-Prime Primary Realtime Clock</Description><StartTime><Timestamp dt:dt="int">0</Timestamp><DateUtc dt:dt="string">2017-05-11T13:03:47Z</DateUtc></StartTime><FrequencyChanges><FrequencyChange><Frequency dt:dt="r8">3312929</Frequency><Timestamp dt:dt="r8">61216126331</Timestamp><Current dt:dt="…	75.028	2305331	2301831	2305331	2301811	1	right	1086796712	2017-11-05	15:03:47	13:03:47	male	128192	37822	-1	37794	130175	128215	-1	128192	438232	430380	-1	430367	7				2	3	5	phaseINVFAce	phaseXPface	6	NF02	770605	770305	770605	770297	d	770297	768625	770297	768608	1672
GofDak_1024-768_new	13	3	20	<?xml version="1.0"?>\n<Clock xmlns:dt="urn:schemas-microsoft-com:datatypes"><Description dt:dt="string">E-Prime Primary Realtime Clock</Description><StartTime><Timestamp dt:dt="int">0</Timestamp><DateUtc dt:dt="string">2017-05-11T13:03:47Z</DateUtc></StartTime><FrequencyChanges><FrequencyChange><Frequency dt:dt="r8">3312929</Frequency><Timestamp dt:dt="r8">61216126331</Timestamp><Current dt:dt="…	75.028	2305331	2301831	2305331	2301811	1	right	1086796712	2017-11-05	15:03:47	13:03:47	male	128192	37822	-1	37794	130175	128215	-1	128192	438232	430380	-1	430367	7				2	3	5	phaseINVFAce	phaseXPface	7	NM10	773910	773610	773910	773604	l	773604	772011	773604	771999	1593
GofDak_1024-768_new	13	3	20	<?xml version="1.0"?>\n<Clock xmlns:dt="urn:schemas-microsoft-com:datatypes"><Description dt:dt="string">E-Prime Primary Realtime Clock</Description><StartTime><Timestamp dt:dt="int">0</Timestamp><DateUtc dt:dt="string">2017-05-11T13:03:47Z</DateUtc></StartTime><FrequencyChanges><FrequencyChange><Frequency dt:dt="r8">3312929</Frequency><Timestamp dt:dt="r8">61216126331</Timestamp><Current dt:dt="…	75.028	2305331	2301831	2305331	2301811	1	right	1086796712	2017-11-05	15:03:47	13:03:47	male	128192	37822	-1	37794	130175	128215	-1	128192	438232	430380	-1	430367	7				2	3	5	phaseINVFAce	phaseXPface	8	NM08	776936	776636	776936	776626	l	776626	775023	776626	775015	1603
GofDak_1024-768_new	13	3	20	<?xml version="1.0"?>\n<Clock xmlns:dt="urn:schemas-microsoft-com:datatypes"><Description dt:dt="string">E-Prime Primary Realtime Clock</Description><StartTime><Timestamp dt:dt="int">0</Timestamp><DateUtc dt:dt="string">2017-05-11T13:03:47Z</DateUtc></StartTime><FrequencyChanges><FrequencyChange><Frequency dt:dt="r8">3312929</Frequency><Timestamp dt:dt="r8">61216126331</Timestamp><Current dt:dt="…	75.028	2305331	2301831	2305331	2301811	1	right	1086796712	2017-11-05	15:03:47	13:03:47	male	128192	37822	-1	37794	130175	128215	-1	128192	438232	430380	-1	430367	7				2	3	5	phaseINVFAce	phaseXPface	9	NF106	781281	780981	781281	780969	d	780969	779021	780969	779007	1948
GofDak_1024-768_new	13	3	20	<?xml version="1.0"?>\n<Clock xmlns:dt="urn:schemas-microsoft-com:datatypes"><Description dt:dt="string">E-Prime Primary Realtime Clock</Description><StartTime><Timestamp dt:dt="int">0</Timestamp><DateUtc dt:dt="string">2017-05-11T13:03:47Z</DateUtc></StartTime><FrequencyChanges><FrequencyChange><Frequency dt:dt="r8">3312929</Frequency><Timestamp dt:dt="r8">61216126331</Timestamp><Current dt:dt="…	75.028	2305331	2301831	2305331	2301811	1	right	1086796712	2017-11-05	15:03:47	13:03:47	male	128192	37822	-1	37794	130175	128215	-1	128192	438232	430380	-1	430367	7				2	3	5	phaseINVFAce	phaseXPface	10	NM101	784626	784326	784626	784311	d	784311	782393	784311	782383	1918
GofDak_1024-768_new	13	3	20	<?xml version="1.0"?>\n<Clock xmlns:dt="urn:schemas-microsoft-com:datatypes"><Description dt:dt="string">E-Prime Primary Realtime Clock</Description><StartTime><Timestamp dt:dt="int">0</Timestamp><DateUtc dt:dt="string">2017-05-11T13:03:47Z</DateUtc></StartTime><FrequencyChanges><FrequencyChange><Frequency dt:dt="r8">3312929</Frequency><Timestamp dt:dt="r8">61216126331</Timestamp><Current dt:dt="…	75.028	2305331	2301831	2305331	2301811	1	right	1086796712	2017-11-05	15:03:47	13:03:47	male	128192	37822	-1	37794	130175	128215	-1	128192	438232	430380	-1	430367	7				2	3	5	phaseINVFAce	phaseXPface	11	NF11	788385	788085	788385	788076	l	788076	786125	788076	786119	1951
GofDak_1024-768_new	13	3	20	<?xml version="1.0"?>\n<Clock xmlns:dt="urn:schemas-microsoft-com:datatypes"><Description dt:dt="string">E-Prime Primary Realtime Clock</Description><StartTime><Timestamp dt:dt="int">0</Timestamp><DateUtc dt:dt="string">2017-05-11T13:03:47Z</DateUtc></StartTime><FrequencyChanges><FrequencyChange><Frequency dt:dt="r8">3312929</Frequency><Timestamp dt:dt="r8">61216126331</Timestamp><Current dt:dt="…	75.028	2305331	2301831	2305331	2301811	1	right	1086796712	2017-11-05	15:03:47	13:03:47	male	128192	37822	-1	37794	130175	128215	-1	128192	438232	430380	-1	430367	7				2	3	5	phaseINVFAce	phaseXPface	12	NF106	791823	791523	791823	791520	l	791520	789831	791520	789815	1689
GofDak_1024-768_new	13	3	20	<?xml version="1.0"?>\n<Clock xmlns:dt="urn:schemas-microsoft-com:datatypes"><Description dt:dt="string">E-Prime Primary Realtime Clock</Description><StartTime><Timestamp dt:dt="int">0</Timestamp><DateUtc dt:dt="string">2017-05-11T13:03:47Z</DateUtc></StartTime><FrequencyChanges><FrequencyChange><Frequency dt:dt="r8">3312929</Frequency><Timestamp dt:dt="r8">61216126331</Timestamp><Current dt:dt="…	75.028	2305331	2301831	2305331	2301811	1	right	1086796712	2017-11-05	15:03:47	13:03:47	male	128192	37822	-1	37794	130175	128215	-1	128192	438232	430380	-1	430367	7				2	3	5	phaseINVFAce	phaseXPface	13	NF105	795075	794775	795075	794770	l	794770	793016	794770	793006	1754
GofDak_1024-768_new	13	3	20	<?xml version="1.0"?>\n<Clock xmlns:dt="urn:schemas-microsoft-com:datatypes"><Description dt:dt="string">E-Prime Primary Realtime Clock</Description><StartTime><Timestamp dt:dt="int">0</Timestamp><DateUtc dt:dt="string">2017-05-11T13:03:47Z</DateUtc></StartTime><FrequencyChanges><FrequencyChange><Frequency dt:dt="r8">3312929</Frequency><Timestamp dt:dt="r8">61216126331</Timestamp><Current dt:dt="…	75.028	2305331	2301831	2305331	2301811	1	right	1086796712	2017-11-05	15:03:47	13:03:47	male	128192	37822	-1	37794	130175	128215	-1	128192	438232	430380	-1	430367	7				2	3	5	phaseINVFAce	phaseXPface	14	NF04	798514	798214	798514	798211	d	798211	796468	798211	796454	1743
GofDak_1024-768_new	13	3	20	<?xml version="1.0"?>\n<Clock xmlns:dt="urn:schemas-microsoft-com:datatypes"><Description dt:dt="string">E-Prime Primary Realtime Clock</Description><StartTime><Timestamp dt:dt="int">0</Timestamp><DateUtc dt:dt="string">2017-05-11T13:03:47Z</DateUtc></StartTime><FrequencyChanges><FrequencyChange><Frequency dt:dt="r8">3312929</Frequency><Timestamp dt:dt="r8">61216126331</Timestamp><Current dt:dt="…	75.028	2305331	2301831	2305331	2301811	1	right	1086796712	2017-11-05	15:03:47	13:03:47	male	128192	37822	-1	37794	130175	128215	-1	128192	438232	430380	-1	430367	7				2	3	5	phaseINVFAce	phaseXPface	15	NM03	801780	801480	801780	801476	d	801476	799880	801476	799862	1596
GofDak_1024-768_new	13	3	20	<?xml version="1.0"?>\n<Clock xmlns:dt="urn:schemas-microsoft-com:datatypes"><Description dt:dt="string">E-Prime Primary Realtime Clock</Description><StartTime><Timestamp dt:dt="int">0</Timestamp><DateUtc dt:dt="string">2017-05-11T13:03:47Z</DateUtc></StartTime><FrequencyChanges><FrequencyChange><Frequency dt:dt="r8">3312929</Frequency><Timestamp dt:dt="r8">61216126331</Timestamp><Current dt:dt="…	75.028	2305331	2301831	2305331	2301811	1	right	1086796712	2017-11-05	15:03:47	13:03:47	male	128192	37822	-1	37794	130175	128215	-1	128192	438232	430380	-1	430367	7				2	3	5	phaseINVFAce	phaseXPface	16	NM21	805472	805172	805472	805158	l	805158	803585	805158	803574	1573
GofDak_1024-768_new	13	3	20	<?xml version="1.0"?>\n<Clock xmlns:dt="urn:schemas-microsoft-com:datatypes"><Description dt:dt="string">E-Prime Primary Realtime Clock</Description><StartTime><Timestamp dt:dt="int">0</Timestamp><DateUtc dt:dt="string">2017-05-11T13:03:47Z</DateUtc></StartTime><FrequencyChanges><FrequencyChange><Frequency dt:dt="r8">3312929</Frequency><Timestamp dt:dt="r8">61216126331</Timestamp><Current dt:dt="…	75.028	2305331	2301831	2305331	2301811	1	right	1086796712	2017-11-05	15:03:47	13:03:47	male	128192	37822	-1	37794	130175	128215	-1	128192	438232	430380	-1	430367	7				2	3	5	phaseINVFAce	phaseXPface	17	NF27	808617	808317	808617	808314	l	808314	806451	808314	806438	1863
GofDak_1024-768_new	13	3	20	<?xml version="1.0"?>\n<Clock xmlns:dt="urn:schemas-microsoft-com:datatypes"><Description dt:dt="string">E-Prime Primary Realtime Clock</Description><StartTime><Timestamp dt:dt="int">0</Timestamp><DateUtc dt:dt="string">2017-05-11T13:03:47Z</DateUtc></StartTime><FrequencyChanges><FrequencyChange><Frequency dt:dt="r8">3312929</Frequency><Timestamp dt:dt="r8">61216126331</Timestamp><Current dt:dt="…	75.028	2305331	2301831	2305331	2301811	1	right	1086796712	2017-11-05	15:03:47	13:03:47	male	128192	37822	-1	37794	130175	128215	-1	128192	438232	430380	-1	430367	7				2	3	5	phaseINVFAce	phaseXPface	18	NF109	811656	811356	811656	811344	d	811344	809557	811344	809550	1787
GofDak_1024-768_new	13	3	20	<?xml version="1.0"?>\n<Clock xmlns:dt="urn:schemas-microsoft-com:datatypes"><Description dt:dt="string">E-Prime Primary Realtime Clock</Description><StartTime><Timestamp dt:dt="int">0</Timestamp><DateUtc dt:dt="string">2017-05-11T13:03:47Z</DateUtc></StartTime><FrequencyChanges><FrequencyChange><Frequency dt:dt="r8">3312929</Frequency><Timestamp dt:dt="r8">61216126331</Timestamp><Current dt:dt="…	75.028	2305331	2301831	2305331	2301811	1	right	1086796712	2017-11-05	15:03:47	13:03:47	male	128192	37822	-1	37794	130175	128215	-1	128192	438232	430380	-1	430367	7				2	3	5	phaseINVFAce	phaseXPface	19	NF09	814761	814461	814761	814453	d	814453	812915	814453	812909	1538
GofDak_1024-768_new	13	3	20	<?xml version="1.0"?>\n<Clock xmlns:dt="urn:schemas-microsoft-com:datatypes"><Description dt:dt="string">E-Prime Primary Realtime Clock</Description><StartTime><Timestamp dt:dt="int">0</Timestamp><DateUtc dt:dt="string">2017-05-11T13:03:47Z</DateUtc></StartTime><FrequencyChanges><FrequencyChange><Frequency dt:dt="r8">3312929</Frequency><Timestamp dt:dt="r8">61216126331</Timestamp><Current dt:dt="…	75.028	2305331	2301831	2305331	2301811	1	right	1086796712	2017-11-05	15:03:47	13:03:47	male	128192	37822	-1	37794	130175	128215	-1	128192	438232	430380	-1	430367	7				2	3	5	phaseINVFAce	phaseXPface	20	NF09	818693	818393	818693	818385	l	818385	816621	818385	816613	1764
GofDak_1024-768_new	13	3	20	<?xml version="1.0"?>\n<Clock xmlns:dt="urn:schemas-microsoft-com:datatypes"><Description dt:dt="string">E-Prime Primary Realtime Clock</Description><StartTime><Timestamp dt:dt="int">0</Timestamp><DateUtc dt:dt="string">2017-05-11T13:03:47Z</DateUtc></StartTime><FrequencyChanges><FrequencyChange><Frequency dt:dt="r8">3312929</Frequency><Timestamp dt:dt="r8">61216126331</Timestamp><Current dt:dt="…	75.028	2305331	2301831	2305331	2301811	1	right	1086796712	2017-11-05	15:03:47	13:03:47	male	128192	37822	-1	37794	130175	128215	-1	128192	438232	430380	-1	430367	8				1	3	6	phaseUPFAce	phaseXPface	1	NF27	823305	823005	823305	822994	d	822994	821165	822994	821149	1829
GofDak_1024-768_new	13	3	20	<?xml version="1.0"?>\n<Clock xmlns:dt="urn:schemas-microsoft-com:datatypes"><Description dt:dt="string">E-Prime Primary Realtime Clock</Description><StartTime><Timestamp dt:dt="int">0</Timestamp><DateUtc dt:dt="string">2017-05-11T13:03:47Z</DateUtc></StartTime><FrequencyChanges><FrequencyChange><Frequency dt:dt="r8">3312929</Frequency><Timestamp dt:dt="r8">61216126331</Timestamp><Current dt:dt="…	75.028	2305331	2301831	2305331	2301811	1	right	1086796712	2017-11-05	15:03:47	13:03:47	male	128192	37822	-1	37794	130175	128215	-1	128192	438232	430380	-1	430367	8				1	3	6	phaseUPFAce	phaseXPface	2	NM09	826624	826324	826624	826311	l	826311	824444	826311	824437	1867
GofDak_1024-768_new	13	3	20	<?xml version="1.0"?>\n<Clock xmlns:dt="urn:schemas-microsoft-com:datatypes"><Description dt:dt="string">E-Prime Primary Realtime Clock</Description><StartTime><Timestamp dt:dt="int">0</Timestamp><DateUtc dt:dt="string">2017-05-11T13:03:47Z</DateUtc></StartTime><FrequencyChanges><FrequencyChange><Frequency dt:dt="r8">3312929</Frequency><Timestamp dt:dt="r8">61216126331</Timestamp><Current dt:dt="…	75.028	2305331	2301831	2305331	2301811	1	right	1086796712	2017-11-05	15:03:47	13:03:47	male	128192	37822	-1	37794	130175	128215	-1	128192	438232	430380	-1	430367	8				1	3	6	phaseUPFAce	phaseXPface	3	NF02	829929	829629	829929	829626	d	829626	827656	829626	827645	1970
GofDak_1024-768_new	13	3	20	<?xml version="1.0"?>\n<Clock xmlns:dt="urn:schemas-microsoft-com:datatypes"><Description dt:dt="string">E-Prime Primary Realtime Clock</Description><StartTime><Timestamp dt:dt="int">0</Timestamp><DateUtc dt:dt="string">2017-05-11T13:03:47Z</DateUtc></StartTime><FrequencyChanges><FrequencyChange><Frequency dt:dt="r8">3312929</Frequency><Timestamp dt:dt="r8">61216126331</Timestamp><Current dt:dt="…	75.028	2305331	2301831	2305331	2301811	1	right	1086796712	2017-11-05	15:03:47	13:03:47	male	128192	37822	-1	37794	130175	128215	-1	128192	438232	430380	-1	430367	8				1	3	6	phaseUPFAce	phaseXPface	4	NF01	833074	832774	833074	832760	l	832760	831068	832760	831060	1692
GofDak_1024-768_new	13	3	20	<?xml version="1.0"?>\n<Clock xmlns:dt="urn:schemas-microsoft-com:datatypes"><Description dt:dt="string">E-Prime Primary Realtime Clock</Description><StartTime><Timestamp dt:dt="int">0</Timestamp><DateUtc dt:dt="string">2017-05-11T13:03:47Z</DateUtc></StartTime><FrequencyChanges><FrequencyChange><Frequency dt:dt="r8">3312929</Frequency><Timestamp dt:dt="r8">61216126331</Timestamp><Current dt:dt="…	75.028	2305331	2301831	2305331	2301811	1	right	1086796712	2017-11-05	15:03:47	13:03:47	male	128192	37822	-1	37794	130175	128215	-1	128192	438232	430380	-1	430367	8				1	3	6	phaseUPFAce	phaseXPface	5	NM02	836087	835787	836087	835775	d	835775	834174	835775	834164	1601
GofDak_1024-768_new	13	3	20	<?xml version="1.0"?>\n<Clock xmlns:dt="urn:schemas-microsoft-com:datatypes"><Description dt:dt="string">E-Prime Primary Realtime Clock</Description><StartTime><Timestamp dt:dt="int">0</Timestamp><DateUtc dt:dt="string">2017-05-11T13:03:47Z</DateUtc></StartTime><FrequencyChanges><FrequencyChange><Frequency dt:dt="r8">3312929</Frequency><Timestamp dt:dt="r8">61216126331</Timestamp><Current dt:dt="…	75.028	2305331	2301831	2305331	2301811	1	right	1086796712	2017-11-05	15:03:47	13:03:47	male	128192	37822	-1	37794	130175	128215	-1	128192	438232	430380	-1	430367	8				1	3	6	phaseUPFAce	phaseXPface	6	NF02	839166	838866	839166	838863	l	838863	837173	838863	837164	1690
GofDak_1024-768_new	13	3	20	<?xml version="1.0"?>\n<Clock xmlns:dt="urn:schemas-microsoft-com:datatypes"><Description dt:dt="string">E-Prime Primary Realtime Clock</Description><StartTime><Timestamp dt:dt="int">0</Timestamp><DateUtc dt:dt="string">2017-05-11T13:03:47Z</DateUtc></StartTime><FrequencyChanges><FrequencyChange><Frequency dt:dt="r8">3312929</Frequency><Timestamp dt:dt="r8">61216126331</Timestamp><Current dt:dt="…	75.028	2305331	2301831	2305331	2301811	1	right	1086796712	2017-11-05	15:03:47	13:03:47	male	128192	37822	-1	37794	130175	128215	-1	128192	438232	430380	-1	430367	8				1	3	6	phaseUPFAce	phaseXPface	7	NF09	842298	841998	842298	841990	d	841990	840345	841990	840332	1645
GofDak_1024-768_new	13	3	20	<?xml version="1.0"?>\n<Clock xmlns:dt="urn:schemas-microsoft-com:datatypes"><Description dt:dt="string">E-Prime Primary Realtime Clock</Description><StartTime><Timestamp dt:dt="int">0</Timestamp><DateUtc dt:dt="string">2017-05-11T13:03:47Z</DateUtc></StartTime><FrequencyChanges><FrequencyChange><Frequency dt:dt="r8">3312929</Frequency><Timestamp dt:dt="r8">61216126331</Timestamp><Current dt:dt="…	75.028	2305331	2301831	2305331	2301811	1	right	1086796712	2017-11-05	15:03:47	13:03:47	male	128192	37822	-1	37794	130175	128215	-1	128192	438232	430380	-1	430367	8				1	3	6	phaseUPFAce	phaseXPface	8	NF105	845843	845543	845843	845528	l	845528	843917	845528	843900	1611
GofDak_1024-768_new	13	3	20	<?xml version="1.0"?>\n<Clock xmlns:dt="urn:schemas-microsoft-com:datatypes"><Description dt:dt="string">E-Prime Primary Realtime Clock</Description><StartTime><Timestamp dt:dt="int">0</Timestamp><DateUtc dt:dt="string">2017-05-11T13:03:47Z</DateUtc></StartTime><FrequencyChanges><FrequencyChange><Frequency dt:dt="r8">3312929</Frequency><Timestamp dt:dt="r8">61216126331</Timestamp><Current dt:dt="…	75.028	2305331	2301831	2305331	2301811	1	right	1086796712	2017-11-05	15:03:47	13:03:47	male	128192	37822	-1	37794	130175	128215	-1	128192	438232	430380	-1	430367	8				1	3	6	phaseUPFAce	phaseXPface	9	NM08	849175	848875	849175	848871	d	848871	846996	848871	846980	1875
GofDak_1024-768_new	13	3	20	<?xml version="1.0"?>\n<Clock xmlns:dt="urn:schemas-microsoft-com:datatypes"><Description dt:dt="string">E-Prime Primary Realtime Clock</Description><StartTime><Timestamp dt:dt="int">0</Timestamp><DateUtc dt:dt="string">2017-05-11T13:03:47Z</DateUtc></StartTime><FrequencyChanges><FrequencyChange><Frequency dt:dt="r8">3312929</Frequency><Timestamp dt:dt="r8">61216126331</Timestamp><Current dt:dt="…	75.028	2305331	2301831	2305331	2301811	1	right	1086796712	2017-11-05	15:03:47	13:03:47	male	128192	37822	-1	37794	130175	128215	-1	128192	438232	430380	-1	430367	8				1	3	6	phaseUPFAce	phaseXPface	10	NF106	853080	852780	853080	852771	l	852771	850794	852771	850779	1977
GofDak_1024-768_new	13	3	20	<?xml version="1.0"?>\n<Clock xmlns:dt="urn:schemas-microsoft-com:datatypes"><Description dt:dt="string">E-Prime Primary Realtime Clock</Description><StartTime><Timestamp dt:dt="int">0</Timestamp><DateUtc dt:dt="string">2017-05-11T13:03:47Z</DateUtc></StartTime><FrequencyChanges><FrequencyChange><Frequency dt:dt="r8">3312929</Frequency><Timestamp dt:dt="r8">61216126331</Timestamp><Current dt:dt="…	75.028	2305331	2301831	2305331	2301811	1	right	1086796712	2017-11-05	15:03:47	13:03:47	male	128192	37822	-1	37794	130175	128215	-1	128192	438232	430380	-1	430367	8				1	3	6	phaseUPFAce	phaseXPface	11	NM101	857385	857085	857385	857075	l	857075	855299	857075	855283	1776
GofDak_1024-768_new	13	3	20	<?xml version="1.0"?>\n<Clock xmlns:dt="urn:schemas-microsoft-com:datatypes"><Description dt:dt="string">E-Prime Primary Realtime Clock</Description><StartTime><Timestamp dt:dt="int">0</Timestamp><DateUtc dt:dt="string">2017-05-11T13:03:47Z</DateUtc></StartTime><FrequencyChanges><FrequencyChange><Frequency dt:dt="r8">3312929</Frequency><Timestamp dt:dt="r8">61216126331</Timestamp><Current dt:dt="…	75.028	2305331	2301831	2305331	2301811	1	right	1086796712	2017-11-05	15:03:47	13:03:47	male	128192	37822	-1	37794	130175	128215	-1	128192	438232	430380	-1	430367	8				1	3	6	phaseUPFAce	phaseXPface	12	NF27	862623	862323	862623	862311	l	862311	860457	862311	860443	1854
GofDak_1024-768_new	13	3	20	<?xml version="1.0"?>\n<Clock xmlns:dt="urn:schemas-microsoft-com:datatypes"><Description dt:dt="string">E-Prime Primary Realtime Clock</Description><StartTime><Timestamp dt:dt="int">0</Timestamp><DateUtc dt:dt="string">2017-05-11T13:03:47Z</DateUtc></StartTime><FrequencyChanges><FrequencyChange><Frequency dt:dt="r8">3312929</Frequency><Timestamp dt:dt="r8">61216126331</Timestamp><Current dt:dt="…	75.028	2305331	2301831	2305331	2301811	1	right	1086796712	2017-11-05	15:03:47	13:03:47	male	128192	37822	-1	37794	130175	128215	-1	128192	438232	430380	-1	430367	8				1	3	6	phaseUPFAce	phaseXPface	13	NF106	865902	865602	865902	865587	d	865587	863763	865587	863747	1824
GofDak_1024-768_new	13	3	20	<?xml version="1.0"?>\n<Clock xmlns:dt="urn:schemas-microsoft-com:datatypes"><Description dt:dt="string">E-Prime Primary Realtime Clock</Description><StartTime><Timestamp dt:dt="int">0</Timestamp><DateUtc dt:dt="string">2017-05-11T13:03:47Z</DateUtc></StartTime><FrequencyChanges><FrequencyChange><Frequency dt:dt="r8">3312929</Frequency><Timestamp dt:dt="r8">61216126331</Timestamp><Current dt:dt="…	75.028	2305331	2301831	2305331	2301811	1	right	1086796712	2017-11-05	15:03:47	13:03:47	male	128192	37822	-1	37794	130175	128215	-1	128192	438232	430380	-1	430367	8				1	3	6	phaseUPFAce	phaseXPface	14	NM10	869461	869161	869461	869148	l	869148	867241	869148	867227	1907
GofDak_1024-768_new	13	3	20	<?xml version="1.0"?>\n<Clock xmlns:dt="urn:schemas-microsoft-com:datatypes"><Description dt:dt="string">E-Prime Primary Realtime Clock</Description><StartTime><Timestamp dt:dt="int">0</Timestamp><DateUtc dt:dt="string">2017-05-11T13:03:47Z</DateUtc></StartTime><FrequencyChanges><FrequencyChange><Frequency dt:dt="r8">3312929</Frequency><Timestamp dt:dt="r8">61216126331</Timestamp><Current dt:dt="…	75.028	2305331	2301831	2305331	2301811	1	right	1086796712	2017-11-05	15:03:47	13:03:47	male	128192	37822	-1	37794	130175	128215	-1	128192	438232	430380	-1	430367	8				1	3	6	phaseUPFAce	phaseXPface	15	NF09	872539	872239	872539	872233	l	872233	870600	872233	870586	1633
GofDak_1024-768_new	13	3	20	<?xml version="1.0"?>\n<Clock xmlns:dt="urn:schemas-microsoft-com:datatypes"><Description dt:dt="string">E-Prime Primary Realtime Clock</Description><StartTime><Timestamp dt:dt="int">0</Timestamp><DateUtc dt:dt="string">2017-05-11T13:03:47Z</DateUtc></StartTime><FrequencyChanges><FrequencyChange><Frequency dt:dt="r8">3312929</Frequency><Timestamp dt:dt="r8">61216126331</Timestamp><Current dt:dt="…	75.028	2305331	2301831	2305331	2301811	1	right	1086796712	2017-11-05	15:03:47	13:03:47	male	128192	37822	-1	37794	130175	128215	-1	128192	438232	430380	-1	430367	8				1	3	6	phaseUPFAce	phaseXPface	16	NM21	875805	875505	875805	875492	d	875492	873719	875492	873706	1773
GofDak_1024-768_new	13	3	20	<?xml version="1.0"?>\n<Clock xmlns:dt="urn:schemas-microsoft-com:datatypes"><Description dt:dt="string">E-Prime Primary Realtime Clock</Description><StartTime><Timestamp dt:dt="int">0</Timestamp><DateUtc dt:dt="string">2017-05-11T13:03:47Z</DateUtc></StartTime><FrequencyChanges><FrequencyChange><Frequency dt:dt="r8">3312929</Frequency><Timestamp dt:dt="r8">61216126331</Timestamp><Current dt:dt="…	75.028	2305331	2301831	2305331	2301811	1	right	1086796712	2017-11-05	15:03:47	13:03:47	male	128192	37822	-1	37794	130175	128215	-1	128192	438232	430380	-1	430367	8				1	3	6	phaseUPFAce	phaseXPface	17	NM08	879004	878704	879004	878690	d	878690	876918	878690	876906	1772
GofDak_1024-768_new	13	3	20	<?xml version="1.0"?>\n<Clock xmlns:dt="urn:schemas-microsoft-com:datatypes"><Description dt:dt="string">E-Prime Primary Realtime Clock</Description><StartTime><Timestamp dt:dt="int">0</Timestamp><DateUtc dt:dt="string">2017-05-11T13:03:47Z</DateUtc></StartTime><FrequencyChanges><FrequencyChange><Frequency dt:dt="r8">3312929</Frequency><Timestamp dt:dt="r8">61216126331</Timestamp><Current dt:dt="…	75.028	2305331	2301831	2305331	2301811	1	right	1086796712	2017-11-05	15:03:47	13:03:47	male	128192	37822	-1	37794	130175	128215	-1	128192	438232	430380	-1	430367	8				1	3	6	phaseUPFAce	phaseXPface	18	NM02	882709	882409	882709	882399	d	882399	880516	882399	880506	1883
GofDak_1024-768_new	13	3	20	<?xml version="1.0"?>\n<Clock xmlns:dt="urn:schemas-microsoft-com:datatypes"><Description dt:dt="string">E-Prime Primary Realtime Clock</Description><StartTime><Timestamp dt:dt="int">0</Timestamp><DateUtc dt:dt="string">2017-05-11T13:03:47Z</DateUtc></StartTime><FrequencyChanges><FrequencyChange><Frequency dt:dt="r8">3312929</Frequency><Timestamp dt:dt="r8">61216126331</Timestamp><Current dt:dt="…	75.028	2305331	2301831	2305331	2301811	1	right	1086796712	2017-11-05	15:03:47	13:03:47	male	128192	37822	-1	37794	130175	128215	-1	128192	438232	430380	-1	430367	8				1	3	6	phaseUPFAce	phaseXPface	19	NM05	886068	885768	886068	885764	d	885764	883968	885764	883954	1796
GofDak_1024-768_new	13	3	20	<?xml version="1.0"?>\n<Clock xmlns:dt="urn:schemas-microsoft-com:datatypes"><Description dt:dt="string">E-Prime Primary Realtime Clock</Description><StartTime><Timestamp dt:dt="int">0</Timestamp><DateUtc dt:dt="string">2017-05-11T13:03:47Z</DateUtc></StartTime><FrequencyChanges><FrequencyChange><Frequency dt:dt="r8">3312929</Frequency><Timestamp dt:dt="r8">61216126331</Timestamp><Current dt:dt="…	75.028	2305331	2301831	2305331	2301811	1	right	1086796712	2017-11-05	15:03:47	13:03:47	male	128192	37822	-1	37794	130175	128215	-1	128192	438232	430380	-1	430367	8				1	3	6	phaseUPFAce	phaseXPface	20	NF106	889600	889300	889600	889288	d	889288	887634	889288	887626	1654
GofDak_1024-768_new	13	3	20	<?xml version="1.0"?>\n<Clock xmlns:dt="urn:schemas-microsoft-com:datatypes"><Description dt:dt="string">E-Prime Primary Realtime Clock</Description><StartTime><Timestamp dt:dt="int">0</Timestamp><DateUtc dt:dt="string">2017-05-11T13:03:47Z</DateUtc></StartTime><FrequencyChanges><FrequencyChange><Frequency dt:dt="r8">3312929</Frequency><Timestamp dt:dt="r8">61216126331</Timestamp><Current dt:dt="…	75.028	2305331	2301831	2305331	2301811	1	right	1086796712	2017-11-05	15:03:47	13:03:47	male	128192	37822	-1	37794	130175	128215	-1	128192	438232	430380	-1	430367	9				1	4	7	phaseUPFAce	phaseXPface	1	NF109	898316	898016	898316	898004	l	898004	896217	898004	896204	1787
GofDak_1024-768_new	13	3	20	<?xml version="1.0"?>\n<Clock xmlns:dt="urn:schemas-microsoft-com:datatypes"><Description dt:dt="string">E-Prime Primary Realtime Clock</Description><StartTime><Timestamp dt:dt="int">0</Timestamp><DateUtc dt:dt="string">2017-05-11T13:03:47Z</DateUtc></StartTime><FrequencyChanges><FrequencyChange><Frequency dt:dt="r8">3312929</Frequency><Timestamp dt:dt="r8">61216126331</Timestamp><Current dt:dt="…	75.028	2305331	2301831	2305331	2301811	1	right	1086796712	2017-11-05	15:03:47	13:03:47	male	128192	37822	-1	37794	130175	128215	-1	128192	438232	430380	-1	430367	9				1	4	7	phaseUPFAce	phaseXPface	2	NM04	901516	901216	901516	901213	d	901213	899349	901213	899337	1864
GofDak_1024-768_new	13	3	20	<?xml version="1.0"?>\n<Clock xmlns:dt="urn:schemas-microsoft-com:datatypes"><Description dt:dt="string">E-Prime Primary Realtime Clock</Description><StartTime><Timestamp dt:dt="int">0</Timestamp><DateUtc dt:dt="string">2017-05-11T13:03:47Z</DateUtc></StartTime><FrequencyChanges><FrequencyChange><Frequency dt:dt="r8">3312929</Frequency><Timestamp dt:dt="r8">61216126331</Timestamp><Current dt:dt="…	75.028	2305331	2301831	2305331	2301811	1	right	1086796712	2017-11-05	15:03:47	13:03:47	male	128192	37822	-1	37794	130175	128215	-1	128192	438232	430380	-1	430367	9				1	4	7	phaseUPFAce	phaseXPface	3	NM08	904461	904161	904461	904151	d	904151	902601	904151	902593	1550
GofDak_1024-768_new	13	3	20	<?xml version="1.0"?>\n<Clock xmlns:dt="urn:schemas-microsoft-com:datatypes"><Description dt:dt="string">E-Prime Primary Realtime Clock</Description><StartTime><Timestamp dt:dt="int">0</Timestamp><DateUtc dt:dt="string">2017-05-11T13:03:47Z</DateUtc></StartTime><FrequencyChanges><FrequencyChange><Frequency dt:dt="r8">3312929</Frequency><Timestamp dt:dt="r8">61216126331</Timestamp><Current dt:dt="…	75.028	2305331	2301831	2305331	2301811	1	right	1086796712	2017-11-05	15:03:47	13:03:47	male	128192	37822	-1	37794	130175	128215	-1	128192	438232	430380	-1	430367	9				1	4	7	phaseUPFAce	phaseXPface	4	NF27	907539	907239	907539	907232	d	907232	905520	907232	905505	1712
GofDak_1024-768_new	13	3	20	<?xml version="1.0"?>\n<Clock xmlns:dt="urn:schemas-microsoft-com:datatypes"><Description dt:dt="string">E-Prime Primary Realtime Clock</Description><StartTime><Timestamp dt:dt="int">0</Timestamp><DateUtc dt:dt="string">2017-05-11T13:03:47Z</DateUtc></StartTime><FrequencyChanges><FrequencyChange><Frequency dt:dt="r8">3312929</Frequency><Timestamp dt:dt="r8">61216126331</Timestamp><Current dt:dt="…	75.028	2305331	2301831	2305331	2301811	1	right	1086796712	2017-11-05	15:03:47	13:03:47	male	128192	37822	-1	37794	130175	128215	-1	128192	438232	430380	-1	430367	9				1	4	7	phaseUPFAce	phaseXPface	5	NF106	910712	910412	910712	910397	l	910397	908719	910397	908705	1678
GofDak_1024-768_new	13	3	20	<?xml version="1.0"?>\n<Clock xmlns:dt="urn:schemas-microsoft-com:datatypes"><Description dt:dt="string">E-Prime Primary Realtime Clock</Description><StartTime><Timestamp dt:dt="int">0</Timestamp><DateUtc dt:dt="string">2017-05-11T13:03:47Z</DateUtc></StartTime><FrequencyChanges><FrequencyChange><Frequency dt:dt="r8">3312929</Frequency><Timestamp dt:dt="r8">61216126331</Timestamp><Current dt:dt="…	75.028	2305331	2301831	2305331	2301811	1	right	1086796712	2017-11-05	15:03:47	13:03:47	male	128192	37822	-1	37794	130175	128215	-1	128192	438232	430380	-1	430367	9				1	4	7	phaseUPFAce	phaseXPface	6	NF09	913684	913384	913684	913376	l	913376	911651	913376	911640	1725
GofDak_1024-768_new	13	3	20	<?xml version="1.0"?>\n<Clock xmlns:dt="urn:schemas-microsoft-com:datatypes"><Description dt:dt="string">E-Prime Primary Realtime Clock</Description><StartTime><Timestamp dt:dt="int">0</Timestamp><DateUtc dt:dt="string">2017-05-11T13:03:47Z</DateUtc></StartTime><FrequencyChanges><FrequencyChange><Frequency dt:dt="r8">3312929</Frequency><Timestamp dt:dt="r8">61216126331</Timestamp><Current dt:dt="…	75.028	2305331	2301831	2305331	2301811	1	right	1086796712	2017-11-05	15:03:47	13:03:47	male	128192	37822	-1	37794	130175	128215	-1	128192	438232	430380	-1	430367	9				1	4	7	phaseUPFAce	phaseXPface	7	NM05	917176	916876	917176	916865	l	916865	914930	916865	914920	1935
GofDak_1024-768_new	13	3	20	<?xml version="1.0"?>\n<Clock xmlns:dt="urn:schemas-microsoft-com:datatypes"><Description dt:dt="string">E-Prime Primary Realtime Clock</Description><StartTime><Timestamp dt:dt="int">0</Timestamp><DateUtc dt:dt="string">2017-05-11T13:03:47Z</DateUtc></StartTime><FrequencyChanges><FrequencyChange><Frequency dt:dt="r8">3312929</Frequency><Timestamp dt:dt="r8">61216126331</Timestamp><Current dt:dt="…	75.028	2305331	2301831	2305331	2301811	1	right	1086796712	2017-11-05	15:03:47	13:03:47	male	128192	37822	-1	37794	130175	128215	-1	128192	438232	430380	-1	430367	9				1	4	7	phaseUPFAce	phaseXPface	8	NF06	920601	920301	920601	920293	d	920293	918462	920293	918456	1831
GofDak_1024-768_new	13	3	20	<?xml version="1.0"?>\n<Clock xmlns:dt="urn:schemas-microsoft-com:datatypes"><Description dt:dt="string">E-Prime Primary Realtime Clock</Description><StartTime><Timestamp dt:dt="int">0</Timestamp><DateUtc dt:dt="string">2017-05-11T13:03:47Z</DateUtc></StartTime><FrequencyChanges><FrequencyChange><Frequency dt:dt="r8">3312929</Frequency><Timestamp dt:dt="r8">61216126331</Timestamp><Current dt:dt="…	75.028	2305331	2301831	2305331	2301811	1	right	1086796712	2017-11-05	15:03:47	13:03:47	male	128192	37822	-1	37794	130175	128215	-1	128192	438232	430380	-1	430367	9				1	4	7	phaseUPFAce	phaseXPface	9	NF109	923960	923660	923960	923657	d	923657	921887	923657	921880	1770
GofDak_1024-768_new	13	3	20	<?xml version="1.0"?>\n<Clock xmlns:dt="urn:schemas-microsoft-com:datatypes"><Description dt:dt="string">E-Prime Primary Realtime Clock</Description><StartTime><Timestamp dt:dt="int">0</Timestamp><DateUtc dt:dt="string">2017-05-11T13:03:47Z</DateUtc></StartTime><FrequencyChanges><FrequencyChange><Frequency dt:dt="r8">3312929</Frequency><Timestamp dt:dt="r8">61216126331</Timestamp><Current dt:dt="…	75.028	2305331	2301831	2305331	2301811	1	right	1086796712	2017-11-05	15:03:47	13:03:47	male	128192	37822	-1	37794	130175	128215	-1	128192	438232	430380	-1	430367	9				1	4	7	phaseUPFAce	phaseXPface	10	NF04	926959	926659	926959	926646	l	926646	925019	926646	925008	1627
GofDak_1024-768_new	13	3	20	<?xml version="1.0"?>\n<Clock xmlns:dt="urn:schemas-microsoft-com:datatypes"><Description dt:dt="string">E-Prime Primary Realtime Clock</Description><StartTime><Timestamp dt:dt="int">0</Timestamp><DateUtc dt:dt="string">2017-05-11T13:03:47Z</DateUtc></StartTime><FrequencyChanges><FrequencyChange><Frequency dt:dt="r8">3312929</Frequency><Timestamp dt:dt="r8">61216126331</Timestamp><Current dt:dt="…	75.028	2305331	2301831	2305331	2301811	1	right	1086796712	2017-11-05	15:03:47	13:03:47	male	128192	37822	-1	37794	130175	128215	-1	128192	438232	430380	-1	430367	9				1	4	7	phaseUPFAce	phaseXPface	11	NM03	930211	929911	930211	929904	l	929904	928112	929904	928104	1792
GofDak_1024-768_new	13	3	20	<?xml version="1.0"?>\n<Clock xmlns:dt="urn:schemas-microsoft-com:datatypes"><Description dt:dt="string">E-Prime Primary Realtime Clock</Description><StartTime><Timestamp dt:dt="int">0</Timestamp><DateUtc dt:dt="string">2017-05-11T13:03:47Z</DateUtc></StartTime><FrequencyChanges><FrequencyChange><Frequency dt:dt="r8">3312929</Frequency><Timestamp dt:dt="r8">61216126331</Timestamp><Current dt:dt="…	75.028	2305331	2301831	2305331	2301811	1	right	1086796712	2017-11-05	15:03:47	13:03:47	male	128192	37822	-1	37794	130175	128215	-1	128192	438232	430380	-1	430367	9				1	4	7	phaseUPFAce	phaseXPface	12	NM08	933530	933230	933530	933218	d	933218	931364	933218	931351	1854
GofDak_1024-768_new	13	3	20	<?xml version="1.0"?>\n<Clock xmlns:dt="urn:schemas-microsoft-com:datatypes"><Description dt:dt="string">E-Prime Primary Realtime Clock</Description><StartTime><Timestamp dt:dt="int">0</Timestamp><DateUtc dt:dt="string">2017-05-11T13:03:47Z</DateUtc></StartTime><FrequencyChanges><FrequencyChange><Frequency dt:dt="r8">3312929</Frequency><Timestamp dt:dt="r8">61216126331</Timestamp><Current dt:dt="…	75.028	2305331	2301831	2305331	2301811	1	right	1086796712	2017-11-05	15:03:47	13:03:47	male	128192	37822	-1	37794	130175	128215	-1	128192	438232	430380	-1	430367	9				1	4	7	phaseUPFAce	phaseXPface	13	NM13	936502	936202	936502	936193	l	936193	934669	936193	934663	1524
GofDak_1024-768_new	13	3	20	<?xml version="1.0"?>\n<Clock xmlns:dt="urn:schemas-microsoft-com:datatypes"><Description dt:dt="string">E-Prime Primary Realtime Clock</Description><StartTime><Timestamp dt:dt="int">0</Timestamp><DateUtc dt:dt="string">2017-05-11T13:03:47Z</DateUtc></StartTime><FrequencyChanges><FrequencyChange><Frequency dt:dt="r8">3312929</Frequency><Timestamp dt:dt="r8">61216126331</Timestamp><Current dt:dt="…	75.028	2305331	2301831	2305331	2301811	1	right	1086796712	2017-11-05	15:03:47	13:03:47	male	128192	37822	-1	37794	130175	128215	-1	128192	438232	430380	-1	430367	9				1	4	7	phaseUPFAce	phaseXPface	14	NF109	939967	939667	939967	939657	d	939657	937868	939657	937855	1789
GofDak_1024-768_new	13	3	20	<?xml version="1.0"?>\n<Clock xmlns:dt="urn:schemas-microsoft-com:datatypes"><Description dt:dt="string">E-Prime Primary Realtime Clock</Description><StartTime><Timestamp dt:dt="int">0</Timestamp><DateUtc dt:dt="string">2017-05-11T13:03:47Z</DateUtc></StartTime><FrequencyChanges><FrequencyChange><Frequency dt:dt="r8">3312929</Frequency><Timestamp dt:dt="r8">61216126331</Timestamp><Current dt:dt="…	75.028	2305331	2301831	2305331	2301811	1	right	1086796712	2017-11-05	15:03:47	13:03:47	male	128192	37822	-1	37794	130175	128215	-1	128192	438232	430380	-1	430367	9				1	4	7	phaseUPFAce	phaseXPface	15	NF27	943366	943066	943366	943059	d	943059	941267	943059	941255	1792
GofDak_1024-768_new	13	3	20	<?xml version="1.0"?>\n<Clock xmlns:dt="urn:schemas-microsoft-com:datatypes"><Description dt:dt="string">E-Prime Primary Realtime Clock</Description><StartTime><Timestamp dt:dt="int">0</Timestamp><DateUtc dt:dt="string">2017-05-11T13:03:47Z</DateUtc></StartTime><FrequencyChanges><FrequencyChange><Frequency dt:dt="r8">3312929</Frequency><Timestamp dt:dt="r8">61216126331</Timestamp><Current dt:dt="…	75.028	2305331	2301831	2305331	2301811	1	right	1086796712	2017-11-05	15:03:47	13:03:47	male	128192	37822	-1	37794	130175	128215	-1	128192	438232	430380	-1	430367	9				1	4	7	phaseUPFAce	phaseXPface	16	NM10	946978	946678	946978	946663	l	946663	944825	946663	944815	1838
GofDak_1024-768_new	13	3	20	<?xml version="1.0"?>\n<Clock xmlns:dt="urn:schemas-microsoft-com:datatypes"><Description dt:dt="string">E-Prime Primary Realtime Clock</Description><StartTime><Timestamp dt:dt="int">0</Timestamp><DateUtc dt:dt="string">2017-05-11T13:03:47Z</DateUtc></StartTime><FrequencyChanges><FrequencyChange><Frequency dt:dt="r8">3312929</Frequency><Timestamp dt:dt="r8">61216126331</Timestamp><Current dt:dt="…	75.028	2305331	2301831	2305331	2301811	1	right	1086796712	2017-11-05	15:03:47	13:03:47	male	128192	37822	-1	37794	130175	128215	-1	128192	438232	430380	-1	430367	9				1	4	7	phaseUPFAce	phaseXPface	17	NF27	950457	950157	950457	950143	l	950143	948251	950143	948239	1892
GofDak_1024-768_new	13	3	20	<?xml version="1.0"?>\n<Clock xmlns:dt="urn:schemas-microsoft-com:datatypes"><Description dt:dt="string">E-Prime Primary Realtime Clock</Description><StartTime><Timestamp dt:dt="int">0</Timestamp><DateUtc dt:dt="string">2017-05-11T13:03:47Z</DateUtc></StartTime><FrequencyChanges><FrequencyChange><Frequency dt:dt="r8">3312929</Frequency><Timestamp dt:dt="r8">61216126331</Timestamp><Current dt:dt="…	75.028	2305331	2301831	2305331	2301811	1	right	1086796712	2017-11-05	15:03:47	13:03:47	male	128192	37822	-1	37794	130175	128215	-1	128192	438232	430380	-1	430367	9				1	4	7	phaseUPFAce	phaseXPface	18	NF01	955229	954929	955229	954926	d	954926	953102	954926	953094	1824
GofDak_1024-768_new	13	3	20	<?xml version="1.0"?>\n<Clock xmlns:dt="urn:schemas-microsoft-com:datatypes"><Description dt:dt="string">E-Prime Primary Realtime Clock</Description><StartTime><Timestamp dt:dt="int">0</Timestamp><DateUtc dt:dt="string">2017-05-11T13:03:47Z</DateUtc></StartTime><FrequencyChanges><FrequencyChange><Frequency dt:dt="r8">3312929</Frequency><Timestamp dt:dt="r8">61216126331</Timestamp><Current dt:dt="…	75.028	2305331	2301831	2305331	2301811	1	right	1086796712	2017-11-05	15:03:47	13:03:47	male	128192	37822	-1	37794	130175	128215	-1	128192	438232	430380	-1	430367	9				1	4	7	phaseUPFAce	phaseXPface	19	NM09	958174	957874	958174	957864	d	957864	956301	957864	956294	1563
GofDak_1024-768_new	13	3	20	<?xml version="1.0"?>\n<Clock xmlns:dt="urn:schemas-microsoft-com:datatypes"><Description dt:dt="string">E-Prime Primary Realtime Clock</Description><StartTime><Timestamp dt:dt="int">0</Timestamp><DateUtc dt:dt="string">2017-05-11T13:03:47Z</DateUtc></StartTime><FrequencyChanges><FrequencyChange><Frequency dt:dt="r8">3312929</Frequency><Timestamp dt:dt="r8">61216126331</Timestamp><Current dt:dt="…	75.028	2305331	2301831	2305331	2301811	1	right	1086796712	2017-11-05	15:03:47	13:03:47	male	128192	37822	-1	37794	130175	128215	-1	128192	438232	430380	-1	430367	9				1	4	7	phaseUPFAce	phaseXPface	20	NF02	961426	961126	961426	961115	d	961115	959260	961115	959254	1855
GofDak_1024-768_new	13	3	20	<?xml version="1.0"?>\n<Clock xmlns:dt="urn:schemas-microsoft-com:datatypes"><Description dt:dt="string">E-Prime Primary Realtime Clock</Description><StartTime><Timestamp dt:dt="int">0</Timestamp><DateUtc dt:dt="string">2017-05-11T13:03:47Z</DateUtc></StartTime><FrequencyChanges><FrequencyChange><Frequency dt:dt="r8">3312929</Frequency><Timestamp dt:dt="r8">61216126331</Timestamp><Current dt:dt="…	75.028	2305331	2301831	2305331	2301811	1	right	1086796712	2017-11-05	15:03:47	13:03:47	male	128192	37822	-1	37794	130175	128215	-1	128192	438232	430380	-1	430367	10				2	4	8	phaseINVFAce	phaseXPface	1	NM04	964518	964218	964518	964213	l	964213	962592	964213	962574	1621
GofDak_1024-768_new	13	3	20	<?xml version="1.0"?>\n<Clock xmlns:dt="urn:schemas-microsoft-com:datatypes"><Description dt:dt="string">E-Prime Primary Realtime Clock</Description><StartTime><Timestamp dt:dt="int">0</Timestamp><DateUtc dt:dt="string">2017-05-11T13:03:47Z</DateUtc></StartTime><FrequencyChanges><FrequencyChange><Frequency dt:dt="r8">3312929</Frequency><Timestamp dt:dt="r8">61216126331</Timestamp><Current dt:dt="…	75.028	2305331	2301831	2305331	2301811	1	right	1086796712	2017-11-05	15:03:47	13:03:47	male	128192	37822	-1	37794	130175	128215	-1	128192	438232	430380	-1	430367	10				2	4	8	phaseINVFAce	phaseXPface	2	NF01	967463	967163	967463	967159	l	967159	965644	967159	965638	1515
GofDak_1024-768_new	13	3	20	<?xml version="1.0"?>\n<Clock xmlns:dt="urn:schemas-microsoft-com:datatypes"><Description dt:dt="string">E-Prime Primary Realtime Clock</Description><StartTime><Timestamp dt:dt="int">0</Timestamp><DateUtc dt:dt="string">2017-05-11T13:03:47Z</DateUtc></StartTime><FrequencyChanges><FrequencyChange><Frequency dt:dt="r8">3312929</Frequency><Timestamp dt:dt="r8">61216126331</Timestamp><Current dt:dt="…	75.028	2305331	2301831	2305331	2301811	1	right	1086796712	2017-11-05	15:03:47	13:03:47	male	128192	37822	-1	37794	130175	128215	-1	128192	438232	430380	-1	430367	10				2	4	8	phaseINVFAce	phaseXPface	3	NM09	970756	970456	970756	970444	l	970444	968683	970444	968678	1761
GofDak_1024-768_new	13	3	20	<?xml version="1.0"?>\n<Clock xmlns:dt="urn:schemas-microsoft-com:datatypes"><Description dt:dt="string">E-Prime Primary Realtime Clock</Description><StartTime><Timestamp dt:dt="int">0</Timestamp><DateUtc dt:dt="string">2017-05-11T13:03:47Z</DateUtc></StartTime><FrequencyChanges><FrequencyChange><Frequency dt:dt="r8">3312929</Frequency><Timestamp dt:dt="r8">61216126331</Timestamp><Current dt:dt="…	75.028	2305331	2301831	2305331	2301811	1	right	1086796712	2017-11-05	15:03:47	13:03:47	male	128192	37822	-1	37794	130175	128215	-1	128192	438232	430380	-1	430367	10				2	4	8	phaseINVFAce	phaseXPface	4	NM10	974421	974121	974421	974106	d	974106	972508	974106	972493	1598
GofDak_1024-768_new	13	3	20	<?xml version="1.0"?>\n<Clock xmlns:dt="urn:schemas-microsoft-com:datatypes"><Description dt:dt="string">E-Prime Primary Realtime Clock</Description><StartTime><Timestamp dt:dt="int">0</Timestamp><DateUtc dt:dt="string">2017-05-11T13:03:47Z</DateUtc></StartTime><FrequencyChanges><FrequencyChange><Frequency dt:dt="r8">3312929</Frequency><Timestamp dt:dt="r8">61216126331</Timestamp><Current dt:dt="…	75.028	2305331	2301831	2305331	2301811	1	right	1086796712	2017-11-05	15:03:47	13:03:47	male	128192	37822	-1	37794	130175	128215	-1	128192	438232	430380	-1	430367	10				2	4	8	phaseINVFAce	phaseXPface	5	NF06	977806	977506	977806	977491	d	977491	975640	977491	975629	1851
GofDak_1024-768_new	13	3	20	<?xml version="1.0"?>\n<Clock xmlns:dt="urn:schemas-microsoft-com:datatypes"><Description dt:dt="string">E-Prime Primary Realtime Clock</Description><StartTime><Timestamp dt:dt="int">0</Timestamp><DateUtc dt:dt="string">2017-05-11T13:03:47Z</DateUtc></StartTime><FrequencyChanges><FrequencyChange><Frequency dt:dt="r8">3312929</Frequency><Timestamp dt:dt="r8">61216126331</Timestamp><Current dt:dt="…	75.028	2305331	2301831	2305331	2301811	1	right	1086796712	2017-11-05	15:03:47	13:03:47	male	128192	37822	-1	37794	130175	128215	-1	128192	438232	430380	-1	430367	10				2	4	8	phaseINVFAce	phaseXPface	6	NM02	981178	980878	981178	980871	d	980871	979159	980871	979141	1712
GofDak_1024-768_new	13	3	20	<?xml version="1.0"?>\n<Clock xmlns:dt="urn:schemas-microsoft-com:datatypes"><Description dt:dt="string">E-Prime Primary Realtime Clock</Description><StartTime><Timestamp dt:dt="int">0</Timestamp><DateUtc dt:dt="string">2017-05-11T13:03:47Z</DateUtc></StartTime><FrequencyChanges><FrequencyChange><Frequency dt:dt="r8">3312929</Frequency><Timestamp dt:dt="r8">61216126331</Timestamp><Current dt:dt="…	75.028	2305331	2301831	2305331	2301811	1	right	1086796712	2017-11-05	15:03:47	13:03:47	male	128192	37822	-1	37794	130175	128215	-1	128192	438232	430380	-1	430367	10				2	4	8	phaseINVFAce	phaseXPface	7	NM13	984297	983997	984297	983992	l	983992	982398	983992	982389	1594
GofDak_1024-768_new	13	3	20	<?xml version="1.0"?>\n<Clock xmlns:dt="urn:schemas-microsoft-com:datatypes"><Description dt:dt="string">E-Prime Primary Realtime Clock</Description><StartTime><Timestamp dt:dt="int">0</Timestamp><DateUtc dt:dt="string">2017-05-11T13:03:47Z</DateUtc></StartTime><FrequencyChanges><FrequencyChange><Frequency dt:dt="r8">3312929</Frequency><Timestamp dt:dt="r8">61216126331</Timestamp><Current dt:dt="…	75.028	2305331	2301831	2305331	2301811	1	right	1086796712	2017-11-05	15:03:47	13:03:47	male	128192	37822	-1	37794	130175	128215	-1	128192	438232	430380	-1	430367	10				2	4	8	phaseINVFAce	phaseXPface	8	NF01	987936	987636	987936	987630	d	987630	985676	987630	985669	1954
GofDak_1024-768_new	13	3	20	<?xml version="1.0"?>\n<Clock xmlns:dt="urn:schemas-microsoft-com:datatypes"><Description dt:dt="string">E-Prime Primary Realtime Clock</Description><StartTime><Timestamp dt:dt="int">0</Timestamp><DateUtc dt:dt="string">2017-05-11T13:03:47Z</DateUtc></StartTime><FrequencyChanges><FrequencyChange><Frequency dt:dt="r8">3312929</Frequency><Timestamp dt:dt="r8">61216126331</Timestamp><Current dt:dt="…	75.028	2305331	2301831	2305331	2301811	1	right	1086796712	2017-11-05	15:03:47	13:03:47	male	128192	37822	-1	37794	130175	128215	-1	128192	438232	430380	-1	430367	10				2	4	8	phaseINVFAce	phaseXPface	9	NM02	991854	991554	991854	991548	d	991548	989582	991548	989565	1966
GofDak_1024-768_new	13	3	20	<?xml version="1.0"?>\n<Clock xmlns:dt="urn:schemas-microsoft-com:datatypes"><Description dt:dt="string">E-Prime Primary Realtime Clock</Description><StartTime><Timestamp dt:dt="int">0</Timestamp><DateUtc dt:dt="string">2017-05-11T13:03:47Z</DateUtc></StartTime><FrequencyChanges><FrequencyChange><Frequency dt:dt="r8">3312929</Frequency><Timestamp dt:dt="r8">61216126331</Timestamp><Current dt:dt="…	75.028	2305331	2301831	2305331	2301811	1	right	1086796712	2017-11-05	15:03:47	13:03:47	male	128192	37822	-1	37794	130175	128215	-1	128192	438232	430380	-1	430367	10				2	4	8	phaseINVFAce	phaseXPface	10	NM09	995120	994820	995120	994813	d	994813	993074	994813	993068	1739
GofDak_1024-768_new	13	3	20	<?xml version="1.0"?>\n<Clock xmlns:dt="urn:schemas-microsoft-com:datatypes"><Description dt:dt="string">E-Prime Primary Realtime Clock</Description><StartTime><Timestamp dt:dt="int">0</Timestamp><DateUtc dt:dt="string">2017-05-11T13:03:47Z</DateUtc></StartTime><FrequencyChanges><FrequencyChange><Frequency dt:dt="r8">3312929</Frequency><Timestamp dt:dt="r8">61216126331</Timestamp><Current dt:dt="…	75.028	2305331	2301831	2305331	2301811	1	right	1086796712	2017-11-05	15:03:47	13:03:47	male	128192	37822	-1	37794	130175	128215	-1	128192	438232	430380	-1	430367	10				2	4	8	phaseINVFAce	phaseXPface	11	NM21	998345	998045	998345	998032	d	998032	996326	998032	996308	1706
GofDak_1024-768_new	13	3	20	<?xml version="1.0"?>\n<Clock xmlns:dt="urn:schemas-microsoft-com:datatypes"><Description dt:dt="string">E-Prime Primary Realtime Clock</Description><StartTime><Timestamp dt:dt="int">0</Timestamp><DateUtc dt:dt="string">2017-05-11T13:03:47Z</DateUtc></StartTime><FrequencyChanges><FrequencyChange><Frequency dt:dt="r8">3312929</Frequency><Timestamp dt:dt="r8">61216126331</Timestamp><Current dt:dt="…	75.028	2305331	2301831	2305331	2301811	1	right	1086796712	2017-11-05	15:03:47	13:03:47	male	128192	37822	-1	37794	130175	128215	-1	128192	438232	430380	-1	430367	10				2	4	8	phaseINVFAce	phaseXPface	12	NM05	1001611	1001311	1001611	1001299	l	1001299	999498	1001299	999492	1801
GofDak_1024-768_new	13	3	20	<?xml version="1.0"?>\n<Clock xmlns:dt="urn:schemas-microsoft-com:datatypes"><Description dt:dt="string">E-Prime Primary Realtime Clock</Description><StartTime><Timestamp dt:dt="int">0</Timestamp><DateUtc dt:dt="string">2017-05-11T13:03:47Z</DateUtc></StartTime><FrequencyChanges><FrequencyChange><Frequency dt:dt="r8">3312929</Frequency><Timestamp dt:dt="r8">61216126331</Timestamp><Current dt:dt="…	75.028	2305331	2301831	2305331	2301811	1	right	1086796712	2017-11-05	15:03:47	13:03:47	male	128192	37822	-1	37794	130175	128215	-1	128192	438232	430380	-1	430367	10				2	4	8	phaseINVFAce	phaseXPface	13	NF27	1006275	1005975	1006275	1005966	l	1005966	1004003	1005966	1003996	1963
GofDak_1024-768_new	13	3	20	<?xml version="1.0"?>\n<Clock xmlns:dt="urn:schemas-microsoft-com:datatypes"><Description dt:dt="string">E-Prime Primary Realtime Clock</Description><StartTime><Timestamp dt:dt="int">0</Timestamp><DateUtc dt:dt="string">2017-05-11T13:03:47Z</DateUtc></StartTime><FrequencyChanges><FrequencyChange><Frequency dt:dt="r8">3312929</Frequency><Timestamp dt:dt="r8">61216126331</Timestamp><Current dt:dt="…	75.028	2305331	2301831	2305331	2301811	1	right	1086796712	2017-11-05	15:03:47	13:03:47	male	128192	37822	-1	37794	130175	128215	-1	128192	438232	430380	-1	430367	10				2	4	8	phaseINVFAce	phaseXPface	14	NM02	1010127	1009827	1010127	1009816	l	1009816	1008055	1009816	1008044	1761
GofDak_1024-768_new	13	3	20	<?xml version="1.0"?>\n<Clock xmlns:dt="urn:schemas-microsoft-com:datatypes"><Description dt:dt="string">E-Prime Primary Realtime Clock</Description><StartTime><Timestamp dt:dt="int">0</Timestamp><DateUtc dt:dt="string">2017-05-11T13:03:47Z</DateUtc></StartTime><FrequencyChanges><FrequencyChange><Frequency dt:dt="r8">3312929</Frequency><Timestamp dt:dt="r8">61216126331</Timestamp><Current dt:dt="…	75.028	2305331	2301831	2305331	2301811	1	right	1086796712	2017-11-05	15:03:47	13:03:47	male	128192	37822	-1	37794	130175	128215	-1	128192	438232	430380	-1	430367	10				2	4	8	phaseINVFAce	phaseXPface	15	NM10	1013393	1013093	1013393	1013080	d	1013080	1011453	1013080	1011443	1627
GofDak_1024-768_new	13	3	20	<?xml version="1.0"?>\n<Clock xmlns:dt="urn:schemas-microsoft-com:datatypes"><Description dt:dt="string">E-Prime Primary Realtime Clock</Description><StartTime><Timestamp dt:dt="int">0</Timestamp><DateUtc dt:dt="string">2017-05-11T13:03:47Z</DateUtc></StartTime><FrequencyChanges><FrequencyChange><Frequency dt:dt="r8">3312929</Frequency><Timestamp dt:dt="r8">61216126331</Timestamp><Current dt:dt="…	75.028	2305331	2301831	2305331	2301811	1	right	1086796712	2017-11-05	15:03:47	13:03:47	male	128192	37822	-1	37794	130175	128215	-1	128192	438232	430380	-1	430367	10				2	4	8	phaseINVFAce	phaseXPface	16	NF09	1016818	1016518	1016818	1016512	l	1016512	1014572	1016512	1014563	1940
GofDak_1024-768_new	13	3	20	<?xml version="1.0"?>\n<Clock xmlns:dt="urn:schemas-microsoft-com:datatypes"><Description dt:dt="string">E-Prime Primary Realtime Clock</Description><StartTime><Timestamp dt:dt="int">0</Timestamp><DateUtc dt:dt="string">2017-05-11T13:03:47Z</DateUtc></StartTime><FrequencyChanges><FrequencyChange><Frequency dt:dt="r8">3312929</Frequency><Timestamp dt:dt="r8">61216126331</Timestamp><Current dt:dt="…	75.028	2305331	2301831	2305331	2301811	1	right	1086796712	2017-11-05	15:03:47	13:03:47	male	128192	37822	-1	37794	130175	128215	-1	128192	438232	430380	-1	430367	10				2	4	8	phaseINVFAce	phaseXPface	17	NF01	1020177	1019877	1020177	1019865	d	1019865	1018104	1019865	1018091	1761
GofDak_1024-768_new	13	3	20	<?xml version="1.0"?>\n<Clock xmlns:dt="urn:schemas-microsoft-com:datatypes"><Description dt:dt="string">E-Prime Primary Realtime Clock</Description><StartTime><Timestamp dt:dt="int">0</Timestamp><DateUtc dt:dt="string">2017-05-11T13:03:47Z</DateUtc></StartTime><FrequencyChanges><FrequencyChange><Frequency dt:dt="r8">3312929</Frequency><Timestamp dt:dt="r8">61216126331</Timestamp><Current dt:dt="…	75.028	2305331	2301831	2305331	2301811	1	right	1086796712	2017-11-05	15:03:47	13:03:47	male	128192	37822	-1	37794	130175	128215	-1	128192	438232	430380	-1	430367	10				2	4	8	phaseINVFAce	phaseXPface	18	NF11	1024042	1023742	1024042	1023732	d	1023732	1022183	1023732	1022171	1549
GofDak_1024-768_new	13	3	20	<?xml version="1.0"?>\n<Clock xmlns:dt="urn:schemas-microsoft-com:datatypes"><Description dt:dt="string">E-Prime Primary Realtime Clock</Description><StartTime><Timestamp dt:dt="int">0</Timestamp><DateUtc dt:dt="string">2017-05-11T13:03:47Z</DateUtc></StartTime><FrequencyChanges><FrequencyChange><Frequency dt:dt="r8">3312929</Frequency><Timestamp dt:dt="r8">61216126331</Timestamp><Current dt:dt="…	75.028	2305331	2301831	2305331	2301811	1	right	1086796712	2017-11-05	15:03:47	13:03:47	male	128192	37822	-1	37794	130175	128215	-1	128192	438232	430380	-1	430367	10				2	4	8	phaseINVFAce	phaseXPface	19	NF105	1027321	1027021	1027321	1027007	l	1027007	1025488	1027007	1025475	1519
GofDak_1024-768_new	13	3	20	<?xml version="1.0"?>\n<Clock xmlns:dt="urn:schemas-microsoft-com:datatypes"><Description dt:dt="string">E-Prime Primary Realtime Clock</Description><StartTime><Timestamp dt:dt="int">0</Timestamp><DateUtc dt:dt="string">2017-05-11T13:03:47Z</DateUtc></StartTime><FrequencyChanges><FrequencyChange><Frequency dt:dt="r8">3312929</Frequency><Timestamp dt:dt="r8">61216126331</Timestamp><Current dt:dt="…	75.028	2305331	2301831	2305331	2301811	1	right	1086796712	2017-11-05	15:03:47	13:03:47	male	128192	37822	-1	37794	130175	128215	-1	128192	438232	430380	-1	430367	10				2	4	8	phaseINVFAce	phaseXPface	20	NM101	1031026	1030726	1031026	1030722	l	1030722	1028927	1030722	1028915	1795
GofDak_1024-768_new	13	3	20	<?xml version="1.0"?>\n<Clock xmlns:dt="urn:schemas-microsoft-com:datatypes"><Description dt:dt="string">E-Prime Primary Realtime Clock</Description><StartTime><Timestamp dt:dt="int">0</Timestamp><DateUtc dt:dt="string">2017-05-11T13:03:47Z</DateUtc></StartTime><FrequencyChanges><FrequencyChange><Frequency dt:dt="r8">3312929</Frequency><Timestamp dt:dt="r8">61216126331</Timestamp><Current dt:dt="…	75.028	2305331	2301831	2305331	2301811	1	right	1086796712	2017-11-05	15:03:47	13:03:47	male	128192	37822	-1	37794	130175	128215	-1	128192	438232	430380	-1	430367	11				1	5	9	phaseUPFAce	phaseXPface	1	NM101	1034611	1034311	1034611	1034301	l	1034301	1032352	1034301	1032338	1949
GofDak_1024-768_new	13	3	20	<?xml version="1.0"?>\n<Clock xmlns:dt="urn:schemas-microsoft-com:datatypes"><Description dt:dt="string">E-Prime Primary Realtime Clock</Description><StartTime><Timestamp dt:dt="int">0</Timestamp><DateUtc dt:dt="string">2017-05-11T13:03:47Z</DateUtc></StartTime><FrequencyChanges><FrequencyChange><Frequency dt:dt="r8">3312929</Frequency><Timestamp dt:dt="r8">61216126331</Timestamp><Current dt:dt="…	75.028	2305331	2301831	2305331	2301811	1	right	1086796712	2017-11-05	15:03:47	13:03:47	male	128192	37822	-1	37794	130175	128215	-1	128192	438232	430380	-1	430367	11				1	5	9	phaseUPFAce	phaseXPface	2	NF02	1038063	1037763	1038063	1037758	l	1037758	1035924	1037758	1035906	1834
GofDak_1024-768_new	13	3	20	<?xml version="1.0"?>\n<Clock xmlns:dt="urn:schemas-microsoft-com:datatypes"><Description dt:dt="string">E-Prime Primary Realtime Clock</Description><StartTime><Timestamp dt:dt="int">0</Timestamp><DateUtc dt:dt="string">2017-05-11T13:03:47Z</DateUtc></StartTime><FrequencyChanges><FrequencyChange><Frequency dt:dt="r8">3312929</Frequency><Timestamp dt:dt="r8">61216126331</Timestamp><Current dt:dt="…	75.028	2305331	2301831	2305331	2301811	1	right	1086796712	2017-11-05	15:03:47	13:03:47	male	128192	37822	-1	37794	130175	128215	-1	128192	438232	430380	-1	430367	11				1	5	9	phaseUPFAce	phaseXPface	3	NM13	1041262	1040962	1041262	1040958	d	1040958	1039136	1040958	1039130	1822
GofDak_1024-768_new	13	3	20	<?xml version="1.0"?>\n<Clock xmlns:dt="urn:schemas-microsoft-com:datatypes"><Description dt:dt="string">E-Prime Primary Realtime Clock</Description><StartTime><Timestamp dt:dt="int">0</Timestamp><DateUtc dt:dt="string">2017-05-11T13:03:47Z</DateUtc></StartTime><FrequencyChanges><FrequencyChange><Frequency dt:dt="r8">3312929</Frequency><Timestamp dt:dt="r8">61216126331</Timestamp><Current dt:dt="…	75.028	2305331	2301831	2305331	2301811	1	right	1086796712	2017-11-05	15:03:47	13:03:47	male	128192	37822	-1	37794	130175	128215	-1	128192	438232	430380	-1	430367	11				1	5	9	phaseUPFAce	phaseXPface	4	NF06	1045994	1045694	1045994	1045690	l	1045690	1044081	1045690	1044074	1609
GofDak_1024-768_new	13	3	20	<?xml version="1.0"?>\n<Clock xmlns:dt="urn:schemas-microsoft-com:datatypes"><Description dt:dt="string">E-Prime Primary Realtime Clock</Description><StartTime><Timestamp dt:dt="int">0</Timestamp><DateUtc dt:dt="string">2017-05-11T13:03:47Z</DateUtc></StartTime><FrequencyChanges><FrequencyChange><Frequency dt:dt="r8">3312929</Frequency><Timestamp dt:dt="r8">61216126331</Timestamp><Current dt:dt="…	75.028	2305331	2301831	2305331	2301811	1	right	1086796712	2017-11-05	15:03:47	13:03:47	male	128192	37822	-1	37794	130175	128215	-1	128192	438232	430380	-1	430367	11				1	5	9	phaseUPFAce	phaseXPface	5	NF06	1049166	1048866	1049166	1048857	l	1048857	1047080	1048857	1047074	1777
GofDak_1024-768_new	13	3	20	<?xml version="1.0"?>\n<Clock xmlns:dt="urn:schemas-microsoft-com:datatypes"><Description dt:dt="string">E-Prime Primary Realtime Clock</Description><StartTime><Timestamp dt:dt="int">0</Timestamp><DateUtc dt:dt="string">2017-05-11T13:03:47Z</DateUtc></StartTime><FrequencyChanges><FrequencyChange><Frequency dt:dt="r8">3312929</Frequency><Timestamp dt:dt="r8">61216126331</Timestamp><Current dt:dt="…	75.028	2305331	2301831	2305331	2301811	1	right	1086796712	2017-11-05	15:03:47	13:03:47	male	128192	37822	-1	37794	130175	128215	-1	128192	438232	430380	-1	430367	11				1	5	9	phaseUPFAce	phaseXPface	6	NM21	1052271	1051971	1052271	1051961	l	1051961	1050145	1051961	1050130	1816
GofDak_1024-768_new	13	3	20	<?xml version="1.0"?>\n<Clock xmlns:dt="urn:schemas-microsoft-com:datatypes"><Description dt:dt="string">E-Prime Primary Realtime Clock</Description><StartTime><Timestamp dt:dt="int">0</Timestamp><DateUtc dt:dt="string">2017-05-11T13:03:47Z</DateUtc></StartTime><FrequencyChanges><FrequencyChange><Frequency dt:dt="r8">3312929</Frequency><Timestamp dt:dt="r8">61216126331</Timestamp><Current dt:dt="…	75.028	2305331	2301831	2305331	2301811	1	right	1086796712	2017-11-05	15:03:47	13:03:47	male	128192	37822	-1	37794	130175	128215	-1	128192	438232	430380	-1	430367	11				1	5	9	phaseUPFAce	phaseXPface	7	NM101	1055324	1055024	1055324	1055013	d	1055013	1053251	1055013	1053241	1762
GofDak_1024-768_new	13	3	20	<?xml version="1.0"?>\n<Clock xmlns:dt="urn:schemas-microsoft-com:datatypes"><Description dt:dt="string">E-Prime Primary Realtime Clock</Description><StartTime><Timestamp dt:dt="int">0</Timestamp><DateUtc dt:dt="string">2017-05-11T13:03:47Z</DateUtc></StartTime><FrequencyChanges><FrequencyChange><Frequency dt:dt="r8">3312929</Frequency><Timestamp dt:dt="r8">61216126331</Timestamp><Current dt:dt="…	75.028	2305331	2301831	2305331	2301811	1	right	1086796712	2017-11-05	15:03:47	13:03:47	male	128192	37822	-1	37794	130175	128215	-1	128192	438232	430380	-1	430367	11				1	5	9	phaseUPFAce	phaseXPface	8	NM02	1058536	1058236	1058536	1058229	l	1058229	1056610	1058229	1056593	1619
GofDak_1024-768_new	13	3	20	<?xml version="1.0"?>\n<Clock xmlns:dt="urn:schemas-microsoft-com:datatypes"><Description dt:dt="string">E-Prime Primary Realtime Clock</Description><StartTime><Timestamp dt:dt="int">0</Timestamp><DateUtc dt:dt="string">2017-05-11T13:03:47Z</DateUtc></StartTime><FrequencyChanges><FrequencyChange><Frequency dt:dt="r8">3312929</Frequency><Timestamp dt:dt="r8">61216126331</Timestamp><Current dt:dt="…	75.028	2305331	2301831	2305331	2301811	1	right	1086796712	2017-11-05	15:03:47	13:03:47	male	128192	37822	-1	37794	130175	128215	-1	128192	438232	430380	-1	430367	11				1	5	9	phaseUPFAce	phaseXPface	9	NM13	1062254	1061954	1062254	1061944	l	1061944	1059955	1061944	1059937	1989
GofDak_1024-768_new	13	3	20	<?xml version="1.0"?>\n<Clock xmlns:dt="urn:schemas-microsoft-com:datatypes"><Description dt:dt="string">E-Prime Primary Realtime Clock</Description><StartTime><Timestamp dt:dt="int">0</Timestamp><DateUtc dt:dt="string">2017-05-11T13:03:47Z</DateUtc></StartTime><FrequencyChanges><FrequencyChange><Frequency dt:dt="r8">3312929</Frequency><Timestamp dt:dt="r8">61216126331</Timestamp><Current dt:dt="…	75.028	2305331	2301831	2305331	2301811	1	right	1086796712	2017-11-05	15:03:47	13:03:47	male	128192	37822	-1	37794	130175	128215	-1	128192	438232	430380	-1	430367	11				1	5	9	phaseUPFAce	phaseXPface	10	NF01	1065746	1065446	1065746	1065438	d	1065438	1063607	1065438	1063601	1831
GofDak_1024-768_new	13	3	20	<?xml version="1.0"?>\n<Clock xmlns:dt="urn:schemas-microsoft-com:datatypes"><Description dt:dt="string">E-Prime Primary Realtime Clock</Description><StartTime><Timestamp dt:dt="int">0</Timestamp><DateUtc dt:dt="string">2017-05-11T13:03:47Z</DateUtc></StartTime><FrequencyChanges><FrequencyChange><Frequency dt:dt="r8">3312929</Frequency><Timestamp dt:dt="r8">61216126331</Timestamp><Current dt:dt="…	75.028	2305331	2301831	2305331	2301811	1	right	1086796712	2017-11-05	15:03:47	13:03:47	male	128192	37822	-1	37794	130175	128215	-1	128192	438232	430380	-1	430367	11				1	5	9	phaseUPFAce	phaseXPface	11	NM10	1068758	1068458	1068758	1068451	d	1068451	1066806	1068451	1066801	1645
GofDak_1024-768_new	13	3	20	<?xml version="1.0"?>\n<Clock xmlns:dt="urn:schemas-microsoft-com:datatypes"><Description dt:dt="string">E-Prime Primary Realtime Clock</Description><StartTime><Timestamp dt:dt="int">0</Timestamp><DateUtc dt:dt="string">2017-05-11T13:03:47Z</DateUtc></StartTime><FrequencyChanges><FrequencyChange><Frequency dt:dt="r8">3312929</Frequency><Timestamp dt:dt="r8">61216126331</Timestamp><Current dt:dt="…	75.028	2305331	2301831	2305331	2301811	1	right	1086796712	2017-11-05	15:03:47	13:03:47	male	128192	37822	-1	37794	130175	128215	-1	128192	438232	430380	-1	430367	11				1	5	9	phaseUPFAce	phaseXPface	12	NM13	1072171	1071871	1072171	1071868	d	1071868	1069911	1071868	1069897	1957
GofDak_1024-768_new	13	3	20	<?xml version="1.0"?>\n<Clock xmlns:dt="urn:schemas-microsoft-com:datatypes"><Description dt:dt="string">E-Prime Primary Realtime Clock</Description><StartTime><Timestamp dt:dt="int">0</Timestamp><DateUtc dt:dt="string">2017-05-11T13:03:47Z</DateUtc></StartTime><FrequencyChanges><FrequencyChange><Frequency dt:dt="r8">3312929</Frequency><Timestamp dt:dt="r8">61216126331</Timestamp><Current dt:dt="…	75.028	2305331	2301831	2305331	2301811	1	right	1086796712	2017-11-05	15:03:47	13:03:47	male	128192	37822	-1	37794	130175	128215	-1	128192	438232	430380	-1	430367	11				1	5	9	phaseUPFAce	phaseXPface	13	NM05	1076556	1076256	1076556	1076253	l	1076253	1074616	1076253	1074600	1637
GofDak_1024-768_new	13	3	20	<?xml version="1.0"?>\n<Clock xmlns:dt="urn:schemas-microsoft-com:datatypes"><Description dt:dt="string">E-Prime Primary Realtime Clock</Description><StartTime><Timestamp dt:dt="int">0</Timestamp><DateUtc dt:dt="string">2017-05-11T13:03:47Z</DateUtc></StartTime><FrequencyChanges><FrequencyChange><Frequency dt:dt="r8">3312929</Frequency><Timestamp dt:dt="r8">61216126331</Timestamp><Current dt:dt="…	75.028	2305331	2301831	2305331	2301811	1	right	1086796712	2017-11-05	15:03:47	13:03:47	male	128192	37822	-1	37794	130175	128215	-1	128192	438232	430380	-1	430367	11				1	5	9	phaseUPFAce	phaseXPface	14	NF06	1080061	1079761	1080061	1079758	d	1079758	1078188	1079758	1078176	1570
GofDak_1024-768_new	13	3	20	<?xml version="1.0"?>\n<Clock xmlns:dt="urn:schemas-microsoft-com:datatypes"><Description dt:dt="string">E-Prime Primary Realtime Clock</Description><StartTime><Timestamp dt:dt="int">0</Timestamp><DateUtc dt:dt="string">2017-05-11T13:03:47Z</DateUtc></StartTime><FrequencyChanges><FrequencyChange><Frequency dt:dt="r8">3312929</Frequency><Timestamp dt:dt="r8">61216126331</Timestamp><Current dt:dt="…	75.028	2305331	2301831	2305331	2301811	1	right	1086796712	2017-11-05	15:03:47	13:03:47	male	128192	37822	-1	37794	130175	128215	-1	128192	438232	430380	-1	430367	11				1	5	9	phaseUPFAce	phaseXPface	15	NM10	1083819	1083519	1083819	1083512	d	1083512	1081960	1083512	1081952	1552
GofDak_1024-768_new	13	3	20	<?xml version="1.0"?>\n<Clock xmlns:dt="urn:schemas-microsoft-com:datatypes"><Description dt:dt="string">E-Prime Primary Realtime Clock</Description><StartTime><Timestamp dt:dt="int">0</Timestamp><DateUtc dt:dt="string">2017-05-11T13:03:47Z</DateUtc></StartTime><FrequencyChanges><FrequencyChange><Frequency dt:dt="r8">3312929</Frequency><Timestamp dt:dt="r8">61216126331</Timestamp><Current dt:dt="…	75.028	2305331	2301831	2305331	2301811	1	right	1086796712	2017-11-05	15:03:47	13:03:47	male	128192	37822	-1	37794	130175	128215	-1	128192	438232	430380	-1	430367	11				1	5	9	phaseUPFAce	phaseXPface	16	NM13	1086952	1086652	1086952	1086649	d	1086649	1084999	1086649	1084992	1650
GofDak_1024-768_new	13	3	20	<?xml version="1.0"?>\n<Clock xmlns:dt="urn:schemas-microsoft-com:datatypes"><Description dt:dt="string">E-Prime Primary Realtime Clock</Description><StartTime><Timestamp dt:dt="int">0</Timestamp><DateUtc dt:dt="string">2017-05-11T13:03:47Z</DateUtc></StartTime><FrequencyChanges><FrequencyChange><Frequency dt:dt="r8">3312929</Frequency><Timestamp dt:dt="r8">61216126331</Timestamp><Current dt:dt="…	75.028	2305331	2301831	2305331	2301811	1	right	1086796712	2017-11-05	15:03:47	13:03:47	male	128192	37822	-1	37794	130175	128215	-1	128192	438232	430380	-1	430367	11				1	5	9	phaseUPFAce	phaseXPface	17	NM101	1090057	1089757	1090057	1089751	d	1089751	1088238	1089751	1088232	1513
GofDak_1024-768_new	13	3	20	<?xml version="1.0"?>\n<Clock xmlns:dt="urn:schemas-microsoft-com:datatypes"><Description dt:dt="string">E-Prime Primary Realtime Clock</Description><StartTime><Timestamp dt:dt="int">0</Timestamp><DateUtc dt:dt="string">2017-05-11T13:03:47Z</DateUtc></StartTime><FrequencyChanges><FrequencyChange><Frequency dt:dt="r8">3312929</Frequency><Timestamp dt:dt="r8">61216126331</Timestamp><Current dt:dt="…	75.028	2305331	2301831	2305331	2301811	1	right	1086796712	2017-11-05	15:03:47	13:03:47	male	128192	37822	-1	37794	130175	128215	-1	128192	438232	430380	-1	430367	11				1	5	9	phaseUPFAce	phaseXPface	18	NF11	1093456	1093156	1093456	1093142	l	1093142	1091170	1093142	1091160	1972
GofDak_1024-768_new	13	3	20	<?xml version="1.0"?>\n<Clock xmlns:dt="urn:schemas-microsoft-com:datatypes"><Description dt:dt="string">E-Prime Primary Realtime Clock</Description><StartTime><Timestamp dt:dt="int">0</Timestamp><DateUtc dt:dt="string">2017-05-11T13:03:47Z</DateUtc></StartTime><FrequencyChanges><FrequencyChange><Frequency dt:dt="r8">3312929</Frequency><Timestamp dt:dt="r8">61216126331</Timestamp><Current dt:dt="…	75.028	2305331	2301831	2305331	2301811	1	right	1086796712	2017-11-05	15:03:47	13:03:47	male	128192	37822	-1	37794	130175	128215	-1	128192	438232	430380	-1	430367	11				1	5	9	phaseUPFAce	phaseXPface	19	NM05	1096401	1096101	1096401	1096087	d	1096087	1094569	1096087	1094551	1518
GofDak_1024-768_new	13	3	20	<?xml version="1.0"?>\n<Clock xmlns:dt="urn:schemas-microsoft-com:datatypes"><Description dt:dt="string">E-Prime Primary Realtime Clock</Description><StartTime><Timestamp dt:dt="int">0</Timestamp><DateUtc dt:dt="string">2017-05-11T13:03:47Z</DateUtc></StartTime><FrequencyChanges><FrequencyChange><Frequency dt:dt="r8">3312929</Frequency><Timestamp dt:dt="r8">61216126331</Timestamp><Current dt:dt="…	75.028	2305331	2301831	2305331	2301811	1	right	1086796712	2017-11-05	15:03:47	13:03:47	male	128192	37822	-1	37794	130175	128215	-1	128192	438232	430380	-1	430367	11				1	5	9	phaseUPFAce	phaseXPface	20	NF06	1099760	1099460	1099760	1099446	l	1099446	1097487	1099446	1097471	1959
GofDak_1024-768_new	13	3	20	<?xml version="1.0"?>\n<Clock xmlns:dt="urn:schemas-microsoft-com:datatypes"><Description dt:dt="string">E-Prime Primary Realtime Clock</Description><StartTime><Timestamp dt:dt="int">0</Timestamp><DateUtc dt:dt="string">2017-05-11T13:03:47Z</DateUtc></StartTime><FrequencyChanges><FrequencyChange><Frequency dt:dt="r8">3312929</Frequency><Timestamp dt:dt="r8">61216126331</Timestamp><Current dt:dt="…	75.028	2305331	2301831	2305331	2301811	1	right	1086796712	2017-11-05	15:03:47	13:03:47	male	128192	37822	-1	37794	130175	128215	-1	128192	438232	430380	-1	430367	12				2	5	10	phaseINVFAce	phaseXPface	1	NF06	1136200	1135900	1136200	1135884	l	1135884	1134047	1135884	1134034	1837
GofDak_1024-768_new	13	3	20	<?xml version="1.0"?>\n<Clock xmlns:dt="urn:schemas-microsoft-com:datatypes"><Description dt:dt="string">E-Prime Primary Realtime Clock</Description><StartTime><Timestamp dt:dt="int">0</Timestamp><DateUtc dt:dt="string">2017-05-11T13:03:47Z</DateUtc></StartTime><FrequencyChanges><FrequencyChange><Frequency dt:dt="r8">3312929</Frequency><Timestamp dt:dt="r8">61216126331</Timestamp><Current dt:dt="…	75.028	2305331	2301831	2305331	2301811	1	right	1086796712	2017-11-05	15:03:47	13:03:47	male	128192	37822	-1	37794	130175	128215	-1	128192	438232	430380	-1	430367	12				2	5	10	phaseINVFAce	phaseXPface	2	NF09	1139252	1138952	1139252	1138949	d	1138949	1137232	1138949	1137221	1717
GofDak_1024-768_new	13	3	20	<?xml version="1.0"?>\n<Clock xmlns:dt="urn:schemas-microsoft-com:datatypes"><Description dt:dt="string">E-Prime Primary Realtime Clock</Description><StartTime><Timestamp dt:dt="int">0</Timestamp><DateUtc dt:dt="string">2017-05-11T13:03:47Z</DateUtc></StartTime><FrequencyChanges><FrequencyChange><Frequency dt:dt="r8">3312929</Frequency><Timestamp dt:dt="r8">61216126331</Timestamp><Current dt:dt="…	75.028	2305331	2301831	2305331	2301811	1	right	1086796712	2017-11-05	15:03:47	13:03:47	male	128192	37822	-1	37794	130175	128215	-1	128192	438232	430380	-1	430367	12				2	5	10	phaseINVFAce	phaseXPface	3	NM08	1142237	1141937	1142237	1141933	d	1141933	1140365	1141933	1140349	1568
GofDak_1024-768_new	13	3	20	<?xml version="1.0"?>\n<Clock xmlns:dt="urn:schemas-microsoft-com:datatypes"><Description dt:dt="string">E-Prime Primary Realtime Clock</Description><StartTime><Timestamp dt:dt="int">0</Timestamp><DateUtc dt:dt="string">2017-05-11T13:03:47Z</DateUtc></StartTime><FrequencyChanges><FrequencyChange><Frequency dt:dt="r8">3312929</Frequency><Timestamp dt:dt="r8">61216126331</Timestamp><Current dt:dt="…	75.028	2305331	2301831	2305331	2301811	1	right	1086796712	2017-11-05	15:03:47	13:03:47	male	128192	37822	-1	37794	130175	128215	-1	128192	438232	430380	-1	430367	12				2	5	10	phaseINVFAce	phaseXPface	4	NF105	1145703	1145403	1145703	1145399	d	1145399	1143710	1145399	1143701	1689
GofDak_1024-768_new	13	3	20	<?xml version="1.0"?>\n<Clock xmlns:dt="urn:schemas-microsoft-com:datatypes"><Description dt:dt="string">E-Prime Primary Realtime Clock</Description><StartTime><Timestamp dt:dt="int">0</Timestamp><DateUtc dt:dt="string">2017-05-11T13:03:47Z</DateUtc></StartTime><FrequencyChanges><FrequencyChange><Frequency dt:dt="r8">3312929</Frequency><Timestamp dt:dt="r8">61216126331</Timestamp><Current dt:dt="…	75.028	2305331	2301831	2305331	2301811	1	right	1086796712	2017-11-05	15:03:47	13:03:47	male	128192	37822	-1	37794	130175	128215	-1	128192	438232	430380	-1	430367	12				2	5	10	phaseINVFAce	phaseXPface	5	NM13	1148968	1148668	1148968	1148661	d	1148661	1147082	1148661	1147069	1579
GofDak_1024-768_new	13	3	20	<?xml version="1.0"?>\n<Clock xmlns:dt="urn:schemas-microsoft-com:datatypes"><Description dt:dt="string">E-Prime Primary Realtime Clock</Description><StartTime><Timestamp dt:dt="int">0</Timestamp><DateUtc dt:dt="string">2017-05-11T13:03:47Z</DateUtc></StartTime><FrequencyChanges><FrequencyChange><Frequency dt:dt="r8">3312929</Frequency><Timestamp dt:dt="r8">61216126331</Timestamp><Current dt:dt="…	75.028	2305331	2301831	2305331	2301811	1	right	1086796712	2017-11-05	15:03:47	13:03:47	male	128192	37822	-1	37794	130175	128215	-1	128192	438232	430380	-1	430367	12				2	5	10	phaseINVFAce	phaseXPface	6	NM13	1152673	1152373	1152673	1152368	l	1152368	1150601	1152368	1150589	1767
GofDak_1024-768_new	13	3	20	<?xml version="1.0"?>\n<Clock xmlns:dt="urn:schemas-microsoft-com:datatypes"><Description dt:dt="string">E-Prime Primary Realtime Clock</Description><StartTime><Timestamp dt:dt="int">0</Timestamp><DateUtc dt:dt="string">2017-05-11T13:03:47Z</DateUtc></StartTime><FrequencyChanges><FrequencyChange><Frequency dt:dt="r8">3312929</Frequency><Timestamp dt:dt="r8">61216126331</Timestamp><Current dt:dt="…	75.028	2305331	2301831	2305331	2301811	1	right	1086796712	2017-11-05	15:03:47	13:03:47	male	128192	37822	-1	37794	130175	128215	-1	128192	438232	430380	-1	430367	12				2	5	10	phaseINVFAce	phaseXPface	7	NF109	1156232	1155932	1156232	1155922	l	1155922	1154053	1155922	1154044	1869
GofDak_1024-768_new	13	3	20	<?xml version="1.0"?>\n<Clock xmlns:dt="urn:schemas-microsoft-com:datatypes"><Description dt:dt="string">E-Prime Primary Realtime Clock</Description><StartTime><Timestamp dt:dt="int">0</Timestamp><DateUtc dt:dt="string">2017-05-11T13:03:47Z</DateUtc></StartTime><FrequencyChanges><FrequencyChange><Frequency dt:dt="r8">3312929</Frequency><Timestamp dt:dt="r8">61216126331</Timestamp><Current dt:dt="…	75.028	2305331	2301831	2305331	2301811	1	right	1086796712	2017-11-05	15:03:47	13:03:47	male	128192	37822	-1	37794	130175	128215	-1	128192	438232	430380	-1	430367	12				2	5	10	phaseINVFAce	phaseXPface	8	NM21	1159684	1159384	1159684	1159371	d	1159371	1157425	1159371	1157412	1946
GofDak_1024-768_new	13	3	20	<?xml version="1.0"?>\n<Clock xmlns:dt="urn:schemas-microsoft-com:datatypes"><Description dt:dt="string">E-Prime Primary Realtime Clock</Description><StartTime><Timestamp dt:dt="int">0</Timestamp><DateUtc dt:dt="string">2017-05-11T13:03:47Z</DateUtc></StartTime><FrequencyChanges><FrequencyChange><Frequency dt:dt="r8">3312929</Frequency><Timestamp dt:dt="r8">61216126331</Timestamp><Current dt:dt="…	75.028	2305331	2301831	2305331	2301811	1	right	1086796712	2017-11-05	15:03:47	13:03:47	male	128192	37822	-1	37794	130175	128215	-1	128192	438232	430380	-1	430367	12				2	5	10	phaseINVFAce	phaseXPface	9	NF27	1162656	1162356	1162656	1162354	l	1162354	1160837	1162354	1160828	1517
GofDak_1024-768_new	13	3	20	<?xml version="1.0"?>\n<Clock xmlns:dt="urn:schemas-microsoft-com:datatypes"><Description dt:dt="string">E-Prime Primary Realtime Clock</Description><StartTime><Timestamp dt:dt="int">0</Timestamp><DateUtc dt:dt="string">2017-05-11T13:03:47Z</DateUtc></StartTime><FrequencyChanges><FrequencyChange><Frequency dt:dt="r8">3312929</Frequency><Timestamp dt:dt="r8">61216126331</Timestamp><Current dt:dt="…	75.028	2305331	2301831	2305331	2301811	1	right	1086796712	2017-11-05	15:03:47	13:03:47	male	128192	37822	-1	37794	130175	128215	-1	128192	438232	430380	-1	430367	12				2	5	10	phaseINVFAce	phaseXPface	10	NF06	1166135	1165835	1166135	1165828	l	1165828	1163849	1165828	1163836	1979
GofDak_1024-768_new	13	3	20	<?xml version="1.0"?>\n<Clock xmlns:dt="urn:schemas-microsoft-com:datatypes"><Description dt:dt="string">E-Prime Primary Realtime Clock</Description><StartTime><Timestamp dt:dt="int">0</Timestamp><DateUtc dt:dt="string">2017-05-11T13:03:47Z</DateUtc></StartTime><FrequencyChanges><FrequencyChange><Frequency dt:dt="r8">3312929</Frequency><Timestamp dt:dt="r8">61216126331</Timestamp><Current dt:dt="…	75.028	2305331	2301831	2305331	2301811	1	right	1086796712	2017-11-05	15:03:47	13:03:47	male	128192	37822	-1	37794	130175	128215	-1	128192	438232	430380	-1	430367	12				2	5	10	phaseINVFAce	phaseXPface	11	NM08	1169160	1168860	1169160	1168858	l	1168858	1167288	1168858	1167276	1570
GofDak_1024-768_new	13	3	20	<?xml version="1.0"?>\n<Clock xmlns:dt="urn:schemas-microsoft-com:datatypes"><Description dt:dt="string">E-Prime Primary Realtime Clock</Description><StartTime><Timestamp dt:dt="int">0</Timestamp><DateUtc dt:dt="string">2017-05-11T13:03:47Z</DateUtc></StartTime><FrequencyChanges><FrequencyChange><Frequency dt:dt="r8">3312929</Frequency><Timestamp dt:dt="r8">61216126331</Timestamp><Current dt:dt="…	75.028	2305331	2301831	2305331	2301811	1	right	1086796712	2017-11-05	15:03:47	13:03:47	male	128192	37822	-1	37794	130175	128215	-1	128192	438232	430380	-1	430367	12				2	5	10	phaseINVFAce	phaseXPface	12	NF01	1172772	1172472	1172772	1172466	l	1172466	1170966	1172466	1170956	1500
GofDak_1024-768_new	13	3	20	<?xml version="1.0"?>\n<Clock xmlns:dt="urn:schemas-microsoft-com:datatypes"><Description dt:dt="string">E-Prime Primary Realtime Clock</Description><StartTime><Timestamp dt:dt="int">0</Timestamp><DateUtc dt:dt="string">2017-05-11T13:03:47Z</DateUtc></StartTime><FrequencyChanges><FrequencyChange><Frequency dt:dt="r8">3312929</Frequency><Timestamp dt:dt="r8">61216126331</Timestamp><Current dt:dt="…	75.028	2305331	2301831	2305331	2301811	1	right	1086796712	2017-11-05	15:03:47	13:03:47	male	128192	37822	-1	37794	130175	128215	-1	128192	438232	430380	-1	430367	12				2	5	10	phaseINVFAce	phaseXPface	13	NM08	1176291	1175991	1176291	1175988	d	1175988	1174005	1175988	1173987	1983
GofDak_1024-768_new	13	3	20	<?xml version="1.0"?>\n<Clock xmlns:dt="urn:schemas-microsoft-com:datatypes"><Description dt:dt="string">E-Prime Primary Realtime Clock</Description><StartTime><Timestamp dt:dt="int">0</Timestamp><DateUtc dt:dt="string">2017-05-11T13:03:47Z</DateUtc></StartTime><FrequencyChanges><FrequencyChange><Frequency dt:dt="r8">3312929</Frequency><Timestamp dt:dt="r8">61216126331</Timestamp><Current dt:dt="…	75.028	2305331	2301831	2305331	2301811	1	right	1086796712	2017-11-05	15:03:47	13:03:47	male	128192	37822	-1	37794	130175	128215	-1	128192	438232	430380	-1	430367	12				2	5	10	phaseINVFAce	phaseXPface	14	NM09	1179370	1179070	1179370	1179067	l	1179067	1177430	1179067	1177419	1637
GofDak_1024-768_new	13	3	20	<?xml version="1.0"?>\n<Clock xmlns:dt="urn:schemas-microsoft-com:datatypes"><Description dt:dt="string">E-Prime Primary Realtime Clock</Description><StartTime><Timestamp dt:dt="int">0</Timestamp><DateUtc dt:dt="string">2017-05-11T13:03:47Z</DateUtc></StartTime><FrequencyChanges><FrequencyChange><Frequency dt:dt="r8">3312929</Frequency><Timestamp dt:dt="r8">61216126331</Timestamp><Current dt:dt="…	75.028	2305331	2301831	2305331	2301811	1	right	1086796712	2017-11-05	15:03:47	13:03:47	male	128192	37822	-1	37794	130175	128215	-1	128192	438232	430380	-1	430367	12				2	5	10	phaseINVFAce	phaseXPface	15	NF06	1182449	1182149	1182449	1182134	d	1182134	1180563	1182134	1180547	1571
GofDak_1024-768_new	13	3	20	<?xml version="1.0"?>\n<Clock xmlns:dt="urn:schemas-microsoft-com:datatypes"><Description dt:dt="string">E-Prime Primary Realtime Clock</Description><StartTime><Timestamp dt:dt="int">0</Timestamp><DateUtc dt:dt="string">2017-05-11T13:03:47Z</DateUtc></StartTime><FrequencyChanges><FrequencyChange><Frequency dt:dt="r8">3312929</Frequency><Timestamp dt:dt="r8">61216126331</Timestamp><Current dt:dt="…	75.028	2305331	2301831	2305331	2301811	1	right	1086796712	2017-11-05	15:03:47	13:03:47	male	128192	37822	-1	37794	130175	128215	-1	128192	438232	430380	-1	430367	12				2	5	10	phaseINVFAce	phaseXPface	16	NM04	1185541	1185241	1185541	1185235	l	1185235	1183721	1185235	1183707	1514
GofDak_1024-768_new	13	3	20	<?xml version="1.0"?>\n<Clock xmlns:dt="urn:schemas-microsoft-com:datatypes"><Description dt:dt="string">E-Prime Primary Realtime Clock</Description><StartTime><Timestamp dt:dt="int">0</Timestamp><DateUtc dt:dt="string">2017-05-11T13:03:47Z</DateUtc></StartTime><FrequencyChanges><FrequencyChange><Frequency dt:dt="r8">3312929</Frequency><Timestamp dt:dt="r8">61216126331</Timestamp><Current dt:dt="…	75.028	2305331	2301831	2305331	2301811	1	right	1086796712	2017-11-05	15:03:47	13:03:47	male	128192	37822	-1	37794	130175	128215	-1	128192	438232	430380	-1	430367	12				2	5	10	phaseINVFAce	phaseXPface	17	NM04	1189846	1189546	1189846	1189538	d	1189538	1187693	1189538	1187683	1845
GofDak_1024-768_new	13	3	20	<?xml version="1.0"?>\n<Clock xmlns:dt="urn:schemas-microsoft-com:datatypes"><Description dt:dt="string">E-Prime Primary Realtime Clock</Description><StartTime><Timestamp dt:dt="int">0</Timestamp><DateUtc dt:dt="string">2017-05-11T13:03:47Z</DateUtc></StartTime><FrequencyChanges><FrequencyChange><Frequency dt:dt="r8">3312929</Frequency><Timestamp dt:dt="r8">61216126331</Timestamp><Current dt:dt="…	75.028	2305331	2301831	2305331	2301811	1	right	1086796712	2017-11-05	15:03:47	13:03:47	male	128192	37822	-1	37794	130175	128215	-1	128192	438232	430380	-1	430367	12				2	5	10	phaseINVFAce	phaseXPface	18	NM101	1194178	1193878	1194178	1193863	d	1193863	1192065	1193863	1192058	1798
GofDak_1024-768_new	13	3	20	<?xml version="1.0"?>\n<Clock xmlns:dt="urn:schemas-microsoft-com:datatypes"><Description dt:dt="string">E-Prime Primary Realtime Clock</Description><StartTime><Timestamp dt:dt="int">0</Timestamp><DateUtc dt:dt="string">2017-05-11T13:03:47Z</DateUtc></StartTime><FrequencyChanges><FrequencyChange><Frequency dt:dt="r8">3312929</Frequency><Timestamp dt:dt="r8">61216126331</Timestamp><Current dt:dt="…	75.028	2305331	2301831	2305331	2301811	1	right	1086796712	2017-11-05	15:03:47	13:03:47	male	128192	37822	-1	37794	130175	128215	-1	128192	438232	430380	-1	430367	12				2	5	10	phaseINVFAce	phaseXPface	19	NF06	1197296	1196996	1197296	1196985	l	1196985	1195330	1196985	1195314	1655
GofDak_1024-768_new	13	3	20	<?xml version="1.0"?>\n<Clock xmlns:dt="urn:schemas-microsoft-com:datatypes"><Description dt:dt="string">E-Prime Primary Realtime Clock</Description><StartTime><Timestamp dt:dt="int">0</Timestamp><DateUtc dt:dt="string">2017-05-11T13:03:47Z</DateUtc></StartTime><FrequencyChanges><FrequencyChange><Frequency dt:dt="r8">3312929</Frequency><Timestamp dt:dt="r8">61216126331</Timestamp><Current dt:dt="…	75.028	2305331	2301831	2305331	2301811	1	right	1086796712	2017-11-05	15:03:47	13:03:47	male	128192	37822	-1	37794	130175	128215	-1	128192	438232	430380	-1	430367	12				2	5	10	phaseINVFAce	phaseXPface	20	NF04	1200309	1200009	1200309	1200000	l	1200000	1198369	1200000	1198362	1631
GofDak_1024-768_new	13	3	20	<?xml version="1.0"?>\n<Clock xmlns:dt="urn:schemas-microsoft-com:datatypes"><Description dt:dt="string">E-Prime Primary Realtime Clock</Description><StartTime><Timestamp dt:dt="int">0</Timestamp><DateUtc dt:dt="string">2017-05-11T13:03:47Z</DateUtc></StartTime><FrequencyChanges><FrequencyChange><Frequency dt:dt="r8">3312929</Frequency><Timestamp dt:dt="r8">61216126331</Timestamp><Current dt:dt="…	75.028	2305331	2301831	2305331	2301811	1	right	1086796712	2017-11-05	15:03:47	13:03:47	male	128192	37822	-1	37794	130175	128215	-1	128192	438232	430380	-1	430367	13				1	6	11	phaseUPFAce	phaseXPface	1	NF01	1203401	1203101	1203401	1203095	l	1203095	1201515	1203095	1201506	1580
GofDak_1024-768_new	13	3	20	<?xml version="1.0"?>\n<Clock xmlns:dt="urn:schemas-microsoft-com:datatypes"><Description dt:dt="string">E-Prime Primary Realtime Clock</Description><StartTime><Timestamp dt:dt="int">0</Timestamp><DateUtc dt:dt="string">2017-05-11T13:03:47Z</DateUtc></StartTime><FrequencyChanges><FrequencyChange><Frequency dt:dt="r8">3312929</Frequency><Timestamp dt:dt="r8">61216126331</Timestamp><Current dt:dt="…	75.028	2305331	2301831	2305331	2301811	1	right	1086796712	2017-11-05	15:03:47	13:03:47	male	128192	37822	-1	37794	130175	128215	-1	128192	438232	430380	-1	430367	13				1	6	11	phaseUPFAce	phaseXPface	2	NF11	1206453	1206153	1206453	1206141	d	1206141	1204594	1206141	1204586	1547
GofDak_1024-768_new	13	3	20	<?xml version="1.0"?>\n<Clock xmlns:dt="urn:schemas-microsoft-com:datatypes"><Description dt:dt="string">E-Prime Primary Realtime Clock</Description><StartTime><Timestamp dt:dt="int">0</Timestamp><DateUtc dt:dt="string">2017-05-11T13:03:47Z</DateUtc></StartTime><FrequencyChanges><FrequencyChange><Frequency dt:dt="r8">3312929</Frequency><Timestamp dt:dt="r8">61216126331</Timestamp><Current dt:dt="…	75.028	2305331	2301831	2305331	2301811	1	right	1086796712	2017-11-05	15:03:47	13:03:47	male	128192	37822	-1	37794	130175	128215	-1	128192	438232	430380	-1	430367	13				1	6	11	phaseUPFAce	phaseXPface	3	NF02	1209625	1209325	1209625	1209315	d	1209315	1207539	1209315	1207530	1776
GofDak_1024-768_new	13	3	20	<?xml version="1.0"?>\n<Clock xmlns:dt="urn:schemas-microsoft-com:datatypes"><Description dt:dt="string">E-Prime Primary Realtime Clock</Description><StartTime><Timestamp dt:dt="int">0</Timestamp><DateUtc dt:dt="string">2017-05-11T13:03:47Z</DateUtc></StartTime><FrequencyChanges><FrequencyChange><Frequency dt:dt="r8">3312929</Frequency><Timestamp dt:dt="r8">61216126331</Timestamp><Current dt:dt="…	75.028	2305331	2301831	2305331	2301811	1	right	1086796712	2017-11-05	15:03:47	13:03:47	male	128192	37822	-1	37794	130175	128215	-1	128192	438232	430380	-1	430367	13				1	6	11	phaseUPFAce	phaseXPface	4	NM02	1213823	1213523	1213823	1213512	d	1213512	1211658	1213512	1211649	1854
GofDak_1024-768_new	13	3	20	<?xml version="1.0"?>\n<Clock xmlns:dt="urn:schemas-microsoft-com:datatypes"><Description dt:dt="string">E-Prime Primary Realtime Clock</Description><StartTime><Timestamp dt:dt="int">0</Timestamp><DateUtc dt:dt="string">2017-05-11T13:03:47Z</DateUtc></StartTime><FrequencyChanges><FrequencyChange><Frequency dt:dt="r8">3312929</Frequency><Timestamp dt:dt="r8">61216126331</Timestamp><Current dt:dt="…	75.028	2305331	2301831	2305331	2301811	1	right	1086796712	2017-11-05	15:03:47	13:03:47	male	128192	37822	-1	37794	130175	128215	-1	128192	438232	430380	-1	430367	13				1	6	11	phaseUPFAce	phaseXPface	5	NF06	1216876	1216576	1216876	1216563	d	1216563	1214923	1216563	1214905	1640
GofDak_1024-768_new	13	3	20	<?xml version="1.0"?>\n<Clock xmlns:dt="urn:schemas-microsoft-com:datatypes"><Description dt:dt="string">E-Prime Primary Realtime Clock</Description><StartTime><Timestamp dt:dt="int">0</Timestamp><DateUtc dt:dt="string">2017-05-11T13:03:47Z</DateUtc></StartTime><FrequencyChanges><FrequencyChange><Frequency dt:dt="r8">3312929</Frequency><Timestamp dt:dt="r8">61216126331</Timestamp><Current dt:dt="…	75.028	2305331	2301831	2305331	2301811	1	right	1086796712	2017-11-05	15:03:47	13:03:47	male	128192	37822	-1	37794	130175	128215	-1	128192	438232	430380	-1	430367	13				1	6	11	phaseUPFAce	phaseXPface	6	NM03	1220088	1219788	1220088	1219779	l	1219779	1218068	1219779	1218057	1711
GofDak_1024-768_new	13	3	20	<?xml version="1.0"?>\n<Clock xmlns:dt="urn:schemas-microsoft-com:datatypes"><Description dt:dt="string">E-Prime Primary Realtime Clock</Description><StartTime><Timestamp dt:dt="int">0</Timestamp><DateUtc dt:dt="string">2017-05-11T13:03:47Z</DateUtc></StartTime><FrequencyChanges><FrequencyChange><Frequency dt:dt="r8">3312929</Frequency><Timestamp dt:dt="r8">61216126331</Timestamp><Current dt:dt="…	75.028	2305331	2301831	2305331	2301811	1	right	1086796712	2017-11-05	15:03:47	13:03:47	male	128192	37822	-1	37794	130175	128215	-1	128192	438232	430380	-1	430367	13				1	6	11	phaseUPFAce	phaseXPface	7	NF01	1223327	1223027	1223327	1223024	l	1223024	1221094	1223024	1221081	1930
GofDak_1024-768_new	13	3	20	<?xml version="1.0"?>\n<Clock xmlns:dt="urn:schemas-microsoft-com:datatypes"><Description dt:dt="string">E-Prime Primary Realtime Clock</Description><StartTime><Timestamp dt:dt="int">0</Timestamp><DateUtc dt:dt="string">2017-05-11T13:03:47Z</DateUtc></StartTime><FrequencyChanges><FrequencyChange><Frequency dt:dt="r8">3312929</Frequency><Timestamp dt:dt="r8">61216126331</Timestamp><Current dt:dt="…	75.028	2305331	2301831	2305331	2301811	1	right	1086796712	2017-11-05	15:03:47	13:03:47	male	128192	37822	-1	37794	130175	128215	-1	128192	438232	430380	-1	430367	13				1	6	11	phaseUPFAce	phaseXPface	8	NF01	1226139	1225839	1226139	1225826	l	1225826	1224319	1225826	1224313	1507
GofDak_1024-768_new	13	3	20	<?xml version="1.0"?>\n<Clock xmlns:dt="urn:schemas-microsoft-com:datatypes"><Description dt:dt="string">E-Prime Primary Realtime Clock</Description><StartTime><Timestamp dt:dt="int">0</Timestamp><DateUtc dt:dt="string">2017-05-11T13:03:47Z</DateUtc></StartTime><FrequencyChanges><FrequencyChange><Frequency dt:dt="r8">3312929</Frequency><Timestamp dt:dt="r8">61216126331</Timestamp><Current dt:dt="…	75.028	2305331	2301831	2305331	2301811	1	right	1086796712	2017-11-05	15:03:47	13:03:47	male	128192	37822	-1	37794	130175	128215	-1	128192	438232	430380	-1	430367	13				1	6	11	phaseUPFAce	phaseXPface	9	NM08	1229391	1229091	1229391	1229078	d	1229078	1227225	1229078	1227209	1853
GofDak_1024-768_new	13	3	20	<?xml version="1.0"?>\n<Clock xmlns:dt="urn:schemas-microsoft-com:datatypes"><Description dt:dt="string">E-Prime Primary Realtime Clock</Description><StartTime><Timestamp dt:dt="int">0</Timestamp><DateUtc dt:dt="string">2017-05-11T13:03:47Z</DateUtc></StartTime><FrequencyChanges><FrequencyChange><Frequency dt:dt="r8">3312929</Frequency><Timestamp dt:dt="r8">61216126331</Timestamp><Current dt:dt="…	75.028	2305331	2301831	2305331	2301811	1	right	1086796712	2017-11-05	15:03:47	13:03:47	male	128192	37822	-1	37794	130175	128215	-1	128192	438232	430380	-1	430367	13				1	6	11	phaseUPFAce	phaseXPface	10	NF02	1232376	1232076	1232376	1232070	d	1232070	1230370	1232070	1230361	1700
GofDak_1024-768_new	13	3	20	<?xml version="1.0"?>\n<Clock xmlns:dt="urn:schemas-microsoft-com:datatypes"><Description dt:dt="string">E-Prime Primary Realtime Clock</Description><StartTime><Timestamp dt:dt="int">0</Timestamp><DateUtc dt:dt="string">2017-05-11T13:03:47Z</DateUtc></StartTime><FrequencyChanges><FrequencyChange><Frequency dt:dt="r8">3312929</Frequency><Timestamp dt:dt="r8">61216126331</Timestamp><Current dt:dt="…	75.028	2305331	2301831	2305331	2301811	1	right	1086796712	2017-11-05	15:03:47	13:03:47	male	128192	37822	-1	37794	130175	128215	-1	128192	438232	430380	-1	430367	13				1	6	11	phaseUPFAce	phaseXPface	11	NF27	1235535	1235235	1235535	1235222	l	1235222	1233569	1235222	1233552	1653
GofDak_1024-768_new	13	3	20	<?xml version="1.0"?>\n<Clock xmlns:dt="urn:schemas-microsoft-com:datatypes"><Description dt:dt="string">E-Prime Primary Realtime Clock</Description><StartTime><Timestamp dt:dt="int">0</Timestamp><DateUtc dt:dt="string">2017-05-11T13:03:47Z</DateUtc></StartTime><FrequencyChanges><FrequencyChange><Frequency dt:dt="r8">3312929</Frequency><Timestamp dt:dt="r8">61216126331</Timestamp><Current dt:dt="…	75.028	2305331	2301831	2305331	2301811	1	right	1086796712	2017-11-05	15:03:47	13:03:47	male	128192	37822	-1	37794	130175	128215	-1	128192	438232	430380	-1	430367	13				1	6	11	phaseUPFAce	phaseXPface	12	NM21	1239054	1238754	1239054	1238750	l	1238750	1236835	1238750	1236824	1915
GofDak_1024-768_new	13	3	20	<?xml version="1.0"?>\n<Clock xmlns:dt="urn:schemas-microsoft-com:datatypes"><Description dt:dt="string">E-Prime Primary Realtime Clock</Description><StartTime><Timestamp dt:dt="int">0</Timestamp><DateUtc dt:dt="string">2017-05-11T13:03:47Z</DateUtc></StartTime><FrequencyChanges><FrequencyChange><Frequency dt:dt="r8">3312929</Frequency><Timestamp dt:dt="r8">61216126331</Timestamp><Current dt:dt="…	75.028	2305331	2301831	2305331	2301811	1	right	1086796712	2017-11-05	15:03:47	13:03:47	male	128192	37822	-1	37794	130175	128215	-1	128192	438232	430380	-1	430367	13				1	6	11	phaseUPFAce	phaseXPface	13	NF106	1242173	1241873	1242173	1241861	l	1241861	1240287	1241861	1240272	1574
GofDak_1024-768_new	13	3	20	<?xml version="1.0"?>\n<Clock xmlns:dt="urn:schemas-microsoft-com:datatypes"><Description dt:dt="string">E-Prime Primary Realtime Clock</Description><StartTime><Timestamp dt:dt="int">0</Timestamp><DateUtc dt:dt="string">2017-05-11T13:03:47Z</DateUtc></StartTime><FrequencyChanges><FrequencyChange><Frequency dt:dt="r8">3312929</Frequency><Timestamp dt:dt="r8">61216126331</Timestamp><Current dt:dt="…	75.028	2305331	2301831	2305331	2301811	1	right	1086796712	2017-11-05	15:03:47	13:03:47	male	128192	37822	-1	37794	130175	128215	-1	128192	438232	430380	-1	430367	13				1	6	11	phaseUPFAce	phaseXPface	14	NF27	1245412	1245112	1245412	1245106	d	1245106	1243166	1245106	1243152	1940
GofDak_1024-768_new	13	3	20	<?xml version="1.0"?>\n<Clock xmlns:dt="urn:schemas-microsoft-com:datatypes"><Description dt:dt="string">E-Prime Primary Realtime Clock</Description><StartTime><Timestamp dt:dt="int">0</Timestamp><DateUtc dt:dt="string">2017-05-11T13:03:47Z</DateUtc></StartTime><FrequencyChanges><FrequencyChange><Frequency dt:dt="r8">3312929</Frequency><Timestamp dt:dt="r8">61216126331</Timestamp><Current dt:dt="…	75.028	2305331	2301831	2305331	2301811	1	right	1086796712	2017-11-05	15:03:47	13:03:47	male	128192	37822	-1	37794	130175	128215	-1	128192	438232	430380	-1	430367	13				1	6	11	phaseUPFAce	phaseXPface	15	NF01	1248704	1248404	1248704	1248398	d	1248398	1246471	1248398	1246456	1927
GofDak_1024-768_new	13	3	20	<?xml version="1.0"?>\n<Clock xmlns:dt="urn:schemas-microsoft-com:datatypes"><Description dt:dt="string">E-Prime Primary Realtime Clock</Description><StartTime><Timestamp dt:dt="int">0</Timestamp><DateUtc dt:dt="string">2017-05-11T13:03:47Z</DateUtc></StartTime><FrequencyChanges><FrequencyChange><Frequency dt:dt="r8">3312929</Frequency><Timestamp dt:dt="r8">61216126331</Timestamp><Current dt:dt="…	75.028	2305331	2301831	2305331	2301811	1	right	1086796712	2017-11-05	15:03:47	13:03:47	male	128192	37822	-1	37794	130175	128215	-1	128192	438232	430380	-1	430367	13				1	6	11	phaseUPFAce	phaseXPface	16	NM21	1251769	1251469	1251769	1251454	d	1251454	1249856	1251454	1249840	1598
GofDak_1024-768_new	13	3	20	<?xml version="1.0"?>\n<Clock xmlns:dt="urn:schemas-microsoft-com:datatypes"><Description dt:dt="string">E-Prime Primary Realtime Clock</Description><StartTime><Timestamp dt:dt="int">0</Timestamp><DateUtc dt:dt="string">2017-05-11T13:03:47Z</DateUtc></StartTime><FrequencyChanges><FrequencyChange><Frequency dt:dt="r8">3312929</Frequency><Timestamp dt:dt="r8">61216126331</Timestamp><Current dt:dt="…	75.028	2305331	2301831	2305331	2301811	1	right	1086796712	2017-11-05	15:03:47	13:03:47	male	128192	37822	-1	37794	130175	128215	-1	128192	438232	430380	-1	430367	13				1	6	11	phaseUPFAce	phaseXPface	17	NF105	1255888	1255588	1255888	1255579	d	1255579	1253655	1255579	1253639	1924
GofDak_1024-768_new	13	3	20	<?xml version="1.0"?>\n<Clock xmlns:dt="urn:schemas-microsoft-com:datatypes"><Description dt:dt="string">E-Prime Primary Realtime Clock</Description><StartTime><Timestamp dt:dt="int">0</Timestamp><DateUtc dt:dt="string">2017-05-11T13:03:47Z</DateUtc></StartTime><FrequencyChanges><FrequencyChange><Frequency dt:dt="r8">3312929</Frequency><Timestamp dt:dt="r8">61216126331</Timestamp><Current dt:dt="…	75.028	2305331	2301831	2305331	2301811	1	right	1086796712	2017-11-05	15:03:47	13:03:47	male	128192	37822	-1	37794	130175	128215	-1	128192	438232	430380	-1	430367	13				1	6	11	phaseUPFAce	phaseXPface	18	NM13	1259739	1259439	1259739	1259433	l	1259433	1257693	1259433	1257679	1740
GofDak_1024-768_new	13	3	20	<?xml version="1.0"?>\n<Clock xmlns:dt="urn:schemas-microsoft-com:datatypes"><Description dt:dt="string">E-Prime Primary Realtime Clock</Description><StartTime><Timestamp dt:dt="int">0</Timestamp><DateUtc dt:dt="string">2017-05-11T13:03:47Z</DateUtc></StartTime><FrequencyChanges><FrequencyChange><Frequency dt:dt="r8">3312929</Frequency><Timestamp dt:dt="r8">61216126331</Timestamp><Current dt:dt="…	75.028	2305331	2301831	2305331	2301811	1	right	1086796712	2017-11-05	15:03:47	13:03:47	male	128192	37822	-1	37794	130175	128215	-1	128192	438232	430380	-1	430367	13				1	6	11	phaseUPFAce	phaseXPface	19	NF09	1263271	1262971	1263271	1262960	d	1262960	1261159	1262960	1261143	1801
GofDak_1024-768_new	13	3	20	<?xml version="1.0"?>\n<Clock xmlns:dt="urn:schemas-microsoft-com:datatypes"><Description dt:dt="string">E-Prime Primary Realtime Clock</Description><StartTime><Timestamp dt:dt="int">0</Timestamp><DateUtc dt:dt="string">2017-05-11T13:03:47Z</DateUtc></StartTime><FrequencyChanges><FrequencyChange><Frequency dt:dt="r8">3312929</Frequency><Timestamp dt:dt="r8">61216126331</Timestamp><Current dt:dt="…	75.028	2305331	2301831	2305331	2301811	1	right	1086796712	2017-11-05	15:03:47	13:03:47	male	128192	37822	-1	37794	130175	128215	-1	128192	438232	430380	-1	430367	13				1	6	11	phaseUPFAce	phaseXPface	20	NF04	1266457	1266157	1266457	1266152	d	1266152	1264358	1266152	1264343	1794
GofDak_1024-768_new	13	3	20	<?xml version="1.0"?>\n<Clock xmlns:dt="urn:schemas-microsoft-com:datatypes"><Description dt:dt="string">E-Prime Primary Realtime Clock</Description><StartTime><Timestamp dt:dt="int">0</Timestamp><DateUtc dt:dt="string">2017-05-11T13:03:47Z</DateUtc></StartTime><FrequencyChanges><FrequencyChange><Frequency dt:dt="r8">3312929</Frequency><Timestamp dt:dt="r8">61216126331</Timestamp><Current dt:dt="…	75.028	2305331	2301831	2305331	2301811	1	right	1086796712	2017-11-05	15:03:47	13:03:47	male	128192	37822	-1	37794	130175	128215	-1	128192	438232	430380	-1	430367	14				2	6	12	phaseINVFAce	phaseXPface	1	NF105	1269629	1269329	1269629	1269326	l	1269326	1267663	1269326	1267655	1663
GofDak_1024-768_new	13	3	20	<?xml version="1.0"?>\n<Clock xmlns:dt="urn:schemas-microsoft-com:datatypes"><Description dt:dt="string">E-Prime Primary Realtime Clock</Description><StartTime><Timestamp dt:dt="int">0</Timestamp><DateUtc dt:dt="string">2017-05-11T13:03:47Z</DateUtc></StartTime><FrequencyChanges><FrequencyChange><Frequency dt:dt="r8">3312929</Frequency><Timestamp dt:dt="r8">61216126331</Timestamp><Current dt:dt="…	75.028	2305331	2301831	2305331	2301811	1	right	1086796712	2017-11-05	15:03:47	13:03:47	male	128192	37822	-1	37794	130175	128215	-1	128192	438232	430380	-1	430367	14				2	6	12	phaseINVFAce	phaseXPface	2	NF09	1272668	1272368	1272668	1272362	l	1272362	1270728	1272362	1270719	1634
GofDak_1024-768_new	13	3	20	<?xml version="1.0"?>\n<Clock xmlns:dt="urn:schemas-microsoft-com:datatypes"><Description dt:dt="string">E-Prime Primary Realtime Clock</Description><StartTime><Timestamp dt:dt="int">0</Timestamp><DateUtc dt:dt="string">2017-05-11T13:03:47Z</DateUtc></StartTime><FrequencyChanges><FrequencyChange><Frequency dt:dt="r8">3312929</Frequency><Timestamp dt:dt="r8">61216126331</Timestamp><Current dt:dt="…	75.028	2305331	2301831	2305331	2301811	1	right	1086796712	2017-11-05	15:03:47	13:03:47	male	128192	37822	-1	37794	130175	128215	-1	128192	438232	430380	-1	430367	14				2	6	12	phaseINVFAce	phaseXPface	3	NM04	1276640	1276340	1276640	1276331	d	1276331	1274340	1276331	1274326	1991
GofDak_1024-768_new	13	3	20	<?xml version="1.0"?>\n<Clock xmlns:dt="urn:schemas-microsoft-com:datatypes"><Description dt:dt="string">E-Prime Primary Realtime Clock</Description><StartTime><Timestamp dt:dt="int">0</Timestamp><DateUtc dt:dt="string">2017-05-11T13:03:47Z</DateUtc></StartTime><FrequencyChanges><FrequencyChange><Frequency dt:dt="r8">3312929</Frequency><Timestamp dt:dt="r8">61216126331</Timestamp><Current dt:dt="…	75.028	2305331	2301831	2305331	2301811	1	right	1086796712	2017-11-05	15:03:47	13:03:47	male	128192	37822	-1	37794	130175	128215	-1	128192	438232	430380	-1	430367	14				2	6	12	phaseINVFAce	phaseXPface	4	NM05	1279972	1279672	1279972	1279661	d	1279661	1277912	1279661	1277894	1749
GofDak_1024-768_new	13	3	20	<?xml version="1.0"?>\n<Clock xmlns:dt="urn:schemas-microsoft-com:datatypes"><Description dt:dt="string">E-Prime Primary Realtime Clock</Description><StartTime><Timestamp dt:dt="int">0</Timestamp><DateUtc dt:dt="string">2017-05-11T13:03:47Z</DateUtc></StartTime><FrequencyChanges><FrequencyChange><Frequency dt:dt="r8">3312929</Frequency><Timestamp dt:dt="r8">61216126331</Timestamp><Current dt:dt="…	75.028	2305331	2301831	2305331	2301811	1	right	1086796712	2017-11-05	15:03:47	13:03:47	male	128192	37822	-1	37794	130175	128215	-1	128192	438232	430380	-1	430367	14				2	6	12	phaseINVFAce	phaseXPface	5	NM05	1283104	1282804	1283104	1282799	l	1282799	1281071	1282799	1281054	1728
GofDak_1024-768_new	13	3	20	<?xml version="1.0"?>\n<Clock xmlns:dt="urn:schemas-microsoft-com:datatypes"><Description dt:dt="string">E-Prime Primary Realtime Clock</Description><StartTime><Timestamp dt:dt="int">0</Timestamp><DateUtc dt:dt="string">2017-05-11T13:03:47Z</DateUtc></StartTime><FrequencyChanges><FrequencyChange><Frequency dt:dt="r8">3312929</Frequency><Timestamp dt:dt="r8">61216126331</Timestamp><Current dt:dt="…	75.028	2305331	2301831	2305331	2301811	1	right	1086796712	2017-11-05	15:03:47	13:03:47	male	128192	37822	-1	37794	130175	128215	-1	128192	438232	430380	-1	430367	14				2	6	12	phaseINVFAce	phaseXPface	6	NF27	1286649	1286349	1286649	1286334	d	1286334	1284683	1286334	1284670	1651
GofDak_1024-768_new	13	3	20	<?xml version="1.0"?>\n<Clock xmlns:dt="urn:schemas-microsoft-com:datatypes"><Description dt:dt="string">E-Prime Primary Realtime Clock</Description><StartTime><Timestamp dt:dt="int">0</Timestamp><DateUtc dt:dt="string">2017-05-11T13:03:47Z</DateUtc></StartTime><FrequencyChanges><FrequencyChange><Frequency dt:dt="r8">3312929</Frequency><Timestamp dt:dt="r8">61216126331</Timestamp><Current dt:dt="…	75.028	2305331	2301831	2305331	2301811	1	right	1086796712	2017-11-05	15:03:47	13:03:47	male	128192	37822	-1	37794	130175	128215	-1	128192	438232	430380	-1	430367	14				2	6	12	phaseINVFAce	phaseXPface	7	NF11	1289608	1289308	1289608	1289297	d	1289297	1287789	1289297	1287782	1508
GofDak_1024-768_new	13	3	20	<?xml version="1.0"?>\n<Clock xmlns:dt="urn:schemas-microsoft-com:datatypes"><Description dt:dt="string">E-Prime Primary Realtime Clock</Description><StartTime><Timestamp dt:dt="int">0</Timestamp><DateUtc dt:dt="string">2017-05-11T13:03:47Z</DateUtc></StartTime><FrequencyChanges><FrequencyChange><Frequency dt:dt="r8">3312929</Frequency><Timestamp dt:dt="r8">61216126331</Timestamp><Current dt:dt="…	75.028	2305331	2301831	2305331	2301811	1	right	1086796712	2017-11-05	15:03:47	13:03:47	male	128192	37822	-1	37794	130175	128215	-1	128192	438232	430380	-1	430367	14				2	6	12	phaseINVFAce	phaseXPface	8	NM08	1293367	1293067	1293367	1293056	d	1293056	1291494	1293056	1291486	1562
GofDak_1024-768_new	13	3	20	<?xml version="1.0"?>\n<Clock xmlns:dt="urn:schemas-microsoft-com:datatypes"><Description dt:dt="string">E-Prime Primary Realtime Clock</Description><StartTime><Timestamp dt:dt="int">0</Timestamp><DateUtc dt:dt="string">2017-05-11T13:03:47Z</DateUtc></StartTime><FrequencyChanges><FrequencyChange><Frequency dt:dt="r8">3312929</Frequency><Timestamp dt:dt="r8">61216126331</Timestamp><Current dt:dt="…	75.028	2305331	2301831	2305331	2301811	1	right	1086796712	2017-11-05	15:03:47	13:03:47	male	128192	37822	-1	37794	130175	128215	-1	128192	438232	430380	-1	430367	14				2	6	12	phaseINVFAce	phaseXPface	9	NM05	1297259	1296959	1297259	1296955	l	1296955	1295053	1296955	1295045	1902
GofDak_1024-768_new	13	3	20	<?xml version="1.0"?>\n<Clock xmlns:dt="urn:schemas-microsoft-com:datatypes"><Description dt:dt="string">E-Prime Primary Realtime Clock</Description><StartTime><Timestamp dt:dt="int">0</Timestamp><DateUtc dt:dt="string">2017-05-11T13:03:47Z</DateUtc></StartTime><FrequencyChanges><FrequencyChange><Frequency dt:dt="r8">3312929</Frequency><Timestamp dt:dt="r8">61216126331</Timestamp><Current dt:dt="…	75.028	2305331	2301831	2305331	2301811	1	right	1086796712	2017-11-05	15:03:47	13:03:47	male	128192	37822	-1	37794	130175	128215	-1	128192	438232	430380	-1	430367	14				2	6	12	phaseINVFAce	phaseXPface	10	NM04	1300564	1300264	1300564	1300261	l	1300261	1298745	1300261	1298733	1516
GofDak_1024-768_new	13	3	20	<?xml version="1.0"?>\n<Clock xmlns:dt="urn:schemas-microsoft-com:datatypes"><Description dt:dt="string">E-Prime Primary Realtime Clock</Description><StartTime><Timestamp dt:dt="int">0</Timestamp><DateUtc dt:dt="string">2017-05-11T13:03:47Z</DateUtc></StartTime><FrequencyChanges><FrequencyChange><Frequency dt:dt="r8">3312929</Frequency><Timestamp dt:dt="r8">61216126331</Timestamp><Current dt:dt="…	75.028	2305331	2301831	2305331	2301811	1	right	1086796712	2017-11-05	15:03:47	13:03:47	male	128192	37822	-1	37794	130175	128215	-1	128192	438232	430380	-1	430367	14				2	6	12	phaseINVFAce	phaseXPface	11	NF105	1303963	1303663	1303963	1303649	d	1303649	1302077	1303649	1302069	1572
GofDak_1024-768_new	13	3	20	<?xml version="1.0"?>\n<Clock xmlns:dt="urn:schemas-microsoft-com:datatypes"><Description dt:dt="string">E-Prime Primary Realtime Clock</Description><StartTime><Timestamp dt:dt="int">0</Timestamp><DateUtc dt:dt="string">2017-05-11T13:03:47Z</DateUtc></StartTime><FrequencyChanges><FrequencyChange><Frequency dt:dt="r8">3312929</Frequency><Timestamp dt:dt="r8">61216126331</Timestamp><Current dt:dt="…	75.028	2305331	2301831	2305331	2301811	1	right	1086796712	2017-11-05	15:03:47	13:03:47	male	128192	37822	-1	37794	130175	128215	-1	128192	438232	430380	-1	430367	14				2	6	12	phaseINVFAce	phaseXPface	12	NM02	1307268	1306968	1307268	1306954	l	1306954	1305115	1306954	1305101	1839
GofDak_1024-768_new	13	3	20	<?xml version="1.0"?>\n<Clock xmlns:dt="urn:schemas-microsoft-com:datatypes"><Description dt:dt="string">E-Prime Primary Realtime Clock</Description><StartTime><Timestamp dt:dt="int">0</Timestamp><DateUtc dt:dt="string">2017-05-11T13:03:47Z</DateUtc></StartTime><FrequencyChanges><FrequencyChange><Frequency dt:dt="r8">3312929</Frequency><Timestamp dt:dt="r8">61216126331</Timestamp><Current dt:dt="…	75.028	2305331	2301831	2305331	2301811	1	right	1086796712	2017-11-05	15:03:47	13:03:47	male	128192	37822	-1	37794	130175	128215	-1	128192	438232	430380	-1	430367	14				2	6	12	phaseINVFAce	phaseXPface	13	NM03	1311800	1311500	1311800	1311490	l	1311490	1309514	1311490	1309501	1976
GofDak_1024-768_new	13	3	20	<?xml version="1.0"?>\n<Clock xmlns:dt="urn:schemas-microsoft-com:datatypes"><Description dt:dt="string">E-Prime Primary Realtime Clock</Description><StartTime><Timestamp dt:dt="int">0</Timestamp><DateUtc dt:dt="string">2017-05-11T13:03:47Z</DateUtc></StartTime><FrequencyChanges><FrequencyChange><Frequency dt:dt="r8">3312929</Frequency><Timestamp dt:dt="r8">61216126331</Timestamp><Current dt:dt="…	75.028	2305331	2301831	2305331	2301811	1	right	1086796712	2017-11-05	15:03:47	13:03:47	male	128192	37822	-1	37794	130175	128215	-1	128192	438232	430380	-1	430367	14				2	6	12	phaseINVFAce	phaseXPface	14	NM13	1315306	1315006	1315306	1315003	l	1315003	1313406	1315003	1313388	1597
GofDak_1024-768_new	13	3	20	<?xml version="1.0"?>\n<Clock xmlns:dt="urn:schemas-microsoft-com:datatypes"><Description dt:dt="string">E-Prime Primary Realtime Clock</Description><StartTime><Timestamp dt:dt="int">0</Timestamp><DateUtc dt:dt="string">2017-05-11T13:03:47Z</DateUtc></StartTime><FrequencyChanges><FrequencyChange><Frequency dt:dt="r8">3312929</Frequency><Timestamp dt:dt="r8">61216126331</Timestamp><Current dt:dt="…	75.028	2305331	2301831	2305331	2301811	1	right	1086796712	2017-11-05	15:03:47	13:03:47	male	128192	37822	-1	37794	130175	128215	-1	128192	438232	430380	-1	430367	14				2	6	12	phaseINVFAce	phaseXPface	15	NF109	1319037	1318737	1319037	1318732	d	1318732	1317044	1318732	1317028	1688
GofDak_1024-768_new	13	3	20	<?xml version="1.0"?>\n<Clock xmlns:dt="urn:schemas-microsoft-com:datatypes"><Description dt:dt="string">E-Prime Primary Realtime Clock</Description><StartTime><Timestamp dt:dt="int">0</Timestamp><DateUtc dt:dt="string">2017-05-11T13:03:47Z</DateUtc></StartTime><FrequencyChanges><FrequencyChange><Frequency dt:dt="r8">3312929</Frequency><Timestamp dt:dt="r8">61216126331</Timestamp><Current dt:dt="…	75.028	2305331	2301831	2305331	2301811	1	right	1086796712	2017-11-05	15:03:47	13:03:47	male	128192	37822	-1	37794	130175	128215	-1	128192	438232	430380	-1	430367	14				2	6	12	phaseINVFAce	phaseXPface	16	NM05	1322276	1321976	1322276	1321961	d	1321961	1320150	1321961	1320140	1811
GofDak_1024-768_new	13	3	20	<?xml version="1.0"?>\n<Clock xmlns:dt="urn:schemas-microsoft-com:datatypes"><Description dt:dt="string">E-Prime Primary Realtime Clock</Description><StartTime><Timestamp dt:dt="int">0</Timestamp><DateUtc dt:dt="string">2017-05-11T13:03:47Z</DateUtc></StartTime><FrequencyChanges><FrequencyChange><Frequency dt:dt="r8">3312929</Frequency><Timestamp dt:dt="r8">61216126331</Timestamp><Current dt:dt="…	75.028	2305331	2301831	2305331	2301811	1	right	1086796712	2017-11-05	15:03:47	13:03:47	male	128192	37822	-1	37794	130175	128215	-1	128192	438232	430380	-1	430367	14				2	6	12	phaseINVFAce	phaseXPface	17	NF109	1325914	1325614	1325914	1325607	l	1325607	1323642	1325607	1323636	1965
GofDak_1024-768_new	13	3	20	<?xml version="1.0"?>\n<Clock xmlns:dt="urn:schemas-microsoft-com:datatypes"><Description dt:dt="string">E-Prime Primary Realtime Clock</Description><StartTime><Timestamp dt:dt="int">0</Timestamp><DateUtc dt:dt="string">2017-05-11T13:03:47Z</DateUtc></StartTime><FrequencyChanges><FrequencyChange><Frequency dt:dt="r8">3312929</Frequency><Timestamp dt:dt="r8">61216126331</Timestamp><Current dt:dt="…	75.028	2305331	2301831	2305331	2301811	1	right	1086796712	2017-11-05	15:03:47	13:03:47	male	128192	37822	-1	37794	130175	128215	-1	128192	438232	430380	-1	430367	14				2	6	12	phaseINVFAce	phaseXPface	18	NM21	1329406	1329106	1329406	1329097	l	1329097	1327507	1329097	1327500	1590
GofDak_1024-768_new	13	3	20	<?xml version="1.0"?>\n<Clock xmlns:dt="urn:schemas-microsoft-com:datatypes"><Description dt:dt="string">E-Prime Primary Realtime Clock</Description><StartTime><Timestamp dt:dt="int">0</Timestamp><DateUtc dt:dt="string">2017-05-11T13:03:47Z</DateUtc></StartTime><FrequencyChanges><FrequencyChange><Frequency dt:dt="r8">3312929</Frequency><Timestamp dt:dt="r8">61216126331</Timestamp><Current dt:dt="…	75.028	2305331	2301831	2305331	2301811	1	right	1086796712	2017-11-05	15:03:47	13:03:47	male	128192	37822	-1	37794	130175	128215	-1	128192	438232	430380	-1	430367	14				2	6	12	phaseINVFAce	phaseXPface	19	NF27	1332832	1332532	1332832	1332527	d	1332527	1330986	1332527	1330980	1541
GofDak_1024-768_new	13	3	20	<?xml version="1.0"?>\n<Clock xmlns:dt="urn:schemas-microsoft-com:datatypes"><Description dt:dt="string">E-Prime Primary Realtime Clock</Description><StartTime><Timestamp dt:dt="int">0</Timestamp><DateUtc dt:dt="string">2017-05-11T13:03:47Z</DateUtc></StartTime><FrequencyChanges><FrequencyChange><Frequency dt:dt="r8">3312929</Frequency><Timestamp dt:dt="r8">61216126331</Timestamp><Current dt:dt="…	75.028	2305331	2301831	2305331	2301811	1	right	1086796712	2017-11-05	15:03:47	13:03:47	male	128192	37822	-1	37794	130175	128215	-1	128192	438232	430380	-1	430367	14				2	6	12	phaseINVFAce	phaseXPface	20	NF09	1336124	1335824	1336124	1335819	l	1335819	1334011	1335819	1333995	1808
GofDak_1024-768_new	13	3	20	<?xml version="1.0"?>\n<Clock xmlns:dt="urn:schemas-microsoft-com:datatypes"><Description dt:dt="string">E-Prime Primary Realtime Clock</Description><StartTime><Timestamp dt:dt="int">0</Timestamp><DateUtc dt:dt="string">2017-05-11T13:03:47Z</DateUtc></StartTime><FrequencyChanges><FrequencyChange><Frequency dt:dt="r8">3312929</Frequency><Timestamp dt:dt="r8">61216126331</Timestamp><Current dt:dt="…	75.028	2305331	2301831	2305331	2301811	1	right	1086796712	2017-11-05	15:03:47	13:03:47	male	128192	37822	-1	37794	130175	128215	-1	128192	438232	430380	-1	430367	15				1	7	13	phaseUPFAce	phaseXPface	1	NM10	1405977	1405677	1405977	1405674	d	1405674	1403998	1405674	1403985	1676
GofDak_1024-768_new	13	3	20	<?xml version="1.0"?>\n<Clock xmlns:dt="urn:schemas-microsoft-com:datatypes"><Description dt:dt="string">E-Prime Primary Realtime Clock</Description><StartTime><Timestamp dt:dt="int">0</Timestamp><DateUtc dt:dt="string">2017-05-11T13:03:47Z</DateUtc></StartTime><FrequencyChanges><FrequencyChange><Frequency dt:dt="r8">3312929</Frequency><Timestamp dt:dt="r8">61216126331</Timestamp><Current dt:dt="…	75.028	2305331	2301831	2305331	2301811	1	right	1086796712	2017-11-05	15:03:47	13:03:47	male	128192	37822	-1	37794	130175	128215	-1	128192	438232	430380	-1	430367	15				1	7	13	phaseUPFAce	phaseXPface	2	NM03	1409776	1409476	1409776	1409461	l	1409461	1407890	1409461	1407880	1571
GofDak_1024-768_new	13	3	20	<?xml version="1.0"?>\n<Clock xmlns:dt="urn:schemas-microsoft-com:datatypes"><Description dt:dt="string">E-Prime Primary Realtime Clock</Description><StartTime><Timestamp dt:dt="int">0</Timestamp><DateUtc dt:dt="string">2017-05-11T13:03:47Z</DateUtc></StartTime><FrequencyChanges><FrequencyChange><Frequency dt:dt="r8">3312929</Frequency><Timestamp dt:dt="r8">61216126331</Timestamp><Current dt:dt="…	75.028	2305331	2301831	2305331	2301811	1	right	1086796712	2017-11-05	15:03:47	13:03:47	male	128192	37822	-1	37794	130175	128215	-1	128192	438232	430380	-1	430367	15				1	7	13	phaseUPFAce	phaseXPface	3	NM03	1413281	1412981	1413281	1412971	d	1412971	1411435	1412971	1411424	1536
GofDak_1024-768_new	13	3	20	<?xml version="1.0"?>\n<Clock xmlns:dt="urn:schemas-microsoft-com:datatypes"><Description dt:dt="string">E-Prime Primary Realtime Clock</Description><StartTime><Timestamp dt:dt="int">0</Timestamp><DateUtc dt:dt="string">2017-05-11T13:03:47Z</DateUtc></StartTime><FrequencyChanges><FrequencyChange><Frequency dt:dt="r8">3312929</Frequency><Timestamp dt:dt="r8">61216126331</Timestamp><Current dt:dt="…	75.028	2305331	2301831	2305331	2301811	1	right	1086796712	2017-11-05	15:03:47	13:03:47	male	128192	37822	-1	37794	130175	128215	-1	128192	438232	430380	-1	430367	15				1	7	13	phaseUPFAce	phaseXPface	4	NM04	1416760	1416460	1416760	1416446	l	1416446	1414541	1416446	1414535	1905
GofDak_1024-768_new	13	3	20	<?xml version="1.0"?>\n<Clock xmlns:dt="urn:schemas-microsoft-com:datatypes"><Description dt:dt="string">E-Prime Primary Realtime Clock</Description><StartTime><Timestamp dt:dt="int">0</Timestamp><DateUtc dt:dt="string">2017-05-11T13:03:47Z</DateUtc></StartTime><FrequencyChanges><FrequencyChange><Frequency dt:dt="r8">3312929</Frequency><Timestamp dt:dt="r8">61216126331</Timestamp><Current dt:dt="…	75.028	2305331	2301831	2305331	2301811	1	right	1086796712	2017-11-05	15:03:47	13:03:47	male	128192	37822	-1	37794	130175	128215	-1	128192	438232	430380	-1	430367	15				1	7	13	phaseUPFAce	phaseXPface	5	NM101	1420065	1419765	1420065	1419752	d	1419752	1417753	1419752	1417743	1999
GofDak_1024-768_new	13	3	20	<?xml version="1.0"?>\n<Clock xmlns:dt="urn:schemas-microsoft-com:datatypes"><Description dt:dt="string">E-Prime Primary Realtime Clock</Description><StartTime><Timestamp dt:dt="int">0</Timestamp><DateUtc dt:dt="string">2017-05-11T13:03:47Z</DateUtc></StartTime><FrequencyChanges><FrequencyChange><Frequency dt:dt="r8">3312929</Frequency><Timestamp dt:dt="r8">61216126331</Timestamp><Current dt:dt="…	75.028	2305331	2301831	2305331	2301811	1	right	1086796712	2017-11-05	15:03:47	13:03:47	male	128192	37822	-1	37794	130175	128215	-1	128192	438232	430380	-1	430367	15				1	7	13	phaseUPFAce	phaseXPface	6	NF09	1423264	1422964	1423264	1422962	l	1422962	1421365	1422962	1421351	1597
GofDak_1024-768_new	13	3	20	<?xml version="1.0"?>\n<Clock xmlns:dt="urn:schemas-microsoft-com:datatypes"><Description dt:dt="string">E-Prime Primary Realtime Clock</Description><StartTime><Timestamp dt:dt="int">0</Timestamp><DateUtc dt:dt="string">2017-05-11T13:03:47Z</DateUtc></StartTime><FrequencyChanges><FrequencyChange><Frequency dt:dt="r8">3312929</Frequency><Timestamp dt:dt="r8">61216126331</Timestamp><Current dt:dt="…	75.028	2305331	2301831	2305331	2301811	1	right	1086796712	2017-11-05	15:03:47	13:03:47	male	128192	37822	-1	37794	130175	128215	-1	128192	438232	430380	-1	430367	15				1	7	13	phaseUPFAce	phaseXPface	7	NM04	1427169	1426869	1427169	1426855	l	1426855	1424883	1426855	1424871	1972
GofDak_1024-768_new	13	3	20	<?xml version="1.0"?>\n<Clock xmlns:dt="urn:schemas-microsoft-com:datatypes"><Description dt:dt="string">E-Prime Primary Realtime Clock</Description><StartTime><Timestamp dt:dt="int">0</Timestamp><DateUtc dt:dt="string">2017-05-11T13:03:47Z</DateUtc></StartTime><FrequencyChanges><FrequencyChange><Frequency dt:dt="r8">3312929</Frequency><Timestamp dt:dt="r8">61216126331</Timestamp><Current dt:dt="…	75.028	2305331	2301831	2305331	2301811	1	right	1086796712	2017-11-05	15:03:47	13:03:47	male	128192	37822	-1	37794	130175	128215	-1	128192	438232	430380	-1	430367	15				1	7	13	phaseUPFAce	phaseXPface	8	NM21	1430501	1430201	1430501	1430191	l	1430191	1428589	1430191	1428575	1602
GofDak_1024-768_new	13	3	20	<?xml version="1.0"?>\n<Clock xmlns:dt="urn:schemas-microsoft-com:datatypes"><Description dt:dt="string">E-Prime Primary Realtime Clock</Description><StartTime><Timestamp dt:dt="int">0</Timestamp><DateUtc dt:dt="string">2017-05-11T13:03:47Z</DateUtc></StartTime><FrequencyChanges><FrequencyChange><Frequency dt:dt="r8">3312929</Frequency><Timestamp dt:dt="r8">61216126331</Timestamp><Current dt:dt="…	75.028	2305331	2301831	2305331	2301811	1	right	1086796712	2017-11-05	15:03:47	13:03:47	male	128192	37822	-1	37794	130175	128215	-1	128192	438232	430380	-1	430367	15				1	7	13	phaseUPFAce	phaseXPface	9	NF11	1434340	1434040	1434340	1434025	d	1434025	1432041	1434025	1432023	1984
GofDak_1024-768_new	13	3	20	<?xml version="1.0"?>\n<Clock xmlns:dt="urn:schemas-microsoft-com:datatypes"><Description dt:dt="string">E-Prime Primary Realtime Clock</Description><StartTime><Timestamp dt:dt="int">0</Timestamp><DateUtc dt:dt="string">2017-05-11T13:03:47Z</DateUtc></StartTime><FrequencyChanges><FrequencyChange><Frequency dt:dt="r8">3312929</Frequency><Timestamp dt:dt="r8">61216126331</Timestamp><Current dt:dt="…	75.028	2305331	2301831	2305331	2301811	1	right	1086796712	2017-11-05	15:03:47	13:03:47	male	128192	37822	-1	37794	130175	128215	-1	128192	438232	430380	-1	430367	15				1	7	13	phaseUPFAce	phaseXPface	10	NM04	1437365	1437065	1437365	1437052	l	1437052	1435413	1437052	1435398	1639
GofDak_1024-768_new	13	3	20	<?xml version="1.0"?>\n<Clock xmlns:dt="urn:schemas-microsoft-com:datatypes"><Description dt:dt="string">E-Prime Primary Realtime Clock</Description><StartTime><Timestamp dt:dt="int">0</Timestamp><DateUtc dt:dt="string">2017-05-11T13:03:47Z</DateUtc></StartTime><FrequencyChanges><FrequencyChange><Frequency dt:dt="r8">3312929</Frequency><Timestamp dt:dt="r8">61216126331</Timestamp><Current dt:dt="…	75.028	2305331	2301831	2305331	2301811	1	right	1086796712	2017-11-05	15:03:47	13:03:47	male	128192	37822	-1	37794	130175	128215	-1	128192	438232	430380	-1	430367	15				1	7	13	phaseUPFAce	phaseXPface	11	NM10	1441004	1440704	1441004	1440700	d	1440700	1438931	1440700	1438918	1769
GofDak_1024-768_new	13	3	20	<?xml version="1.0"?>\n<Clock xmlns:dt="urn:schemas-microsoft-com:datatypes"><Description dt:dt="string">E-Prime Primary Realtime Clock</Description><StartTime><Timestamp dt:dt="int">0</Timestamp><DateUtc dt:dt="string">2017-05-11T13:03:47Z</DateUtc></StartTime><FrequencyChanges><FrequencyChange><Frequency dt:dt="r8">3312929</Frequency><Timestamp dt:dt="r8">61216126331</Timestamp><Current dt:dt="…	75.028	2305331	2301831	2305331	2301811	1	right	1086796712	2017-11-05	15:03:47	13:03:47	male	128192	37822	-1	37794	130175	128215	-1	128192	438232	430380	-1	430367	15				1	7	13	phaseUPFAce	phaseXPface	12	NF09	1444309	1444009	1444309	1443999	d	1443999	1442263	1443999	1442254	1736
GofDak_1024-768_new	13	3	20	<?xml version="1.0"?>\n<Clock xmlns:dt="urn:schemas-microsoft-com:datatypes"><Description dt:dt="string">E-Prime Primary Realtime Clock</Description><StartTime><Timestamp dt:dt="int">0</Timestamp><DateUtc dt:dt="string">2017-05-11T13:03:47Z</DateUtc></StartTime><FrequencyChanges><FrequencyChange><Frequency dt:dt="r8">3312929</Frequency><Timestamp dt:dt="r8">61216126331</Timestamp><Current dt:dt="…	75.028	2305331	2301831	2305331	2301811	1	right	1086796712	2017-11-05	15:03:47	13:03:47	male	128192	37822	-1	37794	130175	128215	-1	128192	438232	430380	-1	430367	15				1	7	13	phaseUPFAce	phaseXPface	13	NM21	1447362	1447062	1447362	1447054	d	1447054	1445316	1447054	1445302	1738
GofDak_1024-768_new	13	3	20	<?xml version="1.0"?>\n<Clock xmlns:dt="urn:schemas-microsoft-com:datatypes"><Description dt:dt="string">E-Prime Primary Realtime Clock</Description><StartTime><Timestamp dt:dt="int">0</Timestamp><DateUtc dt:dt="string">2017-05-11T13:03:47Z</DateUtc></StartTime><FrequencyChanges><FrequencyChange><Frequency dt:dt="r8">3312929</Frequency><Timestamp dt:dt="r8">61216126331</Timestamp><Current dt:dt="…	75.028	2305331	2301831	2305331	2301811	1	right	1086796712	2017-11-05	15:03:47	13:03:47	male	128192	37822	-1	37794	130175	128215	-1	128192	438232	430380	-1	430367	15				1	7	13	phaseUPFAce	phaseXPface	14	NM10	1450814	1450514	1450814	1450502	l	1450502	1448648	1450502	1448630	1854
GofDak_1024-768_new	13	3	20	<?xml version="1.0"?>\n<Clock xmlns:dt="urn:schemas-microsoft-com:datatypes"><Description dt:dt="string">E-Prime Primary Realtime Clock</Description><StartTime><Timestamp dt:dt="int">0</Timestamp><DateUtc dt:dt="string">2017-05-11T13:03:47Z</DateUtc></StartTime><FrequencyChanges><FrequencyChange><Frequency dt:dt="r8">3312929</Frequency><Timestamp dt:dt="r8">61216126331</Timestamp><Current dt:dt="…	75.028	2305331	2301831	2305331	2301811	1	right	1086796712	2017-11-05	15:03:47	13:03:47	male	128192	37822	-1	37794	130175	128215	-1	128192	438232	430380	-1	430367	15				1	7	13	phaseUPFAce	phaseXPface	15	NM13	1454332	1454032	1454332	1454020	d	1454020	1452060	1454020	1452046	1960
GofDak_1024-768_new	13	3	20	<?xml version="1.0"?>\n<Clock xmlns:dt="urn:schemas-microsoft-com:datatypes"><Description dt:dt="string">E-Prime Primary Realtime Clock</Description><StartTime><Timestamp dt:dt="int">0</Timestamp><DateUtc dt:dt="string">2017-05-11T13:03:47Z</DateUtc></StartTime><FrequencyChanges><FrequencyChange><Frequency dt:dt="r8">3312929</Frequency><Timestamp dt:dt="r8">61216126331</Timestamp><Current dt:dt="…	75.028	2305331	2301831	2305331	2301811	1	right	1086796712	2017-11-05	15:03:47	13:03:47	male	128192	37822	-1	37794	130175	128215	-1	128192	438232	430380	-1	430367	15				1	7	13	phaseUPFAce	phaseXPface	16	NF04	1457652	1457352	1457652	1457349	l	1457349	1455379	1457349	1455373	1970
GofDak_1024-768_new	13	3	20	<?xml version="1.0"?>\n<Clock xmlns:dt="urn:schemas-microsoft-com:datatypes"><Description dt:dt="string">E-Prime Primary Realtime Clock</Description><StartTime><Timestamp dt:dt="int">0</Timestamp><DateUtc dt:dt="string">2017-05-11T13:03:47Z</DateUtc></StartTime><FrequencyChanges><FrequencyChange><Frequency dt:dt="r8">3312929</Frequency><Timestamp dt:dt="r8">61216126331</Timestamp><Current dt:dt="…	75.028	2305331	2301831	2305331	2301811	1	right	1086796712	2017-11-05	15:03:47	13:03:47	male	128192	37822	-1	37794	130175	128215	-1	128192	438232	430380	-1	430367	15				1	7	13	phaseUPFAce	phaseXPface	17	NF09	1460770	1460470	1460770	1460467	l	1460467	1458884	1460467	1458877	1583
GofDak_1024-768_new	13	3	20	<?xml version="1.0"?>\n<Clock xmlns:dt="urn:schemas-microsoft-com:datatypes"><Description dt:dt="string">E-Prime Primary Realtime Clock</Description><StartTime><Timestamp dt:dt="int">0</Timestamp><DateUtc dt:dt="string">2017-05-11T13:03:47Z</DateUtc></StartTime><FrequencyChanges><FrequencyChange><Frequency dt:dt="r8">3312929</Frequency><Timestamp dt:dt="r8">61216126331</Timestamp><Current dt:dt="…	75.028	2305331	2301831	2305331	2301811	1	right	1086796712	2017-11-05	15:03:47	13:03:47	male	128192	37822	-1	37794	130175	128215	-1	128192	438232	430380	-1	430367	15				1	7	13	phaseUPFAce	phaseXPface	18	NF09	1464209	1463909	1464209	1463903	l	1463903	1462216	1463903	1462205	1687
GofDak_1024-768_new	13	3	20	<?xml version="1.0"?>\n<Clock xmlns:dt="urn:schemas-microsoft-com:datatypes"><Description dt:dt="string">E-Prime Primary Realtime Clock</Description><StartTime><Timestamp dt:dt="int">0</Timestamp><DateUtc dt:dt="string">2017-05-11T13:03:47Z</DateUtc></StartTime><FrequencyChanges><FrequencyChange><Frequency dt:dt="r8">3312929</Frequency><Timestamp dt:dt="r8">61216126331</Timestamp><Current dt:dt="…	75.028	2305331	2301831	2305331	2301811	1	right	1086796712	2017-11-05	15:03:47	13:03:47	male	128192	37822	-1	37794	130175	128215	-1	128192	438232	430380	-1	430367	15				1	7	13	phaseUPFAce	phaseXPface	19	NM04	1467234	1466934	1467234	1466928	l	1466928	1465215	1466928	1465205	1713
GofDak_1024-768_new	13	3	20	<?xml version="1.0"?>\n<Clock xmlns:dt="urn:schemas-microsoft-com:datatypes"><Description dt:dt="string">E-Prime Primary Realtime Clock</Description><StartTime><Timestamp dt:dt="int">0</Timestamp><DateUtc dt:dt="string">2017-05-11T13:03:47Z</DateUtc></StartTime><FrequencyChanges><FrequencyChange><Frequency dt:dt="r8">3312929</Frequency><Timestamp dt:dt="r8">61216126331</Timestamp><Current dt:dt="…	75.028	2305331	2301831	2305331	2301811	1	right	1086796712	2017-11-05	15:03:47	13:03:47	male	128192	37822	-1	37794	130175	128215	-1	128192	438232	430380	-1	430367	15				1	7	13	phaseUPFAce	phaseXPface	20	NF01	1470606	1470306	1470606	1470293	d	1470293	1468347	1470293	1468341	1946
GofDak_1024-768_new	13	3	20	<?xml version="1.0"?>\n<Clock xmlns:dt="urn:schemas-microsoft-com:datatypes"><Description dt:dt="string">E-Prime Primary Realtime Clock</Description><StartTime><Timestamp dt:dt="int">0</Timestamp><DateUtc dt:dt="string">2017-05-11T13:03:47Z</DateUtc></StartTime><FrequencyChanges><FrequencyChange><Frequency dt:dt="r8">3312929</Frequency><Timestamp dt:dt="r8">61216126331</Timestamp><Current dt:dt="…	75.028	2305331	2301831	2305331	2301811	1	right	1086796712	2017-11-05	15:03:47	13:03:47	male	128192	37822	-1	37794	130175	128215	-1	128192	438232	430380	-1	430367	16				2	7	14	phaseINVFAce	phaseXPface	1	NF11	1474285	1473985	1474285	1473982	l	1473982	1472159	1473982	1472148	1823
GofDak_1024-768_new	13	3	20	<?xml version="1.0"?>\n<Clock xmlns:dt="urn:schemas-microsoft-com:datatypes"><Description dt:dt="string">E-Prime Primary Realtime Clock</Description><StartTime><Timestamp dt:dt="int">0</Timestamp><DateUtc dt:dt="string">2017-05-11T13:03:47Z</DateUtc></StartTime><FrequencyChanges><FrequencyChange><Frequency dt:dt="r8">3312929</Frequency><Timestamp dt:dt="r8">61216126331</Timestamp><Current dt:dt="…	75.028	2305331	2301831	2305331	2301811	1	right	1086796712	2017-11-05	15:03:47	13:03:47	male	128192	37822	-1	37794	130175	128215	-1	128192	438232	430380	-1	430367	16				2	7	14	phaseINVFAce	phaseXPface	2	NF06	1477790	1477490	1477790	1477477	d	1477477	1475611	1477477	1475604	1866
GofDak_1024-768_new	13	3	20	<?xml version="1.0"?>\n<Clock xmlns:dt="urn:schemas-microsoft-com:datatypes"><Description dt:dt="string">E-Prime Primary Realtime Clock</Description><StartTime><Timestamp dt:dt="int">0</Timestamp><DateUtc dt:dt="string">2017-05-11T13:03:47Z</DateUtc></StartTime><FrequencyChanges><FrequencyChange><Frequency dt:dt="r8">3312929</Frequency><Timestamp dt:dt="r8">61216126331</Timestamp><Current dt:dt="…	75.028	2305331	2301831	2305331	2301811	1	right	1086796712	2017-11-05	15:03:47	13:03:47	male	128192	37822	-1	37794	130175	128215	-1	128192	438232	430380	-1	430367	16				2	7	14	phaseINVFAce	phaseXPface	3	NM02	1481495	1481195	1481495	1481188	l	1481188	1479370	1481188	1479364	1818
GofDak_1024-768_new	13	3	20	<?xml version="1.0"?>\n<Clock xmlns:dt="urn:schemas-microsoft-com:datatypes"><Description dt:dt="string">E-Prime Primary Realtime Clock</Description><StartTime><Timestamp dt:dt="int">0</Timestamp><DateUtc dt:dt="string">2017-05-11T13:03:47Z</DateUtc></StartTime><FrequencyChanges><FrequencyChange><Frequency dt:dt="r8">3312929</Frequency><Timestamp dt:dt="r8">61216126331</Timestamp><Current dt:dt="…	75.028	2305331	2301831	2305331	2301811	1	right	1086796712	2017-11-05	15:03:47	13:03:47	male	128192	37822	-1	37794	130175	128215	-1	128192	438232	430380	-1	430367	16				2	7	14	phaseINVFAce	phaseXPface	4	NM21	1485347	1485047	1485347	1485042	l	1485042	1483435	1485042	1483428	1607
GofDak_1024-768_new	13	3	20	<?xml version="1.0"?>\n<Clock xmlns:dt="urn:schemas-microsoft-com:datatypes"><Description dt:dt="string">E-Prime Primary Realtime Clock</Description><StartTime><Timestamp dt:dt="int">0</Timestamp><DateUtc dt:dt="string">2017-05-11T13:03:47Z</DateUtc></StartTime><FrequencyChanges><FrequencyChange><Frequency dt:dt="r8">3312929</Frequency><Timestamp dt:dt="r8">61216126331</Timestamp><Current dt:dt="…	75.028	2305331	2301831	2305331	2301811	1	right	1086796712	2017-11-05	15:03:47	13:03:47	male	128192	37822	-1	37794	130175	128215	-1	128192	438232	430380	-1	430367	16				2	7	14	phaseINVFAce	phaseXPface	5	NF106	1489053	1488753	1489053	1488737	d	1488737	1487007	1488737	1486996	1730
GofDak_1024-768_new	13	3	20	<?xml version="1.0"?>\n<Clock xmlns:dt="urn:schemas-microsoft-com:datatypes"><Description dt:dt="string">E-Prime Primary Realtime Clock</Description><StartTime><Timestamp dt:dt="int">0</Timestamp><DateUtc dt:dt="string">2017-05-11T13:03:47Z</DateUtc></StartTime><FrequencyChanges><FrequencyChange><Frequency dt:dt="r8">3312929</Frequency><Timestamp dt:dt="r8">61216126331</Timestamp><Current dt:dt="…	75.028	2305331	2301831	2305331	2301811	1	right	1086796712	2017-11-05	15:03:47	13:03:47	male	128192	37822	-1	37794	130175	128215	-1	128192	438232	430380	-1	430367	16				2	7	14	phaseINVFAce	phaseXPface	6	NM05	1492198	1491898	1492198	1491892	l	1491892	1490339	1491892	1490324	1553
GofDak_1024-768_new	13	3	20	<?xml version="1.0"?>\n<Clock xmlns:dt="urn:schemas-microsoft-com:datatypes"><Description dt:dt="string">E-Prime Primary Realtime Clock</Description><StartTime><Timestamp dt:dt="int">0</Timestamp><DateUtc dt:dt="string">2017-05-11T13:03:47Z</DateUtc></StartTime><FrequencyChanges><FrequencyChange><Frequency dt:dt="r8">3312929</Frequency><Timestamp dt:dt="r8">61216126331</Timestamp><Current dt:dt="…	75.028	2305331	2301831	2305331	2301811	1	right	1086796712	2017-11-05	15:03:47	13:03:47	male	128192	37822	-1	37794	130175	128215	-1	128192	438232	430380	-1	430367	16				2	7	14	phaseINVFAce	phaseXPface	7	NF09	1495797	1495497	1495797	1495492	d	1495492	1493937	1495492	1493923	1555
GofDak_1024-768_new	13	3	20	<?xml version="1.0"?>\n<Clock xmlns:dt="urn:schemas-microsoft-com:datatypes"><Description dt:dt="string">E-Prime Primary Realtime Clock</Description><StartTime><Timestamp dt:dt="int">0</Timestamp><DateUtc dt:dt="string">2017-05-11T13:03:47Z</DateUtc></StartTime><FrequencyChanges><FrequencyChange><Frequency dt:dt="r8">3312929</Frequency><Timestamp dt:dt="r8">61216126331</Timestamp><Current dt:dt="…	75.028	2305331	2301831	2305331	2301811	1	right	1086796712	2017-11-05	15:03:47	13:03:47	male	128192	37822	-1	37794	130175	128215	-1	128192	438232	430380	-1	430367	16				2	7	14	phaseINVFAce	phaseXPface	8	NM101	1499862	1499562	1499862	1499552	l	1499552	1497749	1499552	1497739	1803
GofDak_1024-768_new	13	3	20	<?xml version="1.0"?>\n<Clock xmlns:dt="urn:schemas-microsoft-com:datatypes"><Description dt:dt="string">E-Prime Primary Realtime Clock</Description><StartTime><Timestamp dt:dt="int">0</Timestamp><DateUtc dt:dt="string">2017-05-11T13:03:47Z</DateUtc></StartTime><FrequencyChanges><FrequencyChange><Frequency dt:dt="r8">3312929</Frequency><Timestamp dt:dt="r8">61216126331</Timestamp><Current dt:dt="…	75.028	2305331	2301831	2305331	2301811	1	right	1086796712	2017-11-05	15:03:47	13:03:47	male	128192	37822	-1	37794	130175	128215	-1	128192	438232	430380	-1	430367	16				2	7	14	phaseINVFAce	phaseXPface	9	NM08	1503314	1503014	1503314	1503000	l	1503000	1501041	1503000	1501035	1959
GofDak_1024-768_new	13	3	20	<?xml version="1.0"?>\n<Clock xmlns:dt="urn:schemas-microsoft-com:datatypes"><Description dt:dt="string">E-Prime Primary Realtime Clock</Description><StartTime><Timestamp dt:dt="int">0</Timestamp><DateUtc dt:dt="string">2017-05-11T13:03:47Z</DateUtc></StartTime><FrequencyChanges><FrequencyChange><Frequency dt:dt="r8">3312929</Frequency><Timestamp dt:dt="r8">61216126331</Timestamp><Current dt:dt="…	75.028	2305331	2301831	2305331	2301811	1	right	1086796712	2017-11-05	15:03:47	13:03:47	male	128192	37822	-1	37794	130175	128215	-1	128192	438232	430380	-1	430367	16				2	7	14	phaseINVFAce	phaseXPface	10	NM03	1506819	1506519	1506819	1506511	l	1506511	1504813	1506511	1504795	1698
GofDak_1024-768_new	13	3	20	<?xml version="1.0"?>\n<Clock xmlns:dt="urn:schemas-microsoft-com:datatypes"><Description dt:dt="string">E-Prime Primary Realtime Clock</Description><StartTime><Timestamp dt:dt="int">0</Timestamp><DateUtc dt:dt="string">2017-05-11T13:03:47Z</DateUtc></StartTime><FrequencyChanges><FrequencyChange><Frequency dt:dt="r8">3312929</Frequency><Timestamp dt:dt="r8">61216126331</Timestamp><Current dt:dt="…	75.028	2305331	2301831	2305331	2301811	1	right	1086796712	2017-11-05	15:03:47	13:03:47	male	128192	37822	-1	37794	130175	128215	-1	128192	438232	430380	-1	430367	16				2	7	14	phaseINVFAce	phaseXPface	11	NF02	1511164	1510864	1511164	1510856	l	1510856	1508905	1510856	1508899	1951
GofDak_1024-768_new	13	3	20	<?xml version="1.0"?>\n<Clock xmlns:dt="urn:schemas-microsoft-com:datatypes"><Description dt:dt="string">E-Prime Primary Realtime Clock</Description><StartTime><Timestamp dt:dt="int">0</Timestamp><DateUtc dt:dt="string">2017-05-11T13:03:47Z</DateUtc></StartTime><FrequencyChanges><FrequencyChange><Frequency dt:dt="r8">3312929</Frequency><Timestamp dt:dt="r8">61216126331</Timestamp><Current dt:dt="…	75.028	2305331	2301831	2305331	2301811	1	right	1086796712	2017-11-05	15:03:47	13:03:47	male	128192	37822	-1	37794	130175	128215	-1	128192	438232	430380	-1	430367	16				2	7	14	phaseINVFAce	phaseXPface	12	NM02	1514523	1514223	1514523	1514210	d	1514210	1512464	1514210	1512450	1746
GofDak_1024-768_new	13	3	20	<?xml version="1.0"?>\n<Clock xmlns:dt="urn:schemas-microsoft-com:datatypes"><Description dt:dt="string">E-Prime Primary Realtime Clock</Description><StartTime><Timestamp dt:dt="int">0</Timestamp><DateUtc dt:dt="string">2017-05-11T13:03:47Z</DateUtc></StartTime><FrequencyChanges><FrequencyChange><Frequency dt:dt="r8">3312929</Frequency><Timestamp dt:dt="r8">61216126331</Timestamp><Current dt:dt="…	75.028	2305331	2301831	2305331	2301811	1	right	1086796712	2017-11-05	15:03:47	13:03:47	male	128192	37822	-1	37794	130175	128215	-1	128192	438232	430380	-1	430367	16				2	7	14	phaseINVFAce	phaseXPface	13	NF11	1518162	1517862	1518162	1517851	l	1517851	1516076	1517851	1516058	1775
GofDak_1024-768_new	13	3	20	<?xml version="1.0"?>\n<Clock xmlns:dt="urn:schemas-microsoft-com:datatypes"><Description dt:dt="string">E-Prime Primary Realtime Clock</Description><StartTime><Timestamp dt:dt="int">0</Timestamp><DateUtc dt:dt="string">2017-05-11T13:03:47Z</DateUtc></StartTime><FrequencyChanges><FrequencyChange><Frequency dt:dt="r8">3312929</Frequency><Timestamp dt:dt="r8">61216126331</Timestamp><Current dt:dt="…	75.028	2305331	2301831	2305331	2301811	1	right	1086796712	2017-11-05	15:03:47	13:03:47	male	128192	37822	-1	37794	130175	128215	-1	128192	438232	430380	-1	430367	16				2	7	14	phaseINVFAce	phaseXPface	14	NM08	1522213	1521913	1522213	1521903	l	1521903	1520221	1521903	1520210	1682
GofDak_1024-768_new	13	3	20	<?xml version="1.0"?>\n<Clock xmlns:dt="urn:schemas-microsoft-com:datatypes"><Description dt:dt="string">E-Prime Primary Realtime Clock</Description><StartTime><Timestamp dt:dt="int">0</Timestamp><DateUtc dt:dt="string">2017-05-11T13:03:47Z</DateUtc></StartTime><FrequencyChanges><FrequencyChange><Frequency dt:dt="r8">3312929</Frequency><Timestamp dt:dt="r8">61216126331</Timestamp><Current dt:dt="…	75.028	2305331	2301831	2305331	2301811	1	right	1086796712	2017-11-05	15:03:47	13:03:47	male	128192	37822	-1	37794	130175	128215	-1	128192	438232	430380	-1	430367	16				2	7	14	phaseINVFAce	phaseXPface	15	NM21	1525572	1525272	1525572	1525258	d	1525258	1523526	1525258	1523514	1732
GofDak_1024-768_new	13	3	20	<?xml version="1.0"?>\n<Clock xmlns:dt="urn:schemas-microsoft-com:datatypes"><Description dt:dt="string">E-Prime Primary Realtime Clock</Description><StartTime><Timestamp dt:dt="int">0</Timestamp><DateUtc dt:dt="string">2017-05-11T13:03:47Z</DateUtc></StartTime><FrequencyChanges><FrequencyChange><Frequency dt:dt="r8">3312929</Frequency><Timestamp dt:dt="r8">61216126331</Timestamp><Current dt:dt="…	75.028	2305331	2301831	2305331	2301811	1	right	1086796712	2017-11-05	15:03:47	13:03:47	male	128192	37822	-1	37794	130175	128215	-1	128192	438232	430380	-1	430367	16				2	7	14	phaseINVFAce	phaseXPface	16	NF04	1530970	1530670	1530970	1530657	d	1530657	1528737	1530657	1528730	1920
GofDak_1024-768_new	13	3	20	<?xml version="1.0"?>\n<Clock xmlns:dt="urn:schemas-microsoft-com:datatypes"><Description dt:dt="string">E-Prime Primary Realtime Clock</Description><StartTime><Timestamp dt:dt="int">0</Timestamp><DateUtc dt:dt="string">2017-05-11T13:03:47Z</DateUtc></StartTime><FrequencyChanges><FrequencyChange><Frequency dt:dt="r8">3312929</Frequency><Timestamp dt:dt="r8">61216126331</Timestamp><Current dt:dt="…	75.028	2305331	2301831	2305331	2301811	1	right	1086796712	2017-11-05	15:03:47	13:03:47	male	128192	37822	-1	37794	130175	128215	-1	128192	438232	430380	-1	430367	16				2	7	14	phaseINVFAce	phaseXPface	17	NF01	1534409	1534109	1534409	1534095	l	1534095	1532536	1534095	1532522	1559
GofDak_1024-768_new	13	3	20	<?xml version="1.0"?>\n<Clock xmlns:dt="urn:schemas-microsoft-com:datatypes"><Description dt:dt="string">E-Prime Primary Realtime Clock</Description><StartTime><Timestamp dt:dt="int">0</Timestamp><DateUtc dt:dt="string">2017-05-11T13:03:47Z</DateUtc></StartTime><FrequencyChanges><FrequencyChange><Frequency dt:dt="r8">3312929</Frequency><Timestamp dt:dt="r8">61216126331</Timestamp><Current dt:dt="…	75.028	2305331	2301831	2305331	2301811	1	right	1086796712	2017-11-05	15:03:47	13:03:47	male	128192	37822	-1	37794	130175	128215	-1	128192	438232	430380	-1	430367	16				2	7	14	phaseINVFAce	phaseXPface	18	NF106	1538167	1537867	1538167	1537861	l	1537861	1536161	1537861	1536145	1700
GofDak_1024-768_new	13	3	20	<?xml version="1.0"?>\n<Clock xmlns:dt="urn:schemas-microsoft-com:datatypes"><Description dt:dt="string">E-Prime Primary Realtime Clock</Description><StartTime><Timestamp dt:dt="int">0</Timestamp><DateUtc dt:dt="string">2017-05-11T13:03:47Z</DateUtc></StartTime><FrequencyChanges><FrequencyChange><Frequency dt:dt="r8">3312929</Frequency><Timestamp dt:dt="r8">61216126331</Timestamp><Current dt:dt="…	75.028	2305331	2301831	2305331	2301811	1	right	1086796712	2017-11-05	15:03:47	13:03:47	male	128192	37822	-1	37794	130175	128215	-1	128192	438232	430380	-1	430367	16				2	7	14	phaseINVFAce	phaseXPface	19	NF02	1541273	1540973	1541273	1540960	d	1540960	1539160	1540960	1539145	1800
GofDak_1024-768_new	13	3	20	<?xml version="1.0"?>\n<Clock xmlns:dt="urn:schemas-microsoft-com:datatypes"><Description dt:dt="string">E-Prime Primary Realtime Clock</Description><StartTime><Timestamp dt:dt="int">0</Timestamp><DateUtc dt:dt="string">2017-05-11T13:03:47Z</DateUtc></StartTime><FrequencyChanges><FrequencyChange><Frequency dt:dt="r8">3312929</Frequency><Timestamp dt:dt="r8">61216126331</Timestamp><Current dt:dt="…	75.028	2305331	2301831	2305331	2301811	1	right	1086796712	2017-11-05	15:03:47	13:03:47	male	128192	37822	-1	37794	130175	128215	-1	128192	438232	430380	-1	430367	16				2	7	14	phaseINVFAce	phaseXPface	20	NM13	1544458	1544158	1544458	1544156	d	1544156	1542239	1544156	1542233	1917
GofDak_1024-768_new	13	3	20	<?xml version="1.0"?>\n<Clock xmlns:dt="urn:schemas-microsoft-com:datatypes"><Description dt:dt="string">E-Prime Primary Realtime Clock</Description><StartTime><Timestamp dt:dt="int">0</Timestamp><DateUtc dt:dt="string">2017-05-11T13:03:47Z</DateUtc></StartTime><FrequencyChanges><FrequencyChange><Frequency dt:dt="r8">3312929</Frequency><Timestamp dt:dt="r8">61216126331</Timestamp><Current dt:dt="…	75.028	2305331	2301831	2305331	2301811	1	right	1086796712	2017-11-05	15:03:47	13:03:47	male	128192	37822	-1	37794	130175	128215	-1	128192	438232	430380	-1	430367	17				1	8	15	phaseUPFAce	phaseXPface	1	NF105	1547604	1547304	1547604	1547301	l	1547301	1545771	1547301	1545753	1530
GofDak_1024-768_new	13	3	20	<?xml version="1.0"?>\n<Clock xmlns:dt="urn:schemas-microsoft-com:datatypes"><Description dt:dt="string">E-Prime Primary Realtime Clock</Description><StartTime><Timestamp dt:dt="int">0</Timestamp><DateUtc dt:dt="string">2017-05-11T13:03:47Z</DateUtc></StartTime><FrequencyChanges><FrequencyChange><Frequency dt:dt="r8">3312929</Frequency><Timestamp dt:dt="r8">61216126331</Timestamp><Current dt:dt="…	75.028	2305331	2301831	2305331	2301811	1	right	1086796712	2017-11-05	15:03:47	13:03:47	male	128192	37822	-1	37794	130175	128215	-1	128192	438232	430380	-1	430367	17				1	8	15	phaseUPFAce	phaseXPface	2	NF01	1550896	1550596	1550896	1550582	d	1550582	1548650	1550582	1548641	1932
GofDak_1024-768_new	13	3	20	<?xml version="1.0"?>\n<Clock xmlns:dt="urn:schemas-microsoft-com:datatypes"><Description dt:dt="string">E-Prime Primary Realtime Clock</Description><StartTime><Timestamp dt:dt="int">0</Timestamp><DateUtc dt:dt="string">2017-05-11T13:03:47Z</DateUtc></StartTime><FrequencyChanges><FrequencyChange><Frequency dt:dt="r8">3312929</Frequency><Timestamp dt:dt="r8">61216126331</Timestamp><Current dt:dt="…	75.028	2305331	2301831	2305331	2301811	1	right	1086796712	2017-11-05	15:03:47	13:03:47	male	128192	37822	-1	37794	130175	128215	-1	128192	438232	430380	-1	430367	17				1	8	15	phaseUPFAce	phaseXPface	3	NM21	1553881	1553581	1553881	1553577	l	1553577	1551942	1553577	1551929	1635
GofDak_1024-768_new	13	3	20	<?xml version="1.0"?>\n<Clock xmlns:dt="urn:schemas-microsoft-com:datatypes"><Description dt:dt="string">E-Prime Primary Realtime Clock</Description><StartTime><Timestamp dt:dt="int">0</Timestamp><DateUtc dt:dt="string">2017-05-11T13:03:47Z</DateUtc></StartTime><FrequencyChanges><FrequencyChange><Frequency dt:dt="r8">3312929</Frequency><Timestamp dt:dt="r8">61216126331</Timestamp><Current dt:dt="…	75.028	2305331	2301831	2305331	2301811	1	right	1086796712	2017-11-05	15:03:47	13:03:47	male	128192	37822	-1	37794	130175	128215	-1	128192	438232	430380	-1	430367	17				1	8	15	phaseUPFAce	phaseXPface	4	NF02	1557893	1557593	1557893	1557578	d	1557578	1556020	1557578	1556008	1558
GofDak_1024-768_new	13	3	20	<?xml version="1.0"?>\n<Clock xmlns:dt="urn:schemas-microsoft-com:datatypes"><Description dt:dt="string">E-Prime Primary Realtime Clock</Description><StartTime><Timestamp dt:dt="int">0</Timestamp><DateUtc dt:dt="string">2017-05-11T13:03:47Z</DateUtc></StartTime><FrequencyChanges><FrequencyChange><Frequency dt:dt="r8">3312929</Frequency><Timestamp dt:dt="r8">61216126331</Timestamp><Current dt:dt="…	75.028	2305331	2301831	2305331	2301811	1	right	1086796712	2017-11-05	15:03:47	13:03:47	male	128192	37822	-1	37794	130175	128215	-1	128192	438232	430380	-1	430367	17				1	8	15	phaseUPFAce	phaseXPface	5	NF105	1561132	1560832	1561132	1560824	l	1560824	1558953	1560824	1558944	1871
GofDak_1024-768_new	13	3	20	<?xml version="1.0"?>\n<Clock xmlns:dt="urn:schemas-microsoft-com:datatypes"><Description dt:dt="string">E-Prime Primary Realtime Clock</Description><StartTime><Timestamp dt:dt="int">0</Timestamp><DateUtc dt:dt="string">2017-05-11T13:03:47Z</DateUtc></StartTime><FrequencyChanges><FrequencyChange><Frequency dt:dt="r8">3312929</Frequency><Timestamp dt:dt="r8">61216126331</Timestamp><Current dt:dt="…	75.028	2305331	2301831	2305331	2301811	1	right	1086796712	2017-11-05	15:03:47	13:03:47	male	128192	37822	-1	37794	130175	128215	-1	128192	438232	430380	-1	430367	17				1	8	15	phaseUPFAce	phaseXPface	6	NM03	1564397	1564097	1564397	1564088	d	1564088	1562311	1564088	1562304	1777
GofDak_1024-768_new	13	3	20	<?xml version="1.0"?>\n<Clock xmlns:dt="urn:schemas-microsoft-com:datatypes"><Description dt:dt="string">E-Prime Primary Realtime Clock</Description><StartTime><Timestamp dt:dt="int">0</Timestamp><DateUtc dt:dt="string">2017-05-11T13:03:47Z</DateUtc></StartTime><FrequencyChanges><FrequencyChange><Frequency dt:dt="r8">3312929</Frequency><Timestamp dt:dt="r8">61216126331</Timestamp><Current dt:dt="…	75.028	2305331	2301831	2305331	2301811	1	right	1086796712	2017-11-05	15:03:47	13:03:47	male	128192	37822	-1	37794	130175	128215	-1	128192	438232	430380	-1	430367	17				1	8	15	phaseUPFAce	phaseXPface	7	NF11	1567716	1567416	1567716	1567412	l	1567412	1565457	1567412	1565448	1955
GofDak_1024-768_new	13	3	20	<?xml version="1.0"?>\n<Clock xmlns:dt="urn:schemas-microsoft-com:datatypes"><Description dt:dt="string">E-Prime Primary Realtime Clock</Description><StartTime><Timestamp dt:dt="int">0</Timestamp><DateUtc dt:dt="string">2017-05-11T13:03:47Z</DateUtc></StartTime><FrequencyChanges><FrequencyChange><Frequency dt:dt="r8">3312929</Frequency><Timestamp dt:dt="r8">61216126331</Timestamp><Current dt:dt="…	75.028	2305331	2301831	2305331	2301811	1	right	1086796712	2017-11-05	15:03:47	13:03:47	male	128192	37822	-1	37794	130175	128215	-1	128192	438232	430380	-1	430367	17				1	8	15	phaseUPFAce	phaseXPface	8	NF27	1571128	1570828	1571128	1570822	l	1570822	1568882	1570822	1568872	1940
GofDak_1024-768_new	13	3	20	<?xml version="1.0"?>\n<Clock xmlns:dt="urn:schemas-microsoft-com:datatypes"><Description dt:dt="string">E-Prime Primary Realtime Clock</Description><StartTime><Timestamp dt:dt="int">0</Timestamp><DateUtc dt:dt="string">2017-05-11T13:03:47Z</DateUtc></StartTime><FrequencyChanges><FrequencyChange><Frequency dt:dt="r8">3312929</Frequency><Timestamp dt:dt="r8">61216126331</Timestamp><Current dt:dt="…	75.028	2305331	2301831	2305331	2301811	1	right	1086796712	2017-11-05	15:03:47	13:03:47	male	128192	37822	-1	37794	130175	128215	-1	128192	438232	430380	-1	430367	17				1	8	15	phaseUPFAce	phaseXPface	9	NM02	1574460	1574160	1574460	1574151	l	1574151	1572334	1574151	1572328	1817
GofDak_1024-768_new	13	3	20	<?xml version="1.0"?>\n<Clock xmlns:dt="urn:schemas-microsoft-com:datatypes"><Description dt:dt="string">E-Prime Primary Realtime Clock</Description><StartTime><Timestamp dt:dt="int">0</Timestamp><DateUtc dt:dt="string">2017-05-11T13:03:47Z</DateUtc></StartTime><FrequencyChanges><FrequencyChange><Frequency dt:dt="r8">3312929</Frequency><Timestamp dt:dt="r8">61216126331</Timestamp><Current dt:dt="…	75.028	2305331	2301831	2305331	2301811	1	right	1086796712	2017-11-05	15:03:47	13:03:47	male	128192	37822	-1	37794	130175	128215	-1	128192	438232	430380	-1	430367	17				1	8	15	phaseUPFAce	phaseXPface	10	NM10	1577579	1577279	1577579	1577266	d	1577266	1575613	1577266	1575599	1653
GofDak_1024-768_new	13	3	20	<?xml version="1.0"?>\n<Clock xmlns:dt="urn:schemas-microsoft-com:datatypes"><Description dt:dt="string">E-Prime Primary Realtime Clock</Description><StartTime><Timestamp dt:dt="int">0</Timestamp><DateUtc dt:dt="string">2017-05-11T13:03:47Z</DateUtc></StartTime><FrequencyChanges><FrequencyChange><Frequency dt:dt="r8">3312929</Frequency><Timestamp dt:dt="r8">61216126331</Timestamp><Current dt:dt="…	75.028	2305331	2301831	2305331	2301811	1	right	1086796712	2017-11-05	15:03:47	13:03:47	male	128192	37822	-1	37794	130175	128215	-1	128192	438232	430380	-1	430367	17				1	8	15	phaseUPFAce	phaseXPface	11	NF02	1580498	1580198	1580498	1580191	l	1580191	1578599	1580191	1578583	1592
GofDak_1024-768_new	13	3	20	<?xml version="1.0"?>\n<Clock xmlns:dt="urn:schemas-microsoft-com:datatypes"><Description dt:dt="string">E-Prime Primary Realtime Clock</Description><StartTime><Timestamp dt:dt="int">0</Timestamp><DateUtc dt:dt="string">2017-05-11T13:03:47Z</DateUtc></StartTime><FrequencyChanges><FrequencyChange><Frequency dt:dt="r8">3312929</Frequency><Timestamp dt:dt="r8">61216126331</Timestamp><Current dt:dt="…	75.028	2305331	2301831	2305331	2301811	1	right	1086796712	2017-11-05	15:03:47	13:03:47	male	128192	37822	-1	37794	130175	128215	-1	128192	438232	430380	-1	430367	17				1	8	15	phaseUPFAce	phaseXPface	12	NM08	1583670	1583370	1583670	1583356	l	1583356	1581717	1583356	1581703	1639
GofDak_1024-768_new	13	3	20	<?xml version="1.0"?>\n<Clock xmlns:dt="urn:schemas-microsoft-com:datatypes"><Description dt:dt="string">E-Prime Primary Realtime Clock</Description><StartTime><Timestamp dt:dt="int">0</Timestamp><DateUtc dt:dt="string">2017-05-11T13:03:47Z</DateUtc></StartTime><FrequencyChanges><FrequencyChange><Frequency dt:dt="r8">3312929</Frequency><Timestamp dt:dt="r8">61216126331</Timestamp><Current dt:dt="…	75.028	2305331	2301831	2305331	2301811	1	right	1086796712	2017-11-05	15:03:47	13:03:47	male	128192	37822	-1	37794	130175	128215	-1	128192	438232	430380	-1	430367	17				1	8	15	phaseUPFAce	phaseXPface	13	NM13	1586975	1586675	1586975	1586666	l	1586666	1584676	1586666	1584663	1990
GofDak_1024-768_new	13	3	20	<?xml version="1.0"?>\n<Clock xmlns:dt="urn:schemas-microsoft-com:datatypes"><Description dt:dt="string">E-Prime Primary Realtime Clock</Description><StartTime><Timestamp dt:dt="int">0</Timestamp><DateUtc dt:dt="string">2017-05-11T13:03:47Z</DateUtc></StartTime><FrequencyChanges><FrequencyChange><Frequency dt:dt="r8">3312929</Frequency><Timestamp dt:dt="r8">61216126331</Timestamp><Current dt:dt="…	75.028	2305331	2301831	2305331	2301811	1	right	1086796712	2017-11-05	15:03:47	13:03:47	male	128192	37822	-1	37794	130175	128215	-1	128192	438232	430380	-1	430367	17				1	8	15	phaseUPFAce	phaseXPface	14	NM05	1590081	1589781	1590081	1589778	l	1589778	1587942	1589778	1587935	1836
GofDak_1024-768_new	13	3	20	<?xml version="1.0"?>\n<Clock xmlns:dt="urn:schemas-microsoft-com:datatypes"><Description dt:dt="string">E-Prime Primary Realtime Clock</Description><StartTime><Timestamp dt:dt="int">0</Timestamp><DateUtc dt:dt="string">2017-05-11T13:03:47Z</DateUtc></StartTime><FrequencyChanges><FrequencyChange><Frequency dt:dt="r8">3312929</Frequency><Timestamp dt:dt="r8">61216126331</Timestamp><Current dt:dt="…	75.028	2305331	2301831	2305331	2301811	1	right	1086796712	2017-11-05	15:03:47	13:03:47	male	128192	37822	-1	37794	130175	128215	-1	128192	438232	430380	-1	430367	17				1	8	15	phaseUPFAce	phaseXPface	15	NF109	1592920	1592620	1592920	1592614	d	1592614	1591087	1592614	1591079	1527
GofDak_1024-768_new	13	3	20	<?xml version="1.0"?>\n<Clock xmlns:dt="urn:schemas-microsoft-com:datatypes"><Description dt:dt="string">E-Prime Primary Realtime Clock</Description><StartTime><Timestamp dt:dt="int">0</Timestamp><DateUtc dt:dt="string">2017-05-11T13:03:47Z</DateUtc></StartTime><FrequencyChanges><FrequencyChange><Frequency dt:dt="r8">3312929</Frequency><Timestamp dt:dt="r8">61216126331</Timestamp><Current dt:dt="…	75.028	2305331	2301831	2305331	2301811	1	right	1086796712	2017-11-05	15:03:47	13:03:47	male	128192	37822	-1	37794	130175	128215	-1	128192	438232	430380	-1	430367	17				1	8	15	phaseUPFAce	phaseXPface	16	NF06	1596425	1596125	1596425	1596121	d	1596121	1594206	1596121	1594190	1915
GofDak_1024-768_new	13	3	20	<?xml version="1.0"?>\n<Clock xmlns:dt="urn:schemas-microsoft-com:datatypes"><Description dt:dt="string">E-Prime Primary Realtime Clock</Description><StartTime><Timestamp dt:dt="int">0</Timestamp><DateUtc dt:dt="string">2017-05-11T13:03:47Z</DateUtc></StartTime><FrequencyChanges><FrequencyChange><Frequency dt:dt="r8">3312929</Frequency><Timestamp dt:dt="r8">61216126331</Timestamp><Current dt:dt="…	75.028	2305331	2301831	2305331	2301811	1	right	1086796712	2017-11-05	15:03:47	13:03:47	male	128192	37822	-1	37794	130175	128215	-1	128192	438232	430380	-1	430367	17				1	8	15	phaseUPFAce	phaseXPface	17	NM08	1599917	1599617	1599917	1599605	d	1599605	1598084	1599605	1598078	1521
GofDak_1024-768_new	13	3	20	<?xml version="1.0"?>\n<Clock xmlns:dt="urn:schemas-microsoft-com:datatypes"><Description dt:dt="string">E-Prime Primary Realtime Clock</Description><StartTime><Timestamp dt:dt="int">0</Timestamp><DateUtc dt:dt="string">2017-05-11T13:03:47Z</DateUtc></StartTime><FrequencyChanges><FrequencyChange><Frequency dt:dt="r8">3312929</Frequency><Timestamp dt:dt="r8">61216126331</Timestamp><Current dt:dt="…	75.028	2305331	2301831	2305331	2301811	1	right	1086796712	2017-11-05	15:03:47	13:03:47	male	128192	37822	-1	37794	130175	128215	-1	128192	438232	430380	-1	430367	17				1	8	15	phaseUPFAce	phaseXPface	18	NF106	1603249	1602949	1603249	1602945	d	1602945	1601070	1602945	1601062	1875
GofDak_1024-768_new	13	3	20	<?xml version="1.0"?>\n<Clock xmlns:dt="urn:schemas-microsoft-com:datatypes"><Description dt:dt="string">E-Prime Primary Realtime Clock</Description><StartTime><Timestamp dt:dt="int">0</Timestamp><DateUtc dt:dt="string">2017-05-11T13:03:47Z</DateUtc></StartTime><FrequencyChanges><FrequencyChange><Frequency dt:dt="r8">3312929</Frequency><Timestamp dt:dt="r8">61216126331</Timestamp><Current dt:dt="…	75.028	2305331	2301831	2305331	2301811	1	right	1086796712	2017-11-05	15:03:47	13:03:47	male	128192	37822	-1	37794	130175	128215	-1	128192	438232	430380	-1	430367	17				1	8	15	phaseUPFAce	phaseXPface	19	NM09	1607128	1606828	1607128	1606815	d	1606815	1604869	1606815	1604854	1946
GofDak_1024-768_new	13	3	20	<?xml version="1.0"?>\n<Clock xmlns:dt="urn:schemas-microsoft-com:datatypes"><Description dt:dt="string">E-Prime Primary Realtime Clock</Description><StartTime><Timestamp dt:dt="int">0</Timestamp><DateUtc dt:dt="string">2017-05-11T13:03:47Z</DateUtc></StartTime><FrequencyChanges><FrequencyChange><Frequency dt:dt="r8">3312929</Frequency><Timestamp dt:dt="r8">61216126331</Timestamp><Current dt:dt="…	75.028	2305331	2301831	2305331	2301811	1	right	1086796712	2017-11-05	15:03:47	13:03:47	male	128192	37822	-1	37794	130175	128215	-1	128192	438232	430380	-1	430367	17				1	8	15	phaseUPFAce	phaseXPface	20	NM05	1610180	1609880	1610180	1609872	l	1609872	1608267	1609872	1608254	1605
GofDak_1024-768_new	13	3	20	<?xml version="1.0"?>\n<Clock xmlns:dt="urn:schemas-microsoft-com:datatypes"><Description dt:dt="string">E-Prime Primary Realtime Clock</Description><StartTime><Timestamp dt:dt="int">0</Timestamp><DateUtc dt:dt="string">2017-05-11T13:03:47Z</DateUtc></StartTime><FrequencyChanges><FrequencyChange><Frequency dt:dt="r8">3312929</Frequency><Timestamp dt:dt="r8">61216126331</Timestamp><Current dt:dt="…	75.028	2305331	2301831	2305331	2301811	1	right	1086796712	2017-11-05	15:03:47	13:03:47	male	128192	37822	-1	37794	130175	128215	-1	128192	438232	430380	-1	430367	18				2	8	16	phaseINVFAce	phaseXPface	1	NF105	1664973	1664673	1664973	1664659	d	1664659	1662780	1664659	1662767	1879
GofDak_1024-768_new	13	3	20	<?xml version="1.0"?>\n<Clock xmlns:dt="urn:schemas-microsoft-com:datatypes"><Description dt:dt="string">E-Prime Primary Realtime Clock</Description><StartTime><Timestamp dt:dt="int">0</Timestamp><DateUtc dt:dt="string">2017-05-11T13:03:47Z</DateUtc></StartTime><FrequencyChanges><FrequencyChange><Frequency dt:dt="r8">3312929</Frequency><Timestamp dt:dt="r8">61216126331</Timestamp><Current dt:dt="…	75.028	2305331	2301831	2305331	2301811	1	right	1086796712	2017-11-05	15:03:47	13:03:47	male	128192	37822	-1	37794	130175	128215	-1	128192	438232	430380	-1	430367	18				2	8	16	phaseINVFAce	phaseXPface	2	NF01	1668038	1667738	1668038	1667725	d	1667725	1666072	1667725	1666067	1653
GofDak_1024-768_new	13	3	20	<?xml version="1.0"?>\n<Clock xmlns:dt="urn:schemas-microsoft-com:datatypes"><Description dt:dt="string">E-Prime Primary Realtime Clock</Description><StartTime><Timestamp dt:dt="int">0</Timestamp><DateUtc dt:dt="string">2017-05-11T13:03:47Z</DateUtc></StartTime><FrequencyChanges><FrequencyChange><Frequency dt:dt="r8">3312929</Frequency><Timestamp dt:dt="r8">61216126331</Timestamp><Current dt:dt="…	75.028	2305331	2301831	2305331	2301811	1	right	1086796712	2017-11-05	15:03:47	13:03:47	male	128192	37822	-1	37794	130175	128215	-1	128192	438232	430380	-1	430367	18				2	8	16	phaseINVFAce	phaseXPface	3	NF27	1671503	1671203	1671503	1671194	l	1671194	1669324	1671194	1669307	1870
GofDak_1024-768_new	13	3	20	<?xml version="1.0"?>\n<Clock xmlns:dt="urn:schemas-microsoft-com:datatypes"><Description dt:dt="string">E-Prime Primary Realtime Clock</Description><StartTime><Timestamp dt:dt="int">0</Timestamp><DateUtc dt:dt="string">2017-05-11T13:03:47Z</DateUtc></StartTime><FrequencyChanges><FrequencyChange><Frequency dt:dt="r8">3312929</Frequency><Timestamp dt:dt="r8">61216126331</Timestamp><Current dt:dt="…	75.028	2305331	2301831	2305331	2301811	1	right	1086796712	2017-11-05	15:03:47	13:03:47	male	128192	37822	-1	37794	130175	128215	-1	128192	438232	430380	-1	430367	18				2	8	16	phaseINVFAce	phaseXPface	4	NM02	1674569	1674269	1674569	1674257	d	1674257	1672470	1674257	1672459	1787
GofDak_1024-768_new	13	3	20	<?xml version="1.0"?>\n<Clock xmlns:dt="urn:schemas-microsoft-com:datatypes"><Description dt:dt="string">E-Prime Primary Realtime Clock</Description><StartTime><Timestamp dt:dt="int">0</Timestamp><DateUtc dt:dt="string">2017-05-11T13:03:47Z</DateUtc></StartTime><FrequencyChanges><FrequencyChange><Frequency dt:dt="r8">3312929</Frequency><Timestamp dt:dt="r8">61216126331</Timestamp><Current dt:dt="…	75.028	2305331	2301831	2305331	2301811	1	right	1086796712	2017-11-05	15:03:47	13:03:47	male	128192	37822	-1	37794	130175	128215	-1	128192	438232	430380	-1	430367	18				2	8	16	phaseINVFAce	phaseXPface	5	NM09	1677514	1677214	1677514	1677201	l	1677201	1675695	1677201	1675682	1506
GofDak_1024-768_new	13	3	20	<?xml version="1.0"?>\n<Clock xmlns:dt="urn:schemas-microsoft-com:datatypes"><Description dt:dt="string">E-Prime Primary Realtime Clock</Description><StartTime><Timestamp dt:dt="int">0</Timestamp><DateUtc dt:dt="string">2017-05-11T13:03:47Z</DateUtc></StartTime><FrequencyChanges><FrequencyChange><Frequency dt:dt="r8">3312929</Frequency><Timestamp dt:dt="r8">61216126331</Timestamp><Current dt:dt="…	75.028	2305331	2301831	2305331	2301811	1	right	1086796712	2017-11-05	15:03:47	13:03:47	male	128192	37822	-1	37794	130175	128215	-1	128192	438232	430380	-1	430367	18				2	8	16	phaseINVFAce	phaseXPface	6	NF06	1681446	1681146	1681446	1681135	d	1681135	1679187	1681135	1679170	1948
GofDak_1024-768_new	13	3	20	<?xml version="1.0"?>\n<Clock xmlns:dt="urn:schemas-microsoft-com:datatypes"><Description dt:dt="string">E-Prime Primary Realtime Clock</Description><StartTime><Timestamp dt:dt="int">0</Timestamp><DateUtc dt:dt="string">2017-05-11T13:03:47Z</DateUtc></StartTime><FrequencyChanges><FrequencyChange><Frequency dt:dt="r8">3312929</Frequency><Timestamp dt:dt="r8">61216126331</Timestamp><Current dt:dt="…	75.028	2305331	2301831	2305331	2301811	1	right	1086796712	2017-11-05	15:03:47	13:03:47	male	128192	37822	-1	37794	130175	128215	-1	128192	438232	430380	-1	430367	18				2	8	16	phaseINVFAce	phaseXPface	7	NM02	1684538	1684238	1684538	1684235	l	1684235	1682626	1684235	1682618	1609
GofDak_1024-768_new	13	3	20	<?xml version="1.0"?>\n<Clock xmlns:dt="urn:schemas-microsoft-com:datatypes"><Description dt:dt="string">E-Prime Primary Realtime Clock</Description><StartTime><Timestamp dt:dt="int">0</Timestamp><DateUtc dt:dt="string">2017-05-11T13:03:47Z</DateUtc></StartTime><FrequencyChanges><FrequencyChange><Frequency dt:dt="r8">3312929</Frequency><Timestamp dt:dt="r8">61216126331</Timestamp><Current dt:dt="…	75.028	2305331	2301831	2305331	2301811	1	right	1086796712	2017-11-05	15:03:47	13:03:47	male	128192	37822	-1	37794	130175	128215	-1	128192	438232	430380	-1	430367	18				2	8	16	phaseINVFAce	phaseXPface	8	NF11	1688097	1687797	1688097	1687793	d	1687793	1686064	1687793	1686050	1729
GofDak_1024-768_new	13	3	20	<?xml version="1.0"?>\n<Clock xmlns:dt="urn:schemas-microsoft-com:datatypes"><Description dt:dt="string">E-Prime Primary Realtime Clock</Description><StartTime><Timestamp dt:dt="int">0</Timestamp><DateUtc dt:dt="string">2017-05-11T13:03:47Z</DateUtc></StartTime><FrequencyChanges><FrequencyChange><Frequency dt:dt="r8">3312929</Frequency><Timestamp dt:dt="r8">61216126331</Timestamp><Current dt:dt="…	75.028	2305331	2301831	2305331	2301811	1	right	1086796712	2017-11-05	15:03:47	13:03:47	male	128192	37822	-1	37794	130175	128215	-1	128192	438232	430380	-1	430367	18				2	8	16	phaseINVFAce	phaseXPface	9	NM09	1691696	1691396	1691696	1691382	d	1691382	1689570	1691382	1689554	1812
GofDak_1024-768_new	13	3	20	<?xml version="1.0"?>\n<Clock xmlns:dt="urn:schemas-microsoft-com:datatypes"><Description dt:dt="string">E-Prime Primary Realtime Clock</Description><StartTime><Timestamp dt:dt="int">0</Timestamp><DateUtc dt:dt="string">2017-05-11T13:03:47Z</DateUtc></StartTime><FrequencyChanges><FrequencyChange><Frequency dt:dt="r8">3312929</Frequency><Timestamp dt:dt="r8">61216126331</Timestamp><Current dt:dt="…	75.028	2305331	2301831	2305331	2301811	1	right	1086796712	2017-11-05	15:03:47	13:03:47	male	128192	37822	-1	37794	130175	128215	-1	128192	438232	430380	-1	430367	18				2	8	16	phaseINVFAce	phaseXPface	10	NF109	1694828	1694528	1694828	1694519	l	1694519	1692782	1694519	1692770	1737
GofDak_1024-768_new	13	3	20	<?xml version="1.0"?>\n<Clock xmlns:dt="urn:schemas-microsoft-com:datatypes"><Description dt:dt="string">E-Prime Primary Realtime Clock</Description><StartTime><Timestamp dt:dt="int">0</Timestamp><DateUtc dt:dt="string">2017-05-11T13:03:47Z</DateUtc></StartTime><FrequencyChanges><FrequencyChange><Frequency dt:dt="r8">3312929</Frequency><Timestamp dt:dt="r8">61216126331</Timestamp><Current dt:dt="…	75.028	2305331	2301831	2305331	2301811	1	right	1086796712	2017-11-05	15:03:47	13:03:47	male	128192	37822	-1	37794	130175	128215	-1	128192	438232	430380	-1	430367	18				2	8	16	phaseINVFAce	phaseXPface	11	NF04	1698000	1697700	1698000	1697691	l	1697691	1696021	1697691	1696009	1670
GofDak_1024-768_new	13	3	20	<?xml version="1.0"?>\n<Clock xmlns:dt="urn:schemas-microsoft-com:datatypes"><Description dt:dt="string">E-Prime Primary Realtime Clock</Description><StartTime><Timestamp dt:dt="int">0</Timestamp><DateUtc dt:dt="string">2017-05-11T13:03:47Z</DateUtc></StartTime><FrequencyChanges><FrequencyChange><Frequency dt:dt="r8">3312929</Frequency><Timestamp dt:dt="r8">61216126331</Timestamp><Current dt:dt="…	75.028	2305331	2301831	2305331	2301811	1	right	1086796712	2017-11-05	15:03:47	13:03:47	male	128192	37822	-1	37794	130175	128215	-1	128192	438232	430380	-1	430367	18				2	8	16	phaseINVFAce	phaseXPface	12	NM13	1701652	1701352	1701652	1701343	d	1701343	1699433	1701343	1699417	1910
GofDak_1024-768_new	13	3	20	<?xml version="1.0"?>\n<Clock xmlns:dt="urn:schemas-microsoft-com:datatypes"><Description dt:dt="string">E-Prime Primary Realtime Clock</Description><StartTime><Timestamp dt:dt="int">0</Timestamp><DateUtc dt:dt="string">2017-05-11T13:03:47Z</DateUtc></StartTime><FrequencyChanges><FrequencyChange><Frequency dt:dt="r8">3312929</Frequency><Timestamp dt:dt="r8">61216126331</Timestamp><Current dt:dt="…	75.028	2305331	2301831	2305331	2301811	1	right	1086796712	2017-11-05	15:03:47	13:03:47	male	128192	37822	-1	37794	130175	128215	-1	128192	438232	430380	-1	430367	18				2	8	16	phaseINVFAce	phaseXPface	13	NM21	1705157	1704857	1705157	1704850	l	1704850	1702898	1704850	1702881	1952
GofDak_1024-768_new	13	3	20	<?xml version="1.0"?>\n<Clock xmlns:dt="urn:schemas-microsoft-com:datatypes"><Description dt:dt="string">E-Prime Primary Realtime Clock</Description><StartTime><Timestamp dt:dt="int">0</Timestamp><DateUtc dt:dt="string">2017-05-11T13:03:47Z</DateUtc></StartTime><FrequencyChanges><FrequencyChange><Frequency dt:dt="r8">3312929</Frequency><Timestamp dt:dt="r8">61216126331</Timestamp><Current dt:dt="…	75.028	2305331	2301831	2305331	2301811	1	right	1086796712	2017-11-05	15:03:47	13:03:47	male	128192	37822	-1	37794	130175	128215	-1	128192	438232	430380	-1	430367	18				2	8	16	phaseINVFAce	phaseXPface	14	NM10	1708503	1708203	1708503	1708194	l	1708194	1706550	1708194	1706537	1644
GofDak_1024-768_new	13	3	20	<?xml version="1.0"?>\n<Clock xmlns:dt="urn:schemas-microsoft-com:datatypes"><Description dt:dt="string">E-Prime Primary Realtime Clock</Description><StartTime><Timestamp dt:dt="int">0</Timestamp><DateUtc dt:dt="string">2017-05-11T13:03:47Z</DateUtc></StartTime><FrequencyChanges><FrequencyChange><Frequency dt:dt="r8">3312929</Frequency><Timestamp dt:dt="r8">61216126331</Timestamp><Current dt:dt="…	75.028	2305331	2301831	2305331	2301811	1	right	1086796712	2017-11-05	15:03:47	13:03:47	male	128192	37822	-1	37794	130175	128215	-1	128192	438232	430380	-1	430367	18				2	8	16	phaseINVFAce	phaseXPface	15	NF04	1711995	1711695	1711995	1711684	d	1711684	1710162	1711684	1710145	1522
GofDak_1024-768_new	13	3	20	<?xml version="1.0"?>\n<Clock xmlns:dt="urn:schemas-microsoft-com:datatypes"><Description dt:dt="string">E-Prime Primary Realtime Clock</Description><StartTime><Timestamp dt:dt="int">0</Timestamp><DateUtc dt:dt="string">2017-05-11T13:03:47Z</DateUtc></StartTime><FrequencyChanges><FrequencyChange><Frequency dt:dt="r8">3312929</Frequency><Timestamp dt:dt="r8">61216126331</Timestamp><Current dt:dt="…	75.028	2305331	2301831	2305331	2301811	1	right	1086796712	2017-11-05	15:03:47	13:03:47	male	128192	37822	-1	37794	130175	128215	-1	128192	438232	430380	-1	430367	18				2	8	16	phaseINVFAce	phaseXPface	16	NM21	1715300	1715000	1715300	1714996	d	1714996	1713267	1714996	1713256	1729
GofDak_1024-768_new	13	3	20	<?xml version="1.0"?>\n<Clock xmlns:dt="urn:schemas-microsoft-com:datatypes"><Description dt:dt="string">E-Prime Primary Realtime Clock</Description><StartTime><Timestamp dt:dt="int">0</Timestamp><DateUtc dt:dt="string">2017-05-11T13:03:47Z</DateUtc></StartTime><FrequencyChanges><FrequencyChange><Frequency dt:dt="r8">3312929</Frequency><Timestamp dt:dt="r8">61216126331</Timestamp><Current dt:dt="…	75.028	2305331	2301831	2305331	2301811	1	right	1086796712	2017-11-05	15:03:47	13:03:47	male	128192	37822	-1	37794	130175	128215	-1	128192	438232	430380	-1	430367	18				2	8	16	phaseINVFAce	phaseXPface	17	NF02	1719152	1718852	1719152	1718845	l	1718845	1717266	1718845	1717256	1579
GofDak_1024-768_new	13	3	20	<?xml version="1.0"?>\n<Clock xmlns:dt="urn:schemas-microsoft-com:datatypes"><Description dt:dt="string">E-Prime Primary Realtime Clock</Description><StartTime><Timestamp dt:dt="int">0</Timestamp><DateUtc dt:dt="string">2017-05-11T13:03:47Z</DateUtc></StartTime><FrequencyChanges><FrequencyChange><Frequency dt:dt="r8">3312929</Frequency><Timestamp dt:dt="r8">61216126331</Timestamp><Current dt:dt="…	75.028	2305331	2301831	2305331	2301811	1	right	1086796712	2017-11-05	15:03:47	13:03:47	male	128192	37822	-1	37794	130175	128215	-1	128192	438232	430380	-1	430367	18				2	8	16	phaseINVFAce	phaseXPface	18	NM10	1723071	1722771	1723071	1722759	l	1722759	1720825	1722759	1720808	1934
GofDak_1024-768_new	13	3	20	<?xml version="1.0"?>\n<Clock xmlns:dt="urn:schemas-microsoft-com:datatypes"><Description dt:dt="string">E-Prime Primary Realtime Clock</Description><StartTime><Timestamp dt:dt="int">0</Timestamp><DateUtc dt:dt="string">2017-05-11T13:03:47Z</DateUtc></StartTime><FrequencyChanges><FrequencyChange><Frequency dt:dt="r8">3312929</Frequency><Timestamp dt:dt="r8">61216126331</Timestamp><Current dt:dt="…	75.028	2305331	2301831	2305331	2301811	1	right	1086796712	2017-11-05	15:03:47	13:03:47	male	128192	37822	-1	37794	130175	128215	-1	128192	438232	430380	-1	430367	18				2	8	16	phaseINVFAce	phaseXPface	19	NF04	1726429	1726129	1726429	1726114	l	1726114	1724343	1726114	1724328	1771
GofDak_1024-768_new	13	3	20	<?xml version="1.0"?>\n<Clock xmlns:dt="urn:schemas-microsoft-com:datatypes"><Description dt:dt="string">E-Prime Primary Realtime Clock</Description><StartTime><Timestamp dt:dt="int">0</Timestamp><DateUtc dt:dt="string">2017-05-11T13:03:47Z</DateUtc></StartTime><FrequencyChanges><FrequencyChange><Frequency dt:dt="r8">3312929</Frequency><Timestamp dt:dt="r8">61216126331</Timestamp><Current dt:dt="…	75.028	2305331	2301831	2305331	2301811	1	right	1086796712	2017-11-05	15:03:47	13:03:47	male	128192	37822	-1	37794	130175	128215	-1	128192	438232	430380	-1	430367	18				2	8	16	phaseINVFAce	phaseXPface	20	NM03	1731401	1731101	1731401	1731096	d	1731096	1729115	1731096	1729104	1981
GofDak_1024-768_new	13	3	20	<?xml version="1.0"?>\n<Clock xmlns:dt="urn:schemas-microsoft-com:datatypes"><Description dt:dt="string">E-Prime Primary Realtime Clock</Description><StartTime><Timestamp dt:dt="int">0</Timestamp><DateUtc dt:dt="string">2017-05-11T13:03:47Z</DateUtc></StartTime><FrequencyChanges><FrequencyChange><Frequency dt:dt="r8">3312929</Frequency><Timestamp dt:dt="r8">61216126331</Timestamp><Current dt:dt="…	75.028	2305331	2301831	2305331	2301811	1	right	1086796712	2017-11-05	15:03:47	13:03:47	male	128192	37822	-1	37794	130175	128215	-1	128192	438232	430380	-1	430367	19				2	9	17	phaseINVFAce	phaseXPface	1	NM09	1734933	1734633	1734933	1734620	l	1734620	1732967	1734620	1732960	1653
GofDak_1024-768_new	13	3	20	<?xml version="1.0"?>\n<Clock xmlns:dt="urn:schemas-microsoft-com:datatypes"><Description dt:dt="string">E-Prime Primary Realtime Clock</Description><StartTime><Timestamp dt:dt="int">0</Timestamp><DateUtc dt:dt="string">2017-05-11T13:03:47Z</DateUtc></StartTime><FrequencyChanges><FrequencyChange><Frequency dt:dt="r8">3312929</Frequency><Timestamp dt:dt="r8">61216126331</Timestamp><Current dt:dt="…	75.028	2305331	2301831	2305331	2301811	1	right	1086796712	2017-11-05	15:03:47	13:03:47	male	128192	37822	-1	37794	130175	128215	-1	128192	438232	430380	-1	430367	19				2	9	17	phaseINVFAce	phaseXPface	2	NM101	1738238	1737938	1738238	1737928	l	1737928	1736219	1737928	1736207	1709
GofDak_1024-768_new	13	3	20	<?xml version="1.0"?>\n<Clock xmlns:dt="urn:schemas-microsoft-com:datatypes"><Description dt:dt="string">E-Prime Primary Realtime Clock</Description><StartTime><Timestamp dt:dt="int">0</Timestamp><DateUtc dt:dt="string">2017-05-11T13:03:47Z</DateUtc></StartTime><FrequencyChanges><FrequencyChange><Frequency dt:dt="r8">3312929</Frequency><Timestamp dt:dt="r8">61216126331</Timestamp><Current dt:dt="…	75.028	2305331	2301831	2305331	2301811	1	right	1086796712	2017-11-05	15:03:47	13:03:47	male	128192	37822	-1	37794	130175	128215	-1	128192	438232	430380	-1	430367	19				2	9	17	phaseINVFAce	phaseXPface	3	NF106	1741397	1741097	1741397	1741084	d	1741084	1739284	1741084	1739279	1800
GofDak_1024-768_new	13	3	20	<?xml version="1.0"?>\n<Clock xmlns:dt="urn:schemas-microsoft-com:datatypes"><Description dt:dt="string">E-Prime Primary Realtime Clock</Description><StartTime><Timestamp dt:dt="int">0</Timestamp><DateUtc dt:dt="string">2017-05-11T13:03:47Z</DateUtc></StartTime><FrequencyChanges><FrequencyChange><Frequency dt:dt="r8">3312929</Frequency><Timestamp dt:dt="r8">61216126331</Timestamp><Current dt:dt="…	75.028	2305331	2301831	2305331	2301811	1	right	1086796712	2017-11-05	15:03:47	13:03:47	male	128192	37822	-1	37794	130175	128215	-1	128192	438232	430380	-1	430367	19				2	9	17	phaseINVFAce	phaseXPface	4	NF11	1744489	1744189	1744489	1744181	d	1744181	1742456	1744181	1742439	1725
GofDak_1024-768_new	13	3	20	<?xml version="1.0"?>\n<Clock xmlns:dt="urn:schemas-microsoft-com:datatypes"><Description dt:dt="string">E-Prime Primary Realtime Clock</Description><StartTime><Timestamp dt:dt="int">0</Timestamp><DateUtc dt:dt="string">2017-05-11T13:03:47Z</DateUtc></StartTime><FrequencyChanges><FrequencyChange><Frequency dt:dt="r8">3312929</Frequency><Timestamp dt:dt="r8">61216126331</Timestamp><Current dt:dt="…	75.028	2305331	2301831	2305331	2301811	1	right	1086796712	2017-11-05	15:03:47	13:03:47	male	128192	37822	-1	37794	130175	128215	-1	128192	438232	430380	-1	430367	19				2	9	17	phaseINVFAce	phaseXPface	5	NM04	1749301	1749001	1749301	1748986	l	1748986	1747228	1748986	1747215	1758
GofDak_1024-768_new	13	3	20	<?xml version="1.0"?>\n<Clock xmlns:dt="urn:schemas-microsoft-com:datatypes"><Description dt:dt="string">E-Prime Primary Realtime Clock</Description><StartTime><Timestamp dt:dt="int">0</Timestamp><DateUtc dt:dt="string">2017-05-11T13:03:47Z</DateUtc></StartTime><FrequencyChanges><FrequencyChange><Frequency dt:dt="r8">3312929</Frequency><Timestamp dt:dt="r8">61216126331</Timestamp><Current dt:dt="…	75.028	2305331	2301831	2305331	2301811	1	right	1086796712	2017-11-05	15:03:47	13:03:47	male	128192	37822	-1	37794	130175	128215	-1	128192	438232	430380	-1	430367	19				2	9	17	phaseINVFAce	phaseXPface	6	NM05	1752606	1752306	1752606	1752297	d	1752297	1750347	1752297	1750335	1950
GofDak_1024-768_new	13	3	20	<?xml version="1.0"?>\n<Clock xmlns:dt="urn:schemas-microsoft-com:datatypes"><Description dt:dt="string">E-Prime Primary Realtime Clock</Description><StartTime><Timestamp dt:dt="int">0</Timestamp><DateUtc dt:dt="string">2017-05-11T13:03:47Z</DateUtc></StartTime><FrequencyChanges><FrequencyChange><Frequency dt:dt="r8">3312929</Frequency><Timestamp dt:dt="r8">61216126331</Timestamp><Current dt:dt="…	75.028	2305331	2301831	2305331	2301811	1	right	1086796712	2017-11-05	15:03:47	13:03:47	male	128192	37822	-1	37794	130175	128215	-1	128192	438232	430380	-1	430367	19				2	9	17	phaseINVFAce	phaseXPface	7	NF27	1755978	1755678	1755978	1755666	l	1755666	1753932	1755666	1753918	1734
GofDak_1024-768_new	13	3	20	<?xml version="1.0"?>\n<Clock xmlns:dt="urn:schemas-microsoft-com:datatypes"><Description dt:dt="string">E-Prime Primary Realtime Clock</Description><StartTime><Timestamp dt:dt="int">0</Timestamp><DateUtc dt:dt="string">2017-05-11T13:03:47Z</DateUtc></StartTime><FrequencyChanges><FrequencyChange><Frequency dt:dt="r8">3312929</Frequency><Timestamp dt:dt="r8">61216126331</Timestamp><Current dt:dt="…	75.028	2305331	2301831	2305331	2301811	1	right	1086796712	2017-11-05	15:03:47	13:03:47	male	128192	37822	-1	37794	130175	128215	-1	128192	438232	430380	-1	430367	19				2	9	17	phaseINVFAce	phaseXPface	8	NF106	1760763	1760463	1760763	1760453	l	1760453	1758557	1760453	1758542	1896
GofDak_1024-768_new	13	3	20	<?xml version="1.0"?>\n<Clock xmlns:dt="urn:schemas-microsoft-com:datatypes"><Description dt:dt="string">E-Prime Primary Realtime Clock</Description><StartTime><Timestamp dt:dt="int">0</Timestamp><DateUtc dt:dt="string">2017-05-11T13:03:47Z</DateUtc></StartTime><FrequencyChanges><FrequencyChange><Frequency dt:dt="r8">3312929</Frequency><Timestamp dt:dt="r8">61216126331</Timestamp><Current dt:dt="…	75.028	2305331	2301831	2305331	2301811	1	right	1086796712	2017-11-05	15:03:47	13:03:47	male	128192	37822	-1	37794	130175	128215	-1	128192	438232	430380	-1	430367	19				2	9	17	phaseINVFAce	phaseXPface	9	NF105	1764188	1763888	1764188	1763878	d	1763878	1761942	1763878	1761934	1936
GofDak_1024-768_new	13	3	20	<?xml version="1.0"?>\n<Clock xmlns:dt="urn:schemas-microsoft-com:datatypes"><Description dt:dt="string">E-Prime Primary Realtime Clock</Description><StartTime><Timestamp dt:dt="int">0</Timestamp><DateUtc dt:dt="string">2017-05-11T13:03:47Z</DateUtc></StartTime><FrequencyChanges><FrequencyChange><Frequency dt:dt="r8">3312929</Frequency><Timestamp dt:dt="r8">61216126331</Timestamp><Current dt:dt="…	75.028	2305331	2301831	2305331	2301811	1	right	1086796712	2017-11-05	15:03:47	13:03:47	male	128192	37822	-1	37794	130175	128215	-1	128192	438232	430380	-1	430367	19				2	9	17	phaseINVFAce	phaseXPface	10	NM13	1767560	1767260	1767560	1767253	l	1767253	1765461	1767253	1765446	1792
GofDak_1024-768_new	13	3	20	<?xml version="1.0"?>\n<Clock xmlns:dt="urn:schemas-microsoft-com:datatypes"><Description dt:dt="string">E-Prime Primary Realtime Clock</Description><StartTime><Timestamp dt:dt="int">0</Timestamp><DateUtc dt:dt="string">2017-05-11T13:03:47Z</DateUtc></StartTime><FrequencyChanges><FrequencyChange><Frequency dt:dt="r8">3312929</Frequency><Timestamp dt:dt="r8">61216126331</Timestamp><Current dt:dt="…	75.028	2305331	2301831	2305331	2301811	1	right	1086796712	2017-11-05	15:03:47	13:03:47	male	128192	37822	-1	37794	130175	128215	-1	128192	438232	430380	-1	430367	19				2	9	17	phaseINVFAce	phaseXPface	11	NM04	1770972	1770672	1770972	1770658	l	1770658	1768806	1770658	1768790	1852
GofDak_1024-768_new	13	3	20	<?xml version="1.0"?>\n<Clock xmlns:dt="urn:schemas-microsoft-com:datatypes"><Description dt:dt="string">E-Prime Primary Realtime Clock</Description><StartTime><Timestamp dt:dt="int">0</Timestamp><DateUtc dt:dt="string">2017-05-11T13:03:47Z</DateUtc></StartTime><FrequencyChanges><FrequencyChange><Frequency dt:dt="r8">3312929</Frequency><Timestamp dt:dt="r8">61216126331</Timestamp><Current dt:dt="…	75.028	2305331	2301831	2305331	2301811	1	right	1086796712	2017-11-05	15:03:47	13:03:47	male	128192	37822	-1	37794	130175	128215	-1	128192	438232	430380	-1	430367	19				2	9	17	phaseINVFAce	phaseXPface	12	NF106	1774105	1773805	1774105	1773795	l	1773795	1771939	1773795	1771934	1856
GofDak_1024-768_new	13	3	20	<?xml version="1.0"?>\n<Clock xmlns:dt="urn:schemas-microsoft-com:datatypes"><Description dt:dt="string">E-Prime Primary Realtime Clock</Description><StartTime><Timestamp dt:dt="int">0</Timestamp><DateUtc dt:dt="string">2017-05-11T13:03:47Z</DateUtc></StartTime><FrequencyChanges><FrequencyChange><Frequency dt:dt="r8">3312929</Frequency><Timestamp dt:dt="r8">61216126331</Timestamp><Current dt:dt="…	75.028	2305331	2301831	2305331	2301811	1	right	1086796712	2017-11-05	15:03:47	13:03:47	male	128192	37822	-1	37794	130175	128215	-1	128192	438232	430380	-1	430367	19				2	9	17	phaseINVFAce	phaseXPface	13	NF06	1777437	1777137	1777437	1777122	l	1777122	1775204	1777122	1775197	1918
GofDak_1024-768_new	13	3	20	<?xml version="1.0"?>\n<Clock xmlns:dt="urn:schemas-microsoft-com:datatypes"><Description dt:dt="string">E-Prime Primary Realtime Clock</Description><StartTime><Timestamp dt:dt="int">0</Timestamp><DateUtc dt:dt="string">2017-05-11T13:03:47Z</DateUtc></StartTime><FrequencyChanges><FrequencyChange><Frequency dt:dt="r8">3312929</Frequency><Timestamp dt:dt="r8">61216126331</Timestamp><Current dt:dt="…	75.028	2305331	2301831	2305331	2301811	1	right	1086796712	2017-11-05	15:03:47	13:03:47	male	128192	37822	-1	37794	130175	128215	-1	128192	438232	430380	-1	430367	19				2	9	17	phaseINVFAce	phaseXPface	14	NM08	1780809	1780509	1780809	1780500	d	1780500	1778883	1780500	1778877	1617
GofDak_1024-768_new	13	3	20	<?xml version="1.0"?>\n<Clock xmlns:dt="urn:schemas-microsoft-com:datatypes"><Description dt:dt="string">E-Prime Primary Realtime Clock</Description><StartTime><Timestamp dt:dt="int">0</Timestamp><DateUtc dt:dt="string">2017-05-11T13:03:47Z</DateUtc></StartTime><FrequencyChanges><FrequencyChange><Frequency dt:dt="r8">3312929</Frequency><Timestamp dt:dt="r8">61216126331</Timestamp><Current dt:dt="…	75.028	2305331	2301831	2305331	2301811	1	right	1086796712	2017-11-05	15:03:47	13:03:47	male	128192	37822	-1	37794	130175	128215	-1	128192	438232	430380	-1	430367	19				2	9	17	phaseINVFAce	phaseXPface	15	NF109	1784594	1784294	1784594	1784290	d	1784290	1782601	1784290	1782589	1689
GofDak_1024-768_new	13	3	20	<?xml version="1.0"?>\n<Clock xmlns:dt="urn:schemas-microsoft-com:datatypes"><Description dt:dt="string">E-Prime Primary Realtime Clock</Description><StartTime><Timestamp dt:dt="int">0</Timestamp><DateUtc dt:dt="string">2017-05-11T13:03:47Z</DateUtc></StartTime><FrequencyChanges><FrequencyChange><Frequency dt:dt="r8">3312929</Frequency><Timestamp dt:dt="r8">61216126331</Timestamp><Current dt:dt="…	75.028	2305331	2301831	2305331	2301811	1	right	1086796712	2017-11-05	15:03:47	13:03:47	male	128192	37822	-1	37794	130175	128215	-1	128192	438232	430380	-1	430367	19				2	9	17	phaseINVFAce	phaseXPface	16	NF09	1788313	1788013	1788313	1788010	d	1788010	1786093	1788010	1786085	1917
GofDak_1024-768_new	13	3	20	<?xml version="1.0"?>\n<Clock xmlns:dt="urn:schemas-microsoft-com:datatypes"><Description dt:dt="string">E-Prime Primary Realtime Clock</Description><StartTime><Timestamp dt:dt="int">0</Timestamp><DateUtc dt:dt="string">2017-05-11T13:03:47Z</DateUtc></StartTime><FrequencyChanges><FrequencyChange><Frequency dt:dt="r8">3312929</Frequency><Timestamp dt:dt="r8">61216126331</Timestamp><Current dt:dt="…	75.028	2305331	2301831	2305331	2301811	1	right	1086796712	2017-11-05	15:03:47	13:03:47	male	128192	37822	-1	37794	130175	128215	-1	128192	438232	430380	-1	430367	19				2	9	17	phaseINVFAce	phaseXPface	17	NF02	1791751	1791451	1791751	1791437	l	1791437	1789452	1791437	1789445	1985
GofDak_1024-768_new	13	3	20	<?xml version="1.0"?>\n<Clock xmlns:dt="urn:schemas-microsoft-com:datatypes"><Description dt:dt="string">E-Prime Primary Realtime Clock</Description><StartTime><Timestamp dt:dt="int">0</Timestamp><DateUtc dt:dt="string">2017-05-11T13:03:47Z</DateUtc></StartTime><FrequencyChanges><FrequencyChange><Frequency dt:dt="r8">3312929</Frequency><Timestamp dt:dt="r8">61216126331</Timestamp><Current dt:dt="…	75.028	2305331	2301831	2305331	2301811	1	right	1086796712	2017-11-05	15:03:47	13:03:47	male	128192	37822	-1	37794	130175	128215	-1	128192	438232	430380	-1	430367	19				2	9	17	phaseINVFAce	phaseXPface	18	NF04	1794843	1794543	1794843	1794534	d	1794534	1792984	1794534	1792973	1550
GofDak_1024-768_new	13	3	20	<?xml version="1.0"?>\n<Clock xmlns:dt="urn:schemas-microsoft-com:datatypes"><Description dt:dt="string">E-Prime Primary Realtime Clock</Description><StartTime><Timestamp dt:dt="int">0</Timestamp><DateUtc dt:dt="string">2017-05-11T13:03:47Z</DateUtc></StartTime><FrequencyChanges><FrequencyChange><Frequency dt:dt="r8">3312929</Frequency><Timestamp dt:dt="r8">61216126331</Timestamp><Current dt:dt="…	75.028	2305331	2301831	2305331	2301811	1	right	1086796712	2017-11-05	15:03:47	13:03:47	male	128192	37822	-1	37794	130175	128215	-1	128192	438232	430380	-1	430367	19				2	9	17	phaseINVFAce	phaseXPface	19	NM101	1797882	1797582	1797882	1797570	l	1797570	1795943	1797570	1795932	1627
GofDak_1024-768_new	13	3	20	<?xml version="1.0"?>\n<Clock xmlns:dt="urn:schemas-microsoft-com:datatypes"><Description dt:dt="string">E-Prime Primary Realtime Clock</Description><StartTime><Timestamp dt:dt="int">0</Timestamp><DateUtc dt:dt="string">2017-05-11T13:03:47Z</DateUtc></StartTime><FrequencyChanges><FrequencyChange><Frequency dt:dt="r8">3312929</Frequency><Timestamp dt:dt="r8">61216126331</Timestamp><Current dt:dt="…	75.028	2305331	2301831	2305331	2301811	1	right	1086796712	2017-11-05	15:03:47	13:03:47	male	128192	37822	-1	37794	130175	128215	-1	128192	438232	430380	-1	430367	19				2	9	17	phaseINVFAce	phaseXPface	20	NF109	1801148	1800848	1801148	1800838	d	1800838	1798915	1800838	1798900	1923
GofDak_1024-768_new	13	3	20	<?xml version="1.0"?>\n<Clock xmlns:dt="urn:schemas-microsoft-com:datatypes"><Description dt:dt="string">E-Prime Primary Realtime Clock</Description><StartTime><Timestamp dt:dt="int">0</Timestamp><DateUtc dt:dt="string">2017-05-11T13:03:47Z</DateUtc></StartTime><FrequencyChanges><FrequencyChange><Frequency dt:dt="r8">3312929</Frequency><Timestamp dt:dt="r8">61216126331</Timestamp><Current dt:dt="…	75.028	2305331	2301831	2305331	2301811	1	right	1086796712	2017-11-05	15:03:47	13:03:47	male	128192	37822	-1	37794	130175	128215	-1	128192	438232	430380	-1	430367	20				1	9	18	phaseUPFAce	phaseXPface	1	NF09	1804493	1804193	1804493	1804181	d	1804181	1802474	1804181	1802468	1707
GofDak_1024-768_new	13	3	20	<?xml version="1.0"?>\n<Clock xmlns:dt="urn:schemas-microsoft-com:datatypes"><Description dt:dt="string">E-Prime Primary Realtime Clock</Description><StartTime><Timestamp dt:dt="int">0</Timestamp><DateUtc dt:dt="string">2017-05-11T13:03:47Z</DateUtc></StartTime><FrequencyChanges><FrequencyChange><Frequency dt:dt="r8">3312929</Frequency><Timestamp dt:dt="r8">61216126331</Timestamp><Current dt:dt="…	75.028	2305331	2301831	2305331	2301811	1	right	1086796712	2017-11-05	15:03:47	13:03:47	male	128192	37822	-1	37794	130175	128215	-1	128192	438232	430380	-1	430367	20				1	9	18	phaseUPFAce	phaseXPface	2	NF105	1807559	1807259	1807559	1807251	l	1807251	1805539	1807251	1805524	1712
GofDak_1024-768_new	13	3	20	<?xml version="1.0"?>\n<Clock xmlns:dt="urn:schemas-microsoft-com:datatypes"><Description dt:dt="string">E-Prime Primary Realtime Clock</Description><StartTime><Timestamp dt:dt="int">0</Timestamp><DateUtc dt:dt="string">2017-05-11T13:03:47Z</DateUtc></StartTime><FrequencyChanges><FrequencyChange><Frequency dt:dt="r8">3312929</Frequency><Timestamp dt:dt="r8">61216126331</Timestamp><Current dt:dt="…	75.028	2305331	2301831	2305331	2301811	1	right	1086796712	2017-11-05	15:03:47	13:03:47	male	128192	37822	-1	37794	130175	128215	-1	128192	438232	430380	-1	430367	20				1	9	18	phaseUPFAce	phaseXPface	3	NM02	1810384	1810084	1810384	1810074	d	1810074	1808485	1810074	1808476	1589
GofDak_1024-768_new	13	3	20	<?xml version="1.0"?>\n<Clock xmlns:dt="urn:schemas-microsoft-com:datatypes"><Description dt:dt="string">E-Prime Primary Realtime Clock</Description><StartTime><Timestamp dt:dt="int">0</Timestamp><DateUtc dt:dt="string">2017-05-11T13:03:47Z</DateUtc></StartTime><FrequencyChanges><FrequencyChange><Frequency dt:dt="r8">3312929</Frequency><Timestamp dt:dt="r8">61216126331</Timestamp><Current dt:dt="…	75.028	2305331	2301831	2305331	2301811	1	right	1086796712	2017-11-05	15:03:47	13:03:47	male	128192	37822	-1	37794	130175	128215	-1	128192	438232	430380	-1	430367	20				1	9	18	phaseUPFAce	phaseXPface	4	NM09	1813796	1813496	1813796	1813491	d	1813491	1811550	1813491	1811540	1941
GofDak_1024-768_new	13	3	20	<?xml version="1.0"?>\n<Clock xmlns:dt="urn:schemas-microsoft-com:datatypes"><Description dt:dt="string">E-Prime Primary Realtime Clock</Description><StartTime><Timestamp dt:dt="int">0</Timestamp><DateUtc dt:dt="string">2017-05-11T13:03:47Z</DateUtc></StartTime><FrequencyChanges><FrequencyChange><Frequency dt:dt="r8">3312929</Frequency><Timestamp dt:dt="r8">61216126331</Timestamp><Current dt:dt="…	75.028	2305331	2301831	2305331	2301811	1	right	1086796712	2017-11-05	15:03:47	13:03:47	male	128192	37822	-1	37794	130175	128215	-1	128192	438232	430380	-1	430367	20				1	9	18	phaseUPFAce	phaseXPface	5	NF04	1818741	1818441	1818741	1818428	d	1818428	1816588	1818428	1816571	1840
GofDak_1024-768_new	13	3	20	<?xml version="1.0"?>\n<Clock xmlns:dt="urn:schemas-microsoft-com:datatypes"><Description dt:dt="string">E-Prime Primary Realtime Clock</Description><StartTime><Timestamp dt:dt="int">0</Timestamp><DateUtc dt:dt="string">2017-05-11T13:03:47Z</DateUtc></StartTime><FrequencyChanges><FrequencyChange><Frequency dt:dt="r8">3312929</Frequency><Timestamp dt:dt="r8">61216126331</Timestamp><Current dt:dt="…	75.028	2305331	2301831	2305331	2301811	1	right	1086796712	2017-11-05	15:03:47	13:03:47	male	128192	37822	-1	37794	130175	128215	-1	128192	438232	430380	-1	430367	20				1	9	18	phaseUPFAce	phaseXPface	6	NF06	1821980	1821680	1821980	1821672	l	1821672	1819867	1821672	1819851	1805
GofDak_1024-768_new	13	3	20	<?xml version="1.0"?>\n<Clock xmlns:dt="urn:schemas-microsoft-com:datatypes"><Description dt:dt="string">E-Prime Primary Realtime Clock</Description><StartTime><Timestamp dt:dt="int">0</Timestamp><DateUtc dt:dt="string">2017-05-11T13:03:47Z</DateUtc></StartTime><FrequencyChanges><FrequencyChange><Frequency dt:dt="r8">3312929</Frequency><Timestamp dt:dt="r8">61216126331</Timestamp><Current dt:dt="…	75.028	2305331	2301831	2305331	2301811	1	right	1086796712	2017-11-05	15:03:47	13:03:47	male	128192	37822	-1	37794	130175	128215	-1	128192	438232	430380	-1	430367	20				1	9	18	phaseUPFAce	phaseXPface	7	NM08	1825792	1825492	1825792	1825478	l	1825478	1823652	1825478	1823635	1826
GofDak_1024-768_new	13	3	20	<?xml version="1.0"?>\n<Clock xmlns:dt="urn:schemas-microsoft-com:datatypes"><Description dt:dt="string">E-Prime Primary Realtime Clock</Description><StartTime><Timestamp dt:dt="int">0</Timestamp><DateUtc dt:dt="string">2017-05-11T13:03:47Z</DateUtc></StartTime><FrequencyChanges><FrequencyChange><Frequency dt:dt="r8">3312929</Frequency><Timestamp dt:dt="r8">61216126331</Timestamp><Current dt:dt="…	75.028	2305331	2301831	2305331	2301811	1	right	1086796712	2017-11-05	15:03:47	13:03:47	male	128192	37822	-1	37794	130175	128215	-1	128192	438232	430380	-1	430367	20				1	9	18	phaseUPFAce	phaseXPface	8	NF11	1828924	1828624	1828924	1828618	l	1828618	1826891	1828618	1826883	1727
GofDak_1024-768_new	13	3	20	<?xml version="1.0"?>\n<Clock xmlns:dt="urn:schemas-microsoft-com:datatypes"><Description dt:dt="string">E-Prime Primary Realtime Clock</Description><StartTime><Timestamp dt:dt="int">0</Timestamp><DateUtc dt:dt="string">2017-05-11T13:03:47Z</DateUtc></StartTime><FrequencyChanges><FrequencyChange><Frequency dt:dt="r8">3312929</Frequency><Timestamp dt:dt="r8">61216126331</Timestamp><Current dt:dt="…	75.028	2305331	2301831	2305331	2301811	1	right	1086796712	2017-11-05	15:03:47	13:03:47	male	128192	37822	-1	37794	130175	128215	-1	128192	438232	430380	-1	430367	20				1	9	18	phaseUPFAce	phaseXPface	9	NM10	1831709	1831409	1831709	1831402	d	1831402	1829837	1831402	1829819	1565
GofDak_1024-768_new	13	3	20	<?xml version="1.0"?>\n<Clock xmlns:dt="urn:schemas-microsoft-com:datatypes"><Description dt:dt="string">E-Prime Primary Realtime Clock</Description><StartTime><Timestamp dt:dt="int">0</Timestamp><DateUtc dt:dt="string">2017-05-11T13:03:47Z</DateUtc></StartTime><FrequencyChanges><FrequencyChange><Frequency dt:dt="r8">3312929</Frequency><Timestamp dt:dt="r8">61216126331</Timestamp><Current dt:dt="…	75.028	2305331	2301831	2305331	2301811	1	right	1086796712	2017-11-05	15:03:47	13:03:47	male	128192	37822	-1	37794	130175	128215	-1	128192	438232	430380	-1	430367	20				1	9	18	phaseUPFAce	phaseXPface	10	NM10	1834868	1834568	1834868	1834557	l	1834557	1832889	1834557	1832883	1668
GofDak_1024-768_new	13	3	20	<?xml version="1.0"?>\n<Clock xmlns:dt="urn:schemas-microsoft-com:datatypes"><Description dt:dt="string">E-Prime Primary Realtime Clock</Description><StartTime><Timestamp dt:dt="int">0</Timestamp><DateUtc dt:dt="string">2017-05-11T13:03:47Z</DateUtc></StartTime><FrequencyChanges><FrequencyChange><Frequency dt:dt="r8">3312929</Frequency><Timestamp dt:dt="r8">61216126331</Timestamp><Current dt:dt="…	75.028	2305331	2301831	2305331	2301811	1	right	1086796712	2017-11-05	15:03:47	13:03:47	male	128192	37822	-1	37794	130175	128215	-1	128192	438232	430380	-1	430367	20				1	9	18	phaseUPFAce	phaseXPface	11	NF106	1837760	1837460	1837760	1837457	d	1837457	1835914	1837457	1835906	1543
GofDak_1024-768_new	13	3	20	<?xml version="1.0"?>\n<Clock xmlns:dt="urn:schemas-microsoft-com:datatypes"><Description dt:dt="string">E-Prime Primary Realtime Clock</Description><StartTime><Timestamp dt:dt="int">0</Timestamp><DateUtc dt:dt="string">2017-05-11T13:03:47Z</DateUtc></StartTime><FrequencyChanges><FrequencyChange><Frequency dt:dt="r8">3312929</Frequency><Timestamp dt:dt="r8">61216126331</Timestamp><Current dt:dt="…	75.028	2305331	2301831	2305331	2301811	1	right	1086796712	2017-11-05	15:03:47	13:03:47	male	128192	37822	-1	37794	130175	128215	-1	128192	438232	430380	-1	430367	20				1	9	18	phaseUPFAce	phaseXPface	12	NM10	1842625	1842325	1842625	1842322	l	1842322	1840459	1842322	1840450	1863
GofDak_1024-768_new	13	3	20	<?xml version="1.0"?>\n<Clock xmlns:dt="urn:schemas-microsoft-com:datatypes"><Description dt:dt="string">E-Prime Primary Realtime Clock</Description><StartTime><Timestamp dt:dt="int">0</Timestamp><DateUtc dt:dt="string">2017-05-11T13:03:47Z</DateUtc></StartTime><FrequencyChanges><FrequencyChange><Frequency dt:dt="r8">3312929</Frequency><Timestamp dt:dt="r8">61216126331</Timestamp><Current dt:dt="…	75.028	2305331	2301831	2305331	2301811	1	right	1086796712	2017-11-05	15:03:47	13:03:47	male	128192	37822	-1	37794	130175	128215	-1	128192	438232	430380	-1	430367	20				1	9	18	phaseUPFAce	phaseXPface	13	NM04	1845917	1845617	1845917	1845614	d	1845614	1843618	1845614	1843602	1996
GofDak_1024-768_new	13	3	20	<?xml version="1.0"?>\n<Clock xmlns:dt="urn:schemas-microsoft-com:datatypes"><Description dt:dt="string">E-Prime Primary Realtime Clock</Description><StartTime><Timestamp dt:dt="int">0</Timestamp><DateUtc dt:dt="string">2017-05-11T13:03:47Z</DateUtc></StartTime><FrequencyChanges><FrequencyChange><Frequency dt:dt="r8">3312929</Frequency><Timestamp dt:dt="r8">61216126331</Timestamp><Current dt:dt="…	75.028	2305331	2301831	2305331	2301811	1	right	1086796712	2017-11-05	15:03:47	13:03:47	male	128192	37822	-1	37794	130175	128215	-1	128192	438232	430380	-1	430367	20				1	9	18	phaseUPFAce	phaseXPface	14	NM05	1849463	1849163	1849463	1849152	d	1849152	1847377	1849152	1847370	1775
GofDak_1024-768_new	13	3	20	<?xml version="1.0"?>\n<Clock xmlns:dt="urn:schemas-microsoft-com:datatypes"><Description dt:dt="string">E-Prime Primary Realtime Clock</Description><StartTime><Timestamp dt:dt="int">0</Timestamp><DateUtc dt:dt="string">2017-05-11T13:03:47Z</DateUtc></StartTime><FrequencyChanges><FrequencyChange><Frequency dt:dt="r8">3312929</Frequency><Timestamp dt:dt="r8">61216126331</Timestamp><Current dt:dt="…	75.028	2305331	2301831	2305331	2301811	1	right	1086796712	2017-11-05	15:03:47	13:03:47	male	128192	37822	-1	37794	130175	128215	-1	128192	438232	430380	-1	430367	20				1	9	18	phaseUPFAce	phaseXPface	15	NM03	1852448	1852148	1852448	1852142	l	1852142	1850549	1852142	1850538	1593
GofDak_1024-768_new	13	3	20	<?xml version="1.0"?>\n<Clock xmlns:dt="urn:schemas-microsoft-com:datatypes"><Description dt:dt="string">E-Prime Primary Realtime Clock</Description><StartTime><Timestamp dt:dt="int">0</Timestamp><DateUtc dt:dt="string">2017-05-11T13:03:47Z</DateUtc></StartTime><FrequencyChanges><FrequencyChange><Frequency dt:dt="r8">3312929</Frequency><Timestamp dt:dt="r8">61216126331</Timestamp><Current dt:dt="…	75.028	2305331	2301831	2305331	2301811	1	right	1086796712	2017-11-05	15:03:47	13:03:47	male	128192	37822	-1	37794	130175	128215	-1	128192	438232	430380	-1	430367	20				1	9	18	phaseUPFAce	phaseXPface	16	NF06	1855394	1855094	1855394	1855091	d	1855091	1853534	1855091	1853522	1557
GofDak_1024-768_new	13	3	20	<?xml version="1.0"?>\n<Clock xmlns:dt="urn:schemas-microsoft-com:datatypes"><Description dt:dt="string">E-Prime Primary Realtime Clock</Description><StartTime><Timestamp dt:dt="int">0</Timestamp><DateUtc dt:dt="string">2017-05-11T13:03:47Z</DateUtc></StartTime><FrequencyChanges><FrequencyChange><Frequency dt:dt="r8">3312929</Frequency><Timestamp dt:dt="r8">61216126331</Timestamp><Current dt:dt="…	75.028	2305331	2301831	2305331	2301811	1	right	1086796712	2017-11-05	15:03:47	13:03:47	male	128192	37822	-1	37794	130175	128215	-1	128192	438232	430380	-1	430367	20				1	9	18	phaseUPFAce	phaseXPface	17	NF02	1858606	1858306	1858606	1858292	d	1858292	1856547	1858292	1856537	1745
GofDak_1024-768_new	13	3	20	<?xml version="1.0"?>\n<Clock xmlns:dt="urn:schemas-microsoft-com:datatypes"><Description dt:dt="string">E-Prime Primary Realtime Clock</Description><StartTime><Timestamp dt:dt="int">0</Timestamp><DateUtc dt:dt="string">2017-05-11T13:03:47Z</DateUtc></StartTime><FrequencyChanges><FrequencyChange><Frequency dt:dt="r8">3312929</Frequency><Timestamp dt:dt="r8">61216126331</Timestamp><Current dt:dt="…	75.028	2305331	2301831	2305331	2301811	1	right	1086796712	2017-11-05	15:03:47	13:03:47	male	128192	37822	-1	37794	130175	128215	-1	128192	438232	430380	-1	430367	20				1	9	18	phaseUPFAce	phaseXPface	18	NF09	1861631	1861331	1861631	1861328	d	1861328	1859799	1861328	1859793	1529
GofDak_1024-768_new	13	3	20	<?xml version="1.0"?>\n<Clock xmlns:dt="urn:schemas-microsoft-com:datatypes"><Description dt:dt="string">E-Prime Primary Realtime Clock</Description><StartTime><Timestamp dt:dt="int">0</Timestamp><DateUtc dt:dt="string">2017-05-11T13:03:47Z</DateUtc></StartTime><FrequencyChanges><FrequencyChange><Frequency dt:dt="r8">3312929</Frequency><Timestamp dt:dt="r8">61216126331</Timestamp><Current dt:dt="…	75.028	2305331	2301831	2305331	2301811	1	right	1086796712	2017-11-05	15:03:47	13:03:47	male	128192	37822	-1	37794	130175	128215	-1	128192	438232	430380	-1	430367	20				1	9	18	phaseUPFAce	phaseXPface	19	NF109	1864670	1864370	1864670	1864364	l	1864364	1862824	1864364	1862809	1540
GofDak_1024-768_new	13	3	20	<?xml version="1.0"?>\n<Clock xmlns:dt="urn:schemas-microsoft-com:datatypes"><Description dt:dt="string">E-Prime Primary Realtime Clock</Description><StartTime><Timestamp dt:dt="int">0</Timestamp><DateUtc dt:dt="string">2017-05-11T13:03:47Z</DateUtc></StartTime><FrequencyChanges><FrequencyChange><Frequency dt:dt="r8">3312929</Frequency><Timestamp dt:dt="r8">61216126331</Timestamp><Current dt:dt="…	75.028	2305331	2301831	2305331	2301811	1	right	1086796712	2017-11-05	15:03:47	13:03:47	male	128192	37822	-1	37794	130175	128215	-1	128192	438232	430380	-1	430367	20				1	9	18	phaseUPFAce	phaseXPface	20	NF04	1867709	1867409	1867709	1867398	l	1867398	1865836	1867398	1865825	1562
GofDak_1024-768_new	13	3	20	<?xml version="1.0"?>\n<Clock xmlns:dt="urn:schemas-microsoft-com:datatypes"><Description dt:dt="string">E-Prime Primary Realtime Clock</Description><StartTime><Timestamp dt:dt="int">0</Timestamp><DateUtc dt:dt="string">2017-05-11T13:03:47Z</DateUtc></StartTime><FrequencyChanges><FrequencyChange><Frequency dt:dt="r8">3312929</Frequency><Timestamp dt:dt="r8">61216126331</Timestamp><Current dt:dt="…	75.028	2305331	2301831	2305331	2301811	1	right	1086796712	2017-11-05	15:03:47	13:03:47	male	128192	37822	-1	37794	130175	128215	-1	128192	438232	430380	-1	430367	21				1	10	19	phaseUPFAce	phaseXPface	1	NM09	1875933	1875633	1875933	1875627	d	1875627	1874087	1875627	1874074	1540
GofDak_1024-768_new	13	3	20	<?xml version="1.0"?>\n<Clock xmlns:dt="urn:schemas-microsoft-com:datatypes"><Description dt:dt="string">E-Prime Primary Realtime Clock</Description><StartTime><Timestamp dt:dt="int">0</Timestamp><DateUtc dt:dt="string">2017-05-11T13:03:47Z</DateUtc></StartTime><FrequencyChanges><FrequencyChange><Frequency dt:dt="r8">3312929</Frequency><Timestamp dt:dt="r8">61216126331</Timestamp><Current dt:dt="…	75.028	2305331	2301831	2305331	2301811	1	right	1086796712	2017-11-05	15:03:47	13:03:47	male	128192	37822	-1	37794	130175	128215	-1	128192	438232	430380	-1	430367	21				1	10	19	phaseUPFAce	phaseXPface	2	NM13	1879478	1879178	1879478	1879167	l	1879167	1877259	1879167	1877248	1908
GofDak_1024-768_new	13	3	20	<?xml version="1.0"?>\n<Clock xmlns:dt="urn:schemas-microsoft-com:datatypes"><Description dt:dt="string">E-Prime Primary Realtime Clock</Description><StartTime><Timestamp dt:dt="int">0</Timestamp><DateUtc dt:dt="string">2017-05-11T13:03:47Z</DateUtc></StartTime><FrequencyChanges><FrequencyChange><Frequency dt:dt="r8">3312929</Frequency><Timestamp dt:dt="r8">61216126331</Timestamp><Current dt:dt="…	75.028	2305331	2301831	2305331	2301811	1	right	1086796712	2017-11-05	15:03:47	13:03:47	male	128192	37822	-1	37794	130175	128215	-1	128192	438232	430380	-1	430367	21				1	10	19	phaseUPFAce	phaseXPface	3	NM09	1882490	1882190	1882490	1882182	l	1882182	1880497	1882182	1880480	1685
GofDak_1024-768_new	13	3	20	<?xml version="1.0"?>\n<Clock xmlns:dt="urn:schemas-microsoft-com:datatypes"><Description dt:dt="string">E-Prime Primary Realtime Clock</Description><StartTime><Timestamp dt:dt="int">0</Timestamp><DateUtc dt:dt="string">2017-05-11T13:03:47Z</DateUtc></StartTime><FrequencyChanges><FrequencyChange><Frequency dt:dt="r8">3312929</Frequency><Timestamp dt:dt="r8">61216126331</Timestamp><Current dt:dt="…	75.028	2305331	2301831	2305331	2301811	1	right	1086796712	2017-11-05	15:03:47	13:03:47	male	128192	37822	-1	37794	130175	128215	-1	128192	438232	430380	-1	430367	21				1	10	19	phaseUPFAce	phaseXPface	4	NF106	1885929	1885629	1885929	1885621	d	1885621	1883750	1885621	1883744	1871
GofDak_1024-768_new	13	3	20	<?xml version="1.0"?>\n<Clock xmlns:dt="urn:schemas-microsoft-com:datatypes"><Description dt:dt="string">E-Prime Primary Realtime Clock</Description><StartTime><Timestamp dt:dt="int">0</Timestamp><DateUtc dt:dt="string">2017-05-11T13:03:47Z</DateUtc></StartTime><FrequencyChanges><FrequencyChange><Frequency dt:dt="r8">3312929</Frequency><Timestamp dt:dt="r8">61216126331</Timestamp><Current dt:dt="…	75.028	2305331	2301831	2305331	2301811	1	right	1086796712	2017-11-05	15:03:47	13:03:47	male	128192	37822	-1	37794	130175	128215	-1	128192	438232	430380	-1	430367	21				1	10	19	phaseUPFAce	phaseXPface	5	NF109	1889381	1889081	1889381	1889071	l	1889071	1887415	1889071	1887408	1656
GofDak_1024-768_new	13	3	20	<?xml version="1.0"?>\n<Clock xmlns:dt="urn:schemas-microsoft-com:datatypes"><Description dt:dt="string">E-Prime Primary Realtime Clock</Description><StartTime><Timestamp dt:dt="int">0</Timestamp><DateUtc dt:dt="string">2017-05-11T13:03:47Z</DateUtc></StartTime><FrequencyChanges><FrequencyChange><Frequency dt:dt="r8">3312929</Frequency><Timestamp dt:dt="r8">61216126331</Timestamp><Current dt:dt="…	75.028	2305331	2301831	2305331	2301811	1	right	1086796712	2017-11-05	15:03:47	13:03:47	male	128192	37822	-1	37794	130175	128215	-1	128192	438232	430380	-1	430367	21				1	10	19	phaseUPFAce	phaseXPface	6	NF109	1892313	1892013	1892313	1892003	d	1892003	1890440	1892003	1890432	1563
GofDak_1024-768_new	13	3	20	<?xml version="1.0"?>\n<Clock xmlns:dt="urn:schemas-microsoft-com:datatypes"><Description dt:dt="string">E-Prime Primary Realtime Clock</Description><StartTime><Timestamp dt:dt="int">0</Timestamp><DateUtc dt:dt="string">2017-05-11T13:03:47Z</DateUtc></StartTime><FrequencyChanges><FrequencyChange><Frequency dt:dt="r8">3312929</Frequency><Timestamp dt:dt="r8">61216126331</Timestamp><Current dt:dt="…	75.028	2305331	2301831	2305331	2301811	1	right	1086796712	2017-11-05	15:03:47	13:03:47	male	128192	37822	-1	37794	130175	128215	-1	128192	438232	430380	-1	430367	21				1	10	19	phaseUPFAce	phaseXPface	7	NF106	1895432	1895132	1895432	1895125	l	1895125	1893439	1895125	1893432	1686
GofDak_1024-768_new	13	3	20	<?xml version="1.0"?>\n<Clock xmlns:dt="urn:schemas-microsoft-com:datatypes"><Description dt:dt="string">E-Prime Primary Realtime Clock</Description><StartTime><Timestamp dt:dt="int">0</Timestamp><DateUtc dt:dt="string">2017-05-11T13:03:47Z</DateUtc></StartTime><FrequencyChanges><FrequencyChange><Frequency dt:dt="r8">3312929</Frequency><Timestamp dt:dt="r8">61216126331</Timestamp><Current dt:dt="…	75.028	2305331	2301831	2305331	2301811	1	right	1086796712	2017-11-05	15:03:47	13:03:47	male	128192	37822	-1	37794	130175	128215	-1	128192	438232	430380	-1	430367	21				1	10	19	phaseUPFAce	phaseXPface	8	NF06	1898511	1898211	1898511	1898203	d	1898203	1896451	1898203	1896439	1752
GofDak_1024-768_new	13	3	20	<?xml version="1.0"?>\n<Clock xmlns:dt="urn:schemas-microsoft-com:datatypes"><Description dt:dt="string">E-Prime Primary Realtime Clock</Description><StartTime><Timestamp dt:dt="int">0</Timestamp><DateUtc dt:dt="string">2017-05-11T13:03:47Z</DateUtc></StartTime><FrequencyChanges><FrequencyChange><Frequency dt:dt="r8">3312929</Frequency><Timestamp dt:dt="r8">61216126331</Timestamp><Current dt:dt="…	75.028	2305331	2301831	2305331	2301811	1	right	1086796712	2017-11-05	15:03:47	13:03:47	male	128192	37822	-1	37794	130175	128215	-1	128192	438232	430380	-1	430367	21				1	10	19	phaseUPFAce	phaseXPface	9	NM05	1901790	1901490	1901790	1901483	l	1901483	1899624	1901483	1899615	1859
GofDak_1024-768_new	13	3	20	<?xml version="1.0"?>\n<Clock xmlns:dt="urn:schemas-microsoft-com:datatypes"><Description dt:dt="string">E-Prime Primary Realtime Clock</Description><StartTime><Timestamp dt:dt="int">0</Timestamp><DateUtc dt:dt="string">2017-05-11T13:03:47Z</DateUtc></StartTime><FrequencyChanges><FrequencyChange><Frequency dt:dt="r8">3312929</Frequency><Timestamp dt:dt="r8">61216126331</Timestamp><Current dt:dt="…	75.028	2305331	2301831	2305331	2301811	1	right	1086796712	2017-11-05	15:03:47	13:03:47	male	128192	37822	-1	37794	130175	128215	-1	128192	438232	430380	-1	430367	21				1	10	19	phaseUPFAce	phaseXPface	10	NM02	1905202	1904902	1905202	1904893	l	1904893	1903076	1904893	1903063	1817
GofDak_1024-768_new	13	3	20	<?xml version="1.0"?>\n<Clock xmlns:dt="urn:schemas-microsoft-com:datatypes"><Description dt:dt="string">E-Prime Primary Realtime Clock</Description><StartTime><Timestamp dt:dt="int">0</Timestamp><DateUtc dt:dt="string">2017-05-11T13:03:47Z</DateUtc></StartTime><FrequencyChanges><FrequencyChange><Frequency dt:dt="r8">3312929</Frequency><Timestamp dt:dt="r8">61216126331</Timestamp><Current dt:dt="…	75.028	2305331	2301831	2305331	2301811	1	right	1086796712	2017-11-05	15:03:47	13:03:47	male	128192	37822	-1	37794	130175	128215	-1	128192	438232	430380	-1	430367	21				1	10	19	phaseUPFAce	phaseXPface	11	NM03	1908240	1907940	1908240	1907932	d	1907932	1906274	1907932	1906263	1658
GofDak_1024-768_new	13	3	20	<?xml version="1.0"?>\n<Clock xmlns:dt="urn:schemas-microsoft-com:datatypes"><Description dt:dt="string">E-Prime Primary Realtime Clock</Description><StartTime><Timestamp dt:dt="int">0</Timestamp><DateUtc dt:dt="string">2017-05-11T13:03:47Z</DateUtc></StartTime><FrequencyChanges><FrequencyChange><Frequency dt:dt="r8">3312929</Frequency><Timestamp dt:dt="r8">61216126331</Timestamp><Current dt:dt="…	75.028	2305331	2301831	2305331	2301811	1	right	1086796712	2017-11-05	15:03:47	13:03:47	male	128192	37822	-1	37794	130175	128215	-1	128192	438232	430380	-1	430367	21				1	10	19	phaseUPFAce	phaseXPface	12	NF02	1911492	1911192	1911492	1911189	l	1911189	1909407	1911189	1909391	1782
GofDak_1024-768_new	13	3	20	<?xml version="1.0"?>\n<Clock xmlns:dt="urn:schemas-microsoft-com:datatypes"><Description dt:dt="string">E-Prime Primary Realtime Clock</Description><StartTime><Timestamp dt:dt="int">0</Timestamp><DateUtc dt:dt="string">2017-05-11T13:03:47Z</DateUtc></StartTime><FrequencyChanges><FrequencyChange><Frequency dt:dt="r8">3312929</Frequency><Timestamp dt:dt="r8">61216126331</Timestamp><Current dt:dt="…	75.028	2305331	2301831	2305331	2301811	1	right	1086796712	2017-11-05	15:03:47	13:03:47	male	128192	37822	-1	37794	130175	128215	-1	128192	438232	430380	-1	430367	21				1	10	19	phaseUPFAce	phaseXPface	13	NM09	1914745	1914445	1914745	1914430	l	1914430	1912739	1914430	1912727	1691
GofDak_1024-768_new	13	3	20	<?xml version="1.0"?>\n<Clock xmlns:dt="urn:schemas-microsoft-com:datatypes"><Description dt:dt="string">E-Prime Primary Realtime Clock</Description><StartTime><Timestamp dt:dt="int">0</Timestamp><DateUtc dt:dt="string">2017-05-11T13:03:47Z</DateUtc></StartTime><FrequencyChanges><FrequencyChange><Frequency dt:dt="r8">3312929</Frequency><Timestamp dt:dt="r8">61216126331</Timestamp><Current dt:dt="…	75.028	2305331	2301831	2305331	2301811	1	right	1086796712	2017-11-05	15:03:47	13:03:47	male	128192	37822	-1	37794	130175	128215	-1	128192	438232	430380	-1	430367	21				1	10	19	phaseUPFAce	phaseXPface	14	NM21	1917797	1917497	1917797	1917494	d	1917494	1915951	1917494	1915934	1543
GofDak_1024-768_new	13	3	20	<?xml version="1.0"?>\n<Clock xmlns:dt="urn:schemas-microsoft-com:datatypes"><Description dt:dt="string">E-Prime Primary Realtime Clock</Description><StartTime><Timestamp dt:dt="int">0</Timestamp><DateUtc dt:dt="string">2017-05-11T13:03:47Z</DateUtc></StartTime><FrequencyChanges><FrequencyChange><Frequency dt:dt="r8">3312929</Frequency><Timestamp dt:dt="r8">61216126331</Timestamp><Current dt:dt="…	75.028	2305331	2301831	2305331	2301811	1	right	1086796712	2017-11-05	15:03:47	13:03:47	male	128192	37822	-1	37794	130175	128215	-1	128192	438232	430380	-1	430367	21				1	10	19	phaseUPFAce	phaseXPface	15	NM101	1920889	1920589	1920889	1920584	d	1920584	1919030	1920584	1919014	1554
GofDak_1024-768_new	13	3	20	<?xml version="1.0"?>\n<Clock xmlns:dt="urn:schemas-microsoft-com:datatypes"><Description dt:dt="string">E-Prime Primary Realtime Clock</Description><StartTime><Timestamp dt:dt="int">0</Timestamp><DateUtc dt:dt="string">2017-05-11T13:03:47Z</DateUtc></StartTime><FrequencyChanges><FrequencyChange><Frequency dt:dt="r8">3312929</Frequency><Timestamp dt:dt="r8">61216126331</Timestamp><Current dt:dt="…	75.028	2305331	2301831	2305331	2301811	1	right	1086796712	2017-11-05	15:03:47	13:03:47	male	128192	37822	-1	37794	130175	128215	-1	128192	438232	430380	-1	430367	21				1	10	19	phaseUPFAce	phaseXPface	16	NF106	1924354	1924054	1924354	1924039	l	1924039	1922055	1924039	1922046	1984
GofDak_1024-768_new	13	3	20	<?xml version="1.0"?>\n<Clock xmlns:dt="urn:schemas-microsoft-com:datatypes"><Description dt:dt="string">E-Prime Primary Realtime Clock</Description><StartTime><Timestamp dt:dt="int">0</Timestamp><DateUtc dt:dt="string">2017-05-11T13:03:47Z</DateUtc></StartTime><FrequencyChanges><FrequencyChange><Frequency dt:dt="r8">3312929</Frequency><Timestamp dt:dt="r8">61216126331</Timestamp><Current dt:dt="…	75.028	2305331	2301831	2305331	2301811	1	right	1086796712	2017-11-05	15:03:47	13:03:47	male	128192	37822	-1	37794	130175	128215	-1	128192	438232	430380	-1	430367	21				1	10	19	phaseUPFAce	phaseXPface	17	NF105	1927393	1927093	1927393	1927086	l	1927086	1925507	1927086	1925502	1579
GofDak_1024-768_new	13	3	20	<?xml version="1.0"?>\n<Clock xmlns:dt="urn:schemas-microsoft-com:datatypes"><Description dt:dt="string">E-Prime Primary Realtime Clock</Description><StartTime><Timestamp dt:dt="int">0</Timestamp><DateUtc dt:dt="string">2017-05-11T13:03:47Z</DateUtc></StartTime><FrequencyChanges><FrequencyChange><Frequency dt:dt="r8">3312929</Frequency><Timestamp dt:dt="r8">61216126331</Timestamp><Current dt:dt="…	75.028	2305331	2301831	2305331	2301811	1	right	1086796712	2017-11-05	15:03:47	13:03:47	male	128192	37822	-1	37794	130175	128215	-1	128192	438232	430380	-1	430367	21				1	10	19	phaseUPFAce	phaseXPface	18	NM03	1930539	1930239	1930539	1930227	d	1930227	1928519	1930227	1928510	1708
GofDak_1024-768_new	13	3	20	<?xml version="1.0"?>\n<Clock xmlns:dt="urn:schemas-microsoft-com:datatypes"><Description dt:dt="string">E-Prime Primary Realtime Clock</Description><StartTime><Timestamp dt:dt="int">0</Timestamp><DateUtc dt:dt="string">2017-05-11T13:03:47Z</DateUtc></StartTime><FrequencyChanges><FrequencyChange><Frequency dt:dt="r8">3312929</Frequency><Timestamp dt:dt="r8">61216126331</Timestamp><Current dt:dt="…	75.028	2305331	2301831	2305331	2301811	1	right	1086796712	2017-11-05	15:03:47	13:03:47	male	128192	37822	-1	37794	130175	128215	-1	128192	438232	430380	-1	430367	21				1	10	19	phaseUPFAce	phaseXPface	19	NM09	1934404	1934104	1934404	1934089	l	1934089	1932158	1934089	1932150	1931
GofDak_1024-768_new	13	3	20	<?xml version="1.0"?>\n<Clock xmlns:dt="urn:schemas-microsoft-com:datatypes"><Description dt:dt="string">E-Prime Primary Realtime Clock</Description><StartTime><Timestamp dt:dt="int">0</Timestamp><DateUtc dt:dt="string">2017-05-11T13:03:47Z</DateUtc></StartTime><FrequencyChanges><FrequencyChange><Frequency dt:dt="r8">3312929</Frequency><Timestamp dt:dt="r8">61216126331</Timestamp><Current dt:dt="…	75.028	2305331	2301831	2305331	2301811	1	right	1086796712	2017-11-05	15:03:47	13:03:47	male	128192	37822	-1	37794	130175	128215	-1	128192	438232	430380	-1	430367	21				1	10	19	phaseUPFAce	phaseXPface	20	NM21	1937456	1937156	1937456	1937153	l	1937153	1935463	1937153	1935453	1690
GofDak_1024-768_new	13	3	20	<?xml version="1.0"?>\n<Clock xmlns:dt="urn:schemas-microsoft-com:datatypes"><Description dt:dt="string">E-Prime Primary Realtime Clock</Description><StartTime><Timestamp dt:dt="int">0</Timestamp><DateUtc dt:dt="string">2017-05-11T13:03:47Z</DateUtc></StartTime><FrequencyChanges><FrequencyChange><Frequency dt:dt="r8">3312929</Frequency><Timestamp dt:dt="r8">61216126331</Timestamp><Current dt:dt="…	75.028	2305331	2301831	2305331	2301811	1	right	1086796712	2017-11-05	15:03:47	13:03:47	male	128192	37822	-1	37794	130175	128215	-1	128192	438232	430380	-1	430367	22				2	10	20	phaseINVFAce	phaseXPface	1	NM02	1940801	1940501	1940801	1940497	d	1940497	1938515	1940497	1938509	1982
GofDak_1024-768_new	13	3	20	<?xml version="1.0"?>\n<Clock xmlns:dt="urn:schemas-microsoft-com:datatypes"><Description dt:dt="string">E-Prime Primary Realtime Clock</Description><StartTime><Timestamp dt:dt="int">0</Timestamp><DateUtc dt:dt="string">2017-05-11T13:03:47Z</DateUtc></StartTime><FrequencyChanges><FrequencyChange><Frequency dt:dt="r8">3312929</Frequency><Timestamp dt:dt="r8">61216126331</Timestamp><Current dt:dt="…	75.028	2305331	2301831	2305331	2301811	1	right	1086796712	2017-11-05	15:03:47	13:03:47	male	128192	37822	-1	37794	130175	128215	-1	128192	438232	430380	-1	430367	22				2	10	20	phaseINVFAce	phaseXPface	2	NM03	1944080	1943780	1944080	1943775	d	1943775	1941994	1943775	1941981	1781
GofDak_1024-768_new	13	3	20	<?xml version="1.0"?>\n<Clock xmlns:dt="urn:schemas-microsoft-com:datatypes"><Description dt:dt="string">E-Prime Primary Realtime Clock</Description><StartTime><Timestamp dt:dt="int">0</Timestamp><DateUtc dt:dt="string">2017-05-11T13:03:47Z</DateUtc></StartTime><FrequencyChanges><FrequencyChange><Frequency dt:dt="r8">3312929</Frequency><Timestamp dt:dt="r8">61216126331</Timestamp><Current dt:dt="…	75.028	2305331	2301831	2305331	2301811	1	right	1086796712	2017-11-05	15:03:47	13:03:47	male	128192	37822	-1	37794	130175	128215	-1	128192	438232	430380	-1	430367	22				2	10	20	phaseINVFAce	phaseXPface	3	NM02	1947026	1946726	1947026	1946714	l	1946714	1945140	1946714	1945125	1574
GofDak_1024-768_new	13	3	20	<?xml version="1.0"?>\n<Clock xmlns:dt="urn:schemas-microsoft-com:datatypes"><Description dt:dt="string">E-Prime Primary Realtime Clock</Description><StartTime><Timestamp dt:dt="int">0</Timestamp><DateUtc dt:dt="string">2017-05-11T13:03:47Z</DateUtc></StartTime><FrequencyChanges><FrequencyChange><Frequency dt:dt="r8">3312929</Frequency><Timestamp dt:dt="r8">61216126331</Timestamp><Current dt:dt="…	75.028	2305331	2301831	2305331	2301811	1	right	1086796712	2017-11-05	15:03:47	13:03:47	male	128192	37822	-1	37794	130175	128215	-1	128192	438232	430380	-1	430367	22				2	10	20	phaseINVFAce	phaseXPface	4	NM10	1950478	1950178	1950478	1950171	d	1950171	1948192	1950171	1948181	1979
GofDak_1024-768_new	13	3	20	<?xml version="1.0"?>\n<Clock xmlns:dt="urn:schemas-microsoft-com:datatypes"><Description dt:dt="string">E-Prime Primary Realtime Clock</Description><StartTime><Timestamp dt:dt="int">0</Timestamp><DateUtc dt:dt="string">2017-05-11T13:03:47Z</DateUtc></StartTime><FrequencyChanges><FrequencyChange><Frequency dt:dt="r8">3312929</Frequency><Timestamp dt:dt="r8">61216126331</Timestamp><Current dt:dt="…	75.028	2305331	2301831	2305331	2301811	1	right	1086796712	2017-11-05	15:03:47	13:03:47	male	128192	37822	-1	37794	130175	128215	-1	128192	438232	430380	-1	430367	22				2	10	20	phaseINVFAce	phaseXPface	5	NM10	1953796	1953496	1953796	1953484	l	1953484	1951790	1953484	1951773	1694
GofDak_1024-768_new	13	3	20	<?xml version="1.0"?>\n<Clock xmlns:dt="urn:schemas-microsoft-com:datatypes"><Description dt:dt="string">E-Prime Primary Realtime Clock</Description><StartTime><Timestamp dt:dt="int">0</Timestamp><DateUtc dt:dt="string">2017-05-11T13:03:47Z</DateUtc></StartTime><FrequencyChanges><FrequencyChange><Frequency dt:dt="r8">3312929</Frequency><Timestamp dt:dt="r8">61216126331</Timestamp><Current dt:dt="…	75.028	2305331	2301831	2305331	2301811	1	right	1086796712	2017-11-05	15:03:47	13:03:47	male	128192	37822	-1	37794	130175	128215	-1	128192	438232	430380	-1	430367	22				2	10	20	phaseINVFAce	phaseXPface	6	NF02	1957275	1956975	1957275	1956962	d	1956962	1954963	1956962	1954956	1999
GofDak_1024-768_new	13	3	20	<?xml version="1.0"?>\n<Clock xmlns:dt="urn:schemas-microsoft-com:datatypes"><Description dt:dt="string">E-Prime Primary Realtime Clock</Description><StartTime><Timestamp dt:dt="int">0</Timestamp><DateUtc dt:dt="string">2017-05-11T13:03:47Z</DateUtc></StartTime><FrequencyChanges><FrequencyChange><Frequency dt:dt="r8">3312929</Frequency><Timestamp dt:dt="r8">61216126331</Timestamp><Current dt:dt="…	75.028	2305331	2301831	2305331	2301811	1	right	1086796712	2017-11-05	15:03:47	13:03:47	male	128192	37822	-1	37794	130175	128215	-1	128192	438232	430380	-1	430367	22				2	10	20	phaseINVFAce	phaseXPface	7	NF109	1960767	1960467	1960767	1960453	d	1960453	1958788	1960453	1958780	1665
GofDak_1024-768_new	13	3	20	<?xml version="1.0"?>\n<Clock xmlns:dt="urn:schemas-microsoft-com:datatypes"><Description dt:dt="string">E-Prime Primary Realtime Clock</Description><StartTime><Timestamp dt:dt="int">0</Timestamp><DateUtc dt:dt="string">2017-05-11T13:03:47Z</DateUtc></StartTime><FrequencyChanges><FrequencyChange><Frequency dt:dt="r8">3312929</Frequency><Timestamp dt:dt="r8">61216126331</Timestamp><Current dt:dt="…	75.028	2305331	2301831	2305331	2301811	1	right	1086796712	2017-11-05	15:03:47	13:03:47	male	128192	37822	-1	37794	130175	128215	-1	128192	438232	430380	-1	430367	22				2	10	20	phaseINVFAce	phaseXPface	8	NF106	1964113	1963813	1964113	1963810	l	1963810	1962147	1963810	1962140	1663
GofDak_1024-768_new	13	3	20	<?xml version="1.0"?>\n<Clock xmlns:dt="urn:schemas-microsoft-com:datatypes"><Description dt:dt="string">E-Prime Primary Realtime Clock</Description><StartTime><Timestamp dt:dt="int">0</Timestamp><DateUtc dt:dt="string">2017-05-11T13:03:47Z</DateUtc></StartTime><FrequencyChanges><FrequencyChange><Frequency dt:dt="r8">3312929</Frequency><Timestamp dt:dt="r8">61216126331</Timestamp><Current dt:dt="…	75.028	2305331	2301831	2305331	2301811	1	right	1086796712	2017-11-05	15:03:47	13:03:47	male	128192	37822	-1	37794	130175	128215	-1	128192	438232	430380	-1	430367	22				2	10	20	phaseINVFAce	phaseXPface	9	NM21	1967285	1966985	1967285	1966976	l	1966976	1965039	1966976	1965028	1937
GofDak_1024-768_new	13	3	20	<?xml version="1.0"?>\n<Clock xmlns:dt="urn:schemas-microsoft-com:datatypes"><Description dt:dt="string">E-Prime Primary Realtime Clock</Description><StartTime><Timestamp dt:dt="int">0</Timestamp><DateUtc dt:dt="string">2017-05-11T13:03:47Z</DateUtc></StartTime><FrequencyChanges><FrequencyChange><Frequency dt:dt="r8">3312929</Frequency><Timestamp dt:dt="r8">61216126331</Timestamp><Current dt:dt="…	75.028	2305331	2301831	2305331	2301811	1	right	1086796712	2017-11-05	15:03:47	13:03:47	male	128192	37822	-1	37794	130175	128215	-1	128192	438232	430380	-1	430367	22				2	10	20	phaseINVFAce	phaseXPface	10	NF11	1970510	1970210	1970510	1970199	l	1970199	1968504	1970199	1968492	1695
GofDak_1024-768_new	13	3	20	<?xml version="1.0"?>\n<Clock xmlns:dt="urn:schemas-microsoft-com:datatypes"><Description dt:dt="string">E-Prime Primary Realtime Clock</Description><StartTime><Timestamp dt:dt="int">0</Timestamp><DateUtc dt:dt="string">2017-05-11T13:03:47Z</DateUtc></StartTime><FrequencyChanges><FrequencyChange><Frequency dt:dt="r8">3312929</Frequency><Timestamp dt:dt="r8">61216126331</Timestamp><Current dt:dt="…	75.028	2305331	2301831	2305331	2301811	1	right	1086796712	2017-11-05	15:03:47	13:03:47	male	128192	37822	-1	37794	130175	128215	-1	128192	438232	430380	-1	430367	22				2	10	20	phaseINVFAce	phaseXPface	11	NM09	1973656	1973356	1973656	1973346	d	1973346	1971810	1973346	1971804	1536
GofDak_1024-768_new	13	3	20	<?xml version="1.0"?>\n<Clock xmlns:dt="urn:schemas-microsoft-com:datatypes"><Description dt:dt="string">E-Prime Primary Realtime Clock</Description><StartTime><Timestamp dt:dt="int">0</Timestamp><DateUtc dt:dt="string">2017-05-11T13:03:47Z</DateUtc></StartTime><FrequencyChanges><FrequencyChange><Frequency dt:dt="r8">3312929</Frequency><Timestamp dt:dt="r8">61216126331</Timestamp><Current dt:dt="…	75.028	2305331	2301831	2305331	2301811	1	right	1086796712	2017-11-05	15:03:47	13:03:47	male	128192	37822	-1	37794	130175	128215	-1	128192	438232	430380	-1	430367	22				2	10	20	phaseINVFAce	phaseXPface	12	NM13	1977068	1976768	1977068	1976754	d	1976754	1974902	1976754	1974891	1852
GofDak_1024-768_new	13	3	20	<?xml version="1.0"?>\n<Clock xmlns:dt="urn:schemas-microsoft-com:datatypes"><Description dt:dt="string">E-Prime Primary Realtime Clock</Description><StartTime><Timestamp dt:dt="int">0</Timestamp><DateUtc dt:dt="string">2017-05-11T13:03:47Z</DateUtc></StartTime><FrequencyChanges><FrequencyChange><Frequency dt:dt="r8">3312929</Frequency><Timestamp dt:dt="r8">61216126331</Timestamp><Current dt:dt="…	75.028	2305331	2301831	2305331	2301811	1	right	1086796712	2017-11-05	15:03:47	13:03:47	male	128192	37822	-1	37794	130175	128215	-1	128192	438232	430380	-1	430367	22				2	10	20	phaseINVFAce	phaseXPface	13	NM10	1980373	1980073	1980373	1980065	d	1980065	1978140	1980065	1978131	1925
GofDak_1024-768_new	13	3	20	<?xml version="1.0"?>\n<Clock xmlns:dt="urn:schemas-microsoft-com:datatypes"><Description dt:dt="string">E-Prime Primary Realtime Clock</Description><StartTime><Timestamp dt:dt="int">0</Timestamp><DateUtc dt:dt="string">2017-05-11T13:03:47Z</DateUtc></StartTime><FrequencyChanges><FrequencyChange><Frequency dt:dt="r8">3312929</Frequency><Timestamp dt:dt="r8">61216126331</Timestamp><Current dt:dt="…	75.028	2305331	2301831	2305331	2301811	1	right	1086796712	2017-11-05	15:03:47	13:03:47	male	128192	37822	-1	37794	130175	128215	-1	128192	438232	430380	-1	430367	22				2	10	20	phaseINVFAce	phaseXPface	14	NF106	1983998	1983698	1983998	1983688	l	1983688	1981819	1983688	1981803	1869
GofDak_1024-768_new	13	3	20	<?xml version="1.0"?>\n<Clock xmlns:dt="urn:schemas-microsoft-com:datatypes"><Description dt:dt="string">E-Prime Primary Realtime Clock</Description><StartTime><Timestamp dt:dt="int">0</Timestamp><DateUtc dt:dt="string">2017-05-11T13:03:47Z</DateUtc></StartTime><FrequencyChanges><FrequencyChange><Frequency dt:dt="r8">3312929</Frequency><Timestamp dt:dt="r8">61216126331</Timestamp><Current dt:dt="…	75.028	2305331	2301831	2305331	2301811	1	right	1086796712	2017-11-05	15:03:47	13:03:47	male	128192	37822	-1	37794	130175	128215	-1	128192	438232	430380	-1	430367	22				2	10	20	phaseINVFAce	phaseXPface	15	NF109	1987917	1987617	1987917	1987610	l	1987610	1986071	1987610	1986059	1539
GofDak_1024-768_new	13	3	20	<?xml version="1.0"?>\n<Clock xmlns:dt="urn:schemas-microsoft-com:datatypes"><Description dt:dt="string">E-Prime Primary Realtime Clock</Description><StartTime><Timestamp dt:dt="int">0</Timestamp><DateUtc dt:dt="string">2017-05-11T13:03:47Z</DateUtc></StartTime><FrequencyChanges><FrequencyChange><Frequency dt:dt="r8">3312929</Frequency><Timestamp dt:dt="r8">61216126331</Timestamp><Current dt:dt="…	75.028	2305331	2301831	2305331	2301811	1	right	1086796712	2017-11-05	15:03:47	13:03:47	male	128192	37822	-1	37794	130175	128215	-1	128192	438232	430380	-1	430367	22				2	10	20	phaseINVFAce	phaseXPface	16	NM08	1991103	1990803	1991103	1990800	d	1990800	1989096	1990800	1989083	1704
GofDak_1024-768_new	13	3	20	<?xml version="1.0"?>\n<Clock xmlns:dt="urn:schemas-microsoft-com:datatypes"><Description dt:dt="string">E-Prime Primary Realtime Clock</Description><StartTime><Timestamp dt:dt="int">0</Timestamp><DateUtc dt:dt="string">2017-05-11T13:03:47Z</DateUtc></StartTime><FrequencyChanges><FrequencyChange><Frequency dt:dt="r8">3312929</Frequency><Timestamp dt:dt="r8">61216126331</Timestamp><Current dt:dt="…	75.028	2305331	2301831	2305331	2301811	1	right	1086796712	2017-11-05	15:03:47	13:03:47	male	128192	37822	-1	37794	130175	128215	-1	128192	438232	430380	-1	430367	22				2	10	20	phaseINVFAce	phaseXPface	17	NF11	1995247	1994947	1995247	1994939	l	1994939	1992975	1994939	1992963	1964
GofDak_1024-768_new	13	3	20	<?xml version="1.0"?>\n<Clock xmlns:dt="urn:schemas-microsoft-com:datatypes"><Description dt:dt="string">E-Prime Primary Realtime Clock</Description><StartTime><Timestamp dt:dt="int">0</Timestamp><DateUtc dt:dt="string">2017-05-11T13:03:47Z</DateUtc></StartTime><FrequencyChanges><FrequencyChange><Frequency dt:dt="r8">3312929</Frequency><Timestamp dt:dt="r8">61216126331</Timestamp><Current dt:dt="…	75.028	2305331	2301831	2305331	2301811	1	right	1086796712	2017-11-05	15:03:47	13:03:47	male	128192	37822	-1	37794	130175	128215	-1	128192	438232	430380	-1	430367	22				2	10	20	phaseINVFAce	phaseXPface	18	NF27	1999552	1999252	1999552	1999249	d	1999249	1997280	1999249	1997274	1969
GofDak_1024-768_new	13	3	20	<?xml version="1.0"?>\n<Clock xmlns:dt="urn:schemas-microsoft-com:datatypes"><Description dt:dt="string">E-Prime Primary Realtime Clock</Description><StartTime><Timestamp dt:dt="int">0</Timestamp><DateUtc dt:dt="string">2017-05-11T13:03:47Z</DateUtc></StartTime><FrequencyChanges><FrequencyChange><Frequency dt:dt="r8">3312929</Frequency><Timestamp dt:dt="r8">61216126331</Timestamp><Current dt:dt="…	75.028	2305331	2301831	2305331	2301811	1	right	1086796712	2017-11-05	15:03:47	13:03:47	male	128192	37822	-1	37794	130175	128215	-1	128192	438232	430380	-1	430367	22				2	10	20	phaseINVFAce	phaseXPface	19	NF06	2002685	2002385	2002685	2002374	l	2002374	2000612	2002374	2000594	1762
GofDak_1024-768_new	13	3	20	<?xml version="1.0"?>\n<Clock xmlns:dt="urn:schemas-microsoft-com:datatypes"><Description dt:dt="string">E-Prime Primary Realtime Clock</Description><StartTime><Timestamp dt:dt="int">0</Timestamp><DateUtc dt:dt="string">2017-05-11T13:03:47Z</DateUtc></StartTime><FrequencyChanges><FrequencyChange><Frequency dt:dt="r8">3312929</Frequency><Timestamp dt:dt="r8">61216126331</Timestamp><Current dt:dt="…	75.028	2305331	2301831	2305331	2301811	1	right	1086796712	2017-11-05	15:03:47	13:03:47	male	128192	37822	-1	37794	130175	128215	-1	128192	438232	430380	-1	430367	22				2	10	20	phaseINVFAce	phaseXPface	20	NF109	2006390	2006090	2006390	2006077	l	2006077	2004331	2006077	2004314	1746
GofDak_1024-768_new	13	3	20	<?xml version="1.0"?>\n<Clock xmlns:dt="urn:schemas-microsoft-com:datatypes"><Description dt:dt="string">E-Prime Primary Realtime Clock</Description><StartTime><Timestamp dt:dt="int">0</Timestamp><DateUtc dt:dt="string">2017-05-11T13:03:47Z</DateUtc></StartTime><FrequencyChanges><FrequencyChange><Frequency dt:dt="r8">3312929</Frequency><Timestamp dt:dt="r8">61216126331</Timestamp><Current dt:dt="…	75.028	2305331	2301831	2305331	2301811	1	right	1086796712	2017-11-05	15:03:47	13:03:47	male	128192	37822	-1	37794	130175	128215	-1	128192	438232	430380	-1	430367	23				2	11	21	phaseINVFAce	phaseXPface	1	NF09	2009642	2009342	2009642	2009333	d	2009333	2007663	2009333	2007650	1670
GofDak_1024-768_new	13	3	20	<?xml version="1.0"?>\n<Clock xmlns:dt="urn:schemas-microsoft-com:datatypes"><Description dt:dt="string">E-Prime Primary Realtime Clock</Description><StartTime><Timestamp dt:dt="int">0</Timestamp><DateUtc dt:dt="string">2017-05-11T13:03:47Z</DateUtc></StartTime><FrequencyChanges><FrequencyChange><Frequency dt:dt="r8">3312929</Frequency><Timestamp dt:dt="r8">61216126331</Timestamp><Current dt:dt="…	75.028	2305331	2301831	2305331	2301811	1	right	1086796712	2017-11-05	15:03:47	13:03:47	male	128192	37822	-1	37794	130175	128215	-1	128192	438232	430380	-1	430367	23				2	11	21	phaseINVFAce	phaseXPface	2	NM08	2012707	2012407	2012707	2012403	l	2012403	2010768	2012403	2010762	1635
GofDak_1024-768_new	13	3	20	<?xml version="1.0"?>\n<Clock xmlns:dt="urn:schemas-microsoft-com:datatypes"><Description dt:dt="string">E-Prime Primary Realtime Clock</Description><StartTime><Timestamp dt:dt="int">0</Timestamp><DateUtc dt:dt="string">2017-05-11T13:03:47Z</DateUtc></StartTime><FrequencyChanges><FrequencyChange><Frequency dt:dt="r8">3312929</Frequency><Timestamp dt:dt="r8">61216126331</Timestamp><Current dt:dt="…	75.028	2305331	2301831	2305331	2301811	1	right	1086796712	2017-11-05	15:03:47	13:03:47	male	128192	37822	-1	37794	130175	128215	-1	128192	438232	430380	-1	430367	23				2	11	21	phaseINVFAce	phaseXPface	3	NF02	2015800	2015500	2015800	2015495	l	2015495	2013980	2015495	2013969	1515
GofDak_1024-768_new	13	3	20	<?xml version="1.0"?>\n<Clock xmlns:dt="urn:schemas-microsoft-com:datatypes"><Description dt:dt="string">E-Prime Primary Realtime Clock</Description><StartTime><Timestamp dt:dt="int">0</Timestamp><DateUtc dt:dt="string">2017-05-11T13:03:47Z</DateUtc></StartTime><FrequencyChanges><FrequencyChange><Frequency dt:dt="r8">3312929</Frequency><Timestamp dt:dt="r8">61216126331</Timestamp><Current dt:dt="…	75.028	2305331	2301831	2305331	2301811	1	right	1086796712	2017-11-05	15:03:47	13:03:47	male	128192	37822	-1	37794	130175	128215	-1	128192	438232	430380	-1	430367	23				2	11	21	phaseINVFAce	phaseXPface	4	NF04	2019252	2018952	2019252	2018937	d	2018937	2017032	2018937	2017017	1905
GofDak_1024-768_new	13	3	20	<?xml version="1.0"?>\n<Clock xmlns:dt="urn:schemas-microsoft-com:datatypes"><Description dt:dt="string">E-Prime Primary Realtime Clock</Description><StartTime><Timestamp dt:dt="int">0</Timestamp><DateUtc dt:dt="string">2017-05-11T13:03:47Z</DateUtc></StartTime><FrequencyChanges><FrequencyChange><Frequency dt:dt="r8">3312929</Frequency><Timestamp dt:dt="r8">61216126331</Timestamp><Current dt:dt="…	75.028	2305331	2301831	2305331	2301811	1	right	1086796712	2017-11-05	15:03:47	13:03:47	male	128192	37822	-1	37794	130175	128215	-1	128192	438232	430380	-1	430367	23				2	11	21	phaseINVFAce	phaseXPface	5	NF01	2022264	2021964	2022264	2021952	l	2021952	2020351	2021952	2020337	1601
GofDak_1024-768_new	13	3	20	<?xml version="1.0"?>\n<Clock xmlns:dt="urn:schemas-microsoft-com:datatypes"><Description dt:dt="string">E-Prime Primary Realtime Clock</Description><StartTime><Timestamp dt:dt="int">0</Timestamp><DateUtc dt:dt="string">2017-05-11T13:03:47Z</DateUtc></StartTime><FrequencyChanges><FrequencyChange><Frequency dt:dt="r8">3312929</Frequency><Timestamp dt:dt="r8">61216126331</Timestamp><Current dt:dt="…	75.028	2305331	2301831	2305331	2301811	1	right	1086796712	2017-11-05	15:03:47	13:03:47	male	128192	37822	-1	37794	130175	128215	-1	128192	438232	430380	-1	430367	23				2	11	21	phaseINVFAce	phaseXPface	6	NF106	2025889	2025589	2025889	2025576	d	2025576	2023896	2025576	2023889	1680
GofDak_1024-768_new	13	3	20	<?xml version="1.0"?>\n<Clock xmlns:dt="urn:schemas-microsoft-com:datatypes"><Description dt:dt="string">E-Prime Primary Realtime Clock</Description><StartTime><Timestamp dt:dt="int">0</Timestamp><DateUtc dt:dt="string">2017-05-11T13:03:47Z</DateUtc></StartTime><FrequencyChanges><FrequencyChange><Frequency dt:dt="r8">3312929</Frequency><Timestamp dt:dt="r8">61216126331</Timestamp><Current dt:dt="…	75.028	2305331	2301831	2305331	2301811	1	right	1086796712	2017-11-05	15:03:47	13:03:47	male	128192	37822	-1	37794	130175	128215	-1	128192	438232	430380	-1	430367	23				2	11	21	phaseINVFAce	phaseXPface	7	NF09	2028968	2028668	2028968	2028657	d	2028657	2026962	2028657	2026953	1695
GofDak_1024-768_new	13	3	20	<?xml version="1.0"?>\n<Clock xmlns:dt="urn:schemas-microsoft-com:datatypes"><Description dt:dt="string">E-Prime Primary Realtime Clock</Description><StartTime><Timestamp dt:dt="int">0</Timestamp><DateUtc dt:dt="string">2017-05-11T13:03:47Z</DateUtc></StartTime><FrequencyChanges><FrequencyChange><Frequency dt:dt="r8">3312929</Frequency><Timestamp dt:dt="r8">61216126331</Timestamp><Current dt:dt="…	75.028	2305331	2301831	2305331	2301811	1	right	1086796712	2017-11-05	15:03:47	13:03:47	male	128192	37822	-1	37794	130175	128215	-1	128192	438232	430380	-1	430367	23				2	11	21	phaseINVFAce	phaseXPface	8	NM04	2032273	2031973	2032273	2031959	l	2031959	2030134	2031959	2030129	1825
GofDak_1024-768_new	13	3	20	<?xml version="1.0"?>\n<Clock xmlns:dt="urn:schemas-microsoft-com:datatypes"><Description dt:dt="string">E-Prime Primary Realtime Clock</Description><StartTime><Timestamp dt:dt="int">0</Timestamp><DateUtc dt:dt="string">2017-05-11T13:03:47Z</DateUtc></StartTime><FrequencyChanges><FrequencyChange><Frequency dt:dt="r8">3312929</Frequency><Timestamp dt:dt="r8">61216126331</Timestamp><Current dt:dt="…	75.028	2305331	2301831	2305331	2301811	1	right	1086796712	2017-11-05	15:03:47	13:03:47	male	128192	37822	-1	37794	130175	128215	-1	128192	438232	430380	-1	430367	23				2	11	21	phaseINVFAce	phaseXPface	9	NF02	2035965	2035665	2035965	2035651	d	2035651	2033919	2035651	2033913	1732
GofDak_1024-768_new	13	3	20	<?xml version="1.0"?>\n<Clock xmlns:dt="urn:schemas-microsoft-com:datatypes"><Description dt:dt="string">E-Prime Primary Realtime Clock</Description><StartTime><Timestamp dt:dt="int">0</Timestamp><DateUtc dt:dt="string">2017-05-11T13:03:47Z</DateUtc></StartTime><FrequencyChanges><FrequencyChange><Frequency dt:dt="r8">3312929</Frequency><Timestamp dt:dt="r8">61216126331</Timestamp><Current dt:dt="…	75.028	2305331	2301831	2305331	2301811	1	right	1086796712	2017-11-05	15:03:47	13:03:47	male	128192	37822	-1	37794	130175	128215	-1	128192	438232	430380	-1	430367	23				2	11	21	phaseINVFAce	phaseXPface	10	NF11	2039284	2038984	2039284	2038980	l	2038980	2037385	2038980	2037376	1595
GofDak_1024-768_new	13	3	20	<?xml version="1.0"?>\n<Clock xmlns:dt="urn:schemas-microsoft-com:datatypes"><Description dt:dt="string">E-Prime Primary Realtime Clock</Description><StartTime><Timestamp dt:dt="int">0</Timestamp><DateUtc dt:dt="string">2017-05-11T13:03:47Z</DateUtc></StartTime><FrequencyChanges><FrequencyChange><Frequency dt:dt="r8">3312929</Frequency><Timestamp dt:dt="r8">61216126331</Timestamp><Current dt:dt="…	75.028	2305331	2301831	2305331	2301811	1	right	1086796712	2017-11-05	15:03:47	13:03:47	male	128192	37822	-1	37794	130175	128215	-1	128192	438232	430380	-1	430367	23				2	11	21	phaseINVFAce	phaseXPface	11	NM10	2043056	2042756	2043056	2042749	l	2042749	2040970	2042749	2040952	1779
GofDak_1024-768_new	13	3	20	<?xml version="1.0"?>\n<Clock xmlns:dt="urn:schemas-microsoft-com:datatypes"><Description dt:dt="string">E-Prime Primary Realtime Clock</Description><StartTime><Timestamp dt:dt="int">0</Timestamp><DateUtc dt:dt="string">2017-05-11T13:03:47Z</DateUtc></StartTime><FrequencyChanges><FrequencyChange><Frequency dt:dt="r8">3312929</Frequency><Timestamp dt:dt="r8">61216126331</Timestamp><Current dt:dt="…	75.028	2305331	2301831	2305331	2301811	1	right	1086796712	2017-11-05	15:03:47	13:03:47	male	128192	37822	-1	37794	130175	128215	-1	128192	438232	430380	-1	430367	23				2	11	21	phaseINVFAce	phaseXPface	12	NM03	2046761	2046461	2046761	2046455	l	2046455	2044915	2046455	2044904	1540
GofDak_1024-768_new	13	3	20	<?xml version="1.0"?>\n<Clock xmlns:dt="urn:schemas-microsoft-com:datatypes"><Description dt:dt="string">E-Prime Primary Realtime Clock</Description><StartTime><Timestamp dt:dt="int">0</Timestamp><DateUtc dt:dt="string">2017-05-11T13:03:47Z</DateUtc></StartTime><FrequencyChanges><FrequencyChange><Frequency dt:dt="r8">3312929</Frequency><Timestamp dt:dt="r8">61216126331</Timestamp><Current dt:dt="…	75.028	2305331	2301831	2305331	2301811	1	right	1086796712	2017-11-05	15:03:47	13:03:47	male	128192	37822	-1	37794	130175	128215	-1	128192	438232	430380	-1	430367	23				2	11	21	phaseINVFAce	phaseXPface	13	NM02	2049827	2049527	2049827	2049518	d	2049518	2048007	2049518	2047992	1511
GofDak_1024-768_new	13	3	20	<?xml version="1.0"?>\n<Clock xmlns:dt="urn:schemas-microsoft-com:datatypes"><Description dt:dt="string">E-Prime Primary Realtime Clock</Description><StartTime><Timestamp dt:dt="int">0</Timestamp><DateUtc dt:dt="string">2017-05-11T13:03:47Z</DateUtc></StartTime><FrequencyChanges><FrequencyChange><Frequency dt:dt="r8">3312929</Frequency><Timestamp dt:dt="r8">61216126331</Timestamp><Current dt:dt="…	75.028	2305331	2301831	2305331	2301811	1	right	1086796712	2017-11-05	15:03:47	13:03:47	male	128192	37822	-1	37794	130175	128215	-1	128192	438232	430380	-1	430367	23				2	11	21	phaseINVFAce	phaseXPface	14	NM03	2052986	2052686	2052986	2052680	l	2052680	2050833	2052680	2050816	1847
GofDak_1024-768_new	13	3	20	<?xml version="1.0"?>\n<Clock xmlns:dt="urn:schemas-microsoft-com:datatypes"><Description dt:dt="string">E-Prime Primary Realtime Clock</Description><StartTime><Timestamp dt:dt="int">0</Timestamp><DateUtc dt:dt="string">2017-05-11T13:03:47Z</DateUtc></StartTime><FrequencyChanges><FrequencyChange><Frequency dt:dt="r8">3312929</Frequency><Timestamp dt:dt="r8">61216126331</Timestamp><Current dt:dt="…	75.028	2305331	2301831	2305331	2301811	1	right	1086796712	2017-11-05	15:03:47	13:03:47	male	128192	37822	-1	37794	130175	128215	-1	128192	438232	430380	-1	430367	23				2	11	21	phaseINVFAce	phaseXPface	15	NM03	2056105	2055805	2056105	2055802	d	2055802	2053952	2055802	2053936	1850
GofDak_1024-768_new	13	3	20	<?xml version="1.0"?>\n<Clock xmlns:dt="urn:schemas-microsoft-com:datatypes"><Description dt:dt="string">E-Prime Primary Realtime Clock</Description><StartTime><Timestamp dt:dt="int">0</Timestamp><DateUtc dt:dt="string">2017-05-11T13:03:47Z</DateUtc></StartTime><FrequencyChanges><FrequencyChange><Frequency dt:dt="r8">3312929</Frequency><Timestamp dt:dt="r8">61216126331</Timestamp><Current dt:dt="…	75.028	2305331	2301831	2305331	2301811	1	right	1086796712	2017-11-05	15:03:47	13:03:47	male	128192	37822	-1	37794	130175	128215	-1	128192	438232	430380	-1	430367	23				2	11	21	phaseINVFAce	phaseXPface	16	NM03	2059450	2059150	2059450	2059147	l	2059147	2057444	2059147	2057431	1703
GofDak_1024-768_new	13	3	20	<?xml version="1.0"?>\n<Clock xmlns:dt="urn:schemas-microsoft-com:datatypes"><Description dt:dt="string">E-Prime Primary Realtime Clock</Description><StartTime><Timestamp dt:dt="int">0</Timestamp><DateUtc dt:dt="string">2017-05-11T13:03:47Z</DateUtc></StartTime><FrequencyChanges><FrequencyChange><Frequency dt:dt="r8">3312929</Frequency><Timestamp dt:dt="r8">61216126331</Timestamp><Current dt:dt="…	75.028	2305331	2301831	2305331	2301811	1	right	1086796712	2017-11-05	15:03:47	13:03:47	male	128192	37822	-1	37794	130175	128215	-1	128192	438232	430380	-1	430367	23				2	11	21	phaseINVFAce	phaseXPface	17	NF04	2062595	2062295	2062595	2062289	l	2062289	2060536	2062289	2060519	1753
GofDak_1024-768_new	13	3	20	<?xml version="1.0"?>\n<Clock xmlns:dt="urn:schemas-microsoft-com:datatypes"><Description dt:dt="string">E-Prime Primary Realtime Clock</Description><StartTime><Timestamp dt:dt="int">0</Timestamp><DateUtc dt:dt="string">2017-05-11T13:03:47Z</DateUtc></StartTime><FrequencyChanges><FrequencyChange><Frequency dt:dt="r8">3312929</Frequency><Timestamp dt:dt="r8">61216126331</Timestamp><Current dt:dt="…	75.028	2305331	2301831	2305331	2301811	1	right	1086796712	2017-11-05	15:03:47	13:03:47	male	128192	37822	-1	37794	130175	128215	-1	128192	438232	430380	-1	430367	23				2	11	21	phaseINVFAce	phaseXPface	18	NM101	2065607	2065307	2065607	2065296	d	2065296	2063748	2065296	2063735	1548
GofDak_1024-768_new	13	3	20	<?xml version="1.0"?>\n<Clock xmlns:dt="urn:schemas-microsoft-com:datatypes"><Description dt:dt="string">E-Prime Primary Realtime Clock</Description><StartTime><Timestamp dt:dt="int">0</Timestamp><DateUtc dt:dt="string">2017-05-11T13:03:47Z</DateUtc></StartTime><FrequencyChanges><FrequencyChange><Frequency dt:dt="r8">3312929</Frequency><Timestamp dt:dt="r8">61216126331</Timestamp><Current dt:dt="…	75.028	2305331	2301831	2305331	2301811	1	right	1086796712	2017-11-05	15:03:47	13:03:47	male	128192	37822	-1	37794	130175	128215	-1	128192	438232	430380	-1	430367	23				2	11	21	phaseINVFAce	phaseXPface	19	NF01	2069073	2068773	2069073	2068767	d	2068767	2066907	2068767	2066895	1860
GofDak_1024-768_new	13	3	20	<?xml version="1.0"?>\n<Clock xmlns:dt="urn:schemas-microsoft-com:datatypes"><Description dt:dt="string">E-Prime Primary Realtime Clock</Description><StartTime><Timestamp dt:dt="int">0</Timestamp><DateUtc dt:dt="string">2017-05-11T13:03:47Z</DateUtc></StartTime><FrequencyChanges><FrequencyChange><Frequency dt:dt="r8">3312929</Frequency><Timestamp dt:dt="r8">61216126331</Timestamp><Current dt:dt="…	75.028	2305331	2301831	2305331	2301811	1	right	1086796712	2017-11-05	15:03:47	13:03:47	male	128192	37822	-1	37794	130175	128215	-1	128192	438232	430380	-1	430367	23				2	11	21	phaseINVFAce	phaseXPface	20	NM04	2072592	2072292	2072592	2072289	d	2072289	2070532	2072289	2070527	1757
GofDak_1024-768_new	13	3	20	<?xml version="1.0"?>\n<Clock xmlns:dt="urn:schemas-microsoft-com:datatypes"><Description dt:dt="string">E-Prime Primary Realtime Clock</Description><StartTime><Timestamp dt:dt="int">0</Timestamp><DateUtc dt:dt="string">2017-05-11T13:03:47Z</DateUtc></StartTime><FrequencyChanges><FrequencyChange><Frequency dt:dt="r8">3312929</Frequency><Timestamp dt:dt="r8">61216126331</Timestamp><Current dt:dt="…	75.028	2305331	2301831	2305331	2301811	1	right	1086796712	2017-11-05	15:03:47	13:03:47	male	128192	37822	-1	37794	130175	128215	-1	128192	438232	430380	-1	430367	24				1	11	22	phaseUPFAce	phaseXPface	1	NF109	2108258	2107958	2108258	2107944	l	2107944	2106025	2107944	2106012	1919
GofDak_1024-768_new	13	3	20	<?xml version="1.0"?>\n<Clock xmlns:dt="urn:schemas-microsoft-com:datatypes"><Description dt:dt="string">E-Prime Primary Realtime Clock</Description><StartTime><Timestamp dt:dt="int">0</Timestamp><DateUtc dt:dt="string">2017-05-11T13:03:47Z</DateUtc></StartTime><FrequencyChanges><FrequencyChange><Frequency dt:dt="r8">3312929</Frequency><Timestamp dt:dt="r8">61216126331</Timestamp><Current dt:dt="…	75.028	2305331	2301831	2305331	2301811	1	right	1086796712	2017-11-05	15:03:47	13:03:47	male	128192	37822	-1	37794	130175	128215	-1	128192	438232	430380	-1	430367	24				1	11	22	phaseUPFAce	phaseXPface	2	NF27	2111137	2110837	2111137	2110828	l	2110828	2109171	2110828	2109165	1657
GofDak_1024-768_new	13	3	20	<?xml version="1.0"?>\n<Clock xmlns:dt="urn:schemas-microsoft-com:datatypes"><Description dt:dt="string">E-Prime Primary Realtime Clock</Description><StartTime><Timestamp dt:dt="int">0</Timestamp><DateUtc dt:dt="string">2017-05-11T13:03:47Z</DateUtc></StartTime><FrequencyChanges><FrequencyChange><Frequency dt:dt="r8">3312929</Frequency><Timestamp dt:dt="r8">61216126331</Timestamp><Current dt:dt="…	75.028	2305331	2301831	2305331	2301811	1	right	1086796712	2017-11-05	15:03:47	13:03:47	male	128192	37822	-1	37794	130175	128215	-1	128192	438232	430380	-1	430367	24				1	11	22	phaseUPFAce	phaseXPface	3	NM101	2114216	2113916	2114216	2113909	l	2113909	2112170	2113909	2112157	1739
GofDak_1024-768_new	13	3	20	<?xml version="1.0"?>\n<Clock xmlns:dt="urn:schemas-microsoft-com:datatypes"><Description dt:dt="string">E-Prime Primary Realtime Clock</Description><StartTime><Timestamp dt:dt="int">0</Timestamp><DateUtc dt:dt="string">2017-05-11T13:03:47Z</DateUtc></StartTime><FrequencyChanges><FrequencyChange><Frequency dt:dt="r8">3312929</Frequency><Timestamp dt:dt="r8">61216126331</Timestamp><Current dt:dt="…	75.028	2305331	2301831	2305331	2301811	1	right	1086796712	2017-11-05	15:03:47	13:03:47	male	128192	37822	-1	37794	130175	128215	-1	128192	438232	430380	-1	430367	24				1	11	22	phaseUPFAce	phaseXPface	4	NM101	2117281	2116981	2117281	2116976	l	2116976	2115169	2116976	2115156	1807
GofDak_1024-768_new	13	3	20	<?xml version="1.0"?>\n<Clock xmlns:dt="urn:schemas-microsoft-com:datatypes"><Description dt:dt="string">E-Prime Primary Realtime Clock</Description><StartTime><Timestamp dt:dt="int">0</Timestamp><DateUtc dt:dt="string">2017-05-11T13:03:47Z</DateUtc></StartTime><FrequencyChanges><FrequencyChange><Frequency dt:dt="r8">3312929</Frequency><Timestamp dt:dt="r8">61216126331</Timestamp><Current dt:dt="…	75.028	2305331	2301831	2305331	2301811	1	right	1086796712	2017-11-05	15:03:47	13:03:47	male	128192	37822	-1	37794	130175	128215	-1	128192	438232	430380	-1	430367	24				1	11	22	phaseUPFAce	phaseXPface	5	NF01	2120187	2119887	2120187	2119882	l	2119882	2118301	2119882	2118284	1581
GofDak_1024-768_new	13	3	20	<?xml version="1.0"?>\n<Clock xmlns:dt="urn:schemas-microsoft-com:datatypes"><Description dt:dt="string">E-Prime Primary Realtime Clock</Description><StartTime><Timestamp dt:dt="int">0</Timestamp><DateUtc dt:dt="string">2017-05-11T13:03:47Z</DateUtc></StartTime><FrequencyChanges><FrequencyChange><Frequency dt:dt="r8">3312929</Frequency><Timestamp dt:dt="r8">61216126331</Timestamp><Current dt:dt="…	75.028	2305331	2301831	2305331	2301811	1	right	1086796712	2017-11-05	15:03:47	13:03:47	male	128192	37822	-1	37794	130175	128215	-1	128192	438232	430380	-1	430367	24				1	11	22	phaseUPFAce	phaseXPface	6	NF04	2123066	2122766	2123066	2122763	l	2122763	2121126	2122763	2121116	1637
GofDak_1024-768_new	13	3	20	<?xml version="1.0"?>\n<Clock xmlns:dt="urn:schemas-microsoft-com:datatypes"><Description dt:dt="string">E-Prime Primary Realtime Clock</Description><StartTime><Timestamp dt:dt="int">0</Timestamp><DateUtc dt:dt="string">2017-05-11T13:03:47Z</DateUtc></StartTime><FrequencyChanges><FrequencyChange><Frequency dt:dt="r8">3312929</Frequency><Timestamp dt:dt="r8">61216126331</Timestamp><Current dt:dt="…	75.028	2305331	2301831	2305331	2301811	1	right	1086796712	2017-11-05	15:03:47	13:03:47	male	128192	37822	-1	37794	130175	128215	-1	128192	438232	430380	-1	430367	24				1	11	22	phaseUPFAce	phaseXPface	7	NF04	2126344	2126044	2126344	2126034	d	2126034	2124085	2126034	2124068	1949
GofDak_1024-768_new	13	3	20	<?xml version="1.0"?>\n<Clock xmlns:dt="urn:schemas-microsoft-com:datatypes"><Description dt:dt="string">E-Prime Primary Realtime Clock</Description><StartTime><Timestamp dt:dt="int">0</Timestamp><DateUtc dt:dt="string">2017-05-11T13:03:47Z</DateUtc></StartTime><FrequencyChanges><FrequencyChange><Frequency dt:dt="r8">3312929</Frequency><Timestamp dt:dt="r8">61216126331</Timestamp><Current dt:dt="…	75.028	2305331	2301831	2305331	2301811	1	right	1086796712	2017-11-05	15:03:47	13:03:47	male	128192	37822	-1	37794	130175	128215	-1	128192	438232	430380	-1	430367	24				1	11	22	phaseUPFAce	phaseXPface	8	NM04	2129343	2129043	2129343	2129031	l	2129031	2127444	2129031	2127436	1587
GofDak_1024-768_new	13	3	20	<?xml version="1.0"?>\n<Clock xmlns:dt="urn:schemas-microsoft-com:datatypes"><Description dt:dt="string">E-Prime Primary Realtime Clock</Description><StartTime><Timestamp dt:dt="int">0</Timestamp><DateUtc dt:dt="string">2017-05-11T13:03:47Z</DateUtc></StartTime><FrequencyChanges><FrequencyChange><Frequency dt:dt="r8">3312929</Frequency><Timestamp dt:dt="r8">61216126331</Timestamp><Current dt:dt="…	75.028	2305331	2301831	2305331	2301811	1	right	1086796712	2017-11-05	15:03:47	13:03:47	male	128192	37822	-1	37794	130175	128215	-1	128192	438232	430380	-1	430367	24				1	11	22	phaseUPFAce	phaseXPface	9	NF09	2132769	2132469	2132769	2132461	d	2132461	2130469	2132461	2130460	1992
GofDak_1024-768_new	13	3	20	<?xml version="1.0"?>\n<Clock xmlns:dt="urn:schemas-microsoft-com:datatypes"><Description dt:dt="string">E-Prime Primary Realtime Clock</Description><StartTime><Timestamp dt:dt="int">0</Timestamp><DateUtc dt:dt="string">2017-05-11T13:03:47Z</DateUtc></StartTime><FrequencyChanges><FrequencyChange><Frequency dt:dt="r8">3312929</Frequency><Timestamp dt:dt="r8">61216126331</Timestamp><Current dt:dt="…	75.028	2305331	2301831	2305331	2301811	1	right	1086796712	2017-11-05	15:03:47	13:03:47	male	128192	37822	-1	37794	130175	128215	-1	128192	438232	430380	-1	430367	24				1	11	22	phaseUPFAce	phaseXPface	10	NM04	2136274	2135974	2136274	2135968	d	2135968	2133975	2135968	2133963	1993
GofDak_1024-768_new	13	3	20	<?xml version="1.0"?>\n<Clock xmlns:dt="urn:schemas-microsoft-com:datatypes"><Description dt:dt="string">E-Prime Primary Realtime Clock</Description><StartTime><Timestamp dt:dt="int">0</Timestamp><DateUtc dt:dt="string">2017-05-11T13:03:47Z</DateUtc></StartTime><FrequencyChanges><FrequencyChange><Frequency dt:dt="r8">3312929</Frequency><Timestamp dt:dt="r8">61216126331</Timestamp><Current dt:dt="…	75.028	2305331	2301831	2305331	2301811	1	right	1086796712	2017-11-05	15:03:47	13:03:47	male	128192	37822	-1	37794	130175	128215	-1	128192	438232	430380	-1	430367	24				1	11	22	phaseUPFAce	phaseXPface	11	NM13	2139326	2139026	2139326	2139012	d	2139012	2137320	2139012	2137307	1692
GofDak_1024-768_new	13	3	20	<?xml version="1.0"?>\n<Clock xmlns:dt="urn:schemas-microsoft-com:datatypes"><Description dt:dt="string">E-Prime Primary Realtime Clock</Description><StartTime><Timestamp dt:dt="int">0</Timestamp><DateUtc dt:dt="string">2017-05-11T13:03:47Z</DateUtc></StartTime><FrequencyChanges><FrequencyChange><Frequency dt:dt="r8">3312929</Frequency><Timestamp dt:dt="r8">61216126331</Timestamp><Current dt:dt="…	75.028	2305331	2301831	2305331	2301811	1	right	1086796712	2017-11-05	15:03:47	13:03:47	male	128192	37822	-1	37794	130175	128215	-1	128192	438232	430380	-1	430367	24				1	11	22	phaseUPFAce	phaseXPface	12	NM03	2143884	2143584	2143884	2143571	d	2143571	2141652	2143571	2141635	1919
GofDak_1024-768_new	13	3	20	<?xml version="1.0"?>\n<Clock xmlns:dt="urn:schemas-microsoft-com:datatypes"><Description dt:dt="string">E-Prime Primary Realtime Clock</Description><StartTime><Timestamp dt:dt="int">0</Timestamp><DateUtc dt:dt="string">2017-05-11T13:03:47Z</DateUtc></StartTime><FrequencyChanges><FrequencyChange><Frequency dt:dt="r8">3312929</Frequency><Timestamp dt:dt="r8">61216126331</Timestamp><Current dt:dt="…	75.028	2305331	2301831	2305331	2301811	1	right	1086796712	2017-11-05	15:03:47	13:03:47	male	128192	37822	-1	37794	130175	128215	-1	128192	438232	430380	-1	430367	24				1	11	22	phaseUPFAce	phaseXPface	13	NF02	2147203	2146903	2147203	2146892	l	2146892	2145011	2146892	2145003	1881
GofDak_1024-768_new	13	3	20	<?xml version="1.0"?>\n<Clock xmlns:dt="urn:schemas-microsoft-com:datatypes"><Description dt:dt="string">E-Prime Primary Realtime Clock</Description><StartTime><Timestamp dt:dt="int">0</Timestamp><DateUtc dt:dt="string">2017-05-11T13:03:47Z</DateUtc></StartTime><FrequencyChanges><FrequencyChange><Frequency dt:dt="r8">3312929</Frequency><Timestamp dt:dt="r8">61216126331</Timestamp><Current dt:dt="…	75.028	2305331	2301831	2305331	2301811	1	right	1086796712	2017-11-05	15:03:47	13:03:47	male	128192	37822	-1	37794	130175	128215	-1	128192	438232	430380	-1	430367	24				1	11	22	phaseUPFAce	phaseXPface	14	NF105	2150229	2149929	2150229	2149926	d	2149926	2148369	2149926	2148355	1557
GofDak_1024-768_new	13	3	20	<?xml version="1.0"?>\n<Clock xmlns:dt="urn:schemas-microsoft-com:datatypes"><Description dt:dt="string">E-Prime Primary Realtime Clock</Description><StartTime><Timestamp dt:dt="int">0</Timestamp><DateUtc dt:dt="string">2017-05-11T13:03:47Z</DateUtc></StartTime><FrequencyChanges><FrequencyChange><Frequency dt:dt="r8">3312929</Frequency><Timestamp dt:dt="r8">61216126331</Timestamp><Current dt:dt="…	75.028	2305331	2301831	2305331	2301811	1	right	1086796712	2017-11-05	15:03:47	13:03:47	male	128192	37822	-1	37794	130175	128215	-1	128192	438232	430380	-1	430367	24				1	11	22	phaseUPFAce	phaseXPface	15	NM04	2153121	2152821	2153121	2152817	d	2152817	2151315	2152817	2151299	1502
GofDak_1024-768_new	13	3	20	<?xml version="1.0"?>\n<Clock xmlns:dt="urn:schemas-microsoft-com:datatypes"><Description dt:dt="string">E-Prime Primary Realtime Clock</Description><StartTime><Timestamp dt:dt="int">0</Timestamp><DateUtc dt:dt="string">2017-05-11T13:03:47Z</DateUtc></StartTime><FrequencyChanges><FrequencyChange><Frequency dt:dt="r8">3312929</Frequency><Timestamp dt:dt="r8">61216126331</Timestamp><Current dt:dt="…	75.028	2305331	2301831	2305331	2301811	1	right	1086796712	2017-11-05	15:03:47	13:03:47	male	128192	37822	-1	37794	130175	128215	-1	128192	438232	430380	-1	430367	24				1	11	22	phaseUPFAce	phaseXPface	16	NM03	2156573	2156273	2156573	2156262	l	2156262	2154500	2156262	2154482	1762
GofDak_1024-768_new	13	3	20	<?xml version="1.0"?>\n<Clock xmlns:dt="urn:schemas-microsoft-com:datatypes"><Description dt:dt="string">E-Prime Primary Realtime Clock</Description><StartTime><Timestamp dt:dt="int">0</Timestamp><DateUtc dt:dt="string">2017-05-11T13:03:47Z</DateUtc></StartTime><FrequencyChanges><FrequencyChange><Frequency dt:dt="r8">3312929</Frequency><Timestamp dt:dt="r8">61216126331</Timestamp><Current dt:dt="…	75.028	2305331	2301831	2305331	2301811	1	right	1086796712	2017-11-05	15:03:47	13:03:47	male	128192	37822	-1	37794	130175	128215	-1	128192	438232	430380	-1	430367	24				1	11	22	phaseUPFAce	phaseXPface	17	NM101	2159692	2159392	2159692	2159386	d	2159386	2157739	2159386	2157730	1647
GofDak_1024-768_new	13	3	20	<?xml version="1.0"?>\n<Clock xmlns:dt="urn:schemas-microsoft-com:datatypes"><Description dt:dt="string">E-Prime Primary Realtime Clock</Description><StartTime><Timestamp dt:dt="int">0</Timestamp><DateUtc dt:dt="string">2017-05-11T13:03:47Z</DateUtc></StartTime><FrequencyChanges><FrequencyChange><Frequency dt:dt="r8">3312929</Frequency><Timestamp dt:dt="r8">61216126331</Timestamp><Current dt:dt="…	75.028	2305331	2301831	2305331	2301811	1	right	1086796712	2017-11-05	15:03:47	13:03:47	male	128192	37822	-1	37794	130175	128215	-1	128192	438232	430380	-1	430367	24				1	11	22	phaseUPFAce	phaseXPface	18	NF105	2163144	2162844	2163144	2162836	d	2162836	2160845	2162836	2160834	1991
GofDak_1024-768_new	13	3	20	<?xml version="1.0"?>\n<Clock xmlns:dt="urn:schemas-microsoft-com:datatypes"><Description dt:dt="string">E-Prime Primary Realtime Clock</Description><StartTime><Timestamp dt:dt="int">0</Timestamp><DateUtc dt:dt="string">2017-05-11T13:03:47Z</DateUtc></StartTime><FrequencyChanges><FrequencyChange><Frequency dt:dt="r8">3312929</Frequency><Timestamp dt:dt="r8">61216126331</Timestamp><Current dt:dt="…	75.028	2305331	2301831	2305331	2301811	1	right	1086796712	2017-11-05	15:03:47	13:03:47	male	128192	37822	-1	37794	130175	128215	-1	128192	438232	430380	-1	430367	24				1	11	22	phaseUPFAce	phaseXPface	19	NF11	2166023	2165723	2166023	2165719	d	2165719	2164137	2165719	2164130	1582
GofDak_1024-768_new	13	3	20	<?xml version="1.0"?>\n<Clock xmlns:dt="urn:schemas-microsoft-com:datatypes"><Description dt:dt="string">E-Prime Primary Realtime Clock</Description><StartTime><Timestamp dt:dt="int">0</Timestamp><DateUtc dt:dt="string">2017-05-11T13:03:47Z</DateUtc></StartTime><FrequencyChanges><FrequencyChange><Frequency dt:dt="r8">3312929</Frequency><Timestamp dt:dt="r8">61216126331</Timestamp><Current dt:dt="…	75.028	2305331	2301831	2305331	2301811	1	right	1086796712	2017-11-05	15:03:47	13:03:47	male	128192	37822	-1	37794	130175	128215	-1	128192	438232	430380	-1	430367	24				1	11	22	phaseUPFAce	phaseXPface	20	NM05	2169661	2169361	2169661	2169351	d	2169351	2167629	2169351	2167618	1722
GofDak_1024-768_new	13	3	20	<?xml version="1.0"?>\n<Clock xmlns:dt="urn:schemas-microsoft-com:datatypes"><Description dt:dt="string">E-Prime Primary Realtime Clock</Description><StartTime><Timestamp dt:dt="int">0</Timestamp><DateUtc dt:dt="string">2017-05-11T13:03:47Z</DateUtc></StartTime><FrequencyChanges><FrequencyChange><Frequency dt:dt="r8">3312929</Frequency><Timestamp dt:dt="r8">61216126331</Timestamp><Current dt:dt="…	75.028	2305331	2301831	2305331	2301811	1	right	1086796712	2017-11-05	15:03:47	13:03:47	male	128192	37822	-1	37794	130175	128215	-1	128192	438232	430380	-1	430367	25				2	12	23	phaseINVFAce	phaseXPface	1	NF105	2172847	2172547	2172847	2172539	l	2172539	2170747	2172539	2170730	1792
GofDak_1024-768_new	13	3	20	<?xml version="1.0"?>\n<Clock xmlns:dt="urn:schemas-microsoft-com:datatypes"><Description dt:dt="string">E-Prime Primary Realtime Clock</Description><StartTime><Timestamp dt:dt="int">0</Timestamp><DateUtc dt:dt="string">2017-05-11T13:03:47Z</DateUtc></StartTime><FrequencyChanges><FrequencyChange><Frequency dt:dt="r8">3312929</Frequency><Timestamp dt:dt="r8">61216126331</Timestamp><Current dt:dt="…	75.028	2305331	2301831	2305331	2301811	1	right	1086796712	2017-11-05	15:03:47	13:03:47	male	128192	37822	-1	37794	130175	128215	-1	128192	438232	430380	-1	430367	25				2	12	23	phaseINVFAce	phaseXPface	2	NM21	2175926	2175626	2175926	2175616	l	2175616	2174066	2175616	2174050	1550
GofDak_1024-768_new	13	3	20	<?xml version="1.0"?>\n<Clock xmlns:dt="urn:schemas-microsoft-com:datatypes"><Description dt:dt="string">E-Prime Primary Realtime Clock</Description><StartTime><Timestamp dt:dt="int">0</Timestamp><DateUtc dt:dt="string">2017-05-11T13:03:47Z</DateUtc></StartTime><FrequencyChanges><FrequencyChange><Frequency dt:dt="r8">3312929</Frequency><Timestamp dt:dt="r8">61216126331</Timestamp><Current dt:dt="…	75.028	2305331	2301831	2305331	2301811	1	right	1086796712	2017-11-05	15:03:47	13:03:47	male	128192	37822	-1	37794	130175	128215	-1	128192	438232	430380	-1	430367	25				2	12	23	phaseINVFAce	phaseXPface	3	NF27	2179164	2178864	2179164	2178854	l	2178854	2177025	2178854	2177017	1829
GofDak_1024-768_new	13	3	20	<?xml version="1.0"?>\n<Clock xmlns:dt="urn:schemas-microsoft-com:datatypes"><Description dt:dt="string">E-Prime Primary Realtime Clock</Description><StartTime><Timestamp dt:dt="int">0</Timestamp><DateUtc dt:dt="string">2017-05-11T13:03:47Z</DateUtc></StartTime><FrequencyChanges><FrequencyChange><Frequency dt:dt="r8">3312929</Frequency><Timestamp dt:dt="r8">61216126331</Timestamp><Current dt:dt="…	75.028	2305331	2301831	2305331	2301811	1	right	1086796712	2017-11-05	15:03:47	13:03:47	male	128192	37822	-1	37794	130175	128215	-1	128192	438232	430380	-1	430367	25				2	12	23	phaseINVFAce	phaseXPface	4	NF105	2182430	2182130	2182430	2182118	d	2182118	2180384	2182118	2180369	1734
GofDak_1024-768_new	13	3	20	<?xml version="1.0"?>\n<Clock xmlns:dt="urn:schemas-microsoft-com:datatypes"><Description dt:dt="string">E-Prime Primary Realtime Clock</Description><StartTime><Timestamp dt:dt="int">0</Timestamp><DateUtc dt:dt="string">2017-05-11T13:03:47Z</DateUtc></StartTime><FrequencyChanges><FrequencyChange><Frequency dt:dt="r8">3312929</Frequency><Timestamp dt:dt="r8">61216126331</Timestamp><Current dt:dt="…	75.028	2305331	2301831	2305331	2301811	1	right	1086796712	2017-11-05	15:03:47	13:03:47	male	128192	37822	-1	37794	130175	128215	-1	128192	438232	430380	-1	430367	25				2	12	23	phaseINVFAce	phaseXPface	5	NF06	2186189	2185889	2186189	2185886	d	2185886	2184129	2185886	2184113	1757
GofDak_1024-768_new	13	3	20	<?xml version="1.0"?>\n<Clock xmlns:dt="urn:schemas-microsoft-com:datatypes"><Description dt:dt="string">E-Prime Primary Realtime Clock</Description><StartTime><Timestamp dt:dt="int">0</Timestamp><DateUtc dt:dt="string">2017-05-11T13:03:47Z</DateUtc></StartTime><FrequencyChanges><FrequencyChange><Frequency dt:dt="r8">3312929</Frequency><Timestamp dt:dt="r8">61216126331</Timestamp><Current dt:dt="…	75.028	2305331	2301831	2305331	2301811	1	right	1086796712	2017-11-05	15:03:47	13:03:47	male	128192	37822	-1	37794	130175	128215	-1	128192	438232	430380	-1	430367	25				2	12	23	phaseINVFAce	phaseXPface	6	NM09	2189307	2189007	2189307	2188999	l	2188999	2187248	2188999	2187233	1751
GofDak_1024-768_new	13	3	20	<?xml version="1.0"?>\n<Clock xmlns:dt="urn:schemas-microsoft-com:datatypes"><Description dt:dt="string">E-Prime Primary Realtime Clock</Description><StartTime><Timestamp dt:dt="int">0</Timestamp><DateUtc dt:dt="string">2017-05-11T13:03:47Z</DateUtc></StartTime><FrequencyChanges><FrequencyChange><Frequency dt:dt="r8">3312929</Frequency><Timestamp dt:dt="r8">61216126331</Timestamp><Current dt:dt="…	75.028	2305331	2301831	2305331	2301811	1	right	1086796712	2017-11-05	15:03:47	13:03:47	male	128192	37822	-1	37794	130175	128215	-1	128192	438232	430380	-1	430367	25				2	12	23	phaseINVFAce	phaseXPface	7	NM09	2192573	2192273	2192573	2192267	d	2192267	2190567	2192267	2190553	1700
GofDak_1024-768_new	13	3	20	<?xml version="1.0"?>\n<Clock xmlns:dt="urn:schemas-microsoft-com:datatypes"><Description dt:dt="string">E-Prime Primary Realtime Clock</Description><StartTime><Timestamp dt:dt="int">0</Timestamp><DateUtc dt:dt="string">2017-05-11T13:03:47Z</DateUtc></StartTime><FrequencyChanges><FrequencyChange><Frequency dt:dt="r8">3312929</Frequency><Timestamp dt:dt="r8">61216126331</Timestamp><Current dt:dt="…	75.028	2305331	2301831	2305331	2301811	1	right	1086796712	2017-11-05	15:03:47	13:03:47	male	128192	37822	-1	37794	130175	128215	-1	128192	438232	430380	-1	430367	25				2	12	23	phaseINVFAce	phaseXPface	8	NM09	2195985	2195685	2195985	2195673	d	2195673	2193699	2195673	2193681	1974
GofDak_1024-768_new	13	3	20	<?xml version="1.0"?>\n<Clock xmlns:dt="urn:schemas-microsoft-com:datatypes"><Description dt:dt="string">E-Prime Primary Realtime Clock</Description><StartTime><Timestamp dt:dt="int">0</Timestamp><DateUtc dt:dt="string">2017-05-11T13:03:47Z</DateUtc></StartTime><FrequencyChanges><FrequencyChange><Frequency dt:dt="r8">3312929</Frequency><Timestamp dt:dt="r8">61216126331</Timestamp><Current dt:dt="…	75.028	2305331	2301831	2305331	2301811	1	right	1086796712	2017-11-05	15:03:47	13:03:47	male	128192	37822	-1	37794	130175	128215	-1	128192	438232	430380	-1	430367	25				2	12	23	phaseINVFAce	phaseXPface	9	NM05	2199303	2199003	2199303	2199000	l	2199000	2197097	2199000	2197088	1903
GofDak_1024-768_new	13	3	20	<?xml version="1.0"?>\n<Clock xmlns:dt="urn:schemas-microsoft-com:datatypes"><Description dt:dt="string">E-Prime Primary Realtime Clock</Description><StartTime><Timestamp dt:dt="int">0</Timestamp><DateUtc dt:dt="string">2017-05-11T13:03:47Z</DateUtc></StartTime><FrequencyChanges><FrequencyChange><Frequency dt:dt="r8">3312929</Frequency><Timestamp dt:dt="r8">61216126331</Timestamp><Current dt:dt="…	75.028	2305331	2301831	2305331	2301811	1	right	1086796712	2017-11-05	15:03:47	13:03:47	male	128192	37822	-1	37794	130175	128215	-1	128192	438232	430380	-1	430367	25				2	12	23	phaseINVFAce	phaseXPface	10	NM13	2203155	2202855	2203155	2202847	l	2202847	2200870	2202847	2200864	1977
GofDak_1024-768_new	13	3	20	<?xml version="1.0"?>\n<Clock xmlns:dt="urn:schemas-microsoft-com:datatypes"><Description dt:dt="string">E-Prime Primary Realtime Clock</Description><StartTime><Timestamp dt:dt="int">0</Timestamp><DateUtc dt:dt="string">2017-05-11T13:03:47Z</DateUtc></StartTime><FrequencyChanges><FrequencyChange><Frequency dt:dt="r8">3312929</Frequency><Timestamp dt:dt="r8">61216126331</Timestamp><Current dt:dt="…	75.028	2305331	2301831	2305331	2301811	1	right	1086796712	2017-11-05	15:03:47	13:03:47	male	128192	37822	-1	37794	130175	128215	-1	128192	438232	430380	-1	430367	25				2	12	23	phaseINVFAce	phaseXPface	11	NF01	2206527	2206227	2206527	2206224	d	2206224	2204375	2206224	2204368	1849
GofDak_1024-768_new	13	3	20	<?xml version="1.0"?>\n<Clock xmlns:dt="urn:schemas-microsoft-com:datatypes"><Description dt:dt="string">E-Prime Primary Realtime Clock</Description><StartTime><Timestamp dt:dt="int">0</Timestamp><DateUtc dt:dt="string">2017-05-11T13:03:47Z</DateUtc></StartTime><FrequencyChanges><FrequencyChange><Frequency dt:dt="r8">3312929</Frequency><Timestamp dt:dt="r8">61216126331</Timestamp><Current dt:dt="…	75.028	2305331	2301831	2305331	2301811	1	right	1086796712	2017-11-05	15:03:47	13:03:47	male	128192	37822	-1	37794	130175	128215	-1	128192	438232	430380	-1	430367	25				2	12	23	phaseINVFAce	phaseXPface	12	NF09	2210113	2209813	2210113	2209798	l	2209798	2207800	2209798	2207792	1998
GofDak_1024-768_new	13	3	20	<?xml version="1.0"?>\n<Clock xmlns:dt="urn:schemas-microsoft-com:datatypes"><Description dt:dt="string">E-Prime Primary Realtime Clock</Description><StartTime><Timestamp dt:dt="int">0</Timestamp><DateUtc dt:dt="string">2017-05-11T13:03:47Z</DateUtc></StartTime><FrequencyChanges><FrequencyChange><Frequency dt:dt="r8">3312929</Frequency><Timestamp dt:dt="r8">61216126331</Timestamp><Current dt:dt="…	75.028	2305331	2301831	2305331	2301811	1	right	1086796712	2017-11-05	15:03:47	13:03:47	male	128192	37822	-1	37794	130175	128215	-1	128192	438232	430380	-1	430367	25				2	12	23	phaseINVFAce	phaseXPface	13	NF106	2213538	2213238	2213538	2213226	d	2213226	2211345	2213226	2211328	1881
GofDak_1024-768_new	13	3	20	<?xml version="1.0"?>\n<Clock xmlns:dt="urn:schemas-microsoft-com:datatypes"><Description dt:dt="string">E-Prime Primary Realtime Clock</Description><StartTime><Timestamp dt:dt="int">0</Timestamp><DateUtc dt:dt="string">2017-05-11T13:03:47Z</DateUtc></StartTime><FrequencyChanges><FrequencyChange><Frequency dt:dt="r8">3312929</Frequency><Timestamp dt:dt="r8">61216126331</Timestamp><Current dt:dt="…	75.028	2305331	2301831	2305331	2301811	1	right	1086796712	2017-11-05	15:03:47	13:03:47	male	128192	37822	-1	37794	130175	128215	-1	128192	438232	430380	-1	430367	25				2	12	23	phaseINVFAce	phaseXPface	14	NM13	2217083	2216783	2217083	2216770	d	2216770	2214957	2216770	2214943	1813
GofDak_1024-768_new	13	3	20	<?xml version="1.0"?>\n<Clock xmlns:dt="urn:schemas-microsoft-com:datatypes"><Description dt:dt="string">E-Prime Primary Realtime Clock</Description><StartTime><Timestamp dt:dt="int">0</Timestamp><DateUtc dt:dt="string">2017-05-11T13:03:47Z</DateUtc></StartTime><FrequencyChanges><FrequencyChange><Frequency dt:dt="r8">3312929</Frequency><Timestamp dt:dt="r8">61216126331</Timestamp><Current dt:dt="…	75.028	2305331	2301831	2305331	2301811	1	right	1086796712	2017-11-05	15:03:47	13:03:47	male	128192	37822	-1	37794	130175	128215	-1	128192	438232	430380	-1	430367	25				2	12	23	phaseINVFAce	phaseXPface	15	NM21	2220469	2220169	2220469	2220154	d	2220154	2218383	2220154	2218367	1771
GofDak_1024-768_new	13	3	20	<?xml version="1.0"?>\n<Clock xmlns:dt="urn:schemas-microsoft-com:datatypes"><Description dt:dt="string">E-Prime Primary Realtime Clock</Description><StartTime><Timestamp dt:dt="int">0</Timestamp><DateUtc dt:dt="string">2017-05-11T13:03:47Z</DateUtc></StartTime><FrequencyChanges><FrequencyChange><Frequency dt:dt="r8">3312929</Frequency><Timestamp dt:dt="r8">61216126331</Timestamp><Current dt:dt="…	75.028	2305331	2301831	2305331	2301811	1	right	1086796712	2017-11-05	15:03:47	13:03:47	male	128192	37822	-1	37794	130175	128215	-1	128192	438232	430380	-1	430367	25				2	12	23	phaseINVFAce	phaseXPface	16	NF11	2223974	2223674	2223974	2223668	d	2223668	2221702	2223668	2221687	1966
GofDak_1024-768_new	13	3	20	<?xml version="1.0"?>\n<Clock xmlns:dt="urn:schemas-microsoft-com:datatypes"><Description dt:dt="string">E-Prime Primary Realtime Clock</Description><StartTime><Timestamp dt:dt="int">0</Timestamp><DateUtc dt:dt="string">2017-05-11T13:03:47Z</DateUtc></StartTime><FrequencyChanges><FrequencyChange><Frequency dt:dt="r8">3312929</Frequency><Timestamp dt:dt="r8">61216126331</Timestamp><Current dt:dt="…	75.028	2305331	2301831	2305331	2301811	1	right	1086796712	2017-11-05	15:03:47	13:03:47	male	128192	37822	-1	37794	130175	128215	-1	128192	438232	430380	-1	430367	25				2	12	23	phaseINVFAce	phaseXPface	17	NF27	2227399	2227099	2227399	2227089	d	2227089	2225127	2227089	2225119	1962
GofDak_1024-768_new	13	3	20	<?xml version="1.0"?>\n<Clock xmlns:dt="urn:schemas-microsoft-com:datatypes"><Description dt:dt="string">E-Prime Primary Realtime Clock</Description><StartTime><Timestamp dt:dt="int">0</Timestamp><DateUtc dt:dt="string">2017-05-11T13:03:47Z</DateUtc></StartTime><FrequencyChanges><FrequencyChange><Frequency dt:dt="r8">3312929</Frequency><Timestamp dt:dt="r8">61216126331</Timestamp><Current dt:dt="…	75.028	2305331	2301831	2305331	2301811	1	right	1086796712	2017-11-05	15:03:47	13:03:47	male	128192	37822	-1	37794	130175	128215	-1	128192	438232	430380	-1	430367	25				2	12	23	phaseINVFAce	phaseXPface	18	NF06	2230545	2230245	2230545	2230242	d	2230242	2228552	2230242	2228543	1690
GofDak_1024-768_new	13	3	20	<?xml version="1.0"?>\n<Clock xmlns:dt="urn:schemas-microsoft-com:datatypes"><Description dt:dt="string">E-Prime Primary Realtime Clock</Description><StartTime><Timestamp dt:dt="int">0</Timestamp><DateUtc dt:dt="string">2017-05-11T13:03:47Z</DateUtc></StartTime><FrequencyChanges><FrequencyChange><Frequency dt:dt="r8">3312929</Frequency><Timestamp dt:dt="r8">61216126331</Timestamp><Current dt:dt="…	75.028	2305331	2301831	2305331	2301811	1	right	1086796712	2017-11-05	15:03:47	13:03:47	male	128192	37822	-1	37794	130175	128215	-1	128192	438232	430380	-1	430367	25				2	12	23	phaseINVFAce	phaseXPface	19	NM04	2233664	2233364	2233664	2233360	d	2233360	2231711	2233360	2231695	1649
GofDak_1024-768_new	13	3	20	<?xml version="1.0"?>\n<Clock xmlns:dt="urn:schemas-microsoft-com:datatypes"><Description dt:dt="string">E-Prime Primary Realtime Clock</Description><StartTime><Timestamp dt:dt="int">0</Timestamp><DateUtc dt:dt="string">2017-05-11T13:03:47Z</DateUtc></StartTime><FrequencyChanges><FrequencyChange><Frequency dt:dt="r8">3312929</Frequency><Timestamp dt:dt="r8">61216126331</Timestamp><Current dt:dt="…	75.028	2305331	2301831	2305331	2301811	1	right	1086796712	2017-11-05	15:03:47	13:03:47	male	128192	37822	-1	37794	130175	128215	-1	128192	438232	430380	-1	430367	25				2	12	23	phaseINVFAce	phaseXPface	20	NM05	2236836	2236536	2236836	2236528	d	2236528	2234976	2236528	2234958	1552
GofDak_1024-768_new	13	3	20	<?xml version="1.0"?>\n<Clock xmlns:dt="urn:schemas-microsoft-com:datatypes"><Description dt:dt="string">E-Prime Primary Realtime Clock</Description><StartTime><Timestamp dt:dt="int">0</Timestamp><DateUtc dt:dt="string">2017-05-11T13:03:47Z</DateUtc></StartTime><FrequencyChanges><FrequencyChange><Frequency dt:dt="r8">3312929</Frequency><Timestamp dt:dt="r8">61216126331</Timestamp><Current dt:dt="…	75.028	2305331	2301831	2305331	2301811	1	right	1086796712	2017-11-05	15:03:47	13:03:47	male	128192	37822	-1	37794	130175	128215	-1	128192	438232	430380	-1	430367	26				1	12	24	phaseUPFAce	phaseXPface	1	NF01	2240048	2239748	2240048	2239733	d	2239733	2238055	2239733	2238046	1678
GofDak_1024-768_new	13	3	20	<?xml version="1.0"?>\n<Clock xmlns:dt="urn:schemas-microsoft-com:datatypes"><Description dt:dt="string">E-Prime Primary Realtime Clock</Description><StartTime><Timestamp dt:dt="int">0</Timestamp><DateUtc dt:dt="string">2017-05-11T13:03:47Z</DateUtc></StartTime><FrequencyChanges><FrequencyChange><Frequency dt:dt="r8">3312929</Frequency><Timestamp dt:dt="r8">61216126331</Timestamp><Current dt:dt="…	75.028	2305331	2301831	2305331	2301811	1	right	1086796712	2017-11-05	15:03:47	13:03:47	male	128192	37822	-1	37794	130175	128215	-1	128192	438232	430380	-1	430367	26				1	12	24	phaseUPFAce	phaseXPface	2	NF11	2243047	2242747	2243047	2242738	d	2242738	2241214	2242738	2241198	1524
GofDak_1024-768_new	13	3	20	<?xml version="1.0"?>\n<Clock xmlns:dt="urn:schemas-microsoft-com:datatypes"><Description dt:dt="string">E-Prime Primary Realtime Clock</Description><StartTime><Timestamp dt:dt="int">0</Timestamp><DateUtc dt:dt="string">2017-05-11T13:03:47Z</DateUtc></StartTime><FrequencyChanges><FrequencyChange><Frequency dt:dt="r8">3312929</Frequency><Timestamp dt:dt="r8">61216126331</Timestamp><Current dt:dt="…	75.028	2305331	2301831	2305331	2301811	1	right	1086796712	2017-11-05	15:03:47	13:03:47	male	128192	37822	-1	37794	130175	128215	-1	128192	438232	430380	-1	430367	26				1	12	24	phaseUPFAce	phaseXPface	3	NM09	2246059	2245759	2246059	2245752	d	2245752	2244093	2245752	2244078	1659
GofDak_1024-768_new	13	3	20	<?xml version="1.0"?>\n<Clock xmlns:dt="urn:schemas-microsoft-com:datatypes"><Description dt:dt="string">E-Prime Primary Realtime Clock</Description><StartTime><Timestamp dt:dt="int">0</Timestamp><DateUtc dt:dt="string">2017-05-11T13:03:47Z</DateUtc></StartTime><FrequencyChanges><FrequencyChange><Frequency dt:dt="r8">3312929</Frequency><Timestamp dt:dt="r8">61216126331</Timestamp><Current dt:dt="…	75.028	2305331	2301831	2305331	2301811	1	right	1086796712	2017-11-05	15:03:47	13:03:47	male	128192	37822	-1	37794	130175	128215	-1	128192	438232	430380	-1	430367	26				1	12	24	phaseUPFAce	phaseXPface	4	NF11	2249058	2248758	2249058	2248756	l	2248756	2247039	2248756	2247030	1717
GofDak_1024-768_new	13	3	20	<?xml version="1.0"?>\n<Clock xmlns:dt="urn:schemas-microsoft-com:datatypes"><Description dt:dt="string">E-Prime Primary Realtime Clock</Description><StartTime><Timestamp dt:dt="int">0</Timestamp><DateUtc dt:dt="string">2017-05-11T13:03:47Z</DateUtc></StartTime><FrequencyChanges><FrequencyChange><Frequency dt:dt="r8">3312929</Frequency><Timestamp dt:dt="r8">61216126331</Timestamp><Current dt:dt="…	75.028	2305331	2301831	2305331	2301811	1	right	1086796712	2017-11-05	15:03:47	13:03:47	male	128192	37822	-1	37794	130175	128215	-1	128192	438232	430380	-1	430367	26				1	12	24	phaseUPFAce	phaseXPface	5	NF04	2252483	2252183	2252483	2252177	d	2252177	2250251	2252177	2250246	1926
GofDak_1024-768_new	13	3	20	<?xml version="1.0"?>\n<Clock xmlns:dt="urn:schemas-microsoft-com:datatypes"><Description dt:dt="string">E-Prime Primary Realtime Clock</Description><StartTime><Timestamp dt:dt="int">0</Timestamp><DateUtc dt:dt="string">2017-05-11T13:03:47Z</DateUtc></StartTime><FrequencyChanges><FrequencyChange><Frequency dt:dt="r8">3312929</Frequency><Timestamp dt:dt="r8">61216126331</Timestamp><Current dt:dt="…	75.028	2305331	2301831	2305331	2301811	1	right	1086796712	2017-11-05	15:03:47	13:03:47	male	128192	37822	-1	37794	130175	128215	-1	128192	438232	430380	-1	430367	26				1	12	24	phaseUPFAce	phaseXPface	6	NF04	2255642	2255342	2255642	2255333	l	2255333	2253583	2255333	2253566	1750
GofDak_1024-768_new	13	3	20	<?xml version="1.0"?>\n<Clock xmlns:dt="urn:schemas-microsoft-com:datatypes"><Description dt:dt="string">E-Prime Primary Realtime Clock</Description><StartTime><Timestamp dt:dt="int">0</Timestamp><DateUtc dt:dt="string">2017-05-11T13:03:47Z</DateUtc></StartTime><FrequencyChanges><FrequencyChange><Frequency dt:dt="r8">3312929</Frequency><Timestamp dt:dt="r8">61216126331</Timestamp><Current dt:dt="…	75.028	2305331	2301831	2305331	2301811	1	right	1086796712	2017-11-05	15:03:47	13:03:47	male	128192	37822	-1	37794	130175	128215	-1	128192	438232	430380	-1	430367	26				1	12	24	phaseUPFAce	phaseXPface	7	NM04	2258948	2258648	2258948	2258637	l	2258637	2256822	2258637	2256813	1815
GofDak_1024-768_new	13	3	20	<?xml version="1.0"?>\n<Clock xmlns:dt="urn:schemas-microsoft-com:datatypes"><Description dt:dt="string">E-Prime Primary Realtime Clock</Description><StartTime><Timestamp dt:dt="int">0</Timestamp><DateUtc dt:dt="string">2017-05-11T13:03:47Z</DateUtc></StartTime><FrequencyChanges><FrequencyChange><Frequency dt:dt="r8">3312929</Frequency><Timestamp dt:dt="r8">61216126331</Timestamp><Current dt:dt="…	75.028	2305331	2301831	2305331	2301811	1	right	1086796712	2017-11-05	15:03:47	13:03:47	male	128192	37822	-1	37794	130175	128215	-1	128192	438232	430380	-1	430367	26				1	12	24	phaseUPFAce	phaseXPface	8	NF09	2262213	2261913	2262213	2261907	l	2261907	2260047	2261907	2260037	1860
GofDak_1024-768_new	13	3	20	<?xml version="1.0"?>\n<Clock xmlns:dt="urn:schemas-microsoft-com:datatypes"><Description dt:dt="string">E-Prime Primary Realtime Clock</Description><StartTime><Timestamp dt:dt="int">0</Timestamp><DateUtc dt:dt="string">2017-05-11T13:03:47Z</DateUtc></StartTime><FrequencyChanges><FrequencyChange><Frequency dt:dt="r8">3312929</Frequency><Timestamp dt:dt="r8">61216126331</Timestamp><Current dt:dt="…	75.028	2305331	2301831	2305331	2301811	1	right	1086796712	2017-11-05	15:03:47	13:03:47	male	128192	37822	-1	37794	130175	128215	-1	128192	438232	430380	-1	430367	26				1	12	24	phaseUPFAce	phaseXPface	9	NM05	2265238	2264938	2265238	2264926	d	2264926	2263259	2264926	2263253	1667
GofDak_1024-768_new	13	3	20	<?xml version="1.0"?>\n<Clock xmlns:dt="urn:schemas-microsoft-com:datatypes"><Description dt:dt="string">E-Prime Primary Realtime Clock</Description><StartTime><Timestamp dt:dt="int">0</Timestamp><DateUtc dt:dt="string">2017-05-11T13:03:47Z</DateUtc></StartTime><FrequencyChanges><FrequencyChange><Frequency dt:dt="r8">3312929</Frequency><Timestamp dt:dt="r8">61216126331</Timestamp><Current dt:dt="…	75.028	2305331	2301831	2305331	2301811	1	right	1086796712	2017-11-05	15:03:47	13:03:47	male	128192	37822	-1	37794	130175	128215	-1	128192	438232	430380	-1	430367	26				1	12	24	phaseUPFAce	phaseXPface	10	NM101	2268291	2267991	2268291	2267980	l	2267980	2266218	2267980	2266205	1762
GofDak_1024-768_new	13	3	20	<?xml version="1.0"?>\n<Clock xmlns:dt="urn:schemas-microsoft-com:datatypes"><Description dt:dt="string">E-Prime Primary Realtime Clock</Description><StartTime><Timestamp dt:dt="int">0</Timestamp><DateUtc dt:dt="string">2017-05-11T13:03:47Z</DateUtc></StartTime><FrequencyChanges><FrequencyChange><Frequency dt:dt="r8">3312929</Frequency><Timestamp dt:dt="r8">61216126331</Timestamp><Current dt:dt="…	75.028	2305331	2301831	2305331	2301811	1	right	1086796712	2017-11-05	15:03:47	13:03:47	male	128192	37822	-1	37794	130175	128215	-1	128192	438232	430380	-1	430367	26				1	12	24	phaseUPFAce	phaseXPface	11	NM02	2271689	2271389	2271689	2271382	d	2271382	2269750	2271382	2269741	1632
GofDak_1024-768_new	13	3	20	<?xml version="1.0"?>\n<Clock xmlns:dt="urn:schemas-microsoft-com:datatypes"><Description dt:dt="string">E-Prime Primary Realtime Clock</Description><StartTime><Timestamp dt:dt="int">0</Timestamp><DateUtc dt:dt="string">2017-05-11T13:03:47Z</DateUtc></StartTime><FrequencyChanges><FrequencyChange><Frequency dt:dt="r8">3312929</Frequency><Timestamp dt:dt="r8">61216126331</Timestamp><Current dt:dt="…	75.028	2305331	2301831	2305331	2301811	1	right	1086796712	2017-11-05	15:03:47	13:03:47	male	128192	37822	-1	37794	130175	128215	-1	128192	438232	430380	-1	430367	26				1	12	24	phaseUPFAce	phaseXPface	12	NM13	2274808	2274508	2274808	2274501	l	2274501	2272789	2274501	2272773	1712
GofDak_1024-768_new	13	3	20	<?xml version="1.0"?>\n<Clock xmlns:dt="urn:schemas-microsoft-com:datatypes"><Description dt:dt="string">E-Prime Primary Realtime Clock</Description><StartTime><Timestamp dt:dt="int">0</Timestamp><DateUtc dt:dt="string">2017-05-11T13:03:47Z</DateUtc></StartTime><FrequencyChanges><FrequencyChange><Frequency dt:dt="r8">3312929</Frequency><Timestamp dt:dt="r8">61216126331</Timestamp><Current dt:dt="…	75.028	2305331	2301831	2305331	2301811	1	right	1086796712	2017-11-05	15:03:47	13:03:47	male	128192	37822	-1	37794	130175	128215	-1	128192	438232	430380	-1	430367	26				1	12	24	phaseUPFAce	phaseXPface	13	NM05	2278180	2277880	2278180	2277868	l	2277868	2276347	2277868	2276340	1521
GofDak_1024-768_new	13	3	20	<?xml version="1.0"?>\n<Clock xmlns:dt="urn:schemas-microsoft-com:datatypes"><Description dt:dt="string">E-Prime Primary Realtime Clock</Description><StartTime><Timestamp dt:dt="int">0</Timestamp><DateUtc dt:dt="string">2017-05-11T13:03:47Z</DateUtc></StartTime><FrequencyChanges><FrequencyChange><Frequency dt:dt="r8">3312929</Frequency><Timestamp dt:dt="r8">61216126331</Timestamp><Current dt:dt="…	75.028	2305331	2301831	2305331	2301811	1	right	1086796712	2017-11-05	15:03:47	13:03:47	male	128192	37822	-1	37794	130175	128215	-1	128192	438232	430380	-1	430367	26				1	12	24	phaseUPFAce	phaseXPface	14	NM101	2281392	2281092	2281392	2281079	l	2281079	2279373	2281079	2279364	1706
GofDak_1024-768_new	13	3	20	<?xml version="1.0"?>\n<Clock xmlns:dt="urn:schemas-microsoft-com:datatypes"><Description dt:dt="string">E-Prime Primary Realtime Clock</Description><StartTime><Timestamp dt:dt="int">0</Timestamp><DateUtc dt:dt="string">2017-05-11T13:03:47Z</DateUtc></StartTime><FrequencyChanges><FrequencyChange><Frequency dt:dt="r8">3312929</Frequency><Timestamp dt:dt="r8">61216126331</Timestamp><Current dt:dt="…	75.028	2305331	2301831	2305331	2301811	1	right	1086796712	2017-11-05	15:03:47	13:03:47	male	128192	37822	-1	37794	130175	128215	-1	128192	438232	430380	-1	430367	26				1	12	24	phaseUPFAce	phaseXPface	15	NM13	2284631	2284331	2284631	2284319	d	2284319	2282412	2284319	2282396	1907
GofDak_1024-768_new	13	3	20	<?xml version="1.0"?>\n<Clock xmlns:dt="urn:schemas-microsoft-com:datatypes"><Description dt:dt="string">E-Prime Primary Realtime Clock</Description><StartTime><Timestamp dt:dt="int">0</Timestamp><DateUtc dt:dt="string">2017-05-11T13:03:47Z</DateUtc></StartTime><FrequencyChanges><FrequencyChange><Frequency dt:dt="r8">3312929</Frequency><Timestamp dt:dt="r8">61216126331</Timestamp><Current dt:dt="…	75.028	2305331	2301831	2305331	2301811	1	right	1086796712	2017-11-05	15:03:47	13:03:47	male	128192	37822	-1	37794	130175	128215	-1	128192	438232	430380	-1	430367	26				1	12	24	phaseUPFAce	phaseXPface	16	NF11	2287857	2287557	2287857	2287544	d	2287544	2285664	2287544	2285652	1880
GofDak_1024-768_new	13	3	20	<?xml version="1.0"?>\n<Clock xmlns:dt="urn:schemas-microsoft-com:datatypes"><Description dt:dt="string">E-Prime Primary Realtime Clock</Description><StartTime><Timestamp dt:dt="int">0</Timestamp><DateUtc dt:dt="string">2017-05-11T13:03:47Z</DateUtc></StartTime><FrequencyChanges><FrequencyChange><Frequency dt:dt="r8">3312929</Frequency><Timestamp dt:dt="r8">61216126331</Timestamp><Current dt:dt="…	75.028	2305331	2301831	2305331	2301811	1	right	1086796712	2017-11-05	15:03:47	13:03:47	male	128192	37822	-1	37794	130175	128215	-1	128192	438232	430380	-1	430367	26				1	12	24	phaseUPFAce	phaseXPface	17	NF06	2290922	2290622	2290922	2290610	l	2290610	2288983	2290610	2288972	1627
GofDak_1024-768_new	13	3	20	<?xml version="1.0"?>\n<Clock xmlns:dt="urn:schemas-microsoft-com:datatypes"><Description dt:dt="string">E-Prime Primary Realtime Clock</Description><StartTime><Timestamp dt:dt="int">0</Timestamp><DateUtc dt:dt="string">2017-05-11T13:03:47Z</DateUtc></StartTime><FrequencyChanges><FrequencyChange><Frequency dt:dt="r8">3312929</Frequency><Timestamp dt:dt="r8">61216126331</Timestamp><Current dt:dt="…	75.028	2305331	2301831	2305331	2301811	1	right	1086796712	2017-11-05	15:03:47	13:03:47	male	128192	37822	-1	37794	130175	128215	-1	128192	438232	430380	-1	430367	26				1	12	24	phaseUPFAce	phaseXPface	18	NM02	2294001	2293701	2294001	2293690	l	2293690	2292115	2293690	2292100	1575
GofDak_1024-768_new	13	3	20	<?xml version="1.0"?>\n<Clock xmlns:dt="urn:schemas-microsoft-com:datatypes"><Description dt:dt="string">E-Prime Primary Realtime Clock</Description><StartTime><Timestamp dt:dt="int">0</Timestamp><DateUtc dt:dt="string">2017-05-11T13:03:47Z</DateUtc></StartTime><FrequencyChanges><FrequencyChange><Frequency dt:dt="r8">3312929</Frequency><Timestamp dt:dt="r8">61216126331</Timestamp><Current dt:dt="…	75.028	2305331	2301831	2305331	2301811	1	right	1086796712	2017-11-05	15:03:47	13:03:47	male	128192	37822	-1	37794	130175	128215	-1	128192	438232	430380	-1	430367	26				1	12	24	phaseUPFAce	phaseXPface	19	NM09	2297080	2296780	2297080	2296765	d	2296765	2295007	2296765	2294995	1758
GofDak_1024-768_new	13	3	20	<?xml version="1.0"?>\n<Clock xmlns:dt="urn:schemas-microsoft-com:datatypes"><Description dt:dt="string">E-Prime Primary Realtime Clock</Description><StartTime><Timestamp dt:dt="int">0</Timestamp><DateUtc dt:dt="string">2017-05-11T13:03:47Z</DateUtc></StartTime><FrequencyChanges><FrequencyChange><Frequency dt:dt="r8">3312929</Frequency><Timestamp dt:dt="r8">61216126331</Timestamp><Current dt:dt="…	75.028	2305331	2301831	2305331	2301811	1	right	1086796712	2017-11-05	15:03:47	13:03:47	male	128192	37822	-1	37794	130175	128215	-1	128192	438232	430380	-1	430367	26				1	12	24	phaseUPFAce	phaseXPface	20	NM21	2300345	2300045	2300345	2300041	d	2300041	2298099	2300041	2298091	1942
[truncated: 28 more columns]
