# Supplementary material for: Fixed or flexible? Orientation preference in identity and gaze processing in humans
Source: PLoS One. 2019 Jan 25;14(1):e0210503. doi: 10.1371/journal.pone.0210503 (PMC6347268; doi:10.1371/journal.pone.0210503)
Supplement: S3 File — Eprime log files were merged across gaze experiment sessions. (ZIP) [file pone.0210503.s005.zip › GofDak_1024-768_new-14-3.xlsx]

## Sheet: GofDak_1024-768_new-14-3
E:\GAZE\Gaze_data\GazeCoD_data\individual\edat_xlsx\GofDak_1024-768_new-14-3.edat2
ExperimentName	Subject	Session	Age	Clock.Information	Display.RefreshRate	fini.OffsetTime	fini.OnsetTime	fini.TargetOffsetTime	fini.TargetOnsetTime	Group	Handedness	RandomSeed	SessionDate	SessionTime	SessionTimeUtc	Sex	start.OffsetTime	start.OnsetTime	start.TargetOffsetTime	start.TargetOnsetTime	start2.OffsetTime	start2.OnsetTime	start2.TargetOffsetTime	start2.TargetOnsetTime	start5.OffsetTime	start5.OnsetTime	start5.TargetOffsetTime	start5.TargetOnsetTime	Block	phasePRACTICE1	phasePRACTICE1.Cycle	phasePRACTICE1.Sample	phaseXPface	phaseXPface.Cycle	phaseXPface.Sample	Procedure[Block]	Running[Block]	Trial	cible	cible.OffsetTime	cible.OnsetTime	cible.TargetOffsetTime	cible.TargetOnsetTime	correct	crossStart.OffsetTime	crossStart.OnsetTime	crossStart.TargetOffsetTime	crossStart.TargetOnsetTime	jitterdur
GofDak_1024-768_new	14	3	24	<?xml version="1.0"?>\n<Clock xmlns:dt="urn:schemas-microsoft-com:datatypes"><Description dt:dt="string">E-Prime Primary Realtime Clock</Description><StartTime><Timestamp dt:dt="int">0</Timestamp><DateUtc dt:dt="string">2017-05-10T13:56:14Z</DateUtc></StartTime><FrequencyChanges><FrequencyChange><Frequency dt:dt="r8">3312919</Frequency><Timestamp dt:dt="r8">72754555527</Timestamp><Current dt:dt="…	75.028	2527386	2523886	2527386	2523876	1	left	-259228067	2017-10-05	15:56:14	13:56:14	female	137156	59817	-1	59796	145668	137183	-1	137156	511059	473923	-1	473897	1	1	1	1				practUP	phasePRACTICE1	1	NF02	148599	148299	148599	148287	d	148287	146686	148287	146673	1601
GofDak_1024-768_new	14	3	24	<?xml version="1.0"?>\n<Clock xmlns:dt="urn:schemas-microsoft-com:datatypes"><Description dt:dt="string">E-Prime Primary Realtime Clock</Description><StartTime><Timestamp dt:dt="int">0</Timestamp><DateUtc dt:dt="string">2017-05-10T13:56:14Z</DateUtc></StartTime><FrequencyChanges><FrequencyChange><Frequency dt:dt="r8">3312919</Frequency><Timestamp dt:dt="r8">72754555527</Timestamp><Current dt:dt="…	75.028	2527386	2523886	2527386	2523876	1	left	-259228067	2017-10-05	15:56:14	13:56:14	female	137156	59817	-1	59796	145668	137183	-1	137156	511059	473923	-1	473897	1	1	1	1				practUP	phasePRACTICE1	2	NM13	152517	152217	152517	152207	l	152207	150538	152207	150531	1669
GofDak_1024-768_new	14	3	24	<?xml version="1.0"?>\n<Clock xmlns:dt="urn:schemas-microsoft-com:datatypes"><Description dt:dt="string">E-Prime Primary Realtime Clock</Description><StartTime><Timestamp dt:dt="int">0</Timestamp><DateUtc dt:dt="string">2017-05-10T13:56:14Z</DateUtc></StartTime><FrequencyChanges><FrequencyChange><Frequency dt:dt="r8">3312919</Frequency><Timestamp dt:dt="r8">72754555527</Timestamp><Current dt:dt="…	75.028	2527386	2523886	2527386	2523876	1	left	-259228067	2017-10-05	15:56:14	13:56:14	female	137156	59817	-1	59796	145668	137183	-1	137156	511059	473923	-1	473897	1	1	1	1				practUP	phasePRACTICE1	3	NF02	155916	155616	155916	155611	l	155611	153843	155611	153827	1768
GofDak_1024-768_new	14	3	24	<?xml version="1.0"?>\n<Clock xmlns:dt="urn:schemas-microsoft-com:datatypes"><Description dt:dt="string">E-Prime Primary Realtime Clock</Description><StartTime><Timestamp dt:dt="int">0</Timestamp><DateUtc dt:dt="string">2017-05-10T13:56:14Z</DateUtc></StartTime><FrequencyChanges><FrequencyChange><Frequency dt:dt="r8">3312919</Frequency><Timestamp dt:dt="r8">72754555527</Timestamp><Current dt:dt="…	75.028	2527386	2523886	2527386	2523876	1	left	-259228067	2017-10-05	15:56:14	13:56:14	female	137156	59817	-1	59796	145668	137183	-1	137156	511059	473923	-1	473897	1	1	1	1				practUP	phasePRACTICE1	4	NM101	159475	159175	159475	159161	d	159161	157562	159161	157555	1599
GofDak_1024-768_new	14	3	24	<?xml version="1.0"?>\n<Clock xmlns:dt="urn:schemas-microsoft-com:datatypes"><Description dt:dt="string">E-Prime Primary Realtime Clock</Description><StartTime><Timestamp dt:dt="int">0</Timestamp><DateUtc dt:dt="string">2017-05-10T13:56:14Z</DateUtc></StartTime><FrequencyChanges><FrequencyChange><Frequency dt:dt="r8">3312919</Frequency><Timestamp dt:dt="r8">72754555527</Timestamp><Current dt:dt="…	75.028	2527386	2523886	2527386	2523876	1	left	-259228067	2017-10-05	15:56:14	13:56:14	female	137156	59817	-1	59796	145668	137183	-1	137156	511059	473923	-1	473897	1	1	1	1				practUP	phasePRACTICE1	5	NM03	163300	163000	163300	162991	l	162991	161081	162991	161067	1910
GofDak_1024-768_new	14	3	24	<?xml version="1.0"?>\n<Clock xmlns:dt="urn:schemas-microsoft-com:datatypes"><Description dt:dt="string">E-Prime Primary Realtime Clock</Description><StartTime><Timestamp dt:dt="int">0</Timestamp><DateUtc dt:dt="string">2017-05-10T13:56:14Z</DateUtc></StartTime><FrequencyChanges><FrequencyChange><Frequency dt:dt="r8">3312919</Frequency><Timestamp dt:dt="r8">72754555527</Timestamp><Current dt:dt="…	75.028	2527386	2523886	2527386	2523876	1	left	-259228067	2017-10-05	15:56:14	13:56:14	female	137156	59817	-1	59796	145668	137183	-1	137156	511059	473923	-1	473897	1	1	1	1				practUP	phasePRACTICE1	6	NM09	166858	166558	166858	166544	l	166544	165012	166544	165003	1532
GofDak_1024-768_new	14	3	24	<?xml version="1.0"?>\n<Clock xmlns:dt="urn:schemas-microsoft-com:datatypes"><Description dt:dt="string">E-Prime Primary Realtime Clock</Description><StartTime><Timestamp dt:dt="int">0</Timestamp><DateUtc dt:dt="string">2017-05-10T13:56:14Z</DateUtc></StartTime><FrequencyChanges><FrequencyChange><Frequency dt:dt="r8">3312919</Frequency><Timestamp dt:dt="r8">72754555527</Timestamp><Current dt:dt="…	75.028	2527386	2523886	2527386	2523876	1	left	-259228067	2017-10-05	15:56:14	13:56:14	female	137156	59817	-1	59796	145668	137183	-1	137156	511059	473923	-1	473897	1	1	1	1				practUP	phasePRACTICE1	7	NM101	170990	170690	170990	170681	d	170681	168745	170681	168739	1936
GofDak_1024-768_new	14	3	24	<?xml version="1.0"?>\n<Clock xmlns:dt="urn:schemas-microsoft-com:datatypes"><Description dt:dt="string">E-Prime Primary Realtime Clock</Description><StartTime><Timestamp dt:dt="int">0</Timestamp><DateUtc dt:dt="string">2017-05-10T13:56:14Z</DateUtc></StartTime><FrequencyChanges><FrequencyChange><Frequency dt:dt="r8">3312919</Frequency><Timestamp dt:dt="r8">72754555527</Timestamp><Current dt:dt="…	75.028	2527386	2523886	2527386	2523876	1	left	-259228067	2017-10-05	15:56:14	13:56:14	female	137156	59817	-1	59796	145668	137183	-1	137156	511059	473923	-1	473897	1	1	1	1				practUP	phasePRACTICE1	8	NF27	174442	174142	174442	174129	d	174129	172530	174129	172522	1599
GofDak_1024-768_new	14	3	24	<?xml version="1.0"?>\n<Clock xmlns:dt="urn:schemas-microsoft-com:datatypes"><Description dt:dt="string">E-Prime Primary Realtime Clock</Description><StartTime><Timestamp dt:dt="int">0</Timestamp><DateUtc dt:dt="string">2017-05-10T13:56:14Z</DateUtc></StartTime><FrequencyChanges><FrequencyChange><Frequency dt:dt="r8">3312919</Frequency><Timestamp dt:dt="r8">72754555527</Timestamp><Current dt:dt="…	75.028	2527386	2523886	2527386	2523876	1	left	-259228067	2017-10-05	15:56:14	13:56:14	female	137156	59817	-1	59796	145668	137183	-1	137156	511059	473923	-1	473897	1	1	1	1				practUP	phasePRACTICE1	9	NM02	178308	178008	178308	177996	d	177996	176062	177996	176050	1934
GofDak_1024-768_new	14	3	24	<?xml version="1.0"?>\n<Clock xmlns:dt="urn:schemas-microsoft-com:datatypes"><Description dt:dt="string">E-Prime Primary Realtime Clock</Description><StartTime><Timestamp dt:dt="int">0</Timestamp><DateUtc dt:dt="string">2017-05-10T13:56:14Z</DateUtc></StartTime><FrequencyChanges><FrequencyChange><Frequency dt:dt="r8">3312919</Frequency><Timestamp dt:dt="r8">72754555527</Timestamp><Current dt:dt="…	75.028	2527386	2523886	2527386	2523876	1	left	-259228067	2017-10-05	15:56:14	13:56:14	female	137156	59817	-1	59796	145668	137183	-1	137156	511059	473923	-1	473897	1	1	1	1				practUP	phasePRACTICE1	10	NM05	182186	181886	182186	181873	l	181873	180033	181873	180026	1840
GofDak_1024-768_new	14	3	24	<?xml version="1.0"?>\n<Clock xmlns:dt="urn:schemas-microsoft-com:datatypes"><Description dt:dt="string">E-Prime Primary Realtime Clock</Description><StartTime><Timestamp dt:dt="int">0</Timestamp><DateUtc dt:dt="string">2017-05-10T13:56:14Z</DateUtc></StartTime><FrequencyChanges><FrequencyChange><Frequency dt:dt="r8">3312919</Frequency><Timestamp dt:dt="r8">72754555527</Timestamp><Current dt:dt="…	75.028	2527386	2523886	2527386	2523876	1	left	-259228067	2017-10-05	15:56:14	13:56:14	female	137156	59817	-1	59796	145668	137183	-1	137156	511059	473923	-1	473897	1	1	1	1				practUP	phasePRACTICE1	11	NF106	191223	190923	191223	190914	d	190914	188977	190914	188962	1937
GofDak_1024-768_new	14	3	24	<?xml version="1.0"?>\n<Clock xmlns:dt="urn:schemas-microsoft-com:datatypes"><Description dt:dt="string">E-Prime Primary Realtime Clock</Description><StartTime><Timestamp dt:dt="int">0</Timestamp><DateUtc dt:dt="string">2017-05-10T13:56:14Z</DateUtc></StartTime><FrequencyChanges><FrequencyChange><Frequency dt:dt="r8">3312919</Frequency><Timestamp dt:dt="r8">72754555527</Timestamp><Current dt:dt="…	75.028	2527386	2523886	2527386	2523876	1	left	-259228067	2017-10-05	15:56:14	13:56:14	female	137156	59817	-1	59796	145668	137183	-1	137156	511059	473923	-1	473897	1	1	1	1				practUP	phasePRACTICE1	12	NF06	194541	194241	194541	194226	l	194226	192709	194226	192698	1517
GofDak_1024-768_new	14	3	24	<?xml version="1.0"?>\n<Clock xmlns:dt="urn:schemas-microsoft-com:datatypes"><Description dt:dt="string">E-Prime Primary Realtime Clock</Description><StartTime><Timestamp dt:dt="int">0</Timestamp><DateUtc dt:dt="string">2017-05-10T13:56:14Z</DateUtc></StartTime><FrequencyChanges><FrequencyChange><Frequency dt:dt="r8">3312919</Frequency><Timestamp dt:dt="r8">72754555527</Timestamp><Current dt:dt="…	75.028	2527386	2523886	2527386	2523876	1	left	-259228067	2017-10-05	15:56:14	13:56:14	female	137156	59817	-1	59796	145668	137183	-1	137156	511059	473923	-1	473897	1	1	1	1				practUP	phasePRACTICE1	13	NF09	198367	198067	198367	198049	d	198049	196321	198049	196305	1728
GofDak_1024-768_new	14	3	24	<?xml version="1.0"?>\n<Clock xmlns:dt="urn:schemas-microsoft-com:datatypes"><Description dt:dt="string">E-Prime Primary Realtime Clock</Description><StartTime><Timestamp dt:dt="int">0</Timestamp><DateUtc dt:dt="string">2017-05-10T13:56:14Z</DateUtc></StartTime><FrequencyChanges><FrequencyChange><Frequency dt:dt="r8">3312919</Frequency><Timestamp dt:dt="r8">72754555527</Timestamp><Current dt:dt="…	75.028	2527386	2523886	2527386	2523876	1	left	-259228067	2017-10-05	15:56:14	13:56:14	female	137156	59817	-1	59796	145668	137183	-1	137156	511059	473923	-1	473897	1	1	1	1				practUP	phasePRACTICE1	14	NM03	201579	201279	201579	201269	l	201269	199679	201269	199673	1590
GofDak_1024-768_new	14	3	24	<?xml version="1.0"?>\n<Clock xmlns:dt="urn:schemas-microsoft-com:datatypes"><Description dt:dt="string">E-Prime Primary Realtime Clock</Description><StartTime><Timestamp dt:dt="int">0</Timestamp><DateUtc dt:dt="string">2017-05-10T13:56:14Z</DateUtc></StartTime><FrequencyChanges><FrequencyChange><Frequency dt:dt="r8">3312919</Frequency><Timestamp dt:dt="r8">72754555527</Timestamp><Current dt:dt="…	75.028	2527386	2523886	2527386	2523876	1	left	-259228067	2017-10-05	15:56:14	13:56:14	female	137156	59817	-1	59796	145668	137183	-1	137156	511059	473923	-1	473897	1	1	1	1				practUP	phasePRACTICE1	15	NM13	205244	204944	205244	204932	l	204932	203011	204932	203001	1921
GofDak_1024-768_new	14	3	24	<?xml version="1.0"?>\n<Clock xmlns:dt="urn:schemas-microsoft-com:datatypes"><Description dt:dt="string">E-Prime Primary Realtime Clock</Description><StartTime><Timestamp dt:dt="int">0</Timestamp><DateUtc dt:dt="string">2017-05-10T13:56:14Z</DateUtc></StartTime><FrequencyChanges><FrequencyChange><Frequency dt:dt="r8">3312919</Frequency><Timestamp dt:dt="r8">72754555527</Timestamp><Current dt:dt="…	75.028	2527386	2523886	2527386	2523876	1	left	-259228067	2017-10-05	15:56:14	13:56:14	female	137156	59817	-1	59796	145668	137183	-1	137156	511059	473923	-1	473897	1	1	1	1				practUP	phasePRACTICE1	16	NF11	209496	209196	209496	209191	d	209191	207503	209191	207489	1688
GofDak_1024-768_new	14	3	24	<?xml version="1.0"?>\n<Clock xmlns:dt="urn:schemas-microsoft-com:datatypes"><Description dt:dt="string">E-Prime Primary Realtime Clock</Description><StartTime><Timestamp dt:dt="int">0</Timestamp><DateUtc dt:dt="string">2017-05-10T13:56:14Z</DateUtc></StartTime><FrequencyChanges><FrequencyChange><Frequency dt:dt="r8">3312919</Frequency><Timestamp dt:dt="r8">72754555527</Timestamp><Current dt:dt="…	75.028	2527386	2523886	2527386	2523876	1	left	-259228067	2017-10-05	15:56:14	13:56:14	female	137156	59817	-1	59796	145668	137183	-1	137156	511059	473923	-1	473897	1	1	1	1				practUP	phasePRACTICE1	17	NM09	213188	212888	213188	212873	d	212873	211235	212873	211217	1638
GofDak_1024-768_new	14	3	24	<?xml version="1.0"?>\n<Clock xmlns:dt="urn:schemas-microsoft-com:datatypes"><Description dt:dt="string">E-Prime Primary Realtime Clock</Description><StartTime><Timestamp dt:dt="int">0</Timestamp><DateUtc dt:dt="string">2017-05-10T13:56:14Z</DateUtc></StartTime><FrequencyChanges><FrequencyChange><Frequency dt:dt="r8">3312919</Frequency><Timestamp dt:dt="r8">72754555527</Timestamp><Current dt:dt="…	75.028	2527386	2523886	2527386	2523876	1	left	-259228067	2017-10-05	15:56:14	13:56:14	female	137156	59817	-1	59796	145668	137183	-1	137156	511059	473923	-1	473897	1	1	1	1				practUP	phasePRACTICE1	18	NF09	217053	216753	217053	216747	l	216747	215034	216747	215024	1713
GofDak_1024-768_new	14	3	24	<?xml version="1.0"?>\n<Clock xmlns:dt="urn:schemas-microsoft-com:datatypes"><Description dt:dt="string">E-Prime Primary Realtime Clock</Description><StartTime><Timestamp dt:dt="int">0</Timestamp><DateUtc dt:dt="string">2017-05-10T13:56:14Z</DateUtc></StartTime><FrequencyChanges><FrequencyChange><Frequency dt:dt="r8">3312919</Frequency><Timestamp dt:dt="r8">72754555527</Timestamp><Current dt:dt="…	75.028	2527386	2523886	2527386	2523876	1	left	-259228067	2017-10-05	15:56:14	13:56:14	female	137156	59817	-1	59796	145668	137183	-1	137156	511059	473923	-1	473897	1	1	1	1				practUP	phasePRACTICE1	19	NM04	220878	220578	220878	220570	l	220570	218632	220570	218624	1938
GofDak_1024-768_new	14	3	24	<?xml version="1.0"?>\n<Clock xmlns:dt="urn:schemas-microsoft-com:datatypes"><Description dt:dt="string">E-Prime Primary Realtime Clock</Description><StartTime><Timestamp dt:dt="int">0</Timestamp><DateUtc dt:dt="string">2017-05-10T13:56:14Z</DateUtc></StartTime><FrequencyChanges><FrequencyChange><Frequency dt:dt="r8">3312919</Frequency><Timestamp dt:dt="r8">72754555527</Timestamp><Current dt:dt="…	75.028	2527386	2523886	2527386	2523876	1	left	-259228067	2017-10-05	15:56:14	13:56:14	female	137156	59817	-1	59796	145668	137183	-1	137156	511059	473923	-1	473897	1	1	1	1				practUP	phasePRACTICE1	20	NM101	224623	224323	224623	224309	l	224309	222591	224309	222576	1718
GofDak_1024-768_new	14	3	24	<?xml version="1.0"?>\n<Clock xmlns:dt="urn:schemas-microsoft-com:datatypes"><Description dt:dt="string">E-Prime Primary Realtime Clock</Description><StartTime><Timestamp dt:dt="int">0</Timestamp><DateUtc dt:dt="string">2017-05-10T13:56:14Z</DateUtc></StartTime><FrequencyChanges><FrequencyChange><Frequency dt:dt="r8">3312919</Frequency><Timestamp dt:dt="r8">72754555527</Timestamp><Current dt:dt="…	75.028	2527386	2523886	2527386	2523876	1	left	-259228067	2017-10-05	15:56:14	13:56:14	female	137156	59817	-1	59796	145668	137183	-1	137156	511059	473923	-1	473897	1	1	1	1				practUP	phasePRACTICE1	21	NF105	235819	235519	235819	235515	l	235515	233667	235515	233648	1848
GofDak_1024-768_new	14	3	24	<?xml version="1.0"?>\n<Clock xmlns:dt="urn:schemas-microsoft-com:datatypes"><Description dt:dt="string">E-Prime Primary Realtime Clock</Description><StartTime><Timestamp dt:dt="int">0</Timestamp><DateUtc dt:dt="string">2017-05-10T13:56:14Z</DateUtc></StartTime><FrequencyChanges><FrequencyChange><Frequency dt:dt="r8">3312919</Frequency><Timestamp dt:dt="r8">72754555527</Timestamp><Current dt:dt="…	75.028	2527386	2523886	2527386	2523876	1	left	-259228067	2017-10-05	15:56:14	13:56:14	female	137156	59817	-1	59796	145668	137183	-1	137156	511059	473923	-1	473897	1	1	1	1				practUP	phasePRACTICE1	22	NF09	240457	240157	240457	240151	l	240151	238172	240151	238159	1979
GofDak_1024-768_new	14	3	24	<?xml version="1.0"?>\n<Clock xmlns:dt="urn:schemas-microsoft-com:datatypes"><Description dt:dt="string">E-Prime Primary Realtime Clock</Description><StartTime><Timestamp dt:dt="int">0</Timestamp><DateUtc dt:dt="string">2017-05-10T13:56:14Z</DateUtc></StartTime><FrequencyChanges><FrequencyChange><Frequency dt:dt="r8">3312919</Frequency><Timestamp dt:dt="r8">72754555527</Timestamp><Current dt:dt="…	75.028	2527386	2523886	2527386	2523876	1	left	-259228067	2017-10-05	15:56:14	13:56:14	female	137156	59817	-1	59796	145668	137183	-1	137156	511059	473923	-1	473897	1	1	1	1				practUP	phasePRACTICE1	23	NM09	244816	244516	244816	244507	d	244507	242650	244507	242639	1857
GofDak_1024-768_new	14	3	24	<?xml version="1.0"?>\n<Clock xmlns:dt="urn:schemas-microsoft-com:datatypes"><Description dt:dt="string">E-Prime Primary Realtime Clock</Description><StartTime><Timestamp dt:dt="int">0</Timestamp><DateUtc dt:dt="string">2017-05-10T13:56:14Z</DateUtc></StartTime><FrequencyChanges><FrequencyChange><Frequency dt:dt="r8">3312919</Frequency><Timestamp dt:dt="r8">72754555527</Timestamp><Current dt:dt="…	75.028	2527386	2523886	2527386	2523876	1	left	-259228067	2017-10-05	15:56:14	13:56:14	female	137156	59817	-1	59796	145668	137183	-1	137156	511059	473923	-1	473897	1	1	1	1				practUP	phasePRACTICE1	24	NF04	248601	248301	248601	248288	l	248288	246289	248288	246279	1999
GofDak_1024-768_new	14	3	24	<?xml version="1.0"?>\n<Clock xmlns:dt="urn:schemas-microsoft-com:datatypes"><Description dt:dt="string">E-Prime Primary Realtime Clock</Description><StartTime><Timestamp dt:dt="int">0</Timestamp><DateUtc dt:dt="string">2017-05-10T13:56:14Z</DateUtc></StartTime><FrequencyChanges><FrequencyChange><Frequency dt:dt="r8">3312919</Frequency><Timestamp dt:dt="r8">72754555527</Timestamp><Current dt:dt="…	75.028	2527386	2523886	2527386	2523876	1	left	-259228067	2017-10-05	15:56:14	13:56:14	female	137156	59817	-1	59796	145668	137183	-1	137156	511059	473923	-1	473897	1	1	1	1				practUP	phasePRACTICE1	25	NF105	252400	252100	252400	252085	l	252085	250247	252085	250239	1838
GofDak_1024-768_new	14	3	24	<?xml version="1.0"?>\n<Clock xmlns:dt="urn:schemas-microsoft-com:datatypes"><Description dt:dt="string">E-Prime Primary Realtime Clock</Description><StartTime><Timestamp dt:dt="int">0</Timestamp><DateUtc dt:dt="string">2017-05-10T13:56:14Z</DateUtc></StartTime><FrequencyChanges><FrequencyChange><Frequency dt:dt="r8">3312919</Frequency><Timestamp dt:dt="r8">72754555527</Timestamp><Current dt:dt="…	75.028	2527386	2523886	2527386	2523876	1	left	-259228067	2017-10-05	15:56:14	13:56:14	female	137156	59817	-1	59796	145668	137183	-1	137156	511059	473923	-1	473897	1	1	1	1				practUP	phasePRACTICE1	26	NM02	256918	256618	256918	256600	l	256600	255032	256600	255015	1568
GofDak_1024-768_new	14	3	24	<?xml version="1.0"?>\n<Clock xmlns:dt="urn:schemas-microsoft-com:datatypes"><Description dt:dt="string">E-Prime Primary Realtime Clock</Description><StartTime><Timestamp dt:dt="int">0</Timestamp><DateUtc dt:dt="string">2017-05-10T13:56:14Z</DateUtc></StartTime><FrequencyChanges><FrequencyChange><Frequency dt:dt="r8">3312919</Frequency><Timestamp dt:dt="r8">72754555527</Timestamp><Current dt:dt="…	75.028	2527386	2523886	2527386	2523876	1	left	-259228067	2017-10-05	15:56:14	13:56:14	female	137156	59817	-1	59796	145668	137183	-1	137156	511059	473923	-1	473897	1	1	1	1				practUP	phasePRACTICE1	27	NF01	260623	260323	260623	260306	l	260306	258537	260306	258526	1769
GofDak_1024-768_new	14	3	24	<?xml version="1.0"?>\n<Clock xmlns:dt="urn:schemas-microsoft-com:datatypes"><Description dt:dt="string">E-Prime Primary Realtime Clock</Description><StartTime><Timestamp dt:dt="int">0</Timestamp><DateUtc dt:dt="string">2017-05-10T13:56:14Z</DateUtc></StartTime><FrequencyChanges><FrequencyChange><Frequency dt:dt="r8">3312919</Frequency><Timestamp dt:dt="r8">72754555527</Timestamp><Current dt:dt="…	75.028	2527386	2523886	2527386	2523876	1	left	-259228067	2017-10-05	15:56:14	13:56:14	female	137156	59817	-1	59796	145668	137183	-1	137156	511059	473923	-1	473897	1	1	1	1				practUP	phasePRACTICE1	28	NM10	264448	264148	264448	264141	l	264141	262269	264141	262262	1872
GofDak_1024-768_new	14	3	24	<?xml version="1.0"?>\n<Clock xmlns:dt="urn:schemas-microsoft-com:datatypes"><Description dt:dt="string">E-Prime Primary Realtime Clock</Description><StartTime><Timestamp dt:dt="int">0</Timestamp><DateUtc dt:dt="string">2017-05-10T13:56:14Z</DateUtc></StartTime><FrequencyChanges><FrequencyChange><Frequency dt:dt="r8">3312919</Frequency><Timestamp dt:dt="r8">72754555527</Timestamp><Current dt:dt="…	75.028	2527386	2523886	2527386	2523876	1	left	-259228067	2017-10-05	15:56:14	13:56:14	female	137156	59817	-1	59796	145668	137183	-1	137156	511059	473923	-1	473897	1	1	1	1				practUP	phasePRACTICE1	29	NF109	268154	267854	268154	267837	l	267837	266241	267837	266230	1596
GofDak_1024-768_new	14	3	24	<?xml version="1.0"?>\n<Clock xmlns:dt="urn:schemas-microsoft-com:datatypes"><Description dt:dt="string">E-Prime Primary Realtime Clock</Description><StartTime><Timestamp dt:dt="int">0</Timestamp><DateUtc dt:dt="string">2017-05-10T13:56:14Z</DateUtc></StartTime><FrequencyChanges><FrequencyChange><Frequency dt:dt="r8">3312919</Frequency><Timestamp dt:dt="r8">72754555527</Timestamp><Current dt:dt="…	75.028	2527386	2523886	2527386	2523876	1	left	-259228067	2017-10-05	15:56:14	13:56:14	female	137156	59817	-1	59796	145668	137183	-1	137156	511059	473923	-1	473897	1	1	1	1				practUP	phasePRACTICE1	30	NM04	272419	272119	272419	272108	l	272108	270186	272108	270174	1922
GofDak_1024-768_new	14	3	24	<?xml version="1.0"?>\n<Clock xmlns:dt="urn:schemas-microsoft-com:datatypes"><Description dt:dt="string">E-Prime Primary Realtime Clock</Description><StartTime><Timestamp dt:dt="int">0</Timestamp><DateUtc dt:dt="string">2017-05-10T13:56:14Z</DateUtc></StartTime><FrequencyChanges><FrequencyChange><Frequency dt:dt="r8">3312919</Frequency><Timestamp dt:dt="r8">72754555527</Timestamp><Current dt:dt="…	75.028	2527386	2523886	2527386	2523876	1	left	-259228067	2017-10-05	15:56:14	13:56:14	female	137156	59817	-1	59796	145668	137183	-1	137156	511059	473923	-1	473897	1	1	1	1				practUP	phasePRACTICE1	31	NF04	279190	278890	279190	278877	d	278877	276930	278877	276910	1947
GofDak_1024-768_new	14	3	24	<?xml version="1.0"?>\n<Clock xmlns:dt="urn:schemas-microsoft-com:datatypes"><Description dt:dt="string">E-Prime Primary Realtime Clock</Description><StartTime><Timestamp dt:dt="int">0</Timestamp><DateUtc dt:dt="string">2017-05-10T13:56:14Z</DateUtc></StartTime><FrequencyChanges><FrequencyChange><Frequency dt:dt="r8">3312919</Frequency><Timestamp dt:dt="r8">72754555527</Timestamp><Current dt:dt="…	75.028	2527386	2523886	2527386	2523876	1	left	-259228067	2017-10-05	15:56:14	13:56:14	female	137156	59817	-1	59796	145668	137183	-1	137156	511059	473923	-1	473897	1	1	1	1				practUP	phasePRACTICE1	32	NF27	282522	282222	282522	282204	l	282204	280689	282204	280677	1515
GofDak_1024-768_new	14	3	24	<?xml version="1.0"?>\n<Clock xmlns:dt="urn:schemas-microsoft-com:datatypes"><Description dt:dt="string">E-Prime Primary Realtime Clock</Description><StartTime><Timestamp dt:dt="int">0</Timestamp><DateUtc dt:dt="string">2017-05-10T13:56:14Z</DateUtc></StartTime><FrequencyChanges><FrequencyChange><Frequency dt:dt="r8">3312919</Frequency><Timestamp dt:dt="r8">72754555527</Timestamp><Current dt:dt="…	75.028	2527386	2523886	2527386	2523876	1	left	-259228067	2017-10-05	15:56:14	13:56:14	female	137156	59817	-1	59796	145668	137183	-1	137156	511059	473923	-1	473897	1	1	1	1				practUP	phasePRACTICE1	33	NF09	286040	285740	286040	285734	l	285734	284141	285734	284125	1593
GofDak_1024-768_new	14	3	24	<?xml version="1.0"?>\n<Clock xmlns:dt="urn:schemas-microsoft-com:datatypes"><Description dt:dt="string">E-Prime Primary Realtime Clock</Description><StartTime><Timestamp dt:dt="int">0</Timestamp><DateUtc dt:dt="string">2017-05-10T13:56:14Z</DateUtc></StartTime><FrequencyChanges><FrequencyChange><Frequency dt:dt="r8">3312919</Frequency><Timestamp dt:dt="r8">72754555527</Timestamp><Current dt:dt="…	75.028	2527386	2523886	2527386	2523876	1	left	-259228067	2017-10-05	15:56:14	13:56:14	female	137156	59817	-1	59796	145668	137183	-1	137156	511059	473923	-1	473897	1	1	1	1				practUP	phasePRACTICE1	34	NM04	290372	290072	290372	290058	d	290058	288260	290058	288253	1798
GofDak_1024-768_new	14	3	24	<?xml version="1.0"?>\n<Clock xmlns:dt="urn:schemas-microsoft-com:datatypes"><Description dt:dt="string">E-Prime Primary Realtime Clock</Description><StartTime><Timestamp dt:dt="int">0</Timestamp><DateUtc dt:dt="string">2017-05-10T13:56:14Z</DateUtc></StartTime><FrequencyChanges><FrequencyChange><Frequency dt:dt="r8">3312919</Frequency><Timestamp dt:dt="r8">72754555527</Timestamp><Current dt:dt="…	75.028	2527386	2523886	2527386	2523876	1	left	-259228067	2017-10-05	15:56:14	13:56:14	female	137156	59817	-1	59796	145668	137183	-1	137156	511059	473923	-1	473897	1	1	1	1				practUP	phasePRACTICE1	35	NF106	294411	294111	294411	294102	l	294102	292484	294102	292469	1618
GofDak_1024-768_new	14	3	24	<?xml version="1.0"?>\n<Clock xmlns:dt="urn:schemas-microsoft-com:datatypes"><Description dt:dt="string">E-Prime Primary Realtime Clock</Description><StartTime><Timestamp dt:dt="int">0</Timestamp><DateUtc dt:dt="string">2017-05-10T13:56:14Z</DateUtc></StartTime><FrequencyChanges><FrequencyChange><Frequency dt:dt="r8">3312919</Frequency><Timestamp dt:dt="r8">72754555527</Timestamp><Current dt:dt="…	75.028	2527386	2523886	2527386	2523876	1	left	-259228067	2017-10-05	15:56:14	13:56:14	female	137156	59817	-1	59796	145668	137183	-1	137156	511059	473923	-1	473897	1	1	1	1				practUP	phasePRACTICE1	36	NF109	298089	297789	298089	297783	d	297783	296096	297783	296085	1687
GofDak_1024-768_new	14	3	24	<?xml version="1.0"?>\n<Clock xmlns:dt="urn:schemas-microsoft-com:datatypes"><Description dt:dt="string">E-Prime Primary Realtime Clock</Description><StartTime><Timestamp dt:dt="int">0</Timestamp><DateUtc dt:dt="string">2017-05-10T13:56:14Z</DateUtc></StartTime><FrequencyChanges><FrequencyChange><Frequency dt:dt="r8">3312919</Frequency><Timestamp dt:dt="r8">72754555527</Timestamp><Current dt:dt="…	75.028	2527386	2523886	2527386	2523876	1	left	-259228067	2017-10-05	15:56:14	13:56:14	female	137156	59817	-1	59796	145668	137183	-1	137156	511059	473923	-1	473897	1	1	1	1				practUP	phasePRACTICE1	37	NM21	301368	301068	301368	301056	d	301056	299509	301056	299492	1547
GofDak_1024-768_new	14	3	24	<?xml version="1.0"?>\n<Clock xmlns:dt="urn:schemas-microsoft-com:datatypes"><Description dt:dt="string">E-Prime Primary Realtime Clock</Description><StartTime><Timestamp dt:dt="int">0</Timestamp><DateUtc dt:dt="string">2017-05-10T13:56:14Z</DateUtc></StartTime><FrequencyChanges><FrequencyChange><Frequency dt:dt="r8">3312919</Frequency><Timestamp dt:dt="r8">72754555527</Timestamp><Current dt:dt="…	75.028	2527386	2523886	2527386	2523876	1	left	-259228067	2017-10-05	15:56:14	13:56:14	female	137156	59817	-1	59796	145668	137183	-1	137156	511059	473923	-1	473897	1	1	1	1				practUP	phasePRACTICE1	38	NM03	304620	304320	304620	304307	d	304307	302774	304307	302756	1533
GofDak_1024-768_new	14	3	24	<?xml version="1.0"?>\n<Clock xmlns:dt="urn:schemas-microsoft-com:datatypes"><Description dt:dt="string">E-Prime Primary Realtime Clock</Description><StartTime><Timestamp dt:dt="int">0</Timestamp><DateUtc dt:dt="string">2017-05-10T13:56:14Z</DateUtc></StartTime><FrequencyChanges><FrequencyChange><Frequency dt:dt="r8">3312919</Frequency><Timestamp dt:dt="r8">72754555527</Timestamp><Current dt:dt="…	75.028	2527386	2523886	2527386	2523876	1	left	-259228067	2017-10-05	15:56:14	13:56:14	female	137156	59817	-1	59796	145668	137183	-1	137156	511059	473923	-1	473897	1	1	1	1				practUP	phasePRACTICE1	39	NM101	308205	307905	308205	307895	d	307895	306013	307895	305996	1882
GofDak_1024-768_new	14	3	24	<?xml version="1.0"?>\n<Clock xmlns:dt="urn:schemas-microsoft-com:datatypes"><Description dt:dt="string">E-Prime Primary Realtime Clock</Description><StartTime><Timestamp dt:dt="int">0</Timestamp><DateUtc dt:dt="string">2017-05-10T13:56:14Z</DateUtc></StartTime><FrequencyChanges><FrequencyChange><Frequency dt:dt="r8">3312919</Frequency><Timestamp dt:dt="r8">72754555527</Timestamp><Current dt:dt="…	75.028	2527386	2523886	2527386	2523876	1	left	-259228067	2017-10-05	15:56:14	13:56:14	female	137156	59817	-1	59796	145668	137183	-1	137156	511059	473923	-1	473897	1	1	1	1				practUP	phasePRACTICE1	40	NF11	311617	311317	311617	311311	l	311311	309611	311311	309596	1700
GofDak_1024-768_new	14	3	24	<?xml version="1.0"?>\n<Clock xmlns:dt="urn:schemas-microsoft-com:datatypes"><Description dt:dt="string">E-Prime Primary Realtime Clock</Description><StartTime><Timestamp dt:dt="int">0</Timestamp><DateUtc dt:dt="string">2017-05-10T13:56:14Z</DateUtc></StartTime><FrequencyChanges><FrequencyChange><Frequency dt:dt="r8">3312919</Frequency><Timestamp dt:dt="r8">72754555527</Timestamp><Current dt:dt="…	75.028	2527386	2523886	2527386	2523876	1	left	-259228067	2017-10-05	15:56:14	13:56:14	female	137156	59817	-1	59796	145668	137183	-1	137156	511059	473923	-1	473897	1	1	1	1				practUP	phasePRACTICE1	41	NF11	320561	320261	320561	320256	d	320256	318301	320256	318284	1955
GofDak_1024-768_new	14	3	24	<?xml version="1.0"?>\n<Clock xmlns:dt="urn:schemas-microsoft-com:datatypes"><Description dt:dt="string">E-Prime Primary Realtime Clock</Description><StartTime><Timestamp dt:dt="int">0</Timestamp><DateUtc dt:dt="string">2017-05-10T13:56:14Z</DateUtc></StartTime><FrequencyChanges><FrequencyChange><Frequency dt:dt="r8">3312919</Frequency><Timestamp dt:dt="r8">72754555527</Timestamp><Current dt:dt="…	75.028	2527386	2523886	2527386	2523876	1	left	-259228067	2017-10-05	15:56:14	13:56:14	female	137156	59817	-1	59796	145668	137183	-1	137156	511059	473923	-1	473897	1	1	1	1				practUP	phasePRACTICE1	42	NM10	324386	324086	324386	324077	l	324077	322167	324077	322155	1910
GofDak_1024-768_new	14	3	24	<?xml version="1.0"?>\n<Clock xmlns:dt="urn:schemas-microsoft-com:datatypes"><Description dt:dt="string">E-Prime Primary Realtime Clock</Description><StartTime><Timestamp dt:dt="int">0</Timestamp><DateUtc dt:dt="string">2017-05-10T13:56:14Z</DateUtc></StartTime><FrequencyChanges><FrequencyChange><Frequency dt:dt="r8">3312919</Frequency><Timestamp dt:dt="r8">72754555527</Timestamp><Current dt:dt="…	75.028	2527386	2523886	2527386	2523876	1	left	-259228067	2017-10-05	15:56:14	13:56:14	female	137156	59817	-1	59796	145668	137183	-1	137156	511059	473923	-1	473897	1	1	1	1				practUP	phasePRACTICE1	43	NF105	328011	327711	328011	327701	d	327701	325885	327701	325867	1816
GofDak_1024-768_new	14	3	24	<?xml version="1.0"?>\n<Clock xmlns:dt="urn:schemas-microsoft-com:datatypes"><Description dt:dt="string">E-Prime Primary Realtime Clock</Description><StartTime><Timestamp dt:dt="int">0</Timestamp><DateUtc dt:dt="string">2017-05-10T13:56:14Z</DateUtc></StartTime><FrequencyChanges><FrequencyChange><Frequency dt:dt="r8">3312919</Frequency><Timestamp dt:dt="r8">72754555527</Timestamp><Current dt:dt="…	75.028	2527386	2523886	2527386	2523876	1	left	-259228067	2017-10-05	15:56:14	13:56:14	female	137156	59817	-1	59796	145668	137183	-1	137156	511059	473923	-1	473897	1	1	1	1				practUP	phasePRACTICE1	44	NF04	331583	331283	331583	331273	l	331273	329724	331273	329715	1549
GofDak_1024-768_new	14	3	24	<?xml version="1.0"?>\n<Clock xmlns:dt="urn:schemas-microsoft-com:datatypes"><Description dt:dt="string">E-Prime Primary Realtime Clock</Description><StartTime><Timestamp dt:dt="int">0</Timestamp><DateUtc dt:dt="string">2017-05-10T13:56:14Z</DateUtc></StartTime><FrequencyChanges><FrequencyChange><Frequency dt:dt="r8">3312919</Frequency><Timestamp dt:dt="r8">72754555527</Timestamp><Current dt:dt="…	75.028	2527386	2523886	2527386	2523876	1	left	-259228067	2017-10-05	15:56:14	13:56:14	female	137156	59817	-1	59796	145668	137183	-1	137156	511059	473923	-1	473897	1	1	1	1				practUP	phasePRACTICE1	45	NM21	335062	334762	335062	334747	l	334747	332883	334747	332875	1864
GofDak_1024-768_new	14	3	24	<?xml version="1.0"?>\n<Clock xmlns:dt="urn:schemas-microsoft-com:datatypes"><Description dt:dt="string">E-Prime Primary Realtime Clock</Description><StartTime><Timestamp dt:dt="int">0</Timestamp><DateUtc dt:dt="string">2017-05-10T13:56:14Z</DateUtc></StartTime><FrequencyChanges><FrequencyChange><Frequency dt:dt="r8">3312919</Frequency><Timestamp dt:dt="r8">72754555527</Timestamp><Current dt:dt="…	75.028	2527386	2523886	2527386	2523876	1	left	-259228067	2017-10-05	15:56:14	13:56:14	female	137156	59817	-1	59796	145668	137183	-1	137156	511059	473923	-1	473897	1	1	1	1				practUP	phasePRACTICE1	46	NM10	338514	338214	338514	338208	d	338208	336521	338208	336507	1687
GofDak_1024-768_new	14	3	24	<?xml version="1.0"?>\n<Clock xmlns:dt="urn:schemas-microsoft-com:datatypes"><Description dt:dt="string">E-Prime Primary Realtime Clock</Description><StartTime><Timestamp dt:dt="int">0</Timestamp><DateUtc dt:dt="string">2017-05-10T13:56:14Z</DateUtc></StartTime><FrequencyChanges><FrequencyChange><Frequency dt:dt="r8">3312919</Frequency><Timestamp dt:dt="r8">72754555527</Timestamp><Current dt:dt="…	75.028	2527386	2523886	2527386	2523876	1	left	-259228067	2017-10-05	15:56:14	13:56:14	female	137156	59817	-1	59796	145668	137183	-1	137156	511059	473923	-1	473897	1	1	1	1				practUP	phasePRACTICE1	47	NF01	342353	342053	342353	342036	d	342036	340453	342036	340435	1583
GofDak_1024-768_new	14	3	24	<?xml version="1.0"?>\n<Clock xmlns:dt="urn:schemas-microsoft-com:datatypes"><Description dt:dt="string">E-Prime Primary Realtime Clock</Description><StartTime><Timestamp dt:dt="int">0</Timestamp><DateUtc dt:dt="string">2017-05-10T13:56:14Z</DateUtc></StartTime><FrequencyChanges><FrequencyChange><Frequency dt:dt="r8">3312919</Frequency><Timestamp dt:dt="r8">72754555527</Timestamp><Current dt:dt="…	75.028	2527386	2523886	2527386	2523876	1	left	-259228067	2017-10-05	15:56:14	13:56:14	female	137156	59817	-1	59796	145668	137183	-1	137156	511059	473923	-1	473897	1	1	1	1				practUP	phasePRACTICE1	48	NM21	346191	345891	346191	345877	d	345877	344278	345877	344266	1599
GofDak_1024-768_new	14	3	24	<?xml version="1.0"?>\n<Clock xmlns:dt="urn:schemas-microsoft-com:datatypes"><Description dt:dt="string">E-Prime Primary Realtime Clock</Description><StartTime><Timestamp dt:dt="int">0</Timestamp><DateUtc dt:dt="string">2017-05-10T13:56:14Z</DateUtc></StartTime><FrequencyChanges><FrequencyChange><Frequency dt:dt="r8">3312919</Frequency><Timestamp dt:dt="r8">72754555527</Timestamp><Current dt:dt="…	75.028	2527386	2523886	2527386	2523876	1	left	-259228067	2017-10-05	15:56:14	13:56:14	female	137156	59817	-1	59796	145668	137183	-1	137156	511059	473923	-1	473897	1	1	1	1				practUP	phasePRACTICE1	49	NM10	350776	350476	350776	350467	d	350467	348517	350467	348498	1950
GofDak_1024-768_new	14	3	24	<?xml version="1.0"?>\n<Clock xmlns:dt="urn:schemas-microsoft-com:datatypes"><Description dt:dt="string">E-Prime Primary Realtime Clock</Description><StartTime><Timestamp dt:dt="int">0</Timestamp><DateUtc dt:dt="string">2017-05-10T13:56:14Z</DateUtc></StartTime><FrequencyChanges><FrequencyChange><Frequency dt:dt="r8">3312919</Frequency><Timestamp dt:dt="r8">72754555527</Timestamp><Current dt:dt="…	75.028	2527386	2523886	2527386	2523876	1	left	-259228067	2017-10-05	15:56:14	13:56:14	female	137156	59817	-1	59796	145668	137183	-1	137156	511059	473923	-1	473897	1	1	1	1				practUP	phasePRACTICE1	50	NF106	354281	353981	354281	353968	d	353968	352435	353968	352418	1533
GofDak_1024-768_new	14	3	24	<?xml version="1.0"?>\n<Clock xmlns:dt="urn:schemas-microsoft-com:datatypes"><Description dt:dt="string">E-Prime Primary Realtime Clock</Description><StartTime><Timestamp dt:dt="int">0</Timestamp><DateUtc dt:dt="string">2017-05-10T13:56:14Z</DateUtc></StartTime><FrequencyChanges><FrequencyChange><Frequency dt:dt="r8">3312919</Frequency><Timestamp dt:dt="r8">72754555527</Timestamp><Current dt:dt="…	75.028	2527386	2523886	2527386	2523876	1	left	-259228067	2017-10-05	15:56:14	13:56:14	female	137156	59817	-1	59796	145668	137183	-1	137156	511059	473923	-1	473897	2	2	1	2				practINV	phasePRACTICE1	1	NF105	388988	388688	388988	388673	d	388673	386942	388673	386928	1731
GofDak_1024-768_new	14	3	24	<?xml version="1.0"?>\n<Clock xmlns:dt="urn:schemas-microsoft-com:datatypes"><Description dt:dt="string">E-Prime Primary Realtime Clock</Description><StartTime><Timestamp dt:dt="int">0</Timestamp><DateUtc dt:dt="string">2017-05-10T13:56:14Z</DateUtc></StartTime><FrequencyChanges><FrequencyChange><Frequency dt:dt="r8">3312919</Frequency><Timestamp dt:dt="r8">72754555527</Timestamp><Current dt:dt="…	75.028	2527386	2523886	2527386	2523876	1	left	-259228067	2017-10-05	15:56:14	13:56:14	female	137156	59817	-1	59796	145668	137183	-1	137156	511059	473923	-1	473897	2	2	1	2				practINV	phasePRACTICE1	2	NF06	393520	393220	393520	393212	l	393212	391527	393212	391512	1685
GofDak_1024-768_new	14	3	24	<?xml version="1.0"?>\n<Clock xmlns:dt="urn:schemas-microsoft-com:datatypes"><Description dt:dt="string">E-Prime Primary Realtime Clock</Description><StartTime><Timestamp dt:dt="int">0</Timestamp><DateUtc dt:dt="string">2017-05-10T13:56:14Z</DateUtc></StartTime><FrequencyChanges><FrequencyChange><Frequency dt:dt="r8">3312919</Frequency><Timestamp dt:dt="r8">72754555527</Timestamp><Current dt:dt="…	75.028	2527386	2523886	2527386	2523876	1	left	-259228067	2017-10-05	15:56:14	13:56:14	female	137156	59817	-1	59796	145668	137183	-1	137156	511059	473923	-1	473897	2	2	1	2				practINV	phasePRACTICE1	3	NF109	397772	397472	397772	397467	l	397467	395739	397467	395728	1728
GofDak_1024-768_new	14	3	24	<?xml version="1.0"?>\n<Clock xmlns:dt="urn:schemas-microsoft-com:datatypes"><Description dt:dt="string">E-Prime Primary Realtime Clock</Description><StartTime><Timestamp dt:dt="int">0</Timestamp><DateUtc dt:dt="string">2017-05-10T13:56:14Z</DateUtc></StartTime><FrequencyChanges><FrequencyChange><Frequency dt:dt="r8">3312919</Frequency><Timestamp dt:dt="r8">72754555527</Timestamp><Current dt:dt="…	75.028	2527386	2523886	2527386	2523876	1	left	-259228067	2017-10-05	15:56:14	13:56:14	female	137156	59817	-1	59796	145668	137183	-1	137156	511059	473923	-1	473897	2	2	1	2				practINV	phasePRACTICE1	4	NM02	402170	401870	402170	401862	l	401862	400164	401862	400152	1698
GofDak_1024-768_new	14	3	24	<?xml version="1.0"?>\n<Clock xmlns:dt="urn:schemas-microsoft-com:datatypes"><Description dt:dt="string">E-Prime Primary Realtime Clock</Description><StartTime><Timestamp dt:dt="int">0</Timestamp><DateUtc dt:dt="string">2017-05-10T13:56:14Z</DateUtc></StartTime><FrequencyChanges><FrequencyChange><Frequency dt:dt="r8">3312919</Frequency><Timestamp dt:dt="r8">72754555527</Timestamp><Current dt:dt="…	75.028	2527386	2523886	2527386	2523876	1	left	-259228067	2017-10-05	15:56:14	13:56:14	female	137156	59817	-1	59796	145668	137183	-1	137156	511059	473923	-1	473897	2	2	1	2				practINV	phasePRACTICE1	5	NF11	406542	406242	406542	406224	d	406224	404669	406224	404656	1555
GofDak_1024-768_new	14	3	24	<?xml version="1.0"?>\n<Clock xmlns:dt="urn:schemas-microsoft-com:datatypes"><Description dt:dt="string">E-Prime Primary Realtime Clock</Description><StartTime><Timestamp dt:dt="int">0</Timestamp><DateUtc dt:dt="string">2017-05-10T13:56:14Z</DateUtc></StartTime><FrequencyChanges><FrequencyChange><Frequency dt:dt="r8">3312919</Frequency><Timestamp dt:dt="r8">72754555527</Timestamp><Current dt:dt="…	75.028	2527386	2523886	2527386	2523876	1	left	-259228067	2017-10-05	15:56:14	13:56:14	female	137156	59817	-1	59796	145668	137183	-1	137156	511059	473923	-1	473897	2	2	1	2				practINV	phasePRACTICE1	6	NM05	410287	409987	410287	409979	l	409979	408041	409979	408023	1938
GofDak_1024-768_new	14	3	24	<?xml version="1.0"?>\n<Clock xmlns:dt="urn:schemas-microsoft-com:datatypes"><Description dt:dt="string">E-Prime Primary Realtime Clock</Description><StartTime><Timestamp dt:dt="int">0</Timestamp><DateUtc dt:dt="string">2017-05-10T13:56:14Z</DateUtc></StartTime><FrequencyChanges><FrequencyChange><Frequency dt:dt="r8">3312919</Frequency><Timestamp dt:dt="r8">72754555527</Timestamp><Current dt:dt="…	75.028	2527386	2523886	2527386	2523876	1	left	-259228067	2017-10-05	15:56:14	13:56:14	female	137156	59817	-1	59796	145668	137183	-1	137156	511059	473923	-1	473897	2	2	1	2				practINV	phasePRACTICE1	7	NF11	414979	414679	414979	414672	d	414672	413092	414672	413079	1580
GofDak_1024-768_new	14	3	24	<?xml version="1.0"?>\n<Clock xmlns:dt="urn:schemas-microsoft-com:datatypes"><Description dt:dt="string">E-Prime Primary Realtime Clock</Description><StartTime><Timestamp dt:dt="int">0</Timestamp><DateUtc dt:dt="string">2017-05-10T13:56:14Z</DateUtc></StartTime><FrequencyChanges><FrequencyChange><Frequency dt:dt="r8">3312919</Frequency><Timestamp dt:dt="r8">72754555527</Timestamp><Current dt:dt="…	75.028	2527386	2523886	2527386	2523876	1	left	-259228067	2017-10-05	15:56:14	13:56:14	female	137156	59817	-1	59796	145668	137183	-1	137156	511059	473923	-1	473897	2	2	1	2				practINV	phasePRACTICE1	8	NM04	418937	418637	418937	418620	d	418620	416758	418620	416751	1862
GofDak_1024-768_new	14	3	24	<?xml version="1.0"?>\n<Clock xmlns:dt="urn:schemas-microsoft-com:datatypes"><Description dt:dt="string">E-Prime Primary Realtime Clock</Description><StartTime><Timestamp dt:dt="int">0</Timestamp><DateUtc dt:dt="string">2017-05-10T13:56:14Z</DateUtc></StartTime><FrequencyChanges><FrequencyChange><Frequency dt:dt="r8">3312919</Frequency><Timestamp dt:dt="r8">72754555527</Timestamp><Current dt:dt="…	75.028	2527386	2523886	2527386	2523876	1	left	-259228067	2017-10-05	15:56:14	13:56:14	female	137156	59817	-1	59796	145668	137183	-1	137156	511059	473923	-1	473897	2	2	1	2				practINV	phasePRACTICE1	9	NM21	423735	423435	423735	423425	l	423425	421649	423425	421631	1776
GofDak_1024-768_new	14	3	24	<?xml version="1.0"?>\n<Clock xmlns:dt="urn:schemas-microsoft-com:datatypes"><Description dt:dt="string">E-Prime Primary Realtime Clock</Description><StartTime><Timestamp dt:dt="int">0</Timestamp><DateUtc dt:dt="string">2017-05-10T13:56:14Z</DateUtc></StartTime><FrequencyChanges><FrequencyChange><Frequency dt:dt="r8">3312919</Frequency><Timestamp dt:dt="r8">72754555527</Timestamp><Current dt:dt="…	75.028	2527386	2523886	2527386	2523876	1	left	-259228067	2017-10-05	15:56:14	13:56:14	female	137156	59817	-1	59796	145668	137183	-1	137156	511059	473923	-1	473897	2	2	1	2				practINV	phasePRACTICE1	10	NF109	427667	427367	427667	427360	l	427360	425488	427360	425471	1872
GofDak_1024-768_new	14	3	24	<?xml version="1.0"?>\n<Clock xmlns:dt="urn:schemas-microsoft-com:datatypes"><Description dt:dt="string">E-Prime Primary Realtime Clock</Description><StartTime><Timestamp dt:dt="int">0</Timestamp><DateUtc dt:dt="string">2017-05-10T13:56:14Z</DateUtc></StartTime><FrequencyChanges><FrequencyChange><Frequency dt:dt="r8">3312919</Frequency><Timestamp dt:dt="r8">72754555527</Timestamp><Current dt:dt="…	75.028	2527386	2523886	2527386	2523876	1	left	-259228067	2017-10-05	15:56:14	13:56:14	female	137156	59817	-1	59796	145668	137183	-1	137156	511059	473923	-1	473897	2	2	1	2				practINV	phasePRACTICE1	11	NF02	433665	433365	433665	433355	l	433355	431579	433355	431566	1776
GofDak_1024-768_new	14	3	24	<?xml version="1.0"?>\n<Clock xmlns:dt="urn:schemas-microsoft-com:datatypes"><Description dt:dt="string">E-Prime Primary Realtime Clock</Description><StartTime><Timestamp dt:dt="int">0</Timestamp><DateUtc dt:dt="string">2017-05-10T13:56:14Z</DateUtc></StartTime><FrequencyChanges><FrequencyChange><Frequency dt:dt="r8">3312919</Frequency><Timestamp dt:dt="r8">72754555527</Timestamp><Current dt:dt="…	75.028	2527386	2523886	2527386	2523876	1	left	-259228067	2017-10-05	15:56:14	13:56:14	female	137156	59817	-1	59796	145668	137183	-1	137156	511059	473923	-1	473897	2	2	1	2				practINV	phasePRACTICE1	12	NF06	437463	437163	437463	437153	d	437153	435164	437153	435158	1989
GofDak_1024-768_new	14	3	24	<?xml version="1.0"?>\n<Clock xmlns:dt="urn:schemas-microsoft-com:datatypes"><Description dt:dt="string">E-Prime Primary Realtime Clock</Description><StartTime><Timestamp dt:dt="int">0</Timestamp><DateUtc dt:dt="string">2017-05-10T13:56:14Z</DateUtc></StartTime><FrequencyChanges><FrequencyChange><Frequency dt:dt="r8">3312919</Frequency><Timestamp dt:dt="r8">72754555527</Timestamp><Current dt:dt="…	75.028	2527386	2523886	2527386	2523876	1	left	-259228067	2017-10-05	15:56:14	13:56:14	female	137156	59817	-1	59796	145668	137183	-1	137156	511059	473923	-1	473897	2	2	1	2				practINV	phasePRACTICE1	13	NF105	441875	441575	441875	441560	l	441560	439616	441560	439598	1944
GofDak_1024-768_new	14	3	24	<?xml version="1.0"?>\n<Clock xmlns:dt="urn:schemas-microsoft-com:datatypes"><Description dt:dt="string">E-Prime Primary Realtime Clock</Description><StartTime><Timestamp dt:dt="int">0</Timestamp><DateUtc dt:dt="string">2017-05-10T13:56:14Z</DateUtc></StartTime><FrequencyChanges><FrequencyChange><Frequency dt:dt="r8">3312919</Frequency><Timestamp dt:dt="r8">72754555527</Timestamp><Current dt:dt="…	75.028	2527386	2523886	2527386	2523876	1	left	-259228067	2017-10-05	15:56:14	13:56:14	female	137156	59817	-1	59796	145668	137183	-1	137156	511059	473923	-1	473897	2	2	1	2				practINV	phasePRACTICE1	14	NF04	445687	445387	445687	445375	l	445375	443414	445375	443398	1961
GofDak_1024-768_new	14	3	24	<?xml version="1.0"?>\n<Clock xmlns:dt="urn:schemas-microsoft-com:datatypes"><Description dt:dt="string">E-Prime Primary Realtime Clock</Description><StartTime><Timestamp dt:dt="int">0</Timestamp><DateUtc dt:dt="string">2017-05-10T13:56:14Z</DateUtc></StartTime><FrequencyChanges><FrequencyChange><Frequency dt:dt="r8">3312919</Frequency><Timestamp dt:dt="r8">72754555527</Timestamp><Current dt:dt="…	75.028	2527386	2523886	2527386	2523876	1	left	-259228067	2017-10-05	15:56:14	13:56:14	female	137156	59817	-1	59796	145668	137183	-1	137156	511059	473923	-1	473897	2	2	1	2				practINV	phasePRACTICE1	15	NM08	449592	449292	449592	449281	l	449281	447640	449281	447630	1641
GofDak_1024-768_new	14	3	24	<?xml version="1.0"?>\n<Clock xmlns:dt="urn:schemas-microsoft-com:datatypes"><Description dt:dt="string">E-Prime Primary Realtime Clock</Description><StartTime><Timestamp dt:dt="int">0</Timestamp><DateUtc dt:dt="string">2017-05-10T13:56:14Z</DateUtc></StartTime><FrequencyChanges><FrequencyChange><Frequency dt:dt="r8">3312919</Frequency><Timestamp dt:dt="r8">72754555527</Timestamp><Current dt:dt="…	75.028	2527386	2523886	2527386	2523876	1	left	-259228067	2017-10-05	15:56:14	13:56:14	female	137156	59817	-1	59796	145668	137183	-1	137156	511059	473923	-1	473897	2	2	1	2				practINV	phasePRACTICE1	16	NF11	453471	453171	453471	453158	l	453158	451345	453158	451333	1813
GofDak_1024-768_new	14	3	24	<?xml version="1.0"?>\n<Clock xmlns:dt="urn:schemas-microsoft-com:datatypes"><Description dt:dt="string">E-Prime Primary Realtime Clock</Description><StartTime><Timestamp dt:dt="int">0</Timestamp><DateUtc dt:dt="string">2017-05-10T13:56:14Z</DateUtc></StartTime><FrequencyChanges><FrequencyChange><Frequency dt:dt="r8">3312919</Frequency><Timestamp dt:dt="r8">72754555527</Timestamp><Current dt:dt="…	75.028	2527386	2523886	2527386	2523876	1	left	-259228067	2017-10-05	15:56:14	13:56:14	female	137156	59817	-1	59796	145668	137183	-1	137156	511059	473923	-1	473897	2	2	1	2				practINV	phasePRACTICE1	17	NF106	457469	457169	457469	457154	l	457154	455383	457154	455373	1771
GofDak_1024-768_new	14	3	24	<?xml version="1.0"?>\n<Clock xmlns:dt="urn:schemas-microsoft-com:datatypes"><Description dt:dt="string">E-Prime Primary Realtime Clock</Description><StartTime><Timestamp dt:dt="int">0</Timestamp><DateUtc dt:dt="string">2017-05-10T13:56:14Z</DateUtc></StartTime><FrequencyChanges><FrequencyChange><Frequency dt:dt="r8">3312919</Frequency><Timestamp dt:dt="r8">72754555527</Timestamp><Current dt:dt="…	75.028	2527386	2523886	2527386	2523876	1	left	-259228067	2017-10-05	15:56:14	13:56:14	female	137156	59817	-1	59796	145668	137183	-1	137156	511059	473923	-1	473897	2	2	1	2				practINV	phasePRACTICE1	18	NM21	461255	460955	461255	460949	d	460949	459302	460949	459293	1647
GofDak_1024-768_new	14	3	24	<?xml version="1.0"?>\n<Clock xmlns:dt="urn:schemas-microsoft-com:datatypes"><Description dt:dt="string">E-Prime Primary Realtime Clock</Description><StartTime><Timestamp dt:dt="int">0</Timestamp><DateUtc dt:dt="string">2017-05-10T13:56:14Z</DateUtc></StartTime><FrequencyChanges><FrequencyChange><Frequency dt:dt="r8">3312919</Frequency><Timestamp dt:dt="r8">72754555527</Timestamp><Current dt:dt="…	75.028	2527386	2523886	2527386	2523876	1	left	-259228067	2017-10-05	15:56:14	13:56:14	female	137156	59817	-1	59796	145668	137183	-1	137156	511059	473923	-1	473897	2	2	1	2				practINV	phasePRACTICE1	19	NM21	464933	464633	464933	464620	l	464620	462727	464620	462709	1893
GofDak_1024-768_new	14	3	24	<?xml version="1.0"?>\n<Clock xmlns:dt="urn:schemas-microsoft-com:datatypes"><Description dt:dt="string">E-Prime Primary Realtime Clock</Description><StartTime><Timestamp dt:dt="int">0</Timestamp><DateUtc dt:dt="string">2017-05-10T13:56:14Z</DateUtc></StartTime><FrequencyChanges><FrequencyChange><Frequency dt:dt="r8">3312919</Frequency><Timestamp dt:dt="r8">72754555527</Timestamp><Current dt:dt="…	75.028	2527386	2523886	2527386	2523876	1	left	-259228067	2017-10-05	15:56:14	13:56:14	female	137156	59817	-1	59796	145668	137183	-1	137156	511059	473923	-1	473897	2	2	1	2				practINV	phasePRACTICE1	20	NM101	469251	468951	469251	468943	l	468943	466966	468943	466957	1977
GofDak_1024-768_new	14	3	24	<?xml version="1.0"?>\n<Clock xmlns:dt="urn:schemas-microsoft-com:datatypes"><Description dt:dt="string">E-Prime Primary Realtime Clock</Description><StartTime><Timestamp dt:dt="int">0</Timestamp><DateUtc dt:dt="string">2017-05-10T13:56:14Z</DateUtc></StartTime><FrequencyChanges><FrequencyChange><Frequency dt:dt="r8">3312919</Frequency><Timestamp dt:dt="r8">72754555527</Timestamp><Current dt:dt="…	75.028	2527386	2523886	2527386	2523876	1	left	-259228067	2017-10-05	15:56:14	13:56:14	female	137156	59817	-1	59796	145668	137183	-1	137156	511059	473923	-1	473897	3				2	1	1	phaseINVFAce	phaseXPface	1	NM08	514275	513975	514275	513965	d	513965	512082	513965	512069	1883
GofDak_1024-768_new	14	3	24	<?xml version="1.0"?>\n<Clock xmlns:dt="urn:schemas-microsoft-com:datatypes"><Description dt:dt="string">E-Prime Primary Realtime Clock</Description><StartTime><Timestamp dt:dt="int">0</Timestamp><DateUtc dt:dt="string">2017-05-10T13:56:14Z</DateUtc></StartTime><FrequencyChanges><FrequencyChange><Frequency dt:dt="r8">3312919</Frequency><Timestamp dt:dt="r8">72754555527</Timestamp><Current dt:dt="…	75.028	2527386	2523886	2527386	2523876	1	left	-259228067	2017-10-05	15:56:14	13:56:14	female	137156	59817	-1	59796	145668	137183	-1	137156	511059	473923	-1	473897	3				2	1	1	phaseINVFAce	phaseXPface	2	NM101	518206	517906	518206	517896	l	517896	516347	517896	516338	1549
GofDak_1024-768_new	14	3	24	<?xml version="1.0"?>\n<Clock xmlns:dt="urn:schemas-microsoft-com:datatypes"><Description dt:dt="string">E-Prime Primary Realtime Clock</Description><StartTime><Timestamp dt:dt="int">0</Timestamp><DateUtc dt:dt="string">2017-05-10T13:56:14Z</DateUtc></StartTime><FrequencyChanges><FrequencyChange><Frequency dt:dt="r8">3312919</Frequency><Timestamp dt:dt="r8">72754555527</Timestamp><Current dt:dt="…	75.028	2527386	2523886	2527386	2523876	1	left	-259228067	2017-10-05	15:56:14	13:56:14	female	137156	59817	-1	59796	145668	137183	-1	137156	511059	473923	-1	473897	3				2	1	1	phaseINVFAce	phaseXPface	3	NF02	523618	523318	523618	523304	d	523304	521745	523304	521733	1559
GofDak_1024-768_new	14	3	24	<?xml version="1.0"?>\n<Clock xmlns:dt="urn:schemas-microsoft-com:datatypes"><Description dt:dt="string">E-Prime Primary Realtime Clock</Description><StartTime><Timestamp dt:dt="int">0</Timestamp><DateUtc dt:dt="string">2017-05-10T13:56:14Z</DateUtc></StartTime><FrequencyChanges><FrequencyChange><Frequency dt:dt="r8">3312919</Frequency><Timestamp dt:dt="r8">72754555527</Timestamp><Current dt:dt="…	75.028	2527386	2523886	2527386	2523876	1	left	-259228067	2017-10-05	15:56:14	13:56:14	female	137156	59817	-1	59796	145668	137183	-1	137156	511059	473923	-1	473897	3				2	1	1	phaseINVFAce	phaseXPface	4	NM02	527056	526756	527056	526743	d	526743	525144	526743	525138	1599
GofDak_1024-768_new	14	3	24	<?xml version="1.0"?>\n<Clock xmlns:dt="urn:schemas-microsoft-com:datatypes"><Description dt:dt="string">E-Prime Primary Realtime Clock</Description><StartTime><Timestamp dt:dt="int">0</Timestamp><DateUtc dt:dt="string">2017-05-10T13:56:14Z</DateUtc></StartTime><FrequencyChanges><FrequencyChange><Frequency dt:dt="r8">3312919</Frequency><Timestamp dt:dt="r8">72754555527</Timestamp><Current dt:dt="…	75.028	2527386	2523886	2527386	2523876	1	left	-259228067	2017-10-05	15:56:14	13:56:14	female	137156	59817	-1	59796	145668	137183	-1	137156	511059	473923	-1	473897	3				2	1	1	phaseINVFAce	phaseXPface	5	NM05	530828	530528	530828	530521	d	530521	528556	530521	528546	1965
GofDak_1024-768_new	14	3	24	<?xml version="1.0"?>\n<Clock xmlns:dt="urn:schemas-microsoft-com:datatypes"><Description dt:dt="string">E-Prime Primary Realtime Clock</Description><StartTime><Timestamp dt:dt="int">0</Timestamp><DateUtc dt:dt="string">2017-05-10T13:56:14Z</DateUtc></StartTime><FrequencyChanges><FrequencyChange><Frequency dt:dt="r8">3312919</Frequency><Timestamp dt:dt="r8">72754555527</Timestamp><Current dt:dt="…	75.028	2527386	2523886	2527386	2523876	1	left	-259228067	2017-10-05	15:56:14	13:56:14	female	137156	59817	-1	59796	145668	137183	-1	137156	511059	473923	-1	473897	3				2	1	1	phaseINVFAce	phaseXPface	6	NF04	534534	534234	534534	534218	d	534218	532554	534218	532546	1664
GofDak_1024-768_new	14	3	24	<?xml version="1.0"?>\n<Clock xmlns:dt="urn:schemas-microsoft-com:datatypes"><Description dt:dt="string">E-Prime Primary Realtime Clock</Description><StartTime><Timestamp dt:dt="int">0</Timestamp><DateUtc dt:dt="string">2017-05-10T13:56:14Z</DateUtc></StartTime><FrequencyChanges><FrequencyChange><Frequency dt:dt="r8">3312919</Frequency><Timestamp dt:dt="r8">72754555527</Timestamp><Current dt:dt="…	75.028	2527386	2523886	2527386	2523876	1	left	-259228067	2017-10-05	15:56:14	13:56:14	female	137156	59817	-1	59796	145668	137183	-1	137156	511059	473923	-1	473897	3				2	1	1	phaseINVFAce	phaseXPface	7	NF06	537892	537592	537892	537581	l	537581	536073	537581	536065	1508
GofDak_1024-768_new	14	3	24	<?xml version="1.0"?>\n<Clock xmlns:dt="urn:schemas-microsoft-com:datatypes"><Description dt:dt="string">E-Prime Primary Realtime Clock</Description><StartTime><Timestamp dt:dt="int">0</Timestamp><DateUtc dt:dt="string">2017-05-10T13:56:14Z</DateUtc></StartTime><FrequencyChanges><FrequencyChange><Frequency dt:dt="r8">3312919</Frequency><Timestamp dt:dt="r8">72754555527</Timestamp><Current dt:dt="…	75.028	2527386	2523886	2527386	2523876	1	left	-259228067	2017-10-05	15:56:14	13:56:14	female	137156	59817	-1	59796	145668	137183	-1	137156	511059	473923	-1	473897	3				2	1	1	phaseINVFAce	phaseXPface	8	NM13	541438	541138	541438	541120	l	541120	539552	541120	539545	1568
GofDak_1024-768_new	14	3	24	<?xml version="1.0"?>\n<Clock xmlns:dt="urn:schemas-microsoft-com:datatypes"><Description dt:dt="string">E-Prime Primary Realtime Clock</Description><StartTime><Timestamp dt:dt="int">0</Timestamp><DateUtc dt:dt="string">2017-05-10T13:56:14Z</DateUtc></StartTime><FrequencyChanges><FrequencyChange><Frequency dt:dt="r8">3312919</Frequency><Timestamp dt:dt="r8">72754555527</Timestamp><Current dt:dt="…	75.028	2527386	2523886	2527386	2523876	1	left	-259228067	2017-10-05	15:56:14	13:56:14	female	137156	59817	-1	59796	145668	137183	-1	137156	511059	473923	-1	473897	3				2	1	1	phaseINVFAce	phaseXPface	9	NM04	545156	544856	545156	544841	l	544841	543137	544841	543121	1704
GofDak_1024-768_new	14	3	24	<?xml version="1.0"?>\n<Clock xmlns:dt="urn:schemas-microsoft-com:datatypes"><Description dt:dt="string">E-Prime Primary Realtime Clock</Description><StartTime><Timestamp dt:dt="int">0</Timestamp><DateUtc dt:dt="string">2017-05-10T13:56:14Z</DateUtc></StartTime><FrequencyChanges><FrequencyChange><Frequency dt:dt="r8">3312919</Frequency><Timestamp dt:dt="r8">72754555527</Timestamp><Current dt:dt="…	75.028	2527386	2523886	2527386	2523876	1	left	-259228067	2017-10-05	15:56:14	13:56:14	female	137156	59817	-1	59796	145668	137183	-1	137156	511059	473923	-1	473897	3				2	1	1	phaseINVFAce	phaseXPface	10	NF06	548595	548295	548595	548279	d	548279	546602	548279	546593	1677
GofDak_1024-768_new	14	3	24	<?xml version="1.0"?>\n<Clock xmlns:dt="urn:schemas-microsoft-com:datatypes"><Description dt:dt="string">E-Prime Primary Realtime Clock</Description><StartTime><Timestamp dt:dt="int">0</Timestamp><DateUtc dt:dt="string">2017-05-10T13:56:14Z</DateUtc></StartTime><FrequencyChanges><FrequencyChange><Frequency dt:dt="r8">3312919</Frequency><Timestamp dt:dt="r8">72754555527</Timestamp><Current dt:dt="…	75.028	2527386	2523886	2527386	2523876	1	left	-259228067	2017-10-05	15:56:14	13:56:14	female	137156	59817	-1	59796	145668	137183	-1	137156	511059	473923	-1	473897	3				2	1	1	phaseINVFAce	phaseXPface	11	NM05	552140	551840	552140	551832	l	551832	549988	551832	549969	1844
GofDak_1024-768_new	14	3	24	<?xml version="1.0"?>\n<Clock xmlns:dt="urn:schemas-microsoft-com:datatypes"><Description dt:dt="string">E-Prime Primary Realtime Clock</Description><StartTime><Timestamp dt:dt="int">0</Timestamp><DateUtc dt:dt="string">2017-05-10T13:56:14Z</DateUtc></StartTime><FrequencyChanges><FrequencyChange><Frequency dt:dt="r8">3312919</Frequency><Timestamp dt:dt="r8">72754555527</Timestamp><Current dt:dt="…	75.028	2527386	2523886	2527386	2523876	1	left	-259228067	2017-10-05	15:56:14	13:56:14	female	137156	59817	-1	59796	145668	137183	-1	137156	511059	473923	-1	473897	3				2	1	1	phaseINVFAce	phaseXPface	12	NF01	555273	554973	555273	554964	l	554964	553453	554964	553441	1511
GofDak_1024-768_new	14	3	24	<?xml version="1.0"?>\n<Clock xmlns:dt="urn:schemas-microsoft-com:datatypes"><Description dt:dt="string">E-Prime Primary Realtime Clock</Description><StartTime><Timestamp dt:dt="int">0</Timestamp><DateUtc dt:dt="string">2017-05-10T13:56:14Z</DateUtc></StartTime><FrequencyChanges><FrequencyChange><Frequency dt:dt="r8">3312919</Frequency><Timestamp dt:dt="r8">72754555527</Timestamp><Current dt:dt="…	75.028	2527386	2523886	2527386	2523876	1	left	-259228067	2017-10-05	15:56:14	13:56:14	female	137156	59817	-1	59796	145668	137183	-1	137156	511059	473923	-1	473897	3				2	1	1	phaseINVFAce	phaseXPface	13	NM05	559804	559504	559804	559497	d	559497	557931	559497	557912	1566
GofDak_1024-768_new	14	3	24	<?xml version="1.0"?>\n<Clock xmlns:dt="urn:schemas-microsoft-com:datatypes"><Description dt:dt="string">E-Prime Primary Realtime Clock</Description><StartTime><Timestamp dt:dt="int">0</Timestamp><DateUtc dt:dt="string">2017-05-10T13:56:14Z</DateUtc></StartTime><FrequencyChanges><FrequencyChange><Frequency dt:dt="r8">3312919</Frequency><Timestamp dt:dt="r8">72754555527</Timestamp><Current dt:dt="…	75.028	2527386	2523886	2527386	2523876	1	left	-259228067	2017-10-05	15:56:14	13:56:14	female	137156	59817	-1	59796	145668	137183	-1	137156	511059	473923	-1	473897	3				2	1	1	phaseINVFAce	phaseXPface	14	NM02	563163	562863	563163	562855	l	562855	561330	562855	561312	1525
GofDak_1024-768_new	14	3	24	<?xml version="1.0"?>\n<Clock xmlns:dt="urn:schemas-microsoft-com:datatypes"><Description dt:dt="string">E-Prime Primary Realtime Clock</Description><StartTime><Timestamp dt:dt="int">0</Timestamp><DateUtc dt:dt="string">2017-05-10T13:56:14Z</DateUtc></StartTime><FrequencyChanges><FrequencyChange><Frequency dt:dt="r8">3312919</Frequency><Timestamp dt:dt="r8">72754555527</Timestamp><Current dt:dt="…	75.028	2527386	2523886	2527386	2523876	1	left	-259228067	2017-10-05	15:56:14	13:56:14	female	137156	59817	-1	59796	145668	137183	-1	137156	511059	473923	-1	473897	3				2	1	1	phaseINVFAce	phaseXPface	15	NF02	567028	566728	567028	566723	l	566723	564889	566723	564880	1834
GofDak_1024-768_new	14	3	24	<?xml version="1.0"?>\n<Clock xmlns:dt="urn:schemas-microsoft-com:datatypes"><Description dt:dt="string">E-Prime Primary Realtime Clock</Description><StartTime><Timestamp dt:dt="int">0</Timestamp><DateUtc dt:dt="string">2017-05-10T13:56:14Z</DateUtc></StartTime><FrequencyChanges><FrequencyChange><Frequency dt:dt="r8">3312919</Frequency><Timestamp dt:dt="r8">72754555527</Timestamp><Current dt:dt="…	75.028	2527386	2523886	2527386	2523876	1	left	-259228067	2017-10-05	15:56:14	13:56:14	female	137156	59817	-1	59796	145668	137183	-1	137156	511059	473923	-1	473897	3				2	1	1	phaseINVFAce	phaseXPface	16	NF105	570521	570221	570521	570216	d	570216	568514	570216	568504	1702
GofDak_1024-768_new	14	3	24	<?xml version="1.0"?>\n<Clock xmlns:dt="urn:schemas-microsoft-com:datatypes"><Description dt:dt="string">E-Prime Primary Realtime Clock</Description><StartTime><Timestamp dt:dt="int">0</Timestamp><DateUtc dt:dt="string">2017-05-10T13:56:14Z</DateUtc></StartTime><FrequencyChanges><FrequencyChange><Frequency dt:dt="r8">3312919</Frequency><Timestamp dt:dt="r8">72754555527</Timestamp><Current dt:dt="…	75.028	2527386	2523886	2527386	2523876	1	left	-259228067	2017-10-05	15:56:14	13:56:14	female	137156	59817	-1	59796	145668	137183	-1	137156	511059	473923	-1	473897	3				2	1	1	phaseINVFAce	phaseXPface	17	NF09	574039	573739	574039	573729	l	573729	572073	573729	572056	1656
GofDak_1024-768_new	14	3	24	<?xml version="1.0"?>\n<Clock xmlns:dt="urn:schemas-microsoft-com:datatypes"><Description dt:dt="string">E-Prime Primary Realtime Clock</Description><StartTime><Timestamp dt:dt="int">0</Timestamp><DateUtc dt:dt="string">2017-05-10T13:56:14Z</DateUtc></StartTime><FrequencyChanges><FrequencyChange><Frequency dt:dt="r8">3312919</Frequency><Timestamp dt:dt="r8">72754555527</Timestamp><Current dt:dt="…	75.028	2527386	2523886	2527386	2523876	1	left	-259228067	2017-10-05	15:56:14	13:56:14	female	137156	59817	-1	59796	145668	137183	-1	137156	511059	473923	-1	473897	3				2	1	1	phaseINVFAce	phaseXPface	18	NM13	577451	577151	577451	577146	l	577146	575645	577146	575632	1501
GofDak_1024-768_new	14	3	24	<?xml version="1.0"?>\n<Clock xmlns:dt="urn:schemas-microsoft-com:datatypes"><Description dt:dt="string">E-Prime Primary Realtime Clock</Description><StartTime><Timestamp dt:dt="int">0</Timestamp><DateUtc dt:dt="string">2017-05-10T13:56:14Z</DateUtc></StartTime><FrequencyChanges><FrequencyChange><Frequency dt:dt="r8">3312919</Frequency><Timestamp dt:dt="r8">72754555527</Timestamp><Current dt:dt="…	75.028	2527386	2523886	2527386	2523876	1	left	-259228067	2017-10-05	15:56:14	13:56:14	female	137156	59817	-1	59796	145668	137183	-1	137156	511059	473923	-1	473897	3				2	1	1	phaseINVFAce	phaseXPface	19	NF109	581263	580963	581263	580950	l	580950	579123	580950	579111	1827
GofDak_1024-768_new	14	3	24	<?xml version="1.0"?>\n<Clock xmlns:dt="urn:schemas-microsoft-com:datatypes"><Description dt:dt="string">E-Prime Primary Realtime Clock</Description><StartTime><Timestamp dt:dt="int">0</Timestamp><DateUtc dt:dt="string">2017-05-10T13:56:14Z</DateUtc></StartTime><FrequencyChanges><FrequencyChange><Frequency dt:dt="r8">3312919</Frequency><Timestamp dt:dt="r8">72754555527</Timestamp><Current dt:dt="…	75.028	2527386	2523886	2527386	2523876	1	left	-259228067	2017-10-05	15:56:14	13:56:14	female	137156	59817	-1	59796	145668	137183	-1	137156	511059	473923	-1	473897	3				2	1	1	phaseINVFAce	phaseXPface	20	NM05	585048	584748	585048	584740	d	584740	583082	584740	583063	1658
GofDak_1024-768_new	14	3	24	<?xml version="1.0"?>\n<Clock xmlns:dt="urn:schemas-microsoft-com:datatypes"><Description dt:dt="string">E-Prime Primary Realtime Clock</Description><StartTime><Timestamp dt:dt="int">0</Timestamp><DateUtc dt:dt="string">2017-05-10T13:56:14Z</DateUtc></StartTime><FrequencyChanges><FrequencyChange><Frequency dt:dt="r8">3312919</Frequency><Timestamp dt:dt="r8">72754555527</Timestamp><Current dt:dt="…	75.028	2527386	2523886	2527386	2523876	1	left	-259228067	2017-10-05	15:56:14	13:56:14	female	137156	59817	-1	59796	145668	137183	-1	137156	511059	473923	-1	473897	4				1	1	2	phaseUPFAce	phaseXPface	1	NF09	588620	588320	588620	588303	l	588303	586801	588303	586791	1502
GofDak_1024-768_new	14	3	24	<?xml version="1.0"?>\n<Clock xmlns:dt="urn:schemas-microsoft-com:datatypes"><Description dt:dt="string">E-Prime Primary Realtime Clock</Description><StartTime><Timestamp dt:dt="int">0</Timestamp><DateUtc dt:dt="string">2017-05-10T13:56:14Z</DateUtc></StartTime><FrequencyChanges><FrequencyChange><Frequency dt:dt="r8">3312919</Frequency><Timestamp dt:dt="r8">72754555527</Timestamp><Current dt:dt="…	75.028	2527386	2523886	2527386	2523876	1	left	-259228067	2017-10-05	15:56:14	13:56:14	female	137156	59817	-1	59796	145668	137183	-1	137156	511059	473923	-1	473897	4				1	1	2	phaseUPFAce	phaseXPface	2	NF109	592272	591972	592272	591962	d	591962	590426	591962	590407	1536
GofDak_1024-768_new	14	3	24	<?xml version="1.0"?>\n<Clock xmlns:dt="urn:schemas-microsoft-com:datatypes"><Description dt:dt="string">E-Prime Primary Realtime Clock</Description><StartTime><Timestamp dt:dt="int">0</Timestamp><DateUtc dt:dt="string">2017-05-10T13:56:14Z</DateUtc></StartTime><FrequencyChanges><FrequencyChange><Frequency dt:dt="r8">3312919</Frequency><Timestamp dt:dt="r8">72754555527</Timestamp><Current dt:dt="…	75.028	2527386	2523886	2527386	2523876	1	left	-259228067	2017-10-05	15:56:14	13:56:14	female	137156	59817	-1	59796	145668	137183	-1	137156	511059	473923	-1	473897	4				1	1	2	phaseUPFAce	phaseXPface	3	NM10	596430	596130	596430	596116	d	596116	594358	596116	594343	1758
GofDak_1024-768_new	14	3	24	<?xml version="1.0"?>\n<Clock xmlns:dt="urn:schemas-microsoft-com:datatypes"><Description dt:dt="string">E-Prime Primary Realtime Clock</Description><StartTime><Timestamp dt:dt="int">0</Timestamp><DateUtc dt:dt="string">2017-05-10T13:56:14Z</DateUtc></StartTime><FrequencyChanges><FrequencyChange><Frequency dt:dt="r8">3312919</Frequency><Timestamp dt:dt="r8">72754555527</Timestamp><Current dt:dt="…	75.028	2527386	2523886	2527386	2523876	1	left	-259228067	2017-10-05	15:56:14	13:56:14	female	137156	59817	-1	59796	145668	137183	-1	137156	511059	473923	-1	473897	4				1	1	2	phaseUPFAce	phaseXPface	4	NM09	600655	600355	600655	600345	d	600345	598596	600345	598583	1749
GofDak_1024-768_new	14	3	24	<?xml version="1.0"?>\n<Clock xmlns:dt="urn:schemas-microsoft-com:datatypes"><Description dt:dt="string">E-Prime Primary Realtime Clock</Description><StartTime><Timestamp dt:dt="int">0</Timestamp><DateUtc dt:dt="string">2017-05-10T13:56:14Z</DateUtc></StartTime><FrequencyChanges><FrequencyChange><Frequency dt:dt="r8">3312919</Frequency><Timestamp dt:dt="r8">72754555527</Timestamp><Current dt:dt="…	75.028	2527386	2523886	2527386	2523876	1	left	-259228067	2017-10-05	15:56:14	13:56:14	female	137156	59817	-1	59796	145668	137183	-1	137156	511059	473923	-1	473897	4				1	1	2	phaseUPFAce	phaseXPface	5	NF04	604321	604021	604321	604009	d	604009	602461	604009	602454	1548
GofDak_1024-768_new	14	3	24	<?xml version="1.0"?>\n<Clock xmlns:dt="urn:schemas-microsoft-com:datatypes"><Description dt:dt="string">E-Prime Primary Realtime Clock</Description><StartTime><Timestamp dt:dt="int">0</Timestamp><DateUtc dt:dt="string">2017-05-10T13:56:14Z</DateUtc></StartTime><FrequencyChanges><FrequencyChange><Frequency dt:dt="r8">3312919</Frequency><Timestamp dt:dt="r8">72754555527</Timestamp><Current dt:dt="…	75.028	2527386	2523886	2527386	2523876	1	left	-259228067	2017-10-05	15:56:14	13:56:14	female	137156	59817	-1	59796	145668	137183	-1	137156	511059	473923	-1	473897	4				1	1	2	phaseUPFAce	phaseXPface	6	NM09	607999	607699	607999	607683	l	607683	605687	607683	605670	1996
GofDak_1024-768_new	14	3	24	<?xml version="1.0"?>\n<Clock xmlns:dt="urn:schemas-microsoft-com:datatypes"><Description dt:dt="string">E-Prime Primary Realtime Clock</Description><StartTime><Timestamp dt:dt="int">0</Timestamp><DateUtc dt:dt="string">2017-05-10T13:56:14Z</DateUtc></StartTime><FrequencyChanges><FrequencyChange><Frequency dt:dt="r8">3312919</Frequency><Timestamp dt:dt="r8">72754555527</Timestamp><Current dt:dt="…	75.028	2527386	2523886	2527386	2523876	1	left	-259228067	2017-10-05	15:56:14	13:56:14	female	137156	59817	-1	59796	145668	137183	-1	137156	511059	473923	-1	473897	4				1	1	2	phaseUPFAce	phaseXPface	7	NM21	611985	611685	611985	611668	l	611668	609752	611668	609742	1916
GofDak_1024-768_new	14	3	24	<?xml version="1.0"?>\n<Clock xmlns:dt="urn:schemas-microsoft-com:datatypes"><Description dt:dt="string">E-Prime Primary Realtime Clock</Description><StartTime><Timestamp dt:dt="int">0</Timestamp><DateUtc dt:dt="string">2017-05-10T13:56:14Z</DateUtc></StartTime><FrequencyChanges><FrequencyChange><Frequency dt:dt="r8">3312919</Frequency><Timestamp dt:dt="r8">72754555527</Timestamp><Current dt:dt="…	75.028	2527386	2523886	2527386	2523876	1	left	-259228067	2017-10-05	15:56:14	13:56:14	female	137156	59817	-1	59796	145668	137183	-1	137156	511059	473923	-1	473897	4				1	1	2	phaseUPFAce	phaseXPface	8	NM03	616903	616603	616903	616591	d	616591	614657	616591	614638	1934
GofDak_1024-768_new	14	3	24	<?xml version="1.0"?>\n<Clock xmlns:dt="urn:schemas-microsoft-com:datatypes"><Description dt:dt="string">E-Prime Primary Realtime Clock</Description><StartTime><Timestamp dt:dt="int">0</Timestamp><DateUtc dt:dt="string">2017-05-10T13:56:14Z</DateUtc></StartTime><FrequencyChanges><FrequencyChange><Frequency dt:dt="r8">3312919</Frequency><Timestamp dt:dt="r8">72754555527</Timestamp><Current dt:dt="…	75.028	2527386	2523886	2527386	2523876	1	left	-259228067	2017-10-05	15:56:14	13:56:14	female	137156	59817	-1	59796	145668	137183	-1	137156	511059	473923	-1	473897	4				1	1	2	phaseUPFAce	phaseXPface	9	NF109	620621	620321	620621	620309	l	620309	618575	620309	618566	1734
GofDak_1024-768_new	14	3	24	<?xml version="1.0"?>\n<Clock xmlns:dt="urn:schemas-microsoft-com:datatypes"><Description dt:dt="string">E-Prime Primary Realtime Clock</Description><StartTime><Timestamp dt:dt="int">0</Timestamp><DateUtc dt:dt="string">2017-05-10T13:56:14Z</DateUtc></StartTime><FrequencyChanges><FrequencyChange><Frequency dt:dt="r8">3312919</Frequency><Timestamp dt:dt="r8">72754555527</Timestamp><Current dt:dt="…	75.028	2527386	2523886	2527386	2523876	1	left	-259228067	2017-10-05	15:56:14	13:56:14	female	137156	59817	-1	59796	145668	137183	-1	137156	511059	473923	-1	473897	4				1	1	2	phaseUPFAce	phaseXPface	10	NF02	626459	626159	626459	626146	d	626146	624160	626146	624148	1986
GofDak_1024-768_new	14	3	24	<?xml version="1.0"?>\n<Clock xmlns:dt="urn:schemas-microsoft-com:datatypes"><Description dt:dt="string">E-Prime Primary Realtime Clock</Description><StartTime><Timestamp dt:dt="int">0</Timestamp><DateUtc dt:dt="string">2017-05-10T13:56:14Z</DateUtc></StartTime><FrequencyChanges><FrequencyChange><Frequency dt:dt="r8">3312919</Frequency><Timestamp dt:dt="r8">72754555527</Timestamp><Current dt:dt="…	75.028	2527386	2523886	2527386	2523876	1	left	-259228067	2017-10-05	15:56:14	13:56:14	female	137156	59817	-1	59796	145668	137183	-1	137156	511059	473923	-1	473897	4				1	1	2	phaseUPFAce	phaseXPface	11	NF11	629711	629411	629711	629397	l	629397	627798	629397	627789	1599
GofDak_1024-768_new	14	3	24	<?xml version="1.0"?>\n<Clock xmlns:dt="urn:schemas-microsoft-com:datatypes"><Description dt:dt="string">E-Prime Primary Realtime Clock</Description><StartTime><Timestamp dt:dt="int">0</Timestamp><DateUtc dt:dt="string">2017-05-10T13:56:14Z</DateUtc></StartTime><FrequencyChanges><FrequencyChange><Frequency dt:dt="r8">3312919</Frequency><Timestamp dt:dt="r8">72754555527</Timestamp><Current dt:dt="…	75.028	2527386	2523886	2527386	2523876	1	left	-259228067	2017-10-05	15:56:14	13:56:14	female	137156	59817	-1	59796	145668	137183	-1	137156	511059	473923	-1	473897	4				1	1	2	phaseUPFAce	phaseXPface	12	NF02	633430	633130	633430	633125	l	633125	631397	633125	631381	1728
GofDak_1024-768_new	14	3	24	<?xml version="1.0"?>\n<Clock xmlns:dt="urn:schemas-microsoft-com:datatypes"><Description dt:dt="string">E-Prime Primary Realtime Clock</Description><StartTime><Timestamp dt:dt="int">0</Timestamp><DateUtc dt:dt="string">2017-05-10T13:56:14Z</DateUtc></StartTime><FrequencyChanges><FrequencyChange><Frequency dt:dt="r8">3312919</Frequency><Timestamp dt:dt="r8">72754555527</Timestamp><Current dt:dt="…	75.028	2527386	2523886	2527386	2523876	1	left	-259228067	2017-10-05	15:56:14	13:56:14	female	137156	59817	-1	59796	145668	137183	-1	137156	511059	473923	-1	473897	4				1	1	2	phaseUPFAce	phaseXPface	13	NM03	636762	636462	636762	636446	l	636446	634756	636446	634749	1690
GofDak_1024-768_new	14	3	24	<?xml version="1.0"?>\n<Clock xmlns:dt="urn:schemas-microsoft-com:datatypes"><Description dt:dt="string">E-Prime Primary Realtime Clock</Description><StartTime><Timestamp dt:dt="int">0</Timestamp><DateUtc dt:dt="string">2017-05-10T13:56:14Z</DateUtc></StartTime><FrequencyChanges><FrequencyChange><Frequency dt:dt="r8">3312919</Frequency><Timestamp dt:dt="r8">72754555527</Timestamp><Current dt:dt="…	75.028	2527386	2523886	2527386	2523876	1	left	-259228067	2017-10-05	15:56:14	13:56:14	female	137156	59817	-1	59796	145668	137183	-1	137156	511059	473923	-1	473897	4				1	1	2	phaseUPFAce	phaseXPface	14	NM101	640187	639887	640187	639872	d	639872	638328	639872	638309	1544
GofDak_1024-768_new	14	3	24	<?xml version="1.0"?>\n<Clock xmlns:dt="urn:schemas-microsoft-com:datatypes"><Description dt:dt="string">E-Prime Primary Realtime Clock</Description><StartTime><Timestamp dt:dt="int">0</Timestamp><DateUtc dt:dt="string">2017-05-10T13:56:14Z</DateUtc></StartTime><FrequencyChanges><FrequencyChange><Frequency dt:dt="r8">3312919</Frequency><Timestamp dt:dt="r8">72754555527</Timestamp><Current dt:dt="…	75.028	2527386	2523886	2527386	2523876	1	left	-259228067	2017-10-05	15:56:14	13:56:14	female	137156	59817	-1	59796	145668	137183	-1	137156	511059	473923	-1	473897	4				1	1	2	phaseUPFAce	phaseXPface	15	NM09	643733	643433	643733	643420	d	643420	641580	643420	641572	1840
GofDak_1024-768_new	14	3	24	<?xml version="1.0"?>\n<Clock xmlns:dt="urn:schemas-microsoft-com:datatypes"><Description dt:dt="string">E-Prime Primary Realtime Clock</Description><StartTime><Timestamp dt:dt="int">0</Timestamp><DateUtc dt:dt="string">2017-05-10T13:56:14Z</DateUtc></StartTime><FrequencyChanges><FrequencyChange><Frequency dt:dt="r8">3312919</Frequency><Timestamp dt:dt="r8">72754555527</Timestamp><Current dt:dt="…	75.028	2527386	2523886	2527386	2523876	1	left	-259228067	2017-10-05	15:56:14	13:56:14	female	137156	59817	-1	59796	145668	137183	-1	137156	511059	473923	-1	473897	4				1	1	2	phaseUPFAce	phaseXPface	16	NM02	647811	647511	647811	647505	d	647505	645645	647505	645636	1860
GofDak_1024-768_new	14	3	24	<?xml version="1.0"?>\n<Clock xmlns:dt="urn:schemas-microsoft-com:datatypes"><Description dt:dt="string">E-Prime Primary Realtime Clock</Description><StartTime><Timestamp dt:dt="int">0</Timestamp><DateUtc dt:dt="string">2017-05-10T13:56:14Z</DateUtc></StartTime><FrequencyChanges><FrequencyChange><Frequency dt:dt="r8">3312919</Frequency><Timestamp dt:dt="r8">72754555527</Timestamp><Current dt:dt="…	75.028	2527386	2523886	2527386	2523876	1	left	-259228067	2017-10-05	15:56:14	13:56:14	female	137156	59817	-1	59796	145668	137183	-1	137156	511059	473923	-1	473897	4				1	1	2	phaseUPFAce	phaseXPface	17	NM05	650970	650670	650970	650659	d	650659	649044	650659	649028	1615
GofDak_1024-768_new	14	3	24	<?xml version="1.0"?>\n<Clock xmlns:dt="urn:schemas-microsoft-com:datatypes"><Description dt:dt="string">E-Prime Primary Realtime Clock</Description><StartTime><Timestamp dt:dt="int">0</Timestamp><DateUtc dt:dt="string">2017-05-10T13:56:14Z</DateUtc></StartTime><FrequencyChanges><FrequencyChange><Frequency dt:dt="r8">3312919</Frequency><Timestamp dt:dt="r8">72754555527</Timestamp><Current dt:dt="…	75.028	2527386	2523886	2527386	2523876	1	left	-259228067	2017-10-05	15:56:14	13:56:14	female	137156	59817	-1	59796	145668	137183	-1	137156	511059	473923	-1	473897	4				1	1	2	phaseUPFAce	phaseXPface	18	NM21	654848	654548	654848	654541	l	654541	652589	654541	652580	1952
GofDak_1024-768_new	14	3	24	<?xml version="1.0"?>\n<Clock xmlns:dt="urn:schemas-microsoft-com:datatypes"><Description dt:dt="string">E-Prime Primary Realtime Clock</Description><StartTime><Timestamp dt:dt="int">0</Timestamp><DateUtc dt:dt="string">2017-05-10T13:56:14Z</DateUtc></StartTime><FrequencyChanges><FrequencyChange><Frequency dt:dt="r8">3312919</Frequency><Timestamp dt:dt="r8">72754555527</Timestamp><Current dt:dt="…	75.028	2527386	2523886	2527386	2523876	1	left	-259228067	2017-10-05	15:56:14	13:56:14	female	137156	59817	-1	59796	145668	137183	-1	137156	511059	473923	-1	473897	4				1	1	2	phaseUPFAce	phaseXPface	19	NM03	658367	658067	658367	658062	d	658062	656254	658062	656244	1808
GofDak_1024-768_new	14	3	24	<?xml version="1.0"?>\n<Clock xmlns:dt="urn:schemas-microsoft-com:datatypes"><Description dt:dt="string">E-Prime Primary Realtime Clock</Description><StartTime><Timestamp dt:dt="int">0</Timestamp><DateUtc dt:dt="string">2017-05-10T13:56:14Z</DateUtc></StartTime><FrequencyChanges><FrequencyChange><Frequency dt:dt="r8">3312919</Frequency><Timestamp dt:dt="r8">72754555527</Timestamp><Current dt:dt="…	75.028	2527386	2523886	2527386	2523876	1	left	-259228067	2017-10-05	15:56:14	13:56:14	female	137156	59817	-1	59796	145668	137183	-1	137156	511059	473923	-1	473897	4				1	1	2	phaseUPFAce	phaseXPface	20	NM13	661752	661452	661752	661442	l	661442	659840	661442	659828	1602
GofDak_1024-768_new	14	3	24	<?xml version="1.0"?>\n<Clock xmlns:dt="urn:schemas-microsoft-com:datatypes"><Description dt:dt="string">E-Prime Primary Realtime Clock</Description><StartTime><Timestamp dt:dt="int">0</Timestamp><DateUtc dt:dt="string">2017-05-10T13:56:14Z</DateUtc></StartTime><FrequencyChanges><FrequencyChange><Frequency dt:dt="r8">3312919</Frequency><Timestamp dt:dt="r8">72754555527</Timestamp><Current dt:dt="…	75.028	2527386	2523886	2527386	2523876	1	left	-259228067	2017-10-05	15:56:14	13:56:14	female	137156	59817	-1	59796	145668	137183	-1	137156	511059	473923	-1	473897	5				2	2	3	phaseINVFAce	phaseXPface	1	NM10	666737	666437	666737	666430	l	666430	664491	666430	664483	1939
GofDak_1024-768_new	14	3	24	<?xml version="1.0"?>\n<Clock xmlns:dt="urn:schemas-microsoft-com:datatypes"><Description dt:dt="string">E-Prime Primary Realtime Clock</Description><StartTime><Timestamp dt:dt="int">0</Timestamp><DateUtc dt:dt="string">2017-05-10T13:56:14Z</DateUtc></StartTime><FrequencyChanges><FrequencyChange><Frequency dt:dt="r8">3312919</Frequency><Timestamp dt:dt="r8">72754555527</Timestamp><Current dt:dt="…	75.028	2527386	2523886	2527386	2523876	1	left	-259228067	2017-10-05	15:56:14	13:56:14	female	137156	59817	-1	59796	145668	137183	-1	137156	511059	473923	-1	473897	5				2	2	3	phaseINVFAce	phaseXPface	2	NF02	670269	669969	670269	669962	d	669962	668357	669962	668339	1605
GofDak_1024-768_new	14	3	24	<?xml version="1.0"?>\n<Clock xmlns:dt="urn:schemas-microsoft-com:datatypes"><Description dt:dt="string">E-Prime Primary Realtime Clock</Description><StartTime><Timestamp dt:dt="int">0</Timestamp><DateUtc dt:dt="string">2017-05-10T13:56:14Z</DateUtc></StartTime><FrequencyChanges><FrequencyChange><Frequency dt:dt="r8">3312919</Frequency><Timestamp dt:dt="r8">72754555527</Timestamp><Current dt:dt="…	75.028	2527386	2523886	2527386	2523876	1	left	-259228067	2017-10-05	15:56:14	13:56:14	female	137156	59817	-1	59796	145668	137183	-1	137156	511059	473923	-1	473897	5				2	2	3	phaseINVFAce	phaseXPface	3	NM04	673628	673328	673628	673316	d	673316	671502	673316	671491	1814
GofDak_1024-768_new	14	3	24	<?xml version="1.0"?>\n<Clock xmlns:dt="urn:schemas-microsoft-com:datatypes"><Description dt:dt="string">E-Prime Primary Realtime Clock</Description><StartTime><Timestamp dt:dt="int">0</Timestamp><DateUtc dt:dt="string">2017-05-10T13:56:14Z</DateUtc></StartTime><FrequencyChanges><FrequencyChange><Frequency dt:dt="r8">3312919</Frequency><Timestamp dt:dt="r8">72754555527</Timestamp><Current dt:dt="…	75.028	2527386	2523886	2527386	2523876	1	left	-259228067	2017-10-05	15:56:14	13:56:14	female	137156	59817	-1	59796	145668	137183	-1	137156	511059	473923	-1	473897	5				2	2	3	phaseINVFAce	phaseXPface	4	NF106	677053	676753	677053	676744	l	676744	675234	676744	675219	1510
GofDak_1024-768_new	14	3	24	<?xml version="1.0"?>\n<Clock xmlns:dt="urn:schemas-microsoft-com:datatypes"><Description dt:dt="string">E-Prime Primary Realtime Clock</Description><StartTime><Timestamp dt:dt="int">0</Timestamp><DateUtc dt:dt="string">2017-05-10T13:56:14Z</DateUtc></StartTime><FrequencyChanges><FrequencyChange><Frequency dt:dt="r8">3312919</Frequency><Timestamp dt:dt="r8">72754555527</Timestamp><Current dt:dt="…	75.028	2527386	2523886	2527386	2523876	1	left	-259228067	2017-10-05	15:56:14	13:56:14	female	137156	59817	-1	59796	145668	137183	-1	137156	511059	473923	-1	473897	5				2	2	3	phaseINVFAce	phaseXPface	5	NM04	681465	681165	681465	681158	d	681158	679219	681158	679211	1939
GofDak_1024-768_new	14	3	24	<?xml version="1.0"?>\n<Clock xmlns:dt="urn:schemas-microsoft-com:datatypes"><Description dt:dt="string">E-Prime Primary Realtime Clock</Description><StartTime><Timestamp dt:dt="int">0</Timestamp><DateUtc dt:dt="string">2017-05-10T13:56:14Z</DateUtc></StartTime><FrequencyChanges><FrequencyChange><Frequency dt:dt="r8">3312919</Frequency><Timestamp dt:dt="r8">72754555527</Timestamp><Current dt:dt="…	75.028	2527386	2523886	2527386	2523876	1	left	-259228067	2017-10-05	15:56:14	13:56:14	female	137156	59817	-1	59796	145668	137183	-1	137156	511059	473923	-1	473897	5				2	2	3	phaseINVFAce	phaseXPface	6	NF106	684997	684697	684997	684681	d	684681	682898	684681	682891	1783
GofDak_1024-768_new	14	3	24	<?xml version="1.0"?>\n<Clock xmlns:dt="urn:schemas-microsoft-com:datatypes"><Description dt:dt="string">E-Prime Primary Realtime Clock</Description><StartTime><Timestamp dt:dt="int">0</Timestamp><DateUtc dt:dt="string">2017-05-10T13:56:14Z</DateUtc></StartTime><FrequencyChanges><FrequencyChange><Frequency dt:dt="r8">3312919</Frequency><Timestamp dt:dt="r8">72754555527</Timestamp><Current dt:dt="…	75.028	2527386	2523886	2527386	2523876	1	left	-259228067	2017-10-05	15:56:14	13:56:14	female	137156	59817	-1	59796	145668	137183	-1	137156	511059	473923	-1	473897	5				2	2	3	phaseINVFAce	phaseXPface	7	NM02	689329	689029	689329	689014	d	689014	687096	689014	687082	1918
GofDak_1024-768_new	14	3	24	<?xml version="1.0"?>\n<Clock xmlns:dt="urn:schemas-microsoft-com:datatypes"><Description dt:dt="string">E-Prime Primary Realtime Clock</Description><StartTime><Timestamp dt:dt="int">0</Timestamp><DateUtc dt:dt="string">2017-05-10T13:56:14Z</DateUtc></StartTime><FrequencyChanges><FrequencyChange><Frequency dt:dt="r8">3312919</Frequency><Timestamp dt:dt="r8">72754555527</Timestamp><Current dt:dt="…	75.028	2527386	2523886	2527386	2523876	1	left	-259228067	2017-10-05	15:56:14	13:56:14	female	137156	59817	-1	59796	145668	137183	-1	137156	511059	473923	-1	473897	5				2	2	3	phaseINVFAce	phaseXPface	8	NM04	692834	692534	692834	692522	d	692522	690788	692522	690778	1734
GofDak_1024-768_new	14	3	24	<?xml version="1.0"?>\n<Clock xmlns:dt="urn:schemas-microsoft-com:datatypes"><Description dt:dt="string">E-Prime Primary Realtime Clock</Description><StartTime><Timestamp dt:dt="int">0</Timestamp><DateUtc dt:dt="string">2017-05-10T13:56:14Z</DateUtc></StartTime><FrequencyChanges><FrequencyChange><Frequency dt:dt="r8">3312919</Frequency><Timestamp dt:dt="r8">72754555527</Timestamp><Current dt:dt="…	75.028	2527386	2523886	2527386	2523876	1	left	-259228067	2017-10-05	15:56:14	13:56:14	female	137156	59817	-1	59796	145668	137183	-1	137156	511059	473923	-1	473897	5				2	2	3	phaseINVFAce	phaseXPface	9	NF04	697259	696959	697259	696943	l	696943	695333	696943	695322	1610
GofDak_1024-768_new	14	3	24	<?xml version="1.0"?>\n<Clock xmlns:dt="urn:schemas-microsoft-com:datatypes"><Description dt:dt="string">E-Prime Primary Realtime Clock</Description><StartTime><Timestamp dt:dt="int">0</Timestamp><DateUtc dt:dt="string">2017-05-10T13:56:14Z</DateUtc></StartTime><FrequencyChanges><FrequencyChange><Frequency dt:dt="r8">3312919</Frequency><Timestamp dt:dt="r8">72754555527</Timestamp><Current dt:dt="…	75.028	2527386	2523886	2527386	2523876	1	left	-259228067	2017-10-05	15:56:14	13:56:14	female	137156	59817	-1	59796	145668	137183	-1	137156	511059	473923	-1	473897	5				2	2	3	phaseINVFAce	phaseXPface	10	NF109	700764	700464	700764	700452	l	700452	698892	700452	698882	1560
GofDak_1024-768_new	14	3	24	<?xml version="1.0"?>\n<Clock xmlns:dt="urn:schemas-microsoft-com:datatypes"><Description dt:dt="string">E-Prime Primary Realtime Clock</Description><StartTime><Timestamp dt:dt="int">0</Timestamp><DateUtc dt:dt="string">2017-05-10T13:56:14Z</DateUtc></StartTime><FrequencyChanges><FrequencyChange><Frequency dt:dt="r8">3312919</Frequency><Timestamp dt:dt="r8">72754555527</Timestamp><Current dt:dt="…	75.028	2527386	2523886	2527386	2523876	1	left	-259228067	2017-10-05	15:56:14	13:56:14	female	137156	59817	-1	59796	145668	137183	-1	137156	511059	473923	-1	473897	5				2	2	3	phaseINVFAce	phaseXPface	11	NM02	703910	703610	703910	703602	l	703602	702077	703602	702066	1525
GofDak_1024-768_new	14	3	24	<?xml version="1.0"?>\n<Clock xmlns:dt="urn:schemas-microsoft-com:datatypes"><Description dt:dt="string">E-Prime Primary Realtime Clock</Description><StartTime><Timestamp dt:dt="int">0</Timestamp><DateUtc dt:dt="string">2017-05-10T13:56:14Z</DateUtc></StartTime><FrequencyChanges><FrequencyChange><Frequency dt:dt="r8">3312919</Frequency><Timestamp dt:dt="r8">72754555527</Timestamp><Current dt:dt="…	75.028	2527386	2523886	2527386	2523876	1	left	-259228067	2017-10-05	15:56:14	13:56:14	female	137156	59817	-1	59796	145668	137183	-1	137156	511059	473923	-1	473897	5				2	2	3	phaseINVFAce	phaseXPface	12	NF04	707482	707182	707482	707167	l	707167	705569	707167	705553	1598
GofDak_1024-768_new	14	3	24	<?xml version="1.0"?>\n<Clock xmlns:dt="urn:schemas-microsoft-com:datatypes"><Description dt:dt="string">E-Prime Primary Realtime Clock</Description><StartTime><Timestamp dt:dt="int">0</Timestamp><DateUtc dt:dt="string">2017-05-10T13:56:14Z</DateUtc></StartTime><FrequencyChanges><FrequencyChange><Frequency dt:dt="r8">3312919</Frequency><Timestamp dt:dt="r8">72754555527</Timestamp><Current dt:dt="…	75.028	2527386	2523886	2527386	2523876	1	left	-259228067	2017-10-05	15:56:14	13:56:14	female	137156	59817	-1	59796	145668	137183	-1	137156	511059	473923	-1	473897	5				2	2	3	phaseINVFAce	phaseXPface	13	NF105	711281	710981	711281	710973	d	710973	709101	710973	709089	1872
GofDak_1024-768_new	14	3	24	<?xml version="1.0"?>\n<Clock xmlns:dt="urn:schemas-microsoft-com:datatypes"><Description dt:dt="string">E-Prime Primary Realtime Clock</Description><StartTime><Timestamp dt:dt="int">0</Timestamp><DateUtc dt:dt="string">2017-05-10T13:56:14Z</DateUtc></StartTime><FrequencyChanges><FrequencyChange><Frequency dt:dt="r8">3312919</Frequency><Timestamp dt:dt="r8">72754555527</Timestamp><Current dt:dt="…	75.028	2527386	2523886	2527386	2523876	1	left	-259228067	2017-10-05	15:56:14	13:56:14	female	137156	59817	-1	59796	145668	137183	-1	137156	511059	473923	-1	473897	5				2	2	3	phaseINVFAce	phaseXPface	14	NF06	714426	714126	714426	714115	d	714115	712527	714115	712513	1588
GofDak_1024-768_new	14	3	24	<?xml version="1.0"?>\n<Clock xmlns:dt="urn:schemas-microsoft-com:datatypes"><Description dt:dt="string">E-Prime Primary Realtime Clock</Description><StartTime><Timestamp dt:dt="int">0</Timestamp><DateUtc dt:dt="string">2017-05-10T13:56:14Z</DateUtc></StartTime><FrequencyChanges><FrequencyChange><Frequency dt:dt="r8">3312919</Frequency><Timestamp dt:dt="r8">72754555527</Timestamp><Current dt:dt="…	75.028	2527386	2523886	2527386	2523876	1	left	-259228067	2017-10-05	15:56:14	13:56:14	female	137156	59817	-1	59796	145668	137183	-1	137156	511059	473923	-1	473897	5				2	2	3	phaseINVFAce	phaseXPface	15	NF27	717945	717645	717945	717639	d	717639	715885	717639	715873	1754
GofDak_1024-768_new	14	3	24	<?xml version="1.0"?>\n<Clock xmlns:dt="urn:schemas-microsoft-com:datatypes"><Description dt:dt="string">E-Prime Primary Realtime Clock</Description><StartTime><Timestamp dt:dt="int">0</Timestamp><DateUtc dt:dt="string">2017-05-10T13:56:14Z</DateUtc></StartTime><FrequencyChanges><FrequencyChange><Frequency dt:dt="r8">3312919</Frequency><Timestamp dt:dt="r8">72754555527</Timestamp><Current dt:dt="…	75.028	2527386	2523886	2527386	2523876	1	left	-259228067	2017-10-05	15:56:14	13:56:14	female	137156	59817	-1	59796	145668	137183	-1	137156	511059	473923	-1	473897	5				2	2	3	phaseINVFAce	phaseXPface	16	NF01	721677	721377	721677	721366	l	721366	719511	721366	719497	1855
GofDak_1024-768_new	14	3	24	<?xml version="1.0"?>\n<Clock xmlns:dt="urn:schemas-microsoft-com:datatypes"><Description dt:dt="string">E-Prime Primary Realtime Clock</Description><StartTime><Timestamp dt:dt="int">0</Timestamp><DateUtc dt:dt="string">2017-05-10T13:56:14Z</DateUtc></StartTime><FrequencyChanges><FrequencyChange><Frequency dt:dt="r8">3312919</Frequency><Timestamp dt:dt="r8">72754555527</Timestamp><Current dt:dt="…	75.028	2527386	2523886	2527386	2523876	1	left	-259228067	2017-10-05	15:56:14	13:56:14	female	137156	59817	-1	59796	145668	137183	-1	137156	511059	473923	-1	473897	5				2	2	3	phaseINVFAce	phaseXPface	17	NM101	724875	724575	724875	724558	l	724558	722976	724558	722969	1582
GofDak_1024-768_new	14	3	24	<?xml version="1.0"?>\n<Clock xmlns:dt="urn:schemas-microsoft-com:datatypes"><Description dt:dt="string">E-Prime Primary Realtime Clock</Description><StartTime><Timestamp dt:dt="int">0</Timestamp><DateUtc dt:dt="string">2017-05-10T13:56:14Z</DateUtc></StartTime><FrequencyChanges><FrequencyChange><Frequency dt:dt="r8">3312919</Frequency><Timestamp dt:dt="r8">72754555527</Timestamp><Current dt:dt="…	75.028	2527386	2523886	2527386	2523876	1	left	-259228067	2017-10-05	15:56:14	13:56:14	female	137156	59817	-1	59796	145668	137183	-1	137156	511059	473923	-1	473897	5				2	2	3	phaseINVFAce	phaseXPface	18	NM21	728861	728561	728861	728554	l	728554	727001	728554	726984	1553
GofDak_1024-768_new	14	3	24	<?xml version="1.0"?>\n<Clock xmlns:dt="urn:schemas-microsoft-com:datatypes"><Description dt:dt="string">E-Prime Primary Realtime Clock</Description><StartTime><Timestamp dt:dt="int">0</Timestamp><DateUtc dt:dt="string">2017-05-10T13:56:14Z</DateUtc></StartTime><FrequencyChanges><FrequencyChange><Frequency dt:dt="r8">3312919</Frequency><Timestamp dt:dt="r8">72754555527</Timestamp><Current dt:dt="…	75.028	2527386	2523886	2527386	2523876	1	left	-259228067	2017-10-05	15:56:14	13:56:14	female	137156	59817	-1	59796	145668	137183	-1	137156	511059	473923	-1	473897	5				2	2	3	phaseINVFAce	phaseXPface	19	NM101	732606	732306	732606	732295	l	732295	730467	732295	730448	1828
GofDak_1024-768_new	14	3	24	<?xml version="1.0"?>\n<Clock xmlns:dt="urn:schemas-microsoft-com:datatypes"><Description dt:dt="string">E-Prime Primary Realtime Clock</Description><StartTime><Timestamp dt:dt="int">0</Timestamp><DateUtc dt:dt="string">2017-05-10T13:56:14Z</DateUtc></StartTime><FrequencyChanges><FrequencyChange><Frequency dt:dt="r8">3312919</Frequency><Timestamp dt:dt="r8">72754555527</Timestamp><Current dt:dt="…	75.028	2527386	2523886	2527386	2523876	1	left	-259228067	2017-10-05	15:56:14	13:56:14	female	137156	59817	-1	59796	145668	137183	-1	137156	511059	473923	-1	473897	5				2	2	3	phaseINVFAce	phaseXPface	20	NF06	736191	735891	736191	735875	l	735875	733892	735875	733880	1983
GofDak_1024-768_new	14	3	24	<?xml version="1.0"?>\n<Clock xmlns:dt="urn:schemas-microsoft-com:datatypes"><Description dt:dt="string">E-Prime Primary Realtime Clock</Description><StartTime><Timestamp dt:dt="int">0</Timestamp><DateUtc dt:dt="string">2017-05-10T13:56:14Z</DateUtc></StartTime><FrequencyChanges><FrequencyChange><Frequency dt:dt="r8">3312919</Frequency><Timestamp dt:dt="r8">72754555527</Timestamp><Current dt:dt="…	75.028	2527386	2523886	2527386	2523876	1	left	-259228067	2017-10-05	15:56:14	13:56:14	female	137156	59817	-1	59796	145668	137183	-1	137156	511059	473923	-1	473897	6				1	2	4	phaseUPFAce	phaseXPface	1	NF09	786079	785779	786079	785769	d	785769	783953	785769	783940	1816
GofDak_1024-768_new	14	3	24	<?xml version="1.0"?>\n<Clock xmlns:dt="urn:schemas-microsoft-com:datatypes"><Description dt:dt="string">E-Prime Primary Realtime Clock</Description><StartTime><Timestamp dt:dt="int">0</Timestamp><DateUtc dt:dt="string">2017-05-10T13:56:14Z</DateUtc></StartTime><FrequencyChanges><FrequencyChange><Frequency dt:dt="r8">3312919</Frequency><Timestamp dt:dt="r8">72754555527</Timestamp><Current dt:dt="…	75.028	2527386	2523886	2527386	2523876	1	left	-259228067	2017-10-05	15:56:14	13:56:14	female	137156	59817	-1	59796	145668	137183	-1	137156	511059	473923	-1	473897	6				1	2	4	phaseUPFAce	phaseXPface	2	NM04	790304	790004	790304	789992	d	789992	788072	789992	788054	1920
GofDak_1024-768_new	14	3	24	<?xml version="1.0"?>\n<Clock xmlns:dt="urn:schemas-microsoft-com:datatypes"><Description dt:dt="string">E-Prime Primary Realtime Clock</Description><StartTime><Timestamp dt:dt="int">0</Timestamp><DateUtc dt:dt="string">2017-05-10T13:56:14Z</DateUtc></StartTime><FrequencyChanges><FrequencyChange><Frequency dt:dt="r8">3312919</Frequency><Timestamp dt:dt="r8">72754555527</Timestamp><Current dt:dt="…	75.028	2527386	2523886	2527386	2523876	1	left	-259228067	2017-10-05	15:56:14	13:56:14	female	137156	59817	-1	59796	145668	137183	-1	137156	511059	473923	-1	473897	6				1	2	4	phaseUPFAce	phaseXPface	3	NF11	793996	793696	793996	793687	d	793687	792003	793687	791989	1684
GofDak_1024-768_new	14	3	24	<?xml version="1.0"?>\n<Clock xmlns:dt="urn:schemas-microsoft-com:datatypes"><Description dt:dt="string">E-Prime Primary Realtime Clock</Description><StartTime><Timestamp dt:dt="int">0</Timestamp><DateUtc dt:dt="string">2017-05-10T13:56:14Z</DateUtc></StartTime><FrequencyChanges><FrequencyChange><Frequency dt:dt="r8">3312919</Frequency><Timestamp dt:dt="r8">72754555527</Timestamp><Current dt:dt="…	75.028	2527386	2523886	2527386	2523876	1	left	-259228067	2017-10-05	15:56:14	13:56:14	female	137156	59817	-1	59796	145668	137183	-1	137156	511059	473923	-1	473897	6				1	2	4	phaseUPFAce	phaseXPface	4	NM02	797888	797588	797888	797578	l	797578	795735	797578	795725	1843
GofDak_1024-768_new	14	3	24	<?xml version="1.0"?>\n<Clock xmlns:dt="urn:schemas-microsoft-com:datatypes"><Description dt:dt="string">E-Prime Primary Realtime Clock</Description><StartTime><Timestamp dt:dt="int">0</Timestamp><DateUtc dt:dt="string">2017-05-10T13:56:14Z</DateUtc></StartTime><FrequencyChanges><FrequencyChange><Frequency dt:dt="r8">3312919</Frequency><Timestamp dt:dt="r8">72754555527</Timestamp><Current dt:dt="…	75.028	2527386	2523886	2527386	2523876	1	left	-259228067	2017-10-05	15:56:14	13:56:14	female	137156	59817	-1	59796	145668	137183	-1	137156	511059	473923	-1	473897	6				1	2	4	phaseUPFAce	phaseXPface	5	NF105	801327	801027	801327	801010	d	801010	799347	801010	799341	1663
GofDak_1024-768_new	14	3	24	<?xml version="1.0"?>\n<Clock xmlns:dt="urn:schemas-microsoft-com:datatypes"><Description dt:dt="string">E-Prime Primary Realtime Clock</Description><StartTime><Timestamp dt:dt="int">0</Timestamp><DateUtc dt:dt="string">2017-05-10T13:56:14Z</DateUtc></StartTime><FrequencyChanges><FrequencyChange><Frequency dt:dt="r8">3312919</Frequency><Timestamp dt:dt="r8">72754555527</Timestamp><Current dt:dt="…	75.028	2527386	2523886	2527386	2523876	1	left	-259228067	2017-10-05	15:56:14	13:56:14	female	137156	59817	-1	59796	145668	137183	-1	137156	511059	473923	-1	473897	6				1	2	4	phaseUPFAce	phaseXPface	6	NM05	804805	804505	804805	804495	l	804495	802519	804495	802501	1976
GofDak_1024-768_new	14	3	24	<?xml version="1.0"?>\n<Clock xmlns:dt="urn:schemas-microsoft-com:datatypes"><Description dt:dt="string">E-Prime Primary Realtime Clock</Description><StartTime><Timestamp dt:dt="int">0</Timestamp><DateUtc dt:dt="string">2017-05-10T13:56:14Z</DateUtc></StartTime><FrequencyChanges><FrequencyChange><Frequency dt:dt="r8">3312919</Frequency><Timestamp dt:dt="r8">72754555527</Timestamp><Current dt:dt="…	75.028	2527386	2523886	2527386	2523876	1	left	-259228067	2017-10-05	15:56:14	13:56:14	female	137156	59817	-1	59796	145668	137183	-1	137156	511059	473923	-1	473897	6				1	2	4	phaseUPFAce	phaseXPface	7	NM03	808177	807877	808177	807869	d	807869	806198	807869	806181	1671
GofDak_1024-768_new	14	3	24	<?xml version="1.0"?>\n<Clock xmlns:dt="urn:schemas-microsoft-com:datatypes"><Description dt:dt="string">E-Prime Primary Realtime Clock</Description><StartTime><Timestamp dt:dt="int">0</Timestamp><DateUtc dt:dt="string">2017-05-10T13:56:14Z</DateUtc></StartTime><FrequencyChanges><FrequencyChange><Frequency dt:dt="r8">3312919</Frequency><Timestamp dt:dt="r8">72754555527</Timestamp><Current dt:dt="…	75.028	2527386	2523886	2527386	2523876	1	left	-259228067	2017-10-05	15:56:14	13:56:14	female	137156	59817	-1	59796	145668	137183	-1	137156	511059	473923	-1	473897	6				1	2	4	phaseUPFAce	phaseXPface	8	NM21	812216	811916	812216	811908	d	811908	810277	811908	810269	1631
GofDak_1024-768_new	14	3	24	<?xml version="1.0"?>\n<Clock xmlns:dt="urn:schemas-microsoft-com:datatypes"><Description dt:dt="string">E-Prime Primary Realtime Clock</Description><StartTime><Timestamp dt:dt="int">0</Timestamp><DateUtc dt:dt="string">2017-05-10T13:56:14Z</DateUtc></StartTime><FrequencyChanges><FrequencyChange><Frequency dt:dt="r8">3312919</Frequency><Timestamp dt:dt="r8">72754555527</Timestamp><Current dt:dt="…	75.028	2527386	2523886	2527386	2523876	1	left	-259228067	2017-10-05	15:56:14	13:56:14	female	137156	59817	-1	59796	145668	137183	-1	137156	511059	473923	-1	473897	6				1	2	4	phaseUPFAce	phaseXPface	9	NM02	815708	815408	815708	815399	l	815399	813622	815399	813604	1777
GofDak_1024-768_new	14	3	24	<?xml version="1.0"?>\n<Clock xmlns:dt="urn:schemas-microsoft-com:datatypes"><Description dt:dt="string">E-Prime Primary Realtime Clock</Description><StartTime><Timestamp dt:dt="int">0</Timestamp><DateUtc dt:dt="string">2017-05-10T13:56:14Z</DateUtc></StartTime><FrequencyChanges><FrequencyChange><Frequency dt:dt="r8">3312919</Frequency><Timestamp dt:dt="r8">72754555527</Timestamp><Current dt:dt="…	75.028	2527386	2523886	2527386	2523876	1	left	-259228067	2017-10-05	15:56:14	13:56:14	female	137156	59817	-1	59796	145668	137183	-1	137156	511059	473923	-1	473897	6				1	2	4	phaseUPFAce	phaseXPface	10	NM101	819240	818940	819240	818934	l	818934	817074	818934	817060	1860
GofDak_1024-768_new	14	3	24	<?xml version="1.0"?>\n<Clock xmlns:dt="urn:schemas-microsoft-com:datatypes"><Description dt:dt="string">E-Prime Primary Realtime Clock</Description><StartTime><Timestamp dt:dt="int">0</Timestamp><DateUtc dt:dt="string">2017-05-10T13:56:14Z</DateUtc></StartTime><FrequencyChanges><FrequencyChange><Frequency dt:dt="r8">3312919</Frequency><Timestamp dt:dt="r8">72754555527</Timestamp><Current dt:dt="…	75.028	2527386	2523886	2527386	2523876	1	left	-259228067	2017-10-05	15:56:14	13:56:14	female	137156	59817	-1	59796	145668	137183	-1	137156	511059	473923	-1	473897	6				1	2	4	phaseUPFAce	phaseXPface	11	NF27	823185	822885	823185	822879	l	822879	821019	822879	821004	1860
GofDak_1024-768_new	14	3	24	<?xml version="1.0"?>\n<Clock xmlns:dt="urn:schemas-microsoft-com:datatypes"><Description dt:dt="string">E-Prime Primary Realtime Clock</Description><StartTime><Timestamp dt:dt="int">0</Timestamp><DateUtc dt:dt="string">2017-05-10T13:56:14Z</DateUtc></StartTime><FrequencyChanges><FrequencyChange><Frequency dt:dt="r8">3312919</Frequency><Timestamp dt:dt="r8">72754555527</Timestamp><Current dt:dt="…	75.028	2527386	2523886	2527386	2523876	1	left	-259228067	2017-10-05	15:56:14	13:56:14	female	137156	59817	-1	59796	145668	137183	-1	137156	511059	473923	-1	473897	6				1	2	4	phaseUPFAce	phaseXPface	12	NF106	826611	826311	826611	826306	d	826306	824618	826306	824612	1688
GofDak_1024-768_new	14	3	24	<?xml version="1.0"?>\n<Clock xmlns:dt="urn:schemas-microsoft-com:datatypes"><Description dt:dt="string">E-Prime Primary Realtime Clock</Description><StartTime><Timestamp dt:dt="int">0</Timestamp><DateUtc dt:dt="string">2017-05-10T13:56:14Z</DateUtc></StartTime><FrequencyChanges><FrequencyChange><Frequency dt:dt="r8">3312919</Frequency><Timestamp dt:dt="r8">72754555527</Timestamp><Current dt:dt="…	75.028	2527386	2523886	2527386	2523876	1	left	-259228067	2017-10-05	15:56:14	13:56:14	female	137156	59817	-1	59796	145668	137183	-1	137156	511059	473923	-1	473897	6				1	2	4	phaseUPFAce	phaseXPface	13	NF109	831142	830842	831142	830830	l	830830	828936	830830	828924	1894
GofDak_1024-768_new	14	3	24	<?xml version="1.0"?>\n<Clock xmlns:dt="urn:schemas-microsoft-com:datatypes"><Description dt:dt="string">E-Prime Primary Realtime Clock</Description><StartTime><Timestamp dt:dt="int">0</Timestamp><DateUtc dt:dt="string">2017-05-10T13:56:14Z</DateUtc></StartTime><FrequencyChanges><FrequencyChange><Frequency dt:dt="r8">3312919</Frequency><Timestamp dt:dt="r8">72754555527</Timestamp><Current dt:dt="…	75.028	2527386	2523886	2527386	2523876	1	left	-259228067	2017-10-05	15:56:14	13:56:14	female	137156	59817	-1	59796	145668	137183	-1	137156	511059	473923	-1	473897	6				1	2	4	phaseUPFAce	phaseXPface	14	NF09	834954	834654	834954	834637	l	834637	832815	834637	832804	1822
GofDak_1024-768_new	14	3	24	<?xml version="1.0"?>\n<Clock xmlns:dt="urn:schemas-microsoft-com:datatypes"><Description dt:dt="string">E-Prime Primary Realtime Clock</Description><StartTime><Timestamp dt:dt="int">0</Timestamp><DateUtc dt:dt="string">2017-05-10T13:56:14Z</DateUtc></StartTime><FrequencyChanges><FrequencyChange><Frequency dt:dt="r8">3312919</Frequency><Timestamp dt:dt="r8">72754555527</Timestamp><Current dt:dt="…	75.028	2527386	2523886	2527386	2523876	1	left	-259228067	2017-10-05	15:56:14	13:56:14	female	137156	59817	-1	59796	145668	137183	-1	137156	511059	473923	-1	473897	6				1	2	4	phaseUPFAce	phaseXPface	15	NF01	838233	837933	838233	837924	d	837924	836240	837924	836227	1684
GofDak_1024-768_new	14	3	24	<?xml version="1.0"?>\n<Clock xmlns:dt="urn:schemas-microsoft-com:datatypes"><Description dt:dt="string">E-Prime Primary Realtime Clock</Description><StartTime><Timestamp dt:dt="int">0</Timestamp><DateUtc dt:dt="string">2017-05-10T13:56:14Z</DateUtc></StartTime><FrequencyChanges><FrequencyChange><Frequency dt:dt="r8">3312919</Frequency><Timestamp dt:dt="r8">72754555527</Timestamp><Current dt:dt="…	75.028	2527386	2523886	2527386	2523876	1	left	-259228067	2017-10-05	15:56:14	13:56:14	female	137156	59817	-1	59796	145668	137183	-1	137156	511059	473923	-1	473897	6				1	2	4	phaseUPFAce	phaseXPface	16	NM02	841712	841412	841712	841405	d	841405	839532	841405	839515	1873
GofDak_1024-768_new	14	3	24	<?xml version="1.0"?>\n<Clock xmlns:dt="urn:schemas-microsoft-com:datatypes"><Description dt:dt="string">E-Prime Primary Realtime Clock</Description><StartTime><Timestamp dt:dt="int">0</Timestamp><DateUtc dt:dt="string">2017-05-10T13:56:14Z</DateUtc></StartTime><FrequencyChanges><FrequencyChange><Frequency dt:dt="r8">3312919</Frequency><Timestamp dt:dt="r8">72754555527</Timestamp><Current dt:dt="…	75.028	2527386	2523886	2527386	2523876	1	left	-259228067	2017-10-05	15:56:14	13:56:14	female	137156	59817	-1	59796	145668	137183	-1	137156	511059	473923	-1	473897	6				1	2	4	phaseUPFAce	phaseXPface	17	NM13	845363	845063	845363	845059	l	845059	843357	845059	843339	1702
GofDak_1024-768_new	14	3	24	<?xml version="1.0"?>\n<Clock xmlns:dt="urn:schemas-microsoft-com:datatypes"><Description dt:dt="string">E-Prime Primary Realtime Clock</Description><StartTime><Timestamp dt:dt="int">0</Timestamp><DateUtc dt:dt="string">2017-05-10T13:56:14Z</DateUtc></StartTime><FrequencyChanges><FrequencyChange><Frequency dt:dt="r8">3312919</Frequency><Timestamp dt:dt="r8">72754555527</Timestamp><Current dt:dt="…	75.028	2527386	2523886	2527386	2523876	1	left	-259228067	2017-10-05	15:56:14	13:56:14	female	137156	59817	-1	59796	145668	137183	-1	137156	511059	473923	-1	473897	6				1	2	4	phaseUPFAce	phaseXPface	18	NM08	848869	848569	848869	848552	l	848552	846903	848552	846891	1649
GofDak_1024-768_new	14	3	24	<?xml version="1.0"?>\n<Clock xmlns:dt="urn:schemas-microsoft-com:datatypes"><Description dt:dt="string">E-Prime Primary Realtime Clock</Description><StartTime><Timestamp dt:dt="int">0</Timestamp><DateUtc dt:dt="string">2017-05-10T13:56:14Z</DateUtc></StartTime><FrequencyChanges><FrequencyChange><Frequency dt:dt="r8">3312919</Frequency><Timestamp dt:dt="r8">72754555527</Timestamp><Current dt:dt="…	75.028	2527386	2523886	2527386	2523876	1	left	-259228067	2017-10-05	15:56:14	13:56:14	female	137156	59817	-1	59796	145668	137183	-1	137156	511059	473923	-1	473897	6				1	2	4	phaseUPFAce	phaseXPface	19	NF04	852268	851968	852268	851963	l	851963	850062	851963	850051	1901
GofDak_1024-768_new	14	3	24	<?xml version="1.0"?>\n<Clock xmlns:dt="urn:schemas-microsoft-com:datatypes"><Description dt:dt="string">E-Prime Primary Realtime Clock</Description><StartTime><Timestamp dt:dt="int">0</Timestamp><DateUtc dt:dt="string">2017-05-10T13:56:14Z</DateUtc></StartTime><FrequencyChanges><FrequencyChange><Frequency dt:dt="r8">3312919</Frequency><Timestamp dt:dt="r8">72754555527</Timestamp><Current dt:dt="…	75.028	2527386	2523886	2527386	2523876	1	left	-259228067	2017-10-05	15:56:14	13:56:14	female	137156	59817	-1	59796	145668	137183	-1	137156	511059	473923	-1	473897	6				1	2	4	phaseUPFAce	phaseXPface	20	NF02	855840	855540	855840	855524	d	855524	853953	855524	853947	1571
GofDak_1024-768_new	14	3	24	<?xml version="1.0"?>\n<Clock xmlns:dt="urn:schemas-microsoft-com:datatypes"><Description dt:dt="string">E-Prime Primary Realtime Clock</Description><StartTime><Timestamp dt:dt="int">0</Timestamp><DateUtc dt:dt="string">2017-05-10T13:56:14Z</DateUtc></StartTime><FrequencyChanges><FrequencyChange><Frequency dt:dt="r8">3312919</Frequency><Timestamp dt:dt="r8">72754555527</Timestamp><Current dt:dt="…	75.028	2527386	2523886	2527386	2523876	1	left	-259228067	2017-10-05	15:56:14	13:56:14	female	137156	59817	-1	59796	145668	137183	-1	137156	511059	473923	-1	473897	7				2	3	5	phaseINVFAce	phaseXPface	1	NM10	859038	858738	859038	858726	l	858726	857059	858726	857042	1667
GofDak_1024-768_new	14	3	24	<?xml version="1.0"?>\n<Clock xmlns:dt="urn:schemas-microsoft-com:datatypes"><Description dt:dt="string">E-Prime Primary Realtime Clock</Description><StartTime><Timestamp dt:dt="int">0</Timestamp><DateUtc dt:dt="string">2017-05-10T13:56:14Z</DateUtc></StartTime><FrequencyChanges><FrequencyChange><Frequency dt:dt="r8">3312919</Frequency><Timestamp dt:dt="r8">72754555527</Timestamp><Current dt:dt="…	75.028	2527386	2523886	2527386	2523876	1	left	-259228067	2017-10-05	15:56:14	13:56:14	female	137156	59817	-1	59796	145668	137183	-1	137156	511059	473923	-1	473897	7				2	3	5	phaseINVFAce	phaseXPface	2	NM02	862730	862430	862730	862422	l	862422	860751	862422	860738	1671
GofDak_1024-768_new	14	3	24	<?xml version="1.0"?>\n<Clock xmlns:dt="urn:schemas-microsoft-com:datatypes"><Description dt:dt="string">E-Prime Primary Realtime Clock</Description><StartTime><Timestamp dt:dt="int">0</Timestamp><DateUtc dt:dt="string">2017-05-10T13:56:14Z</DateUtc></StartTime><FrequencyChanges><FrequencyChange><Frequency dt:dt="r8">3312919</Frequency><Timestamp dt:dt="r8">72754555527</Timestamp><Current dt:dt="…	75.028	2527386	2523886	2527386	2523876	1	left	-259228067	2017-10-05	15:56:14	13:56:14	female	137156	59817	-1	59796	145668	137183	-1	137156	511059	473923	-1	473897	7				2	3	5	phaseINVFAce	phaseXPface	3	NF105	866715	866415	866715	866412	d	866412	864549	866412	864538	1863
GofDak_1024-768_new	14	3	24	<?xml version="1.0"?>\n<Clock xmlns:dt="urn:schemas-microsoft-com:datatypes"><Description dt:dt="string">E-Prime Primary Realtime Clock</Description><StartTime><Timestamp dt:dt="int">0</Timestamp><DateUtc dt:dt="string">2017-05-10T13:56:14Z</DateUtc></StartTime><FrequencyChanges><FrequencyChange><Frequency dt:dt="r8">3312919</Frequency><Timestamp dt:dt="r8">72754555527</Timestamp><Current dt:dt="…	75.028	2527386	2523886	2527386	2523876	1	left	-259228067	2017-10-05	15:56:14	13:56:14	female	137156	59817	-1	59796	145668	137183	-1	137156	511059	473923	-1	473897	7				2	3	5	phaseINVFAce	phaseXPface	4	NM04	871834	871534	871834	871518	l	871518	869721	871518	869714	1797
GofDak_1024-768_new	14	3	24	<?xml version="1.0"?>\n<Clock xmlns:dt="urn:schemas-microsoft-com:datatypes"><Description dt:dt="string">E-Prime Primary Realtime Clock</Description><StartTime><Timestamp dt:dt="int">0</Timestamp><DateUtc dt:dt="string">2017-05-10T13:56:14Z</DateUtc></StartTime><FrequencyChanges><FrequencyChange><Frequency dt:dt="r8">3312919</Frequency><Timestamp dt:dt="r8">72754555527</Timestamp><Current dt:dt="…	75.028	2527386	2523886	2527386	2523876	1	left	-259228067	2017-10-05	15:56:14	13:56:14	female	137156	59817	-1	59796	145668	137183	-1	137156	511059	473923	-1	473897	7				2	3	5	phaseINVFAce	phaseXPface	5	NM08	875326	875026	875326	875016	l	875016	873413	875016	873402	1603
GofDak_1024-768_new	14	3	24	<?xml version="1.0"?>\n<Clock xmlns:dt="urn:schemas-microsoft-com:datatypes"><Description dt:dt="string">E-Prime Primary Realtime Clock</Description><StartTime><Timestamp dt:dt="int">0</Timestamp><DateUtc dt:dt="string">2017-05-10T13:56:14Z</DateUtc></StartTime><FrequencyChanges><FrequencyChange><Frequency dt:dt="r8">3312919</Frequency><Timestamp dt:dt="r8">72754555527</Timestamp><Current dt:dt="…	75.028	2527386	2523886	2527386	2523876	1	left	-259228067	2017-10-05	15:56:14	13:56:14	female	137156	59817	-1	59796	145668	137183	-1	137156	511059	473923	-1	473897	7				2	3	5	phaseINVFAce	phaseXPface	6	NF105	879417	879117	879417	879113	l	879113	877238	879113	877225	1875
GofDak_1024-768_new	14	3	24	<?xml version="1.0"?>\n<Clock xmlns:dt="urn:schemas-microsoft-com:datatypes"><Description dt:dt="string">E-Prime Primary Realtime Clock</Description><StartTime><Timestamp dt:dt="int">0</Timestamp><DateUtc dt:dt="string">2017-05-10T13:56:14Z</DateUtc></StartTime><FrequencyChanges><FrequencyChange><Frequency dt:dt="r8">3312919</Frequency><Timestamp dt:dt="r8">72754555527</Timestamp><Current dt:dt="…	75.028	2527386	2523886	2527386	2523876	1	left	-259228067	2017-10-05	15:56:14	13:56:14	female	137156	59817	-1	59796	145668	137183	-1	137156	511059	473923	-1	473897	7				2	3	5	phaseINVFAce	phaseXPface	7	NF106	882829	882529	882829	882521	l	882521	880917	882521	880905	1604
GofDak_1024-768_new	14	3	24	<?xml version="1.0"?>\n<Clock xmlns:dt="urn:schemas-microsoft-com:datatypes"><Description dt:dt="string">E-Prime Primary Realtime Clock</Description><StartTime><Timestamp dt:dt="int">0</Timestamp><DateUtc dt:dt="string">2017-05-10T13:56:14Z</DateUtc></StartTime><FrequencyChanges><FrequencyChange><Frequency dt:dt="r8">3312919</Frequency><Timestamp dt:dt="r8">72754555527</Timestamp><Current dt:dt="…	75.028	2527386	2523886	2527386	2523876	1	left	-259228067	2017-10-05	15:56:14	13:56:14	female	137156	59817	-1	59796	145668	137183	-1	137156	511059	473923	-1	473897	7				2	3	5	phaseINVFAce	phaseXPface	8	NF06	886761	886461	886761	886453	d	886453	884662	886453	884649	1791
GofDak_1024-768_new	14	3	24	<?xml version="1.0"?>\n<Clock xmlns:dt="urn:schemas-microsoft-com:datatypes"><Description dt:dt="string">E-Prime Primary Realtime Clock</Description><StartTime><Timestamp dt:dt="int">0</Timestamp><DateUtc dt:dt="string">2017-05-10T13:56:14Z</DateUtc></StartTime><FrequencyChanges><FrequencyChange><Frequency dt:dt="r8">3312919</Frequency><Timestamp dt:dt="r8">72754555527</Timestamp><Current dt:dt="…	75.028	2527386	2523886	2527386	2523876	1	left	-259228067	2017-10-05	15:56:14	13:56:14	female	137156	59817	-1	59796	145668	137183	-1	137156	511059	473923	-1	473897	7				2	3	5	phaseINVFAce	phaseXPface	9	NM08	890480	890180	890480	890172	d	890172	888447	890172	888441	1725
GofDak_1024-768_new	14	3	24	<?xml version="1.0"?>\n<Clock xmlns:dt="urn:schemas-microsoft-com:datatypes"><Description dt:dt="string">E-Prime Primary Realtime Clock</Description><StartTime><Timestamp dt:dt="int">0</Timestamp><DateUtc dt:dt="string">2017-05-10T13:56:14Z</DateUtc></StartTime><FrequencyChanges><FrequencyChange><Frequency dt:dt="r8">3312919</Frequency><Timestamp dt:dt="r8">72754555527</Timestamp><Current dt:dt="…	75.028	2527386	2523886	2527386	2523876	1	left	-259228067	2017-10-05	15:56:14	13:56:14	female	137156	59817	-1	59796	145668	137183	-1	137156	511059	473923	-1	473897	7				2	3	5	phaseINVFAce	phaseXPface	10	NM10	894052	893752	894052	893744	d	893744	891793	893744	891777	1951
GofDak_1024-768_new	14	3	24	<?xml version="1.0"?>\n<Clock xmlns:dt="urn:schemas-microsoft-com:datatypes"><Description dt:dt="string">E-Prime Primary Realtime Clock</Description><StartTime><Timestamp dt:dt="int">0</Timestamp><DateUtc dt:dt="string">2017-05-10T13:56:14Z</DateUtc></StartTime><FrequencyChanges><FrequencyChange><Frequency dt:dt="r8">3312919</Frequency><Timestamp dt:dt="r8">72754555527</Timestamp><Current dt:dt="…	75.028	2527386	2523886	2527386	2523876	1	left	-259228067	2017-10-05	15:56:14	13:56:14	female	137156	59817	-1	59796	145668	137183	-1	137156	511059	473923	-1	473897	7				2	3	5	phaseINVFAce	phaseXPface	11	NM03	897464	897164	897464	897158	d	897158	895658	897158	895641	1500
GofDak_1024-768_new	14	3	24	<?xml version="1.0"?>\n<Clock xmlns:dt="urn:schemas-microsoft-com:datatypes"><Description dt:dt="string">E-Prime Primary Realtime Clock</Description><StartTime><Timestamp dt:dt="int">0</Timestamp><DateUtc dt:dt="string">2017-05-10T13:56:14Z</DateUtc></StartTime><FrequencyChanges><FrequencyChange><Frequency dt:dt="r8">3312919</Frequency><Timestamp dt:dt="r8">72754555527</Timestamp><Current dt:dt="…	75.028	2527386	2523886	2527386	2523876	1	left	-259228067	2017-10-05	15:56:14	13:56:14	female	137156	59817	-1	59796	145668	137183	-1	137156	511059	473923	-1	473897	7				2	3	5	phaseINVFAce	phaseXPface	12	NM03	901369	901069	901369	901058	d	901058	899270	901058	899256	1788
GofDak_1024-768_new	14	3	24	<?xml version="1.0"?>\n<Clock xmlns:dt="urn:schemas-microsoft-com:datatypes"><Description dt:dt="string">E-Prime Primary Realtime Clock</Description><StartTime><Timestamp dt:dt="int">0</Timestamp><DateUtc dt:dt="string">2017-05-10T13:56:14Z</DateUtc></StartTime><FrequencyChanges><FrequencyChange><Frequency dt:dt="r8">3312919</Frequency><Timestamp dt:dt="r8">72754555527</Timestamp><Current dt:dt="…	75.028	2527386	2523886	2527386	2523876	1	left	-259228067	2017-10-05	15:56:14	13:56:14	female	137156	59817	-1	59796	145668	137183	-1	137156	511059	473923	-1	473897	7				2	3	5	phaseINVFAce	phaseXPface	13	NF106	904728	904428	904728	904424	l	904424	902775	904424	902760	1649
GofDak_1024-768_new	14	3	24	<?xml version="1.0"?>\n<Clock xmlns:dt="urn:schemas-microsoft-com:datatypes"><Description dt:dt="string">E-Prime Primary Realtime Clock</Description><StartTime><Timestamp dt:dt="int">0</Timestamp><DateUtc dt:dt="string">2017-05-10T13:56:14Z</DateUtc></StartTime><FrequencyChanges><FrequencyChange><Frequency dt:dt="r8">3312919</Frequency><Timestamp dt:dt="r8">72754555527</Timestamp><Current dt:dt="…	75.028	2527386	2523886	2527386	2523876	1	left	-259228067	2017-10-05	15:56:14	13:56:14	female	137156	59817	-1	59796	145668	137183	-1	137156	511059	473923	-1	473897	7				2	3	5	phaseINVFAce	phaseXPface	14	NF11	908433	908133	908433	908119	d	908119	906374	908119	906368	1745
GofDak_1024-768_new	14	3	24	<?xml version="1.0"?>\n<Clock xmlns:dt="urn:schemas-microsoft-com:datatypes"><Description dt:dt="string">E-Prime Primary Realtime Clock</Description><StartTime><Timestamp dt:dt="int">0</Timestamp><DateUtc dt:dt="string">2017-05-10T13:56:14Z</DateUtc></StartTime><FrequencyChanges><FrequencyChange><Frequency dt:dt="r8">3312919</Frequency><Timestamp dt:dt="r8">72754555527</Timestamp><Current dt:dt="…	75.028	2527386	2523886	2527386	2523876	1	left	-259228067	2017-10-05	15:56:14	13:56:14	female	137156	59817	-1	59796	145668	137183	-1	137156	511059	473923	-1	473897	7				2	3	5	phaseINVFAce	phaseXPface	15	NM10	911925	911625	911925	911621	d	911621	910012	911621	910000	1609
GofDak_1024-768_new	14	3	24	<?xml version="1.0"?>\n<Clock xmlns:dt="urn:schemas-microsoft-com:datatypes"><Description dt:dt="string">E-Prime Primary Realtime Clock</Description><StartTime><Timestamp dt:dt="int">0</Timestamp><DateUtc dt:dt="string">2017-05-10T13:56:14Z</DateUtc></StartTime><FrequencyChanges><FrequencyChange><Frequency dt:dt="r8">3312919</Frequency><Timestamp dt:dt="r8">72754555527</Timestamp><Current dt:dt="…	75.028	2527386	2523886	2527386	2523876	1	left	-259228067	2017-10-05	15:56:14	13:56:14	female	137156	59817	-1	59796	145668	137183	-1	137156	511059	473923	-1	473897	7				2	3	5	phaseINVFAce	phaseXPface	16	NF01	915297	914997	915297	914990	d	914990	913225	914990	913208	1765
GofDak_1024-768_new	14	3	24	<?xml version="1.0"?>\n<Clock xmlns:dt="urn:schemas-microsoft-com:datatypes"><Description dt:dt="string">E-Prime Primary Realtime Clock</Description><StartTime><Timestamp dt:dt="int">0</Timestamp><DateUtc dt:dt="string">2017-05-10T13:56:14Z</DateUtc></StartTime><FrequencyChanges><FrequencyChange><Frequency dt:dt="r8">3312919</Frequency><Timestamp dt:dt="r8">72754555527</Timestamp><Current dt:dt="…	75.028	2527386	2523886	2527386	2523876	1	left	-259228067	2017-10-05	15:56:14	13:56:14	female	137156	59817	-1	59796	145668	137183	-1	137156	511059	473923	-1	473897	7				2	3	5	phaseINVFAce	phaseXPface	17	NM21	919069	918769	919069	918765	d	918765	916943	918765	916936	1822
GofDak_1024-768_new	14	3	24	<?xml version="1.0"?>\n<Clock xmlns:dt="urn:schemas-microsoft-com:datatypes"><Description dt:dt="string">E-Prime Primary Realtime Clock</Description><StartTime><Timestamp dt:dt="int">0</Timestamp><DateUtc dt:dt="string">2017-05-10T13:56:14Z</DateUtc></StartTime><FrequencyChanges><FrequencyChange><Frequency dt:dt="r8">3312919</Frequency><Timestamp dt:dt="r8">72754555527</Timestamp><Current dt:dt="…	75.028	2527386	2523886	2527386	2523876	1	left	-259228067	2017-10-05	15:56:14	13:56:14	female	137156	59817	-1	59796	145668	137183	-1	137156	511059	473923	-1	473897	7				2	3	5	phaseINVFAce	phaseXPface	18	NF109	922321	922021	922321	922017	l	922017	920129	922017	920111	1888
GofDak_1024-768_new	14	3	24	<?xml version="1.0"?>\n<Clock xmlns:dt="urn:schemas-microsoft-com:datatypes"><Description dt:dt="string">E-Prime Primary Realtime Clock</Description><StartTime><Timestamp dt:dt="int">0</Timestamp><DateUtc dt:dt="string">2017-05-10T13:56:14Z</DateUtc></StartTime><FrequencyChanges><FrequencyChange><Frequency dt:dt="r8">3312919</Frequency><Timestamp dt:dt="r8">72754555527</Timestamp><Current dt:dt="…	75.028	2527386	2523886	2527386	2523876	1	left	-259228067	2017-10-05	15:56:14	13:56:14	female	137156	59817	-1	59796	145668	137183	-1	137156	511059	473923	-1	473897	7				2	3	5	phaseINVFAce	phaseXPface	19	NM08	925693	925393	925693	925391	l	925391	923847	925391	923831	1544
GofDak_1024-768_new	14	3	24	<?xml version="1.0"?>\n<Clock xmlns:dt="urn:schemas-microsoft-com:datatypes"><Description dt:dt="string">E-Prime Primary Realtime Clock</Description><StartTime><Timestamp dt:dt="int">0</Timestamp><DateUtc dt:dt="string">2017-05-10T13:56:14Z</DateUtc></StartTime><FrequencyChanges><FrequencyChange><Frequency dt:dt="r8">3312919</Frequency><Timestamp dt:dt="r8">72754555527</Timestamp><Current dt:dt="…	75.028	2527386	2523886	2527386	2523876	1	left	-259228067	2017-10-05	15:56:14	13:56:14	female	137156	59817	-1	59796	145668	137183	-1	137156	511059	473923	-1	473897	7				2	3	5	phaseINVFAce	phaseXPface	20	NF09	928825	928525	928825	928521	l	928521	926979	928521	926967	1542
GofDak_1024-768_new	14	3	24	<?xml version="1.0"?>\n<Clock xmlns:dt="urn:schemas-microsoft-com:datatypes"><Description dt:dt="string">E-Prime Primary Realtime Clock</Description><StartTime><Timestamp dt:dt="int">0</Timestamp><DateUtc dt:dt="string">2017-05-10T13:56:14Z</DateUtc></StartTime><FrequencyChanges><FrequencyChange><Frequency dt:dt="r8">3312919</Frequency><Timestamp dt:dt="r8">72754555527</Timestamp><Current dt:dt="…	75.028	2527386	2523886	2527386	2523876	1	left	-259228067	2017-10-05	15:56:14	13:56:14	female	137156	59817	-1	59796	145668	137183	-1	137156	511059	473923	-1	473897	8				1	3	6	phaseUPFAce	phaseXPface	1	NM101	932491	932191	932491	932187	l	932187	930418	932187	930407	1769
GofDak_1024-768_new	14	3	24	<?xml version="1.0"?>\n<Clock xmlns:dt="urn:schemas-microsoft-com:datatypes"><Description dt:dt="string">E-Prime Primary Realtime Clock</Description><StartTime><Timestamp dt:dt="int">0</Timestamp><DateUtc dt:dt="string">2017-05-10T13:56:14Z</DateUtc></StartTime><FrequencyChanges><FrequencyChange><Frequency dt:dt="r8">3312919</Frequency><Timestamp dt:dt="r8">72754555527</Timestamp><Current dt:dt="…	75.028	2527386	2523886	2527386	2523876	1	left	-259228067	2017-10-05	15:56:14	13:56:14	female	137156	59817	-1	59796	145668	137183	-1	137156	511059	473923	-1	473897	8				1	3	6	phaseUPFAce	phaseXPface	2	NF09	937436	937136	937436	937126	l	937126	935176	937126	935159	1950
GofDak_1024-768_new	14	3	24	<?xml version="1.0"?>\n<Clock xmlns:dt="urn:schemas-microsoft-com:datatypes"><Description dt:dt="string">E-Prime Primary Realtime Clock</Description><StartTime><Timestamp dt:dt="int">0</Timestamp><DateUtc dt:dt="string">2017-05-10T13:56:14Z</DateUtc></StartTime><FrequencyChanges><FrequencyChange><Frequency dt:dt="r8">3312919</Frequency><Timestamp dt:dt="r8">72754555527</Timestamp><Current dt:dt="…	75.028	2527386	2523886	2527386	2523876	1	left	-259228067	2017-10-05	15:56:14	13:56:14	female	137156	59817	-1	59796	145668	137183	-1	137156	511059	473923	-1	473897	8				1	3	6	phaseUPFAce	phaseXPface	3	NM21	940554	940254	940554	940243	d	940243	938735	940243	938727	1508
GofDak_1024-768_new	14	3	24	<?xml version="1.0"?>\n<Clock xmlns:dt="urn:schemas-microsoft-com:datatypes"><Description dt:dt="string">E-Prime Primary Realtime Clock</Description><StartTime><Timestamp dt:dt="int">0</Timestamp><DateUtc dt:dt="string">2017-05-10T13:56:14Z</DateUtc></StartTime><FrequencyChanges><FrequencyChange><Frequency dt:dt="r8">3312919</Frequency><Timestamp dt:dt="r8">72754555527</Timestamp><Current dt:dt="…	75.028	2527386	2523886	2527386	2523876	1	left	-259228067	2017-10-05	15:56:14	13:56:14	female	137156	59817	-1	59796	145668	137183	-1	137156	511059	473923	-1	473897	8				1	3	6	phaseUPFAce	phaseXPface	4	NF09	944206	943906	944206	943894	d	943894	941920	943894	941902	1974
GofDak_1024-768_new	14	3	24	<?xml version="1.0"?>\n<Clock xmlns:dt="urn:schemas-microsoft-com:datatypes"><Description dt:dt="string">E-Prime Primary Realtime Clock</Description><StartTime><Timestamp dt:dt="int">0</Timestamp><DateUtc dt:dt="string">2017-05-10T13:56:14Z</DateUtc></StartTime><FrequencyChanges><FrequencyChange><Frequency dt:dt="r8">3312919</Frequency><Timestamp dt:dt="r8">72754555527</Timestamp><Current dt:dt="…	75.028	2527386	2523886	2527386	2523876	1	left	-259228067	2017-10-05	15:56:14	13:56:14	female	137156	59817	-1	59796	145668	137183	-1	137156	511059	473923	-1	473897	8				1	3	6	phaseUPFAce	phaseXPface	5	NM101	947512	947212	947512	947207	d	947207	945599	947207	945590	1608
GofDak_1024-768_new	14	3	24	<?xml version="1.0"?>\n<Clock xmlns:dt="urn:schemas-microsoft-com:datatypes"><Description dt:dt="string">E-Prime Primary Realtime Clock</Description><StartTime><Timestamp dt:dt="int">0</Timestamp><DateUtc dt:dt="string">2017-05-10T13:56:14Z</DateUtc></StartTime><FrequencyChanges><FrequencyChange><Frequency dt:dt="r8">3312919</Frequency><Timestamp dt:dt="r8">72754555527</Timestamp><Current dt:dt="…	75.028	2527386	2523886	2527386	2523876	1	left	-259228067	2017-10-05	15:56:14	13:56:14	female	137156	59817	-1	59796	145668	137183	-1	137156	511059	473923	-1	473897	8				1	3	6	phaseUPFAce	phaseXPface	6	NF06	951803	951503	951803	951491	l	951491	949824	951491	949814	1667
GofDak_1024-768_new	14	3	24	<?xml version="1.0"?>\n<Clock xmlns:dt="urn:schemas-microsoft-com:datatypes"><Description dt:dt="string">E-Prime Primary Realtime Clock</Description><StartTime><Timestamp dt:dt="int">0</Timestamp><DateUtc dt:dt="string">2017-05-10T13:56:14Z</DateUtc></StartTime><FrequencyChanges><FrequencyChange><Frequency dt:dt="r8">3312919</Frequency><Timestamp dt:dt="r8">72754555527</Timestamp><Current dt:dt="…	75.028	2527386	2523886	2527386	2523876	1	left	-259228067	2017-10-05	15:56:14	13:56:14	female	137156	59817	-1	59796	145668	137183	-1	137156	511059	473923	-1	473897	8				1	3	6	phaseUPFAce	phaseXPface	7	NF04	954789	954489	954789	954487	d	954487	952943	954487	952926	1544
GofDak_1024-768_new	14	3	24	<?xml version="1.0"?>\n<Clock xmlns:dt="urn:schemas-microsoft-com:datatypes"><Description dt:dt="string">E-Prime Primary Realtime Clock</Description><StartTime><Timestamp dt:dt="int">0</Timestamp><DateUtc dt:dt="string">2017-05-10T13:56:14Z</DateUtc></StartTime><FrequencyChanges><FrequencyChange><Frequency dt:dt="r8">3312919</Frequency><Timestamp dt:dt="r8">72754555527</Timestamp><Current dt:dt="…	75.028	2527386	2523886	2527386	2523876	1	left	-259228067	2017-10-05	15:56:14	13:56:14	female	137156	59817	-1	59796	145668	137183	-1	137156	511059	473923	-1	473897	8				1	3	6	phaseUPFAce	phaseXPface	8	NM04	958654	958354	958654	958340	d	958340	956488	958340	956478	1852
GofDak_1024-768_new	14	3	24	<?xml version="1.0"?>\n<Clock xmlns:dt="urn:schemas-microsoft-com:datatypes"><Description dt:dt="string">E-Prime Primary Realtime Clock</Description><StartTime><Timestamp dt:dt="int">0</Timestamp><DateUtc dt:dt="string">2017-05-10T13:56:14Z</DateUtc></StartTime><FrequencyChanges><FrequencyChange><Frequency dt:dt="r8">3312919</Frequency><Timestamp dt:dt="r8">72754555527</Timestamp><Current dt:dt="…	75.028	2527386	2523886	2527386	2523876	1	left	-259228067	2017-10-05	15:56:14	13:56:14	female	137156	59817	-1	59796	145668	137183	-1	137156	511059	473923	-1	473897	8				1	3	6	phaseUPFAce	phaseXPface	9	NM03	962186	961886	962186	961878	d	961878	960047	961878	960038	1831
GofDak_1024-768_new	14	3	24	<?xml version="1.0"?>\n<Clock xmlns:dt="urn:schemas-microsoft-com:datatypes"><Description dt:dt="string">E-Prime Primary Realtime Clock</Description><StartTime><Timestamp dt:dt="int">0</Timestamp><DateUtc dt:dt="string">2017-05-10T13:56:14Z</DateUtc></StartTime><FrequencyChanges><FrequencyChange><Frequency dt:dt="r8">3312919</Frequency><Timestamp dt:dt="r8">72754555527</Timestamp><Current dt:dt="…	75.028	2527386	2523886	2527386	2523876	1	left	-259228067	2017-10-05	15:56:14	13:56:14	female	137156	59817	-1	59796	145668	137183	-1	137156	511059	473923	-1	473897	8				1	3	6	phaseUPFAce	phaseXPface	10	NM10	965558	965258	965558	965246	l	965246	963539	965246	963525	1707
GofDak_1024-768_new	14	3	24	<?xml version="1.0"?>\n<Clock xmlns:dt="urn:schemas-microsoft-com:datatypes"><Description dt:dt="string">E-Prime Primary Realtime Clock</Description><StartTime><Timestamp dt:dt="int">0</Timestamp><DateUtc dt:dt="string">2017-05-10T13:56:14Z</DateUtc></StartTime><FrequencyChanges><FrequencyChange><Frequency dt:dt="r8">3312919</Frequency><Timestamp dt:dt="r8">72754555527</Timestamp><Current dt:dt="…	75.028	2527386	2523886	2527386	2523876	1	left	-259228067	2017-10-05	15:56:14	13:56:14	female	137156	59817	-1	59796	145668	137183	-1	137156	511059	473923	-1	473897	8				1	3	6	phaseUPFAce	phaseXPface	11	NF02	969317	969017	969317	969013	l	969013	967178	969013	967165	1835
GofDak_1024-768_new	14	3	24	<?xml version="1.0"?>\n<Clock xmlns:dt="urn:schemas-microsoft-com:datatypes"><Description dt:dt="string">E-Prime Primary Realtime Clock</Description><StartTime><Timestamp dt:dt="int">0</Timestamp><DateUtc dt:dt="string">2017-05-10T13:56:14Z</DateUtc></StartTime><FrequencyChanges><FrequencyChange><Frequency dt:dt="r8">3312919</Frequency><Timestamp dt:dt="r8">72754555527</Timestamp><Current dt:dt="…	75.028	2527386	2523886	2527386	2523876	1	left	-259228067	2017-10-05	15:56:14	13:56:14	female	137156	59817	-1	59796	145668	137183	-1	137156	511059	473923	-1	473897	8				1	3	6	phaseUPFAce	phaseXPface	12	NF27	972876	972576	972876	972563	l	972563	970576	972563	970565	1987
GofDak_1024-768_new	14	3	24	<?xml version="1.0"?>\n<Clock xmlns:dt="urn:schemas-microsoft-com:datatypes"><Description dt:dt="string">E-Prime Primary Realtime Clock</Description><StartTime><Timestamp dt:dt="int">0</Timestamp><DateUtc dt:dt="string">2017-05-10T13:56:14Z</DateUtc></StartTime><FrequencyChanges><FrequencyChange><Frequency dt:dt="r8">3312919</Frequency><Timestamp dt:dt="r8">72754555527</Timestamp><Current dt:dt="…	75.028	2527386	2523886	2527386	2523876	1	left	-259228067	2017-10-05	15:56:14	13:56:14	female	137156	59817	-1	59796	145668	137183	-1	137156	511059	473923	-1	473897	8				1	3	6	phaseUPFAce	phaseXPface	13	NM101	976128	975828	976128	975819	d	975819	974135	975819	974125	1684
GofDak_1024-768_new	14	3	24	<?xml version="1.0"?>\n<Clock xmlns:dt="urn:schemas-microsoft-com:datatypes"><Description dt:dt="string">E-Prime Primary Realtime Clock</Description><StartTime><Timestamp dt:dt="int">0</Timestamp><DateUtc dt:dt="string">2017-05-10T13:56:14Z</DateUtc></StartTime><FrequencyChanges><FrequencyChange><Frequency dt:dt="r8">3312919</Frequency><Timestamp dt:dt="r8">72754555527</Timestamp><Current dt:dt="…	75.028	2527386	2523886	2527386	2523876	1	left	-259228067	2017-10-05	15:56:14	13:56:14	female	137156	59817	-1	59796	145668	137183	-1	137156	511059	473923	-1	473897	8				1	3	6	phaseUPFAce	phaseXPface	14	NM05	979566	979266	979566	979262	d	979262	977454	979262	977445	1808
GofDak_1024-768_new	14	3	24	<?xml version="1.0"?>\n<Clock xmlns:dt="urn:schemas-microsoft-com:datatypes"><Description dt:dt="string">E-Prime Primary Realtime Clock</Description><StartTime><Timestamp dt:dt="int">0</Timestamp><DateUtc dt:dt="string">2017-05-10T13:56:14Z</DateUtc></StartTime><FrequencyChanges><FrequencyChange><Frequency dt:dt="r8">3312919</Frequency><Timestamp dt:dt="r8">72754555527</Timestamp><Current dt:dt="…	75.028	2527386	2523886	2527386	2523876	1	left	-259228067	2017-10-05	15:56:14	13:56:14	female	137156	59817	-1	59796	145668	137183	-1	137156	511059	473923	-1	473897	8				1	3	6	phaseUPFAce	phaseXPface	15	NF01	983205	982905	983205	982897	d	982897	981039	982897	981029	1858
GofDak_1024-768_new	14	3	24	<?xml version="1.0"?>\n<Clock xmlns:dt="urn:schemas-microsoft-com:datatypes"><Description dt:dt="string">E-Prime Primary Realtime Clock</Description><StartTime><Timestamp dt:dt="int">0</Timestamp><DateUtc dt:dt="string">2017-05-10T13:56:14Z</DateUtc></StartTime><FrequencyChanges><FrequencyChange><Frequency dt:dt="r8">3312919</Frequency><Timestamp dt:dt="r8">72754555527</Timestamp><Current dt:dt="…	75.028	2527386	2523886	2527386	2523876	1	left	-259228067	2017-10-05	15:56:14	13:56:14	female	137156	59817	-1	59796	145668	137183	-1	137156	511059	473923	-1	473897	8				1	3	6	phaseUPFAce	phaseXPface	16	NM04	987084	986784	987084	986777	d	986777	984931	986777	984916	1846
GofDak_1024-768_new	14	3	24	<?xml version="1.0"?>\n<Clock xmlns:dt="urn:schemas-microsoft-com:datatypes"><Description dt:dt="string">E-Prime Primary Realtime Clock</Description><StartTime><Timestamp dt:dt="int">0</Timestamp><DateUtc dt:dt="string">2017-05-10T13:56:14Z</DateUtc></StartTime><FrequencyChanges><FrequencyChange><Frequency dt:dt="r8">3312919</Frequency><Timestamp dt:dt="r8">72754555527</Timestamp><Current dt:dt="…	75.028	2527386	2523886	2527386	2523876	1	left	-259228067	2017-10-05	15:56:14	13:56:14	female	137156	59817	-1	59796	145668	137183	-1	137156	511059	473923	-1	473897	8				1	3	6	phaseUPFAce	phaseXPface	17	NF11	990296	989996	990296	989986	d	989986	988276	989986	988268	1710
GofDak_1024-768_new	14	3	24	<?xml version="1.0"?>\n<Clock xmlns:dt="urn:schemas-microsoft-com:datatypes"><Description dt:dt="string">E-Prime Primary Realtime Clock</Description><StartTime><Timestamp dt:dt="int">0</Timestamp><DateUtc dt:dt="string">2017-05-10T13:56:14Z</DateUtc></StartTime><FrequencyChanges><FrequencyChange><Frequency dt:dt="r8">3312919</Frequency><Timestamp dt:dt="r8">72754555527</Timestamp><Current dt:dt="…	75.028	2527386	2523886	2527386	2523876	1	left	-259228067	2017-10-05	15:56:14	13:56:14	female	137156	59817	-1	59796	145668	137183	-1	137156	511059	473923	-1	473897	8				1	3	6	phaseUPFAce	phaseXPface	18	NM05	993748	993448	993748	993433	l	993433	991542	993433	991532	1891
GofDak_1024-768_new	14	3	24	<?xml version="1.0"?>\n<Clock xmlns:dt="urn:schemas-microsoft-com:datatypes"><Description dt:dt="string">E-Prime Primary Realtime Clock</Description><StartTime><Timestamp dt:dt="int">0</Timestamp><DateUtc dt:dt="string">2017-05-10T13:56:14Z</DateUtc></StartTime><FrequencyChanges><FrequencyChange><Frequency dt:dt="r8">3312919</Frequency><Timestamp dt:dt="r8">72754555527</Timestamp><Current dt:dt="…	75.028	2527386	2523886	2527386	2523876	1	left	-259228067	2017-10-05	15:56:14	13:56:14	female	137156	59817	-1	59796	145668	137183	-1	137156	511059	473923	-1	473897	8				1	3	6	phaseUPFAce	phaseXPface	19	NM10	997493	997193	997493	997178	d	997178	995234	997178	995228	1944
GofDak_1024-768_new	14	3	24	<?xml version="1.0"?>\n<Clock xmlns:dt="urn:schemas-microsoft-com:datatypes"><Description dt:dt="string">E-Prime Primary Realtime Clock</Description><StartTime><Timestamp dt:dt="int">0</Timestamp><DateUtc dt:dt="string">2017-05-10T13:56:14Z</DateUtc></StartTime><FrequencyChanges><FrequencyChange><Frequency dt:dt="r8">3312919</Frequency><Timestamp dt:dt="r8">72754555527</Timestamp><Current dt:dt="…	75.028	2527386	2523886	2527386	2523876	1	left	-259228067	2017-10-05	15:56:14	13:56:14	female	137156	59817	-1	59796	145668	137183	-1	137156	511059	473923	-1	473897	8				1	3	6	phaseUPFAce	phaseXPface	20	NF105	1000812	1000512	1000812	1000501	l	1000501	998752	1000501	998740	1749
GofDak_1024-768_new	14	3	24	<?xml version="1.0"?>\n<Clock xmlns:dt="urn:schemas-microsoft-com:datatypes"><Description dt:dt="string">E-Prime Primary Realtime Clock</Description><StartTime><Timestamp dt:dt="int">0</Timestamp><DateUtc dt:dt="string">2017-05-10T13:56:14Z</DateUtc></StartTime><FrequencyChanges><FrequencyChange><Frequency dt:dt="r8">3312919</Frequency><Timestamp dt:dt="r8">72754555527</Timestamp><Current dt:dt="…	75.028	2527386	2523886	2527386	2523876	1	left	-259228067	2017-10-05	15:56:14	13:56:14	female	137156	59817	-1	59796	145668	137183	-1	137156	511059	473923	-1	473897	9				2	4	7	phaseINVFAce	phaseXPface	1	NM09	1041623	1041323	1041623	1041309	l	1041309	1039604	1041309	1039591	1705
GofDak_1024-768_new	14	3	24	<?xml version="1.0"?>\n<Clock xmlns:dt="urn:schemas-microsoft-com:datatypes"><Description dt:dt="string">E-Prime Primary Realtime Clock</Description><StartTime><Timestamp dt:dt="int">0</Timestamp><DateUtc dt:dt="string">2017-05-10T13:56:14Z</DateUtc></StartTime><FrequencyChanges><FrequencyChange><Frequency dt:dt="r8">3312919</Frequency><Timestamp dt:dt="r8">72754555527</Timestamp><Current dt:dt="…	75.028	2527386	2523886	2527386	2523876	1	left	-259228067	2017-10-05	15:56:14	13:56:14	female	137156	59817	-1	59796	145668	137183	-1	137156	511059	473923	-1	473897	9				2	4	7	phaseINVFAce	phaseXPface	2	NM05	1045236	1044936	1045236	1044933	l	1044933	1043109	1044933	1043098	1824
GofDak_1024-768_new	14	3	24	<?xml version="1.0"?>\n<Clock xmlns:dt="urn:schemas-microsoft-com:datatypes"><Description dt:dt="string">E-Prime Primary Realtime Clock</Description><StartTime><Timestamp dt:dt="int">0</Timestamp><DateUtc dt:dt="string">2017-05-10T13:56:14Z</DateUtc></StartTime><FrequencyChanges><FrequencyChange><Frequency dt:dt="r8">3312919</Frequency><Timestamp dt:dt="r8">72754555527</Timestamp><Current dt:dt="…	75.028	2527386	2523886	2527386	2523876	1	left	-259228067	2017-10-05	15:56:14	13:56:14	female	137156	59817	-1	59796	145668	137183	-1	137156	511059	473923	-1	473897	9				2	4	7	phaseINVFAce	phaseXPface	3	NM09	1049154	1048854	1049154	1048847	l	1048847	1047081	1048847	1047065	1766
GofDak_1024-768_new	14	3	24	<?xml version="1.0"?>\n<Clock xmlns:dt="urn:schemas-microsoft-com:datatypes"><Description dt:dt="string">E-Prime Primary Realtime Clock</Description><StartTime><Timestamp dt:dt="int">0</Timestamp><DateUtc dt:dt="string">2017-05-10T13:56:14Z</DateUtc></StartTime><FrequencyChanges><FrequencyChange><Frequency dt:dt="r8">3312919</Frequency><Timestamp dt:dt="r8">72754555527</Timestamp><Current dt:dt="…	75.028	2527386	2523886	2527386	2523876	1	left	-259228067	2017-10-05	15:56:14	13:56:14	female	137156	59817	-1	59796	145668	137183	-1	137156	511059	473923	-1	473897	9				2	4	7	phaseINVFAce	phaseXPface	4	NM13	1052259	1051959	1052259	1051946	d	1051946	1050400	1051946	1050393	1546
GofDak_1024-768_new	14	3	24	<?xml version="1.0"?>\n<Clock xmlns:dt="urn:schemas-microsoft-com:datatypes"><Description dt:dt="string">E-Prime Primary Realtime Clock</Description><StartTime><Timestamp dt:dt="int">0</Timestamp><DateUtc dt:dt="string">2017-05-10T13:56:14Z</DateUtc></StartTime><FrequencyChanges><FrequencyChange><Frequency dt:dt="r8">3312919</Frequency><Timestamp dt:dt="r8">72754555527</Timestamp><Current dt:dt="…	75.028	2527386	2523886	2527386	2523876	1	left	-259228067	2017-10-05	15:56:14	13:56:14	female	137156	59817	-1	59796	145668	137183	-1	137156	511059	473923	-1	473897	9				2	4	7	phaseINVFAce	phaseXPface	5	NM09	1056151	1055851	1056151	1055837	l	1055837	1054092	1055837	1054081	1745
GofDak_1024-768_new	14	3	24	<?xml version="1.0"?>\n<Clock xmlns:dt="urn:schemas-microsoft-com:datatypes"><Description dt:dt="string">E-Prime Primary Realtime Clock</Description><StartTime><Timestamp dt:dt="int">0</Timestamp><DateUtc dt:dt="string">2017-05-10T13:56:14Z</DateUtc></StartTime><FrequencyChanges><FrequencyChange><Frequency dt:dt="r8">3312919</Frequency><Timestamp dt:dt="r8">72754555527</Timestamp><Current dt:dt="…	75.028	2527386	2523886	2527386	2523876	1	left	-259228067	2017-10-05	15:56:14	13:56:14	female	137156	59817	-1	59796	145668	137183	-1	137156	511059	473923	-1	473897	9				2	4	7	phaseINVFAce	phaseXPface	6	NF01	1060656	1060356	1060656	1060350	l	1060350	1058770	1060350	1058761	1580
GofDak_1024-768_new	14	3	24	<?xml version="1.0"?>\n<Clock xmlns:dt="urn:schemas-microsoft-com:datatypes"><Description dt:dt="string">E-Prime Primary Realtime Clock</Description><StartTime><Timestamp dt:dt="int">0</Timestamp><DateUtc dt:dt="string">2017-05-10T13:56:14Z</DateUtc></StartTime><FrequencyChanges><FrequencyChange><Frequency dt:dt="r8">3312919</Frequency><Timestamp dt:dt="r8">72754555527</Timestamp><Current dt:dt="…	75.028	2527386	2523886	2527386	2523876	1	left	-259228067	2017-10-05	15:56:14	13:56:14	female	137156	59817	-1	59796	145668	137183	-1	137156	511059	473923	-1	473897	9				2	4	7	phaseINVFAce	phaseXPface	7	NF106	1064028	1063728	1064028	1063714	d	1063714	1061889	1063714	1061873	1825
GofDak_1024-768_new	14	3	24	<?xml version="1.0"?>\n<Clock xmlns:dt="urn:schemas-microsoft-com:datatypes"><Description dt:dt="string">E-Prime Primary Realtime Clock</Description><StartTime><Timestamp dt:dt="int">0</Timestamp><DateUtc dt:dt="string">2017-05-10T13:56:14Z</DateUtc></StartTime><FrequencyChanges><FrequencyChange><Frequency dt:dt="r8">3312919</Frequency><Timestamp dt:dt="r8">72754555527</Timestamp><Current dt:dt="…	75.028	2527386	2523886	2527386	2523876	1	left	-259228067	2017-10-05	15:56:14	13:56:14	female	137156	59817	-1	59796	145668	137183	-1	137156	511059	473923	-1	473897	9				2	4	7	phaseINVFAce	phaseXPface	8	NF105	1067347	1067047	1067347	1067040	l	1067040	1065367	1067040	1065361	1673
GofDak_1024-768_new	14	3	24	<?xml version="1.0"?>\n<Clock xmlns:dt="urn:schemas-microsoft-com:datatypes"><Description dt:dt="string">E-Prime Primary Realtime Clock</Description><StartTime><Timestamp dt:dt="int">0</Timestamp><DateUtc dt:dt="string">2017-05-10T13:56:14Z</DateUtc></StartTime><FrequencyChanges><FrequencyChange><Frequency dt:dt="r8">3312919</Frequency><Timestamp dt:dt="r8">72754555527</Timestamp><Current dt:dt="…	75.028	2527386	2523886	2527386	2523876	1	left	-259228067	2017-10-05	15:56:14	13:56:14	female	137156	59817	-1	59796	145668	137183	-1	137156	511059	473923	-1	473897	9				2	4	7	phaseINVFAce	phaseXPface	9	NF27	1071625	1071325	1071625	1071314	d	1071314	1069446	1071314	1069440	1868
GofDak_1024-768_new	14	3	24	<?xml version="1.0"?>\n<Clock xmlns:dt="urn:schemas-microsoft-com:datatypes"><Description dt:dt="string">E-Prime Primary Realtime Clock</Description><StartTime><Timestamp dt:dt="int">0</Timestamp><DateUtc dt:dt="string">2017-05-10T13:56:14Z</DateUtc></StartTime><FrequencyChanges><FrequencyChange><Frequency dt:dt="r8">3312919</Frequency><Timestamp dt:dt="r8">72754555527</Timestamp><Current dt:dt="…	75.028	2527386	2523886	2527386	2523876	1	left	-259228067	2017-10-05	15:56:14	13:56:14	female	137156	59817	-1	59796	145668	137183	-1	137156	511059	473923	-1	473897	9				2	4	7	phaseINVFAce	phaseXPface	10	NM05	1075144	1074844	1075144	1074838	d	1074838	1072938	1074838	1072920	1900
GofDak_1024-768_new	14	3	24	<?xml version="1.0"?>\n<Clock xmlns:dt="urn:schemas-microsoft-com:datatypes"><Description dt:dt="string">E-Prime Primary Realtime Clock</Description><StartTime><Timestamp dt:dt="int">0</Timestamp><DateUtc dt:dt="string">2017-05-10T13:56:14Z</DateUtc></StartTime><FrequencyChanges><FrequencyChange><Frequency dt:dt="r8">3312919</Frequency><Timestamp dt:dt="r8">72754555527</Timestamp><Current dt:dt="…	75.028	2527386	2523886	2527386	2523876	1	left	-259228067	2017-10-05	15:56:14	13:56:14	female	137156	59817	-1	59796	145668	137183	-1	137156	511059	473923	-1	473897	9				2	4	7	phaseINVFAce	phaseXPface	11	NF11	1079209	1078909	1079209	1078905	l	1078905	1077016	1078905	1077008	1889
GofDak_1024-768_new	14	3	24	<?xml version="1.0"?>\n<Clock xmlns:dt="urn:schemas-microsoft-com:datatypes"><Description dt:dt="string">E-Prime Primary Realtime Clock</Description><StartTime><Timestamp dt:dt="int">0</Timestamp><DateUtc dt:dt="string">2017-05-10T13:56:14Z</DateUtc></StartTime><FrequencyChanges><FrequencyChange><Frequency dt:dt="r8">3312919</Frequency><Timestamp dt:dt="r8">72754555527</Timestamp><Current dt:dt="…	75.028	2527386	2523886	2527386	2523876	1	left	-259228067	2017-10-05	15:56:14	13:56:14	female	137156	59817	-1	59796	145668	137183	-1	137156	511059	473923	-1	473897	9				2	4	7	phaseINVFAce	phaseXPface	12	NF09	1082528	1082228	1082528	1082213	l	1082213	1080602	1082213	1080584	1611
GofDak_1024-768_new	14	3	24	<?xml version="1.0"?>\n<Clock xmlns:dt="urn:schemas-microsoft-com:datatypes"><Description dt:dt="string">E-Prime Primary Realtime Clock</Description><StartTime><Timestamp dt:dt="int">0</Timestamp><DateUtc dt:dt="string">2017-05-10T13:56:14Z</DateUtc></StartTime><FrequencyChanges><FrequencyChange><Frequency dt:dt="r8">3312919</Frequency><Timestamp dt:dt="r8">72754555527</Timestamp><Current dt:dt="…	75.028	2527386	2523886	2527386	2523876	1	left	-259228067	2017-10-05	15:56:14	13:56:14	female	137156	59817	-1	59796	145668	137183	-1	137156	511059	473923	-1	473897	9				2	4	7	phaseINVFAce	phaseXPface	13	NM09	1086446	1086146	1086446	1086138	d	1086138	1084374	1086138	1084360	1764
GofDak_1024-768_new	14	3	24	<?xml version="1.0"?>\n<Clock xmlns:dt="urn:schemas-microsoft-com:datatypes"><Description dt:dt="string">E-Prime Primary Realtime Clock</Description><StartTime><Timestamp dt:dt="int">0</Timestamp><DateUtc dt:dt="string">2017-05-10T13:56:14Z</DateUtc></StartTime><FrequencyChanges><FrequencyChange><Frequency dt:dt="r8">3312919</Frequency><Timestamp dt:dt="r8">72754555527</Timestamp><Current dt:dt="…	75.028	2527386	2523886	2527386	2523876	1	left	-259228067	2017-10-05	15:56:14	13:56:14	female	137156	59817	-1	59796	145668	137183	-1	137156	511059	473923	-1	473897	9				2	4	7	phaseINVFAce	phaseXPface	14	NM13	1090458	1090158	1090458	1090146	l	1090146	1088505	1090146	1088496	1641
GofDak_1024-768_new	14	3	24	<?xml version="1.0"?>\n<Clock xmlns:dt="urn:schemas-microsoft-com:datatypes"><Description dt:dt="string">E-Prime Primary Realtime Clock</Description><StartTime><Timestamp dt:dt="int">0</Timestamp><DateUtc dt:dt="string">2017-05-10T13:56:14Z</DateUtc></StartTime><FrequencyChanges><FrequencyChange><Frequency dt:dt="r8">3312919</Frequency><Timestamp dt:dt="r8">72754555527</Timestamp><Current dt:dt="…	75.028	2527386	2523886	2527386	2523876	1	left	-259228067	2017-10-05	15:56:14	13:56:14	female	137156	59817	-1	59796	145668	137183	-1	137156	511059	473923	-1	473897	9				2	4	7	phaseINVFAce	phaseXPface	15	NF04	1094070	1093770	1094070	1093761	l	1093761	1091851	1093761	1091839	1910
GofDak_1024-768_new	14	3	24	<?xml version="1.0"?>\n<Clock xmlns:dt="urn:schemas-microsoft-com:datatypes"><Description dt:dt="string">E-Prime Primary Realtime Clock</Description><StartTime><Timestamp dt:dt="int">0</Timestamp><DateUtc dt:dt="string">2017-05-10T13:56:14Z</DateUtc></StartTime><FrequencyChanges><FrequencyChange><Frequency dt:dt="r8">3312919</Frequency><Timestamp dt:dt="r8">72754555527</Timestamp><Current dt:dt="…	75.028	2527386	2523886	2527386	2523876	1	left	-259228067	2017-10-05	15:56:14	13:56:14	female	137156	59817	-1	59796	145668	137183	-1	137156	511059	473923	-1	473897	9				2	4	7	phaseINVFAce	phaseXPface	16	NF09	1098228	1097928	1098228	1097924	l	1097924	1096089	1097924	1096079	1835
GofDak_1024-768_new	14	3	24	<?xml version="1.0"?>\n<Clock xmlns:dt="urn:schemas-microsoft-com:datatypes"><Description dt:dt="string">E-Prime Primary Realtime Clock</Description><StartTime><Timestamp dt:dt="int">0</Timestamp><DateUtc dt:dt="string">2017-05-10T13:56:14Z</DateUtc></StartTime><FrequencyChanges><FrequencyChange><Frequency dt:dt="r8">3312919</Frequency><Timestamp dt:dt="r8">72754555527</Timestamp><Current dt:dt="…	75.028	2527386	2523886	2527386	2523876	1	left	-259228067	2017-10-05	15:56:14	13:56:14	female	137156	59817	-1	59796	145668	137183	-1	137156	511059	473923	-1	473897	9				2	4	7	phaseINVFAce	phaseXPface	17	NF105	1102800	1102500	1102800	1102493	l	1102493	1100594	1102493	1100583	1899
GofDak_1024-768_new	14	3	24	<?xml version="1.0"?>\n<Clock xmlns:dt="urn:schemas-microsoft-com:datatypes"><Description dt:dt="string">E-Prime Primary Realtime Clock</Description><StartTime><Timestamp dt:dt="int">0</Timestamp><DateUtc dt:dt="string">2017-05-10T13:56:14Z</DateUtc></StartTime><FrequencyChanges><FrequencyChange><Frequency dt:dt="r8">3312919</Frequency><Timestamp dt:dt="r8">72754555527</Timestamp><Current dt:dt="…	75.028	2527386	2523886	2527386	2523876	1	left	-259228067	2017-10-05	15:56:14	13:56:14	female	137156	59817	-1	59796	145668	137183	-1	137156	511059	473923	-1	473897	9				2	4	7	phaseINVFAce	phaseXPface	18	NM03	1106532	1106232	1106532	1106220	l	1106220	1104486	1106220	1104471	1734
GofDak_1024-768_new	14	3	24	<?xml version="1.0"?>\n<Clock xmlns:dt="urn:schemas-microsoft-com:datatypes"><Description dt:dt="string">E-Prime Primary Realtime Clock</Description><StartTime><Timestamp dt:dt="int">0</Timestamp><DateUtc dt:dt="string">2017-05-10T13:56:14Z</DateUtc></StartTime><FrequencyChanges><FrequencyChange><Frequency dt:dt="r8">3312919</Frequency><Timestamp dt:dt="r8">72754555527</Timestamp><Current dt:dt="…	75.028	2527386	2523886	2527386	2523876	1	left	-259228067	2017-10-05	15:56:14	13:56:14	female	137156	59817	-1	59796	145668	137183	-1	137156	511059	473923	-1	473897	9				2	4	7	phaseINVFAce	phaseXPface	19	NF27	1109864	1109564	1109864	1109560	d	1109560	1107818	1109560	1107807	1742
GofDak_1024-768_new	14	3	24	<?xml version="1.0"?>\n<Clock xmlns:dt="urn:schemas-microsoft-com:datatypes"><Description dt:dt="string">E-Prime Primary Realtime Clock</Description><StartTime><Timestamp dt:dt="int">0</Timestamp><DateUtc dt:dt="string">2017-05-10T13:56:14Z</DateUtc></StartTime><FrequencyChanges><FrequencyChange><Frequency dt:dt="r8">3312919</Frequency><Timestamp dt:dt="r8">72754555527</Timestamp><Current dt:dt="…	75.028	2527386	2523886	2527386	2523876	1	left	-259228067	2017-10-05	15:56:14	13:56:14	female	137156	59817	-1	59796	145668	137183	-1	137156	511059	473923	-1	473897	9				2	4	7	phaseINVFAce	phaseXPface	20	NM101	1113343	1113043	1113343	1113037	l	1113037	1111257	1113037	1111247	1780
GofDak_1024-768_new	14	3	24	<?xml version="1.0"?>\n<Clock xmlns:dt="urn:schemas-microsoft-com:datatypes"><Description dt:dt="string">E-Prime Primary Realtime Clock</Description><StartTime><Timestamp dt:dt="int">0</Timestamp><DateUtc dt:dt="string">2017-05-10T13:56:14Z</DateUtc></StartTime><FrequencyChanges><FrequencyChange><Frequency dt:dt="r8">3312919</Frequency><Timestamp dt:dt="r8">72754555527</Timestamp><Current dt:dt="…	75.028	2527386	2523886	2527386	2523876	1	left	-259228067	2017-10-05	15:56:14	13:56:14	female	137156	59817	-1	59796	145668	137183	-1	137156	511059	473923	-1	473897	10				1	4	8	phaseUPFAce	phaseXPface	1	NF01	1116542	1116242	1116542	1116232	d	1116232	1114695	1116232	1114686	1537
GofDak_1024-768_new	14	3	24	<?xml version="1.0"?>\n<Clock xmlns:dt="urn:schemas-microsoft-com:datatypes"><Description dt:dt="string">E-Prime Primary Realtime Clock</Description><StartTime><Timestamp dt:dt="int">0</Timestamp><DateUtc dt:dt="string">2017-05-10T13:56:14Z</DateUtc></StartTime><FrequencyChanges><FrequencyChange><Frequency dt:dt="r8">3312919</Frequency><Timestamp dt:dt="r8">72754555527</Timestamp><Current dt:dt="…	75.028	2527386	2523886	2527386	2523876	1	left	-259228067	2017-10-05	15:56:14	13:56:14	female	137156	59817	-1	59796	145668	137183	-1	137156	511059	473923	-1	473897	10				1	4	8	phaseUPFAce	phaseXPface	2	NF106	1120194	1119894	1120194	1119884	l	1119884	1118174	1119884	1118166	1710
GofDak_1024-768_new	14	3	24	<?xml version="1.0"?>\n<Clock xmlns:dt="urn:schemas-microsoft-com:datatypes"><Description dt:dt="string">E-Prime Primary Realtime Clock</Description><StartTime><Timestamp dt:dt="int">0</Timestamp><DateUtc dt:dt="string">2017-05-10T13:56:14Z</DateUtc></StartTime><FrequencyChanges><FrequencyChange><Frequency dt:dt="r8">3312919</Frequency><Timestamp dt:dt="r8">72754555527</Timestamp><Current dt:dt="…	75.028	2527386	2523886	2527386	2523876	1	left	-259228067	2017-10-05	15:56:14	13:56:14	female	137156	59817	-1	59796	145668	137183	-1	137156	511059	473923	-1	473897	10				1	4	8	phaseUPFAce	phaseXPface	3	NM08	1123512	1123212	1123512	1123202	d	1123202	1121653	1123202	1121646	1549
GofDak_1024-768_new	14	3	24	<?xml version="1.0"?>\n<Clock xmlns:dt="urn:schemas-microsoft-com:datatypes"><Description dt:dt="string">E-Prime Primary Realtime Clock</Description><StartTime><Timestamp dt:dt="int">0</Timestamp><DateUtc dt:dt="string">2017-05-10T13:56:14Z</DateUtc></StartTime><FrequencyChanges><FrequencyChange><Frequency dt:dt="r8">3312919</Frequency><Timestamp dt:dt="r8">72754555527</Timestamp><Current dt:dt="…	75.028	2527386	2523886	2527386	2523876	1	left	-259228067	2017-10-05	15:56:14	13:56:14	female	137156	59817	-1	59796	145668	137183	-1	137156	511059	473923	-1	473897	10				1	4	8	phaseUPFAce	phaseXPface	4	NM03	1126818	1126518	1126818	1126510	d	1126510	1124865	1126510	1124854	1645
GofDak_1024-768_new	14	3	24	<?xml version="1.0"?>\n<Clock xmlns:dt="urn:schemas-microsoft-com:datatypes"><Description dt:dt="string">E-Prime Primary Realtime Clock</Description><StartTime><Timestamp dt:dt="int">0</Timestamp><DateUtc dt:dt="string">2017-05-10T13:56:14Z</DateUtc></StartTime><FrequencyChanges><FrequencyChange><Frequency dt:dt="r8">3312919</Frequency><Timestamp dt:dt="r8">72754555527</Timestamp><Current dt:dt="…	75.028	2527386	2523886	2527386	2523876	1	left	-259228067	2017-10-05	15:56:14	13:56:14	female	137156	59817	-1	59796	145668	137183	-1	137156	511059	473923	-1	473897	10				1	4	8	phaseUPFAce	phaseXPface	5	NF105	1130150	1129850	1130150	1129837	d	1129837	1127917	1129837	1127902	1920
GofDak_1024-768_new	14	3	24	<?xml version="1.0"?>\n<Clock xmlns:dt="urn:schemas-microsoft-com:datatypes"><Description dt:dt="string">E-Prime Primary Realtime Clock</Description><StartTime><Timestamp dt:dt="int">0</Timestamp><DateUtc dt:dt="string">2017-05-10T13:56:14Z</DateUtc></StartTime><FrequencyChanges><FrequencyChange><Frequency dt:dt="r8">3312919</Frequency><Timestamp dt:dt="r8">72754555527</Timestamp><Current dt:dt="…	75.028	2527386	2523886	2527386	2523876	1	left	-259228067	2017-10-05	15:56:14	13:56:14	female	137156	59817	-1	59796	145668	137183	-1	137156	511059	473923	-1	473897	10				1	4	8	phaseUPFAce	phaseXPface	6	NF04	1133775	1133475	1133775	1133470	d	1133470	1131502	1133470	1131494	1968
GofDak_1024-768_new	14	3	24	<?xml version="1.0"?>\n<Clock xmlns:dt="urn:schemas-microsoft-com:datatypes"><Description dt:dt="string">E-Prime Primary Realtime Clock</Description><StartTime><Timestamp dt:dt="int">0</Timestamp><DateUtc dt:dt="string">2017-05-10T13:56:14Z</DateUtc></StartTime><FrequencyChanges><FrequencyChange><Frequency dt:dt="r8">3312919</Frequency><Timestamp dt:dt="r8">72754555527</Timestamp><Current dt:dt="…	75.028	2527386	2523886	2527386	2523876	1	left	-259228067	2017-10-05	15:56:14	13:56:14	female	137156	59817	-1	59796	145668	137183	-1	137156	511059	473923	-1	473897	10				1	4	8	phaseUPFAce	phaseXPface	7	NF01	1137227	1136927	1137227	1136916	l	1136916	1135408	1136916	1135397	1508
GofDak_1024-768_new	14	3	24	<?xml version="1.0"?>\n<Clock xmlns:dt="urn:schemas-microsoft-com:datatypes"><Description dt:dt="string">E-Prime Primary Realtime Clock</Description><StartTime><Timestamp dt:dt="int">0</Timestamp><DateUtc dt:dt="string">2017-05-10T13:56:14Z</DateUtc></StartTime><FrequencyChanges><FrequencyChange><Frequency dt:dt="r8">3312919</Frequency><Timestamp dt:dt="r8">72754555527</Timestamp><Current dt:dt="…	75.028	2527386	2523886	2527386	2523876	1	left	-259228067	2017-10-05	15:56:14	13:56:14	female	137156	59817	-1	59796	145668	137183	-1	137156	511059	473923	-1	473897	10				1	4	8	phaseUPFAce	phaseXPface	8	NF02	1140519	1140219	1140519	1140209	l	1140209	1138620	1140209	1138613	1589
GofDak_1024-768_new	14	3	24	<?xml version="1.0"?>\n<Clock xmlns:dt="urn:schemas-microsoft-com:datatypes"><Description dt:dt="string">E-Prime Primary Realtime Clock</Description><StartTime><Timestamp dt:dt="int">0</Timestamp><DateUtc dt:dt="string">2017-05-10T13:56:14Z</DateUtc></StartTime><FrequencyChanges><FrequencyChange><Frequency dt:dt="r8">3312919</Frequency><Timestamp dt:dt="r8">72754555527</Timestamp><Current dt:dt="…	75.028	2527386	2523886	2527386	2523876	1	left	-259228067	2017-10-05	15:56:14	13:56:14	female	137156	59817	-1	59796	145668	137183	-1	137156	511059	473923	-1	473897	10				1	4	8	phaseUPFAce	phaseXPface	9	NF04	1143838	1143538	1143838	1143526	d	1143526	1141952	1143526	1141941	1574
GofDak_1024-768_new	14	3	24	<?xml version="1.0"?>\n<Clock xmlns:dt="urn:schemas-microsoft-com:datatypes"><Description dt:dt="string">E-Prime Primary Realtime Clock</Description><StartTime><Timestamp dt:dt="int">0</Timestamp><DateUtc dt:dt="string">2017-05-10T13:56:14Z</DateUtc></StartTime><FrequencyChanges><FrequencyChange><Frequency dt:dt="r8">3312919</Frequency><Timestamp dt:dt="r8">72754555527</Timestamp><Current dt:dt="…	75.028	2527386	2523886	2527386	2523876	1	left	-259228067	2017-10-05	15:56:14	13:56:14	female	137156	59817	-1	59796	145668	137183	-1	137156	511059	473923	-1	473897	10				1	4	8	phaseUPFAce	phaseXPface	10	NF109	1147157	1146857	1147157	1146847	d	1146847	1145191	1146847	1145173	1656
GofDak_1024-768_new	14	3	24	<?xml version="1.0"?>\n<Clock xmlns:dt="urn:schemas-microsoft-com:datatypes"><Description dt:dt="string">E-Prime Primary Realtime Clock</Description><StartTime><Timestamp dt:dt="int">0</Timestamp><DateUtc dt:dt="string">2017-05-10T13:56:14Z</DateUtc></StartTime><FrequencyChanges><FrequencyChange><Frequency dt:dt="r8">3312919</Frequency><Timestamp dt:dt="r8">72754555527</Timestamp><Current dt:dt="…	75.028	2527386	2523886	2527386	2523876	1	left	-259228067	2017-10-05	15:56:14	13:56:14	female	137156	59817	-1	59796	145668	137183	-1	137156	511059	473923	-1	473897	10				1	4	8	phaseUPFAce	phaseXPface	11	NM21	1150675	1150375	1150675	1150363	d	1150363	1148416	1150363	1148405	1947
GofDak_1024-768_new	14	3	24	<?xml version="1.0"?>\n<Clock xmlns:dt="urn:schemas-microsoft-com:datatypes"><Description dt:dt="string">E-Prime Primary Realtime Clock</Description><StartTime><Timestamp dt:dt="int">0</Timestamp><DateUtc dt:dt="string">2017-05-10T13:56:14Z</DateUtc></StartTime><FrequencyChanges><FrequencyChange><Frequency dt:dt="r8">3312919</Frequency><Timestamp dt:dt="r8">72754555527</Timestamp><Current dt:dt="…	75.028	2527386	2523886	2527386	2523876	1	left	-259228067	2017-10-05	15:56:14	13:56:14	female	137156	59817	-1	59796	145668	137183	-1	137156	511059	473923	-1	473897	10				1	4	8	phaseUPFAce	phaseXPface	12	NF106	1154434	1154134	1154434	1154121	d	1154121	1152335	1154121	1152325	1786
GofDak_1024-768_new	14	3	24	<?xml version="1.0"?>\n<Clock xmlns:dt="urn:schemas-microsoft-com:datatypes"><Description dt:dt="string">E-Prime Primary Realtime Clock</Description><StartTime><Timestamp dt:dt="int">0</Timestamp><DateUtc dt:dt="string">2017-05-10T13:56:14Z</DateUtc></StartTime><FrequencyChanges><FrequencyChange><Frequency dt:dt="r8">3312919</Frequency><Timestamp dt:dt="r8">72754555527</Timestamp><Current dt:dt="…	75.028	2527386	2523886	2527386	2523876	1	left	-259228067	2017-10-05	15:56:14	13:56:14	female	137156	59817	-1	59796	145668	137183	-1	137156	511059	473923	-1	473897	10				1	4	8	phaseUPFAce	phaseXPface	13	NF27	1157766	1157466	1157766	1157463	d	1157463	1155787	1157463	1155772	1676
GofDak_1024-768_new	14	3	24	<?xml version="1.0"?>\n<Clock xmlns:dt="urn:schemas-microsoft-com:datatypes"><Description dt:dt="string">E-Prime Primary Realtime Clock</Description><StartTime><Timestamp dt:dt="int">0</Timestamp><DateUtc dt:dt="string">2017-05-10T13:56:14Z</DateUtc></StartTime><FrequencyChanges><FrequencyChange><Frequency dt:dt="r8">3312919</Frequency><Timestamp dt:dt="r8">72754555527</Timestamp><Current dt:dt="…	75.028	2527386	2523886	2527386	2523876	1	left	-259228067	2017-10-05	15:56:14	13:56:14	female	137156	59817	-1	59796	145668	137183	-1	137156	511059	473923	-1	473897	10				1	4	8	phaseUPFAce	phaseXPface	14	NF106	1161098	1160798	1161098	1160789	l	1160789	1159199	1160789	1159188	1590
GofDak_1024-768_new	14	3	24	<?xml version="1.0"?>\n<Clock xmlns:dt="urn:schemas-microsoft-com:datatypes"><Description dt:dt="string">E-Prime Primary Realtime Clock</Description><StartTime><Timestamp dt:dt="int">0</Timestamp><DateUtc dt:dt="string">2017-05-10T13:56:14Z</DateUtc></StartTime><FrequencyChanges><FrequencyChange><Frequency dt:dt="r8">3312919</Frequency><Timestamp dt:dt="r8">72754555527</Timestamp><Current dt:dt="…	75.028	2527386	2523886	2527386	2523876	1	left	-259228067	2017-10-05	15:56:14	13:56:14	female	137156	59817	-1	59796	145668	137183	-1	137156	511059	473923	-1	473897	10				1	4	8	phaseUPFAce	phaseXPface	15	NF02	1166523	1166223	1166523	1166215	d	1166215	1164277	1166215	1164268	1938
GofDak_1024-768_new	14	3	24	<?xml version="1.0"?>\n<Clock xmlns:dt="urn:schemas-microsoft-com:datatypes"><Description dt:dt="string">E-Prime Primary Realtime Clock</Description><StartTime><Timestamp dt:dt="int">0</Timestamp><DateUtc dt:dt="string">2017-05-10T13:56:14Z</DateUtc></StartTime><FrequencyChanges><FrequencyChange><Frequency dt:dt="r8">3312919</Frequency><Timestamp dt:dt="r8">72754555527</Timestamp><Current dt:dt="…	75.028	2527386	2523886	2527386	2523876	1	left	-259228067	2017-10-05	15:56:14	13:56:14	female	137156	59817	-1	59796	145668	137183	-1	137156	511059	473923	-1	473897	10				1	4	8	phaseUPFAce	phaseXPface	16	NF02	1170308	1170008	1170308	1169993	l	1169993	1168035	1169993	1168020	1958
GofDak_1024-768_new	14	3	24	<?xml version="1.0"?>\n<Clock xmlns:dt="urn:schemas-microsoft-com:datatypes"><Description dt:dt="string">E-Prime Primary Realtime Clock</Description><StartTime><Timestamp dt:dt="int">0</Timestamp><DateUtc dt:dt="string">2017-05-10T13:56:14Z</DateUtc></StartTime><FrequencyChanges><FrequencyChange><Frequency dt:dt="r8">3312919</Frequency><Timestamp dt:dt="r8">72754555527</Timestamp><Current dt:dt="…	75.028	2527386	2523886	2527386	2523876	1	left	-259228067	2017-10-05	15:56:14	13:56:14	female	137156	59817	-1	59796	145668	137183	-1	137156	511059	473923	-1	473897	10				1	4	8	phaseUPFAce	phaseXPface	17	NM02	1174520	1174220	1174520	1174213	l	1174213	1172514	1174213	1172508	1699
GofDak_1024-768_new	14	3	24	<?xml version="1.0"?>\n<Clock xmlns:dt="urn:schemas-microsoft-com:datatypes"><Description dt:dt="string">E-Prime Primary Realtime Clock</Description><StartTime><Timestamp dt:dt="int">0</Timestamp><DateUtc dt:dt="string">2017-05-10T13:56:14Z</DateUtc></StartTime><FrequencyChanges><FrequencyChange><Frequency dt:dt="r8">3312919</Frequency><Timestamp dt:dt="r8">72754555527</Timestamp><Current dt:dt="…	75.028	2527386	2523886	2527386	2523876	1	left	-259228067	2017-10-05	15:56:14	13:56:14	female	137156	59817	-1	59796	145668	137183	-1	137156	511059	473923	-1	473897	10				1	4	8	phaseUPFAce	phaseXPface	18	NF105	1178105	1177805	1178105	1177800	l	1177800	1175873	1177800	1175867	1927
GofDak_1024-768_new	14	3	24	<?xml version="1.0"?>\n<Clock xmlns:dt="urn:schemas-microsoft-com:datatypes"><Description dt:dt="string">E-Prime Primary Realtime Clock</Description><StartTime><Timestamp dt:dt="int">0</Timestamp><DateUtc dt:dt="string">2017-05-10T13:56:14Z</DateUtc></StartTime><FrequencyChanges><FrequencyChange><Frequency dt:dt="r8">3312919</Frequency><Timestamp dt:dt="r8">72754555527</Timestamp><Current dt:dt="…	75.028	2527386	2523886	2527386	2523876	1	left	-259228067	2017-10-05	15:56:14	13:56:14	female	137156	59817	-1	59796	145668	137183	-1	137156	511059	473923	-1	473897	10				1	4	8	phaseUPFAce	phaseXPface	19	NM08	1181610	1181310	1181610	1181300	l	1181300	1179564	1181300	1179547	1736
GofDak_1024-768_new	14	3	24	<?xml version="1.0"?>\n<Clock xmlns:dt="urn:schemas-microsoft-com:datatypes"><Description dt:dt="string">E-Prime Primary Realtime Clock</Description><StartTime><Timestamp dt:dt="int">0</Timestamp><DateUtc dt:dt="string">2017-05-10T13:56:14Z</DateUtc></StartTime><FrequencyChanges><FrequencyChange><Frequency dt:dt="r8">3312919</Frequency><Timestamp dt:dt="r8">72754555527</Timestamp><Current dt:dt="…	75.028	2527386	2523886	2527386	2523876	1	left	-259228067	2017-10-05	15:56:14	13:56:14	female	137156	59817	-1	59796	145668	137183	-1	137156	511059	473923	-1	473897	10				1	4	8	phaseUPFAce	phaseXPface	20	NF105	1185036	1184736	1185036	1184732	d	1184732	1183177	1184732	1183171	1555
GofDak_1024-768_new	14	3	24	<?xml version="1.0"?>\n<Clock xmlns:dt="urn:schemas-microsoft-com:datatypes"><Description dt:dt="string">E-Prime Primary Realtime Clock</Description><StartTime><Timestamp dt:dt="int">0</Timestamp><DateUtc dt:dt="string">2017-05-10T13:56:14Z</DateUtc></StartTime><FrequencyChanges><FrequencyChange><Frequency dt:dt="r8">3312919</Frequency><Timestamp dt:dt="r8">72754555527</Timestamp><Current dt:dt="…	75.028	2527386	2523886	2527386	2523876	1	left	-259228067	2017-10-05	15:56:14	13:56:14	female	137156	59817	-1	59796	145668	137183	-1	137156	511059	473923	-1	473897	11				1	5	9	phaseUPFAce	phaseXPface	1	NF06	1188608	1188308	1188608	1188303	d	1188303	1186389	1188303	1186371	1914
GofDak_1024-768_new	14	3	24	<?xml version="1.0"?>\n<Clock xmlns:dt="urn:schemas-microsoft-com:datatypes"><Description dt:dt="string">E-Prime Primary Realtime Clock</Description><StartTime><Timestamp dt:dt="int">0</Timestamp><DateUtc dt:dt="string">2017-05-10T13:56:14Z</DateUtc></StartTime><FrequencyChanges><FrequencyChange><Frequency dt:dt="r8">3312919</Frequency><Timestamp dt:dt="r8">72754555527</Timestamp><Current dt:dt="…	75.028	2527386	2523886	2527386	2523876	1	left	-259228067	2017-10-05	15:56:14	13:56:14	female	137156	59817	-1	59796	145668	137183	-1	137156	511059	473923	-1	473897	11				1	5	9	phaseUPFAce	phaseXPface	2	NF106	1192193	1191893	1192193	1191878	l	1191878	1189894	1191878	1189883	1984
GofDak_1024-768_new	14	3	24	<?xml version="1.0"?>\n<Clock xmlns:dt="urn:schemas-microsoft-com:datatypes"><Description dt:dt="string">E-Prime Primary Realtime Clock</Description><StartTime><Timestamp dt:dt="int">0</Timestamp><DateUtc dt:dt="string">2017-05-10T13:56:14Z</DateUtc></StartTime><FrequencyChanges><FrequencyChange><Frequency dt:dt="r8">3312919</Frequency><Timestamp dt:dt="r8">72754555527</Timestamp><Current dt:dt="…	75.028	2527386	2523886	2527386	2523876	1	left	-259228067	2017-10-05	15:56:14	13:56:14	female	137156	59817	-1	59796	145668	137183	-1	137156	511059	473923	-1	473897	11				1	5	9	phaseUPFAce	phaseXPface	3	NF06	1195978	1195678	1195978	1195666	d	1195666	1193906	1195666	1193899	1760
GofDak_1024-768_new	14	3	24	<?xml version="1.0"?>\n<Clock xmlns:dt="urn:schemas-microsoft-com:datatypes"><Description dt:dt="string">E-Prime Primary Realtime Clock</Description><StartTime><Timestamp dt:dt="int">0</Timestamp><DateUtc dt:dt="string">2017-05-10T13:56:14Z</DateUtc></StartTime><FrequencyChanges><FrequencyChange><Frequency dt:dt="r8">3312919</Frequency><Timestamp dt:dt="r8">72754555527</Timestamp><Current dt:dt="…	75.028	2527386	2523886	2527386	2523876	1	left	-259228067	2017-10-05	15:56:14	13:56:14	female	137156	59817	-1	59796	145668	137183	-1	137156	511059	473923	-1	473897	11				1	5	9	phaseUPFAce	phaseXPface	4	NM13	1199430	1199130	1199430	1199125	d	1199125	1197624	1199125	1197618	1501
GofDak_1024-768_new	14	3	24	<?xml version="1.0"?>\n<Clock xmlns:dt="urn:schemas-microsoft-com:datatypes"><Description dt:dt="string">E-Prime Primary Realtime Clock</Description><StartTime><Timestamp dt:dt="int">0</Timestamp><DateUtc dt:dt="string">2017-05-10T13:56:14Z</DateUtc></StartTime><FrequencyChanges><FrequencyChange><Frequency dt:dt="r8">3312919</Frequency><Timestamp dt:dt="r8">72754555527</Timestamp><Current dt:dt="…	75.028	2527386	2523886	2527386	2523876	1	left	-259228067	2017-10-05	15:56:14	13:56:14	female	137156	59817	-1	59796	145668	137183	-1	137156	511059	473923	-1	473897	11				1	5	9	phaseUPFAce	phaseXPface	5	NF09	1202869	1202569	1202869	1202557	d	1202557	1200756	1202557	1200746	1801
GofDak_1024-768_new	14	3	24	<?xml version="1.0"?>\n<Clock xmlns:dt="urn:schemas-microsoft-com:datatypes"><Description dt:dt="string">E-Prime Primary Realtime Clock</Description><StartTime><Timestamp dt:dt="int">0</Timestamp><DateUtc dt:dt="string">2017-05-10T13:56:14Z</DateUtc></StartTime><FrequencyChanges><FrequencyChange><Frequency dt:dt="r8">3312919</Frequency><Timestamp dt:dt="r8">72754555527</Timestamp><Current dt:dt="…	75.028	2527386	2523886	2527386	2523876	1	left	-259228067	2017-10-05	15:56:14	13:56:14	female	137156	59817	-1	59796	145668	137183	-1	137156	511059	473923	-1	473897	11				1	5	9	phaseUPFAce	phaseXPface	6	NM09	1206295	1205995	1206295	1205991	l	1205991	1204142	1205991	1204130	1849
GofDak_1024-768_new	14	3	24	<?xml version="1.0"?>\n<Clock xmlns:dt="urn:schemas-microsoft-com:datatypes"><Description dt:dt="string">E-Prime Primary Realtime Clock</Description><StartTime><Timestamp dt:dt="int">0</Timestamp><DateUtc dt:dt="string">2017-05-10T13:56:14Z</DateUtc></StartTime><FrequencyChanges><FrequencyChange><Frequency dt:dt="r8">3312919</Frequency><Timestamp dt:dt="r8">72754555527</Timestamp><Current dt:dt="…	75.028	2527386	2523886	2527386	2523876	1	left	-259228067	2017-10-05	15:56:14	13:56:14	female	137156	59817	-1	59796	145668	137183	-1	137156	511059	473923	-1	473897	11				1	5	9	phaseUPFAce	phaseXPface	7	NM05	1209733	1209433	1209733	1209424	d	1209424	1207434	1209424	1207418	1990
GofDak_1024-768_new	14	3	24	<?xml version="1.0"?>\n<Clock xmlns:dt="urn:schemas-microsoft-com:datatypes"><Description dt:dt="string">E-Prime Primary Realtime Clock</Description><StartTime><Timestamp dt:dt="int">0</Timestamp><DateUtc dt:dt="string">2017-05-10T13:56:14Z</DateUtc></StartTime><FrequencyChanges><FrequencyChange><Frequency dt:dt="r8">3312919</Frequency><Timestamp dt:dt="r8">72754555527</Timestamp><Current dt:dt="…	75.028	2527386	2523886	2527386	2523876	1	left	-259228067	2017-10-05	15:56:14	13:56:14	female	137156	59817	-1	59796	145668	137183	-1	137156	511059	473923	-1	473897	11				1	5	9	phaseUPFAce	phaseXPface	8	NF06	1212985	1212685	1212985	1212679	l	1212679	1210966	1212679	1210954	1713
GofDak_1024-768_new	14	3	24	<?xml version="1.0"?>\n<Clock xmlns:dt="urn:schemas-microsoft-com:datatypes"><Description dt:dt="string">E-Prime Primary Realtime Clock</Description><StartTime><Timestamp dt:dt="int">0</Timestamp><DateUtc dt:dt="string">2017-05-10T13:56:14Z</DateUtc></StartTime><FrequencyChanges><FrequencyChange><Frequency dt:dt="r8">3312919</Frequency><Timestamp dt:dt="r8">72754555527</Timestamp><Current dt:dt="…	75.028	2527386	2523886	2527386	2523876	1	left	-259228067	2017-10-05	15:56:14	13:56:14	female	137156	59817	-1	59796	145668	137183	-1	137156	511059	473923	-1	473897	11				1	5	9	phaseUPFAce	phaseXPface	9	NM04	1216584	1216284	1216584	1216281	d	1216281	1214711	1216281	1214706	1570
GofDak_1024-768_new	14	3	24	<?xml version="1.0"?>\n<Clock xmlns:dt="urn:schemas-microsoft-com:datatypes"><Description dt:dt="string">E-Prime Primary Realtime Clock</Description><StartTime><Timestamp dt:dt="int">0</Timestamp><DateUtc dt:dt="string">2017-05-10T13:56:14Z</DateUtc></StartTime><FrequencyChanges><FrequencyChange><Frequency dt:dt="r8">3312919</Frequency><Timestamp dt:dt="r8">72754555527</Timestamp><Current dt:dt="…	75.028	2527386	2523886	2527386	2523876	1	left	-259228067	2017-10-05	15:56:14	13:56:14	female	137156	59817	-1	59796	145668	137183	-1	137156	511059	473923	-1	473897	11				1	5	9	phaseUPFAce	phaseXPface	10	NM10	1220063	1219763	1220063	1219749	d	1219749	1217830	1219749	1217818	1919
GofDak_1024-768_new	14	3	24	<?xml version="1.0"?>\n<Clock xmlns:dt="urn:schemas-microsoft-com:datatypes"><Description dt:dt="string">E-Prime Primary Realtime Clock</Description><StartTime><Timestamp dt:dt="int">0</Timestamp><DateUtc dt:dt="string">2017-05-10T13:56:14Z</DateUtc></StartTime><FrequencyChanges><FrequencyChange><Frequency dt:dt="r8">3312919</Frequency><Timestamp dt:dt="r8">72754555527</Timestamp><Current dt:dt="…	75.028	2527386	2523886	2527386	2523876	1	left	-259228067	2017-10-05	15:56:14	13:56:14	female	137156	59817	-1	59796	145668	137183	-1	137156	511059	473923	-1	473897	11				1	5	9	phaseUPFAce	phaseXPface	11	NF106	1223848	1223548	1223848	1223543	l	1223543	1221775	1223543	1221769	1768
GofDak_1024-768_new	14	3	24	<?xml version="1.0"?>\n<Clock xmlns:dt="urn:schemas-microsoft-com:datatypes"><Description dt:dt="string">E-Prime Primary Realtime Clock</Description><StartTime><Timestamp dt:dt="int">0</Timestamp><DateUtc dt:dt="string">2017-05-10T13:56:14Z</DateUtc></StartTime><FrequencyChanges><FrequencyChange><Frequency dt:dt="r8">3312919</Frequency><Timestamp dt:dt="r8">72754555527</Timestamp><Current dt:dt="…	75.028	2527386	2523886	2527386	2523876	1	left	-259228067	2017-10-05	15:56:14	13:56:14	female	137156	59817	-1	59796	145668	137183	-1	137156	511059	473923	-1	473897	11				1	5	9	phaseUPFAce	phaseXPface	12	NM21	1227407	1227107	1227407	1227103	d	1227103	1225321	1227103	1225313	1782
GofDak_1024-768_new	14	3	24	<?xml version="1.0"?>\n<Clock xmlns:dt="urn:schemas-microsoft-com:datatypes"><Description dt:dt="string">E-Prime Primary Realtime Clock</Description><StartTime><Timestamp dt:dt="int">0</Timestamp><DateUtc dt:dt="string">2017-05-10T13:56:14Z</DateUtc></StartTime><FrequencyChanges><FrequencyChange><Frequency dt:dt="r8">3312919</Frequency><Timestamp dt:dt="r8">72754555527</Timestamp><Current dt:dt="…	75.028	2527386	2523886	2527386	2523876	1	left	-259228067	2017-10-05	15:56:14	13:56:14	female	137156	59817	-1	59796	145668	137183	-1	137156	511059	473923	-1	473897	11				1	5	9	phaseUPFAce	phaseXPface	13	NM02	1230832	1230532	1230832	1230518	d	1230518	1228546	1230518	1228537	1972
GofDak_1024-768_new	14	3	24	<?xml version="1.0"?>\n<Clock xmlns:dt="urn:schemas-microsoft-com:datatypes"><Description dt:dt="string">E-Prime Primary Realtime Clock</Description><StartTime><Timestamp dt:dt="int">0</Timestamp><DateUtc dt:dt="string">2017-05-10T13:56:14Z</DateUtc></StartTime><FrequencyChanges><FrequencyChange><Frequency dt:dt="r8">3312919</Frequency><Timestamp dt:dt="r8">72754555527</Timestamp><Current dt:dt="…	75.028	2527386	2523886	2527386	2523876	1	left	-259228067	2017-10-05	15:56:14	13:56:14	female	137156	59817	-1	59796	145668	137183	-1	137156	511059	473923	-1	473897	11				1	5	9	phaseUPFAce	phaseXPface	14	NF09	1234111	1233811	1234111	1233800	l	1233800	1232265	1233800	1232249	1535
GofDak_1024-768_new	14	3	24	<?xml version="1.0"?>\n<Clock xmlns:dt="urn:schemas-microsoft-com:datatypes"><Description dt:dt="string">E-Prime Primary Realtime Clock</Description><StartTime><Timestamp dt:dt="int">0</Timestamp><DateUtc dt:dt="string">2017-05-10T13:56:14Z</DateUtc></StartTime><FrequencyChanges><FrequencyChange><Frequency dt:dt="r8">3312919</Frequency><Timestamp dt:dt="r8">72754555527</Timestamp><Current dt:dt="…	75.028	2527386	2523886	2527386	2523876	1	left	-259228067	2017-10-05	15:56:14	13:56:14	female	137156	59817	-1	59796	145668	137183	-1	137156	511059	473923	-1	473897	11				1	5	9	phaseUPFAce	phaseXPface	15	NF06	1237789	1237489	1237789	1237487	d	1237487	1235543	1237487	1235529	1944
GofDak_1024-768_new	14	3	24	<?xml version="1.0"?>\n<Clock xmlns:dt="urn:schemas-microsoft-com:datatypes"><Description dt:dt="string">E-Prime Primary Realtime Clock</Description><StartTime><Timestamp dt:dt="int">0</Timestamp><DateUtc dt:dt="string">2017-05-10T13:56:14Z</DateUtc></StartTime><FrequencyChanges><FrequencyChange><Frequency dt:dt="r8">3312919</Frequency><Timestamp dt:dt="r8">72754555527</Timestamp><Current dt:dt="…	75.028	2527386	2523886	2527386	2523876	1	left	-259228067	2017-10-05	15:56:14	13:56:14	female	137156	59817	-1	59796	145668	137183	-1	137156	511059	473923	-1	473897	11				1	5	9	phaseUPFAce	phaseXPface	16	NM03	1241028	1240728	1241028	1240713	d	1240713	1238902	1240713	1238897	1811
GofDak_1024-768_new	14	3	24	<?xml version="1.0"?>\n<Clock xmlns:dt="urn:schemas-microsoft-com:datatypes"><Description dt:dt="string">E-Prime Primary Realtime Clock</Description><StartTime><Timestamp dt:dt="int">0</Timestamp><DateUtc dt:dt="string">2017-05-10T13:56:14Z</DateUtc></StartTime><FrequencyChanges><FrequencyChange><Frequency dt:dt="r8">3312919</Frequency><Timestamp dt:dt="r8">72754555527</Timestamp><Current dt:dt="…	75.028	2527386	2523886	2527386	2523876	1	left	-259228067	2017-10-05	15:56:14	13:56:14	female	137156	59817	-1	59796	145668	137183	-1	137156	511059	473923	-1	473897	11				1	5	9	phaseUPFAce	phaseXPface	17	NF06	1246199	1245899	1246199	1245895	d	1245895	1243927	1245895	1243920	1968
GofDak_1024-768_new	14	3	24	<?xml version="1.0"?>\n<Clock xmlns:dt="urn:schemas-microsoft-com:datatypes"><Description dt:dt="string">E-Prime Primary Realtime Clock</Description><StartTime><Timestamp dt:dt="int">0</Timestamp><DateUtc dt:dt="string">2017-05-10T13:56:14Z</DateUtc></StartTime><FrequencyChanges><FrequencyChange><Frequency dt:dt="r8">3312919</Frequency><Timestamp dt:dt="r8">72754555527</Timestamp><Current dt:dt="…	75.028	2527386	2523886	2527386	2523876	1	left	-259228067	2017-10-05	15:56:14	13:56:14	female	137156	59817	-1	59796	145668	137183	-1	137156	511059	473923	-1	473897	11				1	5	9	phaseUPFAce	phaseXPface	18	NM09	1249252	1248952	1249252	1248946	l	1248946	1247406	1248946	1247400	1540
GofDak_1024-768_new	14	3	24	<?xml version="1.0"?>\n<Clock xmlns:dt="urn:schemas-microsoft-com:datatypes"><Description dt:dt="string">E-Prime Primary Realtime Clock</Description><StartTime><Timestamp dt:dt="int">0</Timestamp><DateUtc dt:dt="string">2017-05-10T13:56:14Z</DateUtc></StartTime><FrequencyChanges><FrequencyChange><Frequency dt:dt="r8">3312919</Frequency><Timestamp dt:dt="r8">72754555527</Timestamp><Current dt:dt="…	75.028	2527386	2523886	2527386	2523876	1	left	-259228067	2017-10-05	15:56:14	13:56:14	female	137156	59817	-1	59796	145668	137183	-1	137156	511059	473923	-1	473897	11				1	5	9	phaseUPFAce	phaseXPface	19	NM10	1252824	1252524	1252824	1252519	l	1252519	1250751	1252519	1250736	1768
GofDak_1024-768_new	14	3	24	<?xml version="1.0"?>\n<Clock xmlns:dt="urn:schemas-microsoft-com:datatypes"><Description dt:dt="string">E-Prime Primary Realtime Clock</Description><StartTime><Timestamp dt:dt="int">0</Timestamp><DateUtc dt:dt="string">2017-05-10T13:56:14Z</DateUtc></StartTime><FrequencyChanges><FrequencyChange><Frequency dt:dt="r8">3312919</Frequency><Timestamp dt:dt="r8">72754555527</Timestamp><Current dt:dt="…	75.028	2527386	2523886	2527386	2523876	1	left	-259228067	2017-10-05	15:56:14	13:56:14	female	137156	59817	-1	59796	145668	137183	-1	137156	511059	473923	-1	473897	11				1	5	9	phaseUPFAce	phaseXPface	20	NF105	1256329	1256029	1256329	1256014	d	1256014	1254256	1256014	1254248	1758
GofDak_1024-768_new	14	3	24	<?xml version="1.0"?>\n<Clock xmlns:dt="urn:schemas-microsoft-com:datatypes"><Description dt:dt="string">E-Prime Primary Realtime Clock</Description><StartTime><Timestamp dt:dt="int">0</Timestamp><DateUtc dt:dt="string">2017-05-10T13:56:14Z</DateUtc></StartTime><FrequencyChanges><FrequencyChange><Frequency dt:dt="r8">3312919</Frequency><Timestamp dt:dt="r8">72754555527</Timestamp><Current dt:dt="…	75.028	2527386	2523886	2527386	2523876	1	left	-259228067	2017-10-05	15:56:14	13:56:14	female	137156	59817	-1	59796	145668	137183	-1	137156	511059	473923	-1	473897	12				2	5	10	phaseINVFAce	phaseXPface	1	NF06	1287864	1287564	1287864	1287556	d	1287556	1285818	1287556	1285805	1738
GofDak_1024-768_new	14	3	24	<?xml version="1.0"?>\n<Clock xmlns:dt="urn:schemas-microsoft-com:datatypes"><Description dt:dt="string">E-Prime Primary Realtime Clock</Description><StartTime><Timestamp dt:dt="int">0</Timestamp><DateUtc dt:dt="string">2017-05-10T13:56:14Z</DateUtc></StartTime><FrequencyChanges><FrequencyChange><Frequency dt:dt="r8">3312919</Frequency><Timestamp dt:dt="r8">72754555527</Timestamp><Current dt:dt="…	75.028	2527386	2523886	2527386	2523876	1	left	-259228067	2017-10-05	15:56:14	13:56:14	female	137156	59817	-1	59796	145668	137183	-1	137156	511059	473923	-1	473897	12				2	5	10	phaseINVFAce	phaseXPface	2	NM09	1291542	1291242	1291542	1291232	l	1291232	1289244	1291232	1289238	1988
GofDak_1024-768_new	14	3	24	<?xml version="1.0"?>\n<Clock xmlns:dt="urn:schemas-microsoft-com:datatypes"><Description dt:dt="string">E-Prime Primary Realtime Clock</Description><StartTime><Timestamp dt:dt="int">0</Timestamp><DateUtc dt:dt="string">2017-05-10T13:56:14Z</DateUtc></StartTime><FrequencyChanges><FrequencyChange><Frequency dt:dt="r8">3312919</Frequency><Timestamp dt:dt="r8">72754555527</Timestamp><Current dt:dt="…	75.028	2527386	2523886	2527386	2523876	1	left	-259228067	2017-10-05	15:56:14	13:56:14	female	137156	59817	-1	59796	145668	137183	-1	137156	511059	473923	-1	473897	12				2	5	10	phaseINVFAce	phaseXPface	3	NM04	1295074	1294774	1295074	1294770	l	1294770	1293255	1294770	1293246	1515
GofDak_1024-768_new	14	3	24	<?xml version="1.0"?>\n<Clock xmlns:dt="urn:schemas-microsoft-com:datatypes"><Description dt:dt="string">E-Prime Primary Realtime Clock</Description><StartTime><Timestamp dt:dt="int">0</Timestamp><DateUtc dt:dt="string">2017-05-10T13:56:14Z</DateUtc></StartTime><FrequencyChanges><FrequencyChange><Frequency dt:dt="r8">3312919</Frequency><Timestamp dt:dt="r8">72754555527</Timestamp><Current dt:dt="…	75.028	2527386	2523886	2527386	2523876	1	left	-259228067	2017-10-05	15:56:14	13:56:14	female	137156	59817	-1	59796	145668	137183	-1	137156	511059	473923	-1	473897	12				2	5	10	phaseINVFAce	phaseXPface	4	NM13	1298886	1298586	1298886	1298580	l	1298580	1297067	1298580	1297054	1513
GofDak_1024-768_new	14	3	24	<?xml version="1.0"?>\n<Clock xmlns:dt="urn:schemas-microsoft-com:datatypes"><Description dt:dt="string">E-Prime Primary Realtime Clock</Description><StartTime><Timestamp dt:dt="int">0</Timestamp><DateUtc dt:dt="string">2017-05-10T13:56:14Z</DateUtc></StartTime><FrequencyChanges><FrequencyChange><Frequency dt:dt="r8">3312919</Frequency><Timestamp dt:dt="r8">72754555527</Timestamp><Current dt:dt="…	75.028	2527386	2523886	2527386	2523876	1	left	-259228067	2017-10-05	15:56:14	13:56:14	female	137156	59817	-1	59796	145668	137183	-1	137156	511059	473923	-1	473897	12				2	5	10	phaseINVFAce	phaseXPface	5	NF04	1302458	1302158	1302458	1302150	d	1302150	1300279	1302150	1300270	1871
GofDak_1024-768_new	14	3	24	<?xml version="1.0"?>\n<Clock xmlns:dt="urn:schemas-microsoft-com:datatypes"><Description dt:dt="string">E-Prime Primary Realtime Clock</Description><StartTime><Timestamp dt:dt="int">0</Timestamp><DateUtc dt:dt="string">2017-05-10T13:56:14Z</DateUtc></StartTime><FrequencyChanges><FrequencyChange><Frequency dt:dt="r8">3312919</Frequency><Timestamp dt:dt="r8">72754555527</Timestamp><Current dt:dt="…	75.028	2527386	2523886	2527386	2523876	1	left	-259228067	2017-10-05	15:56:14	13:56:14	female	137156	59817	-1	59796	145668	137183	-1	137156	511059	473923	-1	473897	12				2	5	10	phaseINVFAce	phaseXPface	6	NM09	1305804	1305504	1305804	1305495	d	1305495	1303718	1305495	1303701	1777
GofDak_1024-768_new	14	3	24	<?xml version="1.0"?>\n<Clock xmlns:dt="urn:schemas-microsoft-com:datatypes"><Description dt:dt="string">E-Prime Primary Realtime Clock</Description><StartTime><Timestamp dt:dt="int">0</Timestamp><DateUtc dt:dt="string">2017-05-10T13:56:14Z</DateUtc></StartTime><FrequencyChanges><FrequencyChange><Frequency dt:dt="r8">3312919</Frequency><Timestamp dt:dt="r8">72754555527</Timestamp><Current dt:dt="…	75.028	2527386	2523886	2527386	2523876	1	left	-259228067	2017-10-05	15:56:14	13:56:14	female	137156	59817	-1	59796	145668	137183	-1	137156	511059	473923	-1	473897	12				2	5	10	phaseINVFAce	phaseXPface	7	NF27	1309256	1308956	1309256	1308947	l	1308947	1307223	1308947	1307213	1724
GofDak_1024-768_new	14	3	24	<?xml version="1.0"?>\n<Clock xmlns:dt="urn:schemas-microsoft-com:datatypes"><Description dt:dt="string">E-Prime Primary Realtime Clock</Description><StartTime><Timestamp dt:dt="int">0</Timestamp><DateUtc dt:dt="string">2017-05-10T13:56:14Z</DateUtc></StartTime><FrequencyChanges><FrequencyChange><Frequency dt:dt="r8">3312919</Frequency><Timestamp dt:dt="r8">72754555527</Timestamp><Current dt:dt="…	75.028	2527386	2523886	2527386	2523876	1	left	-259228067	2017-10-05	15:56:14	13:56:14	female	137156	59817	-1	59796	145668	137183	-1	137156	511059	473923	-1	473897	12				2	5	10	phaseINVFAce	phaseXPface	8	NM03	1312548	1312248	1312548	1312235	d	1312235	1310648	1312235	1310637	1587
GofDak_1024-768_new	14	3	24	<?xml version="1.0"?>\n<Clock xmlns:dt="urn:schemas-microsoft-com:datatypes"><Description dt:dt="string">E-Prime Primary Realtime Clock</Description><StartTime><Timestamp dt:dt="int">0</Timestamp><DateUtc dt:dt="string">2017-05-10T13:56:14Z</DateUtc></StartTime><FrequencyChanges><FrequencyChange><Frequency dt:dt="r8">3312919</Frequency><Timestamp dt:dt="r8">72754555527</Timestamp><Current dt:dt="…	75.028	2527386	2523886	2527386	2523876	1	left	-259228067	2017-10-05	15:56:14	13:56:14	female	137156	59817	-1	59796	145668	137183	-1	137156	511059	473923	-1	473897	12				2	5	10	phaseINVFAce	phaseXPface	9	NF02	1315907	1315607	1315907	1315597	l	1315597	1313874	1315597	1313861	1723
GofDak_1024-768_new	14	3	24	<?xml version="1.0"?>\n<Clock xmlns:dt="urn:schemas-microsoft-com:datatypes"><Description dt:dt="string">E-Prime Primary Realtime Clock</Description><StartTime><Timestamp dt:dt="int">0</Timestamp><DateUtc dt:dt="string">2017-05-10T13:56:14Z</DateUtc></StartTime><FrequencyChanges><FrequencyChange><Frequency dt:dt="r8">3312919</Frequency><Timestamp dt:dt="r8">72754555527</Timestamp><Current dt:dt="…	75.028	2527386	2523886	2527386	2523876	1	left	-259228067	2017-10-05	15:56:14	13:56:14	female	137156	59817	-1	59796	145668	137183	-1	137156	511059	473923	-1	473897	12				2	5	10	phaseINVFAce	phaseXPface	10	NM10	1319199	1318899	1319199	1318885	l	1318885	1317339	1318885	1317333	1546
GofDak_1024-768_new	14	3	24	<?xml version="1.0"?>\n<Clock xmlns:dt="urn:schemas-microsoft-com:datatypes"><Description dt:dt="string">E-Prime Primary Realtime Clock</Description><StartTime><Timestamp dt:dt="int">0</Timestamp><DateUtc dt:dt="string">2017-05-10T13:56:14Z</DateUtc></StartTime><FrequencyChanges><FrequencyChange><Frequency dt:dt="r8">3312919</Frequency><Timestamp dt:dt="r8">72754555527</Timestamp><Current dt:dt="…	75.028	2527386	2523886	2527386	2523876	1	left	-259228067	2017-10-05	15:56:14	13:56:14	female	137156	59817	-1	59796	145668	137183	-1	137156	511059	473923	-1	473897	12				2	5	10	phaseINVFAce	phaseXPface	11	NF106	1322731	1322431	1322731	1322422	d	1322422	1320605	1322422	1320589	1817
GofDak_1024-768_new	14	3	24	<?xml version="1.0"?>\n<Clock xmlns:dt="urn:schemas-microsoft-com:datatypes"><Description dt:dt="string">E-Prime Primary Realtime Clock</Description><StartTime><Timestamp dt:dt="int">0</Timestamp><DateUtc dt:dt="string">2017-05-10T13:56:14Z</DateUtc></StartTime><FrequencyChanges><FrequencyChange><Frequency dt:dt="r8">3312919</Frequency><Timestamp dt:dt="r8">72754555527</Timestamp><Current dt:dt="…	75.028	2527386	2523886	2527386	2523876	1	left	-259228067	2017-10-05	15:56:14	13:56:14	female	137156	59817	-1	59796	145668	137183	-1	137156	511059	473923	-1	473897	12				2	5	10	phaseINVFAce	phaseXPface	12	NM10	1327022	1326722	1327022	1326713	d	1326713	1324803	1326713	1324789	1910
GofDak_1024-768_new	14	3	24	<?xml version="1.0"?>\n<Clock xmlns:dt="urn:schemas-microsoft-com:datatypes"><Description dt:dt="string">E-Prime Primary Realtime Clock</Description><StartTime><Timestamp dt:dt="int">0</Timestamp><DateUtc dt:dt="string">2017-05-10T13:56:14Z</DateUtc></StartTime><FrequencyChanges><FrequencyChange><Frequency dt:dt="r8">3312919</Frequency><Timestamp dt:dt="r8">72754555527</Timestamp><Current dt:dt="…	75.028	2527386	2523886	2527386	2523876	1	left	-259228067	2017-10-05	15:56:14	13:56:14	female	137156	59817	-1	59796	145668	137183	-1	137156	511059	473923	-1	473897	12				2	5	10	phaseINVFAce	phaseXPface	13	NM13	1330834	1330534	1330834	1330531	d	1330531	1328548	1330531	1328532	1983
GofDak_1024-768_new	14	3	24	<?xml version="1.0"?>\n<Clock xmlns:dt="urn:schemas-microsoft-com:datatypes"><Description dt:dt="string">E-Prime Primary Realtime Clock</Description><StartTime><Timestamp dt:dt="int">0</Timestamp><DateUtc dt:dt="string">2017-05-10T13:56:14Z</DateUtc></StartTime><FrequencyChanges><FrequencyChange><Frequency dt:dt="r8">3312919</Frequency><Timestamp dt:dt="r8">72754555527</Timestamp><Current dt:dt="…	75.028	2527386	2523886	2527386	2523876	1	left	-259228067	2017-10-05	15:56:14	13:56:14	female	137156	59817	-1	59796	145668	137183	-1	137156	511059	473923	-1	473897	12				2	5	10	phaseINVFAce	phaseXPface	14	NM21	1334273	1333973	1334273	1333964	d	1333964	1332147	1333964	1332140	1817
GofDak_1024-768_new	14	3	24	<?xml version="1.0"?>\n<Clock xmlns:dt="urn:schemas-microsoft-com:datatypes"><Description dt:dt="string">E-Prime Primary Realtime Clock</Description><StartTime><Timestamp dt:dt="int">0</Timestamp><DateUtc dt:dt="string">2017-05-10T13:56:14Z</DateUtc></StartTime><FrequencyChanges><FrequencyChange><Frequency dt:dt="r8">3312919</Frequency><Timestamp dt:dt="r8">72754555527</Timestamp><Current dt:dt="…	75.028	2527386	2523886	2527386	2523876	1	left	-259228067	2017-10-05	15:56:14	13:56:14	female	137156	59817	-1	59796	145668	137183	-1	137156	511059	473923	-1	473897	12				2	5	10	phaseINVFAce	phaseXPface	15	NF04	1338139	1337839	1338139	1337836	d	1337836	1335986	1337836	1335972	1850
GofDak_1024-768_new	14	3	24	<?xml version="1.0"?>\n<Clock xmlns:dt="urn:schemas-microsoft-com:datatypes"><Description dt:dt="string">E-Prime Primary Realtime Clock</Description><StartTime><Timestamp dt:dt="int">0</Timestamp><DateUtc dt:dt="string">2017-05-10T13:56:14Z</DateUtc></StartTime><FrequencyChanges><FrequencyChange><Frequency dt:dt="r8">3312919</Frequency><Timestamp dt:dt="r8">72754555527</Timestamp><Current dt:dt="…	75.028	2527386	2523886	2527386	2523876	1	left	-259228067	2017-10-05	15:56:14	13:56:14	female	137156	59817	-1	59796	145668	137183	-1	137156	511059	473923	-1	473897	12				2	5	10	phaseINVFAce	phaseXPface	16	NM21	1341884	1341584	1341884	1341578	d	1341578	1339917	1341578	1339900	1661
GofDak_1024-768_new	14	3	24	<?xml version="1.0"?>\n<Clock xmlns:dt="urn:schemas-microsoft-com:datatypes"><Description dt:dt="string">E-Prime Primary Realtime Clock</Description><StartTime><Timestamp dt:dt="int">0</Timestamp><DateUtc dt:dt="string">2017-05-10T13:56:14Z</DateUtc></StartTime><FrequencyChanges><FrequencyChange><Frequency dt:dt="r8">3312919</Frequency><Timestamp dt:dt="r8">72754555527</Timestamp><Current dt:dt="…	75.028	2527386	2523886	2527386	2523876	1	left	-259228067	2017-10-05	15:56:14	13:56:14	female	137156	59817	-1	59796	145668	137183	-1	137156	511059	473923	-1	473897	12				2	5	10	phaseINVFAce	phaseXPface	17	NM13	1345309	1345009	1345309	1345002	d	1345002	1343476	1345002	1343468	1526
GofDak_1024-768_new	14	3	24	<?xml version="1.0"?>\n<Clock xmlns:dt="urn:schemas-microsoft-com:datatypes"><Description dt:dt="string">E-Prime Primary Realtime Clock</Description><StartTime><Timestamp dt:dt="int">0</Timestamp><DateUtc dt:dt="string">2017-05-10T13:56:14Z</DateUtc></StartTime><FrequencyChanges><FrequencyChange><Frequency dt:dt="r8">3312919</Frequency><Timestamp dt:dt="r8">72754555527</Timestamp><Current dt:dt="…	75.028	2527386	2523886	2527386	2523876	1	left	-259228067	2017-10-05	15:56:14	13:56:14	female	137156	59817	-1	59796	145668	137183	-1	137156	511059	473923	-1	473897	12				2	5	10	phaseINVFAce	phaseXPface	18	NM04	1348641	1348341	1348641	1348329	d	1348329	1346675	1348329	1346668	1654
GofDak_1024-768_new	14	3	24	<?xml version="1.0"?>\n<Clock xmlns:dt="urn:schemas-microsoft-com:datatypes"><Description dt:dt="string">E-Prime Primary Realtime Clock</Description><StartTime><Timestamp dt:dt="int">0</Timestamp><DateUtc dt:dt="string">2017-05-10T13:56:14Z</DateUtc></StartTime><FrequencyChanges><FrequencyChange><Frequency dt:dt="r8">3312919</Frequency><Timestamp dt:dt="r8">72754555527</Timestamp><Current dt:dt="…	75.028	2527386	2523886	2527386	2523876	1	left	-259228067	2017-10-05	15:56:14	13:56:14	female	137156	59817	-1	59796	145668	137183	-1	137156	511059	473923	-1	473897	12				2	5	10	phaseINVFAce	phaseXPface	19	NM09	1353319	1353019	1353319	1353015	d	1353015	1351287	1353015	1351275	1728
GofDak_1024-768_new	14	3	24	<?xml version="1.0"?>\n<Clock xmlns:dt="urn:schemas-microsoft-com:datatypes"><Description dt:dt="string">E-Prime Primary Realtime Clock</Description><StartTime><Timestamp dt:dt="int">0</Timestamp><DateUtc dt:dt="string">2017-05-10T13:56:14Z</DateUtc></StartTime><FrequencyChanges><FrequencyChange><Frequency dt:dt="r8">3312919</Frequency><Timestamp dt:dt="r8">72754555527</Timestamp><Current dt:dt="…	75.028	2527386	2523886	2527386	2523876	1	left	-259228067	2017-10-05	15:56:14	13:56:14	female	137156	59817	-1	59796	145668	137183	-1	137156	511059	473923	-1	473897	12				2	5	10	phaseINVFAce	phaseXPface	20	NM101	1357118	1356818	1357118	1356810	l	1356810	1354845	1356810	1354827	1965
GofDak_1024-768_new	14	3	24	<?xml version="1.0"?>\n<Clock xmlns:dt="urn:schemas-microsoft-com:datatypes"><Description dt:dt="string">E-Prime Primary Realtime Clock</Description><StartTime><Timestamp dt:dt="int">0</Timestamp><DateUtc dt:dt="string">2017-05-10T13:56:14Z</DateUtc></StartTime><FrequencyChanges><FrequencyChange><Frequency dt:dt="r8">3312919</Frequency><Timestamp dt:dt="r8">72754555527</Timestamp><Current dt:dt="…	75.028	2527386	2523886	2527386	2523876	1	left	-259228067	2017-10-05	15:56:14	13:56:14	female	137156	59817	-1	59796	145668	137183	-1	137156	511059	473923	-1	473897	13				1	6	11	phaseUPFAce	phaseXPface	1	NM13	1361103	1360803	1361103	1360795	d	1360795	1359257	1360795	1359251	1538
GofDak_1024-768_new	14	3	24	<?xml version="1.0"?>\n<Clock xmlns:dt="urn:schemas-microsoft-com:datatypes"><Description dt:dt="string">E-Prime Primary Realtime Clock</Description><StartTime><Timestamp dt:dt="int">0</Timestamp><DateUtc dt:dt="string">2017-05-10T13:56:14Z</DateUtc></StartTime><FrequencyChanges><FrequencyChange><Frequency dt:dt="r8">3312919</Frequency><Timestamp dt:dt="r8">72754555527</Timestamp><Current dt:dt="…	75.028	2527386	2523886	2527386	2523876	1	left	-259228067	2017-10-05	15:56:14	13:56:14	female	137156	59817	-1	59796	145668	137183	-1	137156	511059	473923	-1	473897	13				1	6	11	phaseUPFAce	phaseXPface	2	NF27	1364755	1364455	1364755	1364443	l	1364443	1362789	1364443	1362771	1654
GofDak_1024-768_new	14	3	24	<?xml version="1.0"?>\n<Clock xmlns:dt="urn:schemas-microsoft-com:datatypes"><Description dt:dt="string">E-Prime Primary Realtime Clock</Description><StartTime><Timestamp dt:dt="int">0</Timestamp><DateUtc dt:dt="string">2017-05-10T13:56:14Z</DateUtc></StartTime><FrequencyChanges><FrequencyChange><Frequency dt:dt="r8">3312919</Frequency><Timestamp dt:dt="r8">72754555527</Timestamp><Current dt:dt="…	75.028	2527386	2523886	2527386	2523876	1	left	-259228067	2017-10-05	15:56:14	13:56:14	female	137156	59817	-1	59796	145668	137183	-1	137156	511059	473923	-1	473897	13				1	6	11	phaseUPFAce	phaseXPface	3	NM04	1368514	1368214	1368514	1368202	d	1368202	1366268	1368202	1366251	1934
GofDak_1024-768_new	14	3	24	<?xml version="1.0"?>\n<Clock xmlns:dt="urn:schemas-microsoft-com:datatypes"><Description dt:dt="string">E-Prime Primary Realtime Clock</Description><StartTime><Timestamp dt:dt="int">0</Timestamp><DateUtc dt:dt="string">2017-05-10T13:56:14Z</DateUtc></StartTime><FrequencyChanges><FrequencyChange><Frequency dt:dt="r8">3312919</Frequency><Timestamp dt:dt="r8">72754555527</Timestamp><Current dt:dt="…	75.028	2527386	2523886	2527386	2523876	1	left	-259228067	2017-10-05	15:56:14	13:56:14	female	137156	59817	-1	59796	145668	137183	-1	137156	511059	473923	-1	473897	13				1	6	11	phaseUPFAce	phaseXPface	4	NM02	1371566	1371266	1371566	1371253	l	1371253	1369560	1371253	1369546	1693
GofDak_1024-768_new	14	3	24	<?xml version="1.0"?>\n<Clock xmlns:dt="urn:schemas-microsoft-com:datatypes"><Description dt:dt="string">E-Prime Primary Realtime Clock</Description><StartTime><Timestamp dt:dt="int">0</Timestamp><DateUtc dt:dt="string">2017-05-10T13:56:14Z</DateUtc></StartTime><FrequencyChanges><FrequencyChange><Frequency dt:dt="r8">3312919</Frequency><Timestamp dt:dt="r8">72754555527</Timestamp><Current dt:dt="…	75.028	2527386	2523886	2527386	2523876	1	left	-259228067	2017-10-05	15:56:14	13:56:14	female	137156	59817	-1	59796	145668	137183	-1	137156	511059	473923	-1	473897	13				1	6	11	phaseUPFAce	phaseXPface	5	NM03	1374951	1374651	1374951	1374647	l	1374647	1372972	1374647	1372962	1675
GofDak_1024-768_new	14	3	24	<?xml version="1.0"?>\n<Clock xmlns:dt="urn:schemas-microsoft-com:datatypes"><Description dt:dt="string">E-Prime Primary Realtime Clock</Description><StartTime><Timestamp dt:dt="int">0</Timestamp><DateUtc dt:dt="string">2017-05-10T13:56:14Z</DateUtc></StartTime><FrequencyChanges><FrequencyChange><Frequency dt:dt="r8">3312919</Frequency><Timestamp dt:dt="r8">72754555527</Timestamp><Current dt:dt="…	75.028	2527386	2523886	2527386	2523876	1	left	-259228067	2017-10-05	15:56:14	13:56:14	female	137156	59817	-1	59796	145668	137183	-1	137156	511059	473923	-1	473897	13				1	6	11	phaseUPFAce	phaseXPface	6	NF106	1378496	1378196	1378496	1378187	d	1378187	1376464	1378187	1376458	1723
GofDak_1024-768_new	14	3	24	<?xml version="1.0"?>\n<Clock xmlns:dt="urn:schemas-microsoft-com:datatypes"><Description dt:dt="string">E-Prime Primary Realtime Clock</Description><StartTime><Timestamp dt:dt="int">0</Timestamp><DateUtc dt:dt="string">2017-05-10T13:56:14Z</DateUtc></StartTime><FrequencyChanges><FrequencyChange><Frequency dt:dt="r8">3312919</Frequency><Timestamp dt:dt="r8">72754555527</Timestamp><Current dt:dt="…	75.028	2527386	2523886	2527386	2523876	1	left	-259228067	2017-10-05	15:56:14	13:56:14	female	137156	59817	-1	59796	145668	137183	-1	137156	511059	473923	-1	473897	13				1	6	11	phaseUPFAce	phaseXPface	7	NF06	1381775	1381475	1381775	1381469	l	1381469	1379583	1381469	1379570	1886
GofDak_1024-768_new	14	3	24	<?xml version="1.0"?>\n<Clock xmlns:dt="urn:schemas-microsoft-com:datatypes"><Description dt:dt="string">E-Prime Primary Realtime Clock</Description><StartTime><Timestamp dt:dt="int">0</Timestamp><DateUtc dt:dt="string">2017-05-10T13:56:14Z</DateUtc></StartTime><FrequencyChanges><FrequencyChange><Frequency dt:dt="r8">3312919</Frequency><Timestamp dt:dt="r8">72754555527</Timestamp><Current dt:dt="…	75.028	2527386	2523886	2527386	2523876	1	left	-259228067	2017-10-05	15:56:14	13:56:14	female	137156	59817	-1	59796	145668	137183	-1	137156	511059	473923	-1	473897	13				1	6	11	phaseUPFAce	phaseXPface	8	NF106	1385014	1384714	1385014	1384710	d	1384710	1383168	1384710	1383162	1542
GofDak_1024-768_new	14	3	24	<?xml version="1.0"?>\n<Clock xmlns:dt="urn:schemas-microsoft-com:datatypes"><Description dt:dt="string">E-Prime Primary Realtime Clock</Description><StartTime><Timestamp dt:dt="int">0</Timestamp><DateUtc dt:dt="string">2017-05-10T13:56:14Z</DateUtc></StartTime><FrequencyChanges><FrequencyChange><Frequency dt:dt="r8">3312919</Frequency><Timestamp dt:dt="r8">72754555527</Timestamp><Current dt:dt="…	75.028	2527386	2523886	2527386	2523876	1	left	-259228067	2017-10-05	15:56:14	13:56:14	female	137156	59817	-1	59796	145668	137183	-1	137156	511059	473923	-1	473897	13				1	6	11	phaseUPFAce	phaseXPface	9	NM09	1388439	1388139	1388439	1388127	l	1388127	1386207	1388127	1386202	1920
GofDak_1024-768_new	14	3	24	<?xml version="1.0"?>\n<Clock xmlns:dt="urn:schemas-microsoft-com:datatypes"><Description dt:dt="string">E-Prime Primary Realtime Clock</Description><StartTime><Timestamp dt:dt="int">0</Timestamp><DateUtc dt:dt="string">2017-05-10T13:56:14Z</DateUtc></StartTime><FrequencyChanges><FrequencyChange><Frequency dt:dt="r8">3312919</Frequency><Timestamp dt:dt="r8">72754555527</Timestamp><Current dt:dt="…	75.028	2527386	2523886	2527386	2523876	1	left	-259228067	2017-10-05	15:56:14	13:56:14	female	137156	59817	-1	59796	145668	137183	-1	137156	511059	473923	-1	473897	13				1	6	11	phaseUPFAce	phaseXPface	10	NF109	1391905	1391605	1391905	1391594	l	1391594	1389672	1391594	1389657	1922
GofDak_1024-768_new	14	3	24	<?xml version="1.0"?>\n<Clock xmlns:dt="urn:schemas-microsoft-com:datatypes"><Description dt:dt="string">E-Prime Primary Realtime Clock</Description><StartTime><Timestamp dt:dt="int">0</Timestamp><DateUtc dt:dt="string">2017-05-10T13:56:14Z</DateUtc></StartTime><FrequencyChanges><FrequencyChange><Frequency dt:dt="r8">3312919</Frequency><Timestamp dt:dt="r8">72754555527</Timestamp><Current dt:dt="…	75.028	2527386	2523886	2527386	2523876	1	left	-259228067	2017-10-05	15:56:14	13:56:14	female	137156	59817	-1	59796	145668	137183	-1	137156	511059	473923	-1	473897	13				1	6	11	phaseUPFAce	phaseXPface	11	NM04	1395330	1395030	1395330	1395020	l	1395020	1393377	1395020	1393361	1643
GofDak_1024-768_new	14	3	24	<?xml version="1.0"?>\n<Clock xmlns:dt="urn:schemas-microsoft-com:datatypes"><Description dt:dt="string">E-Prime Primary Realtime Clock</Description><StartTime><Timestamp dt:dt="int">0</Timestamp><DateUtc dt:dt="string">2017-05-10T13:56:14Z</DateUtc></StartTime><FrequencyChanges><FrequencyChange><Frequency dt:dt="r8">3312919</Frequency><Timestamp dt:dt="r8">72754555527</Timestamp><Current dt:dt="…	75.028	2527386	2523886	2527386	2523876	1	left	-259228067	2017-10-05	15:56:14	13:56:14	female	137156	59817	-1	59796	145668	137183	-1	137156	511059	473923	-1	473897	13				1	6	11	phaseUPFAce	phaseXPface	12	NF01	1398822	1398522	1398822	1398509	d	1398509	1396696	1398509	1396689	1813
GofDak_1024-768_new	14	3	24	<?xml version="1.0"?>\n<Clock xmlns:dt="urn:schemas-microsoft-com:datatypes"><Description dt:dt="string">E-Prime Primary Realtime Clock</Description><StartTime><Timestamp dt:dt="int">0</Timestamp><DateUtc dt:dt="string">2017-05-10T13:56:14Z</DateUtc></StartTime><FrequencyChanges><FrequencyChange><Frequency dt:dt="r8">3312919</Frequency><Timestamp dt:dt="r8">72754555527</Timestamp><Current dt:dt="…	75.028	2527386	2523886	2527386	2523876	1	left	-259228067	2017-10-05	15:56:14	13:56:14	female	137156	59817	-1	59796	145668	137183	-1	137156	511059	473923	-1	473897	13				1	6	11	phaseUPFAce	phaseXPface	13	NF27	1402194	1401894	1402194	1401890	d	1401890	1400241	1401890	1400225	1649
GofDak_1024-768_new	14	3	24	<?xml version="1.0"?>\n<Clock xmlns:dt="urn:schemas-microsoft-com:datatypes"><Description dt:dt="string">E-Prime Primary Realtime Clock</Description><StartTime><Timestamp dt:dt="int">0</Timestamp><DateUtc dt:dt="string">2017-05-10T13:56:14Z</DateUtc></StartTime><FrequencyChanges><FrequencyChange><Frequency dt:dt="r8">3312919</Frequency><Timestamp dt:dt="r8">72754555527</Timestamp><Current dt:dt="…	75.028	2527386	2523886	2527386	2523876	1	left	-259228067	2017-10-05	15:56:14	13:56:14	female	137156	59817	-1	59796	145668	137183	-1	137156	511059	473923	-1	473897	13				1	6	11	phaseUPFAce	phaseXPface	14	NM05	1406326	1406026	1406326	1406011	d	1406011	1404240	1406011	1404225	1771
GofDak_1024-768_new	14	3	24	<?xml version="1.0"?>\n<Clock xmlns:dt="urn:schemas-microsoft-com:datatypes"><Description dt:dt="string">E-Prime Primary Realtime Clock</Description><StartTime><Timestamp dt:dt="int">0</Timestamp><DateUtc dt:dt="string">2017-05-10T13:56:14Z</DateUtc></StartTime><FrequencyChanges><FrequencyChange><Frequency dt:dt="r8">3312919</Frequency><Timestamp dt:dt="r8">72754555527</Timestamp><Current dt:dt="…	75.028	2527386	2523886	2527386	2523876	1	left	-259228067	2017-10-05	15:56:14	13:56:14	female	137156	59817	-1	59796	145668	137183	-1	137156	511059	473923	-1	473897	13				1	6	11	phaseUPFAce	phaseXPface	15	NM02	1409618	1409318	1409618	1409306	d	1409306	1407505	1409306	1407489	1801
GofDak_1024-768_new	14	3	24	<?xml version="1.0"?>\n<Clock xmlns:dt="urn:schemas-microsoft-com:datatypes"><Description dt:dt="string">E-Prime Primary Realtime Clock</Description><StartTime><Timestamp dt:dt="int">0</Timestamp><DateUtc dt:dt="string">2017-05-10T13:56:14Z</DateUtc></StartTime><FrequencyChanges><FrequencyChange><Frequency dt:dt="r8">3312919</Frequency><Timestamp dt:dt="r8">72754555527</Timestamp><Current dt:dt="…	75.028	2527386	2523886	2527386	2523876	1	left	-259228067	2017-10-05	15:56:14	13:56:14	female	137156	59817	-1	59796	145668	137183	-1	137156	511059	473923	-1	473897	13				1	6	11	phaseUPFAce	phaseXPface	16	NF06	1413523	1413223	1413523	1413212	l	1413212	1411224	1413212	1411216	1988
GofDak_1024-768_new	14	3	24	<?xml version="1.0"?>\n<Clock xmlns:dt="urn:schemas-microsoft-com:datatypes"><Description dt:dt="string">E-Prime Primary Realtime Clock</Description><StartTime><Timestamp dt:dt="int">0</Timestamp><DateUtc dt:dt="string">2017-05-10T13:56:14Z</DateUtc></StartTime><FrequencyChanges><FrequencyChange><Frequency dt:dt="r8">3312919</Frequency><Timestamp dt:dt="r8">72754555527</Timestamp><Current dt:dt="…	75.028	2527386	2523886	2527386	2523876	1	left	-259228067	2017-10-05	15:56:14	13:56:14	female	137156	59817	-1	59796	145668	137183	-1	137156	511059	473923	-1	473897	13				1	6	11	phaseUPFAce	phaseXPface	17	NM02	1416709	1416409	1416709	1416394	l	1416394	1414849	1416394	1414832	1545
GofDak_1024-768_new	14	3	24	<?xml version="1.0"?>\n<Clock xmlns:dt="urn:schemas-microsoft-com:datatypes"><Description dt:dt="string">E-Prime Primary Realtime Clock</Description><StartTime><Timestamp dt:dt="int">0</Timestamp><DateUtc dt:dt="string">2017-05-10T13:56:14Z</DateUtc></StartTime><FrequencyChanges><FrequencyChange><Frequency dt:dt="r8">3312919</Frequency><Timestamp dt:dt="r8">72754555527</Timestamp><Current dt:dt="…	75.028	2527386	2523886	2527386	2523876	1	left	-259228067	2017-10-05	15:56:14	13:56:14	female	137156	59817	-1	59796	145668	137183	-1	137156	511059	473923	-1	473897	13				1	6	11	phaseUPFAce	phaseXPface	18	NF06	1420547	1420247	1420547	1420238	d	1420238	1418408	1420238	1418400	1830
GofDak_1024-768_new	14	3	24	<?xml version="1.0"?>\n<Clock xmlns:dt="urn:schemas-microsoft-com:datatypes"><Description dt:dt="string">E-Prime Primary Realtime Clock</Description><StartTime><Timestamp dt:dt="int">0</Timestamp><DateUtc dt:dt="string">2017-05-10T13:56:14Z</DateUtc></StartTime><FrequencyChanges><FrequencyChange><Frequency dt:dt="r8">3312919</Frequency><Timestamp dt:dt="r8">72754555527</Timestamp><Current dt:dt="…	75.028	2527386	2523886	2527386	2523876	1	left	-259228067	2017-10-05	15:56:14	13:56:14	female	137156	59817	-1	59796	145668	137183	-1	137156	511059	473923	-1	473897	13				1	6	11	phaseUPFAce	phaseXPface	19	NM08	1424026	1423726	1424026	1423717	d	1423717	1422033	1423717	1422016	1684
GofDak_1024-768_new	14	3	24	<?xml version="1.0"?>\n<Clock xmlns:dt="urn:schemas-microsoft-com:datatypes"><Description dt:dt="string">E-Prime Primary Realtime Clock</Description><StartTime><Timestamp dt:dt="int">0</Timestamp><DateUtc dt:dt="string">2017-05-10T13:56:14Z</DateUtc></StartTime><FrequencyChanges><FrequencyChange><Frequency dt:dt="r8">3312919</Frequency><Timestamp dt:dt="r8">72754555527</Timestamp><Current dt:dt="…	75.028	2527386	2523886	2527386	2523876	1	left	-259228067	2017-10-05	15:56:14	13:56:14	female	137156	59817	-1	59796	145668	137183	-1	137156	511059	473923	-1	473897	13				1	6	11	phaseUPFAce	phaseXPface	20	NF02	1427558	1427258	1427558	1427244	l	1427244	1425512	1427244	1425504	1732
GofDak_1024-768_new	14	3	24	<?xml version="1.0"?>\n<Clock xmlns:dt="urn:schemas-microsoft-com:datatypes"><Description dt:dt="string">E-Prime Primary Realtime Clock</Description><StartTime><Timestamp dt:dt="int">0</Timestamp><DateUtc dt:dt="string">2017-05-10T13:56:14Z</DateUtc></StartTime><FrequencyChanges><FrequencyChange><Frequency dt:dt="r8">3312919</Frequency><Timestamp dt:dt="r8">72754555527</Timestamp><Current dt:dt="…	75.028	2527386	2523886	2527386	2523876	1	left	-259228067	2017-10-05	15:56:14	13:56:14	female	137156	59817	-1	59796	145668	137183	-1	137156	511059	473923	-1	473897	14				2	6	12	phaseINVFAce	phaseXPface	1	NF11	1431383	1431083	1431383	1431070	l	1431070	1429084	1431070	1429072	1986
GofDak_1024-768_new	14	3	24	<?xml version="1.0"?>\n<Clock xmlns:dt="urn:schemas-microsoft-com:datatypes"><Description dt:dt="string">E-Prime Primary Realtime Clock</Description><StartTime><Timestamp dt:dt="int">0</Timestamp><DateUtc dt:dt="string">2017-05-10T13:56:14Z</DateUtc></StartTime><FrequencyChanges><FrequencyChange><Frequency dt:dt="r8">3312919</Frequency><Timestamp dt:dt="r8">72754555527</Timestamp><Current dt:dt="…	75.028	2527386	2523886	2527386	2523876	1	left	-259228067	2017-10-05	15:56:14	13:56:14	female	137156	59817	-1	59796	145668	137183	-1	137156	511059	473923	-1	473897	14				2	6	12	phaseINVFAce	phaseXPface	2	NM10	1435075	1434775	1435075	1434762	d	1434762	1432776	1434762	1432759	1986
GofDak_1024-768_new	14	3	24	<?xml version="1.0"?>\n<Clock xmlns:dt="urn:schemas-microsoft-com:datatypes"><Description dt:dt="string">E-Prime Primary Realtime Clock</Description><StartTime><Timestamp dt:dt="int">0</Timestamp><DateUtc dt:dt="string">2017-05-10T13:56:14Z</DateUtc></StartTime><FrequencyChanges><FrequencyChange><Frequency dt:dt="r8">3312919</Frequency><Timestamp dt:dt="r8">72754555527</Timestamp><Current dt:dt="…	75.028	2527386	2523886	2527386	2523876	1	left	-259228067	2017-10-05	15:56:14	13:56:14	female	137156	59817	-1	59796	145668	137183	-1	137156	511059	473923	-1	473897	14				2	6	12	phaseINVFAce	phaseXPface	3	NF106	1438527	1438227	1438527	1438222	d	1438222	1436455	1438222	1436439	1767
GofDak_1024-768_new	14	3	24	<?xml version="1.0"?>\n<Clock xmlns:dt="urn:schemas-microsoft-com:datatypes"><Description dt:dt="string">E-Prime Primary Realtime Clock</Description><StartTime><Timestamp dt:dt="int">0</Timestamp><DateUtc dt:dt="string">2017-05-10T13:56:14Z</DateUtc></StartTime><FrequencyChanges><FrequencyChange><Frequency dt:dt="r8">3312919</Frequency><Timestamp dt:dt="r8">72754555527</Timestamp><Current dt:dt="…	75.028	2527386	2523886	2527386	2523876	1	left	-259228067	2017-10-05	15:56:14	13:56:14	female	137156	59817	-1	59796	145668	137183	-1	137156	511059	473923	-1	473897	14				2	6	12	phaseINVFAce	phaseXPface	4	NF02	1442246	1441946	1442246	1441931	l	1441931	1440200	1441931	1440183	1731
GofDak_1024-768_new	14	3	24	<?xml version="1.0"?>\n<Clock xmlns:dt="urn:schemas-microsoft-com:datatypes"><Description dt:dt="string">E-Prime Primary Realtime Clock</Description><StartTime><Timestamp dt:dt="int">0</Timestamp><DateUtc dt:dt="string">2017-05-10T13:56:14Z</DateUtc></StartTime><FrequencyChanges><FrequencyChange><Frequency dt:dt="r8">3312919</Frequency><Timestamp dt:dt="r8">72754555527</Timestamp><Current dt:dt="…	75.028	2527386	2523886	2527386	2523876	1	left	-259228067	2017-10-05	15:56:14	13:56:14	female	137156	59817	-1	59796	145668	137183	-1	137156	511059	473923	-1	473897	14				2	6	12	phaseINVFAce	phaseXPface	5	NM08	1445538	1445238	1445538	1445232	d	1445232	1443705	1445232	1443695	1527
GofDak_1024-768_new	14	3	24	<?xml version="1.0"?>\n<Clock xmlns:dt="urn:schemas-microsoft-com:datatypes"><Description dt:dt="string">E-Prime Primary Realtime Clock</Description><StartTime><Timestamp dt:dt="int">0</Timestamp><DateUtc dt:dt="string">2017-05-10T13:56:14Z</DateUtc></StartTime><FrequencyChanges><FrequencyChange><Frequency dt:dt="r8">3312919</Frequency><Timestamp dt:dt="r8">72754555527</Timestamp><Current dt:dt="…	75.028	2527386	2523886	2527386	2523876	1	left	-259228067	2017-10-05	15:56:14	13:56:14	female	137156	59817	-1	59796	145668	137183	-1	137156	511059	473923	-1	473897	14				2	6	12	phaseINVFAce	phaseXPface	6	NF109	1449137	1448837	1449137	1448823	l	1448823	1447024	1448823	1447007	1799
GofDak_1024-768_new	14	3	24	<?xml version="1.0"?>\n<Clock xmlns:dt="urn:schemas-microsoft-com:datatypes"><Description dt:dt="string">E-Prime Primary Realtime Clock</Description><StartTime><Timestamp dt:dt="int">0</Timestamp><DateUtc dt:dt="string">2017-05-10T13:56:14Z</DateUtc></StartTime><FrequencyChanges><FrequencyChange><Frequency dt:dt="r8">3312919</Frequency><Timestamp dt:dt="r8">72754555527</Timestamp><Current dt:dt="…	75.028	2527386	2523886	2527386	2523876	1	left	-259228067	2017-10-05	15:56:14	13:56:14	female	137156	59817	-1	59796	145668	137183	-1	137156	511059	473923	-1	473897	14				2	6	12	phaseINVFAce	phaseXPface	7	NM08	1452242	1451942	1452242	1451927	d	1451927	1450356	1451927	1450343	1571
GofDak_1024-768_new	14	3	24	<?xml version="1.0"?>\n<Clock xmlns:dt="urn:schemas-microsoft-com:datatypes"><Description dt:dt="string">E-Prime Primary Realtime Clock</Description><StartTime><Timestamp dt:dt="int">0</Timestamp><DateUtc dt:dt="string">2017-05-10T13:56:14Z</DateUtc></StartTime><FrequencyChanges><FrequencyChange><Frequency dt:dt="r8">3312919</Frequency><Timestamp dt:dt="r8">72754555527</Timestamp><Current dt:dt="…	75.028	2527386	2523886	2527386	2523876	1	left	-259228067	2017-10-05	15:56:14	13:56:14	female	137156	59817	-1	59796	145668	137183	-1	137156	511059	473923	-1	473897	14				2	6	12	phaseINVFAce	phaseXPface	8	NF105	1457200	1456900	1457200	1456893	l	1456893	1455008	1456893	1454998	1885
GofDak_1024-768_new	14	3	24	<?xml version="1.0"?>\n<Clock xmlns:dt="urn:schemas-microsoft-com:datatypes"><Description dt:dt="string">E-Prime Primary Realtime Clock</Description><StartTime><Timestamp dt:dt="int">0</Timestamp><DateUtc dt:dt="string">2017-05-10T13:56:14Z</DateUtc></StartTime><FrequencyChanges><FrequencyChange><Frequency dt:dt="r8">3312919</Frequency><Timestamp dt:dt="r8">72754555527</Timestamp><Current dt:dt="…	75.028	2527386	2523886	2527386	2523876	1	left	-259228067	2017-10-05	15:56:14	13:56:14	female	137156	59817	-1	59796	145668	137183	-1	137156	511059	473923	-1	473897	14				2	6	12	phaseINVFAce	phaseXPface	9	NF09	1460359	1460059	1460359	1460049	d	1460049	1458500	1460049	1458486	1549
GofDak_1024-768_new	14	3	24	<?xml version="1.0"?>\n<Clock xmlns:dt="urn:schemas-microsoft-com:datatypes"><Description dt:dt="string">E-Prime Primary Realtime Clock</Description><StartTime><Timestamp dt:dt="int">0</Timestamp><DateUtc dt:dt="string">2017-05-10T13:56:14Z</DateUtc></StartTime><FrequencyChanges><FrequencyChange><Frequency dt:dt="r8">3312919</Frequency><Timestamp dt:dt="r8">72754555527</Timestamp><Current dt:dt="…	75.028	2527386	2523886	2527386	2523876	1	left	-259228067	2017-10-05	15:56:14	13:56:14	female	137156	59817	-1	59796	145668	137183	-1	137156	511059	473923	-1	473897	14				2	6	12	phaseINVFAce	phaseXPface	10	NF04	1463704	1463404	1463704	1463399	d	1463399	1461752	1463399	1461742	1647
GofDak_1024-768_new	14	3	24	<?xml version="1.0"?>\n<Clock xmlns:dt="urn:schemas-microsoft-com:datatypes"><Description dt:dt="string">E-Prime Primary Realtime Clock</Description><StartTime><Timestamp dt:dt="int">0</Timestamp><DateUtc dt:dt="string">2017-05-10T13:56:14Z</DateUtc></StartTime><FrequencyChanges><FrequencyChange><Frequency dt:dt="r8">3312919</Frequency><Timestamp dt:dt="r8">72754555527</Timestamp><Current dt:dt="…	75.028	2527386	2523886	2527386	2523876	1	left	-259228067	2017-10-05	15:56:14	13:56:14	female	137156	59817	-1	59796	145668	137183	-1	137156	511059	473923	-1	473897	14				2	6	12	phaseINVFAce	phaseXPface	11	NF09	1467836	1467536	1467836	1467523	d	1467523	1465764	1467523	1465750	1759
GofDak_1024-768_new	14	3	24	<?xml version="1.0"?>\n<Clock xmlns:dt="urn:schemas-microsoft-com:datatypes"><Description dt:dt="string">E-Prime Primary Realtime Clock</Description><StartTime><Timestamp dt:dt="int">0</Timestamp><DateUtc dt:dt="string">2017-05-10T13:56:14Z</DateUtc></StartTime><FrequencyChanges><FrequencyChange><Frequency dt:dt="r8">3312919</Frequency><Timestamp dt:dt="r8">72754555527</Timestamp><Current dt:dt="…	75.028	2527386	2523886	2527386	2523876	1	left	-259228067	2017-10-05	15:56:14	13:56:14	female	137156	59817	-1	59796	145668	137183	-1	137156	511059	473923	-1	473897	14				2	6	12	phaseINVFAce	phaseXPface	12	NF27	1471395	1471095	1471395	1471083	d	1471083	1469309	1471083	1469294	1774
GofDak_1024-768_new	14	3	24	<?xml version="1.0"?>\n<Clock xmlns:dt="urn:schemas-microsoft-com:datatypes"><Description dt:dt="string">E-Prime Primary Realtime Clock</Description><StartTime><Timestamp dt:dt="int">0</Timestamp><DateUtc dt:dt="string">2017-05-10T13:56:14Z</DateUtc></StartTime><FrequencyChanges><FrequencyChange><Frequency dt:dt="r8">3312919</Frequency><Timestamp dt:dt="r8">72754555527</Timestamp><Current dt:dt="…	75.028	2527386	2523886	2527386	2523876	1	left	-259228067	2017-10-05	15:56:14	13:56:14	female	137156	59817	-1	59796	145668	137183	-1	137156	511059	473923	-1	473897	14				2	6	12	phaseINVFAce	phaseXPface	13	NM21	1475793	1475493	1475793	1475486	l	1475486	1473614	1475486	1473598	1872
GofDak_1024-768_new	14	3	24	<?xml version="1.0"?>\n<Clock xmlns:dt="urn:schemas-microsoft-com:datatypes"><Description dt:dt="string">E-Prime Primary Realtime Clock</Description><StartTime><Timestamp dt:dt="int">0</Timestamp><DateUtc dt:dt="string">2017-05-10T13:56:14Z</DateUtc></StartTime><FrequencyChanges><FrequencyChange><Frequency dt:dt="r8">3312919</Frequency><Timestamp dt:dt="r8">72754555527</Timestamp><Current dt:dt="…	75.028	2527386	2523886	2527386	2523876	1	left	-259228067	2017-10-05	15:56:14	13:56:14	female	137156	59817	-1	59796	145668	137183	-1	137156	511059	473923	-1	473897	14				2	6	12	phaseINVFAce	phaseXPface	14	NF02	1479032	1478732	1479032	1478726	d	1478726	1477053	1478726	1477045	1673
GofDak_1024-768_new	14	3	24	<?xml version="1.0"?>\n<Clock xmlns:dt="urn:schemas-microsoft-com:datatypes"><Description dt:dt="string">E-Prime Primary Realtime Clock</Description><StartTime><Timestamp dt:dt="int">0</Timestamp><DateUtc dt:dt="string">2017-05-10T13:56:14Z</DateUtc></StartTime><FrequencyChanges><FrequencyChange><Frequency dt:dt="r8">3312919</Frequency><Timestamp dt:dt="r8">72754555527</Timestamp><Current dt:dt="…	75.028	2527386	2523886	2527386	2523876	1	left	-259228067	2017-10-05	15:56:14	13:56:14	female	137156	59817	-1	59796	145668	137183	-1	137156	511059	473923	-1	473897	14				2	6	12	phaseINVFAce	phaseXPface	15	NF02	1482577	1482277	1482577	1482269	d	1482269	1480491	1482269	1480485	1778
GofDak_1024-768_new	14	3	24	<?xml version="1.0"?>\n<Clock xmlns:dt="urn:schemas-microsoft-com:datatypes"><Description dt:dt="string">E-Prime Primary Realtime Clock</Description><StartTime><Timestamp dt:dt="int">0</Timestamp><DateUtc dt:dt="string">2017-05-10T13:56:14Z</DateUtc></StartTime><FrequencyChanges><FrequencyChange><Frequency dt:dt="r8">3312919</Frequency><Timestamp dt:dt="r8">72754555527</Timestamp><Current dt:dt="…	75.028	2527386	2523886	2527386	2523876	1	left	-259228067	2017-10-05	15:56:14	13:56:14	female	137156	59817	-1	59796	145668	137183	-1	137156	511059	473923	-1	473897	14				2	6	12	phaseINVFAce	phaseXPface	16	NM101	1485869	1485569	1485869	1485565	d	1485565	1483810	1485565	1483805	1755
GofDak_1024-768_new	14	3	24	<?xml version="1.0"?>\n<Clock xmlns:dt="urn:schemas-microsoft-com:datatypes"><Description dt:dt="string">E-Prime Primary Realtime Clock</Description><StartTime><Timestamp dt:dt="int">0</Timestamp><DateUtc dt:dt="string">2017-05-10T13:56:14Z</DateUtc></StartTime><FrequencyChanges><FrequencyChange><Frequency dt:dt="r8">3312919</Frequency><Timestamp dt:dt="r8">72754555527</Timestamp><Current dt:dt="…	75.028	2527386	2523886	2527386	2523876	1	left	-259228067	2017-10-05	15:56:14	13:56:14	female	137156	59817	-1	59796	145668	137183	-1	137156	511059	473923	-1	473897	14				2	6	12	phaseINVFAce	phaseXPface	17	NM02	1489668	1489368	1489668	1489356	d	1489356	1487449	1489356	1487437	1907
GofDak_1024-768_new	14	3	24	<?xml version="1.0"?>\n<Clock xmlns:dt="urn:schemas-microsoft-com:datatypes"><Description dt:dt="string">E-Prime Primary Realtime Clock</Description><StartTime><Timestamp dt:dt="int">0</Timestamp><DateUtc dt:dt="string">2017-05-10T13:56:14Z</DateUtc></StartTime><FrequencyChanges><FrequencyChange><Frequency dt:dt="r8">3312919</Frequency><Timestamp dt:dt="r8">72754555527</Timestamp><Current dt:dt="…	75.028	2527386	2523886	2527386	2523876	1	left	-259228067	2017-10-05	15:56:14	13:56:14	female	137156	59817	-1	59796	145668	137183	-1	137156	511059	473923	-1	473897	14				2	6	12	phaseINVFAce	phaseXPface	18	NF06	1493853	1493553	1493853	1493539	l	1493539	1491647	1493539	1491637	1892
GofDak_1024-768_new	14	3	24	<?xml version="1.0"?>\n<Clock xmlns:dt="urn:schemas-microsoft-com:datatypes"><Description dt:dt="string">E-Prime Primary Realtime Clock</Description><StartTime><Timestamp dt:dt="int">0</Timestamp><DateUtc dt:dt="string">2017-05-10T13:56:14Z</DateUtc></StartTime><FrequencyChanges><FrequencyChange><Frequency dt:dt="r8">3312919</Frequency><Timestamp dt:dt="r8">72754555527</Timestamp><Current dt:dt="…	75.028	2527386	2523886	2527386	2523876	1	left	-259228067	2017-10-05	15:56:14	13:56:14	female	137156	59817	-1	59796	145668	137183	-1	137156	511059	473923	-1	473897	14				2	6	12	phaseINVFAce	phaseXPface	19	NF109	1497972	1497672	1497972	1497664	l	1497664	1495966	1497664	1495956	1698
GofDak_1024-768_new	14	3	24	<?xml version="1.0"?>\n<Clock xmlns:dt="urn:schemas-microsoft-com:datatypes"><Description dt:dt="string">E-Prime Primary Realtime Clock</Description><StartTime><Timestamp dt:dt="int">0</Timestamp><DateUtc dt:dt="string">2017-05-10T13:56:14Z</DateUtc></StartTime><FrequencyChanges><FrequencyChange><Frequency dt:dt="r8">3312919</Frequency><Timestamp dt:dt="r8">72754555527</Timestamp><Current dt:dt="…	75.028	2527386	2523886	2527386	2523876	1	left	-259228067	2017-10-05	15:56:14	13:56:14	female	137156	59817	-1	59796	145668	137183	-1	137156	511059	473923	-1	473897	14				2	6	12	phaseINVFAce	phaseXPface	20	NF109	1501663	1501363	1501663	1501350	d	1501350	1499391	1501350	1499380	1959
GofDak_1024-768_new	14	3	24	<?xml version="1.0"?>\n<Clock xmlns:dt="urn:schemas-microsoft-com:datatypes"><Description dt:dt="string">E-Prime Primary Realtime Clock</Description><StartTime><Timestamp dt:dt="int">0</Timestamp><DateUtc dt:dt="string">2017-05-10T13:56:14Z</DateUtc></StartTime><FrequencyChanges><FrequencyChange><Frequency dt:dt="r8">3312919</Frequency><Timestamp dt:dt="r8">72754555527</Timestamp><Current dt:dt="…	75.028	2527386	2523886	2527386	2523876	1	left	-259228067	2017-10-05	15:56:14	13:56:14	female	137156	59817	-1	59796	145668	137183	-1	137156	511059	473923	-1	473897	15				2	7	13	phaseINVFAce	phaseXPface	1	NF109	1565839	1565539	1565839	1565526	d	1565526	1563727	1565526	1563714	1799
GofDak_1024-768_new	14	3	24	<?xml version="1.0"?>\n<Clock xmlns:dt="urn:schemas-microsoft-com:datatypes"><Description dt:dt="string">E-Prime Primary Realtime Clock</Description><StartTime><Timestamp dt:dt="int">0</Timestamp><DateUtc dt:dt="string">2017-05-10T13:56:14Z</DateUtc></StartTime><FrequencyChanges><FrequencyChange><Frequency dt:dt="r8">3312919</Frequency><Timestamp dt:dt="r8">72754555527</Timestamp><Current dt:dt="…	75.028	2527386	2523886	2527386	2523876	1	left	-259228067	2017-10-05	15:56:14	13:56:14	female	137156	59817	-1	59796	145668	137183	-1	137156	511059	473923	-1	473897	15				2	7	13	phaseINVFAce	phaseXPface	2	NF06	1569265	1568965	1569265	1568958	l	1568958	1567272	1568958	1567257	1686
GofDak_1024-768_new	14	3	24	<?xml version="1.0"?>\n<Clock xmlns:dt="urn:schemas-microsoft-com:datatypes"><Description dt:dt="string">E-Prime Primary Realtime Clock</Description><StartTime><Timestamp dt:dt="int">0</Timestamp><DateUtc dt:dt="string">2017-05-10T13:56:14Z</DateUtc></StartTime><FrequencyChanges><FrequencyChange><Frequency dt:dt="r8">3312919</Frequency><Timestamp dt:dt="r8">72754555527</Timestamp><Current dt:dt="…	75.028	2527386	2523886	2527386	2523876	1	left	-259228067	2017-10-05	15:56:14	13:56:14	female	137156	59817	-1	59796	145668	137183	-1	137156	511059	473923	-1	473897	15				2	7	13	phaseINVFAce	phaseXPface	3	NM13	1573063	1572763	1573063	1572753	d	1572753	1571124	1572753	1571113	1629
GofDak_1024-768_new	14	3	24	<?xml version="1.0"?>\n<Clock xmlns:dt="urn:schemas-microsoft-com:datatypes"><Description dt:dt="string">E-Prime Primary Realtime Clock</Description><StartTime><Timestamp dt:dt="int">0</Timestamp><DateUtc dt:dt="string">2017-05-10T13:56:14Z</DateUtc></StartTime><FrequencyChanges><FrequencyChange><Frequency dt:dt="r8">3312919</Frequency><Timestamp dt:dt="r8">72754555527</Timestamp><Current dt:dt="…	75.028	2527386	2523886	2527386	2523876	1	left	-259228067	2017-10-05	15:56:14	13:56:14	female	137156	59817	-1	59796	145668	137183	-1	137156	511059	473923	-1	473897	15				2	7	13	phaseINVFAce	phaseXPface	4	NM101	1576315	1576015	1576315	1576013	d	1576013	1574269	1576013	1574257	1744
GofDak_1024-768_new	14	3	24	<?xml version="1.0"?>\n<Clock xmlns:dt="urn:schemas-microsoft-com:datatypes"><Description dt:dt="string">E-Prime Primary Realtime Clock</Description><StartTime><Timestamp dt:dt="int">0</Timestamp><DateUtc dt:dt="string">2017-05-10T13:56:14Z</DateUtc></StartTime><FrequencyChanges><FrequencyChange><Frequency dt:dt="r8">3312919</Frequency><Timestamp dt:dt="r8">72754555527</Timestamp><Current dt:dt="…	75.028	2527386	2523886	2527386	2523876	1	left	-259228067	2017-10-05	15:56:14	13:56:14	female	137156	59817	-1	59796	145668	137183	-1	137156	511059	473923	-1	473897	15				2	7	13	phaseINVFAce	phaseXPface	5	NM101	1579661	1579361	1579661	1579353	d	1579353	1577601	1579353	1577593	1752
GofDak_1024-768_new	14	3	24	<?xml version="1.0"?>\n<Clock xmlns:dt="urn:schemas-microsoft-com:datatypes"><Description dt:dt="string">E-Prime Primary Realtime Clock</Description><StartTime><Timestamp dt:dt="int">0</Timestamp><DateUtc dt:dt="string">2017-05-10T13:56:14Z</DateUtc></StartTime><FrequencyChanges><FrequencyChange><Frequency dt:dt="r8">3312919</Frequency><Timestamp dt:dt="r8">72754555527</Timestamp><Current dt:dt="…	75.028	2527386	2523886	2527386	2523876	1	left	-259228067	2017-10-05	15:56:14	13:56:14	female	137156	59817	-1	59796	145668	137183	-1	137156	511059	473923	-1	473897	15				2	7	13	phaseINVFAce	phaseXPface	6	NF105	1582806	1582506	1582806	1582501	l	1582501	1580960	1582501	1580953	1541
GofDak_1024-768_new	14	3	24	<?xml version="1.0"?>\n<Clock xmlns:dt="urn:schemas-microsoft-com:datatypes"><Description dt:dt="string">E-Prime Primary Realtime Clock</Description><StartTime><Timestamp dt:dt="int">0</Timestamp><DateUtc dt:dt="string">2017-05-10T13:56:14Z</DateUtc></StartTime><FrequencyChanges><FrequencyChange><Frequency dt:dt="r8">3312919</Frequency><Timestamp dt:dt="r8">72754555527</Timestamp><Current dt:dt="…	75.028	2527386	2523886	2527386	2523876	1	left	-259228067	2017-10-05	15:56:14	13:56:14	female	137156	59817	-1	59796	145668	137183	-1	137156	511059	473923	-1	473897	15				2	7	13	phaseINVFAce	phaseXPface	7	NM13	1586725	1586425	1586725	1586415	l	1586415	1584705	1586415	1584696	1710
GofDak_1024-768_new	14	3	24	<?xml version="1.0"?>\n<Clock xmlns:dt="urn:schemas-microsoft-com:datatypes"><Description dt:dt="string">E-Prime Primary Realtime Clock</Description><StartTime><Timestamp dt:dt="int">0</Timestamp><DateUtc dt:dt="string">2017-05-10T13:56:14Z</DateUtc></StartTime><FrequencyChanges><FrequencyChange><Frequency dt:dt="r8">3312919</Frequency><Timestamp dt:dt="r8">72754555527</Timestamp><Current dt:dt="…	75.028	2527386	2523886	2527386	2523876	1	left	-259228067	2017-10-05	15:56:14	13:56:14	female	137156	59817	-1	59796	145668	137183	-1	137156	511059	473923	-1	473897	15				2	7	13	phaseINVFAce	phaseXPface	8	NM05	1590617	1590317	1590617	1590302	l	1590302	1588344	1590302	1588328	1958
GofDak_1024-768_new	14	3	24	<?xml version="1.0"?>\n<Clock xmlns:dt="urn:schemas-microsoft-com:datatypes"><Description dt:dt="string">E-Prime Primary Realtime Clock</Description><StartTime><Timestamp dt:dt="int">0</Timestamp><DateUtc dt:dt="string">2017-05-10T13:56:14Z</DateUtc></StartTime><FrequencyChanges><FrequencyChange><Frequency dt:dt="r8">3312919</Frequency><Timestamp dt:dt="r8">72754555527</Timestamp><Current dt:dt="…	75.028	2527386	2523886	2527386	2523876	1	left	-259228067	2017-10-05	15:56:14	13:56:14	female	137156	59817	-1	59796	145668	137183	-1	137156	511059	473923	-1	473897	15				2	7	13	phaseINVFAce	phaseXPface	9	NF106	1593842	1593542	1593842	1593533	d	1593533	1591929	1593533	1591920	1604
GofDak_1024-768_new	14	3	24	<?xml version="1.0"?>\n<Clock xmlns:dt="urn:schemas-microsoft-com:datatypes"><Description dt:dt="string">E-Prime Primary Realtime Clock</Description><StartTime><Timestamp dt:dt="int">0</Timestamp><DateUtc dt:dt="string">2017-05-10T13:56:14Z</DateUtc></StartTime><FrequencyChanges><FrequencyChange><Frequency dt:dt="r8">3312919</Frequency><Timestamp dt:dt="r8">72754555527</Timestamp><Current dt:dt="…	75.028	2527386	2523886	2527386	2523876	1	left	-259228067	2017-10-05	15:56:14	13:56:14	female	137156	59817	-1	59796	145668	137183	-1	137156	511059	473923	-1	473897	15				2	7	13	phaseINVFAce	phaseXPface	10	NF27	1597241	1596941	1597241	1596931	l	1596931	1595035	1596931	1595024	1896
GofDak_1024-768_new	14	3	24	<?xml version="1.0"?>\n<Clock xmlns:dt="urn:schemas-microsoft-com:datatypes"><Description dt:dt="string">E-Prime Primary Realtime Clock</Description><StartTime><Timestamp dt:dt="int">0</Timestamp><DateUtc dt:dt="string">2017-05-10T13:56:14Z</DateUtc></StartTime><FrequencyChanges><FrequencyChange><Frequency dt:dt="r8">3312919</Frequency><Timestamp dt:dt="r8">72754555527</Timestamp><Current dt:dt="…	75.028	2527386	2523886	2527386	2523876	1	left	-259228067	2017-10-05	15:56:14	13:56:14	female	137156	59817	-1	59796	145668	137183	-1	137156	511059	473923	-1	473897	15				2	7	13	phaseINVFAce	phaseXPface	11	NF11	1600493	1600193	1600493	1600191	d	1600191	1598647	1600191	1598640	1544
GofDak_1024-768_new	14	3	24	<?xml version="1.0"?>\n<Clock xmlns:dt="urn:schemas-microsoft-com:datatypes"><Description dt:dt="string">E-Prime Primary Realtime Clock</Description><StartTime><Timestamp dt:dt="int">0</Timestamp><DateUtc dt:dt="string">2017-05-10T13:56:14Z</DateUtc></StartTime><FrequencyChanges><FrequencyChange><Frequency dt:dt="r8">3312919</Frequency><Timestamp dt:dt="r8">72754555527</Timestamp><Current dt:dt="…	75.028	2527386	2523886	2527386	2523876	1	left	-259228067	2017-10-05	15:56:14	13:56:14	female	137156	59817	-1	59796	145668	137183	-1	137156	511059	473923	-1	473897	15				2	7	13	phaseINVFAce	phaseXPface	12	NF105	1603665	1603365	1603665	1603356	d	1603356	1601672	1603356	1601664	1684
GofDak_1024-768_new	14	3	24	<?xml version="1.0"?>\n<Clock xmlns:dt="urn:schemas-microsoft-com:datatypes"><Description dt:dt="string">E-Prime Primary Realtime Clock</Description><StartTime><Timestamp dt:dt="int">0</Timestamp><DateUtc dt:dt="string">2017-05-10T13:56:14Z</DateUtc></StartTime><FrequencyChanges><FrequencyChange><Frequency dt:dt="r8">3312919</Frequency><Timestamp dt:dt="r8">72754555527</Timestamp><Current dt:dt="…	75.028	2527386	2523886	2527386	2523876	1	left	-259228067	2017-10-05	15:56:14	13:56:14	female	137156	59817	-1	59796	145668	137183	-1	137156	511059	473923	-1	473897	15				2	7	13	phaseINVFAce	phaseXPface	13	NF02	1607597	1607297	1607597	1607283	d	1607283	1605485	1607283	1605479	1798
GofDak_1024-768_new	14	3	24	<?xml version="1.0"?>\n<Clock xmlns:dt="urn:schemas-microsoft-com:datatypes"><Description dt:dt="string">E-Prime Primary Realtime Clock</Description><StartTime><Timestamp dt:dt="int">0</Timestamp><DateUtc dt:dt="string">2017-05-10T13:56:14Z</DateUtc></StartTime><FrequencyChanges><FrequencyChange><Frequency dt:dt="r8">3312919</Frequency><Timestamp dt:dt="r8">72754555527</Timestamp><Current dt:dt="…	75.028	2527386	2523886	2527386	2523876	1	left	-259228067	2017-10-05	15:56:14	13:56:14	female	137156	59817	-1	59796	145668	137183	-1	137156	511059	473923	-1	473897	15				2	7	13	phaseINVFAce	phaseXPface	14	NM04	1611142	1610842	1611142	1610840	d	1610840	1609083	1610840	1609071	1757
GofDak_1024-768_new	14	3	24	<?xml version="1.0"?>\n<Clock xmlns:dt="urn:schemas-microsoft-com:datatypes"><Description dt:dt="string">E-Prime Primary Realtime Clock</Description><StartTime><Timestamp dt:dt="int">0</Timestamp><DateUtc dt:dt="string">2017-05-10T13:56:14Z</DateUtc></StartTime><FrequencyChanges><FrequencyChange><Frequency dt:dt="r8">3312919</Frequency><Timestamp dt:dt="r8">72754555527</Timestamp><Current dt:dt="…	75.028	2527386	2523886	2527386	2523876	1	left	-259228067	2017-10-05	15:56:14	13:56:14	female	137156	59817	-1	59796	145668	137183	-1	137156	511059	473923	-1	473897	15				2	7	13	phaseINVFAce	phaseXPface	15	NM08	1614901	1614601	1614901	1614592	l	1614592	1612788	1614592	1612775	1804
GofDak_1024-768_new	14	3	24	<?xml version="1.0"?>\n<Clock xmlns:dt="urn:schemas-microsoft-com:datatypes"><Description dt:dt="string">E-Prime Primary Realtime Clock</Description><StartTime><Timestamp dt:dt="int">0</Timestamp><DateUtc dt:dt="string">2017-05-10T13:56:14Z</DateUtc></StartTime><FrequencyChanges><FrequencyChange><Frequency dt:dt="r8">3312919</Frequency><Timestamp dt:dt="r8">72754555527</Timestamp><Current dt:dt="…	75.028	2527386	2523886	2527386	2523876	1	left	-259228067	2017-10-05	15:56:14	13:56:14	female	137156	59817	-1	59796	145668	137183	-1	137156	511059	473923	-1	473897	15				2	7	13	phaseINVFAce	phaseXPface	16	NM09	1618166	1617866	1618166	1617858	d	1617858	1616254	1617858	1616247	1604
GofDak_1024-768_new	14	3	24	<?xml version="1.0"?>\n<Clock xmlns:dt="urn:schemas-microsoft-com:datatypes"><Description dt:dt="string">E-Prime Primary Realtime Clock</Description><StartTime><Timestamp dt:dt="int">0</Timestamp><DateUtc dt:dt="string">2017-05-10T13:56:14Z</DateUtc></StartTime><FrequencyChanges><FrequencyChange><Frequency dt:dt="r8">3312919</Frequency><Timestamp dt:dt="r8">72754555527</Timestamp><Current dt:dt="…	75.028	2527386	2523886	2527386	2523876	1	left	-259228067	2017-10-05	15:56:14	13:56:14	female	137156	59817	-1	59796	145668	137183	-1	137156	511059	473923	-1	473897	15				2	7	13	phaseINVFAce	phaseXPface	17	NF02	1621378	1621078	1621378	1621066	l	1621066	1619559	1621066	1619551	1507
GofDak_1024-768_new	14	3	24	<?xml version="1.0"?>\n<Clock xmlns:dt="urn:schemas-microsoft-com:datatypes"><Description dt:dt="string">E-Prime Primary Realtime Clock</Description><StartTime><Timestamp dt:dt="int">0</Timestamp><DateUtc dt:dt="string">2017-05-10T13:56:14Z</DateUtc></StartTime><FrequencyChanges><FrequencyChange><Frequency dt:dt="r8">3312919</Frequency><Timestamp dt:dt="r8">72754555527</Timestamp><Current dt:dt="…	75.028	2527386	2523886	2527386	2523876	1	left	-259228067	2017-10-05	15:56:14	13:56:14	female	137156	59817	-1	59796	145668	137183	-1	137156	511059	473923	-1	473897	15				2	7	13	phaseINVFAce	phaseXPface	18	NF11	1624950	1624650	1624950	1624636	d	1624636	1622745	1624636	1622735	1891
GofDak_1024-768_new	14	3	24	<?xml version="1.0"?>\n<Clock xmlns:dt="urn:schemas-microsoft-com:datatypes"><Description dt:dt="string">E-Prime Primary Realtime Clock</Description><StartTime><Timestamp dt:dt="int">0</Timestamp><DateUtc dt:dt="string">2017-05-10T13:56:14Z</DateUtc></StartTime><FrequencyChanges><FrequencyChange><Frequency dt:dt="r8">3312919</Frequency><Timestamp dt:dt="r8">72754555527</Timestamp><Current dt:dt="…	75.028	2527386	2523886	2527386	2523876	1	left	-259228067	2017-10-05	15:56:14	13:56:14	female	137156	59817	-1	59796	145668	137183	-1	137156	511059	473923	-1	473897	15				2	7	13	phaseINVFAce	phaseXPface	19	NM10	1628922	1628622	1628922	1628614	l	1628614	1626730	1628614	1626718	1884
GofDak_1024-768_new	14	3	24	<?xml version="1.0"?>\n<Clock xmlns:dt="urn:schemas-microsoft-com:datatypes"><Description dt:dt="string">E-Prime Primary Realtime Clock</Description><StartTime><Timestamp dt:dt="int">0</Timestamp><DateUtc dt:dt="string">2017-05-10T13:56:14Z</DateUtc></StartTime><FrequencyChanges><FrequencyChange><Frequency dt:dt="r8">3312919</Frequency><Timestamp dt:dt="r8">72754555527</Timestamp><Current dt:dt="…	75.028	2527386	2523886	2527386	2523876	1	left	-259228067	2017-10-05	15:56:14	13:56:14	female	137156	59817	-1	59796	145668	137183	-1	137156	511059	473923	-1	473897	15				2	7	13	phaseINVFAce	phaseXPface	20	NM21	1632214	1631914	1632214	1631910	d	1631910	1630288	1631910	1630278	1622
GofDak_1024-768_new	14	3	24	<?xml version="1.0"?>\n<Clock xmlns:dt="urn:schemas-microsoft-com:datatypes"><Description dt:dt="string">E-Prime Primary Realtime Clock</Description><StartTime><Timestamp dt:dt="int">0</Timestamp><DateUtc dt:dt="string">2017-05-10T13:56:14Z</DateUtc></StartTime><FrequencyChanges><FrequencyChange><Frequency dt:dt="r8">3312919</Frequency><Timestamp dt:dt="r8">72754555527</Timestamp><Current dt:dt="…	75.028	2527386	2523886	2527386	2523876	1	left	-259228067	2017-10-05	15:56:14	13:56:14	female	137156	59817	-1	59796	145668	137183	-1	137156	511059	473923	-1	473897	16				1	7	14	phaseUPFAce	phaseXPface	1	NM05	1636226	1635926	1636226	1635918	d	1635918	1633980	1635918	1633966	1938
GofDak_1024-768_new	14	3	24	<?xml version="1.0"?>\n<Clock xmlns:dt="urn:schemas-microsoft-com:datatypes"><Description dt:dt="string">E-Prime Primary Realtime Clock</Description><StartTime><Timestamp dt:dt="int">0</Timestamp><DateUtc dt:dt="string">2017-05-10T13:56:14Z</DateUtc></StartTime><FrequencyChanges><FrequencyChange><Frequency dt:dt="r8">3312919</Frequency><Timestamp dt:dt="r8">72754555527</Timestamp><Current dt:dt="…	75.028	2527386	2523886	2527386	2523876	1	left	-259228067	2017-10-05	15:56:14	13:56:14	female	137156	59817	-1	59796	145668	137183	-1	137156	511059	473923	-1	473897	16				1	7	14	phaseUPFAce	phaseXPface	2	NM03	1639492	1639192	1639492	1639186	l	1639186	1637566	1639186	1637558	1620
GofDak_1024-768_new	14	3	24	<?xml version="1.0"?>\n<Clock xmlns:dt="urn:schemas-microsoft-com:datatypes"><Description dt:dt="string">E-Prime Primary Realtime Clock</Description><StartTime><Timestamp dt:dt="int">0</Timestamp><DateUtc dt:dt="string">2017-05-10T13:56:14Z</DateUtc></StartTime><FrequencyChanges><FrequencyChange><Frequency dt:dt="r8">3312919</Frequency><Timestamp dt:dt="r8">72754555527</Timestamp><Current dt:dt="…	75.028	2527386	2523886	2527386	2523876	1	left	-259228067	2017-10-05	15:56:14	13:56:14	female	137156	59817	-1	59796	145668	137183	-1	137156	511059	473923	-1	473897	16				1	7	14	phaseUPFAce	phaseXPface	3	NM101	1642944	1642644	1642944	1642636	d	1642636	1640751	1642636	1640742	1885
GofDak_1024-768_new	14	3	24	<?xml version="1.0"?>\n<Clock xmlns:dt="urn:schemas-microsoft-com:datatypes"><Description dt:dt="string">E-Prime Primary Realtime Clock</Description><StartTime><Timestamp dt:dt="int">0</Timestamp><DateUtc dt:dt="string">2017-05-10T13:56:14Z</DateUtc></StartTime><FrequencyChanges><FrequencyChange><Frequency dt:dt="r8">3312919</Frequency><Timestamp dt:dt="r8">72754555527</Timestamp><Current dt:dt="…	75.028	2527386	2523886	2527386	2523876	1	left	-259228067	2017-10-05	15:56:14	13:56:14	female	137156	59817	-1	59796	145668	137183	-1	137156	511059	473923	-1	473897	16				1	7	14	phaseUPFAce	phaseXPface	4	NF109	1646582	1646282	1646582	1646280	d	1646280	1644350	1646280	1644334	1930
GofDak_1024-768_new	14	3	24	<?xml version="1.0"?>\n<Clock xmlns:dt="urn:schemas-microsoft-com:datatypes"><Description dt:dt="string">E-Prime Primary Realtime Clock</Description><StartTime><Timestamp dt:dt="int">0</Timestamp><DateUtc dt:dt="string">2017-05-10T13:56:14Z</DateUtc></StartTime><FrequencyChanges><FrequencyChange><Frequency dt:dt="r8">3312919</Frequency><Timestamp dt:dt="r8">72754555527</Timestamp><Current dt:dt="…	75.028	2527386	2523886	2527386	2523876	1	left	-259228067	2017-10-05	15:56:14	13:56:14	female	137156	59817	-1	59796	145668	137183	-1	137156	511059	473923	-1	473897	16				1	7	14	phaseUPFAce	phaseXPface	5	NF109	1649781	1649481	1649781	1649477	l	1649477	1647842	1649477	1647829	1635
GofDak_1024-768_new	14	3	24	<?xml version="1.0"?>\n<Clock xmlns:dt="urn:schemas-microsoft-com:datatypes"><Description dt:dt="string">E-Prime Primary Realtime Clock</Description><StartTime><Timestamp dt:dt="int">0</Timestamp><DateUtc dt:dt="string">2017-05-10T13:56:14Z</DateUtc></StartTime><FrequencyChanges><FrequencyChange><Frequency dt:dt="r8">3312919</Frequency><Timestamp dt:dt="r8">72754555527</Timestamp><Current dt:dt="…	75.028	2527386	2523886	2527386	2523876	1	left	-259228067	2017-10-05	15:56:14	13:56:14	female	137156	59817	-1	59796	145668	137183	-1	137156	511059	473923	-1	473897	16				1	7	14	phaseUPFAce	phaseXPface	6	NM08	1655366	1655066	1655366	1655059	d	1655059	1653267	1655059	1653261	1792
GofDak_1024-768_new	14	3	24	<?xml version="1.0"?>\n<Clock xmlns:dt="urn:schemas-microsoft-com:datatypes"><Description dt:dt="string">E-Prime Primary Realtime Clock</Description><StartTime><Timestamp dt:dt="int">0</Timestamp><DateUtc dt:dt="string">2017-05-10T13:56:14Z</DateUtc></StartTime><FrequencyChanges><FrequencyChange><Frequency dt:dt="r8">3312919</Frequency><Timestamp dt:dt="r8">72754555527</Timestamp><Current dt:dt="…	75.028	2527386	2523886	2527386	2523876	1	left	-259228067	2017-10-05	15:56:14	13:56:14	female	137156	59817	-1	59796	145668	137183	-1	137156	511059	473923	-1	473897	16				1	7	14	phaseUPFAce	phaseXPface	7	NF01	1658911	1658611	1658911	1658602	l	1658602	1656892	1658602	1656877	1710
GofDak_1024-768_new	14	3	24	<?xml version="1.0"?>\n<Clock xmlns:dt="urn:schemas-microsoft-com:datatypes"><Description dt:dt="string">E-Prime Primary Realtime Clock</Description><StartTime><Timestamp dt:dt="int">0</Timestamp><DateUtc dt:dt="string">2017-05-10T13:56:14Z</DateUtc></StartTime><FrequencyChanges><FrequencyChange><Frequency dt:dt="r8">3312919</Frequency><Timestamp dt:dt="r8">72754555527</Timestamp><Current dt:dt="…	75.028	2527386	2523886	2527386	2523876	1	left	-259228067	2017-10-05	15:56:14	13:56:14	female	137156	59817	-1	59796	145668	137183	-1	137156	511059	473923	-1	473897	16				1	7	14	phaseUPFAce	phaseXPface	8	NM21	1662030	1661730	1662030	1661728	l	1661728	1660197	1661728	1660189	1531
GofDak_1024-768_new	14	3	24	<?xml version="1.0"?>\n<Clock xmlns:dt="urn:schemas-microsoft-com:datatypes"><Description dt:dt="string">E-Prime Primary Realtime Clock</Description><StartTime><Timestamp dt:dt="int">0</Timestamp><DateUtc dt:dt="string">2017-05-10T13:56:14Z</DateUtc></StartTime><FrequencyChanges><FrequencyChange><Frequency dt:dt="r8">3312919</Frequency><Timestamp dt:dt="r8">72754555527</Timestamp><Current dt:dt="…	75.028	2527386	2523886	2527386	2523876	1	left	-259228067	2017-10-05	15:56:14	13:56:14	female	137156	59817	-1	59796	145668	137183	-1	137156	511059	473923	-1	473897	16				1	7	14	phaseUPFAce	phaseXPface	9	NM08	1665469	1665169	1665469	1665165	d	1665165	1663316	1665165	1663309	1849
GofDak_1024-768_new	14	3	24	<?xml version="1.0"?>\n<Clock xmlns:dt="urn:schemas-microsoft-com:datatypes"><Description dt:dt="string">E-Prime Primary Realtime Clock</Description><StartTime><Timestamp dt:dt="int">0</Timestamp><DateUtc dt:dt="string">2017-05-10T13:56:14Z</DateUtc></StartTime><FrequencyChanges><FrequencyChange><Frequency dt:dt="r8">3312919</Frequency><Timestamp dt:dt="r8">72754555527</Timestamp><Current dt:dt="…	75.028	2527386	2523886	2527386	2523876	1	left	-259228067	2017-10-05	15:56:14	13:56:14	female	137156	59817	-1	59796	145668	137183	-1	137156	511059	473923	-1	473897	16				1	7	14	phaseUPFAce	phaseXPface	10	NM101	1669134	1668834	1669134	1668828	l	1668828	1666915	1668828	1666908	1913
GofDak_1024-768_new	14	3	24	<?xml version="1.0"?>\n<Clock xmlns:dt="urn:schemas-microsoft-com:datatypes"><Description dt:dt="string">E-Prime Primary Realtime Clock</Description><StartTime><Timestamp dt:dt="int">0</Timestamp><DateUtc dt:dt="string">2017-05-10T13:56:14Z</DateUtc></StartTime><FrequencyChanges><FrequencyChange><Frequency dt:dt="r8">3312919</Frequency><Timestamp dt:dt="r8">72754555527</Timestamp><Current dt:dt="…	75.028	2527386	2523886	2527386	2523876	1	left	-259228067	2017-10-05	15:56:14	13:56:14	female	137156	59817	-1	59796	145668	137183	-1	137156	511059	473923	-1	473897	16				1	7	14	phaseUPFAce	phaseXPface	11	NM04	1672826	1672526	1672826	1672523	l	1672523	1670580	1672523	1670572	1943
GofDak_1024-768_new	14	3	24	<?xml version="1.0"?>\n<Clock xmlns:dt="urn:schemas-microsoft-com:datatypes"><Description dt:dt="string">E-Prime Primary Realtime Clock</Description><StartTime><Timestamp dt:dt="int">0</Timestamp><DateUtc dt:dt="string">2017-05-10T13:56:14Z</DateUtc></StartTime><FrequencyChanges><FrequencyChange><Frequency dt:dt="r8">3312919</Frequency><Timestamp dt:dt="r8">72754555527</Timestamp><Current dt:dt="…	75.028	2527386	2523886	2527386	2523876	1	left	-259228067	2017-10-05	15:56:14	13:56:14	female	137156	59817	-1	59796	145668	137183	-1	137156	511059	473923	-1	473897	16				1	7	14	phaseUPFAce	phaseXPface	12	NM10	1677131	1676831	1677131	1676818	l	1676818	1675085	1676818	1675068	1733
GofDak_1024-768_new	14	3	24	<?xml version="1.0"?>\n<Clock xmlns:dt="urn:schemas-microsoft-com:datatypes"><Description dt:dt="string">E-Prime Primary Realtime Clock</Description><StartTime><Timestamp dt:dt="int">0</Timestamp><DateUtc dt:dt="string">2017-05-10T13:56:14Z</DateUtc></StartTime><FrequencyChanges><FrequencyChange><Frequency dt:dt="r8">3312919</Frequency><Timestamp dt:dt="r8">72754555527</Timestamp><Current dt:dt="…	75.028	2527386	2523886	2527386	2523876	1	left	-259228067	2017-10-05	15:56:14	13:56:14	female	137156	59817	-1	59796	145668	137183	-1	137156	511059	473923	-1	473897	16				1	7	14	phaseUPFAce	phaseXPface	13	NM08	1680476	1680176	1680476	1680166	d	1680166	1678404	1680166	1678388	1762
GofDak_1024-768_new	14	3	24	<?xml version="1.0"?>\n<Clock xmlns:dt="urn:schemas-microsoft-com:datatypes"><Description dt:dt="string">E-Prime Primary Realtime Clock</Description><StartTime><Timestamp dt:dt="int">0</Timestamp><DateUtc dt:dt="string">2017-05-10T13:56:14Z</DateUtc></StartTime><FrequencyChanges><FrequencyChange><Frequency dt:dt="r8">3312919</Frequency><Timestamp dt:dt="r8">72754555527</Timestamp><Current dt:dt="…	75.028	2527386	2523886	2527386	2523876	1	left	-259228067	2017-10-05	15:56:14	13:56:14	female	137156	59817	-1	59796	145668	137183	-1	137156	511059	473923	-1	473897	16				1	7	14	phaseUPFAce	phaseXPface	14	NM08	1684701	1684401	1684701	1684393	l	1684393	1682669	1684393	1682652	1724
GofDak_1024-768_new	14	3	24	<?xml version="1.0"?>\n<Clock xmlns:dt="urn:schemas-microsoft-com:datatypes"><Description dt:dt="string">E-Prime Primary Realtime Clock</Description><StartTime><Timestamp dt:dt="int">0</Timestamp><DateUtc dt:dt="string">2017-05-10T13:56:14Z</DateUtc></StartTime><FrequencyChanges><FrequencyChange><Frequency dt:dt="r8">3312919</Frequency><Timestamp dt:dt="r8">72754555527</Timestamp><Current dt:dt="…	75.028	2527386	2523886	2527386	2523876	1	left	-259228067	2017-10-05	15:56:14	13:56:14	female	137156	59817	-1	59796	145668	137183	-1	137156	511059	473923	-1	473897	16				1	7	14	phaseUPFAce	phaseXPface	15	NM13	1688233	1687933	1688233	1687929	l	1687929	1686027	1687929	1686012	1902
GofDak_1024-768_new	14	3	24	<?xml version="1.0"?>\n<Clock xmlns:dt="urn:schemas-microsoft-com:datatypes"><Description dt:dt="string">E-Prime Primary Realtime Clock</Description><StartTime><Timestamp dt:dt="int">0</Timestamp><DateUtc dt:dt="string">2017-05-10T13:56:14Z</DateUtc></StartTime><FrequencyChanges><FrequencyChange><Frequency dt:dt="r8">3312919</Frequency><Timestamp dt:dt="r8">72754555527</Timestamp><Current dt:dt="…	75.028	2527386	2523886	2527386	2523876	1	left	-259228067	2017-10-05	15:56:14	13:56:14	female	137156	59817	-1	59796	145668	137183	-1	137156	511059	473923	-1	473897	16				1	7	14	phaseUPFAce	phaseXPface	16	NF11	1691645	1691345	1691645	1691333	l	1691333	1689493	1691333	1689475	1840
GofDak_1024-768_new	14	3	24	<?xml version="1.0"?>\n<Clock xmlns:dt="urn:schemas-microsoft-com:datatypes"><Description dt:dt="string">E-Prime Primary Realtime Clock</Description><StartTime><Timestamp dt:dt="int">0</Timestamp><DateUtc dt:dt="string">2017-05-10T13:56:14Z</DateUtc></StartTime><FrequencyChanges><FrequencyChange><Frequency dt:dt="r8">3312919</Frequency><Timestamp dt:dt="r8">72754555527</Timestamp><Current dt:dt="…	75.028	2527386	2523886	2527386	2523876	1	left	-259228067	2017-10-05	15:56:14	13:56:14	female	137156	59817	-1	59796	145668	137183	-1	137156	511059	473923	-1	473897	16				1	7	14	phaseUPFAce	phaseXPface	17	NF106	1694671	1694371	1694671	1694357	d	1694357	1692852	1694357	1692843	1505
GofDak_1024-768_new	14	3	24	<?xml version="1.0"?>\n<Clock xmlns:dt="urn:schemas-microsoft-com:datatypes"><Description dt:dt="string">E-Prime Primary Realtime Clock</Description><StartTime><Timestamp dt:dt="int">0</Timestamp><DateUtc dt:dt="string">2017-05-10T13:56:14Z</DateUtc></StartTime><FrequencyChanges><FrequencyChange><Frequency dt:dt="r8">3312919</Frequency><Timestamp dt:dt="r8">72754555527</Timestamp><Current dt:dt="…	75.028	2527386	2523886	2527386	2523876	1	left	-259228067	2017-10-05	15:56:14	13:56:14	female	137156	59817	-1	59796	145668	137183	-1	137156	511059	473923	-1	473897	16				1	7	14	phaseUPFAce	phaseXPface	18	NM13	1698110	1697810	1698110	1697798	l	1697798	1695917	1697798	1695899	1881
GofDak_1024-768_new	14	3	24	<?xml version="1.0"?>\n<Clock xmlns:dt="urn:schemas-microsoft-com:datatypes"><Description dt:dt="string">E-Prime Primary Realtime Clock</Description><StartTime><Timestamp dt:dt="int">0</Timestamp><DateUtc dt:dt="string">2017-05-10T13:56:14Z</DateUtc></StartTime><FrequencyChanges><FrequencyChange><Frequency dt:dt="r8">3312919</Frequency><Timestamp dt:dt="r8">72754555527</Timestamp><Current dt:dt="…	75.028	2527386	2523886	2527386	2523876	1	left	-259228067	2017-10-05	15:56:14	13:56:14	female	137156	59817	-1	59796	145668	137183	-1	137156	511059	473923	-1	473897	16				1	7	14	phaseUPFAce	phaseXPface	19	NF02	1701095	1700795	1701095	1700791	d	1700791	1699276	1700791	1699259	1515
GofDak_1024-768_new	14	3	24	<?xml version="1.0"?>\n<Clock xmlns:dt="urn:schemas-microsoft-com:datatypes"><Description dt:dt="string">E-Prime Primary Realtime Clock</Description><StartTime><Timestamp dt:dt="int">0</Timestamp><DateUtc dt:dt="string">2017-05-10T13:56:14Z</DateUtc></StartTime><FrequencyChanges><FrequencyChange><Frequency dt:dt="r8">3312919</Frequency><Timestamp dt:dt="r8">72754555527</Timestamp><Current dt:dt="…	75.028	2527386	2523886	2527386	2523876	1	left	-259228067	2017-10-05	15:56:14	13:56:14	female	137156	59817	-1	59796	145668	137183	-1	137156	511059	473923	-1	473897	16				1	7	14	phaseUPFAce	phaseXPface	20	NM21	1705067	1704767	1705067	1704758	l	1704758	1703021	1704758	1703011	1737
GofDak_1024-768_new	14	3	24	<?xml version="1.0"?>\n<Clock xmlns:dt="urn:schemas-microsoft-com:datatypes"><Description dt:dt="string">E-Prime Primary Realtime Clock</Description><StartTime><Timestamp dt:dt="int">0</Timestamp><DateUtc dt:dt="string">2017-05-10T13:56:14Z</DateUtc></StartTime><FrequencyChanges><FrequencyChange><Frequency dt:dt="r8">3312919</Frequency><Timestamp dt:dt="r8">72754555527</Timestamp><Current dt:dt="…	75.028	2527386	2523886	2527386	2523876	1	left	-259228067	2017-10-05	15:56:14	13:56:14	female	137156	59817	-1	59796	145668	137183	-1	137156	511059	473923	-1	473897	17				2	8	15	phaseINVFAce	phaseXPface	1	NM10	1708173	1707873	1708173	1707863	l	1707863	1706180	1707863	1706163	1683
GofDak_1024-768_new	14	3	24	<?xml version="1.0"?>\n<Clock xmlns:dt="urn:schemas-microsoft-com:datatypes"><Description dt:dt="string">E-Prime Primary Realtime Clock</Description><StartTime><Timestamp dt:dt="int">0</Timestamp><DateUtc dt:dt="string">2017-05-10T13:56:14Z</DateUtc></StartTime><FrequencyChanges><FrequencyChange><Frequency dt:dt="r8">3312919</Frequency><Timestamp dt:dt="r8">72754555527</Timestamp><Current dt:dt="…	75.028	2527386	2523886	2527386	2523876	1	left	-259228067	2017-10-05	15:56:14	13:56:14	female	137156	59817	-1	59796	145668	137183	-1	137156	511059	473923	-1	473897	17				2	8	15	phaseINVFAce	phaseXPface	2	NF01	1711491	1711191	1711491	1711184	d	1711184	1709445	1711184	1709434	1739
GofDak_1024-768_new	14	3	24	<?xml version="1.0"?>\n<Clock xmlns:dt="urn:schemas-microsoft-com:datatypes"><Description dt:dt="string">E-Prime Primary Realtime Clock</Description><StartTime><Timestamp dt:dt="int">0</Timestamp><DateUtc dt:dt="string">2017-05-10T13:56:14Z</DateUtc></StartTime><FrequencyChanges><FrequencyChange><Frequency dt:dt="r8">3312919</Frequency><Timestamp dt:dt="r8">72754555527</Timestamp><Current dt:dt="…	75.028	2527386	2523886	2527386	2523876	1	left	-259228067	2017-10-05	15:56:14	13:56:14	female	137156	59817	-1	59796	145668	137183	-1	137156	511059	473923	-1	473897	17				2	8	15	phaseINVFAce	phaseXPface	3	NF109	1715317	1715017	1715317	1715011	l	1715011	1713457	1715011	1713450	1554
GofDak_1024-768_new	14	3	24	<?xml version="1.0"?>\n<Clock xmlns:dt="urn:schemas-microsoft-com:datatypes"><Description dt:dt="string">E-Prime Primary Realtime Clock</Description><StartTime><Timestamp dt:dt="int">0</Timestamp><DateUtc dt:dt="string">2017-05-10T13:56:14Z</DateUtc></StartTime><FrequencyChanges><FrequencyChange><Frequency dt:dt="r8">3312919</Frequency><Timestamp dt:dt="r8">72754555527</Timestamp><Current dt:dt="…	75.028	2527386	2523886	2527386	2523876	1	left	-259228067	2017-10-05	15:56:14	13:56:14	female	137156	59817	-1	59796	145668	137183	-1	137156	511059	473923	-1	473897	17				2	8	15	phaseINVFAce	phaseXPface	4	NF27	1718609	1718309	1718609	1718303	l	1718303	1716629	1718303	1716618	1674
GofDak_1024-768_new	14	3	24	<?xml version="1.0"?>\n<Clock xmlns:dt="urn:schemas-microsoft-com:datatypes"><Description dt:dt="string">E-Prime Primary Realtime Clock</Description><StartTime><Timestamp dt:dt="int">0</Timestamp><DateUtc dt:dt="string">2017-05-10T13:56:14Z</DateUtc></StartTime><FrequencyChanges><FrequencyChange><Frequency dt:dt="r8">3312919</Frequency><Timestamp dt:dt="r8">72754555527</Timestamp><Current dt:dt="…	75.028	2527386	2523886	2527386	2523876	1	left	-259228067	2017-10-05	15:56:14	13:56:14	female	137156	59817	-1	59796	145668	137183	-1	137156	511059	473923	-1	473897	17				2	8	15	phaseINVFAce	phaseXPface	5	NM02	1721901	1721601	1721901	1721586	d	1721586	1719975	1721586	1719962	1611
GofDak_1024-768_new	14	3	24	<?xml version="1.0"?>\n<Clock xmlns:dt="urn:schemas-microsoft-com:datatypes"><Description dt:dt="string">E-Prime Primary Realtime Clock</Description><StartTime><Timestamp dt:dt="int">0</Timestamp><DateUtc dt:dt="string">2017-05-10T13:56:14Z</DateUtc></StartTime><FrequencyChanges><FrequencyChange><Frequency dt:dt="r8">3312919</Frequency><Timestamp dt:dt="r8">72754555527</Timestamp><Current dt:dt="…	75.028	2527386	2523886	2527386	2523876	1	left	-259228067	2017-10-05	15:56:14	13:56:14	female	137156	59817	-1	59796	145668	137183	-1	137156	511059	473923	-1	473897	17				2	8	15	phaseINVFAce	phaseXPface	6	NF27	1725060	1724760	1725060	1724750	d	1724750	1723200	1724750	1723194	1550
GofDak_1024-768_new	14	3	24	<?xml version="1.0"?>\n<Clock xmlns:dt="urn:schemas-microsoft-com:datatypes"><Description dt:dt="string">E-Prime Primary Realtime Clock</Description><StartTime><Timestamp dt:dt="int">0</Timestamp><DateUtc dt:dt="string">2017-05-10T13:56:14Z</DateUtc></StartTime><FrequencyChanges><FrequencyChange><Frequency dt:dt="r8">3312919</Frequency><Timestamp dt:dt="r8">72754555527</Timestamp><Current dt:dt="…	75.028	2527386	2523886	2527386	2523876	1	left	-259228067	2017-10-05	15:56:14	13:56:14	female	137156	59817	-1	59796	145668	137183	-1	137156	511059	473923	-1	473897	17				2	8	15	phaseINVFAce	phaseXPface	7	NM08	1728818	1728518	1728818	1728508	l	1728508	1726599	1728508	1726594	1909
GofDak_1024-768_new	14	3	24	<?xml version="1.0"?>\n<Clock xmlns:dt="urn:schemas-microsoft-com:datatypes"><Description dt:dt="string">E-Prime Primary Realtime Clock</Description><StartTime><Timestamp dt:dt="int">0</Timestamp><DateUtc dt:dt="string">2017-05-10T13:56:14Z</DateUtc></StartTime><FrequencyChanges><FrequencyChange><Frequency dt:dt="r8">3312919</Frequency><Timestamp dt:dt="r8">72754555527</Timestamp><Current dt:dt="…	75.028	2527386	2523886	2527386	2523876	1	left	-259228067	2017-10-05	15:56:14	13:56:14	female	137156	59817	-1	59796	145668	137183	-1	137156	511059	473923	-1	473897	17				2	8	15	phaseINVFAce	phaseXPface	8	NF09	1732310	1732010	1732310	1732003	l	1732003	1730171	1732003	1730162	1832
GofDak_1024-768_new	14	3	24	<?xml version="1.0"?>\n<Clock xmlns:dt="urn:schemas-microsoft-com:datatypes"><Description dt:dt="string">E-Prime Primary Realtime Clock</Description><StartTime><Timestamp dt:dt="int">0</Timestamp><DateUtc dt:dt="string">2017-05-10T13:56:14Z</DateUtc></StartTime><FrequencyChanges><FrequencyChange><Frequency dt:dt="r8">3312919</Frequency><Timestamp dt:dt="r8">72754555527</Timestamp><Current dt:dt="…	75.028	2527386	2523886	2527386	2523876	1	left	-259228067	2017-10-05	15:56:14	13:56:14	female	137156	59817	-1	59796	145668	137183	-1	137156	511059	473923	-1	473897	17				2	8	15	phaseINVFAce	phaseXPface	9	NF06	1736775	1736475	1736775	1736471	l	1736471	1734756	1736471	1734745	1715
GofDak_1024-768_new	14	3	24	<?xml version="1.0"?>\n<Clock xmlns:dt="urn:schemas-microsoft-com:datatypes"><Description dt:dt="string">E-Prime Primary Realtime Clock</Description><StartTime><Timestamp dt:dt="int">0</Timestamp><DateUtc dt:dt="string">2017-05-10T13:56:14Z</DateUtc></StartTime><FrequencyChanges><FrequencyChange><Frequency dt:dt="r8">3312919</Frequency><Timestamp dt:dt="r8">72754555527</Timestamp><Current dt:dt="…	75.028	2527386	2523886	2527386	2523876	1	left	-259228067	2017-10-05	15:56:14	13:56:14	female	137156	59817	-1	59796	145668	137183	-1	137156	511059	473923	-1	473897	17				2	8	15	phaseINVFAce	phaseXPface	10	NM101	1740240	1739940	1740240	1739935	d	1739935	1738048	1739935	1738041	1887
GofDak_1024-768_new	14	3	24	<?xml version="1.0"?>\n<Clock xmlns:dt="urn:schemas-microsoft-com:datatypes"><Description dt:dt="string">E-Prime Primary Realtime Clock</Description><StartTime><Timestamp dt:dt="int">0</Timestamp><DateUtc dt:dt="string">2017-05-10T13:56:14Z</DateUtc></StartTime><FrequencyChanges><FrequencyChange><Frequency dt:dt="r8">3312919</Frequency><Timestamp dt:dt="r8">72754555527</Timestamp><Current dt:dt="…	75.028	2527386	2523886	2527386	2523876	1	left	-259228067	2017-10-05	15:56:14	13:56:14	female	137156	59817	-1	59796	145668	137183	-1	137156	511059	473923	-1	473897	17				2	8	15	phaseINVFAce	phaseXPface	11	NF106	1743892	1743592	1743892	1743583	l	1743583	1741673	1743583	1741657	1910
GofDak_1024-768_new	14	3	24	<?xml version="1.0"?>\n<Clock xmlns:dt="urn:schemas-microsoft-com:datatypes"><Description dt:dt="string">E-Prime Primary Realtime Clock</Description><StartTime><Timestamp dt:dt="int">0</Timestamp><DateUtc dt:dt="string">2017-05-10T13:56:14Z</DateUtc></StartTime><FrequencyChanges><FrequencyChange><Frequency dt:dt="r8">3312919</Frequency><Timestamp dt:dt="r8">72754555527</Timestamp><Current dt:dt="…	75.028	2527386	2523886	2527386	2523876	1	left	-259228067	2017-10-05	15:56:14	13:56:14	female	137156	59817	-1	59796	145668	137183	-1	137156	511059	473923	-1	473897	17				2	8	15	phaseINVFAce	phaseXPface	12	NF11	1747424	1747124	1747424	1747117	d	1747117	1745179	1747117	1745169	1938
GofDak_1024-768_new	14	3	24	<?xml version="1.0"?>\n<Clock xmlns:dt="urn:schemas-microsoft-com:datatypes"><Description dt:dt="string">E-Prime Primary Realtime Clock</Description><StartTime><Timestamp dt:dt="int">0</Timestamp><DateUtc dt:dt="string">2017-05-10T13:56:14Z</DateUtc></StartTime><FrequencyChanges><FrequencyChange><Frequency dt:dt="r8">3312919</Frequency><Timestamp dt:dt="r8">72754555527</Timestamp><Current dt:dt="…	75.028	2527386	2523886	2527386	2523876	1	left	-259228067	2017-10-05	15:56:14	13:56:14	female	137156	59817	-1	59796	145668	137183	-1	137156	511059	473923	-1	473897	17				2	8	15	phaseINVFAce	phaseXPface	13	NM04	1751490	1751190	1751490	1751177	l	1751177	1749470	1751177	1749465	1707
GofDak_1024-768_new	14	3	24	<?xml version="1.0"?>\n<Clock xmlns:dt="urn:schemas-microsoft-com:datatypes"><Description dt:dt="string">E-Prime Primary Realtime Clock</Description><StartTime><Timestamp dt:dt="int">0</Timestamp><DateUtc dt:dt="string">2017-05-10T13:56:14Z</DateUtc></StartTime><FrequencyChanges><FrequencyChange><Frequency dt:dt="r8">3312919</Frequency><Timestamp dt:dt="r8">72754555527</Timestamp><Current dt:dt="…	75.028	2527386	2523886	2527386	2523876	1	left	-259228067	2017-10-05	15:56:14	13:56:14	female	137156	59817	-1	59796	145668	137183	-1	137156	511059	473923	-1	473897	17				2	8	15	phaseINVFAce	phaseXPface	14	NM04	1755475	1755175	1755475	1755170	d	1755170	1753255	1755170	1753240	1915
GofDak_1024-768_new	14	3	24	<?xml version="1.0"?>\n<Clock xmlns:dt="urn:schemas-microsoft-com:datatypes"><Description dt:dt="string">E-Prime Primary Realtime Clock</Description><StartTime><Timestamp dt:dt="int">0</Timestamp><DateUtc dt:dt="string">2017-05-10T13:56:14Z</DateUtc></StartTime><FrequencyChanges><FrequencyChange><Frequency dt:dt="r8">3312919</Frequency><Timestamp dt:dt="r8">72754555527</Timestamp><Current dt:dt="…	75.028	2527386	2523886	2527386	2523876	1	left	-259228067	2017-10-05	15:56:14	13:56:14	female	137156	59817	-1	59796	145668	137183	-1	137156	511059	473923	-1	473897	17				2	8	15	phaseINVFAce	phaseXPface	15	NF11	1759047	1758747	1759047	1758738	l	1758738	1756761	1758738	1756744	1977
GofDak_1024-768_new	14	3	24	<?xml version="1.0"?>\n<Clock xmlns:dt="urn:schemas-microsoft-com:datatypes"><Description dt:dt="string">E-Prime Primary Realtime Clock</Description><StartTime><Timestamp dt:dt="int">0</Timestamp><DateUtc dt:dt="string">2017-05-10T13:56:14Z</DateUtc></StartTime><FrequencyChanges><FrequencyChange><Frequency dt:dt="r8">3312919</Frequency><Timestamp dt:dt="r8">72754555527</Timestamp><Current dt:dt="…	75.028	2527386	2523886	2527386	2523876	1	left	-259228067	2017-10-05	15:56:14	13:56:14	female	137156	59817	-1	59796	145668	137183	-1	137156	511059	473923	-1	473897	17				2	8	15	phaseINVFAce	phaseXPface	16	NM101	1762472	1762172	1762472	1762159	d	1762159	1760346	1762159	1760336	1813
GofDak_1024-768_new	14	3	24	<?xml version="1.0"?>\n<Clock xmlns:dt="urn:schemas-microsoft-com:datatypes"><Description dt:dt="string">E-Prime Primary Realtime Clock</Description><StartTime><Timestamp dt:dt="int">0</Timestamp><DateUtc dt:dt="string">2017-05-10T13:56:14Z</DateUtc></StartTime><FrequencyChanges><FrequencyChange><Frequency dt:dt="r8">3312919</Frequency><Timestamp dt:dt="r8">72754555527</Timestamp><Current dt:dt="…	75.028	2527386	2523886	2527386	2523876	1	left	-259228067	2017-10-05	15:56:14	13:56:14	female	137156	59817	-1	59796	145668	137183	-1	137156	511059	473923	-1	473897	17				2	8	15	phaseINVFAce	phaseXPface	17	NM10	1766071	1765771	1766071	1765760	d	1765760	1763878	1765760	1763872	1882
GofDak_1024-768_new	14	3	24	<?xml version="1.0"?>\n<Clock xmlns:dt="urn:schemas-microsoft-com:datatypes"><Description dt:dt="string">E-Prime Primary Realtime Clock</Description><StartTime><Timestamp dt:dt="int">0</Timestamp><DateUtc dt:dt="string">2017-05-10T13:56:14Z</DateUtc></StartTime><FrequencyChanges><FrequencyChange><Frequency dt:dt="r8">3312919</Frequency><Timestamp dt:dt="r8">72754555527</Timestamp><Current dt:dt="…	75.028	2527386	2523886	2527386	2523876	1	left	-259228067	2017-10-05	15:56:14	13:56:14	female	137156	59817	-1	59796	145668	137183	-1	137156	511059	473923	-1	473897	17				2	8	15	phaseINVFAce	phaseXPface	18	NM09	1769629	1769329	1769629	1769321	d	1769321	1767490	1769321	1767480	1831
GofDak_1024-768_new	14	3	24	<?xml version="1.0"?>\n<Clock xmlns:dt="urn:schemas-microsoft-com:datatypes"><Description dt:dt="string">E-Prime Primary Realtime Clock</Description><StartTime><Timestamp dt:dt="int">0</Timestamp><DateUtc dt:dt="string">2017-05-10T13:56:14Z</DateUtc></StartTime><FrequencyChanges><FrequencyChange><Frequency dt:dt="r8">3312919</Frequency><Timestamp dt:dt="r8">72754555527</Timestamp><Current dt:dt="…	75.028	2527386	2523886	2527386	2523876	1	left	-259228067	2017-10-05	15:56:14	13:56:14	female	137156	59817	-1	59796	145668	137183	-1	137156	511059	473923	-1	473897	17				2	8	15	phaseINVFAce	phaseXPface	19	NF02	1772895	1772595	1772895	1772582	d	1772582	1770995	1772582	1770984	1587
GofDak_1024-768_new	14	3	24	<?xml version="1.0"?>\n<Clock xmlns:dt="urn:schemas-microsoft-com:datatypes"><Description dt:dt="string">E-Prime Primary Realtime Clock</Description><StartTime><Timestamp dt:dt="int">0</Timestamp><DateUtc dt:dt="string">2017-05-10T13:56:14Z</DateUtc></StartTime><FrequencyChanges><FrequencyChange><Frequency dt:dt="r8">3312919</Frequency><Timestamp dt:dt="r8">72754555527</Timestamp><Current dt:dt="…	75.028	2527386	2523886	2527386	2523876	1	left	-259228067	2017-10-05	15:56:14	13:56:14	female	137156	59817	-1	59796	145668	137183	-1	137156	511059	473923	-1	473897	17				2	8	15	phaseINVFAce	phaseXPface	20	NF04	1776534	1776234	1776534	1776229	l	1776229	1774394	1776229	1774383	1835
GofDak_1024-768_new	14	3	24	<?xml version="1.0"?>\n<Clock xmlns:dt="urn:schemas-microsoft-com:datatypes"><Description dt:dt="string">E-Prime Primary Realtime Clock</Description><StartTime><Timestamp dt:dt="int">0</Timestamp><DateUtc dt:dt="string">2017-05-10T13:56:14Z</DateUtc></StartTime><FrequencyChanges><FrequencyChange><Frequency dt:dt="r8">3312919</Frequency><Timestamp dt:dt="r8">72754555527</Timestamp><Current dt:dt="…	75.028	2527386	2523886	2527386	2523876	1	left	-259228067	2017-10-05	15:56:14	13:56:14	female	137156	59817	-1	59796	145668	137183	-1	137156	511059	473923	-1	473897	18				1	8	16	phaseUPFAce	phaseXPface	1	NF27	1809095	1808795	1809095	1808786	d	1808786	1806942	1808786	1806929	1844
GofDak_1024-768_new	14	3	24	<?xml version="1.0"?>\n<Clock xmlns:dt="urn:schemas-microsoft-com:datatypes"><Description dt:dt="string">E-Prime Primary Realtime Clock</Description><StartTime><Timestamp dt:dt="int">0</Timestamp><DateUtc dt:dt="string">2017-05-10T13:56:14Z</DateUtc></StartTime><FrequencyChanges><FrequencyChange><Frequency dt:dt="r8">3312919</Frequency><Timestamp dt:dt="r8">72754555527</Timestamp><Current dt:dt="…	75.028	2527386	2523886	2527386	2523876	1	left	-259228067	2017-10-05	15:56:14	13:56:14	female	137156	59817	-1	59796	145668	137183	-1	137156	511059	473923	-1	473897	18				1	8	16	phaseUPFAce	phaseXPface	2	NF109	1812480	1812180	1812480	1812165	d	1812165	1810434	1812165	1810422	1731
GofDak_1024-768_new	14	3	24	<?xml version="1.0"?>\n<Clock xmlns:dt="urn:schemas-microsoft-com:datatypes"><Description dt:dt="string">E-Prime Primary Realtime Clock</Description><StartTime><Timestamp dt:dt="int">0</Timestamp><DateUtc dt:dt="string">2017-05-10T13:56:14Z</DateUtc></StartTime><FrequencyChanges><FrequencyChange><Frequency dt:dt="r8">3312919</Frequency><Timestamp dt:dt="r8">72754555527</Timestamp><Current dt:dt="…	75.028	2527386	2523886	2527386	2523876	1	left	-259228067	2017-10-05	15:56:14	13:56:14	female	137156	59817	-1	59796	145668	137183	-1	137156	511059	473923	-1	473897	18				1	8	16	phaseUPFAce	phaseXPface	3	NF04	1816798	1816498	1816798	1816490	l	1816490	1814579	1816490	1814566	1911
GofDak_1024-768_new	14	3	24	<?xml version="1.0"?>\n<Clock xmlns:dt="urn:schemas-microsoft-com:datatypes"><Description dt:dt="string">E-Prime Primary Realtime Clock</Description><StartTime><Timestamp dt:dt="int">0</Timestamp><DateUtc dt:dt="string">2017-05-10T13:56:14Z</DateUtc></StartTime><FrequencyChanges><FrequencyChange><Frequency dt:dt="r8">3312919</Frequency><Timestamp dt:dt="r8">72754555527</Timestamp><Current dt:dt="…	75.028	2527386	2523886	2527386	2523876	1	left	-259228067	2017-10-05	15:56:14	13:56:14	female	137156	59817	-1	59796	145668	137183	-1	137156	511059	473923	-1	473897	18				1	8	16	phaseUPFAce	phaseXPface	4	NM10	1820344	1820044	1820344	1820039	d	1820039	1818471	1820039	1818461	1568
GofDak_1024-768_new	14	3	24	<?xml version="1.0"?>\n<Clock xmlns:dt="urn:schemas-microsoft-com:datatypes"><Description dt:dt="string">E-Prime Primary Realtime Clock</Description><StartTime><Timestamp dt:dt="int">0</Timestamp><DateUtc dt:dt="string">2017-05-10T13:56:14Z</DateUtc></StartTime><FrequencyChanges><FrequencyChange><Frequency dt:dt="r8">3312919</Frequency><Timestamp dt:dt="r8">72754555527</Timestamp><Current dt:dt="…	75.028	2527386	2523886	2527386	2523876	1	left	-259228067	2017-10-05	15:56:14	13:56:14	female	137156	59817	-1	59796	145668	137183	-1	137156	511059	473923	-1	473897	18				1	8	16	phaseUPFAce	phaseXPface	5	NF105	1823609	1823309	1823609	1823300	d	1823300	1821563	1823300	1821557	1737
GofDak_1024-768_new	14	3	24	<?xml version="1.0"?>\n<Clock xmlns:dt="urn:schemas-microsoft-com:datatypes"><Description dt:dt="string">E-Prime Primary Realtime Clock</Description><StartTime><Timestamp dt:dt="int">0</Timestamp><DateUtc dt:dt="string">2017-05-10T13:56:14Z</DateUtc></StartTime><FrequencyChanges><FrequencyChange><Frequency dt:dt="r8">3312919</Frequency><Timestamp dt:dt="r8">72754555527</Timestamp><Current dt:dt="…	75.028	2527386	2523886	2527386	2523876	1	left	-259228067	2017-10-05	15:56:14	13:56:14	female	137156	59817	-1	59796	145668	137183	-1	137156	511059	473923	-1	473897	18				1	8	16	phaseUPFAce	phaseXPface	6	NM10	1826955	1826655	1826955	1826647	d	1826647	1824855	1826647	1824837	1792
GofDak_1024-768_new	14	3	24	<?xml version="1.0"?>\n<Clock xmlns:dt="urn:schemas-microsoft-com:datatypes"><Description dt:dt="string">E-Prime Primary Realtime Clock</Description><StartTime><Timestamp dt:dt="int">0</Timestamp><DateUtc dt:dt="string">2017-05-10T13:56:14Z</DateUtc></StartTime><FrequencyChanges><FrequencyChange><Frequency dt:dt="r8">3312919</Frequency><Timestamp dt:dt="r8">72754555527</Timestamp><Current dt:dt="…	75.028	2527386	2523886	2527386	2523876	1	left	-259228067	2017-10-05	15:56:14	13:56:14	female	137156	59817	-1	59796	145668	137183	-1	137156	511059	473923	-1	473897	18				1	8	16	phaseUPFAce	phaseXPface	7	NF11	1830420	1830120	1830420	1830106	d	1830106	1828174	1830106	1828165	1932
GofDak_1024-768_new	14	3	24	<?xml version="1.0"?>\n<Clock xmlns:dt="urn:schemas-microsoft-com:datatypes"><Description dt:dt="string">E-Prime Primary Realtime Clock</Description><StartTime><Timestamp dt:dt="int">0</Timestamp><DateUtc dt:dt="string">2017-05-10T13:56:14Z</DateUtc></StartTime><FrequencyChanges><FrequencyChange><Frequency dt:dt="r8">3312919</Frequency><Timestamp dt:dt="r8">72754555527</Timestamp><Current dt:dt="…	75.028	2527386	2523886	2527386	2523876	1	left	-259228067	2017-10-05	15:56:14	13:56:14	female	137156	59817	-1	59796	145668	137183	-1	137156	511059	473923	-1	473897	18				1	8	16	phaseUPFAce	phaseXPface	8	NF106	1833739	1833439	1833739	1833426	d	1833426	1831693	1833426	1831685	1733
GofDak_1024-768_new	14	3	24	<?xml version="1.0"?>\n<Clock xmlns:dt="urn:schemas-microsoft-com:datatypes"><Description dt:dt="string">E-Prime Primary Realtime Clock</Description><StartTime><Timestamp dt:dt="int">0</Timestamp><DateUtc dt:dt="string">2017-05-10T13:56:14Z</DateUtc></StartTime><FrequencyChanges><FrequencyChange><Frequency dt:dt="r8">3312919</Frequency><Timestamp dt:dt="r8">72754555527</Timestamp><Current dt:dt="…	75.028	2527386	2523886	2527386	2523876	1	left	-259228067	2017-10-05	15:56:14	13:56:14	female	137156	59817	-1	59796	145668	137183	-1	137156	511059	473923	-1	473897	18				1	8	16	phaseUPFAce	phaseXPface	9	NM02	1837351	1837051	1837351	1837048	d	1837048	1835385	1837048	1835373	1663
GofDak_1024-768_new	14	3	24	<?xml version="1.0"?>\n<Clock xmlns:dt="urn:schemas-microsoft-com:datatypes"><Description dt:dt="string">E-Prime Primary Realtime Clock</Description><StartTime><Timestamp dt:dt="int">0</Timestamp><DateUtc dt:dt="string">2017-05-10T13:56:14Z</DateUtc></StartTime><FrequencyChanges><FrequencyChange><Frequency dt:dt="r8">3312919</Frequency><Timestamp dt:dt="r8">72754555527</Timestamp><Current dt:dt="…	75.028	2527386	2523886	2527386	2523876	1	left	-259228067	2017-10-05	15:56:14	13:56:14	female	137156	59817	-1	59796	145668	137183	-1	137156	511059	473923	-1	473897	18				1	8	16	phaseUPFAce	phaseXPface	10	NF106	1840803	1840503	1840803	1840492	l	1840492	1838850	1840492	1838844	1642
GofDak_1024-768_new	14	3	24	<?xml version="1.0"?>\n<Clock xmlns:dt="urn:schemas-microsoft-com:datatypes"><Description dt:dt="string">E-Prime Primary Realtime Clock</Description><StartTime><Timestamp dt:dt="int">0</Timestamp><DateUtc dt:dt="string">2017-05-10T13:56:14Z</DateUtc></StartTime><FrequencyChanges><FrequencyChange><Frequency dt:dt="r8">3312919</Frequency><Timestamp dt:dt="r8">72754555527</Timestamp><Current dt:dt="…	75.028	2527386	2523886	2527386	2523876	1	left	-259228067	2017-10-05	15:56:14	13:56:14	female	137156	59817	-1	59796	145668	137183	-1	137156	511059	473923	-1	473897	18				1	8	16	phaseUPFAce	phaseXPface	11	NM02	1844655	1844355	1844655	1844346	l	1844346	1842742	1844346	1842724	1604
GofDak_1024-768_new	14	3	24	<?xml version="1.0"?>\n<Clock xmlns:dt="urn:schemas-microsoft-com:datatypes"><Description dt:dt="string">E-Prime Primary Realtime Clock</Description><StartTime><Timestamp dt:dt="int">0</Timestamp><DateUtc dt:dt="string">2017-05-10T13:56:14Z</DateUtc></StartTime><FrequencyChanges><FrequencyChange><Frequency dt:dt="r8">3312919</Frequency><Timestamp dt:dt="r8">72754555527</Timestamp><Current dt:dt="…	75.028	2527386	2523886	2527386	2523876	1	left	-259228067	2017-10-05	15:56:14	13:56:14	female	137156	59817	-1	59796	145668	137183	-1	137156	511059	473923	-1	473897	18				1	8	16	phaseUPFAce	phaseXPface	12	NF04	1847960	1847660	1847960	1847655	l	1847655	1845994	1847655	1845988	1661
GofDak_1024-768_new	14	3	24	<?xml version="1.0"?>\n<Clock xmlns:dt="urn:schemas-microsoft-com:datatypes"><Description dt:dt="string">E-Prime Primary Realtime Clock</Description><StartTime><Timestamp dt:dt="int">0</Timestamp><DateUtc dt:dt="string">2017-05-10T13:56:14Z</DateUtc></StartTime><FrequencyChanges><FrequencyChange><Frequency dt:dt="r8">3312919</Frequency><Timestamp dt:dt="r8">72754555527</Timestamp><Current dt:dt="…	75.028	2527386	2523886	2527386	2523876	1	left	-259228067	2017-10-05	15:56:14	13:56:14	female	137156	59817	-1	59796	145668	137183	-1	137156	511059	473923	-1	473897	18				1	8	16	phaseUPFAce	phaseXPface	13	NM10	1851292	1850992	1851292	1850984	l	1850984	1849339	1850984	1849324	1645
GofDak_1024-768_new	14	3	24	<?xml version="1.0"?>\n<Clock xmlns:dt="urn:schemas-microsoft-com:datatypes"><Description dt:dt="string">E-Prime Primary Realtime Clock</Description><StartTime><Timestamp dt:dt="int">0</Timestamp><DateUtc dt:dt="string">2017-05-10T13:56:14Z</DateUtc></StartTime><FrequencyChanges><FrequencyChange><Frequency dt:dt="r8">3312919</Frequency><Timestamp dt:dt="r8">72754555527</Timestamp><Current dt:dt="…	75.028	2527386	2523886	2527386	2523876	1	left	-259228067	2017-10-05	15:56:14	13:56:14	female	137156	59817	-1	59796	145668	137183	-1	137156	511059	473923	-1	473897	18				1	8	16	phaseUPFAce	phaseXPface	14	NF06	1854464	1854164	1854464	1854161	l	1854161	1852525	1854161	1852508	1636
GofDak_1024-768_new	14	3	24	<?xml version="1.0"?>\n<Clock xmlns:dt="urn:schemas-microsoft-com:datatypes"><Description dt:dt="string">E-Prime Primary Realtime Clock</Description><StartTime><Timestamp dt:dt="int">0</Timestamp><DateUtc dt:dt="string">2017-05-10T13:56:14Z</DateUtc></StartTime><FrequencyChanges><FrequencyChange><Frequency dt:dt="r8">3312919</Frequency><Timestamp dt:dt="r8">72754555527</Timestamp><Current dt:dt="…	75.028	2527386	2523886	2527386	2523876	1	left	-259228067	2017-10-05	15:56:14	13:56:14	female	137156	59817	-1	59796	145668	137183	-1	137156	511059	473923	-1	473897	18				1	8	16	phaseUPFAce	phaseXPface	15	NM02	1857970	1857670	1857970	1857666	d	1857666	1855764	1857666	1855756	1902
GofDak_1024-768_new	14	3	24	<?xml version="1.0"?>\n<Clock xmlns:dt="urn:schemas-microsoft-com:datatypes"><Description dt:dt="string">E-Prime Primary Realtime Clock</Description><StartTime><Timestamp dt:dt="int">0</Timestamp><DateUtc dt:dt="string">2017-05-10T13:56:14Z</DateUtc></StartTime><FrequencyChanges><FrequencyChange><Frequency dt:dt="r8">3312919</Frequency><Timestamp dt:dt="r8">72754555527</Timestamp><Current dt:dt="…	75.028	2527386	2523886	2527386	2523876	1	left	-259228067	2017-10-05	15:56:14	13:56:14	female	137156	59817	-1	59796	145668	137183	-1	137156	511059	473923	-1	473897	18				1	8	16	phaseUPFAce	phaseXPface	16	NF04	1861102	1860802	1861102	1860796	l	1860796	1859189	1860796	1859179	1607
GofDak_1024-768_new	14	3	24	<?xml version="1.0"?>\n<Clock xmlns:dt="urn:schemas-microsoft-com:datatypes"><Description dt:dt="string">E-Prime Primary Realtime Clock</Description><StartTime><Timestamp dt:dt="int">0</Timestamp><DateUtc dt:dt="string">2017-05-10T13:56:14Z</DateUtc></StartTime><FrequencyChanges><FrequencyChange><Frequency dt:dt="r8">3312919</Frequency><Timestamp dt:dt="r8">72754555527</Timestamp><Current dt:dt="…	75.028	2527386	2523886	2527386	2523876	1	left	-259228067	2017-10-05	15:56:14	13:56:14	female	137156	59817	-1	59796	145668	137183	-1	137156	511059	473923	-1	473897	18				1	8	16	phaseUPFAce	phaseXPface	17	NM21	1864687	1864387	1864687	1864385	l	1864385	1862401	1864385	1862395	1984
GofDak_1024-768_new	14	3	24	<?xml version="1.0"?>\n<Clock xmlns:dt="urn:schemas-microsoft-com:datatypes"><Description dt:dt="string">E-Prime Primary Realtime Clock</Description><StartTime><Timestamp dt:dt="int">0</Timestamp><DateUtc dt:dt="string">2017-05-10T13:56:14Z</DateUtc></StartTime><FrequencyChanges><FrequencyChange><Frequency dt:dt="r8">3312919</Frequency><Timestamp dt:dt="r8">72754555527</Timestamp><Current dt:dt="…	75.028	2527386	2523886	2527386	2523876	1	left	-259228067	2017-10-05	15:56:14	13:56:14	female	137156	59817	-1	59796	145668	137183	-1	137156	511059	473923	-1	473897	18				1	8	16	phaseUPFAce	phaseXPface	18	NM03	1867846	1867546	1867846	1867534	l	1867534	1866026	1867534	1866019	1508
GofDak_1024-768_new	14	3	24	<?xml version="1.0"?>\n<Clock xmlns:dt="urn:schemas-microsoft-com:datatypes"><Description dt:dt="string">E-Prime Primary Realtime Clock</Description><StartTime><Timestamp dt:dt="int">0</Timestamp><DateUtc dt:dt="string">2017-05-10T13:56:14Z</DateUtc></StartTime><FrequencyChanges><FrequencyChange><Frequency dt:dt="r8">3312919</Frequency><Timestamp dt:dt="r8">72754555527</Timestamp><Current dt:dt="…	75.028	2527386	2523886	2527386	2523876	1	left	-259228067	2017-10-05	15:56:14	13:56:14	female	137156	59817	-1	59796	145668	137183	-1	137156	511059	473923	-1	473897	18				1	8	16	phaseUPFAce	phaseXPface	19	NM101	1871471	1871171	1871471	1871159	l	1871159	1869332	1871159	1869315	1827
GofDak_1024-768_new	14	3	24	<?xml version="1.0"?>\n<Clock xmlns:dt="urn:schemas-microsoft-com:datatypes"><Description dt:dt="string">E-Prime Primary Realtime Clock</Description><StartTime><Timestamp dt:dt="int">0</Timestamp><DateUtc dt:dt="string">2017-05-10T13:56:14Z</DateUtc></StartTime><FrequencyChanges><FrequencyChange><Frequency dt:dt="r8">3312919</Frequency><Timestamp dt:dt="r8">72754555527</Timestamp><Current dt:dt="…	75.028	2527386	2523886	2527386	2523876	1	left	-259228067	2017-10-05	15:56:14	13:56:14	female	137156	59817	-1	59796	145668	137183	-1	137156	511059	473923	-1	473897	18				1	8	16	phaseUPFAce	phaseXPface	20	NM21	1875110	1874810	1875110	1874806	d	1874806	1872904	1874806	1872899	1902
GofDak_1024-768_new	14	3	24	<?xml version="1.0"?>\n<Clock xmlns:dt="urn:schemas-microsoft-com:datatypes"><Description dt:dt="string">E-Prime Primary Realtime Clock</Description><StartTime><Timestamp dt:dt="int">0</Timestamp><DateUtc dt:dt="string">2017-05-10T13:56:14Z</DateUtc></StartTime><FrequencyChanges><FrequencyChange><Frequency dt:dt="r8">3312919</Frequency><Timestamp dt:dt="r8">72754555527</Timestamp><Current dt:dt="…	75.028	2527386	2523886	2527386	2523876	1	left	-259228067	2017-10-05	15:56:14	13:56:14	female	137156	59817	-1	59796	145668	137183	-1	137156	511059	473923	-1	473897	19				2	9	17	phaseINVFAce	phaseXPface	1	NF01	1878402	1878102	1878402	1878098	l	1878098	1876489	1878098	1876483	1609
GofDak_1024-768_new	14	3	24	<?xml version="1.0"?>\n<Clock xmlns:dt="urn:schemas-microsoft-com:datatypes"><Description dt:dt="string">E-Prime Primary Realtime Clock</Description><StartTime><Timestamp dt:dt="int">0</Timestamp><DateUtc dt:dt="string">2017-05-10T13:56:14Z</DateUtc></StartTime><FrequencyChanges><FrequencyChange><Frequency dt:dt="r8">3312919</Frequency><Timestamp dt:dt="r8">72754555527</Timestamp><Current dt:dt="…	75.028	2527386	2523886	2527386	2523876	1	left	-259228067	2017-10-05	15:56:14	13:56:14	female	137156	59817	-1	59796	145668	137183	-1	137156	511059	473923	-1	473897	19				2	9	17	phaseINVFAce	phaseXPface	2	NM08	1881867	1881567	1881867	1881561	l	1881561	1879955	1881561	1879946	1606
GofDak_1024-768_new	14	3	24	<?xml version="1.0"?>\n<Clock xmlns:dt="urn:schemas-microsoft-com:datatypes"><Description dt:dt="string">E-Prime Primary Realtime Clock</Description><StartTime><Timestamp dt:dt="int">0</Timestamp><DateUtc dt:dt="string">2017-05-10T13:56:14Z</DateUtc></StartTime><FrequencyChanges><FrequencyChange><Frequency dt:dt="r8">3312919</Frequency><Timestamp dt:dt="r8">72754555527</Timestamp><Current dt:dt="…	75.028	2527386	2523886	2527386	2523876	1	left	-259228067	2017-10-05	15:56:14	13:56:14	female	137156	59817	-1	59796	145668	137183	-1	137156	511059	473923	-1	473897	19				2	9	17	phaseINVFAce	phaseXPface	3	NF06	1885306	1885006	1885306	1884991	d	1884991	1883113	1884991	1883098	1878
GofDak_1024-768_new	14	3	24	<?xml version="1.0"?>\n<Clock xmlns:dt="urn:schemas-microsoft-com:datatypes"><Description dt:dt="string">E-Prime Primary Realtime Clock</Description><StartTime><Timestamp dt:dt="int">0</Timestamp><DateUtc dt:dt="string">2017-05-10T13:56:14Z</DateUtc></StartTime><FrequencyChanges><FrequencyChange><Frequency dt:dt="r8">3312919</Frequency><Timestamp dt:dt="r8">72754555527</Timestamp><Current dt:dt="…	75.028	2527386	2523886	2527386	2523876	1	left	-259228067	2017-10-05	15:56:14	13:56:14	female	137156	59817	-1	59796	145668	137183	-1	137156	511059	473923	-1	473897	19				2	9	17	phaseINVFAce	phaseXPface	4	NF11	1888771	1888471	1888771	1888459	l	1888459	1886659	1888459	1886650	1800
GofDak_1024-768_new	14	3	24	<?xml version="1.0"?>\n<Clock xmlns:dt="urn:schemas-microsoft-com:datatypes"><Description dt:dt="string">E-Prime Primary Realtime Clock</Description><StartTime><Timestamp dt:dt="int">0</Timestamp><DateUtc dt:dt="string">2017-05-10T13:56:14Z</DateUtc></StartTime><FrequencyChanges><FrequencyChange><Frequency dt:dt="r8">3312919</Frequency><Timestamp dt:dt="r8">72754555527</Timestamp><Current dt:dt="…	75.028	2527386	2523886	2527386	2523876	1	left	-259228067	2017-10-05	15:56:14	13:56:14	female	137156	59817	-1	59796	145668	137183	-1	137156	511059	473923	-1	473897	19				2	9	17	phaseINVFAce	phaseXPface	5	NF02	1892170	1891870	1892170	1891860	l	1891860	1890244	1891860	1890226	1616
GofDak_1024-768_new	14	3	24	<?xml version="1.0"?>\n<Clock xmlns:dt="urn:schemas-microsoft-com:datatypes"><Description dt:dt="string">E-Prime Primary Realtime Clock</Description><StartTime><Timestamp dt:dt="int">0</Timestamp><DateUtc dt:dt="string">2017-05-10T13:56:14Z</DateUtc></StartTime><FrequencyChanges><FrequencyChange><Frequency dt:dt="r8">3312919</Frequency><Timestamp dt:dt="r8">72754555527</Timestamp><Current dt:dt="…	75.028	2527386	2523886	2527386	2523876	1	left	-259228067	2017-10-05	15:56:14	13:56:14	female	137156	59817	-1	59796	145668	137183	-1	137156	511059	473923	-1	473897	19				2	9	17	phaseINVFAce	phaseXPface	6	NM21	1895462	1895162	1895462	1895154	d	1895154	1893429	1895154	1893418	1725
GofDak_1024-768_new	14	3	24	<?xml version="1.0"?>\n<Clock xmlns:dt="urn:schemas-microsoft-com:datatypes"><Description dt:dt="string">E-Prime Primary Realtime Clock</Description><StartTime><Timestamp dt:dt="int">0</Timestamp><DateUtc dt:dt="string">2017-05-10T13:56:14Z</DateUtc></StartTime><FrequencyChanges><FrequencyChange><Frequency dt:dt="r8">3312919</Frequency><Timestamp dt:dt="r8">72754555527</Timestamp><Current dt:dt="…	75.028	2527386	2523886	2527386	2523876	1	left	-259228067	2017-10-05	15:56:14	13:56:14	female	137156	59817	-1	59796	145668	137183	-1	137156	511059	473923	-1	473897	19				2	9	17	phaseINVFAce	phaseXPface	7	NF11	1898528	1898228	1898528	1898218	l	1898218	1896695	1898218	1896690	1523
GofDak_1024-768_new	14	3	24	<?xml version="1.0"?>\n<Clock xmlns:dt="urn:schemas-microsoft-com:datatypes"><Description dt:dt="string">E-Prime Primary Realtime Clock</Description><StartTime><Timestamp dt:dt="int">0</Timestamp><DateUtc dt:dt="string">2017-05-10T13:56:14Z</DateUtc></StartTime><FrequencyChanges><FrequencyChange><Frequency dt:dt="r8">3312919</Frequency><Timestamp dt:dt="r8">72754555527</Timestamp><Current dt:dt="…	75.028	2527386	2523886	2527386	2523876	1	left	-259228067	2017-10-05	15:56:14	13:56:14	female	137156	59817	-1	59796	145668	137183	-1	137156	511059	473923	-1	473897	19				2	9	17	phaseINVFAce	phaseXPface	8	NM09	1902193	1901893	1902193	1901887	l	1901887	1899960	1901887	1899954	1927
GofDak_1024-768_new	14	3	24	<?xml version="1.0"?>\n<Clock xmlns:dt="urn:schemas-microsoft-com:datatypes"><Description dt:dt="string">E-Prime Primary Realtime Clock</Description><StartTime><Timestamp dt:dt="int">0</Timestamp><DateUtc dt:dt="string">2017-05-10T13:56:14Z</DateUtc></StartTime><FrequencyChanges><FrequencyChange><Frequency dt:dt="r8">3312919</Frequency><Timestamp dt:dt="r8">72754555527</Timestamp><Current dt:dt="…	75.028	2527386	2523886	2527386	2523876	1	left	-259228067	2017-10-05	15:56:14	13:56:14	female	137156	59817	-1	59796	145668	137183	-1	137156	511059	473923	-1	473897	19				2	9	17	phaseINVFAce	phaseXPface	9	NM10	1905365	1905065	1905365	1905057	d	1905057	1903466	1905057	1903449	1591
GofDak_1024-768_new	14	3	24	<?xml version="1.0"?>\n<Clock xmlns:dt="urn:schemas-microsoft-com:datatypes"><Description dt:dt="string">E-Prime Primary Realtime Clock</Description><StartTime><Timestamp dt:dt="int">0</Timestamp><DateUtc dt:dt="string">2017-05-10T13:56:14Z</DateUtc></StartTime><FrequencyChanges><FrequencyChange><Frequency dt:dt="r8">3312919</Frequency><Timestamp dt:dt="r8">72754555527</Timestamp><Current dt:dt="…	75.028	2527386	2523886	2527386	2523876	1	left	-259228067	2017-10-05	15:56:14	13:56:14	female	137156	59817	-1	59796	145668	137183	-1	137156	511059	473923	-1	473897	19				2	9	17	phaseINVFAce	phaseXPface	10	NF109	1909004	1908704	1909004	1908701	d	1908701	1906704	1908701	1906689	1997
GofDak_1024-768_new	14	3	24	<?xml version="1.0"?>\n<Clock xmlns:dt="urn:schemas-microsoft-com:datatypes"><Description dt:dt="string">E-Prime Primary Realtime Clock</Description><StartTime><Timestamp dt:dt="int">0</Timestamp><DateUtc dt:dt="string">2017-05-10T13:56:14Z</DateUtc></StartTime><FrequencyChanges><FrequencyChange><Frequency dt:dt="r8">3312919</Frequency><Timestamp dt:dt="r8">72754555527</Timestamp><Current dt:dt="…	75.028	2527386	2523886	2527386	2523876	1	left	-259228067	2017-10-05	15:56:14	13:56:14	female	137156	59817	-1	59796	145668	137183	-1	137156	511059	473923	-1	473897	19				2	9	17	phaseINVFAce	phaseXPface	11	NM13	1912336	1912036	1912336	1912023	d	1912023	1910396	1912023	1910385	1627
GofDak_1024-768_new	14	3	24	<?xml version="1.0"?>\n<Clock xmlns:dt="urn:schemas-microsoft-com:datatypes"><Description dt:dt="string">E-Prime Primary Realtime Clock</Description><StartTime><Timestamp dt:dt="int">0</Timestamp><DateUtc dt:dt="string">2017-05-10T13:56:14Z</DateUtc></StartTime><FrequencyChanges><FrequencyChange><Frequency dt:dt="r8">3312919</Frequency><Timestamp dt:dt="r8">72754555527</Timestamp><Current dt:dt="…	75.028	2527386	2523886	2527386	2523876	1	left	-259228067	2017-10-05	15:56:14	13:56:14	female	137156	59817	-1	59796	145668	137183	-1	137156	511059	473923	-1	473897	19				2	9	17	phaseINVFAce	phaseXPface	12	NF09	1916214	1915914	1916214	1915901	d	1915901	1913915	1915901	1913905	1986
GofDak_1024-768_new	14	3	24	<?xml version="1.0"?>\n<Clock xmlns:dt="urn:schemas-microsoft-com:datatypes"><Description dt:dt="string">E-Prime Primary Realtime Clock</Description><StartTime><Timestamp dt:dt="int">0</Timestamp><DateUtc dt:dt="string">2017-05-10T13:56:14Z</DateUtc></StartTime><FrequencyChanges><FrequencyChange><Frequency dt:dt="r8">3312919</Frequency><Timestamp dt:dt="r8">72754555527</Timestamp><Current dt:dt="…	75.028	2527386	2523886	2527386	2523876	1	left	-259228067	2017-10-05	15:56:14	13:56:14	female	137156	59817	-1	59796	145668	137183	-1	137156	511059	473923	-1	473897	19				2	9	17	phaseINVFAce	phaseXPface	13	NM21	1919666	1919366	1919666	1919358	l	1919358	1917434	1919358	1917425	1924
GofDak_1024-768_new	14	3	24	<?xml version="1.0"?>\n<Clock xmlns:dt="urn:schemas-microsoft-com:datatypes"><Description dt:dt="string">E-Prime Primary Realtime Clock</Description><StartTime><Timestamp dt:dt="int">0</Timestamp><DateUtc dt:dt="string">2017-05-10T13:56:14Z</DateUtc></StartTime><FrequencyChanges><FrequencyChange><Frequency dt:dt="r8">3312919</Frequency><Timestamp dt:dt="r8">72754555527</Timestamp><Current dt:dt="…	75.028	2527386	2523886	2527386	2523876	1	left	-259228067	2017-10-05	15:56:14	13:56:14	female	137156	59817	-1	59796	145668	137183	-1	137156	511059	473923	-1	473897	19				2	9	17	phaseINVFAce	phaseXPface	14	NM05	1923332	1923032	1923332	1923019	l	1923019	1921486	1923019	1921481	1533
GofDak_1024-768_new	14	3	24	<?xml version="1.0"?>\n<Clock xmlns:dt="urn:schemas-microsoft-com:datatypes"><Description dt:dt="string">E-Prime Primary Realtime Clock</Description><StartTime><Timestamp dt:dt="int">0</Timestamp><DateUtc dt:dt="string">2017-05-10T13:56:14Z</DateUtc></StartTime><FrequencyChanges><FrequencyChange><Frequency dt:dt="r8">3312919</Frequency><Timestamp dt:dt="r8">72754555527</Timestamp><Current dt:dt="…	75.028	2527386	2523886	2527386	2523876	1	left	-259228067	2017-10-05	15:56:14	13:56:14	female	137156	59817	-1	59796	145668	137183	-1	137156	511059	473923	-1	473897	19				2	9	17	phaseINVFAce	phaseXPface	15	NF01	1926677	1926377	1926677	1926375	d	1926375	1924711	1926375	1924704	1664
GofDak_1024-768_new	14	3	24	<?xml version="1.0"?>\n<Clock xmlns:dt="urn:schemas-microsoft-com:datatypes"><Description dt:dt="string">E-Prime Primary Realtime Clock</Description><StartTime><Timestamp dt:dt="int">0</Timestamp><DateUtc dt:dt="string">2017-05-10T13:56:14Z</DateUtc></StartTime><FrequencyChanges><FrequencyChange><Frequency dt:dt="r8">3312919</Frequency><Timestamp dt:dt="r8">72754555527</Timestamp><Current dt:dt="…	75.028	2527386	2523886	2527386	2523876	1	left	-259228067	2017-10-05	15:56:14	13:56:14	female	137156	59817	-1	59796	145668	137183	-1	137156	511059	473923	-1	473897	19				2	9	17	phaseINVFAce	phaseXPface	16	NM03	1930329	1930029	1930329	1930022	l	1930022	1928216	1930022	1928208	1806
GofDak_1024-768_new	14	3	24	<?xml version="1.0"?>\n<Clock xmlns:dt="urn:schemas-microsoft-com:datatypes"><Description dt:dt="string">E-Prime Primary Realtime Clock</Description><StartTime><Timestamp dt:dt="int">0</Timestamp><DateUtc dt:dt="string">2017-05-10T13:56:14Z</DateUtc></StartTime><FrequencyChanges><FrequencyChange><Frequency dt:dt="r8">3312919</Frequency><Timestamp dt:dt="r8">72754555527</Timestamp><Current dt:dt="…	75.028	2527386	2523886	2527386	2523876	1	left	-259228067	2017-10-05	15:56:14	13:56:14	female	137156	59817	-1	59796	145668	137183	-1	137156	511059	473923	-1	473897	19				2	9	17	phaseINVFAce	phaseXPface	17	NM21	1933594	1933294	1933594	1933286	l	1933286	1931615	1933286	1931608	1671
GofDak_1024-768_new	14	3	24	<?xml version="1.0"?>\n<Clock xmlns:dt="urn:schemas-microsoft-com:datatypes"><Description dt:dt="string">E-Prime Primary Realtime Clock</Description><StartTime><Timestamp dt:dt="int">0</Timestamp><DateUtc dt:dt="string">2017-05-10T13:56:14Z</DateUtc></StartTime><FrequencyChanges><FrequencyChange><Frequency dt:dt="r8">3312919</Frequency><Timestamp dt:dt="r8">72754555527</Timestamp><Current dt:dt="…	75.028	2527386	2523886	2527386	2523876	1	left	-259228067	2017-10-05	15:56:14	13:56:14	female	137156	59817	-1	59796	145668	137183	-1	137156	511059	473923	-1	473897	19				2	9	17	phaseINVFAce	phaseXPface	18	NM05	1937033	1936733	1937033	1936725	l	1936725	1934987	1936725	1934976	1738
GofDak_1024-768_new	14	3	24	<?xml version="1.0"?>\n<Clock xmlns:dt="urn:schemas-microsoft-com:datatypes"><Description dt:dt="string">E-Prime Primary Realtime Clock</Description><StartTime><Timestamp dt:dt="int">0</Timestamp><DateUtc dt:dt="string">2017-05-10T13:56:14Z</DateUtc></StartTime><FrequencyChanges><FrequencyChange><Frequency dt:dt="r8">3312919</Frequency><Timestamp dt:dt="r8">72754555527</Timestamp><Current dt:dt="…	75.028	2527386	2523886	2527386	2523876	1	left	-259228067	2017-10-05	15:56:14	13:56:14	female	137156	59817	-1	59796	145668	137183	-1	137156	511059	473923	-1	473897	19				2	9	17	phaseINVFAce	phaseXPface	19	NF105	1940872	1940572	1940872	1940566	d	1940566	1938826	1940566	1938816	1740
GofDak_1024-768_new	14	3	24	<?xml version="1.0"?>\n<Clock xmlns:dt="urn:schemas-microsoft-com:datatypes"><Description dt:dt="string">E-Prime Primary Realtime Clock</Description><StartTime><Timestamp dt:dt="int">0</Timestamp><DateUtc dt:dt="string">2017-05-10T13:56:14Z</DateUtc></StartTime><FrequencyChanges><FrequencyChange><Frequency dt:dt="r8">3312919</Frequency><Timestamp dt:dt="r8">72754555527</Timestamp><Current dt:dt="…	75.028	2527386	2523886	2527386	2523876	1	left	-259228067	2017-10-05	15:56:14	13:56:14	female	137156	59817	-1	59796	145668	137183	-1	137156	511059	473923	-1	473897	19				2	9	17	phaseINVFAce	phaseXPface	20	NF01	1944297	1943997	1944297	1943988	d	1943988	1942144	1943988	1942136	1844
GofDak_1024-768_new	14	3	24	<?xml version="1.0"?>\n<Clock xmlns:dt="urn:schemas-microsoft-com:datatypes"><Description dt:dt="string">E-Prime Primary Realtime Clock</Description><StartTime><Timestamp dt:dt="int">0</Timestamp><DateUtc dt:dt="string">2017-05-10T13:56:14Z</DateUtc></StartTime><FrequencyChanges><FrequencyChange><Frequency dt:dt="r8">3312919</Frequency><Timestamp dt:dt="r8">72754555527</Timestamp><Current dt:dt="…	75.028	2527386	2523886	2527386	2523876	1	left	-259228067	2017-10-05	15:56:14	13:56:14	female	137156	59817	-1	59796	145668	137183	-1	137156	511059	473923	-1	473897	20				1	9	18	phaseUPFAce	phaseXPface	1	NM09	1947629	1947329	1947629	1947315	d	1947315	1945597	1947315	1945583	1718
GofDak_1024-768_new	14	3	24	<?xml version="1.0"?>\n<Clock xmlns:dt="urn:schemas-microsoft-com:datatypes"><Description dt:dt="string">E-Prime Primary Realtime Clock</Description><StartTime><Timestamp dt:dt="int">0</Timestamp><DateUtc dt:dt="string">2017-05-10T13:56:14Z</DateUtc></StartTime><FrequencyChanges><FrequencyChange><Frequency dt:dt="r8">3312919</Frequency><Timestamp dt:dt="r8">72754555527</Timestamp><Current dt:dt="…	75.028	2527386	2523886	2527386	2523876	1	left	-259228067	2017-10-05	15:56:14	13:56:14	female	137156	59817	-1	59796	145668	137183	-1	137156	511059	473923	-1	473897	20				1	9	18	phaseUPFAce	phaseXPface	2	NF02	1951641	1951341	1951641	1951335	d	1951335	1949382	1951335	1949375	1953
GofDak_1024-768_new	14	3	24	<?xml version="1.0"?>\n<Clock xmlns:dt="urn:schemas-microsoft-com:datatypes"><Description dt:dt="string">E-Prime Primary Realtime Clock</Description><StartTime><Timestamp dt:dt="int">0</Timestamp><DateUtc dt:dt="string">2017-05-10T13:56:14Z</DateUtc></StartTime><FrequencyChanges><FrequencyChange><Frequency dt:dt="r8">3312919</Frequency><Timestamp dt:dt="r8">72754555527</Timestamp><Current dt:dt="…	75.028	2527386	2523886	2527386	2523876	1	left	-259228067	2017-10-05	15:56:14	13:56:14	female	137156	59817	-1	59796	145668	137183	-1	137156	511059	473923	-1	473897	20				1	9	18	phaseUPFAce	phaseXPface	3	NF109	1955306	1955006	1955306	1954999	d	1954999	1953087	1954999	1953079	1912
GofDak_1024-768_new	14	3	24	<?xml version="1.0"?>\n<Clock xmlns:dt="urn:schemas-microsoft-com:datatypes"><Description dt:dt="string">E-Prime Primary Realtime Clock</Description><StartTime><Timestamp dt:dt="int">0</Timestamp><DateUtc dt:dt="string">2017-05-10T13:56:14Z</DateUtc></StartTime><FrequencyChanges><FrequencyChange><Frequency dt:dt="r8">3312919</Frequency><Timestamp dt:dt="r8">72754555527</Timestamp><Current dt:dt="…	75.028	2527386	2523886	2527386	2523876	1	left	-259228067	2017-10-05	15:56:14	13:56:14	female	137156	59817	-1	59796	145668	137183	-1	137156	511059	473923	-1	473897	20				1	9	18	phaseUPFAce	phaseXPface	4	NF109	1960905	1960605	1960905	1960602	l	1960602	1958845	1960602	1958833	1757
GofDak_1024-768_new	14	3	24	<?xml version="1.0"?>\n<Clock xmlns:dt="urn:schemas-microsoft-com:datatypes"><Description dt:dt="string">E-Prime Primary Realtime Clock</Description><StartTime><Timestamp dt:dt="int">0</Timestamp><DateUtc dt:dt="string">2017-05-10T13:56:14Z</DateUtc></StartTime><FrequencyChanges><FrequencyChange><Frequency dt:dt="r8">3312919</Frequency><Timestamp dt:dt="r8">72754555527</Timestamp><Current dt:dt="…	75.028	2527386	2523886	2527386	2523876	1	left	-259228067	2017-10-05	15:56:14	13:56:14	female	137156	59817	-1	59796	145668	137183	-1	137156	511059	473923	-1	473897	20				1	9	18	phaseUPFAce	phaseXPface	5	NF01	1964623	1964323	1964623	1964315	l	1964315	1962510	1964315	1962503	1805
GofDak_1024-768_new	14	3	24	<?xml version="1.0"?>\n<Clock xmlns:dt="urn:schemas-microsoft-com:datatypes"><Description dt:dt="string">E-Prime Primary Realtime Clock</Description><StartTime><Timestamp dt:dt="int">0</Timestamp><DateUtc dt:dt="string">2017-05-10T13:56:14Z</DateUtc></StartTime><FrequencyChanges><FrequencyChange><Frequency dt:dt="r8">3312919</Frequency><Timestamp dt:dt="r8">72754555527</Timestamp><Current dt:dt="…	75.028	2527386	2523886	2527386	2523876	1	left	-259228067	2017-10-05	15:56:14	13:56:14	female	137156	59817	-1	59796	145668	137183	-1	137156	511059	473923	-1	473897	20				1	9	18	phaseUPFAce	phaseXPface	6	NM13	1967942	1967642	1967942	1967639	d	1967639	1965909	1967639	1965894	1730
GofDak_1024-768_new	14	3	24	<?xml version="1.0"?>\n<Clock xmlns:dt="urn:schemas-microsoft-com:datatypes"><Description dt:dt="string">E-Prime Primary Realtime Clock</Description><StartTime><Timestamp dt:dt="int">0</Timestamp><DateUtc dt:dt="string">2017-05-10T13:56:14Z</DateUtc></StartTime><FrequencyChanges><FrequencyChange><Frequency dt:dt="r8">3312919</Frequency><Timestamp dt:dt="r8">72754555527</Timestamp><Current dt:dt="…	75.028	2527386	2523886	2527386	2523876	1	left	-259228067	2017-10-05	15:56:14	13:56:14	female	137156	59817	-1	59796	145668	137183	-1	137156	511059	473923	-1	473897	20				1	9	18	phaseUPFAce	phaseXPface	7	NF04	1971354	1971054	1971354	1971040	d	1971040	1969094	1971040	1969078	1946
GofDak_1024-768_new	14	3	24	<?xml version="1.0"?>\n<Clock xmlns:dt="urn:schemas-microsoft-com:datatypes"><Description dt:dt="string">E-Prime Primary Realtime Clock</Description><StartTime><Timestamp dt:dt="int">0</Timestamp><DateUtc dt:dt="string">2017-05-10T13:56:14Z</DateUtc></StartTime><FrequencyChanges><FrequencyChange><Frequency dt:dt="r8">3312919</Frequency><Timestamp dt:dt="r8">72754555527</Timestamp><Current dt:dt="…	75.028	2527386	2523886	2527386	2523876	1	left	-259228067	2017-10-05	15:56:14	13:56:14	female	137156	59817	-1	59796	145668	137183	-1	137156	511059	473923	-1	473897	20				1	9	18	phaseUPFAce	phaseXPface	8	NM08	1975046	1974746	1975046	1974733	l	1974733	1972853	1974733	1972838	1880
GofDak_1024-768_new	14	3	24	<?xml version="1.0"?>\n<Clock xmlns:dt="urn:schemas-microsoft-com:datatypes"><Description dt:dt="string">E-Prime Primary Realtime Clock</Description><StartTime><Timestamp dt:dt="int">0</Timestamp><DateUtc dt:dt="string">2017-05-10T13:56:14Z</DateUtc></StartTime><FrequencyChanges><FrequencyChange><Frequency dt:dt="r8">3312919</Frequency><Timestamp dt:dt="r8">72754555527</Timestamp><Current dt:dt="…	75.028	2527386	2523886	2527386	2523876	1	left	-259228067	2017-10-05	15:56:14	13:56:14	female	137156	59817	-1	59796	145668	137183	-1	137156	511059	473923	-1	473897	20				1	9	18	phaseUPFAce	phaseXPface	9	NF01	1978391	1978091	1978391	1978078	d	1978078	1976478	1978078	1976462	1600
GofDak_1024-768_new	14	3	24	<?xml version="1.0"?>\n<Clock xmlns:dt="urn:schemas-microsoft-com:datatypes"><Description dt:dt="string">E-Prime Primary Realtime Clock</Description><StartTime><Timestamp dt:dt="int">0</Timestamp><DateUtc dt:dt="string">2017-05-10T13:56:14Z</DateUtc></StartTime><FrequencyChanges><FrequencyChange><Frequency dt:dt="r8">3312919</Frequency><Timestamp dt:dt="r8">72754555527</Timestamp><Current dt:dt="…	75.028	2527386	2523886	2527386	2523876	1	left	-259228067	2017-10-05	15:56:14	13:56:14	female	137156	59817	-1	59796	145668	137183	-1	137156	511059	473923	-1	473897	20				1	9	18	phaseUPFAce	phaseXPface	10	NF105	1981816	1981516	1981816	1981511	l	1981511	1979930	1981511	1979918	1581
GofDak_1024-768_new	14	3	24	<?xml version="1.0"?>\n<Clock xmlns:dt="urn:schemas-microsoft-com:datatypes"><Description dt:dt="string">E-Prime Primary Realtime Clock</Description><StartTime><Timestamp dt:dt="int">0</Timestamp><DateUtc dt:dt="string">2017-05-10T13:56:14Z</DateUtc></StartTime><FrequencyChanges><FrequencyChange><Frequency dt:dt="r8">3312919</Frequency><Timestamp dt:dt="r8">72754555527</Timestamp><Current dt:dt="…	75.028	2527386	2523886	2527386	2523876	1	left	-259228067	2017-10-05	15:56:14	13:56:14	female	137156	59817	-1	59796	145668	137183	-1	137156	511059	473923	-1	473897	20				1	9	18	phaseUPFAce	phaseXPface	11	NF27	1985628	1985328	1985628	1985323	d	1985323	1983342	1985323	1983334	1981
GofDak_1024-768_new	14	3	24	<?xml version="1.0"?>\n<Clock xmlns:dt="urn:schemas-microsoft-com:datatypes"><Description dt:dt="string">E-Prime Primary Realtime Clock</Description><StartTime><Timestamp dt:dt="int">0</Timestamp><DateUtc dt:dt="string">2017-05-10T13:56:14Z</DateUtc></StartTime><FrequencyChanges><FrequencyChange><Frequency dt:dt="r8">3312919</Frequency><Timestamp dt:dt="r8">72754555527</Timestamp><Current dt:dt="…	75.028	2527386	2523886	2527386	2523876	1	left	-259228067	2017-10-05	15:56:14	13:56:14	female	137156	59817	-1	59796	145668	137183	-1	137156	511059	473923	-1	473897	20				1	9	18	phaseUPFAce	phaseXPface	12	NF11	1989040	1988740	1989040	1988730	l	1988730	1986901	1988730	1986894	1829
GofDak_1024-768_new	14	3	24	<?xml version="1.0"?>\n<Clock xmlns:dt="urn:schemas-microsoft-com:datatypes"><Description dt:dt="string">E-Prime Primary Realtime Clock</Description><StartTime><Timestamp dt:dt="int">0</Timestamp><DateUtc dt:dt="string">2017-05-10T13:56:14Z</DateUtc></StartTime><FrequencyChanges><FrequencyChange><Frequency dt:dt="r8">3312919</Frequency><Timestamp dt:dt="r8">72754555527</Timestamp><Current dt:dt="…	75.028	2527386	2523886	2527386	2523876	1	left	-259228067	2017-10-05	15:56:14	13:56:14	female	137156	59817	-1	59796	145668	137183	-1	137156	511059	473923	-1	473897	20				1	9	18	phaseUPFAce	phaseXPface	13	NF11	1992706	1992406	1992706	1992394	d	1992394	1990446	1992394	1990429	1948
GofDak_1024-768_new	14	3	24	<?xml version="1.0"?>\n<Clock xmlns:dt="urn:schemas-microsoft-com:datatypes"><Description dt:dt="string">E-Prime Primary Realtime Clock</Description><StartTime><Timestamp dt:dt="int">0</Timestamp><DateUtc dt:dt="string">2017-05-10T13:56:14Z</DateUtc></StartTime><FrequencyChanges><FrequencyChange><Frequency dt:dt="r8">3312919</Frequency><Timestamp dt:dt="r8">72754555527</Timestamp><Current dt:dt="…	75.028	2527386	2523886	2527386	2523876	1	left	-259228067	2017-10-05	15:56:14	13:56:14	female	137156	59817	-1	59796	145668	137183	-1	137156	511059	473923	-1	473897	20				1	9	18	phaseUPFAce	phaseXPface	14	NM13	1995931	1995631	1995931	1995616	d	1995616	1994018	1995616	1994005	1598
GofDak_1024-768_new	14	3	24	<?xml version="1.0"?>\n<Clock xmlns:dt="urn:schemas-microsoft-com:datatypes"><Description dt:dt="string">E-Prime Primary Realtime Clock</Description><StartTime><Timestamp dt:dt="int">0</Timestamp><DateUtc dt:dt="string">2017-05-10T13:56:14Z</DateUtc></StartTime><FrequencyChanges><FrequencyChange><Frequency dt:dt="r8">3312919</Frequency><Timestamp dt:dt="r8">72754555527</Timestamp><Current dt:dt="…	75.028	2527386	2523886	2527386	2523876	1	left	-259228067	2017-10-05	15:56:14	13:56:14	female	137156	59817	-1	59796	145668	137183	-1	137156	511059	473923	-1	473897	20				1	9	18	phaseUPFAce	phaseXPface	15	NF06	1999183	1998883	1999183	1998877	l	1998877	1997297	1998877	1997285	1580
GofDak_1024-768_new	14	3	24	<?xml version="1.0"?>\n<Clock xmlns:dt="urn:schemas-microsoft-com:datatypes"><Description dt:dt="string">E-Prime Primary Realtime Clock</Description><StartTime><Timestamp dt:dt="int">0</Timestamp><DateUtc dt:dt="string">2017-05-10T13:56:14Z</DateUtc></StartTime><FrequencyChanges><FrequencyChange><Frequency dt:dt="r8">3312919</Frequency><Timestamp dt:dt="r8">72754555527</Timestamp><Current dt:dt="…	75.028	2527386	2523886	2527386	2523876	1	left	-259228067	2017-10-05	15:56:14	13:56:14	female	137156	59817	-1	59796	145668	137183	-1	137156	511059	473923	-1	473897	20				1	9	18	phaseUPFAce	phaseXPface	16	NM04	2003568	2003268	2003568	2003255	l	2003255	2001282	2003255	2001269	1973
GofDak_1024-768_new	14	3	24	<?xml version="1.0"?>\n<Clock xmlns:dt="urn:schemas-microsoft-com:datatypes"><Description dt:dt="string">E-Prime Primary Realtime Clock</Description><StartTime><Timestamp dt:dt="int">0</Timestamp><DateUtc dt:dt="string">2017-05-10T13:56:14Z</DateUtc></StartTime><FrequencyChanges><FrequencyChange><Frequency dt:dt="r8">3312919</Frequency><Timestamp dt:dt="r8">72754555527</Timestamp><Current dt:dt="…	75.028	2527386	2523886	2527386	2523876	1	left	-259228067	2017-10-05	15:56:14	13:56:14	female	137156	59817	-1	59796	145668	137183	-1	137156	511059	473923	-1	473897	20				1	9	18	phaseUPFAce	phaseXPface	17	NF27	2006820	2006520	2006820	2006511	d	2006511	2004868	2006511	2004861	1643
GofDak_1024-768_new	14	3	24	<?xml version="1.0"?>\n<Clock xmlns:dt="urn:schemas-microsoft-com:datatypes"><Description dt:dt="string">E-Prime Primary Realtime Clock</Description><StartTime><Timestamp dt:dt="int">0</Timestamp><DateUtc dt:dt="string">2017-05-10T13:56:14Z</DateUtc></StartTime><FrequencyChanges><FrequencyChange><Frequency dt:dt="r8">3312919</Frequency><Timestamp dt:dt="r8">72754555527</Timestamp><Current dt:dt="…	75.028	2527386	2523886	2527386	2523876	1	left	-259228067	2017-10-05	15:56:14	13:56:14	female	137156	59817	-1	59796	145668	137183	-1	137156	511059	473923	-1	473897	20				1	9	18	phaseUPFAce	phaseXPface	18	NM05	2010179	2009879	2010179	2009867	d	2009867	2008266	2009867	2008261	1601
GofDak_1024-768_new	14	3	24	<?xml version="1.0"?>\n<Clock xmlns:dt="urn:schemas-microsoft-com:datatypes"><Description dt:dt="string">E-Prime Primary Realtime Clock</Description><StartTime><Timestamp dt:dt="int">0</Timestamp><DateUtc dt:dt="string">2017-05-10T13:56:14Z</DateUtc></StartTime><FrequencyChanges><FrequencyChange><Frequency dt:dt="r8">3312919</Frequency><Timestamp dt:dt="r8">72754555527</Timestamp><Current dt:dt="…	75.028	2527386	2523886	2527386	2523876	1	left	-259228067	2017-10-05	15:56:14	13:56:14	female	137156	59817	-1	59796	145668	137183	-1	137156	511059	473923	-1	473897	20				1	9	18	phaseUPFAce	phaseXPface	19	NF27	2014271	2013971	2014271	2013965	l	2013965	2012211	2013965	2012204	1754
GofDak_1024-768_new	14	3	24	<?xml version="1.0"?>\n<Clock xmlns:dt="urn:schemas-microsoft-com:datatypes"><Description dt:dt="string">E-Prime Primary Realtime Clock</Description><StartTime><Timestamp dt:dt="int">0</Timestamp><DateUtc dt:dt="string">2017-05-10T13:56:14Z</DateUtc></StartTime><FrequencyChanges><FrequencyChange><Frequency dt:dt="r8">3312919</Frequency><Timestamp dt:dt="r8">72754555527</Timestamp><Current dt:dt="…	75.028	2527386	2523886	2527386	2523876	1	left	-259228067	2017-10-05	15:56:14	13:56:14	female	137156	59817	-1	59796	145668	137183	-1	137156	511059	473923	-1	473897	20				1	9	18	phaseUPFAce	phaseXPface	20	NM04	2018523	2018223	2018523	2018210	l	2018210	2016557	2018210	2016540	1653
GofDak_1024-768_new	14	3	24	<?xml version="1.0"?>\n<Clock xmlns:dt="urn:schemas-microsoft-com:datatypes"><Description dt:dt="string">E-Prime Primary Realtime Clock</Description><StartTime><Timestamp dt:dt="int">0</Timestamp><DateUtc dt:dt="string">2017-05-10T13:56:14Z</DateUtc></StartTime><FrequencyChanges><FrequencyChange><Frequency dt:dt="r8">3312919</Frequency><Timestamp dt:dt="r8">72754555527</Timestamp><Current dt:dt="…	75.028	2527386	2523886	2527386	2523876	1	left	-259228067	2017-10-05	15:56:14	13:56:14	female	137156	59817	-1	59796	145668	137183	-1	137156	511059	473923	-1	473897	21				1	10	19	phaseUPFAce	phaseXPface	1	NF11	2058747	2058447	2058747	2058440	d	2058440	2056688	2058440	2056675	1752
GofDak_1024-768_new	14	3	24	<?xml version="1.0"?>\n<Clock xmlns:dt="urn:schemas-microsoft-com:datatypes"><Description dt:dt="string">E-Prime Primary Realtime Clock</Description><StartTime><Timestamp dt:dt="int">0</Timestamp><DateUtc dt:dt="string">2017-05-10T13:56:14Z</DateUtc></StartTime><FrequencyChanges><FrequencyChange><Frequency dt:dt="r8">3312919</Frequency><Timestamp dt:dt="r8">72754555527</Timestamp><Current dt:dt="…	75.028	2527386	2523886	2527386	2523876	1	left	-259228067	2017-10-05	15:56:14	13:56:14	female	137156	59817	-1	59796	145668	137183	-1	137156	511059	473923	-1	473897	21				1	10	19	phaseUPFAce	phaseXPface	2	NF09	2062093	2061793	2062093	2061786	l	2061786	2060034	2061786	2060018	1752
GofDak_1024-768_new	14	3	24	<?xml version="1.0"?>\n<Clock xmlns:dt="urn:schemas-microsoft-com:datatypes"><Description dt:dt="string">E-Prime Primary Realtime Clock</Description><StartTime><Timestamp dt:dt="int">0</Timestamp><DateUtc dt:dt="string">2017-05-10T13:56:14Z</DateUtc></StartTime><FrequencyChanges><FrequencyChange><Frequency dt:dt="r8">3312919</Frequency><Timestamp dt:dt="r8">72754555527</Timestamp><Current dt:dt="…	75.028	2527386	2523886	2527386	2523876	1	left	-259228067	2017-10-05	15:56:14	13:56:14	female	137156	59817	-1	59796	145668	137183	-1	137156	511059	473923	-1	473897	21				1	10	19	phaseUPFAce	phaseXPface	3	NM101	2065585	2065285	2065585	2065281	d	2065281	2063379	2065281	2063362	1902
GofDak_1024-768_new	14	3	24	<?xml version="1.0"?>\n<Clock xmlns:dt="urn:schemas-microsoft-com:datatypes"><Description dt:dt="string">E-Prime Primary Realtime Clock</Description><StartTime><Timestamp dt:dt="int">0</Timestamp><DateUtc dt:dt="string">2017-05-10T13:56:14Z</DateUtc></StartTime><FrequencyChanges><FrequencyChange><Frequency dt:dt="r8">3312919</Frequency><Timestamp dt:dt="r8">72754555527</Timestamp><Current dt:dt="…	75.028	2527386	2523886	2527386	2523876	1	left	-259228067	2017-10-05	15:56:14	13:56:14	female	137156	59817	-1	59796	145668	137183	-1	137156	511059	473923	-1	473897	21				1	10	19	phaseUPFAce	phaseXPface	4	NF27	2069104	2068804	2069104	2068800	l	2068800	2066831	2068800	2066826	1969
GofDak_1024-768_new	14	3	24	<?xml version="1.0"?>\n<Clock xmlns:dt="urn:schemas-microsoft-com:datatypes"><Description dt:dt="string">E-Prime Primary Realtime Clock</Description><StartTime><Timestamp dt:dt="int">0</Timestamp><DateUtc dt:dt="string">2017-05-10T13:56:14Z</DateUtc></StartTime><FrequencyChanges><FrequencyChange><Frequency dt:dt="r8">3312919</Frequency><Timestamp dt:dt="r8">72754555527</Timestamp><Current dt:dt="…	75.028	2527386	2523886	2527386	2523876	1	left	-259228067	2017-10-05	15:56:14	13:56:14	female	137156	59817	-1	59796	145668	137183	-1	137156	511059	473923	-1	473897	21				1	10	19	phaseUPFAce	phaseXPface	5	NM04	2072236	2071936	2072236	2071926	l	2071926	2070296	2071926	2070290	1630
GofDak_1024-768_new	14	3	24	<?xml version="1.0"?>\n<Clock xmlns:dt="urn:schemas-microsoft-com:datatypes"><Description dt:dt="string">E-Prime Primary Realtime Clock</Description><StartTime><Timestamp dt:dt="int">0</Timestamp><DateUtc dt:dt="string">2017-05-10T13:56:14Z</DateUtc></StartTime><FrequencyChanges><FrequencyChange><Frequency dt:dt="r8">3312919</Frequency><Timestamp dt:dt="r8">72754555527</Timestamp><Current dt:dt="…	75.028	2527386	2523886	2527386	2523876	1	left	-259228067	2017-10-05	15:56:14	13:56:14	female	137156	59817	-1	59796	145668	137183	-1	137156	511059	473923	-1	473897	21				1	10	19	phaseUPFAce	phaseXPface	6	NM10	2075728	2075428	2075728	2075416	l	2075416	2073642	2075416	2073625	1774
GofDak_1024-768_new	14	3	24	<?xml version="1.0"?>\n<Clock xmlns:dt="urn:schemas-microsoft-com:datatypes"><Description dt:dt="string">E-Prime Primary Realtime Clock</Description><StartTime><Timestamp dt:dt="int">0</Timestamp><DateUtc dt:dt="string">2017-05-10T13:56:14Z</DateUtc></StartTime><FrequencyChanges><FrequencyChange><Frequency dt:dt="r8">3312919</Frequency><Timestamp dt:dt="r8">72754555527</Timestamp><Current dt:dt="…	75.028	2527386	2523886	2527386	2523876	1	left	-259228067	2017-10-05	15:56:14	13:56:14	female	137156	59817	-1	59796	145668	137183	-1	137156	511059	473923	-1	473897	21				1	10	19	phaseUPFAce	phaseXPface	7	NF02	2079086	2078786	2079086	2078784	d	2078784	2077187	2078784	2077169	1597
GofDak_1024-768_new	14	3	24	<?xml version="1.0"?>\n<Clock xmlns:dt="urn:schemas-microsoft-com:datatypes"><Description dt:dt="string">E-Prime Primary Realtime Clock</Description><StartTime><Timestamp dt:dt="int">0</Timestamp><DateUtc dt:dt="string">2017-05-10T13:56:14Z</DateUtc></StartTime><FrequencyChanges><FrequencyChange><Frequency dt:dt="r8">3312919</Frequency><Timestamp dt:dt="r8">72754555527</Timestamp><Current dt:dt="…	75.028	2527386	2523886	2527386	2523876	1	left	-259228067	2017-10-05	15:56:14	13:56:14	female	137156	59817	-1	59796	145668	137183	-1	137156	511059	473923	-1	473897	21				1	10	19	phaseUPFAce	phaseXPface	8	NF105	2082152	2081852	2082152	2081843	l	2081843	2080199	2081843	2080185	1644
GofDak_1024-768_new	14	3	24	<?xml version="1.0"?>\n<Clock xmlns:dt="urn:schemas-microsoft-com:datatypes"><Description dt:dt="string">E-Prime Primary Realtime Clock</Description><StartTime><Timestamp dt:dt="int">0</Timestamp><DateUtc dt:dt="string">2017-05-10T13:56:14Z</DateUtc></StartTime><FrequencyChanges><FrequencyChange><Frequency dt:dt="r8">3312919</Frequency><Timestamp dt:dt="r8">72754555527</Timestamp><Current dt:dt="…	75.028	2527386	2523886	2527386	2523876	1	left	-259228067	2017-10-05	15:56:14	13:56:14	female	137156	59817	-1	59796	145668	137183	-1	137156	511059	473923	-1	473897	21				1	10	19	phaseUPFAce	phaseXPface	9	NF01	2085657	2085357	2085657	2085345	l	2085345	2083425	2085345	2083409	1920
GofDak_1024-768_new	14	3	24	<?xml version="1.0"?>\n<Clock xmlns:dt="urn:schemas-microsoft-com:datatypes"><Description dt:dt="string">E-Prime Primary Realtime Clock</Description><StartTime><Timestamp dt:dt="int">0</Timestamp><DateUtc dt:dt="string">2017-05-10T13:56:14Z</DateUtc></StartTime><FrequencyChanges><FrequencyChange><Frequency dt:dt="r8">3312919</Frequency><Timestamp dt:dt="r8">72754555527</Timestamp><Current dt:dt="…	75.028	2527386	2523886	2527386	2523876	1	left	-259228067	2017-10-05	15:56:14	13:56:14	female	137156	59817	-1	59796	145668	137183	-1	137156	511059	473923	-1	473897	21				1	10	19	phaseUPFAce	phaseXPface	10	NF27	2088763	2088463	2088763	2088457	d	2088457	2086810	2088457	2086793	1647
GofDak_1024-768_new	14	3	24	<?xml version="1.0"?>\n<Clock xmlns:dt="urn:schemas-microsoft-com:datatypes"><Description dt:dt="string">E-Prime Primary Realtime Clock</Description><StartTime><Timestamp dt:dt="int">0</Timestamp><DateUtc dt:dt="string">2017-05-10T13:56:14Z</DateUtc></StartTime><FrequencyChanges><FrequencyChange><Frequency dt:dt="r8">3312919</Frequency><Timestamp dt:dt="r8">72754555527</Timestamp><Current dt:dt="…	75.028	2527386	2523886	2527386	2523876	1	left	-259228067	2017-10-05	15:56:14	13:56:14	female	137156	59817	-1	59796	145668	137183	-1	137156	511059	473923	-1	473897	21				1	10	19	phaseUPFAce	phaseXPface	11	NF04	2092095	2091795	2092095	2091781	l	2091781	2090009	2091781	2090001	1772
GofDak_1024-768_new	14	3	24	<?xml version="1.0"?>\n<Clock xmlns:dt="urn:schemas-microsoft-com:datatypes"><Description dt:dt="string">E-Prime Primary Realtime Clock</Description><StartTime><Timestamp dt:dt="int">0</Timestamp><DateUtc dt:dt="string">2017-05-10T13:56:14Z</DateUtc></StartTime><FrequencyChanges><FrequencyChange><Frequency dt:dt="r8">3312919</Frequency><Timestamp dt:dt="r8">72754555527</Timestamp><Current dt:dt="…	75.028	2527386	2523886	2527386	2523876	1	left	-259228067	2017-10-05	15:56:14	13:56:14	female	137156	59817	-1	59796	145668	137183	-1	137156	511059	473923	-1	473897	21				1	10	19	phaseUPFAce	phaseXPface	12	NM05	2095587	2095287	2095587	2095280	l	2095280	2093541	2095280	2093529	1739
GofDak_1024-768_new	14	3	24	<?xml version="1.0"?>\n<Clock xmlns:dt="urn:schemas-microsoft-com:datatypes"><Description dt:dt="string">E-Prime Primary Realtime Clock</Description><StartTime><Timestamp dt:dt="int">0</Timestamp><DateUtc dt:dt="string">2017-05-10T13:56:14Z</DateUtc></StartTime><FrequencyChanges><FrequencyChange><Frequency dt:dt="r8">3312919</Frequency><Timestamp dt:dt="r8">72754555527</Timestamp><Current dt:dt="…	75.028	2527386	2523886	2527386	2523876	1	left	-259228067	2017-10-05	15:56:14	13:56:14	female	137156	59817	-1	59796	145668	137183	-1	137156	511059	473923	-1	473897	21				1	10	19	phaseUPFAce	phaseXPface	13	NM13	2098999	2098699	2098999	2098686	l	2098686	2096846	2098686	2096832	1840
GofDak_1024-768_new	14	3	24	<?xml version="1.0"?>\n<Clock xmlns:dt="urn:schemas-microsoft-com:datatypes"><Description dt:dt="string">E-Prime Primary Realtime Clock</Description><StartTime><Timestamp dt:dt="int">0</Timestamp><DateUtc dt:dt="string">2017-05-10T13:56:14Z</DateUtc></StartTime><FrequencyChanges><FrequencyChange><Frequency dt:dt="r8">3312919</Frequency><Timestamp dt:dt="r8">72754555527</Timestamp><Current dt:dt="…	75.028	2527386	2523886	2527386	2523876	1	left	-259228067	2017-10-05	15:56:14	13:56:14	female	137156	59817	-1	59796	145668	137183	-1	137156	511059	473923	-1	473897	21				1	10	19	phaseUPFAce	phaseXPface	14	NM09	2102824	2102524	2102824	2102516	l	2102516	2100552	2102516	2100544	1964
GofDak_1024-768_new	14	3	24	<?xml version="1.0"?>\n<Clock xmlns:dt="urn:schemas-microsoft-com:datatypes"><Description dt:dt="string">E-Prime Primary Realtime Clock</Description><StartTime><Timestamp dt:dt="int">0</Timestamp><DateUtc dt:dt="string">2017-05-10T13:56:14Z</DateUtc></StartTime><FrequencyChanges><FrequencyChange><Frequency dt:dt="r8">3312919</Frequency><Timestamp dt:dt="r8">72754555527</Timestamp><Current dt:dt="…	75.028	2527386	2523886	2527386	2523876	1	left	-259228067	2017-10-05	15:56:14	13:56:14	female	137156	59817	-1	59796	145668	137183	-1	137156	511059	473923	-1	473897	21				1	10	19	phaseUPFAce	phaseXPface	15	NF01	2106996	2106696	2106996	2106691	d	2106691	2104977	2106691	2104968	1714
GofDak_1024-768_new	14	3	24	<?xml version="1.0"?>\n<Clock xmlns:dt="urn:schemas-microsoft-com:datatypes"><Description dt:dt="string">E-Prime Primary Realtime Clock</Description><StartTime><Timestamp dt:dt="int">0</Timestamp><DateUtc dt:dt="string">2017-05-10T13:56:14Z</DateUtc></StartTime><FrequencyChanges><FrequencyChange><Frequency dt:dt="r8">3312919</Frequency><Timestamp dt:dt="r8">72754555527</Timestamp><Current dt:dt="…	75.028	2527386	2523886	2527386	2523876	1	left	-259228067	2017-10-05	15:56:14	13:56:14	female	137156	59817	-1	59796	145668	137183	-1	137156	511059	473923	-1	473897	21				1	10	19	phaseUPFAce	phaseXPface	16	NM13	2110422	2110122	2110422	2110119	d	2110119	2108375	2110119	2108360	1744
GofDak_1024-768_new	14	3	24	<?xml version="1.0"?>\n<Clock xmlns:dt="urn:schemas-microsoft-com:datatypes"><Description dt:dt="string">E-Prime Primary Realtime Clock</Description><StartTime><Timestamp dt:dt="int">0</Timestamp><DateUtc dt:dt="string">2017-05-10T13:56:14Z</DateUtc></StartTime><FrequencyChanges><FrequencyChange><Frequency dt:dt="r8">3312919</Frequency><Timestamp dt:dt="r8">72754555527</Timestamp><Current dt:dt="…	75.028	2527386	2523886	2527386	2523876	1	left	-259228067	2017-10-05	15:56:14	13:56:14	female	137156	59817	-1	59796	145668	137183	-1	137156	511059	473923	-1	473897	21				1	10	19	phaseUPFAce	phaseXPface	17	NF09	2113887	2113587	2113887	2113573	d	2113573	2111694	2113573	2111680	1879
GofDak_1024-768_new	14	3	24	<?xml version="1.0"?>\n<Clock xmlns:dt="urn:schemas-microsoft-com:datatypes"><Description dt:dt="string">E-Prime Primary Realtime Clock</Description><StartTime><Timestamp dt:dt="int">0</Timestamp><DateUtc dt:dt="string">2017-05-10T13:56:14Z</DateUtc></StartTime><FrequencyChanges><FrequencyChange><Frequency dt:dt="r8">3312919</Frequency><Timestamp dt:dt="r8">72754555527</Timestamp><Current dt:dt="…	75.028	2527386	2523886	2527386	2523876	1	left	-259228067	2017-10-05	15:56:14	13:56:14	female	137156	59817	-1	59796	145668	137183	-1	137156	511059	473923	-1	473897	21				1	10	19	phaseUPFAce	phaseXPface	18	NF11	2117392	2117092	2117392	2117087	l	2117087	2115359	2117087	2115343	1728
GofDak_1024-768_new	14	3	24	<?xml version="1.0"?>\n<Clock xmlns:dt="urn:schemas-microsoft-com:datatypes"><Description dt:dt="string">E-Prime Primary Realtime Clock</Description><StartTime><Timestamp dt:dt="int">0</Timestamp><DateUtc dt:dt="string">2017-05-10T13:56:14Z</DateUtc></StartTime><FrequencyChanges><FrequencyChange><Frequency dt:dt="r8">3312919</Frequency><Timestamp dt:dt="r8">72754555527</Timestamp><Current dt:dt="…	75.028	2527386	2523886	2527386	2523876	1	left	-259228067	2017-10-05	15:56:14	13:56:14	female	137156	59817	-1	59796	145668	137183	-1	137156	511059	473923	-1	473897	21				1	10	19	phaseUPFAce	phaseXPface	19	NF109	2120844	2120544	2120844	2120538	d	2120538	2118745	2120538	2118735	1793
GofDak_1024-768_new	14	3	24	<?xml version="1.0"?>\n<Clock xmlns:dt="urn:schemas-microsoft-com:datatypes"><Description dt:dt="string">E-Prime Primary Realtime Clock</Description><StartTime><Timestamp dt:dt="int">0</Timestamp><DateUtc dt:dt="string">2017-05-10T13:56:14Z</DateUtc></StartTime><FrequencyChanges><FrequencyChange><Frequency dt:dt="r8">3312919</Frequency><Timestamp dt:dt="r8">72754555527</Timestamp><Current dt:dt="…	75.028	2527386	2523886	2527386	2523876	1	left	-259228067	2017-10-05	15:56:14	13:56:14	female	137156	59817	-1	59796	145668	137183	-1	137156	511059	473923	-1	473897	21				1	10	19	phaseUPFAce	phaseXPface	20	NF04	2124230	2123930	2124230	2123924	l	2123924	2122077	2123924	2122063	1847
GofDak_1024-768_new	14	3	24	<?xml version="1.0"?>\n<Clock xmlns:dt="urn:schemas-microsoft-com:datatypes"><Description dt:dt="string">E-Prime Primary Realtime Clock</Description><StartTime><Timestamp dt:dt="int">0</Timestamp><DateUtc dt:dt="string">2017-05-10T13:56:14Z</DateUtc></StartTime><FrequencyChanges><FrequencyChange><Frequency dt:dt="r8">3312919</Frequency><Timestamp dt:dt="r8">72754555527</Timestamp><Current dt:dt="…	75.028	2527386	2523886	2527386	2523876	1	left	-259228067	2017-10-05	15:56:14	13:56:14	female	137156	59817	-1	59796	145668	137183	-1	137156	511059	473923	-1	473897	22				2	10	20	phaseINVFAce	phaseXPface	1	NM13	2127522	2127222	2127522	2127210	l	2127210	2125569	2127210	2125559	1641
GofDak_1024-768_new	14	3	24	<?xml version="1.0"?>\n<Clock xmlns:dt="urn:schemas-microsoft-com:datatypes"><Description dt:dt="string">E-Prime Primary Realtime Clock</Description><StartTime><Timestamp dt:dt="int">0</Timestamp><DateUtc dt:dt="string">2017-05-10T13:56:14Z</DateUtc></StartTime><FrequencyChanges><FrequencyChange><Frequency dt:dt="r8">3312919</Frequency><Timestamp dt:dt="r8">72754555527</Timestamp><Current dt:dt="…	75.028	2527386	2523886	2527386	2523876	1	left	-259228067	2017-10-05	15:56:14	13:56:14	female	137156	59817	-1	59796	145668	137183	-1	137156	511059	473923	-1	473897	22				2	10	20	phaseINVFAce	phaseXPface	2	NM09	2130800	2130500	2130800	2130487	l	2130487	2128941	2130487	2128935	1546
GofDak_1024-768_new	14	3	24	<?xml version="1.0"?>\n<Clock xmlns:dt="urn:schemas-microsoft-com:datatypes"><Description dt:dt="string">E-Prime Primary Realtime Clock</Description><StartTime><Timestamp dt:dt="int">0</Timestamp><DateUtc dt:dt="string">2017-05-10T13:56:14Z</DateUtc></StartTime><FrequencyChanges><FrequencyChange><Frequency dt:dt="r8">3312919</Frequency><Timestamp dt:dt="r8">72754555527</Timestamp><Current dt:dt="…	75.028	2527386	2523886	2527386	2523876	1	left	-259228067	2017-10-05	15:56:14	13:56:14	female	137156	59817	-1	59796	145668	137183	-1	137156	511059	473923	-1	473897	22				2	10	20	phaseINVFAce	phaseXPface	3	NM05	2134719	2134419	2134719	2134405	d	2134405	2132740	2134405	2132727	1665
GofDak_1024-768_new	14	3	24	<?xml version="1.0"?>\n<Clock xmlns:dt="urn:schemas-microsoft-com:datatypes"><Description dt:dt="string">E-Prime Primary Realtime Clock</Description><StartTime><Timestamp dt:dt="int">0</Timestamp><DateUtc dt:dt="string">2017-05-10T13:56:14Z</DateUtc></StartTime><FrequencyChanges><FrequencyChange><Frequency dt:dt="r8">3312919</Frequency><Timestamp dt:dt="r8">72754555527</Timestamp><Current dt:dt="…	75.028	2527386	2523886	2527386	2523876	1	left	-259228067	2017-10-05	15:56:14	13:56:14	female	137156	59817	-1	59796	145668	137183	-1	137156	511059	473923	-1	473897	22				2	10	20	phaseINVFAce	phaseXPface	4	NF04	2138064	2137764	2138064	2137755	l	2137755	2136165	2137755	2136159	1590
GofDak_1024-768_new	14	3	24	<?xml version="1.0"?>\n<Clock xmlns:dt="urn:schemas-microsoft-com:datatypes"><Description dt:dt="string">E-Prime Primary Realtime Clock</Description><StartTime><Timestamp dt:dt="int">0</Timestamp><DateUtc dt:dt="string">2017-05-10T13:56:14Z</DateUtc></StartTime><FrequencyChanges><FrequencyChange><Frequency dt:dt="r8">3312919</Frequency><Timestamp dt:dt="r8">72754555527</Timestamp><Current dt:dt="…	75.028	2527386	2523886	2527386	2523876	1	left	-259228067	2017-10-05	15:56:14	13:56:14	female	137156	59817	-1	59796	145668	137183	-1	137156	511059	473923	-1	473897	22				2	10	20	phaseINVFAce	phaseXPface	5	NF09	2141223	2140923	2141223	2140917	d	2140917	2139364	2140917	2139350	1553
GofDak_1024-768_new	14	3	24	<?xml version="1.0"?>\n<Clock xmlns:dt="urn:schemas-microsoft-com:datatypes"><Description dt:dt="string">E-Prime Primary Realtime Clock</Description><StartTime><Timestamp dt:dt="int">0</Timestamp><DateUtc dt:dt="string">2017-05-10T13:56:14Z</DateUtc></StartTime><FrequencyChanges><FrequencyChange><Frequency dt:dt="r8">3312919</Frequency><Timestamp dt:dt="r8">72754555527</Timestamp><Current dt:dt="…	75.028	2527386	2523886	2527386	2523876	1	left	-259228067	2017-10-05	15:56:14	13:56:14	female	137156	59817	-1	59796	145668	137183	-1	137156	511059	473923	-1	473897	22				2	10	20	phaseINVFAce	phaseXPface	6	NM21	2144622	2144322	2144622	2144313	d	2144313	2142776	2144313	2142766	1537
GofDak_1024-768_new	14	3	24	<?xml version="1.0"?>\n<Clock xmlns:dt="urn:schemas-microsoft-com:datatypes"><Description dt:dt="string">E-Prime Primary Realtime Clock</Description><StartTime><Timestamp dt:dt="int">0</Timestamp><DateUtc dt:dt="string">2017-05-10T13:56:14Z</DateUtc></StartTime><FrequencyChanges><FrequencyChange><Frequency dt:dt="r8">3312919</Frequency><Timestamp dt:dt="r8">72754555527</Timestamp><Current dt:dt="…	75.028	2527386	2523886	2527386	2523876	1	left	-259228067	2017-10-05	15:56:14	13:56:14	female	137156	59817	-1	59796	145668	137183	-1	137156	511059	473923	-1	473897	22				2	10	20	phaseINVFAce	phaseXPface	7	NM02	2147981	2147681	2147981	2147675	d	2147675	2145788	2147675	2145774	1887
GofDak_1024-768_new	14	3	24	<?xml version="1.0"?>\n<Clock xmlns:dt="urn:schemas-microsoft-com:datatypes"><Description dt:dt="string">E-Prime Primary Realtime Clock</Description><StartTime><Timestamp dt:dt="int">0</Timestamp><DateUtc dt:dt="string">2017-05-10T13:56:14Z</DateUtc></StartTime><FrequencyChanges><FrequencyChange><Frequency dt:dt="r8">3312919</Frequency><Timestamp dt:dt="r8">72754555527</Timestamp><Current dt:dt="…	75.028	2527386	2523886	2527386	2523876	1	left	-259228067	2017-10-05	15:56:14	13:56:14	female	137156	59817	-1	59796	145668	137183	-1	137156	511059	473923	-1	473897	22				2	10	20	phaseINVFAce	phaseXPface	8	NM03	2151539	2151239	2151539	2151229	l	2151229	2149240	2151229	2149230	1989
GofDak_1024-768_new	14	3	24	<?xml version="1.0"?>\n<Clock xmlns:dt="urn:schemas-microsoft-com:datatypes"><Description dt:dt="string">E-Prime Primary Realtime Clock</Description><StartTime><Timestamp dt:dt="int">0</Timestamp><DateUtc dt:dt="string">2017-05-10T13:56:14Z</DateUtc></StartTime><FrequencyChanges><FrequencyChange><Frequency dt:dt="r8">3312919</Frequency><Timestamp dt:dt="r8">72754555527</Timestamp><Current dt:dt="…	75.028	2527386	2523886	2527386	2523876	1	left	-259228067	2017-10-05	15:56:14	13:56:14	female	137156	59817	-1	59796	145668	137183	-1	137156	511059	473923	-1	473897	22				2	10	20	phaseINVFAce	phaseXPface	9	NF09	2155031	2154731	2155031	2154726	d	2154726	2153052	2154726	2153038	1674
GofDak_1024-768_new	14	3	24	<?xml version="1.0"?>\n<Clock xmlns:dt="urn:schemas-microsoft-com:datatypes"><Description dt:dt="string">E-Prime Primary Realtime Clock</Description><StartTime><Timestamp dt:dt="int">0</Timestamp><DateUtc dt:dt="string">2017-05-10T13:56:14Z</DateUtc></StartTime><FrequencyChanges><FrequencyChange><Frequency dt:dt="r8">3312919</Frequency><Timestamp dt:dt="r8">72754555527</Timestamp><Current dt:dt="…	75.028	2527386	2523886	2527386	2523876	1	left	-259228067	2017-10-05	15:56:14	13:56:14	female	137156	59817	-1	59796	145668	137183	-1	137156	511059	473923	-1	473897	22				2	10	20	phaseINVFAce	phaseXPface	10	NF27	2158523	2158223	2158523	2158211	l	2158211	2156397	2158211	2156390	1814
GofDak_1024-768_new	14	3	24	<?xml version="1.0"?>\n<Clock xmlns:dt="urn:schemas-microsoft-com:datatypes"><Description dt:dt="string">E-Prime Primary Realtime Clock</Description><StartTime><Timestamp dt:dt="int">0</Timestamp><DateUtc dt:dt="string">2017-05-10T13:56:14Z</DateUtc></StartTime><FrequencyChanges><FrequencyChange><Frequency dt:dt="r8">3312919</Frequency><Timestamp dt:dt="r8">72754555527</Timestamp><Current dt:dt="…	75.028	2527386	2523886	2527386	2523876	1	left	-259228067	2017-10-05	15:56:14	13:56:14	female	137156	59817	-1	59796	145668	137183	-1	137156	511059	473923	-1	473897	22				2	10	20	phaseINVFAce	phaseXPface	11	NF01	2162229	2161929	2162229	2161917	d	2161917	2159929	2161917	2159917	1988
GofDak_1024-768_new	14	3	24	<?xml version="1.0"?>\n<Clock xmlns:dt="urn:schemas-microsoft-com:datatypes"><Description dt:dt="string">E-Prime Primary Realtime Clock</Description><StartTime><Timestamp dt:dt="int">0</Timestamp><DateUtc dt:dt="string">2017-05-10T13:56:14Z</DateUtc></StartTime><FrequencyChanges><FrequencyChange><Frequency dt:dt="r8">3312919</Frequency><Timestamp dt:dt="r8">72754555527</Timestamp><Current dt:dt="…	75.028	2527386	2523886	2527386	2523876	1	left	-259228067	2017-10-05	15:56:14	13:56:14	female	137156	59817	-1	59796	145668	137183	-1	137156	511059	473923	-1	473897	22				2	10	20	phaseINVFAce	phaseXPface	12	NF01	2165521	2165221	2165521	2165213	l	2165213	2163581	2165213	2163573	1632
GofDak_1024-768_new	14	3	24	<?xml version="1.0"?>\n<Clock xmlns:dt="urn:schemas-microsoft-com:datatypes"><Description dt:dt="string">E-Prime Primary Realtime Clock</Description><StartTime><Timestamp dt:dt="int">0</Timestamp><DateUtc dt:dt="string">2017-05-10T13:56:14Z</DateUtc></StartTime><FrequencyChanges><FrequencyChange><Frequency dt:dt="r8">3312919</Frequency><Timestamp dt:dt="r8">72754555527</Timestamp><Current dt:dt="…	75.028	2527386	2523886	2527386	2523876	1	left	-259228067	2017-10-05	15:56:14	13:56:14	female	137156	59817	-1	59796	145668	137183	-1	137156	511059	473923	-1	473897	22				2	10	20	phaseINVFAce	phaseXPface	13	NM101	2168839	2168539	2168839	2168529	l	2168529	2166713	2168529	2166701	1816
GofDak_1024-768_new	14	3	24	<?xml version="1.0"?>\n<Clock xmlns:dt="urn:schemas-microsoft-com:datatypes"><Description dt:dt="string">E-Prime Primary Realtime Clock</Description><StartTime><Timestamp dt:dt="int">0</Timestamp><DateUtc dt:dt="string">2017-05-10T13:56:14Z</DateUtc></StartTime><FrequencyChanges><FrequencyChange><Frequency dt:dt="r8">3312919</Frequency><Timestamp dt:dt="r8">72754555527</Timestamp><Current dt:dt="…	75.028	2527386	2523886	2527386	2523876	1	left	-259228067	2017-10-05	15:56:14	13:56:14	female	137156	59817	-1	59796	145668	137183	-1	137156	511059	473923	-1	473897	22				2	10	20	phaseINVFAce	phaseXPface	14	NM08	2171932	2171632	2171932	2171627	d	2171627	2170112	2171627	2170101	1515
GofDak_1024-768_new	14	3	24	<?xml version="1.0"?>\n<Clock xmlns:dt="urn:schemas-microsoft-com:datatypes"><Description dt:dt="string">E-Prime Primary Realtime Clock</Description><StartTime><Timestamp dt:dt="int">0</Timestamp><DateUtc dt:dt="string">2017-05-10T13:56:14Z</DateUtc></StartTime><FrequencyChanges><FrequencyChange><Frequency dt:dt="r8">3312919</Frequency><Timestamp dt:dt="r8">72754555527</Timestamp><Current dt:dt="…	75.028	2527386	2523886	2527386	2523876	1	left	-259228067	2017-10-05	15:56:14	13:56:14	female	137156	59817	-1	59796	145668	137183	-1	137156	511059	473923	-1	473897	22				2	10	20	phaseINVFAce	phaseXPface	15	NM03	2175304	2175004	2175304	2174995	l	2174995	2173058	2174995	2173053	1937
GofDak_1024-768_new	14	3	24	<?xml version="1.0"?>\n<Clock xmlns:dt="urn:schemas-microsoft-com:datatypes"><Description dt:dt="string">E-Prime Primary Realtime Clock</Description><StartTime><Timestamp dt:dt="int">0</Timestamp><DateUtc dt:dt="string">2017-05-10T13:56:14Z</DateUtc></StartTime><FrequencyChanges><FrequencyChange><Frequency dt:dt="r8">3312919</Frequency><Timestamp dt:dt="r8">72754555527</Timestamp><Current dt:dt="…	75.028	2527386	2523886	2527386	2523876	1	left	-259228067	2017-10-05	15:56:14	13:56:14	female	137156	59817	-1	59796	145668	137183	-1	137156	511059	473923	-1	473897	22				2	10	20	phaseINVFAce	phaseXPface	16	NF106	2178502	2178202	2178502	2178197	d	2178197	2176670	2178197	2176661	1527
GofDak_1024-768_new	14	3	24	<?xml version="1.0"?>\n<Clock xmlns:dt="urn:schemas-microsoft-com:datatypes"><Description dt:dt="string">E-Prime Primary Realtime Clock</Description><StartTime><Timestamp dt:dt="int">0</Timestamp><DateUtc dt:dt="string">2017-05-10T13:56:14Z</DateUtc></StartTime><FrequencyChanges><FrequencyChange><Frequency dt:dt="r8">3312919</Frequency><Timestamp dt:dt="r8">72754555527</Timestamp><Current dt:dt="…	75.028	2527386	2523886	2527386	2523876	1	left	-259228067	2017-10-05	15:56:14	13:56:14	female	137156	59817	-1	59796	145668	137183	-1	137156	511059	473923	-1	473897	22				2	10	20	phaseINVFAce	phaseXPface	17	NF04	2181861	2181561	2181861	2181554	l	2181554	2179735	2181554	2179724	1819
GofDak_1024-768_new	14	3	24	<?xml version="1.0"?>\n<Clock xmlns:dt="urn:schemas-microsoft-com:datatypes"><Description dt:dt="string">E-Prime Primary Realtime Clock</Description><StartTime><Timestamp dt:dt="int">0</Timestamp><DateUtc dt:dt="string">2017-05-10T13:56:14Z</DateUtc></StartTime><FrequencyChanges><FrequencyChange><Frequency dt:dt="r8">3312919</Frequency><Timestamp dt:dt="r8">72754555527</Timestamp><Current dt:dt="…	75.028	2527386	2523886	2527386	2523876	1	left	-259228067	2017-10-05	15:56:14	13:56:14	female	137156	59817	-1	59796	145668	137183	-1	137156	511059	473923	-1	473897	22				2	10	20	phaseINVFAce	phaseXPface	18	NF105	2185407	2185107	2185407	2185093	d	2185093	2183360	2185093	2183348	1733
GofDak_1024-768_new	14	3	24	<?xml version="1.0"?>\n<Clock xmlns:dt="urn:schemas-microsoft-com:datatypes"><Description dt:dt="string">E-Prime Primary Realtime Clock</Description><StartTime><Timestamp dt:dt="int">0</Timestamp><DateUtc dt:dt="string">2017-05-10T13:56:14Z</DateUtc></StartTime><FrequencyChanges><FrequencyChange><Frequency dt:dt="r8">3312919</Frequency><Timestamp dt:dt="r8">72754555527</Timestamp><Current dt:dt="…	75.028	2527386	2523886	2527386	2523876	1	left	-259228067	2017-10-05	15:56:14	13:56:14	female	137156	59817	-1	59796	145668	137183	-1	137156	511059	473923	-1	473897	22				2	10	20	phaseINVFAce	phaseXPface	19	NF04	2188499	2188199	2188499	2188186	d	2188186	2186546	2188186	2186532	1640
GofDak_1024-768_new	14	3	24	<?xml version="1.0"?>\n<Clock xmlns:dt="urn:schemas-microsoft-com:datatypes"><Description dt:dt="string">E-Prime Primary Realtime Clock</Description><StartTime><Timestamp dt:dt="int">0</Timestamp><DateUtc dt:dt="string">2017-05-10T13:56:14Z</DateUtc></StartTime><FrequencyChanges><FrequencyChange><Frequency dt:dt="r8">3312919</Frequency><Timestamp dt:dt="r8">72754555527</Timestamp><Current dt:dt="…	75.028	2527386	2523886	2527386	2523876	1	left	-259228067	2017-10-05	15:56:14	13:56:14	female	137156	59817	-1	59796	145668	137183	-1	137156	511059	473923	-1	473897	22				2	10	20	phaseINVFAce	phaseXPface	20	NF105	2191817	2191517	2191817	2191505	l	2191505	2189731	2191505	2189724	1774
GofDak_1024-768_new	14	3	24	<?xml version="1.0"?>\n<Clock xmlns:dt="urn:schemas-microsoft-com:datatypes"><Description dt:dt="string">E-Prime Primary Realtime Clock</Description><StartTime><Timestamp dt:dt="int">0</Timestamp><DateUtc dt:dt="string">2017-05-10T13:56:14Z</DateUtc></StartTime><FrequencyChanges><FrequencyChange><Frequency dt:dt="r8">3312919</Frequency><Timestamp dt:dt="r8">72754555527</Timestamp><Current dt:dt="…	75.028	2527386	2523886	2527386	2523876	1	left	-259228067	2017-10-05	15:56:14	13:56:14	female	137156	59817	-1	59796	145668	137183	-1	137156	511059	473923	-1	473897	23				2	11	21	phaseINVFAce	phaseXPface	1	NF106	2195016	2194716	2195016	2194707	l	2194707	2192957	2194707	2192940	1750
GofDak_1024-768_new	14	3	24	<?xml version="1.0"?>\n<Clock xmlns:dt="urn:schemas-microsoft-com:datatypes"><Description dt:dt="string">E-Prime Primary Realtime Clock</Description><StartTime><Timestamp dt:dt="int">0</Timestamp><DateUtc dt:dt="string">2017-05-10T13:56:14Z</DateUtc></StartTime><FrequencyChanges><FrequencyChange><Frequency dt:dt="r8">3312919</Frequency><Timestamp dt:dt="r8">72754555527</Timestamp><Current dt:dt="…	75.028	2527386	2523886	2527386	2523876	1	left	-259228067	2017-10-05	15:56:14	13:56:14	female	137156	59817	-1	59796	145668	137183	-1	137156	511059	473923	-1	473897	23				2	11	21	phaseINVFAce	phaseXPface	2	NF09	2198415	2198115	2198415	2198105	d	2198105	2196356	2198105	2196340	1749
GofDak_1024-768_new	14	3	24	<?xml version="1.0"?>\n<Clock xmlns:dt="urn:schemas-microsoft-com:datatypes"><Description dt:dt="string">E-Prime Primary Realtime Clock</Description><StartTime><Timestamp dt:dt="int">0</Timestamp><DateUtc dt:dt="string">2017-05-10T13:56:14Z</DateUtc></StartTime><FrequencyChanges><FrequencyChange><Frequency dt:dt="r8">3312919</Frequency><Timestamp dt:dt="r8">72754555527</Timestamp><Current dt:dt="…	75.028	2527386	2523886	2527386	2523876	1	left	-259228067	2017-10-05	15:56:14	13:56:14	female	137156	59817	-1	59796	145668	137183	-1	137156	511059	473923	-1	473897	23				2	11	21	phaseINVFAce	phaseXPface	3	NM08	2201774	2201474	2201774	2201463	d	2201463	2199741	2201463	2199732	1722
GofDak_1024-768_new	14	3	24	<?xml version="1.0"?>\n<Clock xmlns:dt="urn:schemas-microsoft-com:datatypes"><Description dt:dt="string">E-Prime Primary Realtime Clock</Description><StartTime><Timestamp dt:dt="int">0</Timestamp><DateUtc dt:dt="string">2017-05-10T13:56:14Z</DateUtc></StartTime><FrequencyChanges><FrequencyChange><Frequency dt:dt="r8">3312919</Frequency><Timestamp dt:dt="r8">72754555527</Timestamp><Current dt:dt="…	75.028	2527386	2523886	2527386	2523876	1	left	-259228067	2017-10-05	15:56:14	13:56:14	female	137156	59817	-1	59796	145668	137183	-1	137156	511059	473923	-1	473897	23				2	11	21	phaseINVFAce	phaseXPface	4	NM03	2205039	2204739	2205039	2204736	l	2204736	2202993	2204736	2202987	1743
GofDak_1024-768_new	14	3	24	<?xml version="1.0"?>\n<Clock xmlns:dt="urn:schemas-microsoft-com:datatypes"><Description dt:dt="string">E-Prime Primary Realtime Clock</Description><StartTime><Timestamp dt:dt="int">0</Timestamp><DateUtc dt:dt="string">2017-05-10T13:56:14Z</DateUtc></StartTime><FrequencyChanges><FrequencyChange><Frequency dt:dt="r8">3312919</Frequency><Timestamp dt:dt="r8">72754555527</Timestamp><Current dt:dt="…	75.028	2527386	2523886	2527386	2523876	1	left	-259228067	2017-10-05	15:56:14	13:56:14	female	137156	59817	-1	59796	145668	137183	-1	137156	511059	473923	-1	473897	23				2	11	21	phaseINVFAce	phaseXPface	5	NM21	2208385	2208085	2208385	2208082	l	2208082	2206352	2208082	2206339	1730
GofDak_1024-768_new	14	3	24	<?xml version="1.0"?>\n<Clock xmlns:dt="urn:schemas-microsoft-com:datatypes"><Description dt:dt="string">E-Prime Primary Realtime Clock</Description><StartTime><Timestamp dt:dt="int">0</Timestamp><DateUtc dt:dt="string">2017-05-10T13:56:14Z</DateUtc></StartTime><FrequencyChanges><FrequencyChange><Frequency dt:dt="r8">3312919</Frequency><Timestamp dt:dt="r8">72754555527</Timestamp><Current dt:dt="…	75.028	2527386	2523886	2527386	2523876	1	left	-259228067	2017-10-05	15:56:14	13:56:14	female	137156	59817	-1	59796	145668	137183	-1	137156	511059	473923	-1	473897	23				2	11	21	phaseINVFAce	phaseXPface	6	NM05	2212130	2211830	2212130	2211823	l	2211823	2210244	2211823	2210227	1579
GofDak_1024-768_new	14	3	24	<?xml version="1.0"?>\n<Clock xmlns:dt="urn:schemas-microsoft-com:datatypes"><Description dt:dt="string">E-Prime Primary Realtime Clock</Description><StartTime><Timestamp dt:dt="int">0</Timestamp><DateUtc dt:dt="string">2017-05-10T13:56:14Z</DateUtc></StartTime><FrequencyChanges><FrequencyChange><Frequency dt:dt="r8">3312919</Frequency><Timestamp dt:dt="r8">72754555527</Timestamp><Current dt:dt="…	75.028	2527386	2523886	2527386	2523876	1	left	-259228067	2017-10-05	15:56:14	13:56:14	female	137156	59817	-1	59796	145668	137183	-1	137156	511059	473923	-1	473897	23				2	11	21	phaseINVFAce	phaseXPface	7	NM02	2215928	2215628	2215928	2215625	d	2215625	2213722	2215625	2213715	1903
GofDak_1024-768_new	14	3	24	<?xml version="1.0"?>\n<Clock xmlns:dt="urn:schemas-microsoft-com:datatypes"><Description dt:dt="string">E-Prime Primary Realtime Clock</Description><StartTime><Timestamp dt:dt="int">0</Timestamp><DateUtc dt:dt="string">2017-05-10T13:56:14Z</DateUtc></StartTime><FrequencyChanges><FrequencyChange><Frequency dt:dt="r8">3312919</Frequency><Timestamp dt:dt="r8">72754555527</Timestamp><Current dt:dt="…	75.028	2527386	2523886	2527386	2523876	1	left	-259228067	2017-10-05	15:56:14	13:56:14	female	137156	59817	-1	59796	145668	137183	-1	137156	511059	473923	-1	473897	23				2	11	21	phaseINVFAce	phaseXPface	8	NF04	2219421	2219121	2219421	2219118	d	2219118	2217441	2219118	2217435	1677
GofDak_1024-768_new	14	3	24	<?xml version="1.0"?>\n<Clock xmlns:dt="urn:schemas-microsoft-com:datatypes"><Description dt:dt="string">E-Prime Primary Realtime Clock</Description><StartTime><Timestamp dt:dt="int">0</Timestamp><DateUtc dt:dt="string">2017-05-10T13:56:14Z</DateUtc></StartTime><FrequencyChanges><FrequencyChange><Frequency dt:dt="r8">3312919</Frequency><Timestamp dt:dt="r8">72754555527</Timestamp><Current dt:dt="…	75.028	2527386	2523886	2527386	2523876	1	left	-259228067	2017-10-05	15:56:14	13:56:14	female	137156	59817	-1	59796	145668	137183	-1	137156	511059	473923	-1	473897	23				2	11	21	phaseINVFAce	phaseXPface	9	NM04	2222926	2222626	2222926	2222619	l	2222619	2220800	2222619	2220787	1819
GofDak_1024-768_new	14	3	24	<?xml version="1.0"?>\n<Clock xmlns:dt="urn:schemas-microsoft-com:datatypes"><Description dt:dt="string">E-Prime Primary Realtime Clock</Description><StartTime><Timestamp dt:dt="int">0</Timestamp><DateUtc dt:dt="string">2017-05-10T13:56:14Z</DateUtc></StartTime><FrequencyChanges><FrequencyChange><Frequency dt:dt="r8">3312919</Frequency><Timestamp dt:dt="r8">72754555527</Timestamp><Current dt:dt="…	75.028	2527386	2523886	2527386	2523876	1	left	-259228067	2017-10-05	15:56:14	13:56:14	female	137156	59817	-1	59796	145668	137183	-1	137156	511059	473923	-1	473897	23				2	11	21	phaseINVFAce	phaseXPface	10	NF109	2226111	2225811	2226111	2225805	d	2225805	2224052	2225805	2224042	1753
GofDak_1024-768_new	14	3	24	<?xml version="1.0"?>\n<Clock xmlns:dt="urn:schemas-microsoft-com:datatypes"><Description dt:dt="string">E-Prime Primary Realtime Clock</Description><StartTime><Timestamp dt:dt="int">0</Timestamp><DateUtc dt:dt="string">2017-05-10T13:56:14Z</DateUtc></StartTime><FrequencyChanges><FrequencyChange><Frequency dt:dt="r8">3312919</Frequency><Timestamp dt:dt="r8">72754555527</Timestamp><Current dt:dt="…	75.028	2527386	2523886	2527386	2523876	1	left	-259228067	2017-10-05	15:56:14	13:56:14	female	137156	59817	-1	59796	145668	137183	-1	137156	511059	473923	-1	473897	23				2	11	21	phaseINVFAce	phaseXPface	11	NF27	2229870	2229570	2229870	2229557	l	2229557	2227944	2229557	2227930	1613
GofDak_1024-768_new	14	3	24	<?xml version="1.0"?>\n<Clock xmlns:dt="urn:schemas-microsoft-com:datatypes"><Description dt:dt="string">E-Prime Primary Realtime Clock</Description><StartTime><Timestamp dt:dt="int">0</Timestamp><DateUtc dt:dt="string">2017-05-10T13:56:14Z</DateUtc></StartTime><FrequencyChanges><FrequencyChange><Frequency dt:dt="r8">3312919</Frequency><Timestamp dt:dt="r8">72754555527</Timestamp><Current dt:dt="…	75.028	2527386	2523886	2527386	2523876	1	left	-259228067	2017-10-05	15:56:14	13:56:14	female	137156	59817	-1	59796	145668	137183	-1	137156	511059	473923	-1	473897	23				2	11	21	phaseINVFAce	phaseXPface	12	NF01	2233322	2233022	2233322	2233008	l	2233008	2231489	2233008	2231482	1519
GofDak_1024-768_new	14	3	24	<?xml version="1.0"?>\n<Clock xmlns:dt="urn:schemas-microsoft-com:datatypes"><Description dt:dt="string">E-Prime Primary Realtime Clock</Description><StartTime><Timestamp dt:dt="int">0</Timestamp><DateUtc dt:dt="string">2017-05-10T13:56:14Z</DateUtc></StartTime><FrequencyChanges><FrequencyChange><Frequency dt:dt="r8">3312919</Frequency><Timestamp dt:dt="r8">72754555527</Timestamp><Current dt:dt="…	75.028	2527386	2523886	2527386	2523876	1	left	-259228067	2017-10-05	15:56:14	13:56:14	female	137156	59817	-1	59796	145668	137183	-1	137156	511059	473923	-1	473897	23				2	11	21	phaseINVFAce	phaseXPface	13	NF11	2237427	2237127	2237427	2237123	l	2237123	2235514	2237123	2235506	1609
GofDak_1024-768_new	14	3	24	<?xml version="1.0"?>\n<Clock xmlns:dt="urn:schemas-microsoft-com:datatypes"><Description dt:dt="string">E-Prime Primary Realtime Clock</Description><StartTime><Timestamp dt:dt="int">0</Timestamp><DateUtc dt:dt="string">2017-05-10T13:56:14Z</DateUtc></StartTime><FrequencyChanges><FrequencyChange><Frequency dt:dt="r8">3312919</Frequency><Timestamp dt:dt="r8">72754555527</Timestamp><Current dt:dt="…	75.028	2527386	2523886	2527386	2523876	1	left	-259228067	2017-10-05	15:56:14	13:56:14	female	137156	59817	-1	59796	145668	137183	-1	137156	511059	473923	-1	473897	23				2	11	21	phaseINVFAce	phaseXPface	14	NM03	2241012	2240712	2241012	2240705	d	2240705	2239180	2240705	2239162	1525
GofDak_1024-768_new	14	3	24	<?xml version="1.0"?>\n<Clock xmlns:dt="urn:schemas-microsoft-com:datatypes"><Description dt:dt="string">E-Prime Primary Realtime Clock</Description><StartTime><Timestamp dt:dt="int">0</Timestamp><DateUtc dt:dt="string">2017-05-10T13:56:14Z</DateUtc></StartTime><FrequencyChanges><FrequencyChange><Frequency dt:dt="r8">3312919</Frequency><Timestamp dt:dt="r8">72754555527</Timestamp><Current dt:dt="…	75.028	2527386	2523886	2527386	2523876	1	left	-259228067	2017-10-05	15:56:14	13:56:14	female	137156	59817	-1	59796	145668	137183	-1	137156	511059	473923	-1	473897	23				2	11	21	phaseINVFAce	phaseXPface	15	NM13	2244384	2244084	2244384	2244080	d	2244080	2242512	2244080	2242506	1568
GofDak_1024-768_new	14	3	24	<?xml version="1.0"?>\n<Clock xmlns:dt="urn:schemas-microsoft-com:datatypes"><Description dt:dt="string">E-Prime Primary Realtime Clock</Description><StartTime><Timestamp dt:dt="int">0</Timestamp><DateUtc dt:dt="string">2017-05-10T13:56:14Z</DateUtc></StartTime><FrequencyChanges><FrequencyChange><Frequency dt:dt="r8">3312919</Frequency><Timestamp dt:dt="r8">72754555527</Timestamp><Current dt:dt="…	75.028	2527386	2523886	2527386	2523876	1	left	-259228067	2017-10-05	15:56:14	13:56:14	female	137156	59817	-1	59796	145668	137183	-1	137156	511059	473923	-1	473897	23				2	11	21	phaseINVFAce	phaseXPface	16	NM03	2247690	2247390	2247690	2247376	l	2247376	2245510	2247376	2245497	1866
GofDak_1024-768_new	14	3	24	<?xml version="1.0"?>\n<Clock xmlns:dt="urn:schemas-microsoft-com:datatypes"><Description dt:dt="string">E-Prime Primary Realtime Clock</Description><StartTime><Timestamp dt:dt="int">0</Timestamp><DateUtc dt:dt="string">2017-05-10T13:56:14Z</DateUtc></StartTime><FrequencyChanges><FrequencyChange><Frequency dt:dt="r8">3312919</Frequency><Timestamp dt:dt="r8">72754555527</Timestamp><Current dt:dt="…	75.028	2527386	2523886	2527386	2523876	1	left	-259228067	2017-10-05	15:56:14	13:56:14	female	137156	59817	-1	59796	145668	137183	-1	137156	511059	473923	-1	473897	23				2	11	21	phaseINVFAce	phaseXPface	17	NM02	2251435	2251135	2251435	2251124	l	2251124	2249229	2251124	2249217	1895
GofDak_1024-768_new	14	3	24	<?xml version="1.0"?>\n<Clock xmlns:dt="urn:schemas-microsoft-com:datatypes"><Description dt:dt="string">E-Prime Primary Realtime Clock</Description><StartTime><Timestamp dt:dt="int">0</Timestamp><DateUtc dt:dt="string">2017-05-10T13:56:14Z</DateUtc></StartTime><FrequencyChanges><FrequencyChange><Frequency dt:dt="r8">3312919</Frequency><Timestamp dt:dt="r8">72754555527</Timestamp><Current dt:dt="…	75.028	2527386	2523886	2527386	2523876	1	left	-259228067	2017-10-05	15:56:14	13:56:14	female	137156	59817	-1	59796	145668	137183	-1	137156	511059	473923	-1	473897	23				2	11	21	phaseINVFAce	phaseXPface	18	NM09	2254980	2254680	2254980	2254672	d	2254672	2253121	2254672	2253113	1551
GofDak_1024-768_new	14	3	24	<?xml version="1.0"?>\n<Clock xmlns:dt="urn:schemas-microsoft-com:datatypes"><Description dt:dt="string">E-Prime Primary Realtime Clock</Description><StartTime><Timestamp dt:dt="int">0</Timestamp><DateUtc dt:dt="string">2017-05-10T13:56:14Z</DateUtc></StartTime><FrequencyChanges><FrequencyChange><Frequency dt:dt="r8">3312919</Frequency><Timestamp dt:dt="r8">72754555527</Timestamp><Current dt:dt="…	75.028	2527386	2523886	2527386	2523876	1	left	-259228067	2017-10-05	15:56:14	13:56:14	female	137156	59817	-1	59796	145668	137183	-1	137156	511059	473923	-1	473897	23				2	11	21	phaseINVFAce	phaseXPface	19	NM101	2258446	2258146	2258446	2258141	d	2258141	2256173	2258141	2256161	1968
GofDak_1024-768_new	14	3	24	<?xml version="1.0"?>\n<Clock xmlns:dt="urn:schemas-microsoft-com:datatypes"><Description dt:dt="string">E-Prime Primary Realtime Clock</Description><StartTime><Timestamp dt:dt="int">0</Timestamp><DateUtc dt:dt="string">2017-05-10T13:56:14Z</DateUtc></StartTime><FrequencyChanges><FrequencyChange><Frequency dt:dt="r8">3312919</Frequency><Timestamp dt:dt="r8">72754555527</Timestamp><Current dt:dt="…	75.028	2527386	2523886	2527386	2523876	1	left	-259228067	2017-10-05	15:56:14	13:56:14	female	137156	59817	-1	59796	145668	137183	-1	137156	511059	473923	-1	473897	23				2	11	21	phaseINVFAce	phaseXPface	20	NF106	2261605	2261305	2261605	2261295	l	2261295	2259638	2261295	2259625	1657
GofDak_1024-768_new	14	3	24	<?xml version="1.0"?>\n<Clock xmlns:dt="urn:schemas-microsoft-com:datatypes"><Description dt:dt="string">E-Prime Primary Realtime Clock</Description><StartTime><Timestamp dt:dt="int">0</Timestamp><DateUtc dt:dt="string">2017-05-10T13:56:14Z</DateUtc></StartTime><FrequencyChanges><FrequencyChange><Frequency dt:dt="r8">3312919</Frequency><Timestamp dt:dt="r8">72754555527</Timestamp><Current dt:dt="…	75.028	2527386	2523886	2527386	2523876	1	left	-259228067	2017-10-05	15:56:14	13:56:14	female	137156	59817	-1	59796	145668	137183	-1	137156	511059	473923	-1	473897	24				1	11	22	phaseUPFAce	phaseXPface	1	NM13	2315837	2315537	2315837	2315529	d	2315529	2313658	2315529	2313645	1871
GofDak_1024-768_new	14	3	24	<?xml version="1.0"?>\n<Clock xmlns:dt="urn:schemas-microsoft-com:datatypes"><Description dt:dt="string">E-Prime Primary Realtime Clock</Description><StartTime><Timestamp dt:dt="int">0</Timestamp><DateUtc dt:dt="string">2017-05-10T13:56:14Z</DateUtc></StartTime><FrequencyChanges><FrequencyChange><Frequency dt:dt="r8">3312919</Frequency><Timestamp dt:dt="r8">72754555527</Timestamp><Current dt:dt="…	75.028	2527386	2523886	2527386	2523876	1	left	-259228067	2017-10-05	15:56:14	13:56:14	female	137156	59817	-1	59796	145668	137183	-1	137156	511059	473923	-1	473897	24				1	11	22	phaseUPFAce	phaseXPface	2	NF11	2319170	2318870	2319170	2318863	l	2318863	2317190	2318863	2317174	1673
GofDak_1024-768_new	14	3	24	<?xml version="1.0"?>\n<Clock xmlns:dt="urn:schemas-microsoft-com:datatypes"><Description dt:dt="string">E-Prime Primary Realtime Clock</Description><StartTime><Timestamp dt:dt="int">0</Timestamp><DateUtc dt:dt="string">2017-05-10T13:56:14Z</DateUtc></StartTime><FrequencyChanges><FrequencyChange><Frequency dt:dt="r8">3312919</Frequency><Timestamp dt:dt="r8">72754555527</Timestamp><Current dt:dt="…	75.028	2527386	2523886	2527386	2523876	1	left	-259228067	2017-10-05	15:56:14	13:56:14	female	137156	59817	-1	59796	145668	137183	-1	137156	511059	473923	-1	473897	24				1	11	22	phaseUPFAce	phaseXPface	3	NM13	2322222	2321922	2322222	2321919	l	2321919	2320376	2321919	2320358	1543
GofDak_1024-768_new	14	3	24	<?xml version="1.0"?>\n<Clock xmlns:dt="urn:schemas-microsoft-com:datatypes"><Description dt:dt="string">E-Prime Primary Realtime Clock</Description><StartTime><Timestamp dt:dt="int">0</Timestamp><DateUtc dt:dt="string">2017-05-10T13:56:14Z</DateUtc></StartTime><FrequencyChanges><FrequencyChange><Frequency dt:dt="r8">3312919</Frequency><Timestamp dt:dt="r8">72754555527</Timestamp><Current dt:dt="…	75.028	2527386	2523886	2527386	2523876	1	left	-259228067	2017-10-05	15:56:14	13:56:14	female	137156	59817	-1	59796	145668	137183	-1	137156	511059	473923	-1	473897	24				1	11	22	phaseUPFAce	phaseXPface	4	NM101	2326007	2325707	2326007	2325700	d	2325700	2323974	2325700	2323966	1726
GofDak_1024-768_new	14	3	24	<?xml version="1.0"?>\n<Clock xmlns:dt="urn:schemas-microsoft-com:datatypes"><Description dt:dt="string">E-Prime Primary Realtime Clock</Description><StartTime><Timestamp dt:dt="int">0</Timestamp><DateUtc dt:dt="string">2017-05-10T13:56:14Z</DateUtc></StartTime><FrequencyChanges><FrequencyChange><Frequency dt:dt="r8">3312919</Frequency><Timestamp dt:dt="r8">72754555527</Timestamp><Current dt:dt="…	75.028	2527386	2523886	2527386	2523876	1	left	-259228067	2017-10-05	15:56:14	13:56:14	female	137156	59817	-1	59796	145668	137183	-1	137156	511059	473923	-1	473897	24				1	11	22	phaseUPFAce	phaseXPface	5	NF09	2329406	2329106	2329406	2329091	d	2329091	2327253	2329091	2327246	1838
GofDak_1024-768_new	14	3	24	<?xml version="1.0"?>\n<Clock xmlns:dt="urn:schemas-microsoft-com:datatypes"><Description dt:dt="string">E-Prime Primary Realtime Clock</Description><StartTime><Timestamp dt:dt="int">0</Timestamp><DateUtc dt:dt="string">2017-05-10T13:56:14Z</DateUtc></StartTime><FrequencyChanges><FrequencyChange><Frequency dt:dt="r8">3312919</Frequency><Timestamp dt:dt="r8">72754555527</Timestamp><Current dt:dt="…	75.028	2527386	2523886	2527386	2523876	1	left	-259228067	2017-10-05	15:56:14	13:56:14	female	137156	59817	-1	59796	145668	137183	-1	137156	511059	473923	-1	473897	24				1	11	22	phaseUPFAce	phaseXPface	6	NM08	2332804	2332504	2332804	2332491	l	2332491	2330732	2332491	2330725	1759
GofDak_1024-768_new	14	3	24	<?xml version="1.0"?>\n<Clock xmlns:dt="urn:schemas-microsoft-com:datatypes"><Description dt:dt="string">E-Prime Primary Realtime Clock</Description><StartTime><Timestamp dt:dt="int">0</Timestamp><DateUtc dt:dt="string">2017-05-10T13:56:14Z</DateUtc></StartTime><FrequencyChanges><FrequencyChange><Frequency dt:dt="r8">3312919</Frequency><Timestamp dt:dt="r8">72754555527</Timestamp><Current dt:dt="…	75.028	2527386	2523886	2527386	2523876	1	left	-259228067	2017-10-05	15:56:14	13:56:14	female	137156	59817	-1	59796	145668	137183	-1	137156	511059	473923	-1	473897	24				1	11	22	phaseUPFAce	phaseXPface	7	NM21	2335977	2335677	2335977	2335672	l	2335672	2334117	2335672	2334109	1555
GofDak_1024-768_new	14	3	24	<?xml version="1.0"?>\n<Clock xmlns:dt="urn:schemas-microsoft-com:datatypes"><Description dt:dt="string">E-Prime Primary Realtime Clock</Description><StartTime><Timestamp dt:dt="int">0</Timestamp><DateUtc dt:dt="string">2017-05-10T13:56:14Z</DateUtc></StartTime><FrequencyChanges><FrequencyChange><Frequency dt:dt="r8">3312919</Frequency><Timestamp dt:dt="r8">72754555527</Timestamp><Current dt:dt="…	75.028	2527386	2523886	2527386	2523876	1	left	-259228067	2017-10-05	15:56:14	13:56:14	female	137156	59817	-1	59796	145668	137183	-1	137156	511059	473923	-1	473897	24				1	11	22	phaseUPFAce	phaseXPface	8	NF09	2340468	2340168	2340468	2340154	d	2340154	2338156	2340154	2338149	1998
GofDak_1024-768_new	14	3	24	<?xml version="1.0"?>\n<Clock xmlns:dt="urn:schemas-microsoft-com:datatypes"><Description dt:dt="string">E-Prime Primary Realtime Clock</Description><StartTime><Timestamp dt:dt="int">0</Timestamp><DateUtc dt:dt="string">2017-05-10T13:56:14Z</DateUtc></StartTime><FrequencyChanges><FrequencyChange><Frequency dt:dt="r8">3312919</Frequency><Timestamp dt:dt="r8">72754555527</Timestamp><Current dt:dt="…	75.028	2527386	2523886	2527386	2523876	1	left	-259228067	2017-10-05	15:56:14	13:56:14	female	137156	59817	-1	59796	145668	137183	-1	137156	511059	473923	-1	473897	24				1	11	22	phaseUPFAce	phaseXPface	9	NM04	2343787	2343487	2343787	2343478	l	2343478	2341834	2343478	2341821	1644
GofDak_1024-768_new	14	3	24	<?xml version="1.0"?>\n<Clock xmlns:dt="urn:schemas-microsoft-com:datatypes"><Description dt:dt="string">E-Prime Primary Realtime Clock</Description><StartTime><Timestamp dt:dt="int">0</Timestamp><DateUtc dt:dt="string">2017-05-10T13:56:14Z</DateUtc></StartTime><FrequencyChanges><FrequencyChange><Frequency dt:dt="r8">3312919</Frequency><Timestamp dt:dt="r8">72754555527</Timestamp><Current dt:dt="…	75.028	2527386	2523886	2527386	2523876	1	left	-259228067	2017-10-05	15:56:14	13:56:14	female	137156	59817	-1	59796	145668	137183	-1	137156	511059	473923	-1	473897	24				1	11	22	phaseUPFAce	phaseXPface	10	NM03	2346799	2346499	2346799	2346497	l	2346497	2344886	2346497	2344869	1611
GofDak_1024-768_new	14	3	24	<?xml version="1.0"?>\n<Clock xmlns:dt="urn:schemas-microsoft-com:datatypes"><Description dt:dt="string">E-Prime Primary Realtime Clock</Description><StartTime><Timestamp dt:dt="int">0</Timestamp><DateUtc dt:dt="string">2017-05-10T13:56:14Z</DateUtc></StartTime><FrequencyChanges><FrequencyChange><Frequency dt:dt="r8">3312919</Frequency><Timestamp dt:dt="r8">72754555527</Timestamp><Current dt:dt="…	75.028	2527386	2523886	2527386	2523876	1	left	-259228067	2017-10-05	15:56:14	13:56:14	female	137156	59817	-1	59796	145668	137183	-1	137156	511059	473923	-1	473897	24				1	11	22	phaseUPFAce	phaseXPface	11	NM03	2350051	2349751	2350051	2349745	l	2349745	2348099	2349745	2348085	1646
GofDak_1024-768_new	14	3	24	<?xml version="1.0"?>\n<Clock xmlns:dt="urn:schemas-microsoft-com:datatypes"><Description dt:dt="string">E-Prime Primary Realtime Clock</Description><StartTime><Timestamp dt:dt="int">0</Timestamp><DateUtc dt:dt="string">2017-05-10T13:56:14Z</DateUtc></StartTime><FrequencyChanges><FrequencyChange><Frequency dt:dt="r8">3312919</Frequency><Timestamp dt:dt="r8">72754555527</Timestamp><Current dt:dt="…	75.028	2527386	2523886	2527386	2523876	1	left	-259228067	2017-10-05	15:56:14	13:56:14	female	137156	59817	-1	59796	145668	137183	-1	137156	511059	473923	-1	473897	24				1	11	22	phaseUPFAce	phaseXPface	12	NM05	2353823	2353523	2353823	2353513	l	2353513	2351604	2353513	2351588	1909
GofDak_1024-768_new	14	3	24	<?xml version="1.0"?>\n<Clock xmlns:dt="urn:schemas-microsoft-com:datatypes"><Description dt:dt="string">E-Prime Primary Realtime Clock</Description><StartTime><Timestamp dt:dt="int">0</Timestamp><DateUtc dt:dt="string">2017-05-10T13:56:14Z</DateUtc></StartTime><FrequencyChanges><FrequencyChange><Frequency dt:dt="r8">3312919</Frequency><Timestamp dt:dt="r8">72754555527</Timestamp><Current dt:dt="…	75.028	2527386	2523886	2527386	2523876	1	left	-259228067	2017-10-05	15:56:14	13:56:14	female	137156	59817	-1	59796	145668	137183	-1	137156	511059	473923	-1	473897	24				1	11	22	phaseUPFAce	phaseXPface	13	NM08	2357182	2356882	2357182	2356874	d	2356874	2355229	2356874	2355212	1645
GofDak_1024-768_new	14	3	24	<?xml version="1.0"?>\n<Clock xmlns:dt="urn:schemas-microsoft-com:datatypes"><Description dt:dt="string">E-Prime Primary Realtime Clock</Description><StartTime><Timestamp dt:dt="int">0</Timestamp><DateUtc dt:dt="string">2017-05-10T13:56:14Z</DateUtc></StartTime><FrequencyChanges><FrequencyChange><Frequency dt:dt="r8">3312919</Frequency><Timestamp dt:dt="r8">72754555527</Timestamp><Current dt:dt="…	75.028	2527386	2523886	2527386	2523876	1	left	-259228067	2017-10-05	15:56:14	13:56:14	female	137156	59817	-1	59796	145668	137183	-1	137156	511059	473923	-1	473897	24				1	11	22	phaseUPFAce	phaseXPface	14	NM09	2360661	2360361	2360661	2360358	l	2360358	2358388	2360358	2358380	1970
GofDak_1024-768_new	14	3	24	<?xml version="1.0"?>\n<Clock xmlns:dt="urn:schemas-microsoft-com:datatypes"><Description dt:dt="string">E-Prime Primary Realtime Clock</Description><StartTime><Timestamp dt:dt="int">0</Timestamp><DateUtc dt:dt="string">2017-05-10T13:56:14Z</DateUtc></StartTime><FrequencyChanges><FrequencyChange><Frequency dt:dt="r8">3312919</Frequency><Timestamp dt:dt="r8">72754555527</Timestamp><Current dt:dt="…	75.028	2527386	2523886	2527386	2523876	1	left	-259228067	2017-10-05	15:56:14	13:56:14	female	137156	59817	-1	59796	145668	137183	-1	137156	511059	473923	-1	473897	24				1	11	22	phaseUPFAce	phaseXPface	15	NF01	2363979	2363679	2363979	2363668	l	2363668	2361920	2363668	2361908	1748
GofDak_1024-768_new	14	3	24	<?xml version="1.0"?>\n<Clock xmlns:dt="urn:schemas-microsoft-com:datatypes"><Description dt:dt="string">E-Prime Primary Realtime Clock</Description><StartTime><Timestamp dt:dt="int">0</Timestamp><DateUtc dt:dt="string">2017-05-10T13:56:14Z</DateUtc></StartTime><FrequencyChanges><FrequencyChange><Frequency dt:dt="r8">3312919</Frequency><Timestamp dt:dt="r8">72754555527</Timestamp><Current dt:dt="…	75.028	2527386	2523886	2527386	2523876	1	left	-259228067	2017-10-05	15:56:14	13:56:14	female	137156	59817	-1	59796	145668	137183	-1	137156	511059	473923	-1	473897	24				1	11	22	phaseUPFAce	phaseXPface	16	NF09	2367525	2367225	2367525	2367218	l	2367218	2365412	2367218	2365404	1806
GofDak_1024-768_new	14	3	24	<?xml version="1.0"?>\n<Clock xmlns:dt="urn:schemas-microsoft-com:datatypes"><Description dt:dt="string">E-Prime Primary Realtime Clock</Description><StartTime><Timestamp dt:dt="int">0</Timestamp><DateUtc dt:dt="string">2017-05-10T13:56:14Z</DateUtc></StartTime><FrequencyChanges><FrequencyChange><Frequency dt:dt="r8">3312919</Frequency><Timestamp dt:dt="r8">72754555527</Timestamp><Current dt:dt="…	75.028	2527386	2523886	2527386	2523876	1	left	-259228067	2017-10-05	15:56:14	13:56:14	female	137156	59817	-1	59796	145668	137183	-1	137156	511059	473923	-1	473897	24				1	11	22	phaseUPFAce	phaseXPface	17	NM09	2370604	2370304	2370604	2370296	d	2370296	2368744	2370296	2368732	1552
GofDak_1024-768_new	14	3	24	<?xml version="1.0"?>\n<Clock xmlns:dt="urn:schemas-microsoft-com:datatypes"><Description dt:dt="string">E-Prime Primary Realtime Clock</Description><StartTime><Timestamp dt:dt="int">0</Timestamp><DateUtc dt:dt="string">2017-05-10T13:56:14Z</DateUtc></StartTime><FrequencyChanges><FrequencyChange><Frequency dt:dt="r8">3312919</Frequency><Timestamp dt:dt="r8">72754555527</Timestamp><Current dt:dt="…	75.028	2527386	2523886	2527386	2523876	1	left	-259228067	2017-10-05	15:56:14	13:56:14	female	137156	59817	-1	59796	145668	137183	-1	137156	511059	473923	-1	473897	24				1	11	22	phaseUPFAce	phaseXPface	18	NF106	2373762	2373462	2373762	2373454	l	2373454	2371730	2373454	2371723	1724
GofDak_1024-768_new	14	3	24	<?xml version="1.0"?>\n<Clock xmlns:dt="urn:schemas-microsoft-com:datatypes"><Description dt:dt="string">E-Prime Primary Realtime Clock</Description><StartTime><Timestamp dt:dt="int">0</Timestamp><DateUtc dt:dt="string">2017-05-10T13:56:14Z</DateUtc></StartTime><FrequencyChanges><FrequencyChange><Frequency dt:dt="r8">3312919</Frequency><Timestamp dt:dt="r8">72754555527</Timestamp><Current dt:dt="…	75.028	2527386	2523886	2527386	2523876	1	left	-259228067	2017-10-05	15:56:14	13:56:14	female	137156	59817	-1	59796	145668	137183	-1	137156	511059	473923	-1	473897	24				1	11	22	phaseUPFAce	phaseXPface	19	NM21	2377121	2376821	2377121	2376806	d	2376806	2375169	2376806	2375163	1637
GofDak_1024-768_new	14	3	24	<?xml version="1.0"?>\n<Clock xmlns:dt="urn:schemas-microsoft-com:datatypes"><Description dt:dt="string">E-Prime Primary Realtime Clock</Description><StartTime><Timestamp dt:dt="int">0</Timestamp><DateUtc dt:dt="string">2017-05-10T13:56:14Z</DateUtc></StartTime><FrequencyChanges><FrequencyChange><Frequency dt:dt="r8">3312919</Frequency><Timestamp dt:dt="r8">72754555527</Timestamp><Current dt:dt="…	75.028	2527386	2523886	2527386	2523876	1	left	-259228067	2017-10-05	15:56:14	13:56:14	female	137156	59817	-1	59796	145668	137183	-1	137156	511059	473923	-1	473897	24				1	11	22	phaseUPFAce	phaseXPface	20	NM04	2380826	2380526	2380826	2380516	d	2380516	2378847	2380516	2378835	1669
GofDak_1024-768_new	14	3	24	<?xml version="1.0"?>\n<Clock xmlns:dt="urn:schemas-microsoft-com:datatypes"><Description dt:dt="string">E-Prime Primary Realtime Clock</Description><StartTime><Timestamp dt:dt="int">0</Timestamp><DateUtc dt:dt="string">2017-05-10T13:56:14Z</DateUtc></StartTime><FrequencyChanges><FrequencyChange><Frequency dt:dt="r8">3312919</Frequency><Timestamp dt:dt="r8">72754555527</Timestamp><Current dt:dt="…	75.028	2527386	2523886	2527386	2523876	1	left	-259228067	2017-10-05	15:56:14	13:56:14	female	137156	59817	-1	59796	145668	137183	-1	137156	511059	473923	-1	473897	25				1	12	23	phaseUPFAce	phaseXPface	1	NF105	2384345	2384045	2384345	2384039	l	2384039	2382299	2384039	2382283	1740
GofDak_1024-768_new	14	3	24	<?xml version="1.0"?>\n<Clock xmlns:dt="urn:schemas-microsoft-com:datatypes"><Description dt:dt="string">E-Prime Primary Realtime Clock</Description><StartTime><Timestamp dt:dt="int">0</Timestamp><DateUtc dt:dt="string">2017-05-10T13:56:14Z</DateUtc></StartTime><FrequencyChanges><FrequencyChange><Frequency dt:dt="r8">3312919</Frequency><Timestamp dt:dt="r8">72754555527</Timestamp><Current dt:dt="…	75.028	2527386	2523886	2527386	2523876	1	left	-259228067	2017-10-05	15:56:14	13:56:14	female	137156	59817	-1	59796	145668	137183	-1	137156	511059	473923	-1	473897	25				1	12	23	phaseUPFAce	phaseXPface	2	NM05	2388157	2387857	2388157	2387846	l	2387846	2385858	2387846	2385843	1988
GofDak_1024-768_new	14	3	24	<?xml version="1.0"?>\n<Clock xmlns:dt="urn:schemas-microsoft-com:datatypes"><Description dt:dt="string">E-Prime Primary Realtime Clock</Description><StartTime><Timestamp dt:dt="int">0</Timestamp><DateUtc dt:dt="string">2017-05-10T13:56:14Z</DateUtc></StartTime><FrequencyChanges><FrequencyChange><Frequency dt:dt="r8">3312919</Frequency><Timestamp dt:dt="r8">72754555527</Timestamp><Current dt:dt="…	75.028	2527386	2523886	2527386	2523876	1	left	-259228067	2017-10-05	15:56:14	13:56:14	female	137156	59817	-1	59796	145668	137183	-1	137156	511059	473923	-1	473897	25				1	12	23	phaseUPFAce	phaseXPface	3	NF105	2391222	2390922	2391222	2390915	d	2390915	2389243	2390915	2389235	1672
GofDak_1024-768_new	14	3	24	<?xml version="1.0"?>\n<Clock xmlns:dt="urn:schemas-microsoft-com:datatypes"><Description dt:dt="string">E-Prime Primary Realtime Clock</Description><StartTime><Timestamp dt:dt="int">0</Timestamp><DateUtc dt:dt="string">2017-05-10T13:56:14Z</DateUtc></StartTime><FrequencyChanges><FrequencyChange><Frequency dt:dt="r8">3312919</Frequency><Timestamp dt:dt="r8">72754555527</Timestamp><Current dt:dt="…	75.028	2527386	2523886	2527386	2523876	1	left	-259228067	2017-10-05	15:56:14	13:56:14	female	137156	59817	-1	59796	145668	137183	-1	137156	511059	473923	-1	473897	25				1	12	23	phaseUPFAce	phaseXPface	4	NM101	2394568	2394268	2394568	2394258	l	2394258	2392522	2394258	2392507	1736
GofDak_1024-768_new	14	3	24	<?xml version="1.0"?>\n<Clock xmlns:dt="urn:schemas-microsoft-com:datatypes"><Description dt:dt="string">E-Prime Primary Realtime Clock</Description><StartTime><Timestamp dt:dt="int">0</Timestamp><DateUtc dt:dt="string">2017-05-10T13:56:14Z</DateUtc></StartTime><FrequencyChanges><FrequencyChange><Frequency dt:dt="r8">3312919</Frequency><Timestamp dt:dt="r8">72754555527</Timestamp><Current dt:dt="…	75.028	2527386	2523886	2527386	2523876	1	left	-259228067	2017-10-05	15:56:14	13:56:14	female	137156	59817	-1	59796	145668	137183	-1	137156	511059	473923	-1	473897	25				1	12	23	phaseUPFAce	phaseXPface	5	NF27	2397953	2397653	2397953	2397646	l	2397646	2395827	2397646	2395818	1819
GofDak_1024-768_new	14	3	24	<?xml version="1.0"?>\n<Clock xmlns:dt="urn:schemas-microsoft-com:datatypes"><Description dt:dt="string">E-Prime Primary Realtime Clock</Description><StartTime><Timestamp dt:dt="int">0</Timestamp><DateUtc dt:dt="string">2017-05-10T13:56:14Z</DateUtc></StartTime><FrequencyChanges><FrequencyChange><Frequency dt:dt="r8">3312919</Frequency><Timestamp dt:dt="r8">72754555527</Timestamp><Current dt:dt="…	75.028	2527386	2523886	2527386	2523876	1	left	-259228067	2017-10-05	15:56:14	13:56:14	female	137156	59817	-1	59796	145668	137183	-1	137156	511059	473923	-1	473897	25				1	12	23	phaseUPFAce	phaseXPface	6	NM10	2401285	2400985	2401285	2400974	l	2400974	2399120	2400974	2399114	1854
GofDak_1024-768_new	14	3	24	<?xml version="1.0"?>\n<Clock xmlns:dt="urn:schemas-microsoft-com:datatypes"><Description dt:dt="string">E-Prime Primary Realtime Clock</Description><StartTime><Timestamp dt:dt="int">0</Timestamp><DateUtc dt:dt="string">2017-05-10T13:56:14Z</DateUtc></StartTime><FrequencyChanges><FrequencyChange><Frequency dt:dt="r8">3312919</Frequency><Timestamp dt:dt="r8">72754555527</Timestamp><Current dt:dt="…	75.028	2527386	2523886	2527386	2523876	1	left	-259228067	2017-10-05	15:56:14	13:56:14	female	137156	59817	-1	59796	145668	137183	-1	137156	511059	473923	-1	473897	25				1	12	23	phaseUPFAce	phaseXPface	7	NM05	2404964	2404664	2404964	2404649	l	2404649	2402665	2404649	2402650	1984
GofDak_1024-768_new	14	3	24	<?xml version="1.0"?>\n<Clock xmlns:dt="urn:schemas-microsoft-com:datatypes"><Description dt:dt="string">E-Prime Primary Realtime Clock</Description><StartTime><Timestamp dt:dt="int">0</Timestamp><DateUtc dt:dt="string">2017-05-10T13:56:14Z</DateUtc></StartTime><FrequencyChanges><FrequencyChange><Frequency dt:dt="r8">3312919</Frequency><Timestamp dt:dt="r8">72754555527</Timestamp><Current dt:dt="…	75.028	2527386	2523886	2527386	2523876	1	left	-259228067	2017-10-05	15:56:14	13:56:14	female	137156	59817	-1	59796	145668	137183	-1	137156	511059	473923	-1	473897	25				1	12	23	phaseUPFAce	phaseXPface	8	NM08	2408283	2407983	2408283	2407974	l	2407974	2406357	2407974	2406346	1617
GofDak_1024-768_new	14	3	24	<?xml version="1.0"?>\n<Clock xmlns:dt="urn:schemas-microsoft-com:datatypes"><Description dt:dt="string">E-Prime Primary Realtime Clock</Description><StartTime><Timestamp dt:dt="int">0</Timestamp><DateUtc dt:dt="string">2017-05-10T13:56:14Z</DateUtc></StartTime><FrequencyChanges><FrequencyChange><Frequency dt:dt="r8">3312919</Frequency><Timestamp dt:dt="r8">72754555527</Timestamp><Current dt:dt="…	75.028	2527386	2523886	2527386	2523876	1	left	-259228067	2017-10-05	15:56:14	13:56:14	female	137156	59817	-1	59796	145668	137183	-1	137156	511059	473923	-1	473897	25				1	12	23	phaseUPFAce	phaseXPface	9	NF11	2411375	2411075	2411375	2411064	d	2411064	2409436	2411064	2409426	1628
GofDak_1024-768_new	14	3	24	<?xml version="1.0"?>\n<Clock xmlns:dt="urn:schemas-microsoft-com:datatypes"><Description dt:dt="string">E-Prime Primary Realtime Clock</Description><StartTime><Timestamp dt:dt="int">0</Timestamp><DateUtc dt:dt="string">2017-05-10T13:56:14Z</DateUtc></StartTime><FrequencyChanges><FrequencyChange><Frequency dt:dt="r8">3312919</Frequency><Timestamp dt:dt="r8">72754555527</Timestamp><Current dt:dt="…	75.028	2527386	2523886	2527386	2523876	1	left	-259228067	2017-10-05	15:56:14	13:56:14	female	137156	59817	-1	59796	145668	137183	-1	137156	511059	473923	-1	473897	25				1	12	23	phaseUPFAce	phaseXPface	10	NF04	2414507	2414207	2414507	2414193	d	2414193	2412674	2414193	2412666	1519
GofDak_1024-768_new	14	3	24	<?xml version="1.0"?>\n<Clock xmlns:dt="urn:schemas-microsoft-com:datatypes"><Description dt:dt="string">E-Prime Primary Realtime Clock</Description><StartTime><Timestamp dt:dt="int">0</Timestamp><DateUtc dt:dt="string">2017-05-10T13:56:14Z</DateUtc></StartTime><FrequencyChanges><FrequencyChange><Frequency dt:dt="r8">3312919</Frequency><Timestamp dt:dt="r8">72754555527</Timestamp><Current dt:dt="…	75.028	2527386	2523886	2527386	2523876	1	left	-259228067	2017-10-05	15:56:14	13:56:14	female	137156	59817	-1	59796	145668	137183	-1	137156	511059	473923	-1	473897	25				1	12	23	phaseUPFAce	phaseXPface	11	NM10	2419558	2419258	2419558	2419255	d	2419255	2417353	2419255	2417345	1902
GofDak_1024-768_new	14	3	24	<?xml version="1.0"?>\n<Clock xmlns:dt="urn:schemas-microsoft-com:datatypes"><Description dt:dt="string">E-Prime Primary Realtime Clock</Description><StartTime><Timestamp dt:dt="int">0</Timestamp><DateUtc dt:dt="string">2017-05-10T13:56:14Z</DateUtc></StartTime><FrequencyChanges><FrequencyChange><Frequency dt:dt="r8">3312919</Frequency><Timestamp dt:dt="r8">72754555527</Timestamp><Current dt:dt="…	75.028	2527386	2523886	2527386	2523876	1	left	-259228067	2017-10-05	15:56:14	13:56:14	female	137156	59817	-1	59796	145668	137183	-1	137156	511059	473923	-1	473897	25				1	12	23	phaseUPFAce	phaseXPface	12	NF109	2422704	2422404	2422704	2422400	l	2422400	2420898	2422400	2420881	1502
GofDak_1024-768_new	14	3	24	<?xml version="1.0"?>\n<Clock xmlns:dt="urn:schemas-microsoft-com:datatypes"><Description dt:dt="string">E-Prime Primary Realtime Clock</Description><StartTime><Timestamp dt:dt="int">0</Timestamp><DateUtc dt:dt="string">2017-05-10T13:56:14Z</DateUtc></StartTime><FrequencyChanges><FrequencyChange><Frequency dt:dt="r8">3312919</Frequency><Timestamp dt:dt="r8">72754555527</Timestamp><Current dt:dt="…	75.028	2527386	2523886	2527386	2523876	1	left	-259228067	2017-10-05	15:56:14	13:56:14	female	137156	59817	-1	59796	145668	137183	-1	137156	511059	473923	-1	473897	25				1	12	23	phaseUPFAce	phaseXPface	13	NF105	2426369	2426069	2426369	2426056	l	2426056	2424457	2426056	2424441	1599
GofDak_1024-768_new	14	3	24	<?xml version="1.0"?>\n<Clock xmlns:dt="urn:schemas-microsoft-com:datatypes"><Description dt:dt="string">E-Prime Primary Realtime Clock</Description><StartTime><Timestamp dt:dt="int">0</Timestamp><DateUtc dt:dt="string">2017-05-10T13:56:14Z</DateUtc></StartTime><FrequencyChanges><FrequencyChange><Frequency dt:dt="r8">3312919</Frequency><Timestamp dt:dt="r8">72754555527</Timestamp><Current dt:dt="…	75.028	2527386	2523886	2527386	2523876	1	left	-259228067	2017-10-05	15:56:14	13:56:14	female	137156	59817	-1	59796	145668	137183	-1	137156	511059	473923	-1	473897	25				1	12	23	phaseUPFAce	phaseXPface	14	NF11	2430381	2430081	2430381	2430066	l	2430066	2428322	2430066	2428313	1744
GofDak_1024-768_new	14	3	24	<?xml version="1.0"?>\n<Clock xmlns:dt="urn:schemas-microsoft-com:datatypes"><Description dt:dt="string">E-Prime Primary Realtime Clock</Description><StartTime><Timestamp dt:dt="int">0</Timestamp><DateUtc dt:dt="string">2017-05-10T13:56:14Z</DateUtc></StartTime><FrequencyChanges><FrequencyChange><Frequency dt:dt="r8">3312919</Frequency><Timestamp dt:dt="r8">72754555527</Timestamp><Current dt:dt="…	75.028	2527386	2523886	2527386	2523876	1	left	-259228067	2017-10-05	15:56:14	13:56:14	female	137156	59817	-1	59796	145668	137183	-1	137156	511059	473923	-1	473897	25				1	12	23	phaseUPFAce	phaseXPface	15	NM09	2434100	2433800	2434100	2433794	d	2433794	2432200	2433794	2432193	1594
GofDak_1024-768_new	14	3	24	<?xml version="1.0"?>\n<Clock xmlns:dt="urn:schemas-microsoft-com:datatypes"><Description dt:dt="string">E-Prime Primary Realtime Clock</Description><StartTime><Timestamp dt:dt="int">0</Timestamp><DateUtc dt:dt="string">2017-05-10T13:56:14Z</DateUtc></StartTime><FrequencyChanges><FrequencyChange><Frequency dt:dt="r8">3312919</Frequency><Timestamp dt:dt="r8">72754555527</Timestamp><Current dt:dt="…	75.028	2527386	2523886	2527386	2523876	1	left	-259228067	2017-10-05	15:56:14	13:56:14	female	137156	59817	-1	59796	145668	137183	-1	137156	511059	473923	-1	473897	25				1	12	23	phaseUPFAce	phaseXPface	16	NF02	2437392	2437092	2437392	2437078	l	2437078	2435426	2437078	2435408	1652
GofDak_1024-768_new	14	3	24	<?xml version="1.0"?>\n<Clock xmlns:dt="urn:schemas-microsoft-com:datatypes"><Description dt:dt="string">E-Prime Primary Realtime Clock</Description><StartTime><Timestamp dt:dt="int">0</Timestamp><DateUtc dt:dt="string">2017-05-10T13:56:14Z</DateUtc></StartTime><FrequencyChanges><FrequencyChange><Frequency dt:dt="r8">3312919</Frequency><Timestamp dt:dt="r8">72754555527</Timestamp><Current dt:dt="…	75.028	2527386	2523886	2527386	2523876	1	left	-259228067	2017-10-05	15:56:14	13:56:14	female	137156	59817	-1	59796	145668	137183	-1	137156	511059	473923	-1	473897	25				1	12	23	phaseUPFAce	phaseXPface	17	NM101	2440564	2440264	2440564	2440255	l	2440255	2438678	2440255	2438672	1577
GofDak_1024-768_new	14	3	24	<?xml version="1.0"?>\n<Clock xmlns:dt="urn:schemas-microsoft-com:datatypes"><Description dt:dt="string">E-Prime Primary Realtime Clock</Description><StartTime><Timestamp dt:dt="int">0</Timestamp><DateUtc dt:dt="string">2017-05-10T13:56:14Z</DateUtc></StartTime><FrequencyChanges><FrequencyChange><Frequency dt:dt="r8">3312919</Frequency><Timestamp dt:dt="r8">72754555527</Timestamp><Current dt:dt="…	75.028	2527386	2523886	2527386	2523876	1	left	-259228067	2017-10-05	15:56:14	13:56:14	female	137156	59817	-1	59796	145668	137183	-1	137156	511059	473923	-1	473897	25				1	12	23	phaseUPFAce	phaseXPface	18	NM09	2444229	2443929	2444229	2443916	d	2443916	2442023	2443916	2442016	1893
GofDak_1024-768_new	14	3	24	<?xml version="1.0"?>\n<Clock xmlns:dt="urn:schemas-microsoft-com:datatypes"><Description dt:dt="string">E-Prime Primary Realtime Clock</Description><StartTime><Timestamp dt:dt="int">0</Timestamp><DateUtc dt:dt="string">2017-05-10T13:56:14Z</DateUtc></StartTime><FrequencyChanges><FrequencyChange><Frequency dt:dt="r8">3312919</Frequency><Timestamp dt:dt="r8">72754555527</Timestamp><Current dt:dt="…	75.028	2527386	2523886	2527386	2523876	1	left	-259228067	2017-10-05	15:56:14	13:56:14	female	137156	59817	-1	59796	145668	137183	-1	137156	511059	473923	-1	473897	25				1	12	23	phaseUPFAce	phaseXPface	19	NF01	2447255	2446955	2447255	2446940	l	2446940	2445395	2446940	2445384	1545
GofDak_1024-768_new	14	3	24	<?xml version="1.0"?>\n<Clock xmlns:dt="urn:schemas-microsoft-com:datatypes"><Description dt:dt="string">E-Prime Primary Realtime Clock</Description><StartTime><Timestamp dt:dt="int">0</Timestamp><DateUtc dt:dt="string">2017-05-10T13:56:14Z</DateUtc></StartTime><FrequencyChanges><FrequencyChange><Frequency dt:dt="r8">3312919</Frequency><Timestamp dt:dt="r8">72754555527</Timestamp><Current dt:dt="…	75.028	2527386	2523886	2527386	2523876	1	left	-259228067	2017-10-05	15:56:14	13:56:14	female	137156	59817	-1	59796	145668	137183	-1	137156	511059	473923	-1	473897	25				1	12	23	phaseUPFAce	phaseXPface	20	NF06	2450360	2450060	2450360	2450053	d	2450053	2448528	2450053	2448520	1525
GofDak_1024-768_new	14	3	24	<?xml version="1.0"?>\n<Clock xmlns:dt="urn:schemas-microsoft-com:datatypes"><Description dt:dt="string">E-Prime Primary Realtime Clock</Description><StartTime><Timestamp dt:dt="int">0</Timestamp><DateUtc dt:dt="string">2017-05-10T13:56:14Z</DateUtc></StartTime><FrequencyChanges><FrequencyChange><Frequency dt:dt="r8">3312919</Frequency><Timestamp dt:dt="r8">72754555527</Timestamp><Current dt:dt="…	75.028	2527386	2523886	2527386	2523876	1	left	-259228067	2017-10-05	15:56:14	13:56:14	female	137156	59817	-1	59796	145668	137183	-1	137156	511059	473923	-1	473897	26				2	12	24	phaseINVFAce	phaseXPface	1	NM05	2453719	2453419	2453719	2453405	d	2453405	2451607	2453405	2451600	1798
GofDak_1024-768_new	14	3	24	<?xml version="1.0"?>\n<Clock xmlns:dt="urn:schemas-microsoft-com:datatypes"><Description dt:dt="string">E-Prime Primary Realtime Clock</Description><StartTime><Timestamp dt:dt="int">0</Timestamp><DateUtc dt:dt="string">2017-05-10T13:56:14Z</DateUtc></StartTime><FrequencyChanges><FrequencyChange><Frequency dt:dt="r8">3312919</Frequency><Timestamp dt:dt="r8">72754555527</Timestamp><Current dt:dt="…	75.028	2527386	2523886	2527386	2523876	1	left	-259228067	2017-10-05	15:56:14	13:56:14	female	137156	59817	-1	59796	145668	137183	-1	137156	511059	473923	-1	473897	26				2	12	24	phaseINVFAce	phaseXPface	2	NF02	2457038	2456738	2457038	2456723	l	2456723	2454818	2456723	2454808	1905
GofDak_1024-768_new	14	3	24	<?xml version="1.0"?>\n<Clock xmlns:dt="urn:schemas-microsoft-com:datatypes"><Description dt:dt="string">E-Prime Primary Realtime Clock</Description><StartTime><Timestamp dt:dt="int">0</Timestamp><DateUtc dt:dt="string">2017-05-10T13:56:14Z</DateUtc></StartTime><FrequencyChanges><FrequencyChange><Frequency dt:dt="r8">3312919</Frequency><Timestamp dt:dt="r8">72754555527</Timestamp><Current dt:dt="…	75.028	2527386	2523886	2527386	2523876	1	left	-259228067	2017-10-05	15:56:14	13:56:14	female	137156	59817	-1	59796	145668	137183	-1	137156	511059	473923	-1	473897	26				2	12	24	phaseINVFAce	phaseXPface	3	NF27	2460823	2460523	2460823	2460517	l	2460517	2458644	2460517	2458631	1873
GofDak_1024-768_new	14	3	24	<?xml version="1.0"?>\n<Clock xmlns:dt="urn:schemas-microsoft-com:datatypes"><Description dt:dt="string">E-Prime Primary Realtime Clock</Description><StartTime><Timestamp dt:dt="int">0</Timestamp><DateUtc dt:dt="string">2017-05-10T13:56:14Z</DateUtc></StartTime><FrequencyChanges><FrequencyChange><Frequency dt:dt="r8">3312919</Frequency><Timestamp dt:dt="r8">72754555527</Timestamp><Current dt:dt="…	75.028	2527386	2523886	2527386	2523876	1	left	-259228067	2017-10-05	15:56:14	13:56:14	female	137156	59817	-1	59796	145668	137183	-1	137156	511059	473923	-1	473897	26				2	12	24	phaseINVFAce	phaseXPface	4	NF09	2464222	2463922	2464222	2463907	l	2463907	2462029	2463907	2462023	1878
GofDak_1024-768_new	14	3	24	<?xml version="1.0"?>\n<Clock xmlns:dt="urn:schemas-microsoft-com:datatypes"><Description dt:dt="string">E-Prime Primary Realtime Clock</Description><StartTime><Timestamp dt:dt="int">0</Timestamp><DateUtc dt:dt="string">2017-05-10T13:56:14Z</DateUtc></StartTime><FrequencyChanges><FrequencyChange><Frequency dt:dt="r8">3312919</Frequency><Timestamp dt:dt="r8">72754555527</Timestamp><Current dt:dt="…	75.028	2527386	2523886	2527386	2523876	1	left	-259228067	2017-10-05	15:56:14	13:56:14	female	137156	59817	-1	59796	145668	137183	-1	137156	511059	473923	-1	473897	26				2	12	24	phaseINVFAce	phaseXPface	5	NF06	2467421	2467121	2467421	2467108	d	2467108	2465375	2467108	2465367	1733
GofDak_1024-768_new	14	3	24	<?xml version="1.0"?>\n<Clock xmlns:dt="urn:schemas-microsoft-com:datatypes"><Description dt:dt="string">E-Prime Primary Realtime Clock</Description><StartTime><Timestamp dt:dt="int">0</Timestamp><DateUtc dt:dt="string">2017-05-10T13:56:14Z</DateUtc></StartTime><FrequencyChanges><FrequencyChange><Frequency dt:dt="r8">3312919</Frequency><Timestamp dt:dt="r8">72754555527</Timestamp><Current dt:dt="…	75.028	2527386	2523886	2527386	2523876	1	left	-259228067	2017-10-05	15:56:14	13:56:14	female	137156	59817	-1	59796	145668	137183	-1	137156	511059	473923	-1	473897	26				2	12	24	phaseINVFAce	phaseXPface	6	NM10	2470406	2470106	2470406	2470099	l	2470099	2468587	2470099	2468575	1512
GofDak_1024-768_new	14	3	24	<?xml version="1.0"?>\n<Clock xmlns:dt="urn:schemas-microsoft-com:datatypes"><Description dt:dt="string">E-Prime Primary Realtime Clock</Description><StartTime><Timestamp dt:dt="int">0</Timestamp><DateUtc dt:dt="string">2017-05-10T13:56:14Z</DateUtc></StartTime><FrequencyChanges><FrequencyChange><Frequency dt:dt="r8">3312919</Frequency><Timestamp dt:dt="r8">72754555527</Timestamp><Current dt:dt="…	75.028	2527386	2523886	2527386	2523876	1	left	-259228067	2017-10-05	15:56:14	13:56:14	female	137156	59817	-1	59796	145668	137183	-1	137156	511059	473923	-1	473897	26				2	12	24	phaseINVFAce	phaseXPface	7	NF109	2474005	2473705	2474005	2473690	d	2473690	2471839	2473690	2471823	1851
GofDak_1024-768_new	14	3	24	<?xml version="1.0"?>\n<Clock xmlns:dt="urn:schemas-microsoft-com:datatypes"><Description dt:dt="string">E-Prime Primary Realtime Clock</Description><StartTime><Timestamp dt:dt="int">0</Timestamp><DateUtc dt:dt="string">2017-05-10T13:56:14Z</DateUtc></StartTime><FrequencyChanges><FrequencyChange><Frequency dt:dt="r8">3312919</Frequency><Timestamp dt:dt="r8">72754555527</Timestamp><Current dt:dt="…	75.028	2527386	2523886	2527386	2523876	1	left	-259228067	2017-10-05	15:56:14	13:56:14	female	137156	59817	-1	59796	145668	137183	-1	137156	511059	473923	-1	473897	26				2	12	24	phaseINVFAce	phaseXPface	8	NF11	2477550	2477250	2477550	2477238	d	2477238	2475584	2477238	2475575	1654
GofDak_1024-768_new	14	3	24	<?xml version="1.0"?>\n<Clock xmlns:dt="urn:schemas-microsoft-com:datatypes"><Description dt:dt="string">E-Prime Primary Realtime Clock</Description><StartTime><Timestamp dt:dt="int">0</Timestamp><DateUtc dt:dt="string">2017-05-10T13:56:14Z</DateUtc></StartTime><FrequencyChanges><FrequencyChange><Frequency dt:dt="r8">3312919</Frequency><Timestamp dt:dt="r8">72754555527</Timestamp><Current dt:dt="…	75.028	2527386	2523886	2527386	2523876	1	left	-259228067	2017-10-05	15:56:14	13:56:14	female	137156	59817	-1	59796	145668	137183	-1	137156	511059	473923	-1	473897	26				2	12	24	phaseINVFAce	phaseXPface	9	NF06	2481029	2480729	2481029	2480716	l	2480716	2478916	2480716	2478902	1800
GofDak_1024-768_new	14	3	24	<?xml version="1.0"?>\n<Clock xmlns:dt="urn:schemas-microsoft-com:datatypes"><Description dt:dt="string">E-Prime Primary Realtime Clock</Description><StartTime><Timestamp dt:dt="int">0</Timestamp><DateUtc dt:dt="string">2017-05-10T13:56:14Z</DateUtc></StartTime><FrequencyChanges><FrequencyChange><Frequency dt:dt="r8">3312919</Frequency><Timestamp dt:dt="r8">72754555527</Timestamp><Current dt:dt="…	75.028	2527386	2523886	2527386	2523876	1	left	-259228067	2017-10-05	15:56:14	13:56:14	female	137156	59817	-1	59796	145668	137183	-1	137156	511059	473923	-1	473897	26				2	12	24	phaseINVFAce	phaseXPface	10	NM21	2484614	2484314	2484614	2484304	l	2484304	2482341	2484304	2482326	1963
GofDak_1024-768_new	14	3	24	<?xml version="1.0"?>\n<Clock xmlns:dt="urn:schemas-microsoft-com:datatypes"><Description dt:dt="string">E-Prime Primary Realtime Clock</Description><StartTime><Timestamp dt:dt="int">0</Timestamp><DateUtc dt:dt="string">2017-05-10T13:56:14Z</DateUtc></StartTime><FrequencyChanges><FrequencyChange><Frequency dt:dt="r8">3312919</Frequency><Timestamp dt:dt="r8">72754555527</Timestamp><Current dt:dt="…	75.028	2527386	2523886	2527386	2523876	1	left	-259228067	2017-10-05	15:56:14	13:56:14	female	137156	59817	-1	59796	145668	137183	-1	137156	511059	473923	-1	473897	26				2	12	24	phaseINVFAce	phaseXPface	11	NM03	2488399	2488099	2488399	2488092	d	2488092	2486433	2488092	2486422	1659
GofDak_1024-768_new	14	3	24	<?xml version="1.0"?>\n<Clock xmlns:dt="urn:schemas-microsoft-com:datatypes"><Description dt:dt="string">E-Prime Primary Realtime Clock</Description><StartTime><Timestamp dt:dt="int">0</Timestamp><DateUtc dt:dt="string">2017-05-10T13:56:14Z</DateUtc></StartTime><FrequencyChanges><FrequencyChange><Frequency dt:dt="r8">3312919</Frequency><Timestamp dt:dt="r8">72754555527</Timestamp><Current dt:dt="…	75.028	2527386	2523886	2527386	2523876	1	left	-259228067	2017-10-05	15:56:14	13:56:14	female	137156	59817	-1	59796	145668	137183	-1	137156	511059	473923	-1	473897	26				2	12	24	phaseINVFAce	phaseXPface	12	NM02	2491678	2491378	2491678	2491373	l	2491373	2489539	2491373	2489526	1834
GofDak_1024-768_new	14	3	24	<?xml version="1.0"?>\n<Clock xmlns:dt="urn:schemas-microsoft-com:datatypes"><Description dt:dt="string">E-Prime Primary Realtime Clock</Description><StartTime><Timestamp dt:dt="int">0</Timestamp><DateUtc dt:dt="string">2017-05-10T13:56:14Z</DateUtc></StartTime><FrequencyChanges><FrequencyChange><Frequency dt:dt="r8">3312919</Frequency><Timestamp dt:dt="r8">72754555527</Timestamp><Current dt:dt="…	75.028	2527386	2523886	2527386	2523876	1	left	-259228067	2017-10-05	15:56:14	13:56:14	female	137156	59817	-1	59796	145668	137183	-1	137156	511059	473923	-1	473897	26				2	12	24	phaseINVFAce	phaseXPface	13	NF27	2496849	2496549	2496849	2496539	d	2496539	2494550	2496539	2494534	1989
GofDak_1024-768_new	14	3	24	<?xml version="1.0"?>\n<Clock xmlns:dt="urn:schemas-microsoft-com:datatypes"><Description dt:dt="string">E-Prime Primary Realtime Clock</Description><StartTime><Timestamp dt:dt="int">0</Timestamp><DateUtc dt:dt="string">2017-05-10T13:56:14Z</DateUtc></StartTime><FrequencyChanges><FrequencyChange><Frequency dt:dt="r8">3312919</Frequency><Timestamp dt:dt="r8">72754555527</Timestamp><Current dt:dt="…	75.028	2527386	2523886	2527386	2523876	1	left	-259228067	2017-10-05	15:56:14	13:56:14	female	137156	59817	-1	59796	145668	137183	-1	137156	511059	473923	-1	473897	26				2	12	24	phaseINVFAce	phaseXPface	14	NM08	2501048	2500748	2501048	2500744	l	2500744	2498749	2500744	2498734	1995
GofDak_1024-768_new	14	3	24	<?xml version="1.0"?>\n<Clock xmlns:dt="urn:schemas-microsoft-com:datatypes"><Description dt:dt="string">E-Prime Primary Realtime Clock</Description><StartTime><Timestamp dt:dt="int">0</Timestamp><DateUtc dt:dt="string">2017-05-10T13:56:14Z</DateUtc></StartTime><FrequencyChanges><FrequencyChange><Frequency dt:dt="r8">3312919</Frequency><Timestamp dt:dt="r8">72754555527</Timestamp><Current dt:dt="…	75.028	2527386	2523886	2527386	2523876	1	left	-259228067	2017-10-05	15:56:14	13:56:14	female	137156	59817	-1	59796	145668	137183	-1	137156	511059	473923	-1	473897	26				2	12	24	phaseINVFAce	phaseXPface	15	NM03	2504913	2504613	2504913	2504598	d	2504598	2502894	2504598	2502885	1704
GofDak_1024-768_new	14	3	24	<?xml version="1.0"?>\n<Clock xmlns:dt="urn:schemas-microsoft-com:datatypes"><Description dt:dt="string">E-Prime Primary Realtime Clock</Description><StartTime><Timestamp dt:dt="int">0</Timestamp><DateUtc dt:dt="string">2017-05-10T13:56:14Z</DateUtc></StartTime><FrequencyChanges><FrequencyChange><Frequency dt:dt="r8">3312919</Frequency><Timestamp dt:dt="r8">72754555527</Timestamp><Current dt:dt="…	75.028	2527386	2523886	2527386	2523876	1	left	-259228067	2017-10-05	15:56:14	13:56:14	female	137156	59817	-1	59796	145668	137183	-1	137156	511059	473923	-1	473897	26				2	12	24	phaseINVFAce	phaseXPface	16	NF01	2508632	2508332	2508632	2508325	d	2508325	2506612	2508325	2506605	1713
GofDak_1024-768_new	14	3	24	<?xml version="1.0"?>\n<Clock xmlns:dt="urn:schemas-microsoft-com:datatypes"><Description dt:dt="string">E-Prime Primary Realtime Clock</Description><StartTime><Timestamp dt:dt="int">0</Timestamp><DateUtc dt:dt="string">2017-05-10T13:56:14Z</DateUtc></StartTime><FrequencyChanges><FrequencyChange><Frequency dt:dt="r8">3312919</Frequency><Timestamp dt:dt="r8">72754555527</Timestamp><Current dt:dt="…	75.028	2527386	2523886	2527386	2523876	1	left	-259228067	2017-10-05	15:56:14	13:56:14	female	137156	59817	-1	59796	145668	137183	-1	137156	511059	473923	-1	473897	26				2	12	24	phaseINVFAce	phaseXPface	17	NF11	2512204	2511904	2512204	2511889	d	2511889	2510131	2511889	2510117	1758
GofDak_1024-768_new	14	3	24	<?xml version="1.0"?>\n<Clock xmlns:dt="urn:schemas-microsoft-com:datatypes"><Description dt:dt="string">E-Prime Primary Realtime Clock</Description><StartTime><Timestamp dt:dt="int">0</Timestamp><DateUtc dt:dt="string">2017-05-10T13:56:14Z</DateUtc></StartTime><FrequencyChanges><FrequencyChange><Frequency dt:dt="r8">3312919</Frequency><Timestamp dt:dt="r8">72754555527</Timestamp><Current dt:dt="…	75.028	2527386	2523886	2527386	2523876	1	left	-259228067	2017-10-05	15:56:14	13:56:14	female	137156	59817	-1	59796	145668	137183	-1	137156	511059	473923	-1	473897	26				2	12	24	phaseINVFAce	phaseXPface	18	NM04	2515429	2515129	2515429	2515117	l	2515117	2513490	2515117	2513485	1627
GofDak_1024-768_new	14	3	24	<?xml version="1.0"?>\n<Clock xmlns:dt="urn:schemas-microsoft-com:datatypes"><Description dt:dt="string">E-Prime Primary Realtime Clock</Description><StartTime><Timestamp dt:dt="int">0</Timestamp><DateUtc dt:dt="string">2017-05-10T13:56:14Z</DateUtc></StartTime><FrequencyChanges><FrequencyChange><Frequency dt:dt="r8">3312919</Frequency><Timestamp dt:dt="r8">72754555527</Timestamp><Current dt:dt="…	75.028	2527386	2523886	2527386	2523876	1	left	-259228067	2017-10-05	15:56:14	13:56:14	female	137156	59817	-1	59796	145668	137183	-1	137156	511059	473923	-1	473897	26				2	12	24	phaseINVFAce	phaseXPface	19	NF109	2519174	2518874	2519174	2518859	d	2518859	2517062	2518859	2517053	1797
GofDak_1024-768_new	14	3	24	<?xml version="1.0"?>\n<Clock xmlns:dt="urn:schemas-microsoft-com:datatypes"><Description dt:dt="string">E-Prime Primary Realtime Clock</Description><StartTime><Timestamp dt:dt="int">0</Timestamp><DateUtc dt:dt="string">2017-05-10T13:56:14Z</DateUtc></StartTime><FrequencyChanges><FrequencyChange><Frequency dt:dt="r8">3312919</Frequency><Timestamp dt:dt="r8">72754555527</Timestamp><Current dt:dt="…	75.028	2527386	2523886	2527386	2523876	1	left	-259228067	2017-10-05	15:56:14	13:56:14	female	137156	59817	-1	59796	145668	137183	-1	137156	511059	473923	-1	473897	26				2	12	24	phaseINVFAce	phaseXPface	20	NM02	2522733	2522433	2522733	2522422	l	2522422	2520540	2522422	2520525	1882
[truncated: 28 more columns]
