# Supplementary material for: Fixed or flexible? Orientation preference in identity and gaze processing in humans
Source: PLoS One. 2019 Jan 25;14(1):e0210503. doi: 10.1371/journal.pone.0210503 (PMC6347268; doi:10.1371/journal.pone.0210503)
Supplement: S3 File — Eprime log files were merged across gaze experiment sessions. (ZIP) [file pone.0210503.s005.zip › GofDak_1024-768_new-15-3.xlsx]

## Sheet: GofDak_1024-768_new-15-3
E:\GAZE\Gaze_data\GazeCoD_data\individual\edat_xlsx\GofDak_1024-768_new-15-3.edat2
ExperimentName	Subject	Session	Age	Clock.Information	Display.RefreshRate	fini.OffsetTime	fini.OnsetTime	fini.TargetOffsetTime	fini.TargetOnsetTime	Group	Handedness	RandomSeed	SessionDate	SessionTime	SessionTimeUtc	Sex	start.OffsetTime	start.OnsetTime	start.TargetOffsetTime	start.TargetOnsetTime	start2.OffsetTime	start2.OnsetTime	start2.TargetOffsetTime	start2.TargetOnsetTime	start5.OffsetTime	start5.OnsetTime	start5.TargetOffsetTime	start5.TargetOnsetTime	Block	phasePRACTICE1	phasePRACTICE1.Cycle	phasePRACTICE1.Sample	phaseXPface	phaseXPface.Cycle	phaseXPface.Sample	Procedure[Block]	Running[Block]	Trial	cible	cible.OffsetTime	cible.OnsetTime	cible.TargetOffsetTime	cible.TargetOnsetTime	correct	crossStart.OffsetTime	crossStart.OnsetTime	crossStart.TargetOffsetTime	crossStart.TargetOnsetTime	jitterdur
GofDak_1024-768_new	15	3	20	<?xml version="1.0"?>\n<Clock xmlns:dt="urn:schemas-microsoft-com:datatypes"><Description dt:dt="string">E-Prime Primary Realtime Clock</Description><StartTime><Timestamp dt:dt="int">0</Timestamp><DateUtc dt:dt="string">2017-05-18T12:16:34Z</DateUtc></StartTime><FrequencyChanges><FrequencyChange><Frequency dt:dt="r8">3312900</Frequency><Timestamp dt:dt="r8">7513000971</Timestamp><Current dt:dt="r…	75.028	2242147	2238647	2242147	2238625	1	right	-1076304829	05-18-2017	14:16:34	12:16:34	female	105944	32743	-1	32693	119136	105969	-1	105944	493464	461478	-1	461465	1	1	1	1				practUP	phasePRACTICE1	1	NM10	122143	121843	122143	121823	l	121823	120151	121823	120138	1672
GofDak_1024-768_new	15	3	20	<?xml version="1.0"?>\n<Clock xmlns:dt="urn:schemas-microsoft-com:datatypes"><Description dt:dt="string">E-Prime Primary Realtime Clock</Description><StartTime><Timestamp dt:dt="int">0</Timestamp><DateUtc dt:dt="string">2017-05-18T12:16:34Z</DateUtc></StartTime><FrequencyChanges><FrequencyChange><Frequency dt:dt="r8">3312900</Frequency><Timestamp dt:dt="r8">7513000971</Timestamp><Current dt:dt="r…	75.028	2242147	2238647	2242147	2238625	1	right	-1076304829	05-18-2017	14:16:34	12:16:34	female	105944	32743	-1	32693	119136	105969	-1	105944	493464	461478	-1	461465	1	1	1	1				practUP	phasePRACTICE1	2	NF02	127728	127428	127728	127389	l	127389	125762	127389	125750	1627
GofDak_1024-768_new	15	3	20	<?xml version="1.0"?>\n<Clock xmlns:dt="urn:schemas-microsoft-com:datatypes"><Description dt:dt="string">E-Prime Primary Realtime Clock</Description><StartTime><Timestamp dt:dt="int">0</Timestamp><DateUtc dt:dt="string">2017-05-18T12:16:34Z</DateUtc></StartTime><FrequencyChanges><FrequencyChange><Frequency dt:dt="r8">3312900</Frequency><Timestamp dt:dt="r8">7513000971</Timestamp><Current dt:dt="r…	75.028	2242147	2238647	2242147	2238625	1	right	-1076304829	05-18-2017	14:16:34	12:16:34	female	105944	32743	-1	32693	119136	105969	-1	105944	493464	461478	-1	461465	1	1	1	1				practUP	phasePRACTICE1	3	NF106	133419	133119	133419	133085	l	133085	131306	133085	131294	1779
GofDak_1024-768_new	15	3	20	<?xml version="1.0"?>\n<Clock xmlns:dt="urn:schemas-microsoft-com:datatypes"><Description dt:dt="string">E-Prime Primary Realtime Clock</Description><StartTime><Timestamp dt:dt="int">0</Timestamp><DateUtc dt:dt="string">2017-05-18T12:16:34Z</DateUtc></StartTime><FrequencyChanges><FrequencyChange><Frequency dt:dt="r8">3312900</Frequency><Timestamp dt:dt="r8">7513000971</Timestamp><Current dt:dt="r…	75.028	2242147	2238647	2242147	2238625	1	right	-1076304829	05-18-2017	14:16:34	12:16:34	female	105944	32743	-1	32693	119136	105969	-1	105944	493464	461478	-1	461465	1	1	1	1				practUP	phasePRACTICE1	4	NM08	139270	138970	139270	138940	l	138940	137024	138940	137012	1916
GofDak_1024-768_new	15	3	20	<?xml version="1.0"?>\n<Clock xmlns:dt="urn:schemas-microsoft-com:datatypes"><Description dt:dt="string">E-Prime Primary Realtime Clock</Description><StartTime><Timestamp dt:dt="int">0</Timestamp><DateUtc dt:dt="string">2017-05-18T12:16:34Z</DateUtc></StartTime><FrequencyChanges><FrequencyChange><Frequency dt:dt="r8">3312900</Frequency><Timestamp dt:dt="r8">7513000971</Timestamp><Current dt:dt="r…	75.028	2242147	2238647	2242147	2238625	1	right	-1076304829	05-18-2017	14:16:34	12:16:34	female	105944	32743	-1	32693	119136	105969	-1	105944	493464	461478	-1	461465	1	1	1	1				practUP	phasePRACTICE1	5	NF06	144735	144435	144735	144408	l	144408	142875	144408	142863	1533
GofDak_1024-768_new	15	3	20	<?xml version="1.0"?>\n<Clock xmlns:dt="urn:schemas-microsoft-com:datatypes"><Description dt:dt="string">E-Prime Primary Realtime Clock</Description><StartTime><Timestamp dt:dt="int">0</Timestamp><DateUtc dt:dt="string">2017-05-18T12:16:34Z</DateUtc></StartTime><FrequencyChanges><FrequencyChange><Frequency dt:dt="r8">3312900</Frequency><Timestamp dt:dt="r8">7513000971</Timestamp><Current dt:dt="r…	75.028	2242147	2238647	2242147	2238625	1	right	-1076304829	05-18-2017	14:16:34	12:16:34	female	105944	32743	-1	32693	119136	105969	-1	105944	493464	461478	-1	461465	1	1	1	1				practUP	phasePRACTICE1	6	NF02	150413	150113	150413	150088	l	150088	148313	150088	148301	1775
GofDak_1024-768_new	15	3	20	<?xml version="1.0"?>\n<Clock xmlns:dt="urn:schemas-microsoft-com:datatypes"><Description dt:dt="string">E-Prime Primary Realtime Clock</Description><StartTime><Timestamp dt:dt="int">0</Timestamp><DateUtc dt:dt="string">2017-05-18T12:16:34Z</DateUtc></StartTime><FrequencyChanges><FrequencyChange><Frequency dt:dt="r8">3312900</Frequency><Timestamp dt:dt="r8">7513000971</Timestamp><Current dt:dt="r…	75.028	2242147	2238647	2242147	2238625	1	right	-1076304829	05-18-2017	14:16:34	12:16:34	female	105944	32743	-1	32693	119136	105969	-1	105944	493464	461478	-1	461465	1	1	1	1				practUP	phasePRACTICE1	7	NF27	155904	155604	155904	155583	d	155583	153951	155583	153939	1632
GofDak_1024-768_new	15	3	20	<?xml version="1.0"?>\n<Clock xmlns:dt="urn:schemas-microsoft-com:datatypes"><Description dt:dt="string">E-Prime Primary Realtime Clock</Description><StartTime><Timestamp dt:dt="int">0</Timestamp><DateUtc dt:dt="string">2017-05-18T12:16:34Z</DateUtc></StartTime><FrequencyChanges><FrequencyChange><Frequency dt:dt="r8">3312900</Frequency><Timestamp dt:dt="r8">7513000971</Timestamp><Current dt:dt="r…	75.028	2242147	2238647	2242147	2238625	1	right	-1076304829	05-18-2017	14:16:34	12:16:34	female	105944	32743	-1	32693	119136	105969	-1	105944	493464	461478	-1	461465	1	1	1	1				practUP	phasePRACTICE1	8	NF09	161902	161602	161902	161566	l	161566	159643	161566	159630	1923
GofDak_1024-768_new	15	3	20	<?xml version="1.0"?>\n<Clock xmlns:dt="urn:schemas-microsoft-com:datatypes"><Description dt:dt="string">E-Prime Primary Realtime Clock</Description><StartTime><Timestamp dt:dt="int">0</Timestamp><DateUtc dt:dt="string">2017-05-18T12:16:34Z</DateUtc></StartTime><FrequencyChanges><FrequencyChange><Frequency dt:dt="r8">3312900</Frequency><Timestamp dt:dt="r8">7513000971</Timestamp><Current dt:dt="r…	75.028	2242147	2238647	2242147	2238625	1	right	-1076304829	05-18-2017	14:16:34	12:16:34	female	105944	32743	-1	32693	119136	105969	-1	105944	493464	461478	-1	461465	1	1	1	1				practUP	phasePRACTICE1	9	NF11	165847	165547	165847	165522	l	165522	163534	165522	163518	1988
GofDak_1024-768_new	15	3	20	<?xml version="1.0"?>\n<Clock xmlns:dt="urn:schemas-microsoft-com:datatypes"><Description dt:dt="string">E-Prime Primary Realtime Clock</Description><StartTime><Timestamp dt:dt="int">0</Timestamp><DateUtc dt:dt="string">2017-05-18T12:16:34Z</DateUtc></StartTime><FrequencyChanges><FrequencyChange><Frequency dt:dt="r8">3312900</Frequency><Timestamp dt:dt="r8">7513000971</Timestamp><Current dt:dt="r…	75.028	2242147	2238647	2242147	2238625	1	right	-1076304829	05-18-2017	14:16:34	12:16:34	female	105944	32743	-1	32693	119136	105969	-1	105944	493464	461478	-1	461465	1	1	1	1				practUP	phasePRACTICE1	10	NF06	169366	169066	169366	169032	l	169032	167253	169032	167238	1779
GofDak_1024-768_new	15	3	20	<?xml version="1.0"?>\n<Clock xmlns:dt="urn:schemas-microsoft-com:datatypes"><Description dt:dt="string">E-Prime Primary Realtime Clock</Description><StartTime><Timestamp dt:dt="int">0</Timestamp><DateUtc dt:dt="string">2017-05-18T12:16:34Z</DateUtc></StartTime><FrequencyChanges><FrequencyChange><Frequency dt:dt="r8">3312900</Frequency><Timestamp dt:dt="r8">7513000971</Timestamp><Current dt:dt="r…	75.028	2242147	2238647	2242147	2238625	1	right	-1076304829	05-18-2017	14:16:34	12:16:34	female	105944	32743	-1	32693	119136	105969	-1	105944	493464	461478	-1	461465	1	1	1	1				practUP	phasePRACTICE1	11	NF04	180522	180222	180522	180197	d	180197	178449	180197	178429	1748
GofDak_1024-768_new	15	3	20	<?xml version="1.0"?>\n<Clock xmlns:dt="urn:schemas-microsoft-com:datatypes"><Description dt:dt="string">E-Prime Primary Realtime Clock</Description><StartTime><Timestamp dt:dt="int">0</Timestamp><DateUtc dt:dt="string">2017-05-18T12:16:34Z</DateUtc></StartTime><FrequencyChanges><FrequencyChange><Frequency dt:dt="r8">3312900</Frequency><Timestamp dt:dt="r8">7513000971</Timestamp><Current dt:dt="r…	75.028	2242147	2238647	2242147	2238625	1	right	-1076304829	05-18-2017	14:16:34	12:16:34	female	105944	32743	-1	32693	119136	105969	-1	105944	493464	461478	-1	461465	1	1	1	1				practUP	phasePRACTICE1	12	NM09	184160	183860	184160	183837	d	183837	181888	183837	181877	1949
GofDak_1024-768_new	15	3	20	<?xml version="1.0"?>\n<Clock xmlns:dt="urn:schemas-microsoft-com:datatypes"><Description dt:dt="string">E-Prime Primary Realtime Clock</Description><StartTime><Timestamp dt:dt="int">0</Timestamp><DateUtc dt:dt="string">2017-05-18T12:16:34Z</DateUtc></StartTime><FrequencyChanges><FrequencyChange><Frequency dt:dt="r8">3312900</Frequency><Timestamp dt:dt="r8">7513000971</Timestamp><Current dt:dt="r…	75.028	2242147	2238647	2242147	2238625	1	right	-1076304829	05-18-2017	14:16:34	12:16:34	female	105944	32743	-1	32693	119136	105969	-1	105944	493464	461478	-1	461465	1	1	1	1				practUP	phasePRACTICE1	13	NM09	187479	187179	187479	187169	l	187169	185460	187169	185445	1709
GofDak_1024-768_new	15	3	20	<?xml version="1.0"?>\n<Clock xmlns:dt="urn:schemas-microsoft-com:datatypes"><Description dt:dt="string">E-Prime Primary Realtime Clock</Description><StartTime><Timestamp dt:dt="int">0</Timestamp><DateUtc dt:dt="string">2017-05-18T12:16:34Z</DateUtc></StartTime><FrequencyChanges><FrequencyChange><Frequency dt:dt="r8">3312900</Frequency><Timestamp dt:dt="r8">7513000971</Timestamp><Current dt:dt="r…	75.028	2242147	2238647	2242147	2238625	1	right	-1076304829	05-18-2017	14:16:34	12:16:34	female	105944	32743	-1	32693	119136	105969	-1	105944	493464	461478	-1	461465	1	1	1	1				practUP	phasePRACTICE1	14	NM21	190891	190591	190891	190515	l	190515	188845	190515	188829	1670
GofDak_1024-768_new	15	3	20	<?xml version="1.0"?>\n<Clock xmlns:dt="urn:schemas-microsoft-com:datatypes"><Description dt:dt="string">E-Prime Primary Realtime Clock</Description><StartTime><Timestamp dt:dt="int">0</Timestamp><DateUtc dt:dt="string">2017-05-18T12:16:34Z</DateUtc></StartTime><FrequencyChanges><FrequencyChange><Frequency dt:dt="r8">3312900</Frequency><Timestamp dt:dt="r8">7513000971</Timestamp><Current dt:dt="r…	75.028	2242147	2238647	2242147	2238625	1	right	-1076304829	05-18-2017	14:16:34	12:16:34	female	105944	32743	-1	32693	119136	105969	-1	105944	493464	461478	-1	461465	1	1	1	1				practUP	phasePRACTICE1	15	NF01	194796	194496	194796	194463	l	194463	192590	194463	192573	1873
GofDak_1024-768_new	15	3	20	<?xml version="1.0"?>\n<Clock xmlns:dt="urn:schemas-microsoft-com:datatypes"><Description dt:dt="string">E-Prime Primary Realtime Clock</Description><StartTime><Timestamp dt:dt="int">0</Timestamp><DateUtc dt:dt="string">2017-05-18T12:16:34Z</DateUtc></StartTime><FrequencyChanges><FrequencyChange><Frequency dt:dt="r8">3312900</Frequency><Timestamp dt:dt="r8">7513000971</Timestamp><Current dt:dt="r…	75.028	2242147	2238647	2242147	2238625	1	right	-1076304829	05-18-2017	14:16:34	12:16:34	female	105944	32743	-1	32693	119136	105969	-1	105944	493464	461478	-1	461465	1	1	1	1				practUP	phasePRACTICE1	16	NM05	198915	198615	198915	198550	d	198550	196789	198550	196781	1761
GofDak_1024-768_new	15	3	20	<?xml version="1.0"?>\n<Clock xmlns:dt="urn:schemas-microsoft-com:datatypes"><Description dt:dt="string">E-Prime Primary Realtime Clock</Description><StartTime><Timestamp dt:dt="int">0</Timestamp><DateUtc dt:dt="string">2017-05-18T12:16:34Z</DateUtc></StartTime><FrequencyChanges><FrequencyChange><Frequency dt:dt="r8">3312900</Frequency><Timestamp dt:dt="r8">7513000971</Timestamp><Current dt:dt="r…	75.028	2242147	2238647	2242147	2238625	1	right	-1076304829	05-18-2017	14:16:34	12:16:34	female	105944	32743	-1	32693	119136	105969	-1	105944	493464	461478	-1	461465	1	1	1	1				practUP	phasePRACTICE1	17	NF109	202327	202027	202327	202011	l	202011	200161	202011	200149	1850
GofDak_1024-768_new	15	3	20	<?xml version="1.0"?>\n<Clock xmlns:dt="urn:schemas-microsoft-com:datatypes"><Description dt:dt="string">E-Prime Primary Realtime Clock</Description><StartTime><Timestamp dt:dt="int">0</Timestamp><DateUtc dt:dt="string">2017-05-18T12:16:34Z</DateUtc></StartTime><FrequencyChanges><FrequencyChange><Frequency dt:dt="r8">3312900</Frequency><Timestamp dt:dt="r8">7513000971</Timestamp><Current dt:dt="r…	75.028	2242147	2238647	2242147	2238625	1	right	-1076304829	05-18-2017	14:16:34	12:16:34	female	105944	32743	-1	32693	119136	105969	-1	105944	493464	461478	-1	461465	1	1	1	1				practUP	phasePRACTICE1	18	NM05	205979	205679	205979	205662	l	205662	203906	205662	203892	1756
GofDak_1024-768_new	15	3	20	<?xml version="1.0"?>\n<Clock xmlns:dt="urn:schemas-microsoft-com:datatypes"><Description dt:dt="string">E-Prime Primary Realtime Clock</Description><StartTime><Timestamp dt:dt="int">0</Timestamp><DateUtc dt:dt="string">2017-05-18T12:16:34Z</DateUtc></StartTime><FrequencyChanges><FrequencyChange><Frequency dt:dt="r8">3312900</Frequency><Timestamp dt:dt="r8">7513000971</Timestamp><Current dt:dt="r…	75.028	2242147	2238647	2242147	2238625	1	right	-1076304829	05-18-2017	14:16:34	12:16:34	female	105944	32743	-1	32693	119136	105969	-1	105944	493464	461478	-1	461465	1	1	1	1				practUP	phasePRACTICE1	19	NM101	209791	209491	209791	209462	l	209462	207625	209462	207612	1837
GofDak_1024-768_new	15	3	20	<?xml version="1.0"?>\n<Clock xmlns:dt="urn:schemas-microsoft-com:datatypes"><Description dt:dt="string">E-Prime Primary Realtime Clock</Description><StartTime><Timestamp dt:dt="int">0</Timestamp><DateUtc dt:dt="string">2017-05-18T12:16:34Z</DateUtc></StartTime><FrequencyChanges><FrequencyChange><Frequency dt:dt="r8">3312900</Frequency><Timestamp dt:dt="r8">7513000971</Timestamp><Current dt:dt="r…	75.028	2242147	2238647	2242147	2238625	1	right	-1076304829	05-18-2017	14:16:34	12:16:34	female	105944	32743	-1	32693	119136	105969	-1	105944	493464	461478	-1	461465	1	1	1	1				practUP	phasePRACTICE1	20	NM10	213656	213356	213656	213318	l	213318	211450	213318	211436	1868
GofDak_1024-768_new	15	3	20	<?xml version="1.0"?>\n<Clock xmlns:dt="urn:schemas-microsoft-com:datatypes"><Description dt:dt="string">E-Prime Primary Realtime Clock</Description><StartTime><Timestamp dt:dt="int">0</Timestamp><DateUtc dt:dt="string">2017-05-18T12:16:34Z</DateUtc></StartTime><FrequencyChanges><FrequencyChange><Frequency dt:dt="r8">3312900</Frequency><Timestamp dt:dt="r8">7513000971</Timestamp><Current dt:dt="r…	75.028	2242147	2238647	2242147	2238625	1	right	-1076304829	05-18-2017	14:16:34	12:16:34	female	105944	32743	-1	32693	119136	105969	-1	105944	493464	461478	-1	461465	1	1	1	1				practUP	phasePRACTICE1	21	NM04	221107	220807	221107	220768	l	220768	219007	220768	218996	1761
GofDak_1024-768_new	15	3	20	<?xml version="1.0"?>\n<Clock xmlns:dt="urn:schemas-microsoft-com:datatypes"><Description dt:dt="string">E-Prime Primary Realtime Clock</Description><StartTime><Timestamp dt:dt="int">0</Timestamp><DateUtc dt:dt="string">2017-05-18T12:16:34Z</DateUtc></StartTime><FrequencyChanges><FrequencyChange><Frequency dt:dt="r8">3312900</Frequency><Timestamp dt:dt="r8">7513000971</Timestamp><Current dt:dt="r…	75.028	2242147	2238647	2242147	2238625	1	right	-1076304829	05-18-2017	14:16:34	12:16:34	female	105944	32743	-1	32693	119136	105969	-1	105944	493464	461478	-1	461465	1	1	1	1				practUP	phasePRACTICE1	22	NM08	224665	224365	224665	224338	d	224338	222539	224338	222532	1799
GofDak_1024-768_new	15	3	20	<?xml version="1.0"?>\n<Clock xmlns:dt="urn:schemas-microsoft-com:datatypes"><Description dt:dt="string">E-Prime Primary Realtime Clock</Description><StartTime><Timestamp dt:dt="int">0</Timestamp><DateUtc dt:dt="string">2017-05-18T12:16:34Z</DateUtc></StartTime><FrequencyChanges><FrequencyChange><Frequency dt:dt="r8">3312900</Frequency><Timestamp dt:dt="r8">7513000971</Timestamp><Current dt:dt="r…	75.028	2242147	2238647	2242147	2238625	1	right	-1076304829	05-18-2017	14:16:34	12:16:34	female	105944	32743	-1	32693	119136	105969	-1	105944	493464	461478	-1	461465	1	1	1	1				practUP	phasePRACTICE1	23	NM08	228197	227897	228197	227890	l	227890	226151	227890	226139	1739
GofDak_1024-768_new	15	3	20	<?xml version="1.0"?>\n<Clock xmlns:dt="urn:schemas-microsoft-com:datatypes"><Description dt:dt="string">E-Prime Primary Realtime Clock</Description><StartTime><Timestamp dt:dt="int">0</Timestamp><DateUtc dt:dt="string">2017-05-18T12:16:34Z</DateUtc></StartTime><FrequencyChanges><FrequencyChange><Frequency dt:dt="r8">3312900</Frequency><Timestamp dt:dt="r8">7513000971</Timestamp><Current dt:dt="r…	75.028	2242147	2238647	2242147	2238625	1	right	-1076304829	05-18-2017	14:16:34	12:16:34	female	105944	32743	-1	32693	119136	105969	-1	105944	493464	461478	-1	461465	1	1	1	1				practUP	phasePRACTICE1	24	NF11	231689	231389	231689	231361	l	231361	229630	231361	229619	1731
GofDak_1024-768_new	15	3	20	<?xml version="1.0"?>\n<Clock xmlns:dt="urn:schemas-microsoft-com:datatypes"><Description dt:dt="string">E-Prime Primary Realtime Clock</Description><StartTime><Timestamp dt:dt="int">0</Timestamp><DateUtc dt:dt="string">2017-05-18T12:16:34Z</DateUtc></StartTime><FrequencyChanges><FrequencyChange><Frequency dt:dt="r8">3312900</Frequency><Timestamp dt:dt="r8">7513000971</Timestamp><Current dt:dt="r…	75.028	2242147	2238647	2242147	2238625	1	right	-1076304829	05-18-2017	14:16:34	12:16:34	female	105944	32743	-1	32693	119136	105969	-1	105944	493464	461478	-1	461465	1	1	1	1				practUP	phasePRACTICE1	25	NF109	235275	234975	235275	234945	l	234945	233055	234945	233043	1890
GofDak_1024-768_new	15	3	20	<?xml version="1.0"?>\n<Clock xmlns:dt="urn:schemas-microsoft-com:datatypes"><Description dt:dt="string">E-Prime Primary Realtime Clock</Description><StartTime><Timestamp dt:dt="int">0</Timestamp><DateUtc dt:dt="string">2017-05-18T12:16:34Z</DateUtc></StartTime><FrequencyChanges><FrequencyChange><Frequency dt:dt="r8">3312900</Frequency><Timestamp dt:dt="r8">7513000971</Timestamp><Current dt:dt="r…	75.028	2242147	2238647	2242147	2238625	1	right	-1076304829	05-18-2017	14:16:34	12:16:34	female	105944	32743	-1	32693	119136	105969	-1	105944	493464	461478	-1	461465	1	1	1	1				practUP	phasePRACTICE1	26	NF105	238593	238293	238593	238262	d	238262	236707	238262	236699	1555
GofDak_1024-768_new	15	3	20	<?xml version="1.0"?>\n<Clock xmlns:dt="urn:schemas-microsoft-com:datatypes"><Description dt:dt="string">E-Prime Primary Realtime Clock</Description><StartTime><Timestamp dt:dt="int">0</Timestamp><DateUtc dt:dt="string">2017-05-18T12:16:34Z</DateUtc></StartTime><FrequencyChanges><FrequencyChange><Frequency dt:dt="r8">3312900</Frequency><Timestamp dt:dt="r8">7513000971</Timestamp><Current dt:dt="r…	75.028	2242147	2238647	2242147	2238625	1	right	-1076304829	05-18-2017	14:16:34	12:16:34	female	105944	32743	-1	32693	119136	105969	-1	105944	493464	461478	-1	461465	1	1	1	1				practUP	phasePRACTICE1	27	NM101	242072	241772	242072	241740	l	241740	240133	241740	240123	1607
GofDak_1024-768_new	15	3	20	<?xml version="1.0"?>\n<Clock xmlns:dt="urn:schemas-microsoft-com:datatypes"><Description dt:dt="string">E-Prime Primary Realtime Clock</Description><StartTime><Timestamp dt:dt="int">0</Timestamp><DateUtc dt:dt="string">2017-05-18T12:16:34Z</DateUtc></StartTime><FrequencyChanges><FrequencyChange><Frequency dt:dt="r8">3312900</Frequency><Timestamp dt:dt="r8">7513000971</Timestamp><Current dt:dt="r…	75.028	2242147	2238647	2242147	2238625	1	right	-1076304829	05-18-2017	14:16:34	12:16:34	female	105944	32743	-1	32693	119136	105969	-1	105944	493464	461478	-1	461465	1	1	1	1				practUP	phasePRACTICE1	28	NF105	245591	245291	245591	245281	d	245281	243305	245281	243299	1976
GofDak_1024-768_new	15	3	20	<?xml version="1.0"?>\n<Clock xmlns:dt="urn:schemas-microsoft-com:datatypes"><Description dt:dt="string">E-Prime Primary Realtime Clock</Description><StartTime><Timestamp dt:dt="int">0</Timestamp><DateUtc dt:dt="string">2017-05-18T12:16:34Z</DateUtc></StartTime><FrequencyChanges><FrequencyChange><Frequency dt:dt="r8">3312900</Frequency><Timestamp dt:dt="r8">7513000971</Timestamp><Current dt:dt="r…	75.028	2242147	2238647	2242147	2238625	1	right	-1076304829	05-18-2017	14:16:34	12:16:34	female	105944	32743	-1	32693	119136	105969	-1	105944	493464	461478	-1	461465	1	1	1	1				practUP	phasePRACTICE1	29	NF27	249110	248810	249110	248783	d	248783	247170	248783	247155	1613
GofDak_1024-768_new	15	3	20	<?xml version="1.0"?>\n<Clock xmlns:dt="urn:schemas-microsoft-com:datatypes"><Description dt:dt="string">E-Prime Primary Realtime Clock</Description><StartTime><Timestamp dt:dt="int">0</Timestamp><DateUtc dt:dt="string">2017-05-18T12:16:34Z</DateUtc></StartTime><FrequencyChanges><FrequencyChange><Frequency dt:dt="r8">3312900</Frequency><Timestamp dt:dt="r8">7513000971</Timestamp><Current dt:dt="r…	75.028	2242147	2238647	2242147	2238625	1	right	-1076304829	05-18-2017	14:16:34	12:16:34	female	105944	32743	-1	32693	119136	105969	-1	105944	493464	461478	-1	461465	1	1	1	1				practUP	phasePRACTICE1	30	NM02	252722	252422	252722	252389	l	252389	250596	252389	250586	1793
GofDak_1024-768_new	15	3	20	<?xml version="1.0"?>\n<Clock xmlns:dt="urn:schemas-microsoft-com:datatypes"><Description dt:dt="string">E-Prime Primary Realtime Clock</Description><StartTime><Timestamp dt:dt="int">0</Timestamp><DateUtc dt:dt="string">2017-05-18T12:16:34Z</DateUtc></StartTime><FrequencyChanges><FrequencyChange><Frequency dt:dt="r8">3312900</Frequency><Timestamp dt:dt="r8">7513000971</Timestamp><Current dt:dt="r…	75.028	2242147	2238647	2242147	2238625	1	right	-1076304829	05-18-2017	14:16:34	12:16:34	female	105944	32743	-1	32693	119136	105969	-1	105944	493464	461478	-1	461465	1	1	1	1				practUP	phasePRACTICE1	31	NM13	264397	264097	264397	264079	d	264079	262485	264079	262466	1594
GofDak_1024-768_new	15	3	20	<?xml version="1.0"?>\n<Clock xmlns:dt="urn:schemas-microsoft-com:datatypes"><Description dt:dt="string">E-Prime Primary Realtime Clock</Description><StartTime><Timestamp dt:dt="int">0</Timestamp><DateUtc dt:dt="string">2017-05-18T12:16:34Z</DateUtc></StartTime><FrequencyChanges><FrequencyChange><Frequency dt:dt="r8">3312900</Frequency><Timestamp dt:dt="r8">7513000971</Timestamp><Current dt:dt="r…	75.028	2242147	2238647	2242147	2238625	1	right	-1076304829	05-18-2017	14:16:34	12:16:34	female	105944	32743	-1	32693	119136	105969	-1	105944	493464	461478	-1	461465	1	1	1	1				practUP	phasePRACTICE1	32	NF06	267716	267416	267716	267405	d	267405	265803	267405	265786	1602
GofDak_1024-768_new	15	3	20	<?xml version="1.0"?>\n<Clock xmlns:dt="urn:schemas-microsoft-com:datatypes"><Description dt:dt="string">E-Prime Primary Realtime Clock</Description><StartTime><Timestamp dt:dt="int">0</Timestamp><DateUtc dt:dt="string">2017-05-18T12:16:34Z</DateUtc></StartTime><FrequencyChanges><FrequencyChange><Frequency dt:dt="r8">3312900</Frequency><Timestamp dt:dt="r8">7513000971</Timestamp><Current dt:dt="r…	75.028	2242147	2238647	2242147	2238625	1	right	-1076304829	05-18-2017	14:16:34	12:16:34	female	105944	32743	-1	32693	119136	105969	-1	105944	493464	461478	-1	461465	1	1	1	1				practUP	phasePRACTICE1	33	NM04	270848	270548	270848	270536	d	270536	268882	270536	268866	1654
GofDak_1024-768_new	15	3	20	<?xml version="1.0"?>\n<Clock xmlns:dt="urn:schemas-microsoft-com:datatypes"><Description dt:dt="string">E-Prime Primary Realtime Clock</Description><StartTime><Timestamp dt:dt="int">0</Timestamp><DateUtc dt:dt="string">2017-05-18T12:16:34Z</DateUtc></StartTime><FrequencyChanges><FrequencyChange><Frequency dt:dt="r8">3312900</Frequency><Timestamp dt:dt="r8">7513000971</Timestamp><Current dt:dt="r…	75.028	2242147	2238647	2242147	2238625	1	right	-1076304829	05-18-2017	14:16:34	12:16:34	female	105944	32743	-1	32693	119136	105969	-1	105944	493464	461478	-1	461465	1	1	1	1				practUP	phasePRACTICE1	34	NM02	274407	274107	274407	274086	d	274086	272494	274086	272482	1592
GofDak_1024-768_new	15	3	20	<?xml version="1.0"?>\n<Clock xmlns:dt="urn:schemas-microsoft-com:datatypes"><Description dt:dt="string">E-Prime Primary Realtime Clock</Description><StartTime><Timestamp dt:dt="int">0</Timestamp><DateUtc dt:dt="string">2017-05-18T12:16:34Z</DateUtc></StartTime><FrequencyChanges><FrequencyChange><Frequency dt:dt="r8">3312900</Frequency><Timestamp dt:dt="r8">7513000971</Timestamp><Current dt:dt="r…	75.028	2242147	2238647	2242147	2238625	1	right	-1076304829	05-18-2017	14:16:34	12:16:34	female	105944	32743	-1	32693	119136	105969	-1	105944	493464	461478	-1	461465	1	1	1	1				practUP	phasePRACTICE1	35	NM09	277406	277106	277406	277086	d	277086	275560	277086	275553	1526
GofDak_1024-768_new	15	3	20	<?xml version="1.0"?>\n<Clock xmlns:dt="urn:schemas-microsoft-com:datatypes"><Description dt:dt="string">E-Prime Primary Realtime Clock</Description><StartTime><Timestamp dt:dt="int">0</Timestamp><DateUtc dt:dt="string">2017-05-18T12:16:34Z</DateUtc></StartTime><FrequencyChanges><FrequencyChange><Frequency dt:dt="r8">3312900</Frequency><Timestamp dt:dt="r8">7513000971</Timestamp><Current dt:dt="r…	75.028	2242147	2238647	2242147	2238625	1	right	-1076304829	05-18-2017	14:16:34	12:16:34	female	105944	32743	-1	32693	119136	105969	-1	105944	493464	461478	-1	461465	1	1	1	1				practUP	phasePRACTICE1	36	NM10	280818	280518	280818	280503	d	280503	278625	280503	278617	1878
GofDak_1024-768_new	15	3	20	<?xml version="1.0"?>\n<Clock xmlns:dt="urn:schemas-microsoft-com:datatypes"><Description dt:dt="string">E-Prime Primary Realtime Clock</Description><StartTime><Timestamp dt:dt="int">0</Timestamp><DateUtc dt:dt="string">2017-05-18T12:16:34Z</DateUtc></StartTime><FrequencyChanges><FrequencyChange><Frequency dt:dt="r8">3312900</Frequency><Timestamp dt:dt="r8">7513000971</Timestamp><Current dt:dt="r…	75.028	2242147	2238647	2242147	2238625	1	right	-1076304829	05-18-2017	14:16:34	12:16:34	female	105944	32743	-1	32693	119136	105969	-1	105944	493464	461478	-1	461465	1	1	1	1				practUP	phasePRACTICE1	37	NF109	284003	283703	284003	283665	l	283665	282051	283665	282033	1614
GofDak_1024-768_new	15	3	20	<?xml version="1.0"?>\n<Clock xmlns:dt="urn:schemas-microsoft-com:datatypes"><Description dt:dt="string">E-Prime Primary Realtime Clock</Description><StartTime><Timestamp dt:dt="int">0</Timestamp><DateUtc dt:dt="string">2017-05-18T12:16:34Z</DateUtc></StartTime><FrequencyChanges><FrequencyChange><Frequency dt:dt="r8">3312900</Frequency><Timestamp dt:dt="r8">7513000971</Timestamp><Current dt:dt="r…	75.028	2242147	2238647	2242147	2238625	1	right	-1076304829	05-18-2017	14:16:34	12:16:34	female	105944	32743	-1	32693	119136	105969	-1	105944	493464	461478	-1	461465	1	1	1	1				practUP	phasePRACTICE1	38	NM02	287642	287342	287642	287338	l	287338	285369	287338	285353	1969
GofDak_1024-768_new	15	3	20	<?xml version="1.0"?>\n<Clock xmlns:dt="urn:schemas-microsoft-com:datatypes"><Description dt:dt="string">E-Prime Primary Realtime Clock</Description><StartTime><Timestamp dt:dt="int">0</Timestamp><DateUtc dt:dt="string">2017-05-18T12:16:34Z</DateUtc></StartTime><FrequencyChanges><FrequencyChange><Frequency dt:dt="r8">3312900</Frequency><Timestamp dt:dt="r8">7513000971</Timestamp><Current dt:dt="r…	75.028	2242147	2238647	2242147	2238625	1	right	-1076304829	05-18-2017	14:16:34	12:16:34	female	105944	32743	-1	32693	119136	105969	-1	105944	493464	461478	-1	461465	1	1	1	1				practUP	phasePRACTICE1	39	NM10	291494	291194	291494	291173	l	291173	289421	291173	289409	1752
GofDak_1024-768_new	15	3	20	<?xml version="1.0"?>\n<Clock xmlns:dt="urn:schemas-microsoft-com:datatypes"><Description dt:dt="string">E-Prime Primary Realtime Clock</Description><StartTime><Timestamp dt:dt="int">0</Timestamp><DateUtc dt:dt="string">2017-05-18T12:16:34Z</DateUtc></StartTime><FrequencyChanges><FrequencyChange><Frequency dt:dt="r8">3312900</Frequency><Timestamp dt:dt="r8">7513000971</Timestamp><Current dt:dt="r…	75.028	2242147	2238647	2242147	2238625	1	right	-1076304829	05-18-2017	14:16:34	12:16:34	female	105944	32743	-1	32693	119136	105969	-1	105944	493464	461478	-1	461465	1	1	1	1				practUP	phasePRACTICE1	40	NF106	295039	294739	295039	294733	d	294733	292900	294733	292889	1833
GofDak_1024-768_new	15	3	20	<?xml version="1.0"?>\n<Clock xmlns:dt="urn:schemas-microsoft-com:datatypes"><Description dt:dt="string">E-Prime Primary Realtime Clock</Description><StartTime><Timestamp dt:dt="int">0</Timestamp><DateUtc dt:dt="string">2017-05-18T12:16:34Z</DateUtc></StartTime><FrequencyChanges><FrequencyChange><Frequency dt:dt="r8">3312900</Frequency><Timestamp dt:dt="r8">7513000971</Timestamp><Current dt:dt="r…	75.028	2242147	2238647	2242147	2238625	1	right	-1076304829	05-18-2017	14:16:34	12:16:34	female	105944	32743	-1	32693	119136	105969	-1	105944	493464	461478	-1	461465	1	1	1	1				practUP	phasePRACTICE1	41	NF105	302650	302350	302650	302305	d	302305	300550	302305	300544	1755
GofDak_1024-768_new	15	3	20	<?xml version="1.0"?>\n<Clock xmlns:dt="urn:schemas-microsoft-com:datatypes"><Description dt:dt="string">E-Prime Primary Realtime Clock</Description><StartTime><Timestamp dt:dt="int">0</Timestamp><DateUtc dt:dt="string">2017-05-18T12:16:34Z</DateUtc></StartTime><FrequencyChanges><FrequencyChange><Frequency dt:dt="r8">3312900</Frequency><Timestamp dt:dt="r8">7513000971</Timestamp><Current dt:dt="r…	75.028	2242147	2238647	2242147	2238625	1	right	-1076304829	05-18-2017	14:16:34	12:16:34	female	105944	32743	-1	32693	119136	105969	-1	105944	493464	461478	-1	461465	1	1	1	1				practUP	phasePRACTICE1	42	NF105	305835	305535	305835	305526	d	305526	303910	305526	303904	1616
GofDak_1024-768_new	15	3	20	<?xml version="1.0"?>\n<Clock xmlns:dt="urn:schemas-microsoft-com:datatypes"><Description dt:dt="string">E-Prime Primary Realtime Clock</Description><StartTime><Timestamp dt:dt="int">0</Timestamp><DateUtc dt:dt="string">2017-05-18T12:16:34Z</DateUtc></StartTime><FrequencyChanges><FrequencyChange><Frequency dt:dt="r8">3312900</Frequency><Timestamp dt:dt="r8">7513000971</Timestamp><Current dt:dt="r…	75.028	2242147	2238647	2242147	2238625	1	right	-1076304829	05-18-2017	14:16:34	12:16:34	female	105944	32743	-1	32693	119136	105969	-1	105944	493464	461478	-1	461465	1	1	1	1				practUP	phasePRACTICE1	43	NM13	309301	309001	309301	308991	l	308991	307241	308991	307232	1750
GofDak_1024-768_new	15	3	20	<?xml version="1.0"?>\n<Clock xmlns:dt="urn:schemas-microsoft-com:datatypes"><Description dt:dt="string">E-Prime Primary Realtime Clock</Description><StartTime><Timestamp dt:dt="int">0</Timestamp><DateUtc dt:dt="string">2017-05-18T12:16:34Z</DateUtc></StartTime><FrequencyChanges><FrequencyChange><Frequency dt:dt="r8">3312900</Frequency><Timestamp dt:dt="r8">7513000971</Timestamp><Current dt:dt="r…	75.028	2242147	2238647	2242147	2238625	1	right	-1076304829	05-18-2017	14:16:34	12:16:34	female	105944	32743	-1	32693	119136	105969	-1	105944	493464	461478	-1	461465	1	1	1	1				practUP	phasePRACTICE1	44	NM101	312673	312373	312673	312361	l	312361	310600	312361	310584	1761
GofDak_1024-768_new	15	3	20	<?xml version="1.0"?>\n<Clock xmlns:dt="urn:schemas-microsoft-com:datatypes"><Description dt:dt="string">E-Prime Primary Realtime Clock</Description><StartTime><Timestamp dt:dt="int">0</Timestamp><DateUtc dt:dt="string">2017-05-18T12:16:34Z</DateUtc></StartTime><FrequencyChanges><FrequencyChange><Frequency dt:dt="r8">3312900</Frequency><Timestamp dt:dt="r8">7513000971</Timestamp><Current dt:dt="r…	75.028	2242147	2238647	2242147	2238625	1	right	-1076304829	05-18-2017	14:16:34	12:16:34	female	105944	32743	-1	32693	119136	105969	-1	105944	493464	461478	-1	461465	1	1	1	1				practUP	phasePRACTICE1	45	NF105	316005	315705	316005	315694	l	315694	314012	315694	314000	1682
GofDak_1024-768_new	15	3	20	<?xml version="1.0"?>\n<Clock xmlns:dt="urn:schemas-microsoft-com:datatypes"><Description dt:dt="string">E-Prime Primary Realtime Clock</Description><StartTime><Timestamp dt:dt="int">0</Timestamp><DateUtc dt:dt="string">2017-05-18T12:16:34Z</DateUtc></StartTime><FrequencyChanges><FrequencyChange><Frequency dt:dt="r8">3312900</Frequency><Timestamp dt:dt="r8">7513000971</Timestamp><Current dt:dt="r…	75.028	2242147	2238647	2242147	2238625	1	right	-1076304829	05-18-2017	14:16:34	12:16:34	female	105944	32743	-1	32693	119136	105969	-1	105944	493464	461478	-1	461465	1	1	1	1				practUP	phasePRACTICE1	46	NM02	319190	318890	319190	318853	l	318853	317251	318853	317240	1602
GofDak_1024-768_new	15	3	20	<?xml version="1.0"?>\n<Clock xmlns:dt="urn:schemas-microsoft-com:datatypes"><Description dt:dt="string">E-Prime Primary Realtime Clock</Description><StartTime><Timestamp dt:dt="int">0</Timestamp><DateUtc dt:dt="string">2017-05-18T12:16:34Z</DateUtc></StartTime><FrequencyChanges><FrequencyChange><Frequency dt:dt="r8">3312900</Frequency><Timestamp dt:dt="r8">7513000971</Timestamp><Current dt:dt="r…	75.028	2242147	2238647	2242147	2238625	1	right	-1076304829	05-18-2017	14:16:34	12:16:34	female	105944	32743	-1	32693	119136	105969	-1	105944	493464	461478	-1	461465	1	1	1	1				practUP	phasePRACTICE1	47	NM03	322682	322382	322682	322343	l	322343	320383	322343	320376	1960
GofDak_1024-768_new	15	3	20	<?xml version="1.0"?>\n<Clock xmlns:dt="urn:schemas-microsoft-com:datatypes"><Description dt:dt="string">E-Prime Primary Realtime Clock</Description><StartTime><Timestamp dt:dt="int">0</Timestamp><DateUtc dt:dt="string">2017-05-18T12:16:34Z</DateUtc></StartTime><FrequencyChanges><FrequencyChange><Frequency dt:dt="r8">3312900</Frequency><Timestamp dt:dt="r8">7513000971</Timestamp><Current dt:dt="r…	75.028	2242147	2238647	2242147	2238625	1	right	-1076304829	05-18-2017	14:16:34	12:16:34	female	105944	32743	-1	32693	119136	105969	-1	105944	493464	461478	-1	461465	1	1	1	1				practUP	phasePRACTICE1	48	NM05	325895	325595	325895	325569	d	325569	324008	325569	323991	1561
GofDak_1024-768_new	15	3	20	<?xml version="1.0"?>\n<Clock xmlns:dt="urn:schemas-microsoft-com:datatypes"><Description dt:dt="string">E-Prime Primary Realtime Clock</Description><StartTime><Timestamp dt:dt="int">0</Timestamp><DateUtc dt:dt="string">2017-05-18T12:16:34Z</DateUtc></StartTime><FrequencyChanges><FrequencyChange><Frequency dt:dt="r8">3312900</Frequency><Timestamp dt:dt="r8">7513000971</Timestamp><Current dt:dt="r…	75.028	2242147	2238647	2242147	2238625	1	right	-1076304829	05-18-2017	14:16:34	12:16:34	female	105944	32743	-1	32693	119136	105969	-1	105944	493464	461478	-1	461465	1	1	1	1				practUP	phasePRACTICE1	49	NF11	329027	328727	329027	328709	l	328709	327101	328709	327095	1608
GofDak_1024-768_new	15	3	20	<?xml version="1.0"?>\n<Clock xmlns:dt="urn:schemas-microsoft-com:datatypes"><Description dt:dt="string">E-Prime Primary Realtime Clock</Description><StartTime><Timestamp dt:dt="int">0</Timestamp><DateUtc dt:dt="string">2017-05-18T12:16:34Z</DateUtc></StartTime><FrequencyChanges><FrequencyChange><Frequency dt:dt="r8">3312900</Frequency><Timestamp dt:dt="r8">7513000971</Timestamp><Current dt:dt="r…	75.028	2242147	2238647	2242147	2238625	1	right	-1076304829	05-18-2017	14:16:34	12:16:34	female	105944	32743	-1	32693	119136	105969	-1	105944	493464	461478	-1	461465	1	1	1	1				practUP	phasePRACTICE1	50	NF01	332399	332099	332399	332075	l	332075	330286	332075	330271	1789
GofDak_1024-768_new	15	3	20	<?xml version="1.0"?>\n<Clock xmlns:dt="urn:schemas-microsoft-com:datatypes"><Description dt:dt="string">E-Prime Primary Realtime Clock</Description><StartTime><Timestamp dt:dt="int">0</Timestamp><DateUtc dt:dt="string">2017-05-18T12:16:34Z</DateUtc></StartTime><FrequencyChanges><FrequencyChange><Frequency dt:dt="r8">3312900</Frequency><Timestamp dt:dt="r8">7513000971</Timestamp><Current dt:dt="r…	75.028	2242147	2238647	2242147	2238625	1	right	-1076304829	05-18-2017	14:16:34	12:16:34	female	105944	32743	-1	32693	119136	105969	-1	105944	493464	461478	-1	461465	2	2	1	2				practINV	phasePRACTICE1	1	NF01	381661	381361	381661	381334	d	381334	379788	381334	379781	1546
GofDak_1024-768_new	15	3	20	<?xml version="1.0"?>\n<Clock xmlns:dt="urn:schemas-microsoft-com:datatypes"><Description dt:dt="string">E-Prime Primary Realtime Clock</Description><StartTime><Timestamp dt:dt="int">0</Timestamp><DateUtc dt:dt="string">2017-05-18T12:16:34Z</DateUtc></StartTime><FrequencyChanges><FrequencyChange><Frequency dt:dt="r8">3312900</Frequency><Timestamp dt:dt="r8">7513000971</Timestamp><Current dt:dt="r…	75.028	2242147	2238647	2242147	2238625	1	right	-1076304829	05-18-2017	14:16:34	12:16:34	female	105944	32743	-1	32693	119136	105969	-1	105944	493464	461478	-1	461465	2	2	1	2				practINV	phasePRACTICE1	2	NF106	385606	385306	385606	385238	l	385238	383613	385238	383597	1625
GofDak_1024-768_new	15	3	20	<?xml version="1.0"?>\n<Clock xmlns:dt="urn:schemas-microsoft-com:datatypes"><Description dt:dt="string">E-Prime Primary Realtime Clock</Description><StartTime><Timestamp dt:dt="int">0</Timestamp><DateUtc dt:dt="string">2017-05-18T12:16:34Z</DateUtc></StartTime><FrequencyChanges><FrequencyChange><Frequency dt:dt="r8">3312900</Frequency><Timestamp dt:dt="r8">7513000971</Timestamp><Current dt:dt="r…	75.028	2242147	2238647	2242147	2238625	1	right	-1076304829	05-18-2017	14:16:34	12:16:34	female	105944	32743	-1	32693	119136	105969	-1	105944	493464	461478	-1	461465	2	2	1	2				practINV	phasePRACTICE1	3	NF27	389138	388838	389138	388781	l	388781	386879	388781	386869	1902
GofDak_1024-768_new	15	3	20	<?xml version="1.0"?>\n<Clock xmlns:dt="urn:schemas-microsoft-com:datatypes"><Description dt:dt="string">E-Prime Primary Realtime Clock</Description><StartTime><Timestamp dt:dt="int">0</Timestamp><DateUtc dt:dt="string">2017-05-18T12:16:34Z</DateUtc></StartTime><FrequencyChanges><FrequencyChange><Frequency dt:dt="r8">3312900</Frequency><Timestamp dt:dt="r8">7513000971</Timestamp><Current dt:dt="r…	75.028	2242147	2238647	2242147	2238625	1	right	-1076304829	05-18-2017	14:16:34	12:16:34	female	105944	32743	-1	32693	119136	105969	-1	105944	493464	461478	-1	461465	2	2	1	2				practINV	phasePRACTICE1	4	NM05	392816	392516	392816	392491	l	392491	390664	392491	390653	1827
GofDak_1024-768_new	15	3	20	<?xml version="1.0"?>\n<Clock xmlns:dt="urn:schemas-microsoft-com:datatypes"><Description dt:dt="string">E-Prime Primary Realtime Clock</Description><StartTime><Timestamp dt:dt="int">0</Timestamp><DateUtc dt:dt="string">2017-05-18T12:16:34Z</DateUtc></StartTime><FrequencyChanges><FrequencyChange><Frequency dt:dt="r8">3312900</Frequency><Timestamp dt:dt="r8">7513000971</Timestamp><Current dt:dt="r…	75.028	2242147	2238647	2242147	2238625	1	right	-1076304829	05-18-2017	14:16:34	12:16:34	female	105944	32743	-1	32693	119136	105969	-1	105944	493464	461478	-1	461465	2	2	1	2				practINV	phasePRACTICE1	5	NM10	396308	396008	396308	395984	d	395984	394316	395984	394301	1668
GofDak_1024-768_new	15	3	20	<?xml version="1.0"?>\n<Clock xmlns:dt="urn:schemas-microsoft-com:datatypes"><Description dt:dt="string">E-Prime Primary Realtime Clock</Description><StartTime><Timestamp dt:dt="int">0</Timestamp><DateUtc dt:dt="string">2017-05-18T12:16:34Z</DateUtc></StartTime><FrequencyChanges><FrequencyChange><Frequency dt:dt="r8">3312900</Frequency><Timestamp dt:dt="r8">7513000971</Timestamp><Current dt:dt="r…	75.028	2242147	2238647	2242147	2238625	1	right	-1076304829	05-18-2017	14:16:34	12:16:34	female	105944	32743	-1	32693	119136	105969	-1	105944	493464	461478	-1	461465	2	2	1	2				practINV	phasePRACTICE1	6	NF105	399774	399474	399774	399445	l	399445	397648	399445	397636	1797
GofDak_1024-768_new	15	3	20	<?xml version="1.0"?>\n<Clock xmlns:dt="urn:schemas-microsoft-com:datatypes"><Description dt:dt="string">E-Prime Primary Realtime Clock</Description><StartTime><Timestamp dt:dt="int">0</Timestamp><DateUtc dt:dt="string">2017-05-18T12:16:34Z</DateUtc></StartTime><FrequencyChanges><FrequencyChange><Frequency dt:dt="r8">3312900</Frequency><Timestamp dt:dt="r8">7513000971</Timestamp><Current dt:dt="r…	75.028	2242147	2238647	2242147	2238625	1	right	-1076304829	05-18-2017	14:16:34	12:16:34	female	105944	32743	-1	32693	119136	105969	-1	105944	493464	461478	-1	461465	2	2	1	2				practINV	phasePRACTICE1	7	NM101	403439	403139	403439	403111	d	403111	401354	403111	401348	1757
GofDak_1024-768_new	15	3	20	<?xml version="1.0"?>\n<Clock xmlns:dt="urn:schemas-microsoft-com:datatypes"><Description dt:dt="string">E-Prime Primary Realtime Clock</Description><StartTime><Timestamp dt:dt="int">0</Timestamp><DateUtc dt:dt="string">2017-05-18T12:16:34Z</DateUtc></StartTime><FrequencyChanges><FrequencyChange><Frequency dt:dt="r8">3312900</Frequency><Timestamp dt:dt="r8">7513000971</Timestamp><Current dt:dt="r…	75.028	2242147	2238647	2242147	2238625	1	right	-1076304829	05-18-2017	14:16:34	12:16:34	female	105944	32743	-1	32693	119136	105969	-1	105944	493464	461478	-1	461465	2	2	1	2				practINV	phasePRACTICE1	8	NM21	406838	406538	406838	406511	l	406511	404845	406511	404828	1666
GofDak_1024-768_new	15	3	20	<?xml version="1.0"?>\n<Clock xmlns:dt="urn:schemas-microsoft-com:datatypes"><Description dt:dt="string">E-Prime Primary Realtime Clock</Description><StartTime><Timestamp dt:dt="int">0</Timestamp><DateUtc dt:dt="string">2017-05-18T12:16:34Z</DateUtc></StartTime><FrequencyChanges><FrequencyChange><Frequency dt:dt="r8">3312900</Frequency><Timestamp dt:dt="r8">7513000971</Timestamp><Current dt:dt="r…	75.028	2242147	2238647	2242147	2238625	1	right	-1076304829	05-18-2017	14:16:34	12:16:34	female	105944	32743	-1	32693	119136	105969	-1	105944	493464	461478	-1	461465	2	2	1	2				practINV	phasePRACTICE1	9	NF01	410490	410190	410490	410163	l	410163	408177	410163	408172	1986
GofDak_1024-768_new	15	3	20	<?xml version="1.0"?>\n<Clock xmlns:dt="urn:schemas-microsoft-com:datatypes"><Description dt:dt="string">E-Prime Primary Realtime Clock</Description><StartTime><Timestamp dt:dt="int">0</Timestamp><DateUtc dt:dt="string">2017-05-18T12:16:34Z</DateUtc></StartTime><FrequencyChanges><FrequencyChange><Frequency dt:dt="r8">3312900</Frequency><Timestamp dt:dt="r8">7513000971</Timestamp><Current dt:dt="r…	75.028	2242147	2238647	2242147	2238625	1	right	-1076304829	05-18-2017	14:16:34	12:16:34	female	105944	32743	-1	32693	119136	105969	-1	105944	493464	461478	-1	461465	2	2	1	2				practINV	phasePRACTICE1	10	NF106	414422	414122	414422	414114	d	414114	412136	414114	412124	1978
GofDak_1024-768_new	15	3	20	<?xml version="1.0"?>\n<Clock xmlns:dt="urn:schemas-microsoft-com:datatypes"><Description dt:dt="string">E-Prime Primary Realtime Clock</Description><StartTime><Timestamp dt:dt="int">0</Timestamp><DateUtc dt:dt="string">2017-05-18T12:16:34Z</DateUtc></StartTime><FrequencyChanges><FrequencyChange><Frequency dt:dt="r8">3312900</Frequency><Timestamp dt:dt="r8">7513000971</Timestamp><Current dt:dt="r…	75.028	2242147	2238647	2242147	2238625	1	right	-1076304829	05-18-2017	14:16:34	12:16:34	female	105944	32743	-1	32693	119136	105969	-1	105944	493464	461478	-1	461465	2	2	1	2				practINV	phasePRACTICE1	11	NM13	421739	421439	421739	421431	d	421431	419680	421431	419668	1751
GofDak_1024-768_new	15	3	20	<?xml version="1.0"?>\n<Clock xmlns:dt="urn:schemas-microsoft-com:datatypes"><Description dt:dt="string">E-Prime Primary Realtime Clock</Description><StartTime><Timestamp dt:dt="int">0</Timestamp><DateUtc dt:dt="string">2017-05-18T12:16:34Z</DateUtc></StartTime><FrequencyChanges><FrequencyChange><Frequency dt:dt="r8">3312900</Frequency><Timestamp dt:dt="r8">7513000971</Timestamp><Current dt:dt="r…	75.028	2242147	2238647	2242147	2238625	1	right	-1076304829	05-18-2017	14:16:34	12:16:34	female	105944	32743	-1	32693	119136	105969	-1	105944	493464	461478	-1	461465	2	2	1	2				practINV	phasePRACTICE1	12	NM02	425244	424944	425244	424917	d	424917	422972	424917	422955	1945
GofDak_1024-768_new	15	3	20	<?xml version="1.0"?>\n<Clock xmlns:dt="urn:schemas-microsoft-com:datatypes"><Description dt:dt="string">E-Prime Primary Realtime Clock</Description><StartTime><Timestamp dt:dt="int">0</Timestamp><DateUtc dt:dt="string">2017-05-18T12:16:34Z</DateUtc></StartTime><FrequencyChanges><FrequencyChange><Frequency dt:dt="r8">3312900</Frequency><Timestamp dt:dt="r8">7513000971</Timestamp><Current dt:dt="r…	75.028	2242147	2238647	2242147	2238625	1	right	-1076304829	05-18-2017	14:16:34	12:16:34	female	105944	32743	-1	32693	119136	105969	-1	105944	493464	461478	-1	461465	2	2	1	2				practINV	phasePRACTICE1	13	NF105	428617	428317	428617	428303	l	428303	426557	428303	426547	1746
GofDak_1024-768_new	15	3	20	<?xml version="1.0"?>\n<Clock xmlns:dt="urn:schemas-microsoft-com:datatypes"><Description dt:dt="string">E-Prime Primary Realtime Clock</Description><StartTime><Timestamp dt:dt="int">0</Timestamp><DateUtc dt:dt="string">2017-05-18T12:16:34Z</DateUtc></StartTime><FrequencyChanges><FrequencyChange><Frequency dt:dt="r8">3312900</Frequency><Timestamp dt:dt="r8">7513000971</Timestamp><Current dt:dt="r…	75.028	2242147	2238647	2242147	2238625	1	right	-1076304829	05-18-2017	14:16:34	12:16:34	female	105944	32743	-1	32693	119136	105969	-1	105944	493464	461478	-1	461465	2	2	1	2				practINV	phasePRACTICE1	14	NM10	432282	431982	432282	431975	d	431975	430116	431975	430107	1859
GofDak_1024-768_new	15	3	20	<?xml version="1.0"?>\n<Clock xmlns:dt="urn:schemas-microsoft-com:datatypes"><Description dt:dt="string">E-Prime Primary Realtime Clock</Description><StartTime><Timestamp dt:dt="int">0</Timestamp><DateUtc dt:dt="string">2017-05-18T12:16:34Z</DateUtc></StartTime><FrequencyChanges><FrequencyChange><Frequency dt:dt="r8">3312900</Frequency><Timestamp dt:dt="r8">7513000971</Timestamp><Current dt:dt="r…	75.028	2242147	2238647	2242147	2238625	1	right	-1076304829	05-18-2017	14:16:34	12:16:34	female	105944	32743	-1	32693	119136	105969	-1	105944	493464	461478	-1	461465	2	2	1	2				practINV	phasePRACTICE1	15	NF109	436054	435754	436054	435725	d	435725	434221	435725	434203	1504
GofDak_1024-768_new	15	3	20	<?xml version="1.0"?>\n<Clock xmlns:dt="urn:schemas-microsoft-com:datatypes"><Description dt:dt="string">E-Prime Primary Realtime Clock</Description><StartTime><Timestamp dt:dt="int">0</Timestamp><DateUtc dt:dt="string">2017-05-18T12:16:34Z</DateUtc></StartTime><FrequencyChanges><FrequencyChange><Frequency dt:dt="r8">3312900</Frequency><Timestamp dt:dt="r8">7513000971</Timestamp><Current dt:dt="r…	75.028	2242147	2238647	2242147	2238625	1	right	-1076304829	05-18-2017	14:16:34	12:16:34	female	105944	32743	-1	32693	119136	105969	-1	105944	493464	461478	-1	461465	2	2	1	2				practINV	phasePRACTICE1	16	NF11	439986	439686	439986	439659	d	439659	437793	439659	437779	1866
GofDak_1024-768_new	15	3	20	<?xml version="1.0"?>\n<Clock xmlns:dt="urn:schemas-microsoft-com:datatypes"><Description dt:dt="string">E-Prime Primary Realtime Clock</Description><StartTime><Timestamp dt:dt="int">0</Timestamp><DateUtc dt:dt="string">2017-05-18T12:16:34Z</DateUtc></StartTime><FrequencyChanges><FrequencyChange><Frequency dt:dt="r8">3312900</Frequency><Timestamp dt:dt="r8">7513000971</Timestamp><Current dt:dt="r…	75.028	2242147	2238647	2242147	2238625	1	right	-1076304829	05-18-2017	14:16:34	12:16:34	female	105944	32743	-1	32693	119136	105969	-1	105944	493464	461478	-1	461465	2	2	1	2				practINV	phasePRACTICE1	17	NF09	443491	443191	443491	443159	l	443159	441365	443159	441355	1794
GofDak_1024-768_new	15	3	20	<?xml version="1.0"?>\n<Clock xmlns:dt="urn:schemas-microsoft-com:datatypes"><Description dt:dt="string">E-Prime Primary Realtime Clock</Description><StartTime><Timestamp dt:dt="int">0</Timestamp><DateUtc dt:dt="string">2017-05-18T12:16:34Z</DateUtc></StartTime><FrequencyChanges><FrequencyChange><Frequency dt:dt="r8">3312900</Frequency><Timestamp dt:dt="r8">7513000971</Timestamp><Current dt:dt="r…	75.028	2242147	2238647	2242147	2238625	1	right	-1076304829	05-18-2017	14:16:34	12:16:34	female	105944	32743	-1	32693	119136	105969	-1	105944	493464	461478	-1	461465	2	2	1	2				practINV	phasePRACTICE1	18	NF11	446783	446483	446783	446455	l	446455	444697	446455	444690	1758
GofDak_1024-768_new	15	3	20	<?xml version="1.0"?>\n<Clock xmlns:dt="urn:schemas-microsoft-com:datatypes"><Description dt:dt="string">E-Prime Primary Realtime Clock</Description><StartTime><Timestamp dt:dt="int">0</Timestamp><DateUtc dt:dt="string">2017-05-18T12:16:34Z</DateUtc></StartTime><FrequencyChanges><FrequencyChange><Frequency dt:dt="r8">3312900</Frequency><Timestamp dt:dt="r8">7513000971</Timestamp><Current dt:dt="r…	75.028	2242147	2238647	2242147	2238625	1	right	-1076304829	05-18-2017	14:16:34	12:16:34	female	105944	32743	-1	32693	119136	105969	-1	105944	493464	461478	-1	461465	2	2	1	2				practINV	phasePRACTICE1	19	NM101	450648	450348	450648	450314	d	450314	448549	450314	448538	1765
GofDak_1024-768_new	15	3	20	<?xml version="1.0"?>\n<Clock xmlns:dt="urn:schemas-microsoft-com:datatypes"><Description dt:dt="string">E-Prime Primary Realtime Clock</Description><StartTime><Timestamp dt:dt="int">0</Timestamp><DateUtc dt:dt="string">2017-05-18T12:16:34Z</DateUtc></StartTime><FrequencyChanges><FrequencyChange><Frequency dt:dt="r8">3312900</Frequency><Timestamp dt:dt="r8">7513000971</Timestamp><Current dt:dt="r…	75.028	2242147	2238647	2242147	2238625	1	right	-1076304829	05-18-2017	14:16:34	12:16:34	female	105944	32743	-1	32693	119136	105969	-1	105944	493464	461478	-1	461465	2	2	1	2				practINV	phasePRACTICE1	20	NM21	454554	454254	454554	454061	l	454061	452348	454061	452338	1713
GofDak_1024-768_new	15	3	20	<?xml version="1.0"?>\n<Clock xmlns:dt="urn:schemas-microsoft-com:datatypes"><Description dt:dt="string">E-Prime Primary Realtime Clock</Description><StartTime><Timestamp dt:dt="int">0</Timestamp><DateUtc dt:dt="string">2017-05-18T12:16:34Z</DateUtc></StartTime><FrequencyChanges><FrequencyChange><Frequency dt:dt="r8">3312900</Frequency><Timestamp dt:dt="r8">7513000971</Timestamp><Current dt:dt="r…	75.028	2242147	2238647	2242147	2238625	1	right	-1076304829	05-18-2017	14:16:34	12:16:34	female	105944	32743	-1	32693	119136	105969	-1	105944	493464	461478	-1	461465	3				2	1	1	phaseINVFAce	phaseXPface	1	NM10	496685	496385	496685	496348	d	496348	494479	496348	494466	1869
GofDak_1024-768_new	15	3	20	<?xml version="1.0"?>\n<Clock xmlns:dt="urn:schemas-microsoft-com:datatypes"><Description dt:dt="string">E-Prime Primary Realtime Clock</Description><StartTime><Timestamp dt:dt="int">0</Timestamp><DateUtc dt:dt="string">2017-05-18T12:16:34Z</DateUtc></StartTime><FrequencyChanges><FrequencyChange><Frequency dt:dt="r8">3312900</Frequency><Timestamp dt:dt="r8">7513000971</Timestamp><Current dt:dt="r…	75.028	2242147	2238647	2242147	2238625	1	right	-1076304829	05-18-2017	14:16:34	12:16:34	female	105944	32743	-1	32693	119136	105969	-1	105944	493464	461478	-1	461465	3				2	1	1	phaseINVFAce	phaseXPface	2	NM21	499950	499650	499950	499631	d	499631	498118	499631	498112	1513
GofDak_1024-768_new	15	3	20	<?xml version="1.0"?>\n<Clock xmlns:dt="urn:schemas-microsoft-com:datatypes"><Description dt:dt="string">E-Prime Primary Realtime Clock</Description><StartTime><Timestamp dt:dt="int">0</Timestamp><DateUtc dt:dt="string">2017-05-18T12:16:34Z</DateUtc></StartTime><FrequencyChanges><FrequencyChange><Frequency dt:dt="r8">3312900</Frequency><Timestamp dt:dt="r8">7513000971</Timestamp><Current dt:dt="r…	75.028	2242147	2238647	2242147	2238625	1	right	-1076304829	05-18-2017	14:16:34	12:16:34	female	105944	32743	-1	32693	119136	105969	-1	105944	493464	461478	-1	461465	3				2	1	1	phaseINVFAce	phaseXPface	3	NF105	503256	502956	503256	502944	d	502944	501343	502944	501336	1601
GofDak_1024-768_new	15	3	20	<?xml version="1.0"?>\n<Clock xmlns:dt="urn:schemas-microsoft-com:datatypes"><Description dt:dt="string">E-Prime Primary Realtime Clock</Description><StartTime><Timestamp dt:dt="int">0</Timestamp><DateUtc dt:dt="string">2017-05-18T12:16:34Z</DateUtc></StartTime><FrequencyChanges><FrequencyChange><Frequency dt:dt="r8">3312900</Frequency><Timestamp dt:dt="r8">7513000971</Timestamp><Current dt:dt="r…	75.028	2242147	2238647	2242147	2238625	1	right	-1076304829	05-18-2017	14:16:34	12:16:34	female	105944	32743	-1	32693	119136	105969	-1	105944	493464	461478	-1	461465	3				2	1	1	phaseINVFAce	phaseXPface	4	NM03	506948	506648	506948	506623	l	506623	504688	506623	504672	1935
GofDak_1024-768_new	15	3	20	<?xml version="1.0"?>\n<Clock xmlns:dt="urn:schemas-microsoft-com:datatypes"><Description dt:dt="string">E-Prime Primary Realtime Clock</Description><StartTime><Timestamp dt:dt="int">0</Timestamp><DateUtc dt:dt="string">2017-05-18T12:16:34Z</DateUtc></StartTime><FrequencyChanges><FrequencyChange><Frequency dt:dt="r8">3312900</Frequency><Timestamp dt:dt="r8">7513000971</Timestamp><Current dt:dt="r…	75.028	2242147	2238647	2242147	2238625	1	right	-1076304829	05-18-2017	14:16:34	12:16:34	female	105944	32743	-1	32693	119136	105969	-1	105944	493464	461478	-1	461465	3				2	1	1	phaseINVFAce	phaseXPface	5	NF01	510773	510473	510773	510470	d	510470	508500	510470	508488	1970
GofDak_1024-768_new	15	3	20	<?xml version="1.0"?>\n<Clock xmlns:dt="urn:schemas-microsoft-com:datatypes"><Description dt:dt="string">E-Prime Primary Realtime Clock</Description><StartTime><Timestamp dt:dt="int">0</Timestamp><DateUtc dt:dt="string">2017-05-18T12:16:34Z</DateUtc></StartTime><FrequencyChanges><FrequencyChange><Frequency dt:dt="r8">3312900</Frequency><Timestamp dt:dt="r8">7513000971</Timestamp><Current dt:dt="r…	75.028	2242147	2238647	2242147	2238625	1	right	-1076304829	05-18-2017	14:16:34	12:16:34	female	105944	32743	-1	32693	119136	105969	-1	105944	493464	461478	-1	461465	3				2	1	1	phaseINVFAce	phaseXPface	6	NM03	514465	514165	514465	514159	l	514159	512245	514159	512240	1914
GofDak_1024-768_new	15	3	20	<?xml version="1.0"?>\n<Clock xmlns:dt="urn:schemas-microsoft-com:datatypes"><Description dt:dt="string">E-Prime Primary Realtime Clock</Description><StartTime><Timestamp dt:dt="int">0</Timestamp><DateUtc dt:dt="string">2017-05-18T12:16:34Z</DateUtc></StartTime><FrequencyChanges><FrequencyChange><Frequency dt:dt="r8">3312900</Frequency><Timestamp dt:dt="r8">7513000971</Timestamp><Current dt:dt="r…	75.028	2242147	2238647	2242147	2238625	1	right	-1076304829	05-18-2017	14:16:34	12:16:34	female	105944	32743	-1	32693	119136	105969	-1	105944	493464	461478	-1	461465	3				2	1	1	phaseINVFAce	phaseXPface	7	NF109	517890	517590	517890	517558	d	517558	515951	517558	515944	1607
GofDak_1024-768_new	15	3	20	<?xml version="1.0"?>\n<Clock xmlns:dt="urn:schemas-microsoft-com:datatypes"><Description dt:dt="string">E-Prime Primary Realtime Clock</Description><StartTime><Timestamp dt:dt="int">0</Timestamp><DateUtc dt:dt="string">2017-05-18T12:16:34Z</DateUtc></StartTime><FrequencyChanges><FrequencyChange><Frequency dt:dt="r8">3312900</Frequency><Timestamp dt:dt="r8">7513000971</Timestamp><Current dt:dt="r…	75.028	2242147	2238647	2242147	2238625	1	right	-1076304829	05-18-2017	14:16:34	12:16:34	female	105944	32743	-1	32693	119136	105969	-1	105944	493464	461478	-1	461465	3				2	1	1	phaseINVFAce	phaseXPface	8	NM02	521409	521109	521409	521105	l	521105	519309	521105	519303	1796
GofDak_1024-768_new	15	3	20	<?xml version="1.0"?>\n<Clock xmlns:dt="urn:schemas-microsoft-com:datatypes"><Description dt:dt="string">E-Prime Primary Realtime Clock</Description><StartTime><Timestamp dt:dt="int">0</Timestamp><DateUtc dt:dt="string">2017-05-18T12:16:34Z</DateUtc></StartTime><FrequencyChanges><FrequencyChange><Frequency dt:dt="r8">3312900</Frequency><Timestamp dt:dt="r8">7513000971</Timestamp><Current dt:dt="r…	75.028	2242147	2238647	2242147	2238625	1	right	-1076304829	05-18-2017	14:16:34	12:16:34	female	105944	32743	-1	32693	119136	105969	-1	105944	493464	461478	-1	461465	3				2	1	1	phaseINVFAce	phaseXPface	9	NM03	524834	524534	524834	524531	d	524531	523015	524531	522999	1516
GofDak_1024-768_new	15	3	20	<?xml version="1.0"?>\n<Clock xmlns:dt="urn:schemas-microsoft-com:datatypes"><Description dt:dt="string">E-Prime Primary Realtime Clock</Description><StartTime><Timestamp dt:dt="int">0</Timestamp><DateUtc dt:dt="string">2017-05-18T12:16:34Z</DateUtc></StartTime><FrequencyChanges><FrequencyChange><Frequency dt:dt="r8">3312900</Frequency><Timestamp dt:dt="r8">7513000971</Timestamp><Current dt:dt="r…	75.028	2242147	2238647	2242147	2238625	1	right	-1076304829	05-18-2017	14:16:34	12:16:34	female	105944	32743	-1	32693	119136	105969	-1	105944	493464	461478	-1	461465	3				2	1	1	phaseINVFAce	phaseXPface	10	NF06	528620	528320	528620	528295	d	528295	526520	528295	526511	1775
GofDak_1024-768_new	15	3	20	<?xml version="1.0"?>\n<Clock xmlns:dt="urn:schemas-microsoft-com:datatypes"><Description dt:dt="string">E-Prime Primary Realtime Clock</Description><StartTime><Timestamp dt:dt="int">0</Timestamp><DateUtc dt:dt="string">2017-05-18T12:16:34Z</DateUtc></StartTime><FrequencyChanges><FrequencyChange><Frequency dt:dt="r8">3312900</Frequency><Timestamp dt:dt="r8">7513000971</Timestamp><Current dt:dt="r…	75.028	2242147	2238647	2242147	2238625	1	right	-1076304829	05-18-2017	14:16:34	12:16:34	female	105944	32743	-1	32693	119136	105969	-1	105944	493464	461478	-1	461465	3				2	1	1	phaseINVFAce	phaseXPface	11	NF109	532498	532198	532498	532184	d	532184	530532	532184	530519	1652
GofDak_1024-768_new	15	3	20	<?xml version="1.0"?>\n<Clock xmlns:dt="urn:schemas-microsoft-com:datatypes"><Description dt:dt="string">E-Prime Primary Realtime Clock</Description><StartTime><Timestamp dt:dt="int">0</Timestamp><DateUtc dt:dt="string">2017-05-18T12:16:34Z</DateUtc></StartTime><FrequencyChanges><FrequencyChange><Frequency dt:dt="r8">3312900</Frequency><Timestamp dt:dt="r8">7513000971</Timestamp><Current dt:dt="r…	75.028	2242147	2238647	2242147	2238625	1	right	-1076304829	05-18-2017	14:16:34	12:16:34	female	105944	32743	-1	32693	119136	105969	-1	105944	493464	461478	-1	461465	3				2	1	1	phaseINVFAce	phaseXPface	12	NM04	536363	536063	536363	536038	d	536038	534117	536038	534111	1921
GofDak_1024-768_new	15	3	20	<?xml version="1.0"?>\n<Clock xmlns:dt="urn:schemas-microsoft-com:datatypes"><Description dt:dt="string">E-Prime Primary Realtime Clock</Description><StartTime><Timestamp dt:dt="int">0</Timestamp><DateUtc dt:dt="string">2017-05-18T12:16:34Z</DateUtc></StartTime><FrequencyChanges><FrequencyChange><Frequency dt:dt="r8">3312900</Frequency><Timestamp dt:dt="r8">7513000971</Timestamp><Current dt:dt="r…	75.028	2242147	2238647	2242147	2238625	1	right	-1076304829	05-18-2017	14:16:34	12:16:34	female	105944	32743	-1	32693	119136	105969	-1	105944	493464	461478	-1	461465	3				2	1	1	phaseINVFAce	phaseXPface	13	NM13	539682	539382	539682	539354	l	539354	537809	539354	537799	1545
GofDak_1024-768_new	15	3	20	<?xml version="1.0"?>\n<Clock xmlns:dt="urn:schemas-microsoft-com:datatypes"><Description dt:dt="string">E-Prime Primary Realtime Clock</Description><StartTime><Timestamp dt:dt="int">0</Timestamp><DateUtc dt:dt="string">2017-05-18T12:16:34Z</DateUtc></StartTime><FrequencyChanges><FrequencyChange><Frequency dt:dt="r8">3312900</Frequency><Timestamp dt:dt="r8">7513000971</Timestamp><Current dt:dt="r…	75.028	2242147	2238647	2242147	2238625	1	right	-1076304829	05-18-2017	14:16:34	12:16:34	female	105944	32743	-1	32693	119136	105969	-1	105944	493464	461478	-1	461465	3				2	1	1	phaseINVFAce	phaseXPface	14	NF04	543801	543501	543801	543424	d	543424	541808	543424	541790	1616
GofDak_1024-768_new	15	3	20	<?xml version="1.0"?>\n<Clock xmlns:dt="urn:schemas-microsoft-com:datatypes"><Description dt:dt="string">E-Prime Primary Realtime Clock</Description><StartTime><Timestamp dt:dt="int">0</Timestamp><DateUtc dt:dt="string">2017-05-18T12:16:34Z</DateUtc></StartTime><FrequencyChanges><FrequencyChange><Frequency dt:dt="r8">3312900</Frequency><Timestamp dt:dt="r8">7513000971</Timestamp><Current dt:dt="r…	75.028	2242147	2238647	2242147	2238625	1	right	-1076304829	05-18-2017	14:16:34	12:16:34	female	105944	32743	-1	32693	119136	105969	-1	105944	493464	461478	-1	461465	3				2	1	1	phaseINVFAce	phaseXPface	15	NF01	547466	547166	547466	547151	l	547151	545300	547151	545294	1851
GofDak_1024-768_new	15	3	20	<?xml version="1.0"?>\n<Clock xmlns:dt="urn:schemas-microsoft-com:datatypes"><Description dt:dt="string">E-Prime Primary Realtime Clock</Description><StartTime><Timestamp dt:dt="int">0</Timestamp><DateUtc dt:dt="string">2017-05-18T12:16:34Z</DateUtc></StartTime><FrequencyChanges><FrequencyChange><Frequency dt:dt="r8">3312900</Frequency><Timestamp dt:dt="r8">7513000971</Timestamp><Current dt:dt="r…	75.028	2242147	2238647	2242147	2238625	1	right	-1076304829	05-18-2017	14:16:34	12:16:34	female	105944	32743	-1	32693	119136	105969	-1	105944	493464	461478	-1	461465	3				2	1	1	phaseINVFAce	phaseXPface	16	NM04	551491	551191	551491	551176	l	551176	549245	551176	549230	1931
GofDak_1024-768_new	15	3	20	<?xml version="1.0"?>\n<Clock xmlns:dt="urn:schemas-microsoft-com:datatypes"><Description dt:dt="string">E-Prime Primary Realtime Clock</Description><StartTime><Timestamp dt:dt="int">0</Timestamp><DateUtc dt:dt="string">2017-05-18T12:16:34Z</DateUtc></StartTime><FrequencyChanges><FrequencyChange><Frequency dt:dt="r8">3312900</Frequency><Timestamp dt:dt="r8">7513000971</Timestamp><Current dt:dt="r…	75.028	2242147	2238647	2242147	2238625	1	right	-1076304829	05-18-2017	14:16:34	12:16:34	female	105944	32743	-1	32693	119136	105969	-1	105944	493464	461478	-1	461465	3				2	1	1	phaseINVFAce	phaseXPface	17	NM05	555223	554923	555223	554918	l	554918	553230	554918	553214	1688
GofDak_1024-768_new	15	3	20	<?xml version="1.0"?>\n<Clock xmlns:dt="urn:schemas-microsoft-com:datatypes"><Description dt:dt="string">E-Prime Primary Realtime Clock</Description><StartTime><Timestamp dt:dt="int">0</Timestamp><DateUtc dt:dt="string">2017-05-18T12:16:34Z</DateUtc></StartTime><FrequencyChanges><FrequencyChange><Frequency dt:dt="r8">3312900</Frequency><Timestamp dt:dt="r8">7513000971</Timestamp><Current dt:dt="r…	75.028	2242147	2238647	2242147	2238625	1	right	-1076304829	05-18-2017	14:16:34	12:16:34	female	105944	32743	-1	32693	119136	105969	-1	105944	493464	461478	-1	461465	3				2	1	1	phaseINVFAce	phaseXPface	18	NM04	558902	558602	558902	558594	d	558594	556989	558594	556974	1605
GofDak_1024-768_new	15	3	20	<?xml version="1.0"?>\n<Clock xmlns:dt="urn:schemas-microsoft-com:datatypes"><Description dt:dt="string">E-Prime Primary Realtime Clock</Description><StartTime><Timestamp dt:dt="int">0</Timestamp><DateUtc dt:dt="string">2017-05-18T12:16:34Z</DateUtc></StartTime><FrequencyChanges><FrequencyChange><Frequency dt:dt="r8">3312900</Frequency><Timestamp dt:dt="r8">7513000971</Timestamp><Current dt:dt="r…	75.028	2242147	2238647	2242147	2238625	1	right	-1076304829	05-18-2017	14:16:34	12:16:34	female	105944	32743	-1	32693	119136	105969	-1	105944	493464	461478	-1	461465	3				2	1	1	phaseINVFAce	phaseXPface	19	NM04	562847	562547	562847	562540	d	562540	560854	562540	560846	1686
GofDak_1024-768_new	15	3	20	<?xml version="1.0"?>\n<Clock xmlns:dt="urn:schemas-microsoft-com:datatypes"><Description dt:dt="string">E-Prime Primary Realtime Clock</Description><StartTime><Timestamp dt:dt="int">0</Timestamp><DateUtc dt:dt="string">2017-05-18T12:16:34Z</DateUtc></StartTime><FrequencyChanges><FrequencyChange><Frequency dt:dt="r8">3312900</Frequency><Timestamp dt:dt="r8">7513000971</Timestamp><Current dt:dt="r…	75.028	2242147	2238647	2242147	2238625	1	right	-1076304829	05-18-2017	14:16:34	12:16:34	female	105944	32743	-1	32693	119136	105969	-1	105944	493464	461478	-1	461465	3				2	1	1	phaseINVFAce	phaseXPface	20	NM101	567032	566732	567032	566719	l	566719	564999	566719	564990	1720
GofDak_1024-768_new	15	3	20	<?xml version="1.0"?>\n<Clock xmlns:dt="urn:schemas-microsoft-com:datatypes"><Description dt:dt="string">E-Prime Primary Realtime Clock</Description><StartTime><Timestamp dt:dt="int">0</Timestamp><DateUtc dt:dt="string">2017-05-18T12:16:34Z</DateUtc></StartTime><FrequencyChanges><FrequencyChange><Frequency dt:dt="r8">3312900</Frequency><Timestamp dt:dt="r8">7513000971</Timestamp><Current dt:dt="r…	75.028	2242147	2238647	2242147	2238625	1	right	-1076304829	05-18-2017	14:16:34	12:16:34	female	105944	32743	-1	32693	119136	105969	-1	105944	493464	461478	-1	461465	4				1	1	2	phaseUPFAce	phaseXPface	1	NF109	571084	570784	571084	570775	l	570775	569051	570775	569045	1724
GofDak_1024-768_new	15	3	20	<?xml version="1.0"?>\n<Clock xmlns:dt="urn:schemas-microsoft-com:datatypes"><Description dt:dt="string">E-Prime Primary Realtime Clock</Description><StartTime><Timestamp dt:dt="int">0</Timestamp><DateUtc dt:dt="string">2017-05-18T12:16:34Z</DateUtc></StartTime><FrequencyChanges><FrequencyChange><Frequency dt:dt="r8">3312900</Frequency><Timestamp dt:dt="r8">7513000971</Timestamp><Current dt:dt="r…	75.028	2242147	2238647	2242147	2238625	1	right	-1076304829	05-18-2017	14:16:34	12:16:34	female	105944	32743	-1	32693	119136	105969	-1	105944	493464	461478	-1	461465	4				1	1	2	phaseUPFAce	phaseXPface	2	NF09	574856	574556	574856	574545	l	574545	572996	574545	572989	1549
GofDak_1024-768_new	15	3	20	<?xml version="1.0"?>\n<Clock xmlns:dt="urn:schemas-microsoft-com:datatypes"><Description dt:dt="string">E-Prime Primary Realtime Clock</Description><StartTime><Timestamp dt:dt="int">0</Timestamp><DateUtc dt:dt="string">2017-05-18T12:16:34Z</DateUtc></StartTime><FrequencyChanges><FrequencyChange><Frequency dt:dt="r8">3312900</Frequency><Timestamp dt:dt="r8">7513000971</Timestamp><Current dt:dt="r…	75.028	2242147	2238647	2242147	2238625	1	right	-1076304829	05-18-2017	14:16:34	12:16:34	female	105944	32743	-1	32693	119136	105969	-1	105944	493464	461478	-1	461465	4				1	1	2	phaseUPFAce	phaseXPface	3	NM04	578708	578408	578708	578397	d	578397	576422	578397	576413	1975
GofDak_1024-768_new	15	3	20	<?xml version="1.0"?>\n<Clock xmlns:dt="urn:schemas-microsoft-com:datatypes"><Description dt:dt="string">E-Prime Primary Realtime Clock</Description><StartTime><Timestamp dt:dt="int">0</Timestamp><DateUtc dt:dt="string">2017-05-18T12:16:34Z</DateUtc></StartTime><FrequencyChanges><FrequencyChange><Frequency dt:dt="r8">3312900</Frequency><Timestamp dt:dt="r8">7513000971</Timestamp><Current dt:dt="r…	75.028	2242147	2238647	2242147	2238625	1	right	-1076304829	05-18-2017	14:16:34	12:16:34	female	105944	32743	-1	32693	119136	105969	-1	105944	493464	461478	-1	461465	4				1	1	2	phaseUPFAce	phaseXPface	4	NM10	582413	582113	582413	582111	d	582111	580140	582111	580125	1971
GofDak_1024-768_new	15	3	20	<?xml version="1.0"?>\n<Clock xmlns:dt="urn:schemas-microsoft-com:datatypes"><Description dt:dt="string">E-Prime Primary Realtime Clock</Description><StartTime><Timestamp dt:dt="int">0</Timestamp><DateUtc dt:dt="string">2017-05-18T12:16:34Z</DateUtc></StartTime><FrequencyChanges><FrequencyChange><Frequency dt:dt="r8">3312900</Frequency><Timestamp dt:dt="r8">7513000971</Timestamp><Current dt:dt="r…	75.028	2242147	2238647	2242147	2238625	1	right	-1076304829	05-18-2017	14:16:34	12:16:34	female	105944	32743	-1	32693	119136	105969	-1	105944	493464	461478	-1	461465	4				1	1	2	phaseUPFAce	phaseXPface	5	NM10	586038	585738	586038	585727	l	585727	583766	585727	583757	1961
GofDak_1024-768_new	15	3	20	<?xml version="1.0"?>\n<Clock xmlns:dt="urn:schemas-microsoft-com:datatypes"><Description dt:dt="string">E-Prime Primary Realtime Clock</Description><StartTime><Timestamp dt:dt="int">0</Timestamp><DateUtc dt:dt="string">2017-05-18T12:16:34Z</DateUtc></StartTime><FrequencyChanges><FrequencyChange><Frequency dt:dt="r8">3312900</Frequency><Timestamp dt:dt="r8">7513000971</Timestamp><Current dt:dt="r…	75.028	2242147	2238647	2242147	2238625	1	right	-1076304829	05-18-2017	14:16:34	12:16:34	female	105944	32743	-1	32693	119136	105969	-1	105944	493464	461478	-1	461465	4				1	1	2	phaseUPFAce	phaseXPface	6	NM03	589170	588870	589170	588860	l	588860	587218	588860	587213	1642
GofDak_1024-768_new	15	3	20	<?xml version="1.0"?>\n<Clock xmlns:dt="urn:schemas-microsoft-com:datatypes"><Description dt:dt="string">E-Prime Primary Realtime Clock</Description><StartTime><Timestamp dt:dt="int">0</Timestamp><DateUtc dt:dt="string">2017-05-18T12:16:34Z</DateUtc></StartTime><FrequencyChanges><FrequencyChange><Frequency dt:dt="r8">3312900</Frequency><Timestamp dt:dt="r8">7513000971</Timestamp><Current dt:dt="r…	75.028	2242147	2238647	2242147	2238625	1	right	-1076304829	05-18-2017	14:16:34	12:16:34	female	105944	32743	-1	32693	119136	105969	-1	105944	493464	461478	-1	461465	4				1	1	2	phaseUPFAce	phaseXPface	7	NM21	592476	592176	592476	592161	d	592161	590603	592161	590596	1558
GofDak_1024-768_new	15	3	20	<?xml version="1.0"?>\n<Clock xmlns:dt="urn:schemas-microsoft-com:datatypes"><Description dt:dt="string">E-Prime Primary Realtime Clock</Description><StartTime><Timestamp dt:dt="int">0</Timestamp><DateUtc dt:dt="string">2017-05-18T12:16:34Z</DateUtc></StartTime><FrequencyChanges><FrequencyChange><Frequency dt:dt="r8">3312900</Frequency><Timestamp dt:dt="r8">7513000971</Timestamp><Current dt:dt="r…	75.028	2242147	2238647	2242147	2238625	1	right	-1076304829	05-18-2017	14:16:34	12:16:34	female	105944	32743	-1	32693	119136	105969	-1	105944	493464	461478	-1	461465	4				1	1	2	phaseUPFAce	phaseXPface	8	NF105	595741	595441	595741	595436	d	595436	593642	595436	593636	1794
GofDak_1024-768_new	15	3	20	<?xml version="1.0"?>\n<Clock xmlns:dt="urn:schemas-microsoft-com:datatypes"><Description dt:dt="string">E-Prime Primary Realtime Clock</Description><StartTime><Timestamp dt:dt="int">0</Timestamp><DateUtc dt:dt="string">2017-05-18T12:16:34Z</DateUtc></StartTime><FrequencyChanges><FrequencyChange><Frequency dt:dt="r8">3312900</Frequency><Timestamp dt:dt="r8">7513000971</Timestamp><Current dt:dt="r…	75.028	2242147	2238647	2242147	2238625	1	right	-1076304829	05-18-2017	14:16:34	12:16:34	female	105944	32743	-1	32693	119136	105969	-1	105944	493464	461478	-1	461465	4				1	1	2	phaseUPFAce	phaseXPface	9	NF01	599167	598867	599167	598856	l	598856	597107	598856	597092	1749
GofDak_1024-768_new	15	3	20	<?xml version="1.0"?>\n<Clock xmlns:dt="urn:schemas-microsoft-com:datatypes"><Description dt:dt="string">E-Prime Primary Realtime Clock</Description><StartTime><Timestamp dt:dt="int">0</Timestamp><DateUtc dt:dt="string">2017-05-18T12:16:34Z</DateUtc></StartTime><FrequencyChanges><FrequencyChange><Frequency dt:dt="r8">3312900</Frequency><Timestamp dt:dt="r8">7513000971</Timestamp><Current dt:dt="r…	75.028	2242147	2238647	2242147	2238625	1	right	-1076304829	05-18-2017	14:16:34	12:16:34	female	105944	32743	-1	32693	119136	105969	-1	105944	493464	461478	-1	461465	4				1	1	2	phaseUPFAce	phaseXPface	10	NF106	603405	603105	603405	603095	l	603095	601173	603095	601164	1922
GofDak_1024-768_new	15	3	20	<?xml version="1.0"?>\n<Clock xmlns:dt="urn:schemas-microsoft-com:datatypes"><Description dt:dt="string">E-Prime Primary Realtime Clock</Description><StartTime><Timestamp dt:dt="int">0</Timestamp><DateUtc dt:dt="string">2017-05-18T12:16:34Z</DateUtc></StartTime><FrequencyChanges><FrequencyChange><Frequency dt:dt="r8">3312900</Frequency><Timestamp dt:dt="r8">7513000971</Timestamp><Current dt:dt="r…	75.028	2242147	2238647	2242147	2238625	1	right	-1076304829	05-18-2017	14:16:34	12:16:34	female	105944	32743	-1	32693	119136	105969	-1	105944	493464	461478	-1	461465	4				1	1	2	phaseUPFAce	phaseXPface	11	NF106	606484	606184	606484	606152	l	606152	604611	606152	604596	1541
GofDak_1024-768_new	15	3	20	<?xml version="1.0"?>\n<Clock xmlns:dt="urn:schemas-microsoft-com:datatypes"><Description dt:dt="string">E-Prime Primary Realtime Clock</Description><StartTime><Timestamp dt:dt="int">0</Timestamp><DateUtc dt:dt="string">2017-05-18T12:16:34Z</DateUtc></StartTime><FrequencyChanges><FrequencyChange><Frequency dt:dt="r8">3312900</Frequency><Timestamp dt:dt="r8">7513000971</Timestamp><Current dt:dt="r…	75.028	2242147	2238647	2242147	2238625	1	right	-1076304829	05-18-2017	14:16:34	12:16:34	female	105944	32743	-1	32693	119136	105969	-1	105944	493464	461478	-1	461465	4				1	1	2	phaseUPFAce	phaseXPface	12	NF27	609669	609369	609669	609355	l	609355	607797	609355	607788	1558
GofDak_1024-768_new	15	3	20	<?xml version="1.0"?>\n<Clock xmlns:dt="urn:schemas-microsoft-com:datatypes"><Description dt:dt="string">E-Prime Primary Realtime Clock</Description><StartTime><Timestamp dt:dt="int">0</Timestamp><DateUtc dt:dt="string">2017-05-18T12:16:34Z</DateUtc></StartTime><FrequencyChanges><FrequencyChange><Frequency dt:dt="r8">3312900</Frequency><Timestamp dt:dt="r8">7513000971</Timestamp><Current dt:dt="r…	75.028	2242147	2238647	2242147	2238625	1	right	-1076304829	05-18-2017	14:16:34	12:16:34	female	105944	32743	-1	32693	119136	105969	-1	105944	493464	461478	-1	461465	4				1	1	2	phaseUPFAce	phaseXPface	13	NM05	613921	613621	613921	613615	l	613615	611835	613615	611828	1780
GofDak_1024-768_new	15	3	20	<?xml version="1.0"?>\n<Clock xmlns:dt="urn:schemas-microsoft-com:datatypes"><Description dt:dt="string">E-Prime Primary Realtime Clock</Description><StartTime><Timestamp dt:dt="int">0</Timestamp><DateUtc dt:dt="string">2017-05-18T12:16:34Z</DateUtc></StartTime><FrequencyChanges><FrequencyChange><Frequency dt:dt="r8">3312900</Frequency><Timestamp dt:dt="r8">7513000971</Timestamp><Current dt:dt="r…	75.028	2242147	2238647	2242147	2238625	1	right	-1076304829	05-18-2017	14:16:34	12:16:34	female	105944	32743	-1	32693	119136	105969	-1	105944	493464	461478	-1	461465	4				1	1	2	phaseUPFAce	phaseXPface	14	NF02	617187	616887	617187	616837	l	616837	615261	616837	615251	1576
GofDak_1024-768_new	15	3	20	<?xml version="1.0"?>\n<Clock xmlns:dt="urn:schemas-microsoft-com:datatypes"><Description dt:dt="string">E-Prime Primary Realtime Clock</Description><StartTime><Timestamp dt:dt="int">0</Timestamp><DateUtc dt:dt="string">2017-05-18T12:16:34Z</DateUtc></StartTime><FrequencyChanges><FrequencyChange><Frequency dt:dt="r8">3312900</Frequency><Timestamp dt:dt="r8">7513000971</Timestamp><Current dt:dt="r…	75.028	2242147	2238647	2242147	2238625	1	right	-1076304829	05-18-2017	14:16:34	12:16:34	female	105944	32743	-1	32693	119136	105969	-1	105944	493464	461478	-1	461465	4				1	1	2	phaseUPFAce	phaseXPface	15	NM05	620799	620499	620799	620489	d	620489	618593	620489	618579	1896
GofDak_1024-768_new	15	3	20	<?xml version="1.0"?>\n<Clock xmlns:dt="urn:schemas-microsoft-com:datatypes"><Description dt:dt="string">E-Prime Primary Realtime Clock</Description><StartTime><Timestamp dt:dt="int">0</Timestamp><DateUtc dt:dt="string">2017-05-18T12:16:34Z</DateUtc></StartTime><FrequencyChanges><FrequencyChange><Frequency dt:dt="r8">3312900</Frequency><Timestamp dt:dt="r8">7513000971</Timestamp><Current dt:dt="r…	75.028	2242147	2238647	2242147	2238625	1	right	-1076304829	05-18-2017	14:16:34	12:16:34	female	105944	32743	-1	32693	119136	105969	-1	105944	493464	461478	-1	461465	4				1	1	2	phaseUPFAce	phaseXPface	16	NF11	624171	623871	624171	623862	d	623862	621978	623862	621963	1884
GofDak_1024-768_new	15	3	20	<?xml version="1.0"?>\n<Clock xmlns:dt="urn:schemas-microsoft-com:datatypes"><Description dt:dt="string">E-Prime Primary Realtime Clock</Description><StartTime><Timestamp dt:dt="int">0</Timestamp><DateUtc dt:dt="string">2017-05-18T12:16:34Z</DateUtc></StartTime><FrequencyChanges><FrequencyChange><Frequency dt:dt="r8">3312900</Frequency><Timestamp dt:dt="r8">7513000971</Timestamp><Current dt:dt="r…	75.028	2242147	2238647	2242147	2238625	1	right	-1076304829	05-18-2017	14:16:34	12:16:34	female	105944	32743	-1	32693	119136	105969	-1	105944	493464	461478	-1	461465	4				1	1	2	phaseUPFAce	phaseXPface	17	NF27	627330	627030	627330	627020	d	627020	625484	627020	625475	1536
GofDak_1024-768_new	15	3	20	<?xml version="1.0"?>\n<Clock xmlns:dt="urn:schemas-microsoft-com:datatypes"><Description dt:dt="string">E-Prime Primary Realtime Clock</Description><StartTime><Timestamp dt:dt="int">0</Timestamp><DateUtc dt:dt="string">2017-05-18T12:16:34Z</DateUtc></StartTime><FrequencyChanges><FrequencyChange><Frequency dt:dt="r8">3312900</Frequency><Timestamp dt:dt="r8">7513000971</Timestamp><Current dt:dt="r…	75.028	2242147	2238647	2242147	2238625	1	right	-1076304829	05-18-2017	14:16:34	12:16:34	female	105944	32743	-1	32693	119136	105969	-1	105944	493464	461478	-1	461465	4				1	1	2	phaseUPFAce	phaseXPface	18	NM08	630862	630562	630862	630548	l	630548	628789	630548	628771	1759
GofDak_1024-768_new	15	3	20	<?xml version="1.0"?>\n<Clock xmlns:dt="urn:schemas-microsoft-com:datatypes"><Description dt:dt="string">E-Prime Primary Realtime Clock</Description><StartTime><Timestamp dt:dt="int">0</Timestamp><DateUtc dt:dt="string">2017-05-18T12:16:34Z</DateUtc></StartTime><FrequencyChanges><FrequencyChange><Frequency dt:dt="r8">3312900</Frequency><Timestamp dt:dt="r8">7513000971</Timestamp><Current dt:dt="r…	75.028	2242147	2238647	2242147	2238625	1	right	-1076304829	05-18-2017	14:16:34	12:16:34	female	105944	32743	-1	32693	119136	105969	-1	105944	493464	461478	-1	461465	4				1	1	2	phaseUPFAce	phaseXPface	19	NF09	634047	633747	634047	633739	l	633739	632081	633739	632067	1658
GofDak_1024-768_new	15	3	20	<?xml version="1.0"?>\n<Clock xmlns:dt="urn:schemas-microsoft-com:datatypes"><Description dt:dt="string">E-Prime Primary Realtime Clock</Description><StartTime><Timestamp dt:dt="int">0</Timestamp><DateUtc dt:dt="string">2017-05-18T12:16:34Z</DateUtc></StartTime><FrequencyChanges><FrequencyChange><Frequency dt:dt="r8">3312900</Frequency><Timestamp dt:dt="r8">7513000971</Timestamp><Current dt:dt="r…	75.028	2242147	2238647	2242147	2238625	1	right	-1076304829	05-18-2017	14:16:34	12:16:34	female	105944	32743	-1	32693	119136	105969	-1	105944	493464	461478	-1	461465	4				1	1	2	phaseUPFAce	phaseXPface	20	NM05	637366	637066	637366	637061	d	637061	635307	637061	635291	1754
GofDak_1024-768_new	15	3	20	<?xml version="1.0"?>\n<Clock xmlns:dt="urn:schemas-microsoft-com:datatypes"><Description dt:dt="string">E-Prime Primary Realtime Clock</Description><StartTime><Timestamp dt:dt="int">0</Timestamp><DateUtc dt:dt="string">2017-05-18T12:16:34Z</DateUtc></StartTime><FrequencyChanges><FrequencyChange><Frequency dt:dt="r8">3312900</Frequency><Timestamp dt:dt="r8">7513000971</Timestamp><Current dt:dt="r…	75.028	2242147	2238647	2242147	2238625	1	right	-1076304829	05-18-2017	14:16:34	12:16:34	female	105944	32743	-1	32693	119136	105969	-1	105944	493464	461478	-1	461465	5				1	2	3	phaseUPFAce	phaseXPface	1	NF04	640525	640225	640525	640192	l	640192	638519	640192	638506	1673
GofDak_1024-768_new	15	3	20	<?xml version="1.0"?>\n<Clock xmlns:dt="urn:schemas-microsoft-com:datatypes"><Description dt:dt="string">E-Prime Primary Realtime Clock</Description><StartTime><Timestamp dt:dt="int">0</Timestamp><DateUtc dt:dt="string">2017-05-18T12:16:34Z</DateUtc></StartTime><FrequencyChanges><FrequencyChange><Frequency dt:dt="r8">3312900</Frequency><Timestamp dt:dt="r8">7513000971</Timestamp><Current dt:dt="r…	75.028	2242147	2238647	2242147	2238625	1	right	-1076304829	05-18-2017	14:16:34	12:16:34	female	105944	32743	-1	32693	119136	105969	-1	105944	493464	461478	-1	461465	5				1	2	3	phaseUPFAce	phaseXPface	2	NF105	644043	643743	644043	643729	d	643729	641731	643729	641714	1998
GofDak_1024-768_new	15	3	20	<?xml version="1.0"?>\n<Clock xmlns:dt="urn:schemas-microsoft-com:datatypes"><Description dt:dt="string">E-Prime Primary Realtime Clock</Description><StartTime><Timestamp dt:dt="int">0</Timestamp><DateUtc dt:dt="string">2017-05-18T12:16:34Z</DateUtc></StartTime><FrequencyChanges><FrequencyChange><Frequency dt:dt="r8">3312900</Frequency><Timestamp dt:dt="r8">7513000971</Timestamp><Current dt:dt="r…	75.028	2242147	2238647	2242147	2238625	1	right	-1076304829	05-18-2017	14:16:34	12:16:34	female	105944	32743	-1	32693	119136	105969	-1	105944	493464	461478	-1	461465	5				1	2	3	phaseUPFAce	phaseXPface	3	NF02	647442	647142	647442	647135	l	647135	645436	647135	645426	1699
GofDak_1024-768_new	15	3	20	<?xml version="1.0"?>\n<Clock xmlns:dt="urn:schemas-microsoft-com:datatypes"><Description dt:dt="string">E-Prime Primary Realtime Clock</Description><StartTime><Timestamp dt:dt="int">0</Timestamp><DateUtc dt:dt="string">2017-05-18T12:16:34Z</DateUtc></StartTime><FrequencyChanges><FrequencyChange><Frequency dt:dt="r8">3312900</Frequency><Timestamp dt:dt="r8">7513000971</Timestamp><Current dt:dt="r…	75.028	2242147	2238647	2242147	2238625	1	right	-1076304829	05-18-2017	14:16:34	12:16:34	female	105944	32743	-1	32693	119136	105969	-1	105944	493464	461478	-1	461465	5				1	2	3	phaseUPFAce	phaseXPface	4	NF06	651001	650701	651001	650691	l	650691	648768	650691	648754	1923
GofDak_1024-768_new	15	3	20	<?xml version="1.0"?>\n<Clock xmlns:dt="urn:schemas-microsoft-com:datatypes"><Description dt:dt="string">E-Prime Primary Realtime Clock</Description><StartTime><Timestamp dt:dt="int">0</Timestamp><DateUtc dt:dt="string">2017-05-18T12:16:34Z</DateUtc></StartTime><FrequencyChanges><FrequencyChange><Frequency dt:dt="r8">3312900</Frequency><Timestamp dt:dt="r8">7513000971</Timestamp><Current dt:dt="r…	75.028	2242147	2238647	2242147	2238625	1	right	-1076304829	05-18-2017	14:16:34	12:16:34	female	105944	32743	-1	32693	119136	105969	-1	105944	493464	461478	-1	461465	5				1	2	3	phaseUPFAce	phaseXPface	5	NM02	654120	653820	654120	653808	d	653808	652287	653808	652282	1521
GofDak_1024-768_new	15	3	20	<?xml version="1.0"?>\n<Clock xmlns:dt="urn:schemas-microsoft-com:datatypes"><Description dt:dt="string">E-Prime Primary Realtime Clock</Description><StartTime><Timestamp dt:dt="int">0</Timestamp><DateUtc dt:dt="string">2017-05-18T12:16:34Z</DateUtc></StartTime><FrequencyChanges><FrequencyChange><Frequency dt:dt="r8">3312900</Frequency><Timestamp dt:dt="r8">7513000971</Timestamp><Current dt:dt="r…	75.028	2242147	2238647	2242147	2238625	1	right	-1076304829	05-18-2017	14:16:34	12:16:34	female	105944	32743	-1	32693	119136	105969	-1	105944	493464	461478	-1	461465	5				1	2	3	phaseUPFAce	phaseXPface	6	NM21	658558	658258	658558	658250	d	658250	656539	658250	656522	1711
GofDak_1024-768_new	15	3	20	<?xml version="1.0"?>\n<Clock xmlns:dt="urn:schemas-microsoft-com:datatypes"><Description dt:dt="string">E-Prime Primary Realtime Clock</Description><StartTime><Timestamp dt:dt="int">0</Timestamp><DateUtc dt:dt="string">2017-05-18T12:16:34Z</DateUtc></StartTime><FrequencyChanges><FrequencyChange><Frequency dt:dt="r8">3312900</Frequency><Timestamp dt:dt="r8">7513000971</Timestamp><Current dt:dt="r…	75.028	2242147	2238647	2242147	2238625	1	right	-1076304829	05-18-2017	14:16:34	12:16:34	female	105944	32743	-1	32693	119136	105969	-1	105944	493464	461478	-1	461465	5				1	2	3	phaseUPFAce	phaseXPface	7	NM09	662023	661723	662023	661719	l	661719	659778	661719	659762	1941
GofDak_1024-768_new	15	3	20	<?xml version="1.0"?>\n<Clock xmlns:dt="urn:schemas-microsoft-com:datatypes"><Description dt:dt="string">E-Prime Primary Realtime Clock</Description><StartTime><Timestamp dt:dt="int">0</Timestamp><DateUtc dt:dt="string">2017-05-18T12:16:34Z</DateUtc></StartTime><FrequencyChanges><FrequencyChange><Frequency dt:dt="r8">3312900</Frequency><Timestamp dt:dt="r8">7513000971</Timestamp><Current dt:dt="r…	75.028	2242147	2238647	2242147	2238625	1	right	-1076304829	05-18-2017	14:16:34	12:16:34	female	105944	32743	-1	32693	119136	105969	-1	105944	493464	461478	-1	461465	5				1	2	3	phaseUPFAce	phaseXPface	8	NF01	665436	665136	665436	665121	d	665121	663350	665121	663337	1771
GofDak_1024-768_new	15	3	20	<?xml version="1.0"?>\n<Clock xmlns:dt="urn:schemas-microsoft-com:datatypes"><Description dt:dt="string">E-Prime Primary Realtime Clock</Description><StartTime><Timestamp dt:dt="int">0</Timestamp><DateUtc dt:dt="string">2017-05-18T12:16:34Z</DateUtc></StartTime><FrequencyChanges><FrequencyChange><Frequency dt:dt="r8">3312900</Frequency><Timestamp dt:dt="r8">7513000971</Timestamp><Current dt:dt="r…	75.028	2242147	2238647	2242147	2238625	1	right	-1076304829	05-18-2017	14:16:34	12:16:34	female	105944	32743	-1	32693	119136	105969	-1	105944	493464	461478	-1	461465	5				1	2	3	phaseUPFAce	phaseXPface	9	NM03	668941	668641	668941	668624	d	668624	666695	668624	666681	1929
GofDak_1024-768_new	15	3	20	<?xml version="1.0"?>\n<Clock xmlns:dt="urn:schemas-microsoft-com:datatypes"><Description dt:dt="string">E-Prime Primary Realtime Clock</Description><StartTime><Timestamp dt:dt="int">0</Timestamp><DateUtc dt:dt="string">2017-05-18T12:16:34Z</DateUtc></StartTime><FrequencyChanges><FrequencyChange><Frequency dt:dt="r8">3312900</Frequency><Timestamp dt:dt="r8">7513000971</Timestamp><Current dt:dt="r…	75.028	2242147	2238647	2242147	2238625	1	right	-1076304829	05-18-2017	14:16:34	12:16:34	female	105944	32743	-1	32693	119136	105969	-1	105944	493464	461478	-1	461465	5				1	2	3	phaseUPFAce	phaseXPface	10	NM09	672486	672186	672486	672181	l	672181	670347	672181	670329	1834
GofDak_1024-768_new	15	3	20	<?xml version="1.0"?>\n<Clock xmlns:dt="urn:schemas-microsoft-com:datatypes"><Description dt:dt="string">E-Prime Primary Realtime Clock</Description><StartTime><Timestamp dt:dt="int">0</Timestamp><DateUtc dt:dt="string">2017-05-18T12:16:34Z</DateUtc></StartTime><FrequencyChanges><FrequencyChange><Frequency dt:dt="r8">3312900</Frequency><Timestamp dt:dt="r8">7513000971</Timestamp><Current dt:dt="r…	75.028	2242147	2238647	2242147	2238625	1	right	-1076304829	05-18-2017	14:16:34	12:16:34	female	105944	32743	-1	32693	119136	105969	-1	105944	493464	461478	-1	461465	5				1	2	3	phaseUPFAce	phaseXPface	11	NF02	675632	675332	675632	675327	d	675327	673732	675327	673721	1595
GofDak_1024-768_new	15	3	20	<?xml version="1.0"?>\n<Clock xmlns:dt="urn:schemas-microsoft-com:datatypes"><Description dt:dt="string">E-Prime Primary Realtime Clock</Description><StartTime><Timestamp dt:dt="int">0</Timestamp><DateUtc dt:dt="string">2017-05-18T12:16:34Z</DateUtc></StartTime><FrequencyChanges><FrequencyChange><Frequency dt:dt="r8">3312900</Frequency><Timestamp dt:dt="r8">7513000971</Timestamp><Current dt:dt="r…	75.028	2242147	2238647	2242147	2238625	1	right	-1076304829	05-18-2017	14:16:34	12:16:34	female	105944	32743	-1	32693	119136	105969	-1	105944	493464	461478	-1	461465	5				1	2	3	phaseUPFAce	phaseXPface	12	NM09	678951	678651	678951	678636	d	678636	676878	678636	676873	1758
GofDak_1024-768_new	15	3	20	<?xml version="1.0"?>\n<Clock xmlns:dt="urn:schemas-microsoft-com:datatypes"><Description dt:dt="string">E-Prime Primary Realtime Clock</Description><StartTime><Timestamp dt:dt="int">0</Timestamp><DateUtc dt:dt="string">2017-05-18T12:16:34Z</DateUtc></StartTime><FrequencyChanges><FrequencyChange><Frequency dt:dt="r8">3312900</Frequency><Timestamp dt:dt="r8">7513000971</Timestamp><Current dt:dt="r…	75.028	2242147	2238647	2242147	2238625	1	right	-1076304829	05-18-2017	14:16:34	12:16:34	female	105944	32743	-1	32693	119136	105969	-1	105944	493464	461478	-1	461465	5				1	2	3	phaseUPFAce	phaseXPface	13	NM101	682496	682196	682496	682192	l	682192	680317	682192	680305	1875
GofDak_1024-768_new	15	3	20	<?xml version="1.0"?>\n<Clock xmlns:dt="urn:schemas-microsoft-com:datatypes"><Description dt:dt="string">E-Prime Primary Realtime Clock</Description><StartTime><Timestamp dt:dt="int">0</Timestamp><DateUtc dt:dt="string">2017-05-18T12:16:34Z</DateUtc></StartTime><FrequencyChanges><FrequencyChange><Frequency dt:dt="r8">3312900</Frequency><Timestamp dt:dt="r8">7513000971</Timestamp><Current dt:dt="r…	75.028	2242147	2238647	2242147	2238625	1	right	-1076304829	05-18-2017	14:16:34	12:16:34	female	105944	32743	-1	32693	119136	105969	-1	105944	493464	461478	-1	461465	5				1	2	3	phaseUPFAce	phaseXPface	14	NM13	685895	685595	685895	685588	d	685588	683902	685588	683897	1686
GofDak_1024-768_new	15	3	20	<?xml version="1.0"?>\n<Clock xmlns:dt="urn:schemas-microsoft-com:datatypes"><Description dt:dt="string">E-Prime Primary Realtime Clock</Description><StartTime><Timestamp dt:dt="int">0</Timestamp><DateUtc dt:dt="string">2017-05-18T12:16:34Z</DateUtc></StartTime><FrequencyChanges><FrequencyChange><Frequency dt:dt="r8">3312900</Frequency><Timestamp dt:dt="r8">7513000971</Timestamp><Current dt:dt="r…	75.028	2242147	2238647	2242147	2238625	1	right	-1076304829	05-18-2017	14:16:34	12:16:34	female	105944	32743	-1	32693	119136	105969	-1	105944	493464	461478	-1	461465	5				1	2	3	phaseUPFAce	phaseXPface	15	NM09	689453	689153	689453	689147	d	689147	687221	689147	687208	1926
GofDak_1024-768_new	15	3	20	<?xml version="1.0"?>\n<Clock xmlns:dt="urn:schemas-microsoft-com:datatypes"><Description dt:dt="string">E-Prime Primary Realtime Clock</Description><StartTime><Timestamp dt:dt="int">0</Timestamp><DateUtc dt:dt="string">2017-05-18T12:16:34Z</DateUtc></StartTime><FrequencyChanges><FrequencyChange><Frequency dt:dt="r8">3312900</Frequency><Timestamp dt:dt="r8">7513000971</Timestamp><Current dt:dt="r…	75.028	2242147	2238647	2242147	2238625	1	right	-1076304829	05-18-2017	14:16:34	12:16:34	female	105944	32743	-1	32693	119136	105969	-1	105944	493464	461478	-1	461465	5				1	2	3	phaseUPFAce	phaseXPface	16	NM03	692919	692619	692919	692605	d	692605	690766	692605	690760	1839
GofDak_1024-768_new	15	3	20	<?xml version="1.0"?>\n<Clock xmlns:dt="urn:schemas-microsoft-com:datatypes"><Description dt:dt="string">E-Prime Primary Realtime Clock</Description><StartTime><Timestamp dt:dt="int">0</Timestamp><DateUtc dt:dt="string">2017-05-18T12:16:34Z</DateUtc></StartTime><FrequencyChanges><FrequencyChange><Frequency dt:dt="r8">3312900</Frequency><Timestamp dt:dt="r8">7513000971</Timestamp><Current dt:dt="r…	75.028	2242147	2238647	2242147	2238625	1	right	-1076304829	05-18-2017	14:16:34	12:16:34	female	105944	32743	-1	32693	119136	105969	-1	105944	493464	461478	-1	461465	5				1	2	3	phaseUPFAce	phaseXPface	17	NM08	697477	697177	697477	697149	l	697149	695471	697149	695464	1678
GofDak_1024-768_new	15	3	20	<?xml version="1.0"?>\n<Clock xmlns:dt="urn:schemas-microsoft-com:datatypes"><Description dt:dt="string">E-Prime Primary Realtime Clock</Description><StartTime><Timestamp dt:dt="int">0</Timestamp><DateUtc dt:dt="string">2017-05-18T12:16:34Z</DateUtc></StartTime><FrequencyChanges><FrequencyChange><Frequency dt:dt="r8">3312900</Frequency><Timestamp dt:dt="r8">7513000971</Timestamp><Current dt:dt="r…	75.028	2242147	2238647	2242147	2238625	1	right	-1076304829	05-18-2017	14:16:34	12:16:34	female	105944	32743	-1	32693	119136	105969	-1	105944	493464	461478	-1	461465	5				1	2	3	phaseUPFAce	phaseXPface	18	NF09	700583	700283	700583	700280	d	700280	698563	700280	698552	1717
GofDak_1024-768_new	15	3	20	<?xml version="1.0"?>\n<Clock xmlns:dt="urn:schemas-microsoft-com:datatypes"><Description dt:dt="string">E-Prime Primary Realtime Clock</Description><StartTime><Timestamp dt:dt="int">0</Timestamp><DateUtc dt:dt="string">2017-05-18T12:16:34Z</DateUtc></StartTime><FrequencyChanges><FrequencyChange><Frequency dt:dt="r8">3312900</Frequency><Timestamp dt:dt="r8">7513000971</Timestamp><Current dt:dt="r…	75.028	2242147	2238647	2242147	2238625	1	right	-1076304829	05-18-2017	14:16:34	12:16:34	female	105944	32743	-1	32693	119136	105969	-1	105944	493464	461478	-1	461465	5				1	2	3	phaseUPFAce	phaseXPface	19	NM101	704394	704094	704394	704086	d	704086	702228	704086	702216	1858
GofDak_1024-768_new	15	3	20	<?xml version="1.0"?>\n<Clock xmlns:dt="urn:schemas-microsoft-com:datatypes"><Description dt:dt="string">E-Prime Primary Realtime Clock</Description><StartTime><Timestamp dt:dt="int">0</Timestamp><DateUtc dt:dt="string">2017-05-18T12:16:34Z</DateUtc></StartTime><FrequencyChanges><FrequencyChange><Frequency dt:dt="r8">3312900</Frequency><Timestamp dt:dt="r8">7513000971</Timestamp><Current dt:dt="r…	75.028	2242147	2238647	2242147	2238625	1	right	-1076304829	05-18-2017	14:16:34	12:16:34	female	105944	32743	-1	32693	119136	105969	-1	105944	493464	461478	-1	461465	5				1	2	3	phaseUPFAce	phaseXPface	20	NF27	707513	707213	707513	707200	d	707200	705441	707200	705432	1759
GofDak_1024-768_new	15	3	20	<?xml version="1.0"?>\n<Clock xmlns:dt="urn:schemas-microsoft-com:datatypes"><Description dt:dt="string">E-Prime Primary Realtime Clock</Description><StartTime><Timestamp dt:dt="int">0</Timestamp><DateUtc dt:dt="string">2017-05-18T12:16:34Z</DateUtc></StartTime><FrequencyChanges><FrequencyChange><Frequency dt:dt="r8">3312900</Frequency><Timestamp dt:dt="r8">7513000971</Timestamp><Current dt:dt="r…	75.028	2242147	2238647	2242147	2238625	1	right	-1076304829	05-18-2017	14:16:34	12:16:34	female	105944	32743	-1	32693	119136	105969	-1	105944	493464	461478	-1	461465	6				2	2	4	phaseINVFAce	phaseXPface	1	NF27	752230	751930	752230	751900	l	751900	750237	751900	750224	1663
GofDak_1024-768_new	15	3	20	<?xml version="1.0"?>\n<Clock xmlns:dt="urn:schemas-microsoft-com:datatypes"><Description dt:dt="string">E-Prime Primary Realtime Clock</Description><StartTime><Timestamp dt:dt="int">0</Timestamp><DateUtc dt:dt="string">2017-05-18T12:16:34Z</DateUtc></StartTime><FrequencyChanges><FrequencyChange><Frequency dt:dt="r8">3312900</Frequency><Timestamp dt:dt="r8">7513000971</Timestamp><Current dt:dt="r…	75.028	2242147	2238647	2242147	2238625	1	right	-1076304829	05-18-2017	14:16:34	12:16:34	female	105944	32743	-1	32693	119136	105969	-1	105944	493464	461478	-1	461465	6				2	2	4	phaseINVFAce	phaseXPface	2	NF02	755722	755422	755722	755390	l	755390	753876	755390	753862	1514
GofDak_1024-768_new	15	3	20	<?xml version="1.0"?>\n<Clock xmlns:dt="urn:schemas-microsoft-com:datatypes"><Description dt:dt="string">E-Prime Primary Realtime Clock</Description><StartTime><Timestamp dt:dt="int">0</Timestamp><DateUtc dt:dt="string">2017-05-18T12:16:34Z</DateUtc></StartTime><FrequencyChanges><FrequencyChange><Frequency dt:dt="r8">3312900</Frequency><Timestamp dt:dt="r8">7513000971</Timestamp><Current dt:dt="r…	75.028	2242147	2238647	2242147	2238625	1	right	-1076304829	05-18-2017	14:16:34	12:16:34	female	105944	32743	-1	32693	119136	105969	-1	105944	493464	461478	-1	461465	6				2	2	4	phaseINVFAce	phaseXPface	3	NM09	758908	758608	758908	758601	l	758601	756982	758601	756966	1619
GofDak_1024-768_new	15	3	20	<?xml version="1.0"?>\n<Clock xmlns:dt="urn:schemas-microsoft-com:datatypes"><Description dt:dt="string">E-Prime Primary Realtime Clock</Description><StartTime><Timestamp dt:dt="int">0</Timestamp><DateUtc dt:dt="string">2017-05-18T12:16:34Z</DateUtc></StartTime><FrequencyChanges><FrequencyChange><Frequency dt:dt="r8">3312900</Frequency><Timestamp dt:dt="r8">7513000971</Timestamp><Current dt:dt="r…	75.028	2242147	2238647	2242147	2238625	1	right	-1076304829	05-18-2017	14:16:34	12:16:34	female	105944	32743	-1	32693	119136	105969	-1	105944	493464	461478	-1	461465	6				2	2	4	phaseINVFAce	phaseXPface	4	NM09	762546	762246	762546	762221	d	762221	760340	762221	760326	1881
GofDak_1024-768_new	15	3	20	<?xml version="1.0"?>\n<Clock xmlns:dt="urn:schemas-microsoft-com:datatypes"><Description dt:dt="string">E-Prime Primary Realtime Clock</Description><StartTime><Timestamp dt:dt="int">0</Timestamp><DateUtc dt:dt="string">2017-05-18T12:16:34Z</DateUtc></StartTime><FrequencyChanges><FrequencyChange><Frequency dt:dt="r8">3312900</Frequency><Timestamp dt:dt="r8">7513000971</Timestamp><Current dt:dt="r…	75.028	2242147	2238647	2242147	2238625	1	right	-1076304829	05-18-2017	14:16:34	12:16:34	female	105944	32743	-1	32693	119136	105969	-1	105944	493464	461478	-1	461465	6				2	2	4	phaseINVFAce	phaseXPface	5	NM101	765798	765498	765798	765486	l	765486	763939	765486	763925	1547
GofDak_1024-768_new	15	3	20	<?xml version="1.0"?>\n<Clock xmlns:dt="urn:schemas-microsoft-com:datatypes"><Description dt:dt="string">E-Prime Primary Realtime Clock</Description><StartTime><Timestamp dt:dt="int">0</Timestamp><DateUtc dt:dt="string">2017-05-18T12:16:34Z</DateUtc></StartTime><FrequencyChanges><FrequencyChange><Frequency dt:dt="r8">3312900</Frequency><Timestamp dt:dt="r8">7513000971</Timestamp><Current dt:dt="r…	75.028	2242147	2238647	2242147	2238625	1	right	-1076304829	05-18-2017	14:16:34	12:16:34	female	105944	32743	-1	32693	119136	105969	-1	105944	493464	461478	-1	461465	6				2	2	4	phaseINVFAce	phaseXPface	6	NM02	769104	768804	769104	768767	d	768767	767031	768767	767021	1736
GofDak_1024-768_new	15	3	20	<?xml version="1.0"?>\n<Clock xmlns:dt="urn:schemas-microsoft-com:datatypes"><Description dt:dt="string">E-Prime Primary Realtime Clock</Description><StartTime><Timestamp dt:dt="int">0</Timestamp><DateUtc dt:dt="string">2017-05-18T12:16:34Z</DateUtc></StartTime><FrequencyChanges><FrequencyChange><Frequency dt:dt="r8">3312900</Frequency><Timestamp dt:dt="r8">7513000971</Timestamp><Current dt:dt="r…	75.028	2242147	2238647	2242147	2238625	1	right	-1076304829	05-18-2017	14:16:34	12:16:34	female	105944	32743	-1	32693	119136	105969	-1	105944	493464	461478	-1	461465	6				2	2	4	phaseINVFAce	phaseXPface	7	NF105	772649	772349	772649	772322	d	772322	770430	772322	770421	1892
GofDak_1024-768_new	15	3	20	<?xml version="1.0"?>\n<Clock xmlns:dt="urn:schemas-microsoft-com:datatypes"><Description dt:dt="string">E-Prime Primary Realtime Clock</Description><StartTime><Timestamp dt:dt="int">0</Timestamp><DateUtc dt:dt="string">2017-05-18T12:16:34Z</DateUtc></StartTime><FrequencyChanges><FrequencyChange><Frequency dt:dt="r8">3312900</Frequency><Timestamp dt:dt="r8">7513000971</Timestamp><Current dt:dt="r…	75.028	2242147	2238647	2242147	2238625	1	right	-1076304829	05-18-2017	14:16:34	12:16:34	female	105944	32743	-1	32693	119136	105969	-1	105944	493464	461478	-1	461465	6				2	2	4	phaseINVFAce	phaseXPface	8	NF27	776968	776668	776968	776653	l	776653	774975	776653	774965	1678
GofDak_1024-768_new	15	3	20	<?xml version="1.0"?>\n<Clock xmlns:dt="urn:schemas-microsoft-com:datatypes"><Description dt:dt="string">E-Prime Primary Realtime Clock</Description><StartTime><Timestamp dt:dt="int">0</Timestamp><DateUtc dt:dt="string">2017-05-18T12:16:34Z</DateUtc></StartTime><FrequencyChanges><FrequencyChange><Frequency dt:dt="r8">3312900</Frequency><Timestamp dt:dt="r8">7513000971</Timestamp><Current dt:dt="r…	75.028	2242147	2238647	2242147	2238625	1	right	-1076304829	05-18-2017	14:16:34	12:16:34	female	105944	32743	-1	32693	119136	105969	-1	105944	493464	461478	-1	461465	6				2	2	4	phaseINVFAce	phaseXPface	9	NM13	780620	780320	780620	780310	d	780310	778347	780310	778341	1963
GofDak_1024-768_new	15	3	20	<?xml version="1.0"?>\n<Clock xmlns:dt="urn:schemas-microsoft-com:datatypes"><Description dt:dt="string">E-Prime Primary Realtime Clock</Description><StartTime><Timestamp dt:dt="int">0</Timestamp><DateUtc dt:dt="string">2017-05-18T12:16:34Z</DateUtc></StartTime><FrequencyChanges><FrequencyChange><Frequency dt:dt="r8">3312900</Frequency><Timestamp dt:dt="r8">7513000971</Timestamp><Current dt:dt="r…	75.028	2242147	2238647	2242147	2238625	1	right	-1076304829	05-18-2017	14:16:34	12:16:34	female	105944	32743	-1	32693	119136	105969	-1	105944	493464	461478	-1	461465	6				2	2	4	phaseINVFAce	phaseXPface	10	NM21	784618	784318	784618	784314	l	784314	782599	784314	782589	1715
GofDak_1024-768_new	15	3	20	<?xml version="1.0"?>\n<Clock xmlns:dt="urn:schemas-microsoft-com:datatypes"><Description dt:dt="string">E-Prime Primary Realtime Clock</Description><StartTime><Timestamp dt:dt="int">0</Timestamp><DateUtc dt:dt="string">2017-05-18T12:16:34Z</DateUtc></StartTime><FrequencyChanges><FrequencyChange><Frequency dt:dt="r8">3312900</Frequency><Timestamp dt:dt="r8">7513000971</Timestamp><Current dt:dt="r…	75.028	2242147	2238647	2242147	2238625	1	right	-1076304829	05-18-2017	14:16:34	12:16:34	female	105944	32743	-1	32693	119136	105969	-1	105944	493464	461478	-1	461465	6				2	2	4	phaseINVFAce	phaseXPface	11	NM05	790123	789823	790123	789818	d	789818	788063	789818	788052	1755
GofDak_1024-768_new	15	3	20	<?xml version="1.0"?>\n<Clock xmlns:dt="urn:schemas-microsoft-com:datatypes"><Description dt:dt="string">E-Prime Primary Realtime Clock</Description><StartTime><Timestamp dt:dt="int">0</Timestamp><DateUtc dt:dt="string">2017-05-18T12:16:34Z</DateUtc></StartTime><FrequencyChanges><FrequencyChange><Frequency dt:dt="r8">3312900</Frequency><Timestamp dt:dt="r8">7513000971</Timestamp><Current dt:dt="r…	75.028	2242147	2238647	2242147	2238625	1	right	-1076304829	05-18-2017	14:16:34	12:16:34	female	105944	32743	-1	32693	119136	105969	-1	105944	493464	461478	-1	461465	6				2	2	4	phaseINVFAce	phaseXPface	12	NM03	793775	793475	793775	793460	d	793460	791622	793460	791604	1838
GofDak_1024-768_new	15	3	20	<?xml version="1.0"?>\n<Clock xmlns:dt="urn:schemas-microsoft-com:datatypes"><Description dt:dt="string">E-Prime Primary Realtime Clock</Description><StartTime><Timestamp dt:dt="int">0</Timestamp><DateUtc dt:dt="string">2017-05-18T12:16:34Z</DateUtc></StartTime><FrequencyChanges><FrequencyChange><Frequency dt:dt="r8">3312900</Frequency><Timestamp dt:dt="r8">7513000971</Timestamp><Current dt:dt="r…	75.028	2242147	2238647	2242147	2238625	1	right	-1076304829	05-18-2017	14:16:34	12:16:34	female	105944	32743	-1	32693	119136	105969	-1	105944	493464	461478	-1	461465	6				2	2	4	phaseINVFAce	phaseXPface	13	NF11	797560	797260	797560	797247	d	797247	795447	797247	795436	1800
GofDak_1024-768_new	15	3	20	<?xml version="1.0"?>\n<Clock xmlns:dt="urn:schemas-microsoft-com:datatypes"><Description dt:dt="string">E-Prime Primary Realtime Clock</Description><StartTime><Timestamp dt:dt="int">0</Timestamp><DateUtc dt:dt="string">2017-05-18T12:16:34Z</DateUtc></StartTime><FrequencyChanges><FrequencyChange><Frequency dt:dt="r8">3312900</Frequency><Timestamp dt:dt="r8">7513000971</Timestamp><Current dt:dt="r…	75.028	2242147	2238647	2242147	2238625	1	right	-1076304829	05-18-2017	14:16:34	12:16:34	female	105944	32743	-1	32693	119136	105969	-1	105944	493464	461478	-1	461465	6				2	2	4	phaseINVFAce	phaseXPface	14	NM02	800785	800485	800785	800480	d	800480	798806	800480	798796	1674
GofDak_1024-768_new	15	3	20	<?xml version="1.0"?>\n<Clock xmlns:dt="urn:schemas-microsoft-com:datatypes"><Description dt:dt="string">E-Prime Primary Realtime Clock</Description><StartTime><Timestamp dt:dt="int">0</Timestamp><DateUtc dt:dt="string">2017-05-18T12:16:34Z</DateUtc></StartTime><FrequencyChanges><FrequencyChange><Frequency dt:dt="r8">3312900</Frequency><Timestamp dt:dt="r8">7513000971</Timestamp><Current dt:dt="r…	75.028	2242147	2238647	2242147	2238625	1	right	-1076304829	05-18-2017	14:16:34	12:16:34	female	105944	32743	-1	32693	119136	105969	-1	105944	493464	461478	-1	461465	6				2	2	4	phaseINVFAce	phaseXPface	15	NF09	804317	804017	804317	804003	l	804003	802045	804003	802036	1958
GofDak_1024-768_new	15	3	20	<?xml version="1.0"?>\n<Clock xmlns:dt="urn:schemas-microsoft-com:datatypes"><Description dt:dt="string">E-Prime Primary Realtime Clock</Description><StartTime><Timestamp dt:dt="int">0</Timestamp><DateUtc dt:dt="string">2017-05-18T12:16:34Z</DateUtc></StartTime><FrequencyChanges><FrequencyChange><Frequency dt:dt="r8">3312900</Frequency><Timestamp dt:dt="r8">7513000971</Timestamp><Current dt:dt="r…	75.028	2242147	2238647	2242147	2238625	1	right	-1076304829	05-18-2017	14:16:34	12:16:34	female	105944	32743	-1	32693	119136	105969	-1	105944	493464	461478	-1	461465	6				2	2	4	phaseINVFAce	phaseXPface	16	NF105	807570	807270	807570	807261	l	807261	805457	807261	805452	1804
GofDak_1024-768_new	15	3	20	<?xml version="1.0"?>\n<Clock xmlns:dt="urn:schemas-microsoft-com:datatypes"><Description dt:dt="string">E-Prime Primary Realtime Clock</Description><StartTime><Timestamp dt:dt="int">0</Timestamp><DateUtc dt:dt="string">2017-05-18T12:16:34Z</DateUtc></StartTime><FrequencyChanges><FrequencyChange><Frequency dt:dt="r8">3312900</Frequency><Timestamp dt:dt="r8">7513000971</Timestamp><Current dt:dt="r…	75.028	2242147	2238647	2242147	2238625	1	right	-1076304829	05-18-2017	14:16:34	12:16:34	female	105944	32743	-1	32693	119136	105969	-1	105944	493464	461478	-1	461465	6				2	2	4	phaseINVFAce	phaseXPface	17	NF04	810622	810322	810622	810312	l	810312	808722	810312	808716	1590
GofDak_1024-768_new	15	3	20	<?xml version="1.0"?>\n<Clock xmlns:dt="urn:schemas-microsoft-com:datatypes"><Description dt:dt="string">E-Prime Primary Realtime Clock</Description><StartTime><Timestamp dt:dt="int">0</Timestamp><DateUtc dt:dt="string">2017-05-18T12:16:34Z</DateUtc></StartTime><FrequencyChanges><FrequencyChange><Frequency dt:dt="r8">3312900</Frequency><Timestamp dt:dt="r8">7513000971</Timestamp><Current dt:dt="r…	75.028	2242147	2238647	2242147	2238625	1	right	-1076304829	05-18-2017	14:16:34	12:16:34	female	105944	32743	-1	32693	119136	105969	-1	105944	493464	461478	-1	461465	6				2	2	4	phaseINVFAce	phaseXPface	18	NM05	813834	813534	813834	813507	d	813507	811828	813507	811819	1679
GofDak_1024-768_new	15	3	20	<?xml version="1.0"?>\n<Clock xmlns:dt="urn:schemas-microsoft-com:datatypes"><Description dt:dt="string">E-Prime Primary Realtime Clock</Description><StartTime><Timestamp dt:dt="int">0</Timestamp><DateUtc dt:dt="string">2017-05-18T12:16:34Z</DateUtc></StartTime><FrequencyChanges><FrequencyChange><Frequency dt:dt="r8">3312900</Frequency><Timestamp dt:dt="r8">7513000971</Timestamp><Current dt:dt="r…	75.028	2242147	2238647	2242147	2238625	1	right	-1076304829	05-18-2017	14:16:34	12:16:34	female	105944	32743	-1	32693	119136	105969	-1	105944	493464	461478	-1	461465	6				2	2	4	phaseINVFAce	phaseXPface	19	NF06	817166	816866	817166	816859	d	816859	815093	816859	815075	1766
GofDak_1024-768_new	15	3	20	<?xml version="1.0"?>\n<Clock xmlns:dt="urn:schemas-microsoft-com:datatypes"><Description dt:dt="string">E-Prime Primary Realtime Clock</Description><StartTime><Timestamp dt:dt="int">0</Timestamp><DateUtc dt:dt="string">2017-05-18T12:16:34Z</DateUtc></StartTime><FrequencyChanges><FrequencyChange><Frequency dt:dt="r8">3312900</Frequency><Timestamp dt:dt="r8">7513000971</Timestamp><Current dt:dt="r…	75.028	2242147	2238647	2242147	2238625	1	right	-1076304829	05-18-2017	14:16:34	12:16:34	female	105944	32743	-1	32693	119136	105969	-1	105944	493464	461478	-1	461465	6				2	2	4	phaseINVFAce	phaseXPface	20	NF09	820978	820678	820978	820641	d	820641	818705	820641	818699	1936
GofDak_1024-768_new	15	3	20	<?xml version="1.0"?>\n<Clock xmlns:dt="urn:schemas-microsoft-com:datatypes"><Description dt:dt="string">E-Prime Primary Realtime Clock</Description><StartTime><Timestamp dt:dt="int">0</Timestamp><DateUtc dt:dt="string">2017-05-18T12:16:34Z</DateUtc></StartTime><FrequencyChanges><FrequencyChange><Frequency dt:dt="r8">3312900</Frequency><Timestamp dt:dt="r8">7513000971</Timestamp><Current dt:dt="r…	75.028	2242147	2238647	2242147	2238625	1	right	-1076304829	05-18-2017	14:16:34	12:16:34	female	105944	32743	-1	32693	119136	105969	-1	105944	493464	461478	-1	461465	7				1	3	5	phaseUPFAce	phaseXPface	1	NF27	824363	824063	824363	824059	d	824059	822371	824059	822363	1688
GofDak_1024-768_new	15	3	20	<?xml version="1.0"?>\n<Clock xmlns:dt="urn:schemas-microsoft-com:datatypes"><Description dt:dt="string">E-Prime Primary Realtime Clock</Description><StartTime><Timestamp dt:dt="int">0</Timestamp><DateUtc dt:dt="string">2017-05-18T12:16:34Z</DateUtc></StartTime><FrequencyChanges><FrequencyChange><Frequency dt:dt="r8">3312900</Frequency><Timestamp dt:dt="r8">7513000971</Timestamp><Current dt:dt="r…	75.028	2242147	2238647	2242147	2238625	1	right	-1076304829	05-18-2017	14:16:34	12:16:34	female	105944	32743	-1	32693	119136	105969	-1	105944	493464	461478	-1	461465	7				1	3	5	phaseUPFAce	phaseXPface	2	NM21	828015	827715	828015	827701	l	827701	826143	827701	826131	1558
GofDak_1024-768_new	15	3	20	<?xml version="1.0"?>\n<Clock xmlns:dt="urn:schemas-microsoft-com:datatypes"><Description dt:dt="string">E-Prime Primary Realtime Clock</Description><StartTime><Timestamp dt:dt="int">0</Timestamp><DateUtc dt:dt="string">2017-05-18T12:16:34Z</DateUtc></StartTime><FrequencyChanges><FrequencyChange><Frequency dt:dt="r8">3312900</Frequency><Timestamp dt:dt="r8">7513000971</Timestamp><Current dt:dt="r…	75.028	2242147	2238647	2242147	2238625	1	right	-1076304829	05-18-2017	14:16:34	12:16:34	female	105944	32743	-1	32693	119136	105969	-1	105944	493464	461478	-1	461465	7				1	3	5	phaseUPFAce	phaseXPface	3	NF04	833387	833087	833387	833080	d	833080	831101	833080	831091	1979
GofDak_1024-768_new	15	3	20	<?xml version="1.0"?>\n<Clock xmlns:dt="urn:schemas-microsoft-com:datatypes"><Description dt:dt="string">E-Prime Primary Realtime Clock</Description><StartTime><Timestamp dt:dt="int">0</Timestamp><DateUtc dt:dt="string">2017-05-18T12:16:34Z</DateUtc></StartTime><FrequencyChanges><FrequencyChange><Frequency dt:dt="r8">3312900</Frequency><Timestamp dt:dt="r8">7513000971</Timestamp><Current dt:dt="r…	75.028	2242147	2238647	2242147	2238625	1	right	-1076304829	05-18-2017	14:16:34	12:16:34	female	105944	32743	-1	32693	119136	105969	-1	105944	493464	461478	-1	461465	7				1	3	5	phaseUPFAce	phaseXPface	4	NM02	836639	836339	836639	836325	d	836325	834486	836325	834474	1839
GofDak_1024-768_new	15	3	20	<?xml version="1.0"?>\n<Clock xmlns:dt="urn:schemas-microsoft-com:datatypes"><Description dt:dt="string">E-Prime Primary Realtime Clock</Description><StartTime><Timestamp dt:dt="int">0</Timestamp><DateUtc dt:dt="string">2017-05-18T12:16:34Z</DateUtc></StartTime><FrequencyChanges><FrequencyChange><Frequency dt:dt="r8">3312900</Frequency><Timestamp dt:dt="r8">7513000971</Timestamp><Current dt:dt="r…	75.028	2242147	2238647	2242147	2238625	1	right	-1076304829	05-18-2017	14:16:34	12:16:34	female	105944	32743	-1	32693	119136	105969	-1	105944	493464	461478	-1	461465	7				1	3	5	phaseUPFAce	phaseXPface	5	NF02	839824	839524	839824	839517	d	839517	837858	839517	837850	1659
GofDak_1024-768_new	15	3	20	<?xml version="1.0"?>\n<Clock xmlns:dt="urn:schemas-microsoft-com:datatypes"><Description dt:dt="string">E-Prime Primary Realtime Clock</Description><StartTime><Timestamp dt:dt="int">0</Timestamp><DateUtc dt:dt="string">2017-05-18T12:16:34Z</DateUtc></StartTime><FrequencyChanges><FrequencyChange><Frequency dt:dt="r8">3312900</Frequency><Timestamp dt:dt="r8">7513000971</Timestamp><Current dt:dt="r…	75.028	2242147	2238647	2242147	2238625	1	right	-1076304829	05-18-2017	14:16:34	12:16:34	female	105944	32743	-1	32693	119136	105969	-1	105944	493464	461478	-1	461465	7				1	3	5	phaseUPFAce	phaseXPface	6	NM13	843516	843216	843516	843203	d	843203	841204	843203	841194	1999
GofDak_1024-768_new	15	3	20	<?xml version="1.0"?>\n<Clock xmlns:dt="urn:schemas-microsoft-com:datatypes"><Description dt:dt="string">E-Prime Primary Realtime Clock</Description><StartTime><Timestamp dt:dt="int">0</Timestamp><DateUtc dt:dt="string">2017-05-18T12:16:34Z</DateUtc></StartTime><FrequencyChanges><FrequencyChange><Frequency dt:dt="r8">3312900</Frequency><Timestamp dt:dt="r8">7513000971</Timestamp><Current dt:dt="r…	75.028	2242147	2238647	2242147	2238625	1	right	-1076304829	05-18-2017	14:16:34	12:16:34	female	105944	32743	-1	32693	119136	105969	-1	105944	493464	461478	-1	461465	7				1	3	5	phaseUPFAce	phaseXPface	7	NM09	846622	846322	846622	846319	d	846319	844802	846319	844786	1517
GofDak_1024-768_new	15	3	20	<?xml version="1.0"?>\n<Clock xmlns:dt="urn:schemas-microsoft-com:datatypes"><Description dt:dt="string">E-Prime Primary Realtime Clock</Description><StartTime><Timestamp dt:dt="int">0</Timestamp><DateUtc dt:dt="string">2017-05-18T12:16:34Z</DateUtc></StartTime><FrequencyChanges><FrequencyChange><Frequency dt:dt="r8">3312900</Frequency><Timestamp dt:dt="r8">7513000971</Timestamp><Current dt:dt="r…	75.028	2242147	2238647	2242147	2238625	1	right	-1076304829	05-18-2017	14:16:34	12:16:34	female	105944	32743	-1	32693	119136	105969	-1	105944	493464	461478	-1	461465	7				1	3	5	phaseUPFAce	phaseXPface	8	NF11	850247	849947	850247	849943	d	849943	848028	849943	848010	1915
GofDak_1024-768_new	15	3	20	<?xml version="1.0"?>\n<Clock xmlns:dt="urn:schemas-microsoft-com:datatypes"><Description dt:dt="string">E-Prime Primary Realtime Clock</Description><StartTime><Timestamp dt:dt="int">0</Timestamp><DateUtc dt:dt="string">2017-05-18T12:16:34Z</DateUtc></StartTime><FrequencyChanges><FrequencyChange><Frequency dt:dt="r8">3312900</Frequency><Timestamp dt:dt="r8">7513000971</Timestamp><Current dt:dt="r…	75.028	2242147	2238647	2242147	2238625	1	right	-1076304829	05-18-2017	14:16:34	12:16:34	female	105944	32743	-1	32693	119136	105969	-1	105944	493464	461478	-1	461465	7				1	3	5	phaseUPFAce	phaseXPface	9	NF02	853819	853519	853819	853511	l	853511	851640	853511	851626	1871
GofDak_1024-768_new	15	3	20	<?xml version="1.0"?>\n<Clock xmlns:dt="urn:schemas-microsoft-com:datatypes"><Description dt:dt="string">E-Prime Primary Realtime Clock</Description><StartTime><Timestamp dt:dt="int">0</Timestamp><DateUtc dt:dt="string">2017-05-18T12:16:34Z</DateUtc></StartTime><FrequencyChanges><FrequencyChange><Frequency dt:dt="r8">3312900</Frequency><Timestamp dt:dt="r8">7513000971</Timestamp><Current dt:dt="r…	75.028	2242147	2238647	2242147	2238625	1	right	-1076304829	05-18-2017	14:16:34	12:16:34	female	105944	32743	-1	32693	119136	105969	-1	105944	493464	461478	-1	461465	7				1	3	5	phaseUPFAce	phaseXPface	10	NF11	857245	856945	857245	856936	l	856936	855065	856936	855058	1871
GofDak_1024-768_new	15	3	20	<?xml version="1.0"?>\n<Clock xmlns:dt="urn:schemas-microsoft-com:datatypes"><Description dt:dt="string">E-Prime Primary Realtime Clock</Description><StartTime><Timestamp dt:dt="int">0</Timestamp><DateUtc dt:dt="string">2017-05-18T12:16:34Z</DateUtc></StartTime><FrequencyChanges><FrequencyChange><Frequency dt:dt="r8">3312900</Frequency><Timestamp dt:dt="r8">7513000971</Timestamp><Current dt:dt="r…	75.028	2242147	2238647	2242147	2238625	1	right	-1076304829	05-18-2017	14:16:34	12:16:34	female	105944	32743	-1	32693	119136	105969	-1	105944	493464	461478	-1	461465	7				1	3	5	phaseUPFAce	phaseXPface	11	NF04	860630	860330	860630	860318	d	860318	858611	860318	858593	1707
GofDak_1024-768_new	15	3	20	<?xml version="1.0"?>\n<Clock xmlns:dt="urn:schemas-microsoft-com:datatypes"><Description dt:dt="string">E-Prime Primary Realtime Clock</Description><StartTime><Timestamp dt:dt="int">0</Timestamp><DateUtc dt:dt="string">2017-05-18T12:16:34Z</DateUtc></StartTime><FrequencyChanges><FrequencyChange><Frequency dt:dt="r8">3312900</Frequency><Timestamp dt:dt="r8">7513000971</Timestamp><Current dt:dt="r…	75.028	2242147	2238647	2242147	2238625	1	right	-1076304829	05-18-2017	14:16:34	12:16:34	female	105944	32743	-1	32693	119136	105969	-1	105944	493464	461478	-1	461465	7				1	3	5	phaseUPFAce	phaseXPface	12	NF06	863695	863395	863695	863364	l	863364	861743	863364	861737	1621
GofDak_1024-768_new	15	3	20	<?xml version="1.0"?>\n<Clock xmlns:dt="urn:schemas-microsoft-com:datatypes"><Description dt:dt="string">E-Prime Primary Realtime Clock</Description><StartTime><Timestamp dt:dt="int">0</Timestamp><DateUtc dt:dt="string">2017-05-18T12:16:34Z</DateUtc></StartTime><FrequencyChanges><FrequencyChange><Frequency dt:dt="r8">3312900</Frequency><Timestamp dt:dt="r8">7513000971</Timestamp><Current dt:dt="r…	75.028	2242147	2238647	2242147	2238625	1	right	-1076304829	05-18-2017	14:16:34	12:16:34	female	105944	32743	-1	32693	119136	105969	-1	105944	493464	461478	-1	461465	7				1	3	5	phaseUPFAce	phaseXPface	13	NF02	866868	866568	866868	866561	d	866561	864928	866561	864921	1633
GofDak_1024-768_new	15	3	20	<?xml version="1.0"?>\n<Clock xmlns:dt="urn:schemas-microsoft-com:datatypes"><Description dt:dt="string">E-Prime Primary Realtime Clock</Description><StartTime><Timestamp dt:dt="int">0</Timestamp><DateUtc dt:dt="string">2017-05-18T12:16:34Z</DateUtc></StartTime><FrequencyChanges><FrequencyChange><Frequency dt:dt="r8">3312900</Frequency><Timestamp dt:dt="r8">7513000971</Timestamp><Current dt:dt="r…	75.028	2242147	2238647	2242147	2238625	1	right	-1076304829	05-18-2017	14:16:34	12:16:34	female	105944	32743	-1	32693	119136	105969	-1	105944	493464	461478	-1	461465	7				1	3	5	phaseUPFAce	phaseXPface	14	NM10	869907	869607	869907	869603	l	869603	868007	869603	868001	1596
GofDak_1024-768_new	15	3	20	<?xml version="1.0"?>\n<Clock xmlns:dt="urn:schemas-microsoft-com:datatypes"><Description dt:dt="string">E-Prime Primary Realtime Clock</Description><StartTime><Timestamp dt:dt="int">0</Timestamp><DateUtc dt:dt="string">2017-05-18T12:16:34Z</DateUtc></StartTime><FrequencyChanges><FrequencyChange><Frequency dt:dt="r8">3312900</Frequency><Timestamp dt:dt="r8">7513000971</Timestamp><Current dt:dt="r…	75.028	2242147	2238647	2242147	2238625	1	right	-1076304829	05-18-2017	14:16:34	12:16:34	female	105944	32743	-1	32693	119136	105969	-1	105944	493464	461478	-1	461465	7				1	3	5	phaseUPFAce	phaseXPface	15	NF106	873559	873259	873559	873228	l	873228	871273	873228	871265	1955
GofDak_1024-768_new	15	3	20	<?xml version="1.0"?>\n<Clock xmlns:dt="urn:schemas-microsoft-com:datatypes"><Description dt:dt="string">E-Prime Primary Realtime Clock</Description><StartTime><Timestamp dt:dt="int">0</Timestamp><DateUtc dt:dt="string">2017-05-18T12:16:34Z</DateUtc></StartTime><FrequencyChanges><FrequencyChange><Frequency dt:dt="r8">3312900</Frequency><Timestamp dt:dt="r8">7513000971</Timestamp><Current dt:dt="r…	75.028	2242147	2238647	2242147	2238625	1	right	-1076304829	05-18-2017	14:16:34	12:16:34	female	105944	32743	-1	32693	119136	105969	-1	105944	493464	461478	-1	461465	7				1	3	5	phaseUPFAce	phaseXPface	16	NF109	876891	876591	876891	876586	l	876586	874831	876586	874817	1755
GofDak_1024-768_new	15	3	20	<?xml version="1.0"?>\n<Clock xmlns:dt="urn:schemas-microsoft-com:datatypes"><Description dt:dt="string">E-Prime Primary Realtime Clock</Description><StartTime><Timestamp dt:dt="int">0</Timestamp><DateUtc dt:dt="string">2017-05-18T12:16:34Z</DateUtc></StartTime><FrequencyChanges><FrequencyChange><Frequency dt:dt="r8">3312900</Frequency><Timestamp dt:dt="r8">7513000971</Timestamp><Current dt:dt="r…	75.028	2242147	2238647	2242147	2238625	1	right	-1076304829	05-18-2017	14:16:34	12:16:34	female	105944	32743	-1	32693	119136	105969	-1	105944	493464	461478	-1	461465	7				1	3	5	phaseUPFAce	phaseXPface	17	NM08	881769	881469	881769	881456	l	881456	879856	881456	879841	1600
GofDak_1024-768_new	15	3	20	<?xml version="1.0"?>\n<Clock xmlns:dt="urn:schemas-microsoft-com:datatypes"><Description dt:dt="string">E-Prime Primary Realtime Clock</Description><StartTime><Timestamp dt:dt="int">0</Timestamp><DateUtc dt:dt="string">2017-05-18T12:16:34Z</DateUtc></StartTime><FrequencyChanges><FrequencyChange><Frequency dt:dt="r8">3312900</Frequency><Timestamp dt:dt="r8">7513000971</Timestamp><Current dt:dt="r…	75.028	2242147	2238647	2242147	2238625	1	right	-1076304829	05-18-2017	14:16:34	12:16:34	female	105944	32743	-1	32693	119136	105969	-1	105944	493464	461478	-1	461465	7				1	3	5	phaseUPFAce	phaseXPface	18	NF109	884888	884588	884888	884576	d	884576	882975	884576	882960	1601
GofDak_1024-768_new	15	3	20	<?xml version="1.0"?>\n<Clock xmlns:dt="urn:schemas-microsoft-com:datatypes"><Description dt:dt="string">E-Prime Primary Realtime Clock</Description><StartTime><Timestamp dt:dt="int">0</Timestamp><DateUtc dt:dt="string">2017-05-18T12:16:34Z</DateUtc></StartTime><FrequencyChanges><FrequencyChange><Frequency dt:dt="r8">3312900</Frequency><Timestamp dt:dt="r8">7513000971</Timestamp><Current dt:dt="r…	75.028	2242147	2238647	2242147	2238625	1	right	-1076304829	05-18-2017	14:16:34	12:16:34	female	105944	32743	-1	32693	119136	105969	-1	105944	493464	461478	-1	461465	7				1	3	5	phaseUPFAce	phaseXPface	19	NF04	887953	887653	887953	887647	d	887647	885934	887647	885928	1713
GofDak_1024-768_new	15	3	20	<?xml version="1.0"?>\n<Clock xmlns:dt="urn:schemas-microsoft-com:datatypes"><Description dt:dt="string">E-Prime Primary Realtime Clock</Description><StartTime><Timestamp dt:dt="int">0</Timestamp><DateUtc dt:dt="string">2017-05-18T12:16:34Z</DateUtc></StartTime><FrequencyChanges><FrequencyChange><Frequency dt:dt="r8">3312900</Frequency><Timestamp dt:dt="r8">7513000971</Timestamp><Current dt:dt="r…	75.028	2242147	2238647	2242147	2238625	1	right	-1076304829	05-18-2017	14:16:34	12:16:34	female	105944	32743	-1	32693	119136	105969	-1	105944	493464	461478	-1	461465	7				1	3	5	phaseUPFAce	phaseXPface	20	NF27	891312	891012	891312	891005	d	891005	889173	891005	889160	1832
GofDak_1024-768_new	15	3	20	<?xml version="1.0"?>\n<Clock xmlns:dt="urn:schemas-microsoft-com:datatypes"><Description dt:dt="string">E-Prime Primary Realtime Clock</Description><StartTime><Timestamp dt:dt="int">0</Timestamp><DateUtc dt:dt="string">2017-05-18T12:16:34Z</DateUtc></StartTime><FrequencyChanges><FrequencyChange><Frequency dt:dt="r8">3312900</Frequency><Timestamp dt:dt="r8">7513000971</Timestamp><Current dt:dt="r…	75.028	2242147	2238647	2242147	2238625	1	right	-1076304829	05-18-2017	14:16:34	12:16:34	female	105944	32743	-1	32693	119136	105969	-1	105944	493464	461478	-1	461465	8				2	3	6	phaseINVFAce	phaseXPface	1	NF109	894537	894237	894537	894234	d	894234	892505	894234	892496	1729
GofDak_1024-768_new	15	3	20	<?xml version="1.0"?>\n<Clock xmlns:dt="urn:schemas-microsoft-com:datatypes"><Description dt:dt="string">E-Prime Primary Realtime Clock</Description><StartTime><Timestamp dt:dt="int">0</Timestamp><DateUtc dt:dt="string">2017-05-18T12:16:34Z</DateUtc></StartTime><FrequencyChanges><FrequencyChange><Frequency dt:dt="r8">3312900</Frequency><Timestamp dt:dt="r8">7513000971</Timestamp><Current dt:dt="r…	75.028	2242147	2238647	2242147	2238625	1	right	-1076304829	05-18-2017	14:16:34	12:16:34	female	105944	32743	-1	32693	119136	105969	-1	105944	493464	461478	-1	461465	8				2	3	6	phaseINVFAce	phaseXPface	2	NM13	898163	897863	898163	897852	l	897852	896063	897852	896056	1789
GofDak_1024-768_new	15	3	20	<?xml version="1.0"?>\n<Clock xmlns:dt="urn:schemas-microsoft-com:datatypes"><Description dt:dt="string">E-Prime Primary Realtime Clock</Description><StartTime><Timestamp dt:dt="int">0</Timestamp><DateUtc dt:dt="string">2017-05-18T12:16:34Z</DateUtc></StartTime><FrequencyChanges><FrequencyChange><Frequency dt:dt="r8">3312900</Frequency><Timestamp dt:dt="r8">7513000971</Timestamp><Current dt:dt="r…	75.028	2242147	2238647	2242147	2238625	1	right	-1076304829	05-18-2017	14:16:34	12:16:34	female	105944	32743	-1	32693	119136	105969	-1	105944	493464	461478	-1	461465	8				2	3	6	phaseINVFAce	phaseXPface	3	NF09	901695	901395	901695	901384	l	901384	899462	901384	899448	1922
GofDak_1024-768_new	15	3	20	<?xml version="1.0"?>\n<Clock xmlns:dt="urn:schemas-microsoft-com:datatypes"><Description dt:dt="string">E-Prime Primary Realtime Clock</Description><StartTime><Timestamp dt:dt="int">0</Timestamp><DateUtc dt:dt="string">2017-05-18T12:16:34Z</DateUtc></StartTime><FrequencyChanges><FrequencyChange><Frequency dt:dt="r8">3312900</Frequency><Timestamp dt:dt="r8">7513000971</Timestamp><Current dt:dt="r…	75.028	2242147	2238647	2242147	2238625	1	right	-1076304829	05-18-2017	14:16:34	12:16:34	female	105944	32743	-1	32693	119136	105969	-1	105944	493464	461478	-1	461465	8				2	3	6	phaseINVFAce	phaseXPface	4	NM04	905693	905393	905693	905389	d	905389	903661	905389	903656	1728
GofDak_1024-768_new	15	3	20	<?xml version="1.0"?>\n<Clock xmlns:dt="urn:schemas-microsoft-com:datatypes"><Description dt:dt="string">E-Prime Primary Realtime Clock</Description><StartTime><Timestamp dt:dt="int">0</Timestamp><DateUtc dt:dt="string">2017-05-18T12:16:34Z</DateUtc></StartTime><FrequencyChanges><FrequencyChange><Frequency dt:dt="r8">3312900</Frequency><Timestamp dt:dt="r8">7513000971</Timestamp><Current dt:dt="r…	75.028	2242147	2238647	2242147	2238625	1	right	-1076304829	05-18-2017	14:16:34	12:16:34	female	105944	32743	-1	32693	119136	105969	-1	105944	493464	461478	-1	461465	8				2	3	6	phaseINVFAce	phaseXPface	5	NM09	909145	908845	909145	908838	l	908838	907286	908838	907271	1552
GofDak_1024-768_new	15	3	20	<?xml version="1.0"?>\n<Clock xmlns:dt="urn:schemas-microsoft-com:datatypes"><Description dt:dt="string">E-Prime Primary Realtime Clock</Description><StartTime><Timestamp dt:dt="int">0</Timestamp><DateUtc dt:dt="string">2017-05-18T12:16:34Z</DateUtc></StartTime><FrequencyChanges><FrequencyChange><Frequency dt:dt="r8">3312900</Frequency><Timestamp dt:dt="r8">7513000971</Timestamp><Current dt:dt="r…	75.028	2242147	2238647	2242147	2238625	1	right	-1076304829	05-18-2017	14:16:34	12:16:34	female	105944	32743	-1	32693	119136	105969	-1	105944	493464	461478	-1	461465	8				2	3	6	phaseINVFAce	phaseXPface	6	NF11	914077	913777	914077	913762	l	913762	911911	913762	911903	1851
GofDak_1024-768_new	15	3	20	<?xml version="1.0"?>\n<Clock xmlns:dt="urn:schemas-microsoft-com:datatypes"><Description dt:dt="string">E-Prime Primary Realtime Clock</Description><StartTime><Timestamp dt:dt="int">0</Timestamp><DateUtc dt:dt="string">2017-05-18T12:16:34Z</DateUtc></StartTime><FrequencyChanges><FrequencyChange><Frequency dt:dt="r8">3312900</Frequency><Timestamp dt:dt="r8">7513000971</Timestamp><Current dt:dt="r…	75.028	2242147	2238647	2242147	2238625	1	right	-1076304829	05-18-2017	14:16:34	12:16:34	female	105944	32743	-1	32693	119136	105969	-1	105944	493464	461478	-1	461465	8				2	3	6	phaseINVFAce	phaseXPface	7	NF01	917716	917416	917716	917411	d	917411	915669	917411	915663	1742
GofDak_1024-768_new	15	3	20	<?xml version="1.0"?>\n<Clock xmlns:dt="urn:schemas-microsoft-com:datatypes"><Description dt:dt="string">E-Prime Primary Realtime Clock</Description><StartTime><Timestamp dt:dt="int">0</Timestamp><DateUtc dt:dt="string">2017-05-18T12:16:34Z</DateUtc></StartTime><FrequencyChanges><FrequencyChange><Frequency dt:dt="r8">3312900</Frequency><Timestamp dt:dt="r8">7513000971</Timestamp><Current dt:dt="r…	75.028	2242147	2238647	2242147	2238625	1	right	-1076304829	05-18-2017	14:16:34	12:16:34	female	105944	32743	-1	32693	119136	105969	-1	105944	493464	461478	-1	461465	8				2	3	6	phaseINVFAce	phaseXPface	8	NM13	921781	921481	921781	921477	l	921477	919895	921477	919887	1582
GofDak_1024-768_new	15	3	20	<?xml version="1.0"?>\n<Clock xmlns:dt="urn:schemas-microsoft-com:datatypes"><Description dt:dt="string">E-Prime Primary Realtime Clock</Description><StartTime><Timestamp dt:dt="int">0</Timestamp><DateUtc dt:dt="string">2017-05-18T12:16:34Z</DateUtc></StartTime><FrequencyChanges><FrequencyChange><Frequency dt:dt="r8">3312900</Frequency><Timestamp dt:dt="r8">7513000971</Timestamp><Current dt:dt="r…	75.028	2242147	2238647	2242147	2238625	1	right	-1076304829	05-18-2017	14:16:34	12:16:34	female	105944	32743	-1	32693	119136	105969	-1	105944	493464	461478	-1	461465	8				2	3	6	phaseINVFAce	phaseXPface	9	NM02	924993	924693	924993	924688	d	924688	922960	924688	922951	1728
GofDak_1024-768_new	15	3	20	<?xml version="1.0"?>\n<Clock xmlns:dt="urn:schemas-microsoft-com:datatypes"><Description dt:dt="string">E-Prime Primary Realtime Clock</Description><StartTime><Timestamp dt:dt="int">0</Timestamp><DateUtc dt:dt="string">2017-05-18T12:16:34Z</DateUtc></StartTime><FrequencyChanges><FrequencyChange><Frequency dt:dt="r8">3312900</Frequency><Timestamp dt:dt="r8">7513000971</Timestamp><Current dt:dt="r…	75.028	2242147	2238647	2242147	2238625	1	right	-1076304829	05-18-2017	14:16:34	12:16:34	female	105944	32743	-1	32693	119136	105969	-1	105944	493464	461478	-1	461465	8				2	3	6	phaseINVFAce	phaseXPface	10	NF06	928885	928585	928885	928550	l	928550	926799	928550	926783	1751
GofDak_1024-768_new	15	3	20	<?xml version="1.0"?>\n<Clock xmlns:dt="urn:schemas-microsoft-com:datatypes"><Description dt:dt="string">E-Prime Primary Realtime Clock</Description><StartTime><Timestamp dt:dt="int">0</Timestamp><DateUtc dt:dt="string">2017-05-18T12:16:34Z</DateUtc></StartTime><FrequencyChanges><FrequencyChange><Frequency dt:dt="r8">3312900</Frequency><Timestamp dt:dt="r8">7513000971</Timestamp><Current dt:dt="r…	75.028	2242147	2238647	2242147	2238625	1	right	-1076304829	05-18-2017	14:16:34	12:16:34	female	105944	32743	-1	32693	119136	105969	-1	105944	493464	461478	-1	461465	8				2	3	6	phaseINVFAce	phaseXPface	11	NM10	932417	932117	932417	932073	d	932073	930557	932073	930543	1516
GofDak_1024-768_new	15	3	20	<?xml version="1.0"?>\n<Clock xmlns:dt="urn:schemas-microsoft-com:datatypes"><Description dt:dt="string">E-Prime Primary Realtime Clock</Description><StartTime><Timestamp dt:dt="int">0</Timestamp><DateUtc dt:dt="string">2017-05-18T12:16:34Z</DateUtc></StartTime><FrequencyChanges><FrequencyChange><Frequency dt:dt="r8">3312900</Frequency><Timestamp dt:dt="r8">7513000971</Timestamp><Current dt:dt="r…	75.028	2242147	2238647	2242147	2238625	1	right	-1076304829	05-18-2017	14:16:34	12:16:34	female	105944	32743	-1	32693	119136	105969	-1	105944	493464	461478	-1	461465	8				2	3	6	phaseINVFAce	phaseXPface	12	NF09	935602	935302	935602	935294	d	935294	933649	935294	933638	1645
GofDak_1024-768_new	15	3	20	<?xml version="1.0"?>\n<Clock xmlns:dt="urn:schemas-microsoft-com:datatypes"><Description dt:dt="string">E-Prime Primary Realtime Clock</Description><StartTime><Timestamp dt:dt="int">0</Timestamp><DateUtc dt:dt="string">2017-05-18T12:16:34Z</DateUtc></StartTime><FrequencyChanges><FrequencyChange><Frequency dt:dt="r8">3312900</Frequency><Timestamp dt:dt="r8">7513000971</Timestamp><Current dt:dt="r…	75.028	2242147	2238647	2242147	2238625	1	right	-1076304829	05-18-2017	14:16:34	12:16:34	female	105944	32743	-1	32693	119136	105969	-1	105944	493464	461478	-1	461465	8				2	3	6	phaseINVFAce	phaseXPface	13	NF06	939507	939207	939507	939204	l	939204	937208	939204	937190	1996
GofDak_1024-768_new	15	3	20	<?xml version="1.0"?>\n<Clock xmlns:dt="urn:schemas-microsoft-com:datatypes"><Description dt:dt="string">E-Prime Primary Realtime Clock</Description><StartTime><Timestamp dt:dt="int">0</Timestamp><DateUtc dt:dt="string">2017-05-18T12:16:34Z</DateUtc></StartTime><FrequencyChanges><FrequencyChange><Frequency dt:dt="r8">3312900</Frequency><Timestamp dt:dt="r8">7513000971</Timestamp><Current dt:dt="r…	75.028	2242147	2238647	2242147	2238625	1	right	-1076304829	05-18-2017	14:16:34	12:16:34	female	105944	32743	-1	32693	119136	105969	-1	105944	493464	461478	-1	461465	8				2	3	6	phaseINVFAce	phaseXPface	14	NM04	942600	942300	942600	942285	l	942285	940767	942285	940758	1518
GofDak_1024-768_new	15	3	20	<?xml version="1.0"?>\n<Clock xmlns:dt="urn:schemas-microsoft-com:datatypes"><Description dt:dt="string">E-Prime Primary Realtime Clock</Description><StartTime><Timestamp dt:dt="int">0</Timestamp><DateUtc dt:dt="string">2017-05-18T12:16:34Z</DateUtc></StartTime><FrequencyChanges><FrequencyChange><Frequency dt:dt="r8">3312900</Frequency><Timestamp dt:dt="r8">7513000971</Timestamp><Current dt:dt="r…	75.028	2242147	2238647	2242147	2238625	1	right	-1076304829	05-18-2017	14:16:34	12:16:34	female	105944	32743	-1	32693	119136	105969	-1	105944	493464	461478	-1	461465	8				2	3	6	phaseINVFAce	phaseXPface	15	NF01	947118	946818	947118	946804	l	946804	945005	946804	944990	1799
GofDak_1024-768_new	15	3	20	<?xml version="1.0"?>\n<Clock xmlns:dt="urn:schemas-microsoft-com:datatypes"><Description dt:dt="string">E-Prime Primary Realtime Clock</Description><StartTime><Timestamp dt:dt="int">0</Timestamp><DateUtc dt:dt="string">2017-05-18T12:16:34Z</DateUtc></StartTime><FrequencyChanges><FrequencyChange><Frequency dt:dt="r8">3312900</Frequency><Timestamp dt:dt="r8">7513000971</Timestamp><Current dt:dt="r…	75.028	2242147	2238647	2242147	2238625	1	right	-1076304829	05-18-2017	14:16:34	12:16:34	female	105944	32743	-1	32693	119136	105969	-1	105944	493464	461478	-1	461465	8				2	3	6	phaseINVFAce	phaseXPface	16	NF01	950717	950417	950717	950412	d	950412	948524	950412	948518	1888
GofDak_1024-768_new	15	3	20	<?xml version="1.0"?>\n<Clock xmlns:dt="urn:schemas-microsoft-com:datatypes"><Description dt:dt="string">E-Prime Primary Realtime Clock</Description><StartTime><Timestamp dt:dt="int">0</Timestamp><DateUtc dt:dt="string">2017-05-18T12:16:34Z</DateUtc></StartTime><FrequencyChanges><FrequencyChange><Frequency dt:dt="r8">3312900</Frequency><Timestamp dt:dt="r8">7513000971</Timestamp><Current dt:dt="r…	75.028	2242147	2238647	2242147	2238625	1	right	-1076304829	05-18-2017	14:16:34	12:16:34	female	105944	32743	-1	32693	119136	105969	-1	105944	493464	461478	-1	461465	8				2	3	6	phaseINVFAce	phaseXPface	17	NM21	953889	953589	953889	953575	d	953575	951949	953575	951942	1626
GofDak_1024-768_new	15	3	20	<?xml version="1.0"?>\n<Clock xmlns:dt="urn:schemas-microsoft-com:datatypes"><Description dt:dt="string">E-Prime Primary Realtime Clock</Description><StartTime><Timestamp dt:dt="int">0</Timestamp><DateUtc dt:dt="string">2017-05-18T12:16:34Z</DateUtc></StartTime><FrequencyChanges><FrequencyChange><Frequency dt:dt="r8">3312900</Frequency><Timestamp dt:dt="r8">7513000971</Timestamp><Current dt:dt="r…	75.028	2242147	2238647	2242147	2238625	1	right	-1076304829	05-18-2017	14:16:34	12:16:34	female	105944	32743	-1	32693	119136	105969	-1	105944	493464	461478	-1	461465	8				2	3	6	phaseINVFAce	phaseXPface	18	NM21	956981	956681	956981	956676	l	956676	955028	956676	955022	1648
GofDak_1024-768_new	15	3	20	<?xml version="1.0"?>\n<Clock xmlns:dt="urn:schemas-microsoft-com:datatypes"><Description dt:dt="string">E-Prime Primary Realtime Clock</Description><StartTime><Timestamp dt:dt="int">0</Timestamp><DateUtc dt:dt="string">2017-05-18T12:16:34Z</DateUtc></StartTime><FrequencyChanges><FrequencyChange><Frequency dt:dt="r8">3312900</Frequency><Timestamp dt:dt="r8">7513000971</Timestamp><Current dt:dt="r…	75.028	2242147	2238647	2242147	2238625	1	right	-1076304829	05-18-2017	14:16:34	12:16:34	female	105944	32743	-1	32693	119136	105969	-1	105944	493464	461478	-1	461465	8				2	3	6	phaseINVFAce	phaseXPface	19	NF02	960673	960373	960673	960353	l	960353	958427	960353	958421	1926
GofDak_1024-768_new	15	3	20	<?xml version="1.0"?>\n<Clock xmlns:dt="urn:schemas-microsoft-com:datatypes"><Description dt:dt="string">E-Prime Primary Realtime Clock</Description><StartTime><Timestamp dt:dt="int">0</Timestamp><DateUtc dt:dt="string">2017-05-18T12:16:34Z</DateUtc></StartTime><FrequencyChanges><FrequencyChange><Frequency dt:dt="r8">3312900</Frequency><Timestamp dt:dt="r8">7513000971</Timestamp><Current dt:dt="r…	75.028	2242147	2238647	2242147	2238625	1	right	-1076304829	05-18-2017	14:16:34	12:16:34	female	105944	32743	-1	32693	119136	105969	-1	105944	493464	461478	-1	461465	8				2	3	6	phaseINVFAce	phaseXPface	20	NM02	964298	963998	964298	963991	l	963991	962412	963991	962405	1579
GofDak_1024-768_new	15	3	20	<?xml version="1.0"?>\n<Clock xmlns:dt="urn:schemas-microsoft-com:datatypes"><Description dt:dt="string">E-Prime Primary Realtime Clock</Description><StartTime><Timestamp dt:dt="int">0</Timestamp><DateUtc dt:dt="string">2017-05-18T12:16:34Z</DateUtc></StartTime><FrequencyChanges><FrequencyChange><Frequency dt:dt="r8">3312900</Frequency><Timestamp dt:dt="r8">7513000971</Timestamp><Current dt:dt="r…	75.028	2242147	2238647	2242147	2238625	1	right	-1076304829	05-18-2017	14:16:34	12:16:34	female	105944	32743	-1	32693	119136	105969	-1	105944	493464	461478	-1	461465	9				2	4	7	phaseINVFAce	phaseXPface	1	NF109	982038	981738	982038	981734	l	981734	979846	981734	979833	1888
GofDak_1024-768_new	15	3	20	<?xml version="1.0"?>\n<Clock xmlns:dt="urn:schemas-microsoft-com:datatypes"><Description dt:dt="string">E-Prime Primary Realtime Clock</Description><StartTime><Timestamp dt:dt="int">0</Timestamp><DateUtc dt:dt="string">2017-05-18T12:16:34Z</DateUtc></StartTime><FrequencyChanges><FrequencyChange><Frequency dt:dt="r8">3312900</Frequency><Timestamp dt:dt="r8">7513000971</Timestamp><Current dt:dt="r…	75.028	2242147	2238647	2242147	2238625	1	right	-1076304829	05-18-2017	14:16:34	12:16:34	female	105944	32743	-1	32693	119136	105969	-1	105944	493464	461478	-1	461465	9				2	4	7	phaseINVFAce	phaseXPface	2	NF09	985250	984950	985250	984942	l	984942	983284	984942	983276	1658
GofDak_1024-768_new	15	3	20	<?xml version="1.0"?>\n<Clock xmlns:dt="urn:schemas-microsoft-com:datatypes"><Description dt:dt="string">E-Prime Primary Realtime Clock</Description><StartTime><Timestamp dt:dt="int">0</Timestamp><DateUtc dt:dt="string">2017-05-18T12:16:34Z</DateUtc></StartTime><FrequencyChanges><FrequencyChange><Frequency dt:dt="r8">3312900</Frequency><Timestamp dt:dt="r8">7513000971</Timestamp><Current dt:dt="r…	75.028	2242147	2238647	2242147	2238625	1	right	-1076304829	05-18-2017	14:16:34	12:16:34	female	105944	32743	-1	32693	119136	105969	-1	105944	493464	461478	-1	461465	9				2	4	7	phaseINVFAce	phaseXPface	3	NF09	988569	988269	988569	988256	d	988256	986497	988256	986484	1759
GofDak_1024-768_new	15	3	20	<?xml version="1.0"?>\n<Clock xmlns:dt="urn:schemas-microsoft-com:datatypes"><Description dt:dt="string">E-Prime Primary Realtime Clock</Description><StartTime><Timestamp dt:dt="int">0</Timestamp><DateUtc dt:dt="string">2017-05-18T12:16:34Z</DateUtc></StartTime><FrequencyChanges><FrequencyChange><Frequency dt:dt="r8">3312900</Frequency><Timestamp dt:dt="r8">7513000971</Timestamp><Current dt:dt="r…	75.028	2242147	2238647	2242147	2238625	1	right	-1076304829	05-18-2017	14:16:34	12:16:34	female	105944	32743	-1	32693	119136	105969	-1	105944	493464	461478	-1	461465	9				2	4	7	phaseINVFAce	phaseXPface	4	NF105	991888	991588	991888	991580	d	991580	990042	991580	990028	1538
GofDak_1024-768_new	15	3	20	<?xml version="1.0"?>\n<Clock xmlns:dt="urn:schemas-microsoft-com:datatypes"><Description dt:dt="string">E-Prime Primary Realtime Clock</Description><StartTime><Timestamp dt:dt="int">0</Timestamp><DateUtc dt:dt="string">2017-05-18T12:16:34Z</DateUtc></StartTime><FrequencyChanges><FrequencyChange><Frequency dt:dt="r8">3312900</Frequency><Timestamp dt:dt="r8">7513000971</Timestamp><Current dt:dt="r…	75.028	2242147	2238647	2242147	2238625	1	right	-1076304829	05-18-2017	14:16:34	12:16:34	female	105944	32743	-1	32693	119136	105969	-1	105944	493464	461478	-1	461465	9				2	4	7	phaseINVFAce	phaseXPface	5	NM10	995247	994947	995247	994941	d	994941	993347	994941	993340	1594
GofDak_1024-768_new	15	3	20	<?xml version="1.0"?>\n<Clock xmlns:dt="urn:schemas-microsoft-com:datatypes"><Description dt:dt="string">E-Prime Primary Realtime Clock</Description><StartTime><Timestamp dt:dt="int">0</Timestamp><DateUtc dt:dt="string">2017-05-18T12:16:34Z</DateUtc></StartTime><FrequencyChanges><FrequencyChange><Frequency dt:dt="r8">3312900</Frequency><Timestamp dt:dt="r8">7513000971</Timestamp><Current dt:dt="r…	75.028	2242147	2238647	2242147	2238625	1	right	-1076304829	05-18-2017	14:16:34	12:16:34	female	105944	32743	-1	32693	119136	105969	-1	105944	493464	461478	-1	461465	9				2	4	7	phaseINVFAce	phaseXPface	6	NF106	998512	998212	998512	998188	l	998188	996453	998188	996436	1735
GofDak_1024-768_new	15	3	20	<?xml version="1.0"?>\n<Clock xmlns:dt="urn:schemas-microsoft-com:datatypes"><Description dt:dt="string">E-Prime Primary Realtime Clock</Description><StartTime><Timestamp dt:dt="int">0</Timestamp><DateUtc dt:dt="string">2017-05-18T12:16:34Z</DateUtc></StartTime><FrequencyChanges><FrequencyChange><Frequency dt:dt="r8">3312900</Frequency><Timestamp dt:dt="r8">7513000971</Timestamp><Current dt:dt="r…	75.028	2242147	2238647	2242147	2238625	1	right	-1076304829	05-18-2017	14:16:34	12:16:34	female	105944	32743	-1	32693	119136	105969	-1	105944	493464	461478	-1	461465	9				2	4	7	phaseINVFAce	phaseXPface	7	NM05	1001631	1001331	1001631	1001316	d	1001316	999718	1001316	999708	1598
GofDak_1024-768_new	15	3	20	<?xml version="1.0"?>\n<Clock xmlns:dt="urn:schemas-microsoft-com:datatypes"><Description dt:dt="string">E-Prime Primary Realtime Clock</Description><StartTime><Timestamp dt:dt="int">0</Timestamp><DateUtc dt:dt="string">2017-05-18T12:16:34Z</DateUtc></StartTime><FrequencyChanges><FrequencyChange><Frequency dt:dt="r8">3312900</Frequency><Timestamp dt:dt="r8">7513000971</Timestamp><Current dt:dt="r…	75.028	2242147	2238647	2242147	2238625	1	right	-1076304829	05-18-2017	14:16:34	12:16:34	female	105944	32743	-1	32693	119136	105969	-1	105944	493464	461478	-1	461465	9				2	4	7	phaseINVFAce	phaseXPface	8	NF04	1005989	1005689	1005989	1005682	l	1005682	1003877	1005682	1003860	1805
GofDak_1024-768_new	15	3	20	<?xml version="1.0"?>\n<Clock xmlns:dt="urn:schemas-microsoft-com:datatypes"><Description dt:dt="string">E-Prime Primary Realtime Clock</Description><StartTime><Timestamp dt:dt="int">0</Timestamp><DateUtc dt:dt="string">2017-05-18T12:16:34Z</DateUtc></StartTime><FrequencyChanges><FrequencyChange><Frequency dt:dt="r8">3312900</Frequency><Timestamp dt:dt="r8">7513000971</Timestamp><Current dt:dt="r…	75.028	2242147	2238647	2242147	2238625	1	right	-1076304829	05-18-2017	14:16:34	12:16:34	female	105944	32743	-1	32693	119136	105969	-1	105944	493464	461478	-1	461465	9				2	4	7	phaseINVFAce	phaseXPface	9	NM13	1009122	1008822	1009122	1008815	l	1008815	1007156	1008815	1007147	1659
GofDak_1024-768_new	15	3	20	<?xml version="1.0"?>\n<Clock xmlns:dt="urn:schemas-microsoft-com:datatypes"><Description dt:dt="string">E-Prime Primary Realtime Clock</Description><StartTime><Timestamp dt:dt="int">0</Timestamp><DateUtc dt:dt="string">2017-05-18T12:16:34Z</DateUtc></StartTime><FrequencyChanges><FrequencyChange><Frequency dt:dt="r8">3312900</Frequency><Timestamp dt:dt="r8">7513000971</Timestamp><Current dt:dt="r…	75.028	2242147	2238647	2242147	2238625	1	right	-1076304829	05-18-2017	14:16:34	12:16:34	female	105944	32743	-1	32693	119136	105969	-1	105944	493464	461478	-1	461465	9				2	4	7	phaseINVFAce	phaseXPface	10	NM08	1012867	1012567	1012867	1012538	d	1012538	1010714	1012538	1010699	1824
GofDak_1024-768_new	15	3	20	<?xml version="1.0"?>\n<Clock xmlns:dt="urn:schemas-microsoft-com:datatypes"><Description dt:dt="string">E-Prime Primary Realtime Clock</Description><StartTime><Timestamp dt:dt="int">0</Timestamp><DateUtc dt:dt="string">2017-05-18T12:16:34Z</DateUtc></StartTime><FrequencyChanges><FrequencyChange><Frequency dt:dt="r8">3312900</Frequency><Timestamp dt:dt="r8">7513000971</Timestamp><Current dt:dt="r…	75.028	2242147	2238647	2242147	2238625	1	right	-1076304829	05-18-2017	14:16:34	12:16:34	female	105944	32743	-1	32693	119136	105969	-1	105944	493464	461478	-1	461465	9				2	4	7	phaseINVFAce	phaseXPface	11	NM04	1016386	1016086	1016386	1016075	d	1016075	1014113	1016075	1014107	1962
GofDak_1024-768_new	15	3	20	<?xml version="1.0"?>\n<Clock xmlns:dt="urn:schemas-microsoft-com:datatypes"><Description dt:dt="string">E-Prime Primary Realtime Clock</Description><StartTime><Timestamp dt:dt="int">0</Timestamp><DateUtc dt:dt="string">2017-05-18T12:16:34Z</DateUtc></StartTime><FrequencyChanges><FrequencyChange><Frequency dt:dt="r8">3312900</Frequency><Timestamp dt:dt="r8">7513000971</Timestamp><Current dt:dt="r…	75.028	2242147	2238647	2242147	2238625	1	right	-1076304829	05-18-2017	14:16:34	12:16:34	female	105944	32743	-1	32693	119136	105969	-1	105944	493464	461478	-1	461465	9				2	4	7	phaseINVFAce	phaseXPface	12	NF02	1021384	1021084	1021384	1021074	l	1021074	1019231	1021074	1019219	1843
GofDak_1024-768_new	15	3	20	<?xml version="1.0"?>\n<Clock xmlns:dt="urn:schemas-microsoft-com:datatypes"><Description dt:dt="string">E-Prime Primary Realtime Clock</Description><StartTime><Timestamp dt:dt="int">0</Timestamp><DateUtc dt:dt="string">2017-05-18T12:16:34Z</DateUtc></StartTime><FrequencyChanges><FrequencyChange><Frequency dt:dt="r8">3312900</Frequency><Timestamp dt:dt="r8">7513000971</Timestamp><Current dt:dt="r…	75.028	2242147	2238647	2242147	2238625	1	right	-1076304829	05-18-2017	14:16:34	12:16:34	female	105944	32743	-1	32693	119136	105969	-1	105944	493464	461478	-1	461465	9				2	4	7	phaseINVFAce	phaseXPface	13	NM03	1025262	1024962	1025262	1024952	d	1024952	1022963	1024952	1022955	1989
GofDak_1024-768_new	15	3	20	<?xml version="1.0"?>\n<Clock xmlns:dt="urn:schemas-microsoft-com:datatypes"><Description dt:dt="string">E-Prime Primary Realtime Clock</Description><StartTime><Timestamp dt:dt="int">0</Timestamp><DateUtc dt:dt="string">2017-05-18T12:16:34Z</DateUtc></StartTime><FrequencyChanges><FrequencyChange><Frequency dt:dt="r8">3312900</Frequency><Timestamp dt:dt="r8">7513000971</Timestamp><Current dt:dt="r…	75.028	2242147	2238647	2242147	2238625	1	right	-1076304829	05-18-2017	14:16:34	12:16:34	female	105944	32743	-1	32693	119136	105969	-1	105944	493464	461478	-1	461465	9				2	4	7	phaseINVFAce	phaseXPface	14	NF04	1028421	1028121	1028421	1028101	d	1028101	1026548	1028101	1026539	1553
GofDak_1024-768_new	15	3	20	<?xml version="1.0"?>\n<Clock xmlns:dt="urn:schemas-microsoft-com:datatypes"><Description dt:dt="string">E-Prime Primary Realtime Clock</Description><StartTime><Timestamp dt:dt="int">0</Timestamp><DateUtc dt:dt="string">2017-05-18T12:16:34Z</DateUtc></StartTime><FrequencyChanges><FrequencyChange><Frequency dt:dt="r8">3312900</Frequency><Timestamp dt:dt="r8">7513000971</Timestamp><Current dt:dt="r…	75.028	2242147	2238647	2242147	2238625	1	right	-1076304829	05-18-2017	14:16:34	12:16:34	female	105944	32743	-1	32693	119136	105969	-1	105944	493464	461478	-1	461465	9				2	4	7	phaseINVFAce	phaseXPface	15	NF11	1032126	1031826	1032126	1031823	l	1031823	1029881	1031823	1029874	1942
GofDak_1024-768_new	15	3	20	<?xml version="1.0"?>\n<Clock xmlns:dt="urn:schemas-microsoft-com:datatypes"><Description dt:dt="string">E-Prime Primary Realtime Clock</Description><StartTime><Timestamp dt:dt="int">0</Timestamp><DateUtc dt:dt="string">2017-05-18T12:16:34Z</DateUtc></StartTime><FrequencyChanges><FrequencyChange><Frequency dt:dt="r8">3312900</Frequency><Timestamp dt:dt="r8">7513000971</Timestamp><Current dt:dt="r…	75.028	2242147	2238647	2242147	2238625	1	right	-1076304829	05-18-2017	14:16:34	12:16:34	female	105944	32743	-1	32693	119136	105969	-1	105944	493464	461478	-1	461465	9				2	4	7	phaseINVFAce	phaseXPface	16	NM08	1035539	1035239	1035539	1035236	d	1035236	1033386	1035236	1033378	1850
GofDak_1024-768_new	15	3	20	<?xml version="1.0"?>\n<Clock xmlns:dt="urn:schemas-microsoft-com:datatypes"><Description dt:dt="string">E-Prime Primary Realtime Clock</Description><StartTime><Timestamp dt:dt="int">0</Timestamp><DateUtc dt:dt="string">2017-05-18T12:16:34Z</DateUtc></StartTime><FrequencyChanges><FrequencyChange><Frequency dt:dt="r8">3312900</Frequency><Timestamp dt:dt="r8">7513000971</Timestamp><Current dt:dt="r…	75.028	2242147	2238647	2242147	2238625	1	right	-1076304829	05-18-2017	14:16:34	12:16:34	female	105944	32743	-1	32693	119136	105969	-1	105944	493464	461478	-1	461465	9				2	4	7	phaseINVFAce	phaseXPface	17	NM09	1038524	1038224	1038524	1038214	l	1038214	1036651	1038214	1036642	1563
GofDak_1024-768_new	15	3	20	<?xml version="1.0"?>\n<Clock xmlns:dt="urn:schemas-microsoft-com:datatypes"><Description dt:dt="string">E-Prime Primary Realtime Clock</Description><StartTime><Timestamp dt:dt="int">0</Timestamp><DateUtc dt:dt="string">2017-05-18T12:16:34Z</DateUtc></StartTime><FrequencyChanges><FrequencyChange><Frequency dt:dt="r8">3312900</Frequency><Timestamp dt:dt="r8">7513000971</Timestamp><Current dt:dt="r…	75.028	2242147	2238647	2242147	2238625	1	right	-1076304829	05-18-2017	14:16:34	12:16:34	female	105944	32743	-1	32693	119136	105969	-1	105944	493464	461478	-1	461465	9				2	4	7	phaseINVFAce	phaseXPface	18	NM10	1041950	1041650	1041950	1041642	d	1041642	1039690	1041642	1039674	1952
GofDak_1024-768_new	15	3	20	<?xml version="1.0"?>\n<Clock xmlns:dt="urn:schemas-microsoft-com:datatypes"><Description dt:dt="string">E-Prime Primary Realtime Clock</Description><StartTime><Timestamp dt:dt="int">0</Timestamp><DateUtc dt:dt="string">2017-05-18T12:16:34Z</DateUtc></StartTime><FrequencyChanges><FrequencyChange><Frequency dt:dt="r8">3312900</Frequency><Timestamp dt:dt="r8">7513000971</Timestamp><Current dt:dt="r…	75.028	2242147	2238647	2242147	2238625	1	right	-1076304829	05-18-2017	14:16:34	12:16:34	female	105944	32743	-1	32693	119136	105969	-1	105944	493464	461478	-1	461465	9				2	4	7	phaseINVFAce	phaseXPface	19	NM21	1045428	1045128	1045428	1045118	l	1045118	1043289	1045118	1043274	1829
GofDak_1024-768_new	15	3	20	<?xml version="1.0"?>\n<Clock xmlns:dt="urn:schemas-microsoft-com:datatypes"><Description dt:dt="string">E-Prime Primary Realtime Clock</Description><StartTime><Timestamp dt:dt="int">0</Timestamp><DateUtc dt:dt="string">2017-05-18T12:16:34Z</DateUtc></StartTime><FrequencyChanges><FrequencyChange><Frequency dt:dt="r8">3312900</Frequency><Timestamp dt:dt="r8">7513000971</Timestamp><Current dt:dt="r…	75.028	2242147	2238647	2242147	2238625	1	right	-1076304829	05-18-2017	14:16:34	12:16:34	female	105944	32743	-1	32693	119136	105969	-1	105944	493464	461478	-1	461465	9				2	4	7	phaseINVFAce	phaseXPface	20	NF01	1049627	1049327	1049627	1049322	l	1049322	1047661	1049322	1047650	1661
GofDak_1024-768_new	15	3	20	<?xml version="1.0"?>\n<Clock xmlns:dt="urn:schemas-microsoft-com:datatypes"><Description dt:dt="string">E-Prime Primary Realtime Clock</Description><StartTime><Timestamp dt:dt="int">0</Timestamp><DateUtc dt:dt="string">2017-05-18T12:16:34Z</DateUtc></StartTime><FrequencyChanges><FrequencyChange><Frequency dt:dt="r8">3312900</Frequency><Timestamp dt:dt="r8">7513000971</Timestamp><Current dt:dt="r…	75.028	2242147	2238647	2242147	2238625	1	right	-1076304829	05-18-2017	14:16:34	12:16:34	female	105944	32743	-1	32693	119136	105969	-1	105944	493464	461478	-1	461465	10				1	4	8	phaseUPFAce	phaseXPface	1	NM04	1052905	1052605	1052905	1052595	d	1052595	1050886	1052595	1050874	1709
GofDak_1024-768_new	15	3	20	<?xml version="1.0"?>\n<Clock xmlns:dt="urn:schemas-microsoft-com:datatypes"><Description dt:dt="string">E-Prime Primary Realtime Clock</Description><StartTime><Timestamp dt:dt="int">0</Timestamp><DateUtc dt:dt="string">2017-05-18T12:16:34Z</DateUtc></StartTime><FrequencyChanges><FrequencyChange><Frequency dt:dt="r8">3312900</Frequency><Timestamp dt:dt="r8">7513000971</Timestamp><Current dt:dt="r…	75.028	2242147	2238647	2242147	2238625	1	right	-1076304829	05-18-2017	14:16:34	12:16:34	female	105944	32743	-1	32693	119136	105969	-1	105944	493464	461478	-1	461465	10				1	4	8	phaseUPFAce	phaseXPface	2	NF11	1056637	1056337	1056637	1056335	l	1056335	1054431	1056335	1054425	1904
GofDak_1024-768_new	15	3	20	<?xml version="1.0"?>\n<Clock xmlns:dt="urn:schemas-microsoft-com:datatypes"><Description dt:dt="string">E-Prime Primary Realtime Clock</Description><StartTime><Timestamp dt:dt="int">0</Timestamp><DateUtc dt:dt="string">2017-05-18T12:16:34Z</DateUtc></StartTime><FrequencyChanges><FrequencyChange><Frequency dt:dt="r8">3312900</Frequency><Timestamp dt:dt="r8">7513000971</Timestamp><Current dt:dt="r…	75.028	2242147	2238647	2242147	2238625	1	right	-1076304829	05-18-2017	14:16:34	12:16:34	female	105944	32743	-1	32693	119136	105969	-1	105944	493464	461478	-1	461465	10				1	4	8	phaseUPFAce	phaseXPface	3	NM21	1059876	1059576	1059876	1059571	l	1059571	1057911	1059571	1057905	1660
GofDak_1024-768_new	15	3	20	<?xml version="1.0"?>\n<Clock xmlns:dt="urn:schemas-microsoft-com:datatypes"><Description dt:dt="string">E-Prime Primary Realtime Clock</Description><StartTime><Timestamp dt:dt="int">0</Timestamp><DateUtc dt:dt="string">2017-05-18T12:16:34Z</DateUtc></StartTime><FrequencyChanges><FrequencyChange><Frequency dt:dt="r8">3312900</Frequency><Timestamp dt:dt="r8">7513000971</Timestamp><Current dt:dt="r…	75.028	2242147	2238647	2242147	2238625	1	right	-1076304829	05-18-2017	14:16:34	12:16:34	female	105944	32743	-1	32693	119136	105969	-1	105944	493464	461478	-1	461465	10				1	4	8	phaseUPFAce	phaseXPface	4	NF02	1063315	1063015	1063315	1063002	l	1063002	1061202	1063002	1061185	1800
GofDak_1024-768_new	15	3	20	<?xml version="1.0"?>\n<Clock xmlns:dt="urn:schemas-microsoft-com:datatypes"><Description dt:dt="string">E-Prime Primary Realtime Clock</Description><StartTime><Timestamp dt:dt="int">0</Timestamp><DateUtc dt:dt="string">2017-05-18T12:16:34Z</DateUtc></StartTime><FrequencyChanges><FrequencyChange><Frequency dt:dt="r8">3312900</Frequency><Timestamp dt:dt="r8">7513000971</Timestamp><Current dt:dt="r…	75.028	2242147	2238647	2242147	2238625	1	right	-1076304829	05-18-2017	14:16:34	12:16:34	female	105944	32743	-1	32693	119136	105969	-1	105944	493464	461478	-1	461465	10				1	4	8	phaseUPFAce	phaseXPface	5	NF105	1066780	1066480	1066780	1066469	l	1066469	1064628	1066469	1064617	1841
GofDak_1024-768_new	15	3	20	<?xml version="1.0"?>\n<Clock xmlns:dt="urn:schemas-microsoft-com:datatypes"><Description dt:dt="string">E-Prime Primary Realtime Clock</Description><StartTime><Timestamp dt:dt="int">0</Timestamp><DateUtc dt:dt="string">2017-05-18T12:16:34Z</DateUtc></StartTime><FrequencyChanges><FrequencyChange><Frequency dt:dt="r8">3312900</Frequency><Timestamp dt:dt="r8">7513000971</Timestamp><Current dt:dt="r…	75.028	2242147	2238647	2242147	2238625	1	right	-1076304829	05-18-2017	14:16:34	12:16:34	female	105944	32743	-1	32693	119136	105969	-1	105944	493464	461478	-1	461465	10				1	4	8	phaseUPFAce	phaseXPface	6	NM05	1070046	1069746	1070046	1069733	d	1069733	1068160	1069733	1068145	1573
GofDak_1024-768_new	15	3	20	<?xml version="1.0"?>\n<Clock xmlns:dt="urn:schemas-microsoft-com:datatypes"><Description dt:dt="string">E-Prime Primary Realtime Clock</Description><StartTime><Timestamp dt:dt="int">0</Timestamp><DateUtc dt:dt="string">2017-05-18T12:16:34Z</DateUtc></StartTime><FrequencyChanges><FrequencyChange><Frequency dt:dt="r8">3312900</Frequency><Timestamp dt:dt="r8">7513000971</Timestamp><Current dt:dt="r…	75.028	2242147	2238647	2242147	2238625	1	right	-1076304829	05-18-2017	14:16:34	12:16:34	female	105944	32743	-1	32693	119136	105969	-1	105944	493464	461478	-1	461465	10				1	4	8	phaseUPFAce	phaseXPface	7	NF06	1073045	1072745	1073045	1072741	l	1072741	1071239	1072741	1071225	1502
GofDak_1024-768_new	15	3	20	<?xml version="1.0"?>\n<Clock xmlns:dt="urn:schemas-microsoft-com:datatypes"><Description dt:dt="string">E-Prime Primary Realtime Clock</Description><StartTime><Timestamp dt:dt="int">0</Timestamp><DateUtc dt:dt="string">2017-05-18T12:16:34Z</DateUtc></StartTime><FrequencyChanges><FrequencyChange><Frequency dt:dt="r8">3312900</Frequency><Timestamp dt:dt="r8">7513000971</Timestamp><Current dt:dt="r…	75.028	2242147	2238647	2242147	2238625	1	right	-1076304829	05-18-2017	14:16:34	12:16:34	female	105944	32743	-1	32693	119136	105969	-1	105944	493464	461478	-1	461465	10				1	4	8	phaseUPFAce	phaseXPface	8	NF109	1076297	1075997	1076297	1075987	d	1075987	1074197	1075987	1074185	1790
GofDak_1024-768_new	15	3	20	<?xml version="1.0"?>\n<Clock xmlns:dt="urn:schemas-microsoft-com:datatypes"><Description dt:dt="string">E-Prime Primary Realtime Clock</Description><StartTime><Timestamp dt:dt="int">0</Timestamp><DateUtc dt:dt="string">2017-05-18T12:16:34Z</DateUtc></StartTime><FrequencyChanges><FrequencyChange><Frequency dt:dt="r8">3312900</Frequency><Timestamp dt:dt="r8">7513000971</Timestamp><Current dt:dt="r…	75.028	2242147	2238647	2242147	2238625	1	right	-1076304829	05-18-2017	14:16:34	12:16:34	female	105944	32743	-1	32693	119136	105969	-1	105944	493464	461478	-1	461465	10				1	4	8	phaseUPFAce	phaseXPface	9	NM21	1080442	1080142	1080442	1080131	l	1080131	1078409	1080131	1078400	1722
GofDak_1024-768_new	15	3	20	<?xml version="1.0"?>\n<Clock xmlns:dt="urn:schemas-microsoft-com:datatypes"><Description dt:dt="string">E-Prime Primary Realtime Clock</Description><StartTime><Timestamp dt:dt="int">0</Timestamp><DateUtc dt:dt="string">2017-05-18T12:16:34Z</DateUtc></StartTime><FrequencyChanges><FrequencyChange><Frequency dt:dt="r8">3312900</Frequency><Timestamp dt:dt="r8">7513000971</Timestamp><Current dt:dt="r…	75.028	2242147	2238647	2242147	2238625	1	right	-1076304829	05-18-2017	14:16:34	12:16:34	female	105944	32743	-1	32693	119136	105969	-1	105944	493464	461478	-1	461465	10				1	4	8	phaseUPFAce	phaseXPface	10	NF01	1083454	1083154	1083454	1083138	l	1083138	1081635	1083138	1081624	1503
GofDak_1024-768_new	15	3	20	<?xml version="1.0"?>\n<Clock xmlns:dt="urn:schemas-microsoft-com:datatypes"><Description dt:dt="string">E-Prime Primary Realtime Clock</Description><StartTime><Timestamp dt:dt="int">0</Timestamp><DateUtc dt:dt="string">2017-05-18T12:16:34Z</DateUtc></StartTime><FrequencyChanges><FrequencyChange><Frequency dt:dt="r8">3312900</Frequency><Timestamp dt:dt="r8">7513000971</Timestamp><Current dt:dt="r…	75.028	2242147	2238647	2242147	2238625	1	right	-1076304829	05-18-2017	14:16:34	12:16:34	female	105944	32743	-1	32693	119136	105969	-1	105944	493464	461478	-1	461465	10				1	4	8	phaseUPFAce	phaseXPface	11	NM08	1086933	1086633	1086933	1086631	l	1086631	1084634	1086631	1084624	1997
GofDak_1024-768_new	15	3	20	<?xml version="1.0"?>\n<Clock xmlns:dt="urn:schemas-microsoft-com:datatypes"><Description dt:dt="string">E-Prime Primary Realtime Clock</Description><StartTime><Timestamp dt:dt="int">0</Timestamp><DateUtc dt:dt="string">2017-05-18T12:16:34Z</DateUtc></StartTime><FrequencyChanges><FrequencyChange><Frequency dt:dt="r8">3312900</Frequency><Timestamp dt:dt="r8">7513000971</Timestamp><Current dt:dt="r…	75.028	2242147	2238647	2242147	2238625	1	right	-1076304829	05-18-2017	14:16:34	12:16:34	female	105944	32743	-1	32693	119136	105969	-1	105944	493464	461478	-1	461465	10				1	4	8	phaseUPFAce	phaseXPface	12	NM10	1090158	1089858	1090158	1089843	l	1089843	1088259	1089843	1088248	1584
GofDak_1024-768_new	15	3	20	<?xml version="1.0"?>\n<Clock xmlns:dt="urn:schemas-microsoft-com:datatypes"><Description dt:dt="string">E-Prime Primary Realtime Clock</Description><StartTime><Timestamp dt:dt="int">0</Timestamp><DateUtc dt:dt="string">2017-05-18T12:16:34Z</DateUtc></StartTime><FrequencyChanges><FrequencyChange><Frequency dt:dt="r8">3312900</Frequency><Timestamp dt:dt="r8">7513000971</Timestamp><Current dt:dt="r…	75.028	2242147	2238647	2242147	2238625	1	right	-1076304829	05-18-2017	14:16:34	12:16:34	female	105944	32743	-1	32693	119136	105969	-1	105944	493464	461478	-1	461465	10				1	4	8	phaseUPFAce	phaseXPface	13	NM04	1093370	1093070	1093370	1093058	d	1093058	1091538	1093058	1091528	1520
GofDak_1024-768_new	15	3	20	<?xml version="1.0"?>\n<Clock xmlns:dt="urn:schemas-microsoft-com:datatypes"><Description dt:dt="string">E-Prime Primary Realtime Clock</Description><StartTime><Timestamp dt:dt="int">0</Timestamp><DateUtc dt:dt="string">2017-05-18T12:16:34Z</DateUtc></StartTime><FrequencyChanges><FrequencyChange><Frequency dt:dt="r8">3312900</Frequency><Timestamp dt:dt="r8">7513000971</Timestamp><Current dt:dt="r…	75.028	2242147	2238647	2242147	2238625	1	right	-1076304829	05-18-2017	14:16:34	12:16:34	female	105944	32743	-1	32693	119136	105969	-1	105944	493464	461478	-1	461465	10				1	4	8	phaseUPFAce	phaseXPface	14	NM02	1096756	1096456	1096756	1096444	l	1096444	1094537	1096444	1094528	1907
GofDak_1024-768_new	15	3	20	<?xml version="1.0"?>\n<Clock xmlns:dt="urn:schemas-microsoft-com:datatypes"><Description dt:dt="string">E-Prime Primary Realtime Clock</Description><StartTime><Timestamp dt:dt="int">0</Timestamp><DateUtc dt:dt="string">2017-05-18T12:16:34Z</DateUtc></StartTime><FrequencyChanges><FrequencyChange><Frequency dt:dt="r8">3312900</Frequency><Timestamp dt:dt="r8">7513000971</Timestamp><Current dt:dt="r…	75.028	2242147	2238647	2242147	2238625	1	right	-1076304829	05-18-2017	14:16:34	12:16:34	female	105944	32743	-1	32693	119136	105969	-1	105944	493464	461478	-1	461465	10				1	4	8	phaseUPFAce	phaseXPface	15	NM05	1099928	1099628	1099928	1099622	d	1099622	1098055	1099622	1098048	1567
GofDak_1024-768_new	15	3	20	<?xml version="1.0"?>\n<Clock xmlns:dt="urn:schemas-microsoft-com:datatypes"><Description dt:dt="string">E-Prime Primary Realtime Clock</Description><StartTime><Timestamp dt:dt="int">0</Timestamp><DateUtc dt:dt="string">2017-05-18T12:16:34Z</DateUtc></StartTime><FrequencyChanges><FrequencyChange><Frequency dt:dt="r8">3312900</Frequency><Timestamp dt:dt="r8">7513000971</Timestamp><Current dt:dt="r…	75.028	2242147	2238647	2242147	2238625	1	right	-1076304829	05-18-2017	14:16:34	12:16:34	female	105944	32743	-1	32693	119136	105969	-1	105944	493464	461478	-1	461465	10				1	4	8	phaseUPFAce	phaseXPface	16	NM101	1103380	1103080	1103380	1103077	d	1103077	1101108	1103077	1101095	1969
GofDak_1024-768_new	15	3	20	<?xml version="1.0"?>\n<Clock xmlns:dt="urn:schemas-microsoft-com:datatypes"><Description dt:dt="string">E-Prime Primary Realtime Clock</Description><StartTime><Timestamp dt:dt="int">0</Timestamp><DateUtc dt:dt="string">2017-05-18T12:16:34Z</DateUtc></StartTime><FrequencyChanges><FrequencyChange><Frequency dt:dt="r8">3312900</Frequency><Timestamp dt:dt="r8">7513000971</Timestamp><Current dt:dt="r…	75.028	2242147	2238647	2242147	2238625	1	right	-1076304829	05-18-2017	14:16:34	12:16:34	female	105944	32743	-1	32693	119136	105969	-1	105944	493464	461478	-1	461465	10				1	4	8	phaseUPFAce	phaseXPface	17	NM08	1106939	1106639	1106939	1106625	d	1106625	1104879	1106625	1104863	1746
GofDak_1024-768_new	15	3	20	<?xml version="1.0"?>\n<Clock xmlns:dt="urn:schemas-microsoft-com:datatypes"><Description dt:dt="string">E-Prime Primary Realtime Clock</Description><StartTime><Timestamp dt:dt="int">0</Timestamp><DateUtc dt:dt="string">2017-05-18T12:16:34Z</DateUtc></StartTime><FrequencyChanges><FrequencyChange><Frequency dt:dt="r8">3312900</Frequency><Timestamp dt:dt="r8">7513000971</Timestamp><Current dt:dt="r…	75.028	2242147	2238647	2242147	2238625	1	right	-1076304829	05-18-2017	14:16:34	12:16:34	female	105944	32743	-1	32693	119136	105969	-1	105944	493464	461478	-1	461465	10				1	4	8	phaseUPFAce	phaseXPface	18	NF04	1110311	1110011	1110311	1109997	d	1109997	1108265	1109997	1108255	1732
GofDak_1024-768_new	15	3	20	<?xml version="1.0"?>\n<Clock xmlns:dt="urn:schemas-microsoft-com:datatypes"><Description dt:dt="string">E-Prime Primary Realtime Clock</Description><StartTime><Timestamp dt:dt="int">0</Timestamp><DateUtc dt:dt="string">2017-05-18T12:16:34Z</DateUtc></StartTime><FrequencyChanges><FrequencyChange><Frequency dt:dt="r8">3312900</Frequency><Timestamp dt:dt="r8">7513000971</Timestamp><Current dt:dt="r…	75.028	2242147	2238647	2242147	2238625	1	right	-1076304829	05-18-2017	14:16:34	12:16:34	female	105944	32743	-1	32693	119136	105969	-1	105944	493464	461478	-1	461465	10				1	4	8	phaseUPFAce	phaseXPface	19	NM04	1113643	1113343	1113643	1113340	l	1113340	1111757	1113340	1111743	1583
GofDak_1024-768_new	15	3	20	<?xml version="1.0"?>\n<Clock xmlns:dt="urn:schemas-microsoft-com:datatypes"><Description dt:dt="string">E-Prime Primary Realtime Clock</Description><StartTime><Timestamp dt:dt="int">0</Timestamp><DateUtc dt:dt="string">2017-05-18T12:16:34Z</DateUtc></StartTime><FrequencyChanges><FrequencyChange><Frequency dt:dt="r8">3312900</Frequency><Timestamp dt:dt="r8">7513000971</Timestamp><Current dt:dt="r…	75.028	2242147	2238647	2242147	2238625	1	right	-1076304829	05-18-2017	14:16:34	12:16:34	female	105944	32743	-1	32693	119136	105969	-1	105944	493464	461478	-1	461465	10				1	4	8	phaseUPFAce	phaseXPface	20	NM21	1116762	1116462	1116762	1116455	l	1116455	1114862	1116455	1114847	1593
GofDak_1024-768_new	15	3	20	<?xml version="1.0"?>\n<Clock xmlns:dt="urn:schemas-microsoft-com:datatypes"><Description dt:dt="string">E-Prime Primary Realtime Clock</Description><StartTime><Timestamp dt:dt="int">0</Timestamp><DateUtc dt:dt="string">2017-05-18T12:16:34Z</DateUtc></StartTime><FrequencyChanges><FrequencyChange><Frequency dt:dt="r8">3312900</Frequency><Timestamp dt:dt="r8">7513000971</Timestamp><Current dt:dt="r…	75.028	2242147	2238647	2242147	2238625	1	right	-1076304829	05-18-2017	14:16:34	12:16:34	female	105944	32743	-1	32693	119136	105969	-1	105944	493464	461478	-1	461465	11				1	5	9	phaseUPFAce	phaseXPface	1	NM04	1120107	1119807	1120107	1119799	d	1119799	1118168	1119799	1118159	1631
GofDak_1024-768_new	15	3	20	<?xml version="1.0"?>\n<Clock xmlns:dt="urn:schemas-microsoft-com:datatypes"><Description dt:dt="string">E-Prime Primary Realtime Clock</Description><StartTime><Timestamp dt:dt="int">0</Timestamp><DateUtc dt:dt="string">2017-05-18T12:16:34Z</DateUtc></StartTime><FrequencyChanges><FrequencyChange><Frequency dt:dt="r8">3312900</Frequency><Timestamp dt:dt="r8">7513000971</Timestamp><Current dt:dt="r…	75.028	2242147	2238647	2242147	2238625	1	right	-1076304829	05-18-2017	14:16:34	12:16:34	female	105944	32743	-1	32693	119136	105969	-1	105944	493464	461478	-1	461465	11				1	5	9	phaseUPFAce	phaseXPface	2	NM05	1123666	1123366	1123666	1123354	l	1123354	1121367	1123354	1121351	1987
GofDak_1024-768_new	15	3	20	<?xml version="1.0"?>\n<Clock xmlns:dt="urn:schemas-microsoft-com:datatypes"><Description dt:dt="string">E-Prime Primary Realtime Clock</Description><StartTime><Timestamp dt:dt="int">0</Timestamp><DateUtc dt:dt="string">2017-05-18T12:16:34Z</DateUtc></StartTime><FrequencyChanges><FrequencyChange><Frequency dt:dt="r8">3312900</Frequency><Timestamp dt:dt="r8">7513000971</Timestamp><Current dt:dt="r…	75.028	2242147	2238647	2242147	2238625	1	right	-1076304829	05-18-2017	14:16:34	12:16:34	female	105944	32743	-1	32693	119136	105969	-1	105944	493464	461478	-1	461465	11				1	5	9	phaseUPFAce	phaseXPface	3	NF02	1127211	1126911	1127211	1126906	d	1126906	1124912	1126906	1124903	1994
GofDak_1024-768_new	15	3	20	<?xml version="1.0"?>\n<Clock xmlns:dt="urn:schemas-microsoft-com:datatypes"><Description dt:dt="string">E-Prime Primary Realtime Clock</Description><StartTime><Timestamp dt:dt="int">0</Timestamp><DateUtc dt:dt="string">2017-05-18T12:16:34Z</DateUtc></StartTime><FrequencyChanges><FrequencyChange><Frequency dt:dt="r8">3312900</Frequency><Timestamp dt:dt="r8">7513000971</Timestamp><Current dt:dt="r…	75.028	2242147	2238647	2242147	2238625	1	right	-1076304829	05-18-2017	14:16:34	12:16:34	female	105944	32743	-1	32693	119136	105969	-1	105944	493464	461478	-1	461465	11				1	5	9	phaseUPFAce	phaseXPface	4	NF06	1130584	1130284	1130584	1130281	d	1130281	1128431	1130281	1128422	1850
GofDak_1024-768_new	15	3	20	<?xml version="1.0"?>\n<Clock xmlns:dt="urn:schemas-microsoft-com:datatypes"><Description dt:dt="string">E-Prime Primary Realtime Clock</Description><StartTime><Timestamp dt:dt="int">0</Timestamp><DateUtc dt:dt="string">2017-05-18T12:16:34Z</DateUtc></StartTime><FrequencyChanges><FrequencyChange><Frequency dt:dt="r8">3312900</Frequency><Timestamp dt:dt="r8">7513000971</Timestamp><Current dt:dt="r…	75.028	2242147	2238647	2242147	2238625	1	right	-1076304829	05-18-2017	14:16:34	12:16:34	female	105944	32743	-1	32693	119136	105969	-1	105944	493464	461478	-1	461465	11				1	5	9	phaseUPFAce	phaseXPface	5	NF105	1134275	1133975	1134275	1133963	d	1133963	1132176	1133963	1132158	1787
GofDak_1024-768_new	15	3	20	<?xml version="1.0"?>\n<Clock xmlns:dt="urn:schemas-microsoft-com:datatypes"><Description dt:dt="string">E-Prime Primary Realtime Clock</Description><StartTime><Timestamp dt:dt="int">0</Timestamp><DateUtc dt:dt="string">2017-05-18T12:16:34Z</DateUtc></StartTime><FrequencyChanges><FrequencyChange><Frequency dt:dt="r8">3312900</Frequency><Timestamp dt:dt="r8">7513000971</Timestamp><Current dt:dt="r…	75.028	2242147	2238647	2242147	2238625	1	right	-1076304829	05-18-2017	14:16:34	12:16:34	female	105944	32743	-1	32693	119136	105969	-1	105944	493464	461478	-1	461465	11				1	5	9	phaseUPFAce	phaseXPface	6	NF04	1139393	1139093	1139393	1139087	d	1139087	1137294	1139087	1137286	1793
GofDak_1024-768_new	15	3	20	<?xml version="1.0"?>\n<Clock xmlns:dt="urn:schemas-microsoft-com:datatypes"><Description dt:dt="string">E-Prime Primary Realtime Clock</Description><StartTime><Timestamp dt:dt="int">0</Timestamp><DateUtc dt:dt="string">2017-05-18T12:16:34Z</DateUtc></StartTime><FrequencyChanges><FrequencyChange><Frequency dt:dt="r8">3312900</Frequency><Timestamp dt:dt="r8">7513000971</Timestamp><Current dt:dt="r…	75.028	2242147	2238647	2242147	2238625	1	right	-1076304829	05-18-2017	14:16:34	12:16:34	female	105944	32743	-1	32693	119136	105969	-1	105944	493464	461478	-1	461465	11				1	5	9	phaseUPFAce	phaseXPface	7	NM03	1142486	1142186	1142486	1142171	d	1142171	1140493	1142171	1140478	1678
GofDak_1024-768_new	15	3	20	<?xml version="1.0"?>\n<Clock xmlns:dt="urn:schemas-microsoft-com:datatypes"><Description dt:dt="string">E-Prime Primary Realtime Clock</Description><StartTime><Timestamp dt:dt="int">0</Timestamp><DateUtc dt:dt="string">2017-05-18T12:16:34Z</DateUtc></StartTime><FrequencyChanges><FrequencyChange><Frequency dt:dt="r8">3312900</Frequency><Timestamp dt:dt="r8">7513000971</Timestamp><Current dt:dt="r…	75.028	2242147	2238647	2242147	2238625	1	right	-1076304829	05-18-2017	14:16:34	12:16:34	female	105944	32743	-1	32693	119136	105969	-1	105944	493464	461478	-1	461465	11				1	5	9	phaseUPFAce	phaseXPface	8	NF09	1145751	1145451	1145751	1145436	l	1145436	1143718	1145436	1143702	1718
GofDak_1024-768_new	15	3	20	<?xml version="1.0"?>\n<Clock xmlns:dt="urn:schemas-microsoft-com:datatypes"><Description dt:dt="string">E-Prime Primary Realtime Clock</Description><StartTime><Timestamp dt:dt="int">0</Timestamp><DateUtc dt:dt="string">2017-05-18T12:16:34Z</DateUtc></StartTime><FrequencyChanges><FrequencyChange><Frequency dt:dt="r8">3312900</Frequency><Timestamp dt:dt="r8">7513000971</Timestamp><Current dt:dt="r…	75.028	2242147	2238647	2242147	2238625	1	right	-1076304829	05-18-2017	14:16:34	12:16:34	female	105944	32743	-1	32693	119136	105969	-1	105944	493464	461478	-1	461465	11				1	5	9	phaseUPFAce	phaseXPface	9	NF105	1149043	1148743	1149043	1148735	d	1148735	1147011	1148735	1146998	1724
GofDak_1024-768_new	15	3	20	<?xml version="1.0"?>\n<Clock xmlns:dt="urn:schemas-microsoft-com:datatypes"><Description dt:dt="string">E-Prime Primary Realtime Clock</Description><StartTime><Timestamp dt:dt="int">0</Timestamp><DateUtc dt:dt="string">2017-05-18T12:16:34Z</DateUtc></StartTime><FrequencyChanges><FrequencyChange><Frequency dt:dt="r8">3312900</Frequency><Timestamp dt:dt="r8">7513000971</Timestamp><Current dt:dt="r…	75.028	2242147	2238647	2242147	2238625	1	right	-1076304829	05-18-2017	14:16:34	12:16:34	female	105944	32743	-1	32693	119136	105969	-1	105944	493464	461478	-1	461465	11				1	5	9	phaseUPFAce	phaseXPface	10	NF04	1152375	1152075	1152375	1152065	l	1152065	1150169	1152065	1150157	1896
GofDak_1024-768_new	15	3	20	<?xml version="1.0"?>\n<Clock xmlns:dt="urn:schemas-microsoft-com:datatypes"><Description dt:dt="string">E-Prime Primary Realtime Clock</Description><StartTime><Timestamp dt:dt="int">0</Timestamp><DateUtc dt:dt="string">2017-05-18T12:16:34Z</DateUtc></StartTime><FrequencyChanges><FrequencyChange><Frequency dt:dt="r8">3312900</Frequency><Timestamp dt:dt="r8">7513000971</Timestamp><Current dt:dt="r…	75.028	2242147	2238647	2242147	2238625	1	right	-1076304829	05-18-2017	14:16:34	12:16:34	female	105944	32743	-1	32693	119136	105969	-1	105944	493464	461478	-1	461465	11				1	5	9	phaseUPFAce	phaseXPface	11	NF27	1155694	1155394	1155694	1155379	d	1155379	1153661	1155379	1153645	1718
GofDak_1024-768_new	15	3	20	<?xml version="1.0"?>\n<Clock xmlns:dt="urn:schemas-microsoft-com:datatypes"><Description dt:dt="string">E-Prime Primary Realtime Clock</Description><StartTime><Timestamp dt:dt="int">0</Timestamp><DateUtc dt:dt="string">2017-05-18T12:16:34Z</DateUtc></StartTime><FrequencyChanges><FrequencyChange><Frequency dt:dt="r8">3312900</Frequency><Timestamp dt:dt="r8">7513000971</Timestamp><Current dt:dt="r…	75.028	2242147	2238647	2242147	2238625	1	right	-1076304829	05-18-2017	14:16:34	12:16:34	female	105944	32743	-1	32693	119136	105969	-1	105944	493464	461478	-1	461465	11				1	5	9	phaseUPFAce	phaseXPface	12	NM05	1158680	1158380	1158680	1158371	d	1158371	1156780	1158371	1156765	1591
GofDak_1024-768_new	15	3	20	<?xml version="1.0"?>\n<Clock xmlns:dt="urn:schemas-microsoft-com:datatypes"><Description dt:dt="string">E-Prime Primary Realtime Clock</Description><StartTime><Timestamp dt:dt="int">0</Timestamp><DateUtc dt:dt="string">2017-05-18T12:16:34Z</DateUtc></StartTime><FrequencyChanges><FrequencyChange><Frequency dt:dt="r8">3312900</Frequency><Timestamp dt:dt="r8">7513000971</Timestamp><Current dt:dt="r…	75.028	2242147	2238647	2242147	2238625	1	right	-1076304829	05-18-2017	14:16:34	12:16:34	female	105944	32743	-1	32693	119136	105969	-1	105944	493464	461478	-1	461465	11				1	5	9	phaseUPFAce	phaseXPface	13	NF11	1161798	1161498	1161798	1161486	l	1161486	1159899	1161486	1159893	1587
GofDak_1024-768_new	15	3	20	<?xml version="1.0"?>\n<Clock xmlns:dt="urn:schemas-microsoft-com:datatypes"><Description dt:dt="string">E-Prime Primary Realtime Clock</Description><StartTime><Timestamp dt:dt="int">0</Timestamp><DateUtc dt:dt="string">2017-05-18T12:16:34Z</DateUtc></StartTime><FrequencyChanges><FrequencyChange><Frequency dt:dt="r8">3312900</Frequency><Timestamp dt:dt="r8">7513000971</Timestamp><Current dt:dt="r…	75.028	2242147	2238647	2242147	2238625	1	right	-1076304829	05-18-2017	14:16:34	12:16:34	female	105944	32743	-1	32693	119136	105969	-1	105944	493464	461478	-1	461465	11				1	5	9	phaseUPFAce	phaseXPface	14	NM13	1165317	1165017	1165317	1165015	l	1165015	1163031	1165015	1163021	1984
GofDak_1024-768_new	15	3	20	<?xml version="1.0"?>\n<Clock xmlns:dt="urn:schemas-microsoft-com:datatypes"><Description dt:dt="string">E-Prime Primary Realtime Clock</Description><StartTime><Timestamp dt:dt="int">0</Timestamp><DateUtc dt:dt="string">2017-05-18T12:16:34Z</DateUtc></StartTime><FrequencyChanges><FrequencyChange><Frequency dt:dt="r8">3312900</Frequency><Timestamp dt:dt="r8">7513000971</Timestamp><Current dt:dt="r…	75.028	2242147	2238647	2242147	2238625	1	right	-1076304829	05-18-2017	14:16:34	12:16:34	female	105944	32743	-1	32693	119136	105969	-1	105944	493464	461478	-1	461465	11				1	5	9	phaseUPFAce	phaseXPface	15	NM09	1168756	1168456	1168756	1168446	d	1168446	1166737	1168446	1166725	1709
GofDak_1024-768_new	15	3	20	<?xml version="1.0"?>\n<Clock xmlns:dt="urn:schemas-microsoft-com:datatypes"><Description dt:dt="string">E-Prime Primary Realtime Clock</Description><StartTime><Timestamp dt:dt="int">0</Timestamp><DateUtc dt:dt="string">2017-05-18T12:16:34Z</DateUtc></StartTime><FrequencyChanges><FrequencyChange><Frequency dt:dt="r8">3312900</Frequency><Timestamp dt:dt="r8">7513000971</Timestamp><Current dt:dt="r…	75.028	2242147	2238647	2242147	2238625	1	right	-1076304829	05-18-2017	14:16:34	12:16:34	female	105944	32743	-1	32693	119136	105969	-1	105944	493464	461478	-1	461465	11				1	5	9	phaseUPFAce	phaseXPface	16	NM04	1171941	1171641	1171941	1171629	l	1171629	1169829	1171629	1169813	1800
GofDak_1024-768_new	15	3	20	<?xml version="1.0"?>\n<Clock xmlns:dt="urn:schemas-microsoft-com:datatypes"><Description dt:dt="string">E-Prime Primary Realtime Clock</Description><StartTime><Timestamp dt:dt="int">0</Timestamp><DateUtc dt:dt="string">2017-05-18T12:16:34Z</DateUtc></StartTime><FrequencyChanges><FrequencyChange><Frequency dt:dt="r8">3312900</Frequency><Timestamp dt:dt="r8">7513000971</Timestamp><Current dt:dt="r…	75.028	2242147	2238647	2242147	2238625	1	right	-1076304829	05-18-2017	14:16:34	12:16:34	female	105944	32743	-1	32693	119136	105969	-1	105944	493464	461478	-1	461465	11				1	5	9	phaseUPFAce	phaseXPface	17	NF27	1175234	1174934	1175234	1174925	d	1174925	1173068	1174925	1173061	1857
GofDak_1024-768_new	15	3	20	<?xml version="1.0"?>\n<Clock xmlns:dt="urn:schemas-microsoft-com:datatypes"><Description dt:dt="string">E-Prime Primary Realtime Clock</Description><StartTime><Timestamp dt:dt="int">0</Timestamp><DateUtc dt:dt="string">2017-05-18T12:16:34Z</DateUtc></StartTime><FrequencyChanges><FrequencyChange><Frequency dt:dt="r8">3312900</Frequency><Timestamp dt:dt="r8">7513000971</Timestamp><Current dt:dt="r…	75.028	2242147	2238647	2242147	2238625	1	right	-1076304829	05-18-2017	14:16:34	12:16:34	female	105944	32743	-1	32693	119136	105969	-1	105944	493464	461478	-1	461465	11				1	5	9	phaseUPFAce	phaseXPface	18	NF105	1178499	1178199	1178499	1178191	l	1178191	1176360	1178191	1176348	1831
GofDak_1024-768_new	15	3	20	<?xml version="1.0"?>\n<Clock xmlns:dt="urn:schemas-microsoft-com:datatypes"><Description dt:dt="string">E-Prime Primary Realtime Clock</Description><StartTime><Timestamp dt:dt="int">0</Timestamp><DateUtc dt:dt="string">2017-05-18T12:16:34Z</DateUtc></StartTime><FrequencyChanges><FrequencyChange><Frequency dt:dt="r8">3312900</Frequency><Timestamp dt:dt="r8">7513000971</Timestamp><Current dt:dt="r…	75.028	2242147	2238647	2242147	2238625	1	right	-1076304829	05-18-2017	14:16:34	12:16:34	female	105944	32743	-1	32693	119136	105969	-1	105944	493464	461478	-1	461465	11				1	5	9	phaseUPFAce	phaseXPface	19	NM09	1182031	1181731	1182031	1181716	l	1181716	1179732	1181716	1179716	1984
GofDak_1024-768_new	15	3	20	<?xml version="1.0"?>\n<Clock xmlns:dt="urn:schemas-microsoft-com:datatypes"><Description dt:dt="string">E-Prime Primary Realtime Clock</Description><StartTime><Timestamp dt:dt="int">0</Timestamp><DateUtc dt:dt="string">2017-05-18T12:16:34Z</DateUtc></StartTime><FrequencyChanges><FrequencyChange><Frequency dt:dt="r8">3312900</Frequency><Timestamp dt:dt="r8">7513000971</Timestamp><Current dt:dt="r…	75.028	2242147	2238647	2242147	2238625	1	right	-1076304829	05-18-2017	14:16:34	12:16:34	female	105944	32743	-1	32693	119136	105969	-1	105944	493464	461478	-1	461465	11				1	5	9	phaseUPFAce	phaseXPface	20	NM13	1185203	1184903	1185203	1184893	d	1184893	1183370	1184893	1183356	1523
GofDak_1024-768_new	15	3	20	<?xml version="1.0"?>\n<Clock xmlns:dt="urn:schemas-microsoft-com:datatypes"><Description dt:dt="string">E-Prime Primary Realtime Clock</Description><StartTime><Timestamp dt:dt="int">0</Timestamp><DateUtc dt:dt="string">2017-05-18T12:16:34Z</DateUtc></StartTime><FrequencyChanges><FrequencyChange><Frequency dt:dt="r8">3312900</Frequency><Timestamp dt:dt="r8">7513000971</Timestamp><Current dt:dt="r…	75.028	2242147	2238647	2242147	2238625	1	right	-1076304829	05-18-2017	14:16:34	12:16:34	female	105944	32743	-1	32693	119136	105969	-1	105944	493464	461478	-1	461465	12				2	5	10	phaseINVFAce	phaseXPface	1	NM05	1202104	1201804	1202104	1201801	d	1201801	1200297	1201801	1200284	1504
GofDak_1024-768_new	15	3	20	<?xml version="1.0"?>\n<Clock xmlns:dt="urn:schemas-microsoft-com:datatypes"><Description dt:dt="string">E-Prime Primary Realtime Clock</Description><StartTime><Timestamp dt:dt="int">0</Timestamp><DateUtc dt:dt="string">2017-05-18T12:16:34Z</DateUtc></StartTime><FrequencyChanges><FrequencyChange><Frequency dt:dt="r8">3312900</Frequency><Timestamp dt:dt="r8">7513000971</Timestamp><Current dt:dt="r…	75.028	2242147	2238647	2242147	2238625	1	right	-1076304829	05-18-2017	14:16:34	12:16:34	female	105944	32743	-1	32693	119136	105969	-1	105944	493464	461478	-1	461465	12				2	5	10	phaseINVFAce	phaseXPface	2	NM10	1205822	1205522	1205822	1205511	l	1205511	1203536	1205511	1203523	1975
GofDak_1024-768_new	15	3	20	<?xml version="1.0"?>\n<Clock xmlns:dt="urn:schemas-microsoft-com:datatypes"><Description dt:dt="string">E-Prime Primary Realtime Clock</Description><StartTime><Timestamp dt:dt="int">0</Timestamp><DateUtc dt:dt="string">2017-05-18T12:16:34Z</DateUtc></StartTime><FrequencyChanges><FrequencyChange><Frequency dt:dt="r8">3312900</Frequency><Timestamp dt:dt="r8">7513000971</Timestamp><Current dt:dt="r…	75.028	2242147	2238647	2242147	2238625	1	right	-1076304829	05-18-2017	14:16:34	12:16:34	female	105944	32743	-1	32693	119136	105969	-1	105944	493464	461478	-1	461465	12				2	5	10	phaseINVFAce	phaseXPface	3	NM08	1209288	1208988	1209288	1208983	l	1208983	1207055	1208983	1207043	1928
GofDak_1024-768_new	15	3	20	<?xml version="1.0"?>\n<Clock xmlns:dt="urn:schemas-microsoft-com:datatypes"><Description dt:dt="string">E-Prime Primary Realtime Clock</Description><StartTime><Timestamp dt:dt="int">0</Timestamp><DateUtc dt:dt="string">2017-05-18T12:16:34Z</DateUtc></StartTime><FrequencyChanges><FrequencyChange><Frequency dt:dt="r8">3312900</Frequency><Timestamp dt:dt="r8">7513000971</Timestamp><Current dt:dt="r…	75.028	2242147	2238647	2242147	2238625	1	right	-1076304829	05-18-2017	14:16:34	12:16:34	female	105944	32743	-1	32693	119136	105969	-1	105944	493464	461478	-1	461465	12				2	5	10	phaseINVFAce	phaseXPface	4	NF27	1212233	1211933	1212233	1211922	l	1211922	1210400	1211922	1210387	1522
GofDak_1024-768_new	15	3	20	<?xml version="1.0"?>\n<Clock xmlns:dt="urn:schemas-microsoft-com:datatypes"><Description dt:dt="string">E-Prime Primary Realtime Clock</Description><StartTime><Timestamp dt:dt="int">0</Timestamp><DateUtc dt:dt="string">2017-05-18T12:16:34Z</DateUtc></StartTime><FrequencyChanges><FrequencyChange><Frequency dt:dt="r8">3312900</Frequency><Timestamp dt:dt="r8">7513000971</Timestamp><Current dt:dt="r…	75.028	2242147	2238647	2242147	2238625	1	right	-1076304829	05-18-2017	14:16:34	12:16:34	female	105944	32743	-1	32693	119136	105969	-1	105944	493464	461478	-1	461465	12				2	5	10	phaseINVFAce	phaseXPface	5	NF109	1215645	1215345	1215645	1215337	l	1215337	1213426	1215337	1213419	1911
GofDak_1024-768_new	15	3	20	<?xml version="1.0"?>\n<Clock xmlns:dt="urn:schemas-microsoft-com:datatypes"><Description dt:dt="string">E-Prime Primary Realtime Clock</Description><StartTime><Timestamp dt:dt="int">0</Timestamp><DateUtc dt:dt="string">2017-05-18T12:16:34Z</DateUtc></StartTime><FrequencyChanges><FrequencyChange><Frequency dt:dt="r8">3312900</Frequency><Timestamp dt:dt="r8">7513000971</Timestamp><Current dt:dt="r…	75.028	2242147	2238647	2242147	2238625	1	right	-1076304829	05-18-2017	14:16:34	12:16:34	female	105944	32743	-1	32693	119136	105969	-1	105944	493464	461478	-1	461465	12				2	5	10	phaseINVFAce	phaseXPface	6	NM05	1219817	1219517	1219817	1219510	d	1219510	1217944	1219510	1217939	1566
GofDak_1024-768_new	15	3	20	<?xml version="1.0"?>\n<Clock xmlns:dt="urn:schemas-microsoft-com:datatypes"><Description dt:dt="string">E-Prime Primary Realtime Clock</Description><StartTime><Timestamp dt:dt="int">0</Timestamp><DateUtc dt:dt="string">2017-05-18T12:16:34Z</DateUtc></StartTime><FrequencyChanges><FrequencyChange><Frequency dt:dt="r8">3312900</Frequency><Timestamp dt:dt="r8">7513000971</Timestamp><Current dt:dt="r…	75.028	2242147	2238647	2242147	2238625	1	right	-1076304829	05-18-2017	14:16:34	12:16:34	female	105944	32743	-1	32693	119136	105969	-1	105944	493464	461478	-1	461465	12				2	5	10	phaseINVFAce	phaseXPface	7	NF09	1222856	1222556	1222856	1222544	d	1222544	1220877	1222544	1220859	1667
GofDak_1024-768_new	15	3	20	<?xml version="1.0"?>\n<Clock xmlns:dt="urn:schemas-microsoft-com:datatypes"><Description dt:dt="string">E-Prime Primary Realtime Clock</Description><StartTime><Timestamp dt:dt="int">0</Timestamp><DateUtc dt:dt="string">2017-05-18T12:16:34Z</DateUtc></StartTime><FrequencyChanges><FrequencyChange><Frequency dt:dt="r8">3312900</Frequency><Timestamp dt:dt="r8">7513000971</Timestamp><Current dt:dt="r…	75.028	2242147	2238647	2242147	2238625	1	right	-1076304829	05-18-2017	14:16:34	12:16:34	female	105944	32743	-1	32693	119136	105969	-1	105944	493464	461478	-1	461465	12				2	5	10	phaseINVFAce	phaseXPface	8	NM21	1226055	1225755	1226055	1225748	l	1225748	1224102	1225748	1224090	1646
GofDak_1024-768_new	15	3	20	<?xml version="1.0"?>\n<Clock xmlns:dt="urn:schemas-microsoft-com:datatypes"><Description dt:dt="string">E-Prime Primary Realtime Clock</Description><StartTime><Timestamp dt:dt="int">0</Timestamp><DateUtc dt:dt="string">2017-05-18T12:16:34Z</DateUtc></StartTime><FrequencyChanges><FrequencyChange><Frequency dt:dt="r8">3312900</Frequency><Timestamp dt:dt="r8">7513000971</Timestamp><Current dt:dt="r…	75.028	2242147	2238647	2242147	2238625	1	right	-1076304829	05-18-2017	14:16:34	12:16:34	female	105944	32743	-1	32693	119136	105969	-1	105944	493464	461478	-1	461465	12				2	5	10	phaseINVFAce	phaseXPface	9	NM13	1229387	1229087	1229387	1229073	d	1229073	1227208	1229073	1227202	1865
GofDak_1024-768_new	15	3	20	<?xml version="1.0"?>\n<Clock xmlns:dt="urn:schemas-microsoft-com:datatypes"><Description dt:dt="string">E-Prime Primary Realtime Clock</Description><StartTime><Timestamp dt:dt="int">0</Timestamp><DateUtc dt:dt="string">2017-05-18T12:16:34Z</DateUtc></StartTime><FrequencyChanges><FrequencyChange><Frequency dt:dt="r8">3312900</Frequency><Timestamp dt:dt="r8">7513000971</Timestamp><Current dt:dt="r…	75.028	2242147	2238647	2242147	2238625	1	right	-1076304829	05-18-2017	14:16:34	12:16:34	female	105944	32743	-1	32693	119136	105969	-1	105944	493464	461478	-1	461465	12				2	5	10	phaseINVFAce	phaseXPface	10	NM04	1232999	1232699	1232999	1232685	d	1232685	1230700	1232685	1230690	1985
GofDak_1024-768_new	15	3	20	<?xml version="1.0"?>\n<Clock xmlns:dt="urn:schemas-microsoft-com:datatypes"><Description dt:dt="string">E-Prime Primary Realtime Clock</Description><StartTime><Timestamp dt:dt="int">0</Timestamp><DateUtc dt:dt="string">2017-05-18T12:16:34Z</DateUtc></StartTime><FrequencyChanges><FrequencyChange><Frequency dt:dt="r8">3312900</Frequency><Timestamp dt:dt="r8">7513000971</Timestamp><Current dt:dt="r…	75.028	2242147	2238647	2242147	2238625	1	right	-1076304829	05-18-2017	14:16:34	12:16:34	female	105944	32743	-1	32693	119136	105969	-1	105944	493464	461478	-1	461465	12				2	5	10	phaseINVFAce	phaseXPface	11	NF02	1236491	1236191	1236491	1236181	d	1236181	1234432	1236181	1234426	1749
GofDak_1024-768_new	15	3	20	<?xml version="1.0"?>\n<Clock xmlns:dt="urn:schemas-microsoft-com:datatypes"><Description dt:dt="string">E-Prime Primary Realtime Clock</Description><StartTime><Timestamp dt:dt="int">0</Timestamp><DateUtc dt:dt="string">2017-05-18T12:16:34Z</DateUtc></StartTime><FrequencyChanges><FrequencyChange><Frequency dt:dt="r8">3312900</Frequency><Timestamp dt:dt="r8">7513000971</Timestamp><Current dt:dt="r…	75.028	2242147	2238647	2242147	2238625	1	right	-1076304829	05-18-2017	14:16:34	12:16:34	female	105944	32743	-1	32693	119136	105969	-1	105944	493464	461478	-1	461465	12				2	5	10	phaseINVFAce	phaseXPface	12	NF01	1240356	1240056	1240356	1240050	l	1240050	1238377	1240050	1238362	1673
GofDak_1024-768_new	15	3	20	<?xml version="1.0"?>\n<Clock xmlns:dt="urn:schemas-microsoft-com:datatypes"><Description dt:dt="string">E-Prime Primary Realtime Clock</Description><StartTime><Timestamp dt:dt="int">0</Timestamp><DateUtc dt:dt="string">2017-05-18T12:16:34Z</DateUtc></StartTime><FrequencyChanges><FrequencyChange><Frequency dt:dt="r8">3312900</Frequency><Timestamp dt:dt="r8">7513000971</Timestamp><Current dt:dt="r…	75.028	2242147	2238647	2242147	2238625	1	right	-1076304829	05-18-2017	14:16:34	12:16:34	female	105944	32743	-1	32693	119136	105969	-1	105944	493464	461478	-1	461465	12				2	5	10	phaseINVFAce	phaseXPface	13	NF04	1243848	1243548	1243848	1243545	d	1243545	1241682	1243545	1241666	1863
GofDak_1024-768_new	15	3	20	<?xml version="1.0"?>\n<Clock xmlns:dt="urn:schemas-microsoft-com:datatypes"><Description dt:dt="string">E-Prime Primary Realtime Clock</Description><StartTime><Timestamp dt:dt="int">0</Timestamp><DateUtc dt:dt="string">2017-05-18T12:16:34Z</DateUtc></StartTime><FrequencyChanges><FrequencyChange><Frequency dt:dt="r8">3312900</Frequency><Timestamp dt:dt="r8">7513000971</Timestamp><Current dt:dt="r…	75.028	2242147	2238647	2242147	2238625	1	right	-1076304829	05-18-2017	14:16:34	12:16:34	female	105944	32743	-1	32693	119136	105969	-1	105944	493464	461478	-1	461465	12				2	5	10	phaseINVFAce	phaseXPface	14	NF109	1247420	1247120	1247420	1247117	l	1247117	1245387	1247117	1245378	1730
GofDak_1024-768_new	15	3	20	<?xml version="1.0"?>\n<Clock xmlns:dt="urn:schemas-microsoft-com:datatypes"><Description dt:dt="string">E-Prime Primary Realtime Clock</Description><StartTime><Timestamp dt:dt="int">0</Timestamp><DateUtc dt:dt="string">2017-05-18T12:16:34Z</DateUtc></StartTime><FrequencyChanges><FrequencyChange><Frequency dt:dt="r8">3312900</Frequency><Timestamp dt:dt="r8">7513000971</Timestamp><Current dt:dt="r…	75.028	2242147	2238647	2242147	2238625	1	right	-1076304829	05-18-2017	14:16:34	12:16:34	female	105944	32743	-1	32693	119136	105969	-1	105944	493464	461478	-1	461465	12				2	5	10	phaseINVFAce	phaseXPface	15	NF106	1250726	1250426	1250726	1250418	d	1250418	1248893	1250418	1248881	1525
GofDak_1024-768_new	15	3	20	<?xml version="1.0"?>\n<Clock xmlns:dt="urn:schemas-microsoft-com:datatypes"><Description dt:dt="string">E-Prime Primary Realtime Clock</Description><StartTime><Timestamp dt:dt="int">0</Timestamp><DateUtc dt:dt="string">2017-05-18T12:16:34Z</DateUtc></StartTime><FrequencyChanges><FrequencyChange><Frequency dt:dt="r8">3312900</Frequency><Timestamp dt:dt="r8">7513000971</Timestamp><Current dt:dt="r…	75.028	2242147	2238647	2242147	2238625	1	right	-1076304829	05-18-2017	14:16:34	12:16:34	female	105944	32743	-1	32693	119136	105969	-1	105944	493464	461478	-1	461465	12				2	5	10	phaseINVFAce	phaseXPface	16	NF106	1254124	1253824	1254124	1253821	d	1253821	1252065	1253821	1252057	1756
GofDak_1024-768_new	15	3	20	<?xml version="1.0"?>\n<Clock xmlns:dt="urn:schemas-microsoft-com:datatypes"><Description dt:dt="string">E-Prime Primary Realtime Clock</Description><StartTime><Timestamp dt:dt="int">0</Timestamp><DateUtc dt:dt="string">2017-05-18T12:16:34Z</DateUtc></StartTime><FrequencyChanges><FrequencyChange><Frequency dt:dt="r8">3312900</Frequency><Timestamp dt:dt="r8">7513000971</Timestamp><Current dt:dt="r…	75.028	2242147	2238647	2242147	2238625	1	right	-1076304829	05-18-2017	14:16:34	12:16:34	female	105944	32743	-1	32693	119136	105969	-1	105944	493464	461478	-1	461465	12				2	5	10	phaseINVFAce	phaseXPface	17	NM08	1257696	1257396	1257696	1257382	l	1257382	1255490	1257382	1255473	1892
GofDak_1024-768_new	15	3	20	<?xml version="1.0"?>\n<Clock xmlns:dt="urn:schemas-microsoft-com:datatypes"><Description dt:dt="string">E-Prime Primary Realtime Clock</Description><StartTime><Timestamp dt:dt="int">0</Timestamp><DateUtc dt:dt="string">2017-05-18T12:16:34Z</DateUtc></StartTime><FrequencyChanges><FrequencyChange><Frequency dt:dt="r8">3312900</Frequency><Timestamp dt:dt="r8">7513000971</Timestamp><Current dt:dt="r…	75.028	2242147	2238647	2242147	2238625	1	right	-1076304829	05-18-2017	14:16:34	12:16:34	female	105944	32743	-1	32693	119136	105969	-1	105944	493464	461478	-1	461465	12				2	5	10	phaseINVFAce	phaseXPface	18	NM05	1261748	1261448	1261748	1261444	l	1261444	1259782	1261444	1259777	1662
GofDak_1024-768_new	15	3	20	<?xml version="1.0"?>\n<Clock xmlns:dt="urn:schemas-microsoft-com:datatypes"><Description dt:dt="string">E-Prime Primary Realtime Clock</Description><StartTime><Timestamp dt:dt="int">0</Timestamp><DateUtc dt:dt="string">2017-05-18T12:16:34Z</DateUtc></StartTime><FrequencyChanges><FrequencyChange><Frequency dt:dt="r8">3312900</Frequency><Timestamp dt:dt="r8">7513000971</Timestamp><Current dt:dt="r…	75.028	2242147	2238647	2242147	2238625	1	right	-1076304829	05-18-2017	14:16:34	12:16:34	female	105944	32743	-1	32693	119136	105969	-1	105944	493464	461478	-1	461465	12				2	5	10	phaseINVFAce	phaseXPface	19	NF27	1265373	1265073	1265373	1265066	d	1265066	1263274	1265066	1263265	1792
GofDak_1024-768_new	15	3	20	<?xml version="1.0"?>\n<Clock xmlns:dt="urn:schemas-microsoft-com:datatypes"><Description dt:dt="string">E-Prime Primary Realtime Clock</Description><StartTime><Timestamp dt:dt="int">0</Timestamp><DateUtc dt:dt="string">2017-05-18T12:16:34Z</DateUtc></StartTime><FrequencyChanges><FrequencyChange><Frequency dt:dt="r8">3312900</Frequency><Timestamp dt:dt="r8">7513000971</Timestamp><Current dt:dt="r…	75.028	2242147	2238647	2242147	2238625	1	right	-1076304829	05-18-2017	14:16:34	12:16:34	female	105944	32743	-1	32693	119136	105969	-1	105944	493464	461478	-1	461465	12				2	5	10	phaseINVFAce	phaseXPface	20	NF11	1268879	1268579	1268879	1268575	d	1268575	1266753	1268575	1266737	1822
GofDak_1024-768_new	15	3	20	<?xml version="1.0"?>\n<Clock xmlns:dt="urn:schemas-microsoft-com:datatypes"><Description dt:dt="string">E-Prime Primary Realtime Clock</Description><StartTime><Timestamp dt:dt="int">0</Timestamp><DateUtc dt:dt="string">2017-05-18T12:16:34Z</DateUtc></StartTime><FrequencyChanges><FrequencyChange><Frequency dt:dt="r8">3312900</Frequency><Timestamp dt:dt="r8">7513000971</Timestamp><Current dt:dt="r…	75.028	2242147	2238647	2242147	2238625	1	right	-1076304829	05-18-2017	14:16:34	12:16:34	female	105944	32743	-1	32693	119136	105969	-1	105944	493464	461478	-1	461465	13				2	6	11	phaseINVFAce	phaseXPface	1	NM10	1272331	1272031	1272331	1272026	l	1272026	1270138	1272026	1270121	1888
GofDak_1024-768_new	15	3	20	<?xml version="1.0"?>\n<Clock xmlns:dt="urn:schemas-microsoft-com:datatypes"><Description dt:dt="string">E-Prime Primary Realtime Clock</Description><StartTime><Timestamp dt:dt="int">0</Timestamp><DateUtc dt:dt="string">2017-05-18T12:16:34Z</DateUtc></StartTime><FrequencyChanges><FrequencyChange><Frequency dt:dt="r8">3312900</Frequency><Timestamp dt:dt="r8">7513000971</Timestamp><Current dt:dt="r…	75.028	2242147	2238647	2242147	2238625	1	right	-1076304829	05-18-2017	14:16:34	12:16:34	female	105944	32743	-1	32693	119136	105969	-1	105944	493464	461478	-1	461465	13				2	6	11	phaseINVFAce	phaseXPface	2	NM10	1276156	1275856	1276156	1275844	l	1275844	1274110	1275844	1274104	1734
GofDak_1024-768_new	15	3	20	<?xml version="1.0"?>\n<Clock xmlns:dt="urn:schemas-microsoft-com:datatypes"><Description dt:dt="string">E-Prime Primary Realtime Clock</Description><StartTime><Timestamp dt:dt="int">0</Timestamp><DateUtc dt:dt="string">2017-05-18T12:16:34Z</DateUtc></StartTime><FrequencyChanges><FrequencyChange><Frequency dt:dt="r8">3312900</Frequency><Timestamp dt:dt="r8">7513000971</Timestamp><Current dt:dt="r…	75.028	2242147	2238647	2242147	2238625	1	right	-1076304829	05-18-2017	14:16:34	12:16:34	female	105944	32743	-1	32693	119136	105969	-1	105944	493464	461478	-1	461465	13				2	6	11	phaseINVFAce	phaseXPface	3	NF01	1279168	1278868	1279168	1278856	d	1278856	1277256	1278856	1277248	1600
GofDak_1024-768_new	15	3	20	<?xml version="1.0"?>\n<Clock xmlns:dt="urn:schemas-microsoft-com:datatypes"><Description dt:dt="string">E-Prime Primary Realtime Clock</Description><StartTime><Timestamp dt:dt="int">0</Timestamp><DateUtc dt:dt="string">2017-05-18T12:16:34Z</DateUtc></StartTime><FrequencyChanges><FrequencyChange><Frequency dt:dt="r8">3312900</Frequency><Timestamp dt:dt="r8">7513000971</Timestamp><Current dt:dt="r…	75.028	2242147	2238647	2242147	2238625	1	right	-1076304829	05-18-2017	14:16:34	12:16:34	female	105944	32743	-1	32693	119136	105969	-1	105944	493464	461478	-1	461465	13				2	6	11	phaseINVFAce	phaseXPface	4	NM08	1284566	1284266	1284566	1284256	d	1284256	1282707	1284256	1282695	1549
GofDak_1024-768_new	15	3	20	<?xml version="1.0"?>\n<Clock xmlns:dt="urn:schemas-microsoft-com:datatypes"><Description dt:dt="string">E-Prime Primary Realtime Clock</Description><StartTime><Timestamp dt:dt="int">0</Timestamp><DateUtc dt:dt="string">2017-05-18T12:16:34Z</DateUtc></StartTime><FrequencyChanges><FrequencyChange><Frequency dt:dt="r8">3312900</Frequency><Timestamp dt:dt="r8">7513000971</Timestamp><Current dt:dt="r…	75.028	2242147	2238647	2242147	2238625	1	right	-1076304829	05-18-2017	14:16:34	12:16:34	female	105944	32743	-1	32693	119136	105969	-1	105944	493464	461478	-1	461465	13				2	6	11	phaseINVFAce	phaseXPface	5	NM05	1287805	1287505	1287805	1287502	l	1287502	1285639	1287502	1285624	1863
GofDak_1024-768_new	15	3	20	<?xml version="1.0"?>\n<Clock xmlns:dt="urn:schemas-microsoft-com:datatypes"><Description dt:dt="string">E-Prime Primary Realtime Clock</Description><StartTime><Timestamp dt:dt="int">0</Timestamp><DateUtc dt:dt="string">2017-05-18T12:16:34Z</DateUtc></StartTime><FrequencyChanges><FrequencyChange><Frequency dt:dt="r8">3312900</Frequency><Timestamp dt:dt="r8">7513000971</Timestamp><Current dt:dt="r…	75.028	2242147	2238647	2242147	2238625	1	right	-1076304829	05-18-2017	14:16:34	12:16:34	female	105944	32743	-1	32693	119136	105969	-1	105944	493464	461478	-1	461465	13				2	6	11	phaseINVFAce	phaseXPface	6	NM02	1290844	1290544	1290844	1290535	d	1290535	1288865	1290535	1288856	1670
GofDak_1024-768_new	15	3	20	<?xml version="1.0"?>\n<Clock xmlns:dt="urn:schemas-microsoft-com:datatypes"><Description dt:dt="string">E-Prime Primary Realtime Clock</Description><StartTime><Timestamp dt:dt="int">0</Timestamp><DateUtc dt:dt="string">2017-05-18T12:16:34Z</DateUtc></StartTime><FrequencyChanges><FrequencyChange><Frequency dt:dt="r8">3312900</Frequency><Timestamp dt:dt="r8">7513000971</Timestamp><Current dt:dt="r…	75.028	2242147	2238647	2242147	2238625	1	right	-1076304829	05-18-2017	14:16:34	12:16:34	female	105944	32743	-1	32693	119136	105969	-1	105944	493464	461478	-1	461465	13				2	6	11	phaseINVFAce	phaseXPface	7	NM10	1294110	1293810	1294110	1293795	l	1293795	1291997	1293795	1291992	1798
GofDak_1024-768_new	15	3	20	<?xml version="1.0"?>\n<Clock xmlns:dt="urn:schemas-microsoft-com:datatypes"><Description dt:dt="string">E-Prime Primary Realtime Clock</Description><StartTime><Timestamp dt:dt="int">0</Timestamp><DateUtc dt:dt="string">2017-05-18T12:16:34Z</DateUtc></StartTime><FrequencyChanges><FrequencyChange><Frequency dt:dt="r8">3312900</Frequency><Timestamp dt:dt="r8">7513000971</Timestamp><Current dt:dt="r…	75.028	2242147	2238647	2242147	2238625	1	right	-1076304829	05-18-2017	14:16:34	12:16:34	female	105944	32743	-1	32693	119136	105969	-1	105944	493464	461478	-1	461465	13				2	6	11	phaseINVFAce	phaseXPface	8	NF04	1297828	1297528	1297828	1297517	d	1297517	1295995	1297517	1295983	1522
GofDak_1024-768_new	15	3	20	<?xml version="1.0"?>\n<Clock xmlns:dt="urn:schemas-microsoft-com:datatypes"><Description dt:dt="string">E-Prime Primary Realtime Clock</Description><StartTime><Timestamp dt:dt="int">0</Timestamp><DateUtc dt:dt="string">2017-05-18T12:16:34Z</DateUtc></StartTime><FrequencyChanges><FrequencyChange><Frequency dt:dt="r8">3312900</Frequency><Timestamp dt:dt="r8">7513000971</Timestamp><Current dt:dt="r…	75.028	2242147	2238647	2242147	2238625	1	right	-1076304829	05-18-2017	14:16:34	12:16:34	female	105944	32743	-1	32693	119136	105969	-1	105944	493464	461478	-1	461465	13				2	6	11	phaseINVFAce	phaseXPface	9	NF11	1301134	1300834	1301134	1300824	l	1300824	1299074	1300824	1299063	1750
GofDak_1024-768_new	15	3	20	<?xml version="1.0"?>\n<Clock xmlns:dt="urn:schemas-microsoft-com:datatypes"><Description dt:dt="string">E-Prime Primary Realtime Clock</Description><StartTime><Timestamp dt:dt="int">0</Timestamp><DateUtc dt:dt="string">2017-05-18T12:16:34Z</DateUtc></StartTime><FrequencyChanges><FrequencyChange><Frequency dt:dt="r8">3312900</Frequency><Timestamp dt:dt="r8">7513000971</Timestamp><Current dt:dt="r…	75.028	2242147	2238647	2242147	2238625	1	right	-1076304829	05-18-2017	14:16:34	12:16:34	female	105944	32743	-1	32693	119136	105969	-1	105944	493464	461478	-1	461465	13				2	6	11	phaseINVFAce	phaseXPface	10	NF105	1304492	1304192	1304492	1304178	l	1304178	1302366	1304178	1302351	1812
GofDak_1024-768_new	15	3	20	<?xml version="1.0"?>\n<Clock xmlns:dt="urn:schemas-microsoft-com:datatypes"><Description dt:dt="string">E-Prime Primary Realtime Clock</Description><StartTime><Timestamp dt:dt="int">0</Timestamp><DateUtc dt:dt="string">2017-05-18T12:16:34Z</DateUtc></StartTime><FrequencyChanges><FrequencyChange><Frequency dt:dt="r8">3312900</Frequency><Timestamp dt:dt="r8">7513000971</Timestamp><Current dt:dt="r…	75.028	2242147	2238647	2242147	2238625	1	right	-1076304829	05-18-2017	14:16:34	12:16:34	female	105944	32743	-1	32693	119136	105969	-1	105944	493464	461478	-1	461465	13				2	6	11	phaseINVFAce	phaseXPface	11	NF27	1308318	1308018	1308318	1308014	d	1308014	1306098	1308014	1306087	1916
GofDak_1024-768_new	15	3	20	<?xml version="1.0"?>\n<Clock xmlns:dt="urn:schemas-microsoft-com:datatypes"><Description dt:dt="string">E-Prime Primary Realtime Clock</Description><StartTime><Timestamp dt:dt="int">0</Timestamp><DateUtc dt:dt="string">2017-05-18T12:16:34Z</DateUtc></StartTime><FrequencyChanges><FrequencyChange><Frequency dt:dt="r8">3312900</Frequency><Timestamp dt:dt="r8">7513000971</Timestamp><Current dt:dt="r…	75.028	2242147	2238647	2242147	2238625	1	right	-1076304829	05-18-2017	14:16:34	12:16:34	female	105944	32743	-1	32693	119136	105969	-1	105944	493464	461478	-1	461465	13				2	6	11	phaseINVFAce	phaseXPface	12	NF04	1311903	1311603	1311903	1311600	d	1311600	1309924	1311600	1309911	1676
GofDak_1024-768_new	15	3	20	<?xml version="1.0"?>\n<Clock xmlns:dt="urn:schemas-microsoft-com:datatypes"><Description dt:dt="string">E-Prime Primary Realtime Clock</Description><StartTime><Timestamp dt:dt="int">0</Timestamp><DateUtc dt:dt="string">2017-05-18T12:16:34Z</DateUtc></StartTime><FrequencyChanges><FrequencyChange><Frequency dt:dt="r8">3312900</Frequency><Timestamp dt:dt="r8">7513000971</Timestamp><Current dt:dt="r…	75.028	2242147	2238647	2242147	2238625	1	right	-1076304829	05-18-2017	14:16:34	12:16:34	female	105944	32743	-1	32693	119136	105969	-1	105944	493464	461478	-1	461465	13				2	6	11	phaseINVFAce	phaseXPface	13	NF106	1315168	1314868	1315168	1314864	l	1314864	1313242	1314864	1313231	1622
GofDak_1024-768_new	15	3	20	<?xml version="1.0"?>\n<Clock xmlns:dt="urn:schemas-microsoft-com:datatypes"><Description dt:dt="string">E-Prime Primary Realtime Clock</Description><StartTime><Timestamp dt:dt="int">0</Timestamp><DateUtc dt:dt="string">2017-05-18T12:16:34Z</DateUtc></StartTime><FrequencyChanges><FrequencyChange><Frequency dt:dt="r8">3312900</Frequency><Timestamp dt:dt="r8">7513000971</Timestamp><Current dt:dt="r…	75.028	2242147	2238647	2242147	2238625	1	right	-1076304829	05-18-2017	14:16:34	12:16:34	female	105944	32743	-1	32693	119136	105969	-1	105944	493464	461478	-1	461465	13				2	6	11	phaseINVFAce	phaseXPface	14	NF04	1318474	1318174	1318474	1318163	d	1318163	1316321	1318163	1316311	1842
GofDak_1024-768_new	15	3	20	<?xml version="1.0"?>\n<Clock xmlns:dt="urn:schemas-microsoft-com:datatypes"><Description dt:dt="string">E-Prime Primary Realtime Clock</Description><StartTime><Timestamp dt:dt="int">0</Timestamp><DateUtc dt:dt="string">2017-05-18T12:16:34Z</DateUtc></StartTime><FrequencyChanges><FrequencyChange><Frequency dt:dt="r8">3312900</Frequency><Timestamp dt:dt="r8">7513000971</Timestamp><Current dt:dt="r…	75.028	2242147	2238647	2242147	2238625	1	right	-1076304829	05-18-2017	14:16:34	12:16:34	female	105944	32743	-1	32693	119136	105969	-1	105944	493464	461478	-1	461465	13				2	6	11	phaseINVFAce	phaseXPface	15	NM09	1321806	1321506	1321806	1321502	d	1321502	1319640	1321502	1319623	1862
GofDak_1024-768_new	15	3	20	<?xml version="1.0"?>\n<Clock xmlns:dt="urn:schemas-microsoft-com:datatypes"><Description dt:dt="string">E-Prime Primary Realtime Clock</Description><StartTime><Timestamp dt:dt="int">0</Timestamp><DateUtc dt:dt="string">2017-05-18T12:16:34Z</DateUtc></StartTime><FrequencyChanges><FrequencyChange><Frequency dt:dt="r8">3312900</Frequency><Timestamp dt:dt="r8">7513000971</Timestamp><Current dt:dt="r…	75.028	2242147	2238647	2242147	2238625	1	right	-1076304829	05-18-2017	14:16:34	12:16:34	female	105944	32743	-1	32693	119136	105969	-1	105944	493464	461478	-1	461465	13				2	6	11	phaseINVFAce	phaseXPface	16	NF02	1325458	1325158	1325458	1325144	d	1325144	1323212	1325144	1323206	1932
GofDak_1024-768_new	15	3	20	<?xml version="1.0"?>\n<Clock xmlns:dt="urn:schemas-microsoft-com:datatypes"><Description dt:dt="string">E-Prime Primary Realtime Clock</Description><StartTime><Timestamp dt:dt="int">0</Timestamp><DateUtc dt:dt="string">2017-05-18T12:16:34Z</DateUtc></StartTime><FrequencyChanges><FrequencyChange><Frequency dt:dt="r8">3312900</Frequency><Timestamp dt:dt="r8">7513000971</Timestamp><Current dt:dt="r…	75.028	2242147	2238647	2242147	2238625	1	right	-1076304829	05-18-2017	14:16:34	12:16:34	female	105944	32743	-1	32693	119136	105969	-1	105944	493464	461478	-1	461465	13				2	6	11	phaseINVFAce	phaseXPface	17	NM13	1328777	1328477	1328777	1328473	d	1328473	1326877	1328473	1326870	1596
GofDak_1024-768_new	15	3	20	<?xml version="1.0"?>\n<Clock xmlns:dt="urn:schemas-microsoft-com:datatypes"><Description dt:dt="string">E-Prime Primary Realtime Clock</Description><StartTime><Timestamp dt:dt="int">0</Timestamp><DateUtc dt:dt="string">2017-05-18T12:16:34Z</DateUtc></StartTime><FrequencyChanges><FrequencyChange><Frequency dt:dt="r8">3312900</Frequency><Timestamp dt:dt="r8">7513000971</Timestamp><Current dt:dt="r…	75.028	2242147	2238647	2242147	2238625	1	right	-1076304829	05-18-2017	14:16:34	12:16:34	female	105944	32743	-1	32693	119136	105969	-1	105944	493464	461478	-1	461465	13				2	6	11	phaseINVFAce	phaseXPface	18	NF11	1331882	1331582	1331882	1331580	l	1331580	1329863	1331580	1329854	1717
GofDak_1024-768_new	15	3	20	<?xml version="1.0"?>\n<Clock xmlns:dt="urn:schemas-microsoft-com:datatypes"><Description dt:dt="string">E-Prime Primary Realtime Clock</Description><StartTime><Timestamp dt:dt="int">0</Timestamp><DateUtc dt:dt="string">2017-05-18T12:16:34Z</DateUtc></StartTime><FrequencyChanges><FrequencyChange><Frequency dt:dt="r8">3312900</Frequency><Timestamp dt:dt="r8">7513000971</Timestamp><Current dt:dt="r…	75.028	2242147	2238647	2242147	2238625	1	right	-1076304829	05-18-2017	14:16:34	12:16:34	female	105944	32743	-1	32693	119136	105969	-1	105944	493464	461478	-1	461465	13				2	6	11	phaseINVFAce	phaseXPface	19	NF02	1335041	1334741	1335041	1334733	d	1334733	1333022	1334733	1333014	1711
GofDak_1024-768_new	15	3	20	<?xml version="1.0"?>\n<Clock xmlns:dt="urn:schemas-microsoft-com:datatypes"><Description dt:dt="string">E-Prime Primary Realtime Clock</Description><StartTime><Timestamp dt:dt="int">0</Timestamp><DateUtc dt:dt="string">2017-05-18T12:16:34Z</DateUtc></StartTime><FrequencyChanges><FrequencyChange><Frequency dt:dt="r8">3312900</Frequency><Timestamp dt:dt="r8">7513000971</Timestamp><Current dt:dt="r…	75.028	2242147	2238647	2242147	2238625	1	right	-1076304829	05-18-2017	14:16:34	12:16:34	female	105944	32743	-1	32693	119136	105969	-1	105944	493464	461478	-1	461465	13				2	6	11	phaseINVFAce	phaseXPface	20	NM13	1338213	1337913	1338213	1337909	l	1337909	1336194	1337909	1336182	1715
GofDak_1024-768_new	15	3	20	<?xml version="1.0"?>\n<Clock xmlns:dt="urn:schemas-microsoft-com:datatypes"><Description dt:dt="string">E-Prime Primary Realtime Clock</Description><StartTime><Timestamp dt:dt="int">0</Timestamp><DateUtc dt:dt="string">2017-05-18T12:16:34Z</DateUtc></StartTime><FrequencyChanges><FrequencyChange><Frequency dt:dt="r8">3312900</Frequency><Timestamp dt:dt="r8">7513000971</Timestamp><Current dt:dt="r…	75.028	2242147	2238647	2242147	2238625	1	right	-1076304829	05-18-2017	14:16:34	12:16:34	female	105944	32743	-1	32693	119136	105969	-1	105944	493464	461478	-1	461465	14				1	6	12	phaseUPFAce	phaseXPface	1	NF109	1341425	1341125	1341425	1341113	l	1341113	1339299	1341113	1339286	1814
GofDak_1024-768_new	15	3	20	<?xml version="1.0"?>\n<Clock xmlns:dt="urn:schemas-microsoft-com:datatypes"><Description dt:dt="string">E-Prime Primary Realtime Clock</Description><StartTime><Timestamp dt:dt="int">0</Timestamp><DateUtc dt:dt="string">2017-05-18T12:16:34Z</DateUtc></StartTime><FrequencyChanges><FrequencyChange><Frequency dt:dt="r8">3312900</Frequency><Timestamp dt:dt="r8">7513000971</Timestamp><Current dt:dt="r…	75.028	2242147	2238647	2242147	2238625	1	right	-1076304829	05-18-2017	14:16:34	12:16:34	female	105944	32743	-1	32693	119136	105969	-1	105944	493464	461478	-1	461465	14				1	6	12	phaseUPFAce	phaseXPface	2	NF06	1344677	1344377	1344677	1344370	d	1344370	1342551	1344370	1342542	1819
GofDak_1024-768_new	15	3	20	<?xml version="1.0"?>\n<Clock xmlns:dt="urn:schemas-microsoft-com:datatypes"><Description dt:dt="string">E-Prime Primary Realtime Clock</Description><StartTime><Timestamp dt:dt="int">0</Timestamp><DateUtc dt:dt="string">2017-05-18T12:16:34Z</DateUtc></StartTime><FrequencyChanges><FrequencyChange><Frequency dt:dt="r8">3312900</Frequency><Timestamp dt:dt="r8">7513000971</Timestamp><Current dt:dt="r…	75.028	2242147	2238647	2242147	2238625	1	right	-1076304829	05-18-2017	14:16:34	12:16:34	female	105944	32743	-1	32693	119136	105969	-1	105944	493464	461478	-1	461465	14				1	6	12	phaseUPFAce	phaseXPface	3	NF06	1347823	1347523	1347823	1347520	l	1347520	1345804	1347520	1345789	1716
GofDak_1024-768_new	15	3	20	<?xml version="1.0"?>\n<Clock xmlns:dt="urn:schemas-microsoft-com:datatypes"><Description dt:dt="string">E-Prime Primary Realtime Clock</Description><StartTime><Timestamp dt:dt="int">0</Timestamp><DateUtc dt:dt="string">2017-05-18T12:16:34Z</DateUtc></StartTime><FrequencyChanges><FrequencyChange><Frequency dt:dt="r8">3312900</Frequency><Timestamp dt:dt="r8">7513000971</Timestamp><Current dt:dt="r…	75.028	2242147	2238647	2242147	2238625	1	right	-1076304829	05-18-2017	14:16:34	12:16:34	female	105944	32743	-1	32693	119136	105969	-1	105944	493464	461478	-1	461465	14				1	6	12	phaseUPFAce	phaseXPface	4	NF27	1351262	1350962	1351262	1350952	l	1350952	1349016	1350952	1349005	1936
GofDak_1024-768_new	15	3	20	<?xml version="1.0"?>\n<Clock xmlns:dt="urn:schemas-microsoft-com:datatypes"><Description dt:dt="string">E-Prime Primary Realtime Clock</Description><StartTime><Timestamp dt:dt="int">0</Timestamp><DateUtc dt:dt="string">2017-05-18T12:16:34Z</DateUtc></StartTime><FrequencyChanges><FrequencyChange><Frequency dt:dt="r8">3312900</Frequency><Timestamp dt:dt="r8">7513000971</Timestamp><Current dt:dt="r…	75.028	2242147	2238647	2242147	2238625	1	right	-1076304829	05-18-2017	14:16:34	12:16:34	female	105944	32743	-1	32693	119136	105969	-1	105944	493464	461478	-1	461465	14				1	6	12	phaseUPFAce	phaseXPface	5	NM101	1354540	1354240	1354540	1354232	l	1354232	1352401	1354232	1352389	1831
GofDak_1024-768_new	15	3	20	<?xml version="1.0"?>\n<Clock xmlns:dt="urn:schemas-microsoft-com:datatypes"><Description dt:dt="string">E-Prime Primary Realtime Clock</Description><StartTime><Timestamp dt:dt="int">0</Timestamp><DateUtc dt:dt="string">2017-05-18T12:16:34Z</DateUtc></StartTime><FrequencyChanges><FrequencyChange><Frequency dt:dt="r8">3312900</Frequency><Timestamp dt:dt="r8">7513000971</Timestamp><Current dt:dt="r…	75.028	2242147	2238647	2242147	2238625	1	right	-1076304829	05-18-2017	14:16:34	12:16:34	female	105944	32743	-1	32693	119136	105969	-1	105944	493464	461478	-1	461465	14				1	6	12	phaseUPFAce	phaseXPface	6	NF02	1357419	1357119	1357419	1357109	l	1357109	1355587	1357109	1355573	1522
GofDak_1024-768_new	15	3	20	<?xml version="1.0"?>\n<Clock xmlns:dt="urn:schemas-microsoft-com:datatypes"><Description dt:dt="string">E-Prime Primary Realtime Clock</Description><StartTime><Timestamp dt:dt="int">0</Timestamp><DateUtc dt:dt="string">2017-05-18T12:16:34Z</DateUtc></StartTime><FrequencyChanges><FrequencyChange><Frequency dt:dt="r8">3312900</Frequency><Timestamp dt:dt="r8">7513000971</Timestamp><Current dt:dt="r…	75.028	2242147	2238647	2242147	2238625	1	right	-1076304829	05-18-2017	14:16:34	12:16:34	female	105944	32743	-1	32693	119136	105969	-1	105944	493464	461478	-1	461465	14				1	6	12	phaseUPFAce	phaseXPface	7	NF06	1360805	1360505	1360805	1360500	d	1360500	1358612	1360500	1358597	1888
GofDak_1024-768_new	15	3	20	<?xml version="1.0"?>\n<Clock xmlns:dt="urn:schemas-microsoft-com:datatypes"><Description dt:dt="string">E-Prime Primary Realtime Clock</Description><StartTime><Timestamp dt:dt="int">0</Timestamp><DateUtc dt:dt="string">2017-05-18T12:16:34Z</DateUtc></StartTime><FrequencyChanges><FrequencyChange><Frequency dt:dt="r8">3312900</Frequency><Timestamp dt:dt="r8">7513000971</Timestamp><Current dt:dt="r…	75.028	2242147	2238647	2242147	2238625	1	right	-1076304829	05-18-2017	14:16:34	12:16:34	female	105944	32743	-1	32693	119136	105969	-1	105944	493464	461478	-1	461465	14				1	6	12	phaseUPFAce	phaseXPface	8	NM08	1363857	1363557	1363857	1363550	d	1363550	1361811	1363550	1361797	1739
GofDak_1024-768_new	15	3	20	<?xml version="1.0"?>\n<Clock xmlns:dt="urn:schemas-microsoft-com:datatypes"><Description dt:dt="string">E-Prime Primary Realtime Clock</Description><StartTime><Timestamp dt:dt="int">0</Timestamp><DateUtc dt:dt="string">2017-05-18T12:16:34Z</DateUtc></StartTime><FrequencyChanges><FrequencyChange><Frequency dt:dt="r8">3312900</Frequency><Timestamp dt:dt="r8">7513000971</Timestamp><Current dt:dt="r…	75.028	2242147	2238647	2242147	2238625	1	right	-1076304829	05-18-2017	14:16:34	12:16:34	female	105944	32743	-1	32693	119136	105969	-1	105944	493464	461478	-1	461465	14				1	6	12	phaseUPFAce	phaseXPface	9	NF02	1366869	1366569	1366869	1366555	l	1366555	1364903	1366555	1364893	1652
GofDak_1024-768_new	15	3	20	<?xml version="1.0"?>\n<Clock xmlns:dt="urn:schemas-microsoft-com:datatypes"><Description dt:dt="string">E-Prime Primary Realtime Clock</Description><StartTime><Timestamp dt:dt="int">0</Timestamp><DateUtc dt:dt="string">2017-05-18T12:16:34Z</DateUtc></StartTime><FrequencyChanges><FrequencyChange><Frequency dt:dt="r8">3312900</Frequency><Timestamp dt:dt="r8">7513000971</Timestamp><Current dt:dt="r…	75.028	2242147	2238647	2242147	2238625	1	right	-1076304829	05-18-2017	14:16:34	12:16:34	female	105944	32743	-1	32693	119136	105969	-1	105944	493464	461478	-1	461465	14				1	6	12	phaseUPFAce	phaseXPface	10	NM02	1369881	1369581	1369881	1369568	l	1369568	1367942	1369568	1367925	1626
GofDak_1024-768_new	15	3	20	<?xml version="1.0"?>\n<Clock xmlns:dt="urn:schemas-microsoft-com:datatypes"><Description dt:dt="string">E-Prime Primary Realtime Clock</Description><StartTime><Timestamp dt:dt="int">0</Timestamp><DateUtc dt:dt="string">2017-05-18T12:16:34Z</DateUtc></StartTime><FrequencyChanges><FrequencyChange><Frequency dt:dt="r8">3312900</Frequency><Timestamp dt:dt="r8">7513000971</Timestamp><Current dt:dt="r…	75.028	2242147	2238647	2242147	2238625	1	right	-1076304829	05-18-2017	14:16:34	12:16:34	female	105944	32743	-1	32693	119136	105969	-1	105944	493464	461478	-1	461465	14				1	6	12	phaseUPFAce	phaseXPface	11	NM13	1373147	1372847	1373147	1372832	l	1372832	1370874	1372832	1370860	1958
GofDak_1024-768_new	15	3	20	<?xml version="1.0"?>\n<Clock xmlns:dt="urn:schemas-microsoft-com:datatypes"><Description dt:dt="string">E-Prime Primary Realtime Clock</Description><StartTime><Timestamp dt:dt="int">0</Timestamp><DateUtc dt:dt="string">2017-05-18T12:16:34Z</DateUtc></StartTime><FrequencyChanges><FrequencyChange><Frequency dt:dt="r8">3312900</Frequency><Timestamp dt:dt="r8">7513000971</Timestamp><Current dt:dt="r…	75.028	2242147	2238647	2242147	2238625	1	right	-1076304829	05-18-2017	14:16:34	12:16:34	female	105944	32743	-1	32693	119136	105969	-1	105944	493464	461478	-1	461465	14				1	6	12	phaseUPFAce	phaseXPface	12	NF04	1376119	1375819	1376119	1375811	l	1375811	1374220	1375811	1374212	1591
GofDak_1024-768_new	15	3	20	<?xml version="1.0"?>\n<Clock xmlns:dt="urn:schemas-microsoft-com:datatypes"><Description dt:dt="string">E-Prime Primary Realtime Clock</Description><StartTime><Timestamp dt:dt="int">0</Timestamp><DateUtc dt:dt="string">2017-05-18T12:16:34Z</DateUtc></StartTime><FrequencyChanges><FrequencyChange><Frequency dt:dt="r8">3312900</Frequency><Timestamp dt:dt="r8">7513000971</Timestamp><Current dt:dt="r…	75.028	2242147	2238647	2242147	2238625	1	right	-1076304829	05-18-2017	14:16:34	12:16:34	female	105944	32743	-1	32693	119136	105969	-1	105944	493464	461478	-1	461465	14				1	6	12	phaseUPFAce	phaseXPface	13	NM13	1379505	1379205	1379505	1379195	l	1379195	1377525	1379195	1377516	1670
GofDak_1024-768_new	15	3	20	<?xml version="1.0"?>\n<Clock xmlns:dt="urn:schemas-microsoft-com:datatypes"><Description dt:dt="string">E-Prime Primary Realtime Clock</Description><StartTime><Timestamp dt:dt="int">0</Timestamp><DateUtc dt:dt="string">2017-05-18T12:16:34Z</DateUtc></StartTime><FrequencyChanges><FrequencyChange><Frequency dt:dt="r8">3312900</Frequency><Timestamp dt:dt="r8">7513000971</Timestamp><Current dt:dt="r…	75.028	2242147	2238647	2242147	2238625	1	right	-1076304829	05-18-2017	14:16:34	12:16:34	female	105944	32743	-1	32693	119136	105969	-1	105944	493464	461478	-1	461465	14				1	6	12	phaseUPFAce	phaseXPface	14	NM02	1382623	1382323	1382623	1382314	l	1382314	1380724	1382314	1380716	1590
GofDak_1024-768_new	15	3	20	<?xml version="1.0"?>\n<Clock xmlns:dt="urn:schemas-microsoft-com:datatypes"><Description dt:dt="string">E-Prime Primary Realtime Clock</Description><StartTime><Timestamp dt:dt="int">0</Timestamp><DateUtc dt:dt="string">2017-05-18T12:16:34Z</DateUtc></StartTime><FrequencyChanges><FrequencyChange><Frequency dt:dt="r8">3312900</Frequency><Timestamp dt:dt="r8">7513000971</Timestamp><Current dt:dt="r…	75.028	2242147	2238647	2242147	2238625	1	right	-1076304829	05-18-2017	14:16:34	12:16:34	female	105944	32743	-1	32693	119136	105969	-1	105944	493464	461478	-1	461465	14				1	6	12	phaseUPFAce	phaseXPface	15	NF11	1386009	1385709	1386009	1385698	l	1385698	1383776	1385698	1383764	1922
GofDak_1024-768_new	15	3	20	<?xml version="1.0"?>\n<Clock xmlns:dt="urn:schemas-microsoft-com:datatypes"><Description dt:dt="string">E-Prime Primary Realtime Clock</Description><StartTime><Timestamp dt:dt="int">0</Timestamp><DateUtc dt:dt="string">2017-05-18T12:16:34Z</DateUtc></StartTime><FrequencyChanges><FrequencyChange><Frequency dt:dt="r8">3312900</Frequency><Timestamp dt:dt="r8">7513000971</Timestamp><Current dt:dt="r…	75.028	2242147	2238647	2242147	2238625	1	right	-1076304829	05-18-2017	14:16:34	12:16:34	female	105944	32743	-1	32693	119136	105969	-1	105944	493464	461478	-1	461465	14				1	6	12	phaseUPFAce	phaseXPface	16	NM101	1389168	1388868	1389168	1388861	l	1388861	1387215	1388861	1387204	1646
GofDak_1024-768_new	15	3	20	<?xml version="1.0"?>\n<Clock xmlns:dt="urn:schemas-microsoft-com:datatypes"><Description dt:dt="string">E-Prime Primary Realtime Clock</Description><StartTime><Timestamp dt:dt="int">0</Timestamp><DateUtc dt:dt="string">2017-05-18T12:16:34Z</DateUtc></StartTime><FrequencyChanges><FrequencyChange><Frequency dt:dt="r8">3312900</Frequency><Timestamp dt:dt="r8">7513000971</Timestamp><Current dt:dt="r…	75.028	2242147	2238647	2242147	2238625	1	right	-1076304829	05-18-2017	14:16:34	12:16:34	female	105944	32743	-1	32693	119136	105969	-1	105944	493464	461478	-1	461465	14				1	6	12	phaseUPFAce	phaseXPface	17	NM09	1392526	1392226	1392526	1392222	d	1392222	1390267	1392222	1390260	1955
GofDak_1024-768_new	15	3	20	<?xml version="1.0"?>\n<Clock xmlns:dt="urn:schemas-microsoft-com:datatypes"><Description dt:dt="string">E-Prime Primary Realtime Clock</Description><StartTime><Timestamp dt:dt="int">0</Timestamp><DateUtc dt:dt="string">2017-05-18T12:16:34Z</DateUtc></StartTime><FrequencyChanges><FrequencyChange><Frequency dt:dt="r8">3312900</Frequency><Timestamp dt:dt="r8">7513000971</Timestamp><Current dt:dt="r…	75.028	2242147	2238647	2242147	2238625	1	right	-1076304829	05-18-2017	14:16:34	12:16:34	female	105944	32743	-1	32693	119136	105969	-1	105944	493464	461478	-1	461465	14				1	6	12	phaseUPFAce	phaseXPface	18	NF106	1395312	1395012	1395312	1395001	d	1395001	1393493	1395001	1393483	1508
GofDak_1024-768_new	15	3	20	<?xml version="1.0"?>\n<Clock xmlns:dt="urn:schemas-microsoft-com:datatypes"><Description dt:dt="string">E-Prime Primary Realtime Clock</Description><StartTime><Timestamp dt:dt="int">0</Timestamp><DateUtc dt:dt="string">2017-05-18T12:16:34Z</DateUtc></StartTime><FrequencyChanges><FrequencyChange><Frequency dt:dt="r8">3312900</Frequency><Timestamp dt:dt="r8">7513000971</Timestamp><Current dt:dt="r…	75.028	2242147	2238647	2242147	2238625	1	right	-1076304829	05-18-2017	14:16:34	12:16:34	female	105944	32743	-1	32693	119136	105969	-1	105944	493464	461478	-1	461465	14				1	6	12	phaseUPFAce	phaseXPface	19	NF105	1398431	1398131	1398431	1398122	l	1398122	1396505	1398122	1396499	1617
GofDak_1024-768_new	15	3	20	<?xml version="1.0"?>\n<Clock xmlns:dt="urn:schemas-microsoft-com:datatypes"><Description dt:dt="string">E-Prime Primary Realtime Clock</Description><StartTime><Timestamp dt:dt="int">0</Timestamp><DateUtc dt:dt="string">2017-05-18T12:16:34Z</DateUtc></StartTime><FrequencyChanges><FrequencyChange><Frequency dt:dt="r8">3312900</Frequency><Timestamp dt:dt="r8">7513000971</Timestamp><Current dt:dt="r…	75.028	2242147	2238647	2242147	2238625	1	right	-1076304829	05-18-2017	14:16:34	12:16:34	female	105944	32743	-1	32693	119136	105969	-1	105944	493464	461478	-1	461465	14				1	6	12	phaseUPFAce	phaseXPface	20	NM08	1401963	1401663	1401963	1401661	d	1401661	1399810	1401661	1399795	1851
GofDak_1024-768_new	15	3	20	<?xml version="1.0"?>\n<Clock xmlns:dt="urn:schemas-microsoft-com:datatypes"><Description dt:dt="string">E-Prime Primary Realtime Clock</Description><StartTime><Timestamp dt:dt="int">0</Timestamp><DateUtc dt:dt="string">2017-05-18T12:16:34Z</DateUtc></StartTime><FrequencyChanges><FrequencyChange><Frequency dt:dt="r8">3312900</Frequency><Timestamp dt:dt="r8">7513000971</Timestamp><Current dt:dt="r…	75.028	2242147	2238647	2242147	2238625	1	right	-1076304829	05-18-2017	14:16:34	12:16:34	female	105944	32743	-1	32693	119136	105969	-1	105944	493464	461478	-1	461465	15				1	7	13	phaseUPFAce	phaseXPface	1	NM08	1418450	1418150	1418450	1418137	l	1418137	1416511	1418137	1416498	1626
GofDak_1024-768_new	15	3	20	<?xml version="1.0"?>\n<Clock xmlns:dt="urn:schemas-microsoft-com:datatypes"><Description dt:dt="string">E-Prime Primary Realtime Clock</Description><StartTime><Timestamp dt:dt="int">0</Timestamp><DateUtc dt:dt="string">2017-05-18T12:16:34Z</DateUtc></StartTime><FrequencyChanges><FrequencyChange><Frequency dt:dt="r8">3312900</Frequency><Timestamp dt:dt="r8">7513000971</Timestamp><Current dt:dt="r…	75.028	2242147	2238647	2242147	2238625	1	right	-1076304829	05-18-2017	14:16:34	12:16:34	female	105944	32743	-1	32693	119136	105969	-1	105944	493464	461478	-1	461465	15				1	7	13	phaseUPFAce	phaseXPface	2	NF109	1421849	1421549	1421849	1421541	d	1421541	1419816	1421541	1419802	1725
GofDak_1024-768_new	15	3	20	<?xml version="1.0"?>\n<Clock xmlns:dt="urn:schemas-microsoft-com:datatypes"><Description dt:dt="string">E-Prime Primary Realtime Clock</Description><StartTime><Timestamp dt:dt="int">0</Timestamp><DateUtc dt:dt="string">2017-05-18T12:16:34Z</DateUtc></StartTime><FrequencyChanges><FrequencyChange><Frequency dt:dt="r8">3312900</Frequency><Timestamp dt:dt="r8">7513000971</Timestamp><Current dt:dt="r…	75.028	2242147	2238647	2242147	2238625	1	right	-1076304829	05-18-2017	14:16:34	12:16:34	female	105944	32743	-1	32693	119136	105969	-1	105944	493464	461478	-1	461465	15				1	7	13	phaseUPFAce	phaseXPface	3	NM13	1425154	1424854	1425154	1424849	d	1424849	1422882	1424849	1422866	1967
GofDak_1024-768_new	15	3	20	<?xml version="1.0"?>\n<Clock xmlns:dt="urn:schemas-microsoft-com:datatypes"><Description dt:dt="string">E-Prime Primary Realtime Clock</Description><StartTime><Timestamp dt:dt="int">0</Timestamp><DateUtc dt:dt="string">2017-05-18T12:16:34Z</DateUtc></StartTime><FrequencyChanges><FrequencyChange><Frequency dt:dt="r8">3312900</Frequency><Timestamp dt:dt="r8">7513000971</Timestamp><Current dt:dt="r…	75.028	2242147	2238647	2242147	2238625	1	right	-1076304829	05-18-2017	14:16:34	12:16:34	female	105944	32743	-1	32693	119136	105969	-1	105944	493464	461478	-1	461465	15				1	7	13	phaseUPFAce	phaseXPface	4	NF27	1428540	1428240	1428540	1428236	l	1428236	1426454	1428236	1426442	1782
GofDak_1024-768_new	15	3	20	<?xml version="1.0"?>\n<Clock xmlns:dt="urn:schemas-microsoft-com:datatypes"><Description dt:dt="string">E-Prime Primary Realtime Clock</Description><StartTime><Timestamp dt:dt="int">0</Timestamp><DateUtc dt:dt="string">2017-05-18T12:16:34Z</DateUtc></StartTime><FrequencyChanges><FrequencyChange><Frequency dt:dt="r8">3312900</Frequency><Timestamp dt:dt="r8">7513000971</Timestamp><Current dt:dt="r…	75.028	2242147	2238647	2242147	2238625	1	right	-1076304829	05-18-2017	14:16:34	12:16:34	female	105944	32743	-1	32693	119136	105969	-1	105944	493464	461478	-1	461465	15				1	7	13	phaseUPFAce	phaseXPface	5	NM02	1431819	1431519	1431819	1431510	d	1431510	1429639	1431510	1429634	1871
GofDak_1024-768_new	15	3	20	<?xml version="1.0"?>\n<Clock xmlns:dt="urn:schemas-microsoft-com:datatypes"><Description dt:dt="string">E-Prime Primary Realtime Clock</Description><StartTime><Timestamp dt:dt="int">0</Timestamp><DateUtc dt:dt="string">2017-05-18T12:16:34Z</DateUtc></StartTime><FrequencyChanges><FrequencyChange><Frequency dt:dt="r8">3312900</Frequency><Timestamp dt:dt="r8">7513000971</Timestamp><Current dt:dt="r…	75.028	2242147	2238647	2242147	2238625	1	right	-1076304829	05-18-2017	14:16:34	12:16:34	female	105944	32743	-1	32693	119136	105969	-1	105944	493464	461478	-1	461465	15				1	7	13	phaseUPFAce	phaseXPface	6	NM10	1435591	1435291	1435591	1435284	l	1435284	1433718	1435284	1433706	1566
GofDak_1024-768_new	15	3	20	<?xml version="1.0"?>\n<Clock xmlns:dt="urn:schemas-microsoft-com:datatypes"><Description dt:dt="string">E-Prime Primary Realtime Clock</Description><StartTime><Timestamp dt:dt="int">0</Timestamp><DateUtc dt:dt="string">2017-05-18T12:16:34Z</DateUtc></StartTime><FrequencyChanges><FrequencyChange><Frequency dt:dt="r8">3312900</Frequency><Timestamp dt:dt="r8">7513000971</Timestamp><Current dt:dt="r…	75.028	2242147	2238647	2242147	2238625	1	right	-1076304829	05-18-2017	14:16:34	12:16:34	female	105944	32743	-1	32693	119136	105969	-1	105944	493464	461478	-1	461465	15				1	7	13	phaseUPFAce	phaseXPface	7	NF09	1439029	1438729	1439029	1438726	l	1438726	1436877	1438726	1436866	1849
GofDak_1024-768_new	15	3	20	<?xml version="1.0"?>\n<Clock xmlns:dt="urn:schemas-microsoft-com:datatypes"><Description dt:dt="string">E-Prime Primary Realtime Clock</Description><StartTime><Timestamp dt:dt="int">0</Timestamp><DateUtc dt:dt="string">2017-05-18T12:16:34Z</DateUtc></StartTime><FrequencyChanges><FrequencyChange><Frequency dt:dt="r8">3312900</Frequency><Timestamp dt:dt="r8">7513000971</Timestamp><Current dt:dt="r…	75.028	2242147	2238647	2242147	2238625	1	right	-1076304829	05-18-2017	14:16:34	12:16:34	female	105944	32743	-1	32693	119136	105969	-1	105944	493464	461478	-1	461465	15				1	7	13	phaseUPFAce	phaseXPface	8	NM08	1442308	1442008	1442308	1441995	l	1441995	1440275	1441995	1440258	1720
GofDak_1024-768_new	15	3	20	<?xml version="1.0"?>\n<Clock xmlns:dt="urn:schemas-microsoft-com:datatypes"><Description dt:dt="string">E-Prime Primary Realtime Clock</Description><StartTime><Timestamp dt:dt="int">0</Timestamp><DateUtc dt:dt="string">2017-05-18T12:16:34Z</DateUtc></StartTime><FrequencyChanges><FrequencyChange><Frequency dt:dt="r8">3312900</Frequency><Timestamp dt:dt="r8">7513000971</Timestamp><Current dt:dt="r…	75.028	2242147	2238647	2242147	2238625	1	right	-1076304829	05-18-2017	14:16:34	12:16:34	female	105944	32743	-1	32693	119136	105969	-1	105944	493464	461478	-1	461465	15				1	7	13	phaseUPFAce	phaseXPface	9	NM08	1445520	1445220	1445520	1445214	d	1445214	1443407	1445214	1443401	1807
GofDak_1024-768_new	15	3	20	<?xml version="1.0"?>\n<Clock xmlns:dt="urn:schemas-microsoft-com:datatypes"><Description dt:dt="string">E-Prime Primary Realtime Clock</Description><StartTime><Timestamp dt:dt="int">0</Timestamp><DateUtc dt:dt="string">2017-05-18T12:16:34Z</DateUtc></StartTime><FrequencyChanges><FrequencyChange><Frequency dt:dt="r8">3312900</Frequency><Timestamp dt:dt="r8">7513000971</Timestamp><Current dt:dt="r…	75.028	2242147	2238647	2242147	2238625	1	right	-1076304829	05-18-2017	14:16:34	12:16:34	female	105944	32743	-1	32693	119136	105969	-1	105944	493464	461478	-1	461465	15				1	7	13	phaseUPFAce	phaseXPface	10	NM03	1448839	1448539	1448839	1448528	l	1448528	1446727	1448528	1446721	1801
GofDak_1024-768_new	15	3	20	<?xml version="1.0"?>\n<Clock xmlns:dt="urn:schemas-microsoft-com:datatypes"><Description dt:dt="string">E-Prime Primary Realtime Clock</Description><StartTime><Timestamp dt:dt="int">0</Timestamp><DateUtc dt:dt="string">2017-05-18T12:16:34Z</DateUtc></StartTime><FrequencyChanges><FrequencyChange><Frequency dt:dt="r8">3312900</Frequency><Timestamp dt:dt="r8">7513000971</Timestamp><Current dt:dt="r…	75.028	2242147	2238647	2242147	2238625	1	right	-1076304829	05-18-2017	14:16:34	12:16:34	female	105944	32743	-1	32693	119136	105969	-1	105944	493464	461478	-1	461465	15				1	7	13	phaseUPFAce	phaseXPface	11	NM10	1452118	1451818	1452118	1451813	l	1451813	1449912	1451813	1449897	1901
GofDak_1024-768_new	15	3	20	<?xml version="1.0"?>\n<Clock xmlns:dt="urn:schemas-microsoft-com:datatypes"><Description dt:dt="string">E-Prime Primary Realtime Clock</Description><StartTime><Timestamp dt:dt="int">0</Timestamp><DateUtc dt:dt="string">2017-05-18T12:16:34Z</DateUtc></StartTime><FrequencyChanges><FrequencyChange><Frequency dt:dt="r8">3312900</Frequency><Timestamp dt:dt="r8">7513000971</Timestamp><Current dt:dt="r…	75.028	2242147	2238647	2242147	2238625	1	right	-1076304829	05-18-2017	14:16:34	12:16:34	female	105944	32743	-1	32693	119136	105969	-1	105944	493464	461478	-1	461465	15				1	7	13	phaseUPFAce	phaseXPface	12	NM13	1455716	1455416	1455716	1455410	l	1455410	1453457	1455410	1453441	1953
GofDak_1024-768_new	15	3	20	<?xml version="1.0"?>\n<Clock xmlns:dt="urn:schemas-microsoft-com:datatypes"><Description dt:dt="string">E-Prime Primary Realtime Clock</Description><StartTime><Timestamp dt:dt="int">0</Timestamp><DateUtc dt:dt="string">2017-05-18T12:16:34Z</DateUtc></StartTime><FrequencyChanges><FrequencyChange><Frequency dt:dt="r8">3312900</Frequency><Timestamp dt:dt="r8">7513000971</Timestamp><Current dt:dt="r…	75.028	2242147	2238647	2242147	2238625	1	right	-1076304829	05-18-2017	14:16:34	12:16:34	female	105944	32743	-1	32693	119136	105969	-1	105944	493464	461478	-1	461465	15				1	7	13	phaseUPFAce	phaseXPface	13	NM05	1459075	1458775	1459075	1458760	l	1458760	1456882	1458760	1456865	1878
GofDak_1024-768_new	15	3	20	<?xml version="1.0"?>\n<Clock xmlns:dt="urn:schemas-microsoft-com:datatypes"><Description dt:dt="string">E-Prime Primary Realtime Clock</Description><StartTime><Timestamp dt:dt="int">0</Timestamp><DateUtc dt:dt="string">2017-05-18T12:16:34Z</DateUtc></StartTime><FrequencyChanges><FrequencyChange><Frequency dt:dt="r8">3312900</Frequency><Timestamp dt:dt="r8">7513000971</Timestamp><Current dt:dt="r…	75.028	2242147	2238647	2242147	2238625	1	right	-1076304829	05-18-2017	14:16:34	12:16:34	female	105944	32743	-1	32693	119136	105969	-1	105944	493464	461478	-1	461465	15				1	7	13	phaseUPFAce	phaseXPface	14	NM03	1462461	1462161	1462461	1462157	d	1462157	1460495	1462157	1460481	1662
GofDak_1024-768_new	15	3	20	<?xml version="1.0"?>\n<Clock xmlns:dt="urn:schemas-microsoft-com:datatypes"><Description dt:dt="string">E-Prime Primary Realtime Clock</Description><StartTime><Timestamp dt:dt="int">0</Timestamp><DateUtc dt:dt="string">2017-05-18T12:16:34Z</DateUtc></StartTime><FrequencyChanges><FrequencyChange><Frequency dt:dt="r8">3312900</Frequency><Timestamp dt:dt="r8">7513000971</Timestamp><Current dt:dt="r…	75.028	2242147	2238647	2242147	2238625	1	right	-1076304829	05-18-2017	14:16:34	12:16:34	female	105944	32743	-1	32693	119136	105969	-1	105944	493464	461478	-1	461465	15				1	7	13	phaseUPFAce	phaseXPface	15	NF01	1465766	1465466	1465766	1465453	l	1465453	1463627	1465453	1463609	1826
GofDak_1024-768_new	15	3	20	<?xml version="1.0"?>\n<Clock xmlns:dt="urn:schemas-microsoft-com:datatypes"><Description dt:dt="string">E-Prime Primary Realtime Clock</Description><StartTime><Timestamp dt:dt="int">0</Timestamp><DateUtc dt:dt="string">2017-05-18T12:16:34Z</DateUtc></StartTime><FrequencyChanges><FrequencyChange><Frequency dt:dt="r8">3312900</Frequency><Timestamp dt:dt="r8">7513000971</Timestamp><Current dt:dt="r…	75.028	2242147	2238647	2242147	2238625	1	right	-1076304829	05-18-2017	14:16:34	12:16:34	female	105944	32743	-1	32693	119136	105969	-1	105944	493464	461478	-1	461465	15				1	7	13	phaseUPFAce	phaseXPface	16	NM101	1469085	1468785	1469085	1468780	l	1468780	1467065	1468780	1467048	1715
GofDak_1024-768_new	15	3	20	<?xml version="1.0"?>\n<Clock xmlns:dt="urn:schemas-microsoft-com:datatypes"><Description dt:dt="string">E-Prime Primary Realtime Clock</Description><StartTime><Timestamp dt:dt="int">0</Timestamp><DateUtc dt:dt="string">2017-05-18T12:16:34Z</DateUtc></StartTime><FrequencyChanges><FrequencyChange><Frequency dt:dt="r8">3312900</Frequency><Timestamp dt:dt="r8">7513000971</Timestamp><Current dt:dt="r…	75.028	2242147	2238647	2242147	2238625	1	right	-1076304829	05-18-2017	14:16:34	12:16:34	female	105944	32743	-1	32693	119136	105969	-1	105944	493464	461478	-1	461465	15				1	7	13	phaseUPFAce	phaseXPface	17	NF11	1472257	1471957	1472257	1471953	d	1471953	1470158	1471953	1470152	1795
GofDak_1024-768_new	15	3	20	<?xml version="1.0"?>\n<Clock xmlns:dt="urn:schemas-microsoft-com:datatypes"><Description dt:dt="string">E-Prime Primary Realtime Clock</Description><StartTime><Timestamp dt:dt="int">0</Timestamp><DateUtc dt:dt="string">2017-05-18T12:16:34Z</DateUtc></StartTime><FrequencyChanges><FrequencyChange><Frequency dt:dt="r8">3312900</Frequency><Timestamp dt:dt="r8">7513000971</Timestamp><Current dt:dt="r…	75.028	2242147	2238647	2242147	2238625	1	right	-1076304829	05-18-2017	14:16:34	12:16:34	female	105944	32743	-1	32693	119136	105969	-1	105944	493464	461478	-1	461465	15				1	7	13	phaseUPFAce	phaseXPface	18	NF106	1475349	1475049	1475349	1475046	l	1475046	1473303	1475046	1473288	1743
GofDak_1024-768_new	15	3	20	<?xml version="1.0"?>\n<Clock xmlns:dt="urn:schemas-microsoft-com:datatypes"><Description dt:dt="string">E-Prime Primary Realtime Clock</Description><StartTime><Timestamp dt:dt="int">0</Timestamp><DateUtc dt:dt="string">2017-05-18T12:16:34Z</DateUtc></StartTime><FrequencyChanges><FrequencyChange><Frequency dt:dt="r8">3312900</Frequency><Timestamp dt:dt="r8">7513000971</Timestamp><Current dt:dt="r…	75.028	2242147	2238647	2242147	2238625	1	right	-1076304829	05-18-2017	14:16:34	12:16:34	female	105944	32743	-1	32693	119136	105969	-1	105944	493464	461478	-1	461465	15				1	7	13	phaseUPFAce	phaseXPface	19	NM21	1478255	1477955	1478255	1477950	d	1477950	1476369	1477950	1476360	1581
GofDak_1024-768_new	15	3	20	<?xml version="1.0"?>\n<Clock xmlns:dt="urn:schemas-microsoft-com:datatypes"><Description dt:dt="string">E-Prime Primary Realtime Clock</Description><StartTime><Timestamp dt:dt="int">0</Timestamp><DateUtc dt:dt="string">2017-05-18T12:16:34Z</DateUtc></StartTime><FrequencyChanges><FrequencyChange><Frequency dt:dt="r8">3312900</Frequency><Timestamp dt:dt="r8">7513000971</Timestamp><Current dt:dt="r…	75.028	2242147	2238647	2242147	2238625	1	right	-1076304829	05-18-2017	14:16:34	12:16:34	female	105944	32743	-1	32693	119136	105969	-1	105944	493464	461478	-1	461465	15				1	7	13	phaseUPFAce	phaseXPface	20	NM13	1481480	1481180	1481480	1481178	d	1481178	1479314	1481178	1479304	1864
GofDak_1024-768_new	15	3	20	<?xml version="1.0"?>\n<Clock xmlns:dt="urn:schemas-microsoft-com:datatypes"><Description dt:dt="string">E-Prime Primary Realtime Clock</Description><StartTime><Timestamp dt:dt="int">0</Timestamp><DateUtc dt:dt="string">2017-05-18T12:16:34Z</DateUtc></StartTime><FrequencyChanges><FrequencyChange><Frequency dt:dt="r8">3312900</Frequency><Timestamp dt:dt="r8">7513000971</Timestamp><Current dt:dt="r…	75.028	2242147	2238647	2242147	2238625	1	right	-1076304829	05-18-2017	14:16:34	12:16:34	female	105944	32743	-1	32693	119136	105969	-1	105944	493464	461478	-1	461465	16				2	7	14	phaseINVFAce	phaseXPface	1	NM02	1484599	1484299	1484599	1484293	l	1484293	1482566	1484293	1482560	1727
GofDak_1024-768_new	15	3	20	<?xml version="1.0"?>\n<Clock xmlns:dt="urn:schemas-microsoft-com:datatypes"><Description dt:dt="string">E-Prime Primary Realtime Clock</Description><StartTime><Timestamp dt:dt="int">0</Timestamp><DateUtc dt:dt="string">2017-05-18T12:16:34Z</DateUtc></StartTime><FrequencyChanges><FrequencyChange><Frequency dt:dt="r8">3312900</Frequency><Timestamp dt:dt="r8">7513000971</Timestamp><Current dt:dt="r…	75.028	2242147	2238647	2242147	2238625	1	right	-1076304829	05-18-2017	14:16:34	12:16:34	female	105944	32743	-1	32693	119136	105969	-1	105944	493464	461478	-1	461465	16				2	7	14	phaseINVFAce	phaseXPface	2	NM08	1488024	1487724	1488024	1487712	l	1487712	1486072	1487712	1486056	1640
GofDak_1024-768_new	15	3	20	<?xml version="1.0"?>\n<Clock xmlns:dt="urn:schemas-microsoft-com:datatypes"><Description dt:dt="string">E-Prime Primary Realtime Clock</Description><StartTime><Timestamp dt:dt="int">0</Timestamp><DateUtc dt:dt="string">2017-05-18T12:16:34Z</DateUtc></StartTime><FrequencyChanges><FrequencyChange><Frequency dt:dt="r8">3312900</Frequency><Timestamp dt:dt="r8">7513000971</Timestamp><Current dt:dt="r…	75.028	2242147	2238647	2242147	2238625	1	right	-1076304829	05-18-2017	14:16:34	12:16:34	female	105944	32743	-1	32693	119136	105969	-1	105944	493464	461478	-1	461465	16				2	7	14	phaseINVFAce	phaseXPface	3	NM08	1491490	1491190	1491490	1491186	d	1491186	1489430	1491186	1489416	1756
GofDak_1024-768_new	15	3	20	<?xml version="1.0"?>\n<Clock xmlns:dt="urn:schemas-microsoft-com:datatypes"><Description dt:dt="string">E-Prime Primary Realtime Clock</Description><StartTime><Timestamp dt:dt="int">0</Timestamp><DateUtc dt:dt="string">2017-05-18T12:16:34Z</DateUtc></StartTime><FrequencyChanges><FrequencyChange><Frequency dt:dt="r8">3312900</Frequency><Timestamp dt:dt="r8">7513000971</Timestamp><Current dt:dt="r…	75.028	2242147	2238647	2242147	2238625	1	right	-1076304829	05-18-2017	14:16:34	12:16:34	female	105944	32743	-1	32693	119136	105969	-1	105944	493464	461478	-1	461465	16				2	7	14	phaseINVFAce	phaseXPface	4	NF109	1494635	1494335	1494635	1494328	d	1494328	1492696	1494328	1492679	1632
GofDak_1024-768_new	15	3	20	<?xml version="1.0"?>\n<Clock xmlns:dt="urn:schemas-microsoft-com:datatypes"><Description dt:dt="string">E-Prime Primary Realtime Clock</Description><StartTime><Timestamp dt:dt="int">0</Timestamp><DateUtc dt:dt="string">2017-05-18T12:16:34Z</DateUtc></StartTime><FrequencyChanges><FrequencyChange><Frequency dt:dt="r8">3312900</Frequency><Timestamp dt:dt="r8">7513000971</Timestamp><Current dt:dt="r…	75.028	2242147	2238647	2242147	2238625	1	right	-1076304829	05-18-2017	14:16:34	12:16:34	female	105944	32743	-1	32693	119136	105969	-1	105944	493464	461478	-1	461465	16				2	7	14	phaseINVFAce	phaseXPface	5	NF11	1497941	1497641	1497941	1497628	l	1497628	1495708	1497628	1495695	1920
GofDak_1024-768_new	15	3	20	<?xml version="1.0"?>\n<Clock xmlns:dt="urn:schemas-microsoft-com:datatypes"><Description dt:dt="string">E-Prime Primary Realtime Clock</Description><StartTime><Timestamp dt:dt="int">0</Timestamp><DateUtc dt:dt="string">2017-05-18T12:16:34Z</DateUtc></StartTime><FrequencyChanges><FrequencyChange><Frequency dt:dt="r8">3312900</Frequency><Timestamp dt:dt="r8">7513000971</Timestamp><Current dt:dt="r…	75.028	2242147	2238647	2242147	2238625	1	right	-1076304829	05-18-2017	14:16:34	12:16:34	female	105944	32743	-1	32693	119136	105969	-1	105944	493464	461478	-1	461465	16				2	7	14	phaseINVFAce	phaseXPface	6	NM04	1500913	1500613	1500913	1500598	l	1500598	1498960	1500598	1498951	1638
GofDak_1024-768_new	15	3	20	<?xml version="1.0"?>\n<Clock xmlns:dt="urn:schemas-microsoft-com:datatypes"><Description dt:dt="string">E-Prime Primary Realtime Clock</Description><StartTime><Timestamp dt:dt="int">0</Timestamp><DateUtc dt:dt="string">2017-05-18T12:16:34Z</DateUtc></StartTime><FrequencyChanges><FrequencyChange><Frequency dt:dt="r8">3312900</Frequency><Timestamp dt:dt="r8">7513000971</Timestamp><Current dt:dt="r…	75.028	2242147	2238647	2242147	2238625	1	right	-1076304829	05-18-2017	14:16:34	12:16:34	female	105944	32743	-1	32693	119136	105969	-1	105944	493464	461478	-1	461465	16				2	7	14	phaseINVFAce	phaseXPface	7	NF27	1504738	1504438	1504738	1504436	d	1504436	1502892	1504436	1502879	1544
GofDak_1024-768_new	15	3	20	<?xml version="1.0"?>\n<Clock xmlns:dt="urn:schemas-microsoft-com:datatypes"><Description dt:dt="string">E-Prime Primary Realtime Clock</Description><StartTime><Timestamp dt:dt="int">0</Timestamp><DateUtc dt:dt="string">2017-05-18T12:16:34Z</DateUtc></StartTime><FrequencyChanges><FrequencyChange><Frequency dt:dt="r8">3312900</Frequency><Timestamp dt:dt="r8">7513000971</Timestamp><Current dt:dt="r…	75.028	2242147	2238647	2242147	2238625	1	right	-1076304829	05-18-2017	14:16:34	12:16:34	female	105944	32743	-1	32693	119136	105969	-1	105944	493464	461478	-1	461465	16				2	7	14	phaseINVFAce	phaseXPface	8	NF06	1507990	1507690	1507990	1507685	d	1507685	1505878	1507685	1505871	1807
GofDak_1024-768_new	15	3	20	<?xml version="1.0"?>\n<Clock xmlns:dt="urn:schemas-microsoft-com:datatypes"><Description dt:dt="string">E-Prime Primary Realtime Clock</Description><StartTime><Timestamp dt:dt="int">0</Timestamp><DateUtc dt:dt="string">2017-05-18T12:16:34Z</DateUtc></StartTime><FrequencyChanges><FrequencyChange><Frequency dt:dt="r8">3312900</Frequency><Timestamp dt:dt="r8">7513000971</Timestamp><Current dt:dt="r…	75.028	2242147	2238647	2242147	2238625	1	right	-1076304829	05-18-2017	14:16:34	12:16:34	female	105944	32743	-1	32693	119136	105969	-1	105944	493464	461478	-1	461465	16				2	7	14	phaseINVFAce	phaseXPface	9	NF106	1511349	1511049	1511349	1511036	l	1511036	1509196	1511036	1509183	1840
GofDak_1024-768_new	15	3	20	<?xml version="1.0"?>\n<Clock xmlns:dt="urn:schemas-microsoft-com:datatypes"><Description dt:dt="string">E-Prime Primary Realtime Clock</Description><StartTime><Timestamp dt:dt="int">0</Timestamp><DateUtc dt:dt="string">2017-05-18T12:16:34Z</DateUtc></StartTime><FrequencyChanges><FrequencyChange><Frequency dt:dt="r8">3312900</Frequency><Timestamp dt:dt="r8">7513000971</Timestamp><Current dt:dt="r…	75.028	2242147	2238647	2242147	2238625	1	right	-1076304829	05-18-2017	14:16:34	12:16:34	female	105944	32743	-1	32693	119136	105969	-1	105944	493464	461478	-1	461465	16				2	7	14	phaseINVFAce	phaseXPface	10	NF106	1514841	1514541	1514841	1514539	d	1514539	1512542	1514539	1512527	1997
GofDak_1024-768_new	15	3	20	<?xml version="1.0"?>\n<Clock xmlns:dt="urn:schemas-microsoft-com:datatypes"><Description dt:dt="string">E-Prime Primary Realtime Clock</Description><StartTime><Timestamp dt:dt="int">0</Timestamp><DateUtc dt:dt="string">2017-05-18T12:16:34Z</DateUtc></StartTime><FrequencyChanges><FrequencyChange><Frequency dt:dt="r8">3312900</Frequency><Timestamp dt:dt="r8">7513000971</Timestamp><Current dt:dt="r…	75.028	2242147	2238647	2242147	2238625	1	right	-1076304829	05-18-2017	14:16:34	12:16:34	female	105944	32743	-1	32693	119136	105969	-1	105944	493464	461478	-1	461465	16				2	7	14	phaseINVFAce	phaseXPface	11	NF106	1518373	1518073	1518373	1518062	d	1518062	1516087	1518062	1516070	1975
GofDak_1024-768_new	15	3	20	<?xml version="1.0"?>\n<Clock xmlns:dt="urn:schemas-microsoft-com:datatypes"><Description dt:dt="string">E-Prime Primary Realtime Clock</Description><StartTime><Timestamp dt:dt="int">0</Timestamp><DateUtc dt:dt="string">2017-05-18T12:16:34Z</DateUtc></StartTime><FrequencyChanges><FrequencyChange><Frequency dt:dt="r8">3312900</Frequency><Timestamp dt:dt="r8">7513000971</Timestamp><Current dt:dt="r…	75.028	2242147	2238647	2242147	2238625	1	right	-1076304829	05-18-2017	14:16:34	12:16:34	female	105944	32743	-1	32693	119136	105969	-1	105944	493464	461478	-1	461465	16				2	7	14	phaseINVFAce	phaseXPface	12	NM08	1521919	1521619	1521919	1521606	l	1521606	1519753	1521606	1519734	1853
GofDak_1024-768_new	15	3	20	<?xml version="1.0"?>\n<Clock xmlns:dt="urn:schemas-microsoft-com:datatypes"><Description dt:dt="string">E-Prime Primary Realtime Clock</Description><StartTime><Timestamp dt:dt="int">0</Timestamp><DateUtc dt:dt="string">2017-05-18T12:16:34Z</DateUtc></StartTime><FrequencyChanges><FrequencyChange><Frequency dt:dt="r8">3312900</Frequency><Timestamp dt:dt="r8">7513000971</Timestamp><Current dt:dt="r…	75.028	2242147	2238647	2242147	2238625	1	right	-1076304829	05-18-2017	14:16:34	12:16:34	female	105944	32743	-1	32693	119136	105969	-1	105944	493464	461478	-1	461465	16				2	7	14	phaseINVFAce	phaseXPface	13	NM02	1524971	1524671	1524971	1524668	l	1524668	1522951	1524668	1522942	1717
GofDak_1024-768_new	15	3	20	<?xml version="1.0"?>\n<Clock xmlns:dt="urn:schemas-microsoft-com:datatypes"><Description dt:dt="string">E-Prime Primary Realtime Clock</Description><StartTime><Timestamp dt:dt="int">0</Timestamp><DateUtc dt:dt="string">2017-05-18T12:16:34Z</DateUtc></StartTime><FrequencyChanges><FrequencyChange><Frequency dt:dt="r8">3312900</Frequency><Timestamp dt:dt="r8">7513000971</Timestamp><Current dt:dt="r…	75.028	2242147	2238647	2242147	2238625	1	right	-1076304829	05-18-2017	14:16:34	12:16:34	female	105944	32743	-1	32693	119136	105969	-1	105944	493464	461478	-1	461465	16				2	7	14	phaseINVFAce	phaseXPface	14	NM02	1528156	1527856	1528156	1527846	l	1527846	1526057	1527846	1526046	1789
GofDak_1024-768_new	15	3	20	<?xml version="1.0"?>\n<Clock xmlns:dt="urn:schemas-microsoft-com:datatypes"><Description dt:dt="string">E-Prime Primary Realtime Clock</Description><StartTime><Timestamp dt:dt="int">0</Timestamp><DateUtc dt:dt="string">2017-05-18T12:16:34Z</DateUtc></StartTime><FrequencyChanges><FrequencyChange><Frequency dt:dt="r8">3312900</Frequency><Timestamp dt:dt="r8">7513000971</Timestamp><Current dt:dt="r…	75.028	2242147	2238647	2242147	2238625	1	right	-1076304829	05-18-2017	14:16:34	12:16:34	female	105944	32743	-1	32693	119136	105969	-1	105944	493464	461478	-1	461465	16				2	7	14	phaseINVFAce	phaseXPface	15	NM101	1531448	1531148	1531448	1531144	d	1531144	1529256	1531144	1529238	1888
GofDak_1024-768_new	15	3	20	<?xml version="1.0"?>\n<Clock xmlns:dt="urn:schemas-microsoft-com:datatypes"><Description dt:dt="string">E-Prime Primary Realtime Clock</Description><StartTime><Timestamp dt:dt="int">0</Timestamp><DateUtc dt:dt="string">2017-05-18T12:16:34Z</DateUtc></StartTime><FrequencyChanges><FrequencyChange><Frequency dt:dt="r8">3312900</Frequency><Timestamp dt:dt="r8">7513000971</Timestamp><Current dt:dt="r…	75.028	2242147	2238647	2242147	2238625	1	right	-1076304829	05-18-2017	14:16:34	12:16:34	female	105944	32743	-1	32693	119136	105969	-1	105944	493464	461478	-1	461465	16				2	7	14	phaseINVFAce	phaseXPface	16	NM08	1534820	1534520	1534820	1534517	l	1534517	1532588	1534517	1532574	1929
GofDak_1024-768_new	15	3	20	<?xml version="1.0"?>\n<Clock xmlns:dt="urn:schemas-microsoft-com:datatypes"><Description dt:dt="string">E-Prime Primary Realtime Clock</Description><StartTime><Timestamp dt:dt="int">0</Timestamp><DateUtc dt:dt="string">2017-05-18T12:16:34Z</DateUtc></StartTime><FrequencyChanges><FrequencyChange><Frequency dt:dt="r8">3312900</Frequency><Timestamp dt:dt="r8">7513000971</Timestamp><Current dt:dt="r…	75.028	2242147	2238647	2242147	2238625	1	right	-1076304829	05-18-2017	14:16:34	12:16:34	female	105944	32743	-1	32693	119136	105969	-1	105944	493464	461478	-1	461465	16				2	7	14	phaseINVFAce	phaseXPface	17	NM02	1537859	1537559	1537859	1537549	l	1537549	1536040	1537549	1536030	1509
GofDak_1024-768_new	15	3	20	<?xml version="1.0"?>\n<Clock xmlns:dt="urn:schemas-microsoft-com:datatypes"><Description dt:dt="string">E-Prime Primary Realtime Clock</Description><StartTime><Timestamp dt:dt="int">0</Timestamp><DateUtc dt:dt="string">2017-05-18T12:16:34Z</DateUtc></StartTime><FrequencyChanges><FrequencyChange><Frequency dt:dt="r8">3312900</Frequency><Timestamp dt:dt="r8">7513000971</Timestamp><Current dt:dt="r…	75.028	2242147	2238647	2242147	2238625	1	right	-1076304829	05-18-2017	14:16:34	12:16:34	female	105944	32743	-1	32693	119136	105969	-1	105944	493464	461478	-1	461465	16				2	7	14	phaseINVFAce	phaseXPface	18	NM101	1541165	1540865	1541165	1540852	d	1540852	1539279	1540852	1539270	1573
GofDak_1024-768_new	15	3	20	<?xml version="1.0"?>\n<Clock xmlns:dt="urn:schemas-microsoft-com:datatypes"><Description dt:dt="string">E-Prime Primary Realtime Clock</Description><StartTime><Timestamp dt:dt="int">0</Timestamp><DateUtc dt:dt="string">2017-05-18T12:16:34Z</DateUtc></StartTime><FrequencyChanges><FrequencyChange><Frequency dt:dt="r8">3312900</Frequency><Timestamp dt:dt="r8">7513000971</Timestamp><Current dt:dt="r…	75.028	2242147	2238647	2242147	2238625	1	right	-1076304829	05-18-2017	14:16:34	12:16:34	female	105944	32743	-1	32693	119136	105969	-1	105944	493464	461478	-1	461465	16				2	7	14	phaseINVFAce	phaseXPface	19	NM21	1544244	1543944	1544244	1543930	d	1543930	1542238	1543930	1542221	1692
GofDak_1024-768_new	15	3	20	<?xml version="1.0"?>\n<Clock xmlns:dt="urn:schemas-microsoft-com:datatypes"><Description dt:dt="string">E-Prime Primary Realtime Clock</Description><StartTime><Timestamp dt:dt="int">0</Timestamp><DateUtc dt:dt="string">2017-05-18T12:16:34Z</DateUtc></StartTime><FrequencyChanges><FrequencyChange><Frequency dt:dt="r8">3312900</Frequency><Timestamp dt:dt="r8">7513000971</Timestamp><Current dt:dt="r…	75.028	2242147	2238647	2242147	2238625	1	right	-1076304829	05-18-2017	14:16:34	12:16:34	female	105944	32743	-1	32693	119136	105969	-1	105944	493464	461478	-1	461465	16				2	7	14	phaseINVFAce	phaseXPface	20	NF109	1547616	1547316	1547616	1547312	l	1547312	1545383	1547312	1545365	1929
GofDak_1024-768_new	15	3	20	<?xml version="1.0"?>\n<Clock xmlns:dt="urn:schemas-microsoft-com:datatypes"><Description dt:dt="string">E-Prime Primary Realtime Clock</Description><StartTime><Timestamp dt:dt="int">0</Timestamp><DateUtc dt:dt="string">2017-05-18T12:16:34Z</DateUtc></StartTime><FrequencyChanges><FrequencyChange><Frequency dt:dt="r8">3312900</Frequency><Timestamp dt:dt="r8">7513000971</Timestamp><Current dt:dt="r…	75.028	2242147	2238647	2242147	2238625	1	right	-1076304829	05-18-2017	14:16:34	12:16:34	female	105944	32743	-1	32693	119136	105969	-1	105944	493464	461478	-1	461465	17				1	8	15	phaseUPFAce	phaseXPface	1	NF105	1551534	1551234	1551534	1551229	l	1551229	1549502	1551229	1549485	1727
GofDak_1024-768_new	15	3	20	<?xml version="1.0"?>\n<Clock xmlns:dt="urn:schemas-microsoft-com:datatypes"><Description dt:dt="string">E-Prime Primary Realtime Clock</Description><StartTime><Timestamp dt:dt="int">0</Timestamp><DateUtc dt:dt="string">2017-05-18T12:16:34Z</DateUtc></StartTime><FrequencyChanges><FrequencyChange><Frequency dt:dt="r8">3312900</Frequency><Timestamp dt:dt="r8">7513000971</Timestamp><Current dt:dt="r…	75.028	2242147	2238647	2242147	2238625	1	right	-1076304829	05-18-2017	14:16:34	12:16:34	female	105944	32743	-1	32693	119136	105969	-1	105944	493464	461478	-1	461465	17				1	8	15	phaseUPFAce	phaseXPface	2	NF01	1554840	1554540	1554840	1554533	d	1554533	1552620	1554533	1552605	1913
GofDak_1024-768_new	15	3	20	<?xml version="1.0"?>\n<Clock xmlns:dt="urn:schemas-microsoft-com:datatypes"><Description dt:dt="string">E-Prime Primary Realtime Clock</Description><StartTime><Timestamp dt:dt="int">0</Timestamp><DateUtc dt:dt="string">2017-05-18T12:16:34Z</DateUtc></StartTime><FrequencyChanges><FrequencyChange><Frequency dt:dt="r8">3312900</Frequency><Timestamp dt:dt="r8">7513000971</Timestamp><Current dt:dt="r…	75.028	2242147	2238647	2242147	2238625	1	right	-1076304829	05-18-2017	14:16:34	12:16:34	female	105944	32743	-1	32693	119136	105969	-1	105944	493464	461478	-1	461465	17				1	8	15	phaseUPFAce	phaseXPface	3	NM02	1557999	1557699	1557999	1557686	d	1557686	1555846	1557686	1555837	1840
GofDak_1024-768_new	15	3	20	<?xml version="1.0"?>\n<Clock xmlns:dt="urn:schemas-microsoft-com:datatypes"><Description dt:dt="string">E-Prime Primary Realtime Clock</Description><StartTime><Timestamp dt:dt="int">0</Timestamp><DateUtc dt:dt="string">2017-05-18T12:16:34Z</DateUtc></StartTime><FrequencyChanges><FrequencyChange><Frequency dt:dt="r8">3312900</Frequency><Timestamp dt:dt="r8">7513000971</Timestamp><Current dt:dt="r…	75.028	2242147	2238647	2242147	2238625	1	right	-1076304829	05-18-2017	14:16:34	12:16:34	female	105944	32743	-1	32693	119136	105969	-1	105944	493464	461478	-1	461465	17				1	8	15	phaseUPFAce	phaseXPface	4	NM10	1561011	1560711	1561011	1560697	d	1560697	1559138	1560697	1559133	1559
GofDak_1024-768_new	15	3	20	<?xml version="1.0"?>\n<Clock xmlns:dt="urn:schemas-microsoft-com:datatypes"><Description dt:dt="string">E-Prime Primary Realtime Clock</Description><StartTime><Timestamp dt:dt="int">0</Timestamp><DateUtc dt:dt="string">2017-05-18T12:16:34Z</DateUtc></StartTime><FrequencyChanges><FrequencyChange><Frequency dt:dt="r8">3312900</Frequency><Timestamp dt:dt="r8">7513000971</Timestamp><Current dt:dt="r…	75.028	2242147	2238647	2242147	2238625	1	right	-1076304829	05-18-2017	14:16:34	12:16:34	female	105944	32743	-1	32693	119136	105969	-1	105944	493464	461478	-1	461465	17				1	8	15	phaseUPFAce	phaseXPface	5	NM21	1564130	1563830	1564130	1563824	l	1563824	1562150	1563824	1562133	1674
GofDak_1024-768_new	15	3	20	<?xml version="1.0"?>\n<Clock xmlns:dt="urn:schemas-microsoft-com:datatypes"><Description dt:dt="string">E-Prime Primary Realtime Clock</Description><StartTime><Timestamp dt:dt="int">0</Timestamp><DateUtc dt:dt="string">2017-05-18T12:16:34Z</DateUtc></StartTime><FrequencyChanges><FrequencyChange><Frequency dt:dt="r8">3312900</Frequency><Timestamp dt:dt="r8">7513000971</Timestamp><Current dt:dt="r…	75.028	2242147	2238647	2242147	2238625	1	right	-1076304829	05-18-2017	14:16:34	12:16:34	female	105944	32743	-1	32693	119136	105969	-1	105944	493464	461478	-1	461465	17				1	8	15	phaseUPFAce	phaseXPface	6	NM02	1567688	1567388	1567688	1567386	l	1567386	1565442	1567386	1565428	1944
GofDak_1024-768_new	15	3	20	<?xml version="1.0"?>\n<Clock xmlns:dt="urn:schemas-microsoft-com:datatypes"><Description dt:dt="string">E-Prime Primary Realtime Clock</Description><StartTime><Timestamp dt:dt="int">0</Timestamp><DateUtc dt:dt="string">2017-05-18T12:16:34Z</DateUtc></StartTime><FrequencyChanges><FrequencyChange><Frequency dt:dt="r8">3312900</Frequency><Timestamp dt:dt="r8">7513000971</Timestamp><Current dt:dt="r…	75.028	2242147	2238647	2242147	2238625	1	right	-1076304829	05-18-2017	14:16:34	12:16:34	female	105944	32743	-1	32693	119136	105969	-1	105944	493464	461478	-1	461465	17				1	8	15	phaseUPFAce	phaseXPface	7	NF04	1571074	1570774	1571074	1570765	l	1570765	1569134	1570765	1569116	1631
GofDak_1024-768_new	15	3	20	<?xml version="1.0"?>\n<Clock xmlns:dt="urn:schemas-microsoft-com:datatypes"><Description dt:dt="string">E-Prime Primary Realtime Clock</Description><StartTime><Timestamp dt:dt="int">0</Timestamp><DateUtc dt:dt="string">2017-05-18T12:16:34Z</DateUtc></StartTime><FrequencyChanges><FrequencyChange><Frequency dt:dt="r8">3312900</Frequency><Timestamp dt:dt="r8">7513000971</Timestamp><Current dt:dt="r…	75.028	2242147	2238647	2242147	2238625	1	right	-1076304829	05-18-2017	14:16:34	12:16:34	female	105944	32743	-1	32693	119136	105969	-1	105944	493464	461478	-1	461465	17				1	8	15	phaseUPFAce	phaseXPface	8	NF105	1574179	1573879	1574179	1573865	l	1573865	1572187	1573865	1572180	1678
GofDak_1024-768_new	15	3	20	<?xml version="1.0"?>\n<Clock xmlns:dt="urn:schemas-microsoft-com:datatypes"><Description dt:dt="string">E-Prime Primary Realtime Clock</Description><StartTime><Timestamp dt:dt="int">0</Timestamp><DateUtc dt:dt="string">2017-05-18T12:16:34Z</DateUtc></StartTime><FrequencyChanges><FrequencyChange><Frequency dt:dt="r8">3312900</Frequency><Timestamp dt:dt="r8">7513000971</Timestamp><Current dt:dt="r…	75.028	2242147	2238647	2242147	2238625	1	right	-1076304829	05-18-2017	14:16:34	12:16:34	female	105944	32743	-1	32693	119136	105969	-1	105944	493464	461478	-1	461465	17				1	8	15	phaseUPFAce	phaseXPface	9	NF11	1577178	1576878	1577178	1576865	d	1576865	1575319	1576865	1575308	1546
GofDak_1024-768_new	15	3	20	<?xml version="1.0"?>\n<Clock xmlns:dt="urn:schemas-microsoft-com:datatypes"><Description dt:dt="string">E-Prime Primary Realtime Clock</Description><StartTime><Timestamp dt:dt="int">0</Timestamp><DateUtc dt:dt="string">2017-05-18T12:16:34Z</DateUtc></StartTime><FrequencyChanges><FrequencyChange><Frequency dt:dt="r8">3312900</Frequency><Timestamp dt:dt="r8">7513000971</Timestamp><Current dt:dt="r…	75.028	2242147	2238647	2242147	2238625	1	right	-1076304829	05-18-2017	14:16:34	12:16:34	female	105944	32743	-1	32693	119136	105969	-1	105944	493464	461478	-1	461465	17				1	8	15	phaseUPFAce	phaseXPface	10	NM13	1580084	1579784	1580084	1579776	l	1579776	1578198	1579776	1578180	1578
GofDak_1024-768_new	15	3	20	<?xml version="1.0"?>\n<Clock xmlns:dt="urn:schemas-microsoft-com:datatypes"><Description dt:dt="string">E-Prime Primary Realtime Clock</Description><StartTime><Timestamp dt:dt="int">0</Timestamp><DateUtc dt:dt="string">2017-05-18T12:16:34Z</DateUtc></StartTime><FrequencyChanges><FrequencyChange><Frequency dt:dt="r8">3312900</Frequency><Timestamp dt:dt="r8">7513000971</Timestamp><Current dt:dt="r…	75.028	2242147	2238647	2242147	2238625	1	right	-1076304829	05-18-2017	14:16:34	12:16:34	female	105944	32743	-1	32693	119136	105969	-1	105944	493464	461478	-1	461465	17				1	8	15	phaseUPFAce	phaseXPface	11	NF06	1583123	1582823	1583123	1582811	l	1582811	1581210	1582811	1581204	1601
GofDak_1024-768_new	15	3	20	<?xml version="1.0"?>\n<Clock xmlns:dt="urn:schemas-microsoft-com:datatypes"><Description dt:dt="string">E-Prime Primary Realtime Clock</Description><StartTime><Timestamp dt:dt="int">0</Timestamp><DateUtc dt:dt="string">2017-05-18T12:16:34Z</DateUtc></StartTime><FrequencyChanges><FrequencyChange><Frequency dt:dt="r8">3312900</Frequency><Timestamp dt:dt="r8">7513000971</Timestamp><Current dt:dt="r…	75.028	2242147	2238647	2242147	2238625	1	right	-1076304829	05-18-2017	14:16:34	12:16:34	female	105944	32743	-1	32693	119136	105969	-1	105944	493464	461478	-1	461465	17				1	8	15	phaseUPFAce	phaseXPface	12	NM05	1586349	1586049	1586349	1586046	l	1586046	1584195	1586046	1584188	1851
GofDak_1024-768_new	15	3	20	<?xml version="1.0"?>\n<Clock xmlns:dt="urn:schemas-microsoft-com:datatypes"><Description dt:dt="string">E-Prime Primary Realtime Clock</Description><StartTime><Timestamp dt:dt="int">0</Timestamp><DateUtc dt:dt="string">2017-05-18T12:16:34Z</DateUtc></StartTime><FrequencyChanges><FrequencyChange><Frequency dt:dt="r8">3312900</Frequency><Timestamp dt:dt="r8">7513000971</Timestamp><Current dt:dt="r…	75.028	2242147	2238647	2242147	2238625	1	right	-1076304829	05-18-2017	14:16:34	12:16:34	female	105944	32743	-1	32693	119136	105969	-1	105944	493464	461478	-1	461465	17				1	8	15	phaseUPFAce	phaseXPface	13	NF09	1589400	1589100	1589400	1589089	d	1589089	1587434	1589089	1587420	1655
GofDak_1024-768_new	15	3	20	<?xml version="1.0"?>\n<Clock xmlns:dt="urn:schemas-microsoft-com:datatypes"><Description dt:dt="string">E-Prime Primary Realtime Clock</Description><StartTime><Timestamp dt:dt="int">0</Timestamp><DateUtc dt:dt="string">2017-05-18T12:16:34Z</DateUtc></StartTime><FrequencyChanges><FrequencyChange><Frequency dt:dt="r8">3312900</Frequency><Timestamp dt:dt="r8">7513000971</Timestamp><Current dt:dt="r…	75.028	2242147	2238647	2242147	2238625	1	right	-1076304829	05-18-2017	14:16:34	12:16:34	female	105944	32743	-1	32693	119136	105969	-1	105944	493464	461478	-1	461465	17				1	8	15	phaseUPFAce	phaseXPface	14	NM101	1592519	1592219	1592519	1592206	l	1592206	1590500	1592206	1590483	1706
GofDak_1024-768_new	15	3	20	<?xml version="1.0"?>\n<Clock xmlns:dt="urn:schemas-microsoft-com:datatypes"><Description dt:dt="string">E-Prime Primary Realtime Clock</Description><StartTime><Timestamp dt:dt="int">0</Timestamp><DateUtc dt:dt="string">2017-05-18T12:16:34Z</DateUtc></StartTime><FrequencyChanges><FrequencyChange><Frequency dt:dt="r8">3312900</Frequency><Timestamp dt:dt="r8">7513000971</Timestamp><Current dt:dt="r…	75.028	2242147	2238647	2242147	2238625	1	right	-1076304829	05-18-2017	14:16:34	12:16:34	female	105944	32743	-1	32693	119136	105969	-1	105944	493464	461478	-1	461465	17				1	8	15	phaseUPFAce	phaseXPface	15	NM02	1595651	1595351	1595651	1595348	d	1595348	1593672	1595348	1593659	1676
GofDak_1024-768_new	15	3	20	<?xml version="1.0"?>\n<Clock xmlns:dt="urn:schemas-microsoft-com:datatypes"><Description dt:dt="string">E-Prime Primary Realtime Clock</Description><StartTime><Timestamp dt:dt="int">0</Timestamp><DateUtc dt:dt="string">2017-05-18T12:16:34Z</DateUtc></StartTime><FrequencyChanges><FrequencyChange><Frequency dt:dt="r8">3312900</Frequency><Timestamp dt:dt="r8">7513000971</Timestamp><Current dt:dt="r…	75.028	2242147	2238647	2242147	2238625	1	right	-1076304829	05-18-2017	14:16:34	12:16:34	female	105944	32743	-1	32693	119136	105969	-1	105944	493464	461478	-1	461465	17				1	8	15	phaseUPFAce	phaseXPface	16	NF09	1599117	1598817	1599117	1598807	l	1598807	1596817	1598807	1596811	1990
GofDak_1024-768_new	15	3	20	<?xml version="1.0"?>\n<Clock xmlns:dt="urn:schemas-microsoft-com:datatypes"><Description dt:dt="string">E-Prime Primary Realtime Clock</Description><StartTime><Timestamp dt:dt="int">0</Timestamp><DateUtc dt:dt="string">2017-05-18T12:16:34Z</DateUtc></StartTime><FrequencyChanges><FrequencyChange><Frequency dt:dt="r8">3312900</Frequency><Timestamp dt:dt="r8">7513000971</Timestamp><Current dt:dt="r…	75.028	2242147	2238647	2242147	2238625	1	right	-1076304829	05-18-2017	14:16:34	12:16:34	female	105944	32743	-1	32693	119136	105969	-1	105944	493464	461478	-1	461465	17				1	8	15	phaseUPFAce	phaseXPface	17	NF09	1602262	1601962	1602262	1601954	d	1601954	1600363	1601954	1600355	1591
GofDak_1024-768_new	15	3	20	<?xml version="1.0"?>\n<Clock xmlns:dt="urn:schemas-microsoft-com:datatypes"><Description dt:dt="string">E-Prime Primary Realtime Clock</Description><StartTime><Timestamp dt:dt="int">0</Timestamp><DateUtc dt:dt="string">2017-05-18T12:16:34Z</DateUtc></StartTime><FrequencyChanges><FrequencyChange><Frequency dt:dt="r8">3312900</Frequency><Timestamp dt:dt="r8">7513000971</Timestamp><Current dt:dt="r…	75.028	2242147	2238647	2242147	2238625	1	right	-1076304829	05-18-2017	14:16:34	12:16:34	female	105944	32743	-1	32693	119136	105969	-1	105944	493464	461478	-1	461465	17				1	8	15	phaseUPFAce	phaseXPface	18	NM21	1605114	1604814	1605114	1604805	d	1604805	1603268	1604805	1603251	1537
GofDak_1024-768_new	15	3	20	<?xml version="1.0"?>\n<Clock xmlns:dt="urn:schemas-microsoft-com:datatypes"><Description dt:dt="string">E-Prime Primary Realtime Clock</Description><StartTime><Timestamp dt:dt="int">0</Timestamp><DateUtc dt:dt="string">2017-05-18T12:16:34Z</DateUtc></StartTime><FrequencyChanges><FrequencyChange><Frequency dt:dt="r8">3312900</Frequency><Timestamp dt:dt="r8">7513000971</Timestamp><Current dt:dt="r…	75.028	2242147	2238647	2242147	2238625	1	right	-1076304829	05-18-2017	14:16:34	12:16:34	female	105944	32743	-1	32693	119136	105969	-1	105944	493464	461478	-1	461465	17				1	8	15	phaseUPFAce	phaseXPface	19	NM21	1608540	1608240	1608540	1608229	d	1608229	1606560	1608229	1606547	1669
GofDak_1024-768_new	15	3	20	<?xml version="1.0"?>\n<Clock xmlns:dt="urn:schemas-microsoft-com:datatypes"><Description dt:dt="string">E-Prime Primary Realtime Clock</Description><StartTime><Timestamp dt:dt="int">0</Timestamp><DateUtc dt:dt="string">2017-05-18T12:16:34Z</DateUtc></StartTime><FrequencyChanges><FrequencyChange><Frequency dt:dt="r8">3312900</Frequency><Timestamp dt:dt="r8">7513000971</Timestamp><Current dt:dt="r…	75.028	2242147	2238647	2242147	2238625	1	right	-1076304829	05-18-2017	14:16:34	12:16:34	female	105944	32743	-1	32693	119136	105969	-1	105944	493464	461478	-1	461465	17				1	8	15	phaseUPFAce	phaseXPface	20	NM03	1611859	1611559	1611859	1611553	l	1611553	1609653	1611553	1609635	1900
GofDak_1024-768_new	15	3	20	<?xml version="1.0"?>\n<Clock xmlns:dt="urn:schemas-microsoft-com:datatypes"><Description dt:dt="string">E-Prime Primary Realtime Clock</Description><StartTime><Timestamp dt:dt="int">0</Timestamp><DateUtc dt:dt="string">2017-05-18T12:16:34Z</DateUtc></StartTime><FrequencyChanges><FrequencyChange><Frequency dt:dt="r8">3312900</Frequency><Timestamp dt:dt="r8">7513000971</Timestamp><Current dt:dt="r…	75.028	2242147	2238647	2242147	2238625	1	right	-1076304829	05-18-2017	14:16:34	12:16:34	female	105944	32743	-1	32693	119136	105969	-1	105944	493464	461478	-1	461465	18				2	8	16	phaseINVFAce	phaseXPface	1	NF106	1622948	1622648	1622948	1622637	l	1622637	1620808	1622637	1620795	1829
GofDak_1024-768_new	15	3	20	<?xml version="1.0"?>\n<Clock xmlns:dt="urn:schemas-microsoft-com:datatypes"><Description dt:dt="string">E-Prime Primary Realtime Clock</Description><StartTime><Timestamp dt:dt="int">0</Timestamp><DateUtc dt:dt="string">2017-05-18T12:16:34Z</DateUtc></StartTime><FrequencyChanges><FrequencyChange><Frequency dt:dt="r8">3312900</Frequency><Timestamp dt:dt="r8">7513000971</Timestamp><Current dt:dt="r…	75.028	2242147	2238647	2242147	2238625	1	right	-1076304829	05-18-2017	14:16:34	12:16:34	female	105944	32743	-1	32693	119136	105969	-1	105944	493464	461478	-1	461465	18				2	8	16	phaseINVFAce	phaseXPface	2	NF109	1626453	1626153	1626453	1626145	l	1626145	1624314	1626145	1624306	1831
GofDak_1024-768_new	15	3	20	<?xml version="1.0"?>\n<Clock xmlns:dt="urn:schemas-microsoft-com:datatypes"><Description dt:dt="string">E-Prime Primary Realtime Clock</Description><StartTime><Timestamp dt:dt="int">0</Timestamp><DateUtc dt:dt="string">2017-05-18T12:16:34Z</DateUtc></StartTime><FrequencyChanges><FrequencyChange><Frequency dt:dt="r8">3312900</Frequency><Timestamp dt:dt="r8">7513000971</Timestamp><Current dt:dt="r…	75.028	2242147	2238647	2242147	2238625	1	right	-1076304829	05-18-2017	14:16:34	12:16:34	female	105944	32743	-1	32693	119136	105969	-1	105944	493464	461478	-1	461465	18				2	8	16	phaseINVFAce	phaseXPface	3	NF11	1629719	1629419	1629719	1629411	d	1629411	1627579	1629411	1627570	1832
GofDak_1024-768_new	15	3	20	<?xml version="1.0"?>\n<Clock xmlns:dt="urn:schemas-microsoft-com:datatypes"><Description dt:dt="string">E-Prime Primary Realtime Clock</Description><StartTime><Timestamp dt:dt="int">0</Timestamp><DateUtc dt:dt="string">2017-05-18T12:16:34Z</DateUtc></StartTime><FrequencyChanges><FrequencyChange><Frequency dt:dt="r8">3312900</Frequency><Timestamp dt:dt="r8">7513000971</Timestamp><Current dt:dt="r…	75.028	2242147	2238647	2242147	2238625	1	right	-1076304829	05-18-2017	14:16:34	12:16:34	female	105944	32743	-1	32693	119136	105969	-1	105944	493464	461478	-1	461465	18				2	8	16	phaseINVFAce	phaseXPface	4	NF09	1632771	1632471	1632771	1632459	l	1632459	1630911	1632459	1630906	1548
GofDak_1024-768_new	15	3	20	<?xml version="1.0"?>\n<Clock xmlns:dt="urn:schemas-microsoft-com:datatypes"><Description dt:dt="string">E-Prime Primary Realtime Clock</Description><StartTime><Timestamp dt:dt="int">0</Timestamp><DateUtc dt:dt="string">2017-05-18T12:16:34Z</DateUtc></StartTime><FrequencyChanges><FrequencyChange><Frequency dt:dt="r8">3312900</Frequency><Timestamp dt:dt="r8">7513000971</Timestamp><Current dt:dt="r…	75.028	2242147	2238647	2242147	2238625	1	right	-1076304829	05-18-2017	14:16:34	12:16:34	female	105944	32743	-1	32693	119136	105969	-1	105944	493464	461478	-1	461465	18				2	8	16	phaseINVFAce	phaseXPface	5	NF02	1636210	1635910	1636210	1635895	d	1635895	1633977	1635895	1633962	1918
GofDak_1024-768_new	15	3	20	<?xml version="1.0"?>\n<Clock xmlns:dt="urn:schemas-microsoft-com:datatypes"><Description dt:dt="string">E-Prime Primary Realtime Clock</Description><StartTime><Timestamp dt:dt="int">0</Timestamp><DateUtc dt:dt="string">2017-05-18T12:16:34Z</DateUtc></StartTime><FrequencyChanges><FrequencyChange><Frequency dt:dt="r8">3312900</Frequency><Timestamp dt:dt="r8">7513000971</Timestamp><Current dt:dt="r…	75.028	2242147	2238647	2242147	2238625	1	right	-1076304829	05-18-2017	14:16:34	12:16:34	female	105944	32743	-1	32693	119136	105969	-1	105944	493464	461478	-1	461465	18				2	8	16	phaseINVFAce	phaseXPface	6	NF105	1639062	1638762	1639062	1638756	d	1638756	1637256	1638756	1637249	1500
GofDak_1024-768_new	15	3	20	<?xml version="1.0"?>\n<Clock xmlns:dt="urn:schemas-microsoft-com:datatypes"><Description dt:dt="string">E-Prime Primary Realtime Clock</Description><StartTime><Timestamp dt:dt="int">0</Timestamp><DateUtc dt:dt="string">2017-05-18T12:16:34Z</DateUtc></StartTime><FrequencyChanges><FrequencyChange><Frequency dt:dt="r8">3312900</Frequency><Timestamp dt:dt="r8">7513000971</Timestamp><Current dt:dt="r…	75.028	2242147	2238647	2242147	2238625	1	right	-1076304829	05-18-2017	14:16:34	12:16:34	female	105944	32743	-1	32693	119136	105969	-1	105944	493464	461478	-1	461465	18				2	8	16	phaseINVFAce	phaseXPface	7	NM13	1643500	1643200	1643500	1643185	l	1643185	1641268	1643185	1641257	1917
GofDak_1024-768_new	15	3	20	<?xml version="1.0"?>\n<Clock xmlns:dt="urn:schemas-microsoft-com:datatypes"><Description dt:dt="string">E-Prime Primary Realtime Clock</Description><StartTime><Timestamp dt:dt="int">0</Timestamp><DateUtc dt:dt="string">2017-05-18T12:16:34Z</DateUtc></StartTime><FrequencyChanges><FrequencyChange><Frequency dt:dt="r8">3312900</Frequency><Timestamp dt:dt="r8">7513000971</Timestamp><Current dt:dt="r…	75.028	2242147	2238647	2242147	2238625	1	right	-1076304829	05-18-2017	14:16:34	12:16:34	female	105944	32743	-1	32693	119136	105969	-1	105944	493464	461478	-1	461465	18				2	8	16	phaseINVFAce	phaseXPface	8	NM09	1646779	1646479	1646779	1646477	d	1646477	1644680	1646477	1644665	1797
GofDak_1024-768_new	15	3	20	<?xml version="1.0"?>\n<Clock xmlns:dt="urn:schemas-microsoft-com:datatypes"><Description dt:dt="string">E-Prime Primary Realtime Clock</Description><StartTime><Timestamp dt:dt="int">0</Timestamp><DateUtc dt:dt="string">2017-05-18T12:16:34Z</DateUtc></StartTime><FrequencyChanges><FrequencyChange><Frequency dt:dt="r8">3312900</Frequency><Timestamp dt:dt="r8">7513000971</Timestamp><Current dt:dt="r…	75.028	2242147	2238647	2242147	2238625	1	right	-1076304829	05-18-2017	14:16:34	12:16:34	female	105944	32743	-1	32693	119136	105969	-1	105944	493464	461478	-1	461465	18				2	8	16	phaseINVFAce	phaseXPface	9	NM04	1649698	1649398	1649698	1649390	l	1649390	1647825	1649390	1647817	1565
GofDak_1024-768_new	15	3	20	<?xml version="1.0"?>\n<Clock xmlns:dt="urn:schemas-microsoft-com:datatypes"><Description dt:dt="string">E-Prime Primary Realtime Clock</Description><StartTime><Timestamp dt:dt="int">0</Timestamp><DateUtc dt:dt="string">2017-05-18T12:16:34Z</DateUtc></StartTime><FrequencyChanges><FrequencyChange><Frequency dt:dt="r8">3312900</Frequency><Timestamp dt:dt="r8">7513000971</Timestamp><Current dt:dt="r…	75.028	2242147	2238647	2242147	2238625	1	right	-1076304829	05-18-2017	14:16:34	12:16:34	female	105944	32743	-1	32693	119136	105969	-1	105944	493464	461478	-1	461465	18				2	8	16	phaseINVFAce	phaseXPface	10	NM03	1652910	1652610	1652910	1652605	d	1652605	1650797	1652605	1650785	1808
GofDak_1024-768_new	15	3	20	<?xml version="1.0"?>\n<Clock xmlns:dt="urn:schemas-microsoft-com:datatypes"><Description dt:dt="string">E-Prime Primary Realtime Clock</Description><StartTime><Timestamp dt:dt="int">0</Timestamp><DateUtc dt:dt="string">2017-05-18T12:16:34Z</DateUtc></StartTime><FrequencyChanges><FrequencyChange><Frequency dt:dt="r8">3312900</Frequency><Timestamp dt:dt="r8">7513000971</Timestamp><Current dt:dt="r…	75.028	2242147	2238647	2242147	2238625	1	right	-1076304829	05-18-2017	14:16:34	12:16:34	female	105944	32743	-1	32693	119136	105969	-1	105944	493464	461478	-1	461465	18				2	8	16	phaseINVFAce	phaseXPface	11	NF02	1656269	1655969	1656269	1655954	l	1655954	1654063	1655954	1654049	1891
GofDak_1024-768_new	15	3	20	<?xml version="1.0"?>\n<Clock xmlns:dt="urn:schemas-microsoft-com:datatypes"><Description dt:dt="string">E-Prime Primary Realtime Clock</Description><StartTime><Timestamp dt:dt="int">0</Timestamp><DateUtc dt:dt="string">2017-05-18T12:16:34Z</DateUtc></StartTime><FrequencyChanges><FrequencyChange><Frequency dt:dt="r8">3312900</Frequency><Timestamp dt:dt="r8">7513000971</Timestamp><Current dt:dt="r…	75.028	2242147	2238647	2242147	2238625	1	right	-1076304829	05-18-2017	14:16:34	12:16:34	female	105944	32743	-1	32693	119136	105969	-1	105944	493464	461478	-1	461465	18				2	8	16	phaseINVFAce	phaseXPface	12	NM03	1659188	1658888	1659188	1658877	d	1658877	1657368	1658877	1657353	1509
GofDak_1024-768_new	15	3	20	<?xml version="1.0"?>\n<Clock xmlns:dt="urn:schemas-microsoft-com:datatypes"><Description dt:dt="string">E-Prime Primary Realtime Clock</Description><StartTime><Timestamp dt:dt="int">0</Timestamp><DateUtc dt:dt="string">2017-05-18T12:16:34Z</DateUtc></StartTime><FrequencyChanges><FrequencyChange><Frequency dt:dt="r8">3312900</Frequency><Timestamp dt:dt="r8">7513000971</Timestamp><Current dt:dt="r…	75.028	2242147	2238647	2242147	2238625	1	right	-1076304829	05-18-2017	14:16:34	12:16:34	female	105944	32743	-1	32693	119136	105969	-1	105944	493464	461478	-1	461465	18				2	8	16	phaseINVFAce	phaseXPface	13	NF09	1662333	1662033	1662333	1662028	l	1662028	1660447	1662028	1660441	1581
GofDak_1024-768_new	15	3	20	<?xml version="1.0"?>\n<Clock xmlns:dt="urn:schemas-microsoft-com:datatypes"><Description dt:dt="string">E-Prime Primary Realtime Clock</Description><StartTime><Timestamp dt:dt="int">0</Timestamp><DateUtc dt:dt="string">2017-05-18T12:16:34Z</DateUtc></StartTime><FrequencyChanges><FrequencyChange><Frequency dt:dt="r8">3312900</Frequency><Timestamp dt:dt="r8">7513000971</Timestamp><Current dt:dt="r…	75.028	2242147	2238647	2242147	2238625	1	right	-1076304829	05-18-2017	14:16:34	12:16:34	female	105944	32743	-1	32693	119136	105969	-1	105944	493464	461478	-1	461465	18				2	8	16	phaseINVFAce	phaseXPface	14	NF27	1665372	1665072	1665372	1665066	l	1665066	1663473	1665066	1663456	1593
GofDak_1024-768_new	15	3	20	<?xml version="1.0"?>\n<Clock xmlns:dt="urn:schemas-microsoft-com:datatypes"><Description dt:dt="string">E-Prime Primary Realtime Clock</Description><StartTime><Timestamp dt:dt="int">0</Timestamp><DateUtc dt:dt="string">2017-05-18T12:16:34Z</DateUtc></StartTime><FrequencyChanges><FrequencyChange><Frequency dt:dt="r8">3312900</Frequency><Timestamp dt:dt="r8">7513000971</Timestamp><Current dt:dt="r…	75.028	2242147	2238647	2242147	2238625	1	right	-1076304829	05-18-2017	14:16:34	12:16:34	female	105944	32743	-1	32693	119136	105969	-1	105944	493464	461478	-1	461465	18				2	8	16	phaseINVFAce	phaseXPface	15	NM101	1668997	1668697	1668997	1668695	l	1668695	1666698	1668695	1666680	1997
GofDak_1024-768_new	15	3	20	<?xml version="1.0"?>\n<Clock xmlns:dt="urn:schemas-microsoft-com:datatypes"><Description dt:dt="string">E-Prime Primary Realtime Clock</Description><StartTime><Timestamp dt:dt="int">0</Timestamp><DateUtc dt:dt="string">2017-05-18T12:16:34Z</DateUtc></StartTime><FrequencyChanges><FrequencyChange><Frequency dt:dt="r8">3312900</Frequency><Timestamp dt:dt="r8">7513000971</Timestamp><Current dt:dt="r…	75.028	2242147	2238647	2242147	2238625	1	right	-1076304829	05-18-2017	14:16:34	12:16:34	female	105944	32743	-1	32693	119136	105969	-1	105944	493464	461478	-1	461465	18				2	8	16	phaseINVFAce	phaseXPface	16	NF105	1672036	1671736	1672036	1671723	d	1671723	1670110	1671723	1670096	1613
GofDak_1024-768_new	15	3	20	<?xml version="1.0"?>\n<Clock xmlns:dt="urn:schemas-microsoft-com:datatypes"><Description dt:dt="string">E-Prime Primary Realtime Clock</Description><StartTime><Timestamp dt:dt="int">0</Timestamp><DateUtc dt:dt="string">2017-05-18T12:16:34Z</DateUtc></StartTime><FrequencyChanges><FrequencyChange><Frequency dt:dt="r8">3312900</Frequency><Timestamp dt:dt="r8">7513000971</Timestamp><Current dt:dt="r…	75.028	2242147	2238647	2242147	2238625	1	right	-1076304829	05-18-2017	14:16:34	12:16:34	female	105944	32743	-1	32693	119136	105969	-1	105944	493464	461478	-1	461465	18				2	8	16	phaseINVFAce	phaseXPface	17	NM03	1674969	1674669	1674969	1674665	l	1674665	1673149	1674665	1673144	1516
GofDak_1024-768_new	15	3	20	<?xml version="1.0"?>\n<Clock xmlns:dt="urn:schemas-microsoft-com:datatypes"><Description dt:dt="string">E-Prime Primary Realtime Clock</Description><StartTime><Timestamp dt:dt="int">0</Timestamp><DateUtc dt:dt="string">2017-05-18T12:16:34Z</DateUtc></StartTime><FrequencyChanges><FrequencyChange><Frequency dt:dt="r8">3312900</Frequency><Timestamp dt:dt="r8">7513000971</Timestamp><Current dt:dt="r…	75.028	2242147	2238647	2242147	2238625	1	right	-1076304829	05-18-2017	14:16:34	12:16:34	female	105944	32743	-1	32693	119136	105969	-1	105944	493464	461478	-1	461465	18				2	8	16	phaseINVFAce	phaseXPface	18	NF27	1678234	1677934	1678234	1677929	d	1677929	1676015	1677929	1676008	1914
GofDak_1024-768_new	15	3	20	<?xml version="1.0"?>\n<Clock xmlns:dt="urn:schemas-microsoft-com:datatypes"><Description dt:dt="string">E-Prime Primary Realtime Clock</Description><StartTime><Timestamp dt:dt="int">0</Timestamp><DateUtc dt:dt="string">2017-05-18T12:16:34Z</DateUtc></StartTime><FrequencyChanges><FrequencyChange><Frequency dt:dt="r8">3312900</Frequency><Timestamp dt:dt="r8">7513000971</Timestamp><Current dt:dt="r…	75.028	2242147	2238647	2242147	2238625	1	right	-1076304829	05-18-2017	14:16:34	12:16:34	female	105944	32743	-1	32693	119136	105969	-1	105944	493464	461478	-1	461465	18				2	8	16	phaseINVFAce	phaseXPface	19	NF27	1681486	1681186	1681486	1681176	d	1681176	1679360	1681176	1679344	1816
GofDak_1024-768_new	15	3	20	<?xml version="1.0"?>\n<Clock xmlns:dt="urn:schemas-microsoft-com:datatypes"><Description dt:dt="string">E-Prime Primary Realtime Clock</Description><StartTime><Timestamp dt:dt="int">0</Timestamp><DateUtc dt:dt="string">2017-05-18T12:16:34Z</DateUtc></StartTime><FrequencyChanges><FrequencyChange><Frequency dt:dt="r8">3312900</Frequency><Timestamp dt:dt="r8">7513000971</Timestamp><Current dt:dt="r…	75.028	2242147	2238647	2242147	2238625	1	right	-1076304829	05-18-2017	14:16:34	12:16:34	female	105944	32743	-1	32693	119136	105969	-1	105944	493464	461478	-1	461465	18				2	8	16	phaseINVFAce	phaseXPface	20	NM10	1684712	1684412	1684712	1684398	l	1684398	1682799	1684398	1682792	1599
GofDak_1024-768_new	15	3	20	<?xml version="1.0"?>\n<Clock xmlns:dt="urn:schemas-microsoft-com:datatypes"><Description dt:dt="string">E-Prime Primary Realtime Clock</Description><StartTime><Timestamp dt:dt="int">0</Timestamp><DateUtc dt:dt="string">2017-05-18T12:16:34Z</DateUtc></StartTime><FrequencyChanges><FrequencyChange><Frequency dt:dt="r8">3312900</Frequency><Timestamp dt:dt="r8">7513000971</Timestamp><Current dt:dt="r…	75.028	2242147	2238647	2242147	2238625	1	right	-1076304829	05-18-2017	14:16:34	12:16:34	female	105944	32743	-1	32693	119136	105969	-1	105944	493464	461478	-1	461465	19				2	9	17	phaseINVFAce	phaseXPface	1	NF27	1687790	1687490	1687790	1687481	l	1687481	1685944	1687481	1685927	1537
GofDak_1024-768_new	15	3	20	<?xml version="1.0"?>\n<Clock xmlns:dt="urn:schemas-microsoft-com:datatypes"><Description dt:dt="string">E-Prime Primary Realtime Clock</Description><StartTime><Timestamp dt:dt="int">0</Timestamp><DateUtc dt:dt="string">2017-05-18T12:16:34Z</DateUtc></StartTime><FrequencyChanges><FrequencyChange><Frequency dt:dt="r8">3312900</Frequency><Timestamp dt:dt="r8">7513000971</Timestamp><Current dt:dt="r…	75.028	2242147	2238647	2242147	2238625	1	right	-1076304829	05-18-2017	14:16:34	12:16:34	female	105944	32743	-1	32693	119136	105969	-1	105944	493464	461478	-1	461465	19				2	9	17	phaseINVFAce	phaseXPface	2	NM21	1691562	1691262	1691562	1691252	l	1691252	1689356	1691252	1689343	1896
GofDak_1024-768_new	15	3	20	<?xml version="1.0"?>\n<Clock xmlns:dt="urn:schemas-microsoft-com:datatypes"><Description dt:dt="string">E-Prime Primary Realtime Clock</Description><StartTime><Timestamp dt:dt="int">0</Timestamp><DateUtc dt:dt="string">2017-05-18T12:16:34Z</DateUtc></StartTime><FrequencyChanges><FrequencyChange><Frequency dt:dt="r8">3312900</Frequency><Timestamp dt:dt="r8">7513000971</Timestamp><Current dt:dt="r…	75.028	2242147	2238647	2242147	2238625	1	right	-1076304829	05-18-2017	14:16:34	12:16:34	female	105944	32743	-1	32693	119136	105969	-1	105944	493464	461478	-1	461465	19				2	9	17	phaseINVFAce	phaseXPface	3	NF06	1694855	1694555	1694855	1694549	d	1694549	1692915	1694549	1692903	1634
GofDak_1024-768_new	15	3	20	<?xml version="1.0"?>\n<Clock xmlns:dt="urn:schemas-microsoft-com:datatypes"><Description dt:dt="string">E-Prime Primary Realtime Clock</Description><StartTime><Timestamp dt:dt="int">0</Timestamp><DateUtc dt:dt="string">2017-05-18T12:16:34Z</DateUtc></StartTime><FrequencyChanges><FrequencyChange><Frequency dt:dt="r8">3312900</Frequency><Timestamp dt:dt="r8">7513000971</Timestamp><Current dt:dt="r…	75.028	2242147	2238647	2242147	2238625	1	right	-1076304829	05-18-2017	14:16:34	12:16:34	female	105944	32743	-1	32693	119136	105969	-1	105944	493464	461478	-1	461465	19				2	9	17	phaseINVFAce	phaseXPface	4	NF105	1697880	1697580	1697880	1697573	d	1697573	1695927	1697573	1695919	1646
GofDak_1024-768_new	15	3	20	<?xml version="1.0"?>\n<Clock xmlns:dt="urn:schemas-microsoft-com:datatypes"><Description dt:dt="string">E-Prime Primary Realtime Clock</Description><StartTime><Timestamp dt:dt="int">0</Timestamp><DateUtc dt:dt="string">2017-05-18T12:16:34Z</DateUtc></StartTime><FrequencyChanges><FrequencyChange><Frequency dt:dt="r8">3312900</Frequency><Timestamp dt:dt="r8">7513000971</Timestamp><Current dt:dt="r…	75.028	2242147	2238647	2242147	2238625	1	right	-1076304829	05-18-2017	14:16:34	12:16:34	female	105944	32743	-1	32693	119136	105969	-1	105944	493464	461478	-1	461465	19				2	9	17	phaseINVFAce	phaseXPface	5	NM08	1701186	1700886	1701186	1700883	l	1700883	1699006	1700883	1698999	1877
GofDak_1024-768_new	15	3	20	<?xml version="1.0"?>\n<Clock xmlns:dt="urn:schemas-microsoft-com:datatypes"><Description dt:dt="string">E-Prime Primary Realtime Clock</Description><StartTime><Timestamp dt:dt="int">0</Timestamp><DateUtc dt:dt="string">2017-05-18T12:16:34Z</DateUtc></StartTime><FrequencyChanges><FrequencyChange><Frequency dt:dt="r8">3312900</Frequency><Timestamp dt:dt="r8">7513000971</Timestamp><Current dt:dt="r…	75.028	2242147	2238647	2242147	2238625	1	right	-1076304829	05-18-2017	14:16:34	12:16:34	female	105944	32743	-1	32693	119136	105969	-1	105944	493464	461478	-1	461465	19				2	9	17	phaseINVFAce	phaseXPface	6	NF04	1704784	1704484	1704784	1704472	l	1704472	1702552	1704472	1702535	1920
GofDak_1024-768_new	15	3	20	<?xml version="1.0"?>\n<Clock xmlns:dt="urn:schemas-microsoft-com:datatypes"><Description dt:dt="string">E-Prime Primary Realtime Clock</Description><StartTime><Timestamp dt:dt="int">0</Timestamp><DateUtc dt:dt="string">2017-05-18T12:16:34Z</DateUtc></StartTime><FrequencyChanges><FrequencyChange><Frequency dt:dt="r8">3312900</Frequency><Timestamp dt:dt="r8">7513000971</Timestamp><Current dt:dt="r…	75.028	2242147	2238647	2242147	2238625	1	right	-1076304829	05-18-2017	14:16:34	12:16:34	female	105944	32743	-1	32693	119136	105969	-1	105944	493464	461478	-1	461465	19				2	9	17	phaseINVFAce	phaseXPface	7	NF02	1708130	1707830	1708130	1707822	l	1707822	1705964	1707822	1705959	1858
GofDak_1024-768_new	15	3	20	<?xml version="1.0"?>\n<Clock xmlns:dt="urn:schemas-microsoft-com:datatypes"><Description dt:dt="string">E-Prime Primary Realtime Clock</Description><StartTime><Timestamp dt:dt="int">0</Timestamp><DateUtc dt:dt="string">2017-05-18T12:16:34Z</DateUtc></StartTime><FrequencyChanges><FrequencyChange><Frequency dt:dt="r8">3312900</Frequency><Timestamp dt:dt="r8">7513000971</Timestamp><Current dt:dt="r…	75.028	2242147	2238647	2242147	2238625	1	right	-1076304829	05-18-2017	14:16:34	12:16:34	female	105944	32743	-1	32693	119136	105969	-1	105944	493464	461478	-1	461465	19				2	9	17	phaseINVFAce	phaseXPface	8	NF06	1711595	1711295	1711595	1711287	l	1711287	1709296	1711287	1709287	1991
GofDak_1024-768_new	15	3	20	<?xml version="1.0"?>\n<Clock xmlns:dt="urn:schemas-microsoft-com:datatypes"><Description dt:dt="string">E-Prime Primary Realtime Clock</Description><StartTime><Timestamp dt:dt="int">0</Timestamp><DateUtc dt:dt="string">2017-05-18T12:16:34Z</DateUtc></StartTime><FrequencyChanges><FrequencyChange><Frequency dt:dt="r8">3312900</Frequency><Timestamp dt:dt="r8">7513000971</Timestamp><Current dt:dt="r…	75.028	2242147	2238647	2242147	2238625	1	right	-1076304829	05-18-2017	14:16:34	12:16:34	female	105944	32743	-1	32693	119136	105969	-1	105944	493464	461478	-1	461465	19				2	9	17	phaseINVFAce	phaseXPface	9	NF06	1714980	1714680	1714980	1714673	l	1714673	1712894	1714673	1712878	1779
GofDak_1024-768_new	15	3	20	<?xml version="1.0"?>\n<Clock xmlns:dt="urn:schemas-microsoft-com:datatypes"><Description dt:dt="string">E-Prime Primary Realtime Clock</Description><StartTime><Timestamp dt:dt="int">0</Timestamp><DateUtc dt:dt="string">2017-05-18T12:16:34Z</DateUtc></StartTime><FrequencyChanges><FrequencyChange><Frequency dt:dt="r8">3312900</Frequency><Timestamp dt:dt="r8">7513000971</Timestamp><Current dt:dt="r…	75.028	2242147	2238647	2242147	2238625	1	right	-1076304829	05-18-2017	14:16:34	12:16:34	female	105944	32743	-1	32693	119136	105969	-1	105944	493464	461478	-1	461465	19				2	9	17	phaseINVFAce	phaseXPface	10	NM05	1717886	1717586	1717886	1717582	d	1717582	1716067	1717582	1716054	1515
GofDak_1024-768_new	15	3	20	<?xml version="1.0"?>\n<Clock xmlns:dt="urn:schemas-microsoft-com:datatypes"><Description dt:dt="string">E-Prime Primary Realtime Clock</Description><StartTime><Timestamp dt:dt="int">0</Timestamp><DateUtc dt:dt="string">2017-05-18T12:16:34Z</DateUtc></StartTime><FrequencyChanges><FrequencyChange><Frequency dt:dt="r8">3312900</Frequency><Timestamp dt:dt="r8">7513000971</Timestamp><Current dt:dt="r…	75.028	2242147	2238647	2242147	2238625	1	right	-1076304829	05-18-2017	14:16:34	12:16:34	female	105944	32743	-1	32693	119136	105969	-1	105944	493464	461478	-1	461465	19				2	9	17	phaseINVFAce	phaseXPface	11	NF06	1721391	1721091	1721391	1721087	d	1721087	1719132	1721087	1719118	1955
GofDak_1024-768_new	15	3	20	<?xml version="1.0"?>\n<Clock xmlns:dt="urn:schemas-microsoft-com:datatypes"><Description dt:dt="string">E-Prime Primary Realtime Clock</Description><StartTime><Timestamp dt:dt="int">0</Timestamp><DateUtc dt:dt="string">2017-05-18T12:16:34Z</DateUtc></StartTime><FrequencyChanges><FrequencyChange><Frequency dt:dt="r8">3312900</Frequency><Timestamp dt:dt="r8">7513000971</Timestamp><Current dt:dt="r…	75.028	2242147	2238647	2242147	2238625	1	right	-1076304829	05-18-2017	14:16:34	12:16:34	female	105944	32743	-1	32693	119136	105969	-1	105944	493464	461478	-1	461465	19				2	9	17	phaseINVFAce	phaseXPface	12	NM21	1724803	1724503	1724803	1724499	d	1724499	1722597	1724499	1722590	1902
GofDak_1024-768_new	15	3	20	<?xml version="1.0"?>\n<Clock xmlns:dt="urn:schemas-microsoft-com:datatypes"><Description dt:dt="string">E-Prime Primary Realtime Clock</Description><StartTime><Timestamp dt:dt="int">0</Timestamp><DateUtc dt:dt="string">2017-05-18T12:16:34Z</DateUtc></StartTime><FrequencyChanges><FrequencyChange><Frequency dt:dt="r8">3312900</Frequency><Timestamp dt:dt="r8">7513000971</Timestamp><Current dt:dt="r…	75.028	2242147	2238647	2242147	2238625	1	right	-1076304829	05-18-2017	14:16:34	12:16:34	female	105944	32743	-1	32693	119136	105969	-1	105944	493464	461478	-1	461465	19				2	9	17	phaseINVFAce	phaseXPface	13	NM05	1727962	1727662	1727962	1727656	l	1727656	1726036	1727656	1726022	1620
GofDak_1024-768_new	15	3	20	<?xml version="1.0"?>\n<Clock xmlns:dt="urn:schemas-microsoft-com:datatypes"><Description dt:dt="string">E-Prime Primary Realtime Clock</Description><StartTime><Timestamp dt:dt="int">0</Timestamp><DateUtc dt:dt="string">2017-05-18T12:16:34Z</DateUtc></StartTime><FrequencyChanges><FrequencyChange><Frequency dt:dt="r8">3312900</Frequency><Timestamp dt:dt="r8">7513000971</Timestamp><Current dt:dt="r…	75.028	2242147	2238647	2242147	2238625	1	right	-1076304829	05-18-2017	14:16:34	12:16:34	female	105944	32743	-1	32693	119136	105969	-1	105944	493464	461478	-1	461465	19				2	9	17	phaseINVFAce	phaseXPface	14	NF109	1731174	1730874	1731174	1730862	d	1730862	1729102	1730862	1729094	1760
GofDak_1024-768_new	15	3	20	<?xml version="1.0"?>\n<Clock xmlns:dt="urn:schemas-microsoft-com:datatypes"><Description dt:dt="string">E-Prime Primary Realtime Clock</Description><StartTime><Timestamp dt:dt="int">0</Timestamp><DateUtc dt:dt="string">2017-05-18T12:16:34Z</DateUtc></StartTime><FrequencyChanges><FrequencyChange><Frequency dt:dt="r8">3312900</Frequency><Timestamp dt:dt="r8">7513000971</Timestamp><Current dt:dt="r…	75.028	2242147	2238647	2242147	2238625	1	right	-1076304829	05-18-2017	14:16:34	12:16:34	female	105944	32743	-1	32693	119136	105969	-1	105944	493464	461478	-1	461465	19				2	9	17	phaseINVFAce	phaseXPface	15	NF09	1734187	1733887	1734187	1733880	d	1733880	1732354	1733880	1732342	1526
GofDak_1024-768_new	15	3	20	<?xml version="1.0"?>\n<Clock xmlns:dt="urn:schemas-microsoft-com:datatypes"><Description dt:dt="string">E-Prime Primary Realtime Clock</Description><StartTime><Timestamp dt:dt="int">0</Timestamp><DateUtc dt:dt="string">2017-05-18T12:16:34Z</DateUtc></StartTime><FrequencyChanges><FrequencyChange><Frequency dt:dt="r8">3312900</Frequency><Timestamp dt:dt="r8">7513000971</Timestamp><Current dt:dt="r…	75.028	2242147	2238647	2242147	2238625	1	right	-1076304829	05-18-2017	14:16:34	12:16:34	female	105944	32743	-1	32693	119136	105969	-1	105944	493464	461478	-1	461465	19				2	9	17	phaseINVFAce	phaseXPface	16	NM13	1737679	1737379	1737679	1737375	d	1737375	1735419	1737375	1735405	1956
GofDak_1024-768_new	15	3	20	<?xml version="1.0"?>\n<Clock xmlns:dt="urn:schemas-microsoft-com:datatypes"><Description dt:dt="string">E-Prime Primary Realtime Clock</Description><StartTime><Timestamp dt:dt="int">0</Timestamp><DateUtc dt:dt="string">2017-05-18T12:16:34Z</DateUtc></StartTime><FrequencyChanges><FrequencyChange><Frequency dt:dt="r8">3312900</Frequency><Timestamp dt:dt="r8">7513000971</Timestamp><Current dt:dt="r…	75.028	2242147	2238647	2242147	2238625	1	right	-1076304829	05-18-2017	14:16:34	12:16:34	female	105944	32743	-1	32693	119136	105969	-1	105944	493464	461478	-1	461465	19				2	9	17	phaseINVFAce	phaseXPface	17	NF11	1741277	1740977	1741277	1740972	d	1740972	1739045	1740972	1739037	1927
GofDak_1024-768_new	15	3	20	<?xml version="1.0"?>\n<Clock xmlns:dt="urn:schemas-microsoft-com:datatypes"><Description dt:dt="string">E-Prime Primary Realtime Clock</Description><StartTime><Timestamp dt:dt="int">0</Timestamp><DateUtc dt:dt="string">2017-05-18T12:16:34Z</DateUtc></StartTime><FrequencyChanges><FrequencyChange><Frequency dt:dt="r8">3312900</Frequency><Timestamp dt:dt="r8">7513000971</Timestamp><Current dt:dt="r…	75.028	2242147	2238647	2242147	2238625	1	right	-1076304829	05-18-2017	14:16:34	12:16:34	female	105944	32743	-1	32693	119136	105969	-1	105944	493464	461478	-1	461465	19				2	9	17	phaseINVFAce	phaseXPface	18	NF105	1744450	1744150	1744450	1744138	l	1744138	1742403	1744138	1742397	1735
GofDak_1024-768_new	15	3	20	<?xml version="1.0"?>\n<Clock xmlns:dt="urn:schemas-microsoft-com:datatypes"><Description dt:dt="string">E-Prime Primary Realtime Clock</Description><StartTime><Timestamp dt:dt="int">0</Timestamp><DateUtc dt:dt="string">2017-05-18T12:16:34Z</DateUtc></StartTime><FrequencyChanges><FrequencyChange><Frequency dt:dt="r8">3312900</Frequency><Timestamp dt:dt="r8">7513000971</Timestamp><Current dt:dt="r…	75.028	2242147	2238647	2242147	2238625	1	right	-1076304829	05-18-2017	14:16:34	12:16:34	female	105944	32743	-1	32693	119136	105969	-1	105944	493464	461478	-1	461465	19				2	9	17	phaseINVFAce	phaseXPface	19	NF106	1747648	1747348	1747648	1747336	l	1747336	1745762	1747336	1745749	1574
GofDak_1024-768_new	15	3	20	<?xml version="1.0"?>\n<Clock xmlns:dt="urn:schemas-microsoft-com:datatypes"><Description dt:dt="string">E-Prime Primary Realtime Clock</Description><StartTime><Timestamp dt:dt="int">0</Timestamp><DateUtc dt:dt="string">2017-05-18T12:16:34Z</DateUtc></StartTime><FrequencyChanges><FrequencyChange><Frequency dt:dt="r8">3312900</Frequency><Timestamp dt:dt="r8">7513000971</Timestamp><Current dt:dt="r…	75.028	2242147	2238647	2242147	2238625	1	right	-1076304829	05-18-2017	14:16:34	12:16:34	female	105944	32743	-1	32693	119136	105969	-1	105944	493464	461478	-1	461465	19				2	9	17	phaseINVFAce	phaseXPface	20	NM02	1750847	1750547	1750847	1750541	d	1750541	1748894	1750541	1748877	1647
GofDak_1024-768_new	15	3	20	<?xml version="1.0"?>\n<Clock xmlns:dt="urn:schemas-microsoft-com:datatypes"><Description dt:dt="string">E-Prime Primary Realtime Clock</Description><StartTime><Timestamp dt:dt="int">0</Timestamp><DateUtc dt:dt="string">2017-05-18T12:16:34Z</DateUtc></StartTime><FrequencyChanges><FrequencyChange><Frequency dt:dt="r8">3312900</Frequency><Timestamp dt:dt="r8">7513000971</Timestamp><Current dt:dt="r…	75.028	2242147	2238647	2242147	2238625	1	right	-1076304829	05-18-2017	14:16:34	12:16:34	female	105944	32743	-1	32693	119136	105969	-1	105944	493464	461478	-1	461465	20				1	9	18	phaseUPFAce	phaseXPface	1	NF09	1754273	1753973	1754273	1753968	d	1753968	1752400	1753968	1752389	1568
GofDak_1024-768_new	15	3	20	<?xml version="1.0"?>\n<Clock xmlns:dt="urn:schemas-microsoft-com:datatypes"><Description dt:dt="string">E-Prime Primary Realtime Clock</Description><StartTime><Timestamp dt:dt="int">0</Timestamp><DateUtc dt:dt="string">2017-05-18T12:16:34Z</DateUtc></StartTime><FrequencyChanges><FrequencyChange><Frequency dt:dt="r8">3312900</Frequency><Timestamp dt:dt="r8">7513000971</Timestamp><Current dt:dt="r…	75.028	2242147	2238647	2242147	2238625	1	right	-1076304829	05-18-2017	14:16:34	12:16:34	female	105944	32743	-1	32693	119136	105969	-1	105944	493464	461478	-1	461465	20				1	9	18	phaseUPFAce	phaseXPface	2	NM04	1757351	1757051	1757351	1757046	d	1757046	1755265	1757046	1755253	1781
GofDak_1024-768_new	15	3	20	<?xml version="1.0"?>\n<Clock xmlns:dt="urn:schemas-microsoft-com:datatypes"><Description dt:dt="string">E-Prime Primary Realtime Clock</Description><StartTime><Timestamp dt:dt="int">0</Timestamp><DateUtc dt:dt="string">2017-05-18T12:16:34Z</DateUtc></StartTime><FrequencyChanges><FrequencyChange><Frequency dt:dt="r8">3312900</Frequency><Timestamp dt:dt="r8">7513000971</Timestamp><Current dt:dt="r…	75.028	2242147	2238647	2242147	2238625	1	right	-1076304829	05-18-2017	14:16:34	12:16:34	female	105944	32743	-1	32693	119136	105969	-1	105944	493464	461478	-1	461465	20				1	9	18	phaseUPFAce	phaseXPface	3	NM10	1760377	1760077	1760377	1760065	d	1760065	1758558	1760065	1758540	1507
GofDak_1024-768_new	15	3	20	<?xml version="1.0"?>\n<Clock xmlns:dt="urn:schemas-microsoft-com:datatypes"><Description dt:dt="string">E-Prime Primary Realtime Clock</Description><StartTime><Timestamp dt:dt="int">0</Timestamp><DateUtc dt:dt="string">2017-05-18T12:16:34Z</DateUtc></StartTime><FrequencyChanges><FrequencyChange><Frequency dt:dt="r8">3312900</Frequency><Timestamp dt:dt="r8">7513000971</Timestamp><Current dt:dt="r…	75.028	2242147	2238647	2242147	2238625	1	right	-1076304829	05-18-2017	14:16:34	12:16:34	female	105944	32743	-1	32693	119136	105969	-1	105944	493464	461478	-1	461465	20				1	9	18	phaseUPFAce	phaseXPface	4	NF11	1763562	1763262	1763562	1763257	l	1763257	1761436	1763257	1761428	1821
GofDak_1024-768_new	15	3	20	<?xml version="1.0"?>\n<Clock xmlns:dt="urn:schemas-microsoft-com:datatypes"><Description dt:dt="string">E-Prime Primary Realtime Clock</Description><StartTime><Timestamp dt:dt="int">0</Timestamp><DateUtc dt:dt="string">2017-05-18T12:16:34Z</DateUtc></StartTime><FrequencyChanges><FrequencyChange><Frequency dt:dt="r8">3312900</Frequency><Timestamp dt:dt="r8">7513000971</Timestamp><Current dt:dt="r…	75.028	2242147	2238647	2242147	2238625	1	right	-1076304829	05-18-2017	14:16:34	12:16:34	female	105944	32743	-1	32693	119136	105969	-1	105944	493464	461478	-1	461465	20				1	9	18	phaseUPFAce	phaseXPface	5	NM10	1766348	1766048	1766348	1766043	d	1766043	1764542	1766043	1764532	1501
GofDak_1024-768_new	15	3	20	<?xml version="1.0"?>\n<Clock xmlns:dt="urn:schemas-microsoft-com:datatypes"><Description dt:dt="string">E-Prime Primary Realtime Clock</Description><StartTime><Timestamp dt:dt="int">0</Timestamp><DateUtc dt:dt="string">2017-05-18T12:16:34Z</DateUtc></StartTime><FrequencyChanges><FrequencyChange><Frequency dt:dt="r8">3312900</Frequency><Timestamp dt:dt="r8">7513000971</Timestamp><Current dt:dt="r…	75.028	2242147	2238647	2242147	2238625	1	right	-1076304829	05-18-2017	14:16:34	12:16:34	female	105944	32743	-1	32693	119136	105969	-1	105944	493464	461478	-1	461465	20				1	9	18	phaseUPFAce	phaseXPface	6	NF109	1769827	1769527	1769827	1769512	l	1769512	1767568	1769512	1767556	1944
GofDak_1024-768_new	15	3	20	<?xml version="1.0"?>\n<Clock xmlns:dt="urn:schemas-microsoft-com:datatypes"><Description dt:dt="string">E-Prime Primary Realtime Clock</Description><StartTime><Timestamp dt:dt="int">0</Timestamp><DateUtc dt:dt="string">2017-05-18T12:16:34Z</DateUtc></StartTime><FrequencyChanges><FrequencyChange><Frequency dt:dt="r8">3312900</Frequency><Timestamp dt:dt="r8">7513000971</Timestamp><Current dt:dt="r…	75.028	2242147	2238647	2242147	2238625	1	right	-1076304829	05-18-2017	14:16:34	12:16:34	female	105944	32743	-1	32693	119136	105969	-1	105944	493464	461478	-1	461465	20				1	9	18	phaseUPFAce	phaseXPface	7	NM09	1773052	1772752	1773052	1772741	l	1772741	1770846	1772741	1770836	1895
GofDak_1024-768_new	15	3	20	<?xml version="1.0"?>\n<Clock xmlns:dt="urn:schemas-microsoft-com:datatypes"><Description dt:dt="string">E-Prime Primary Realtime Clock</Description><StartTime><Timestamp dt:dt="int">0</Timestamp><DateUtc dt:dt="string">2017-05-18T12:16:34Z</DateUtc></StartTime><FrequencyChanges><FrequencyChange><Frequency dt:dt="r8">3312900</Frequency><Timestamp dt:dt="r8">7513000971</Timestamp><Current dt:dt="r…	75.028	2242147	2238647	2242147	2238625	1	right	-1076304829	05-18-2017	14:16:34	12:16:34	female	105944	32743	-1	32693	119136	105969	-1	105944	493464	461478	-1	461465	20				1	9	18	phaseUPFAce	phaseXPface	8	NM21	1776278	1775978	1776278	1775967	l	1775967	1774058	1775967	1774052	1909
GofDak_1024-768_new	15	3	20	<?xml version="1.0"?>\n<Clock xmlns:dt="urn:schemas-microsoft-com:datatypes"><Description dt:dt="string">E-Prime Primary Realtime Clock</Description><StartTime><Timestamp dt:dt="int">0</Timestamp><DateUtc dt:dt="string">2017-05-18T12:16:34Z</DateUtc></StartTime><FrequencyChanges><FrequencyChange><Frequency dt:dt="r8">3312900</Frequency><Timestamp dt:dt="r8">7513000971</Timestamp><Current dt:dt="r…	75.028	2242147	2238647	2242147	2238625	1	right	-1076304829	05-18-2017	14:16:34	12:16:34	female	105944	32743	-1	32693	119136	105969	-1	105944	493464	461478	-1	461465	20				1	9	18	phaseUPFAce	phaseXPface	9	NF27	1779743	1779443	1779743	1779428	l	1779428	1777924	1779428	1777908	1504
GofDak_1024-768_new	15	3	20	<?xml version="1.0"?>\n<Clock xmlns:dt="urn:schemas-microsoft-com:datatypes"><Description dt:dt="string">E-Prime Primary Realtime Clock</Description><StartTime><Timestamp dt:dt="int">0</Timestamp><DateUtc dt:dt="string">2017-05-18T12:16:34Z</DateUtc></StartTime><FrequencyChanges><FrequencyChange><Frequency dt:dt="r8">3312900</Frequency><Timestamp dt:dt="r8">7513000971</Timestamp><Current dt:dt="r…	75.028	2242147	2238647	2242147	2238625	1	right	-1076304829	05-18-2017	14:16:34	12:16:34	female	105944	32743	-1	32693	119136	105969	-1	105944	493464	461478	-1	461465	20				1	9	18	phaseUPFAce	phaseXPface	10	NF06	1782662	1782362	1782662	1782353	d	1782353	1780803	1782353	1780796	1550
GofDak_1024-768_new	15	3	20	<?xml version="1.0"?>\n<Clock xmlns:dt="urn:schemas-microsoft-com:datatypes"><Description dt:dt="string">E-Prime Primary Realtime Clock</Description><StartTime><Timestamp dt:dt="int">0</Timestamp><DateUtc dt:dt="string">2017-05-18T12:16:34Z</DateUtc></StartTime><FrequencyChanges><FrequencyChange><Frequency dt:dt="r8">3312900</Frequency><Timestamp dt:dt="r8">7513000971</Timestamp><Current dt:dt="r…	75.028	2242147	2238647	2242147	2238625	1	right	-1076304829	05-18-2017	14:16:34	12:16:34	female	105944	32743	-1	32693	119136	105969	-1	105944	493464	461478	-1	461465	20				1	9	18	phaseUPFAce	phaseXPface	11	NF01	1786047	1785747	1786047	1785736	d	1785736	1783802	1785736	1783787	1934
GofDak_1024-768_new	15	3	20	<?xml version="1.0"?>\n<Clock xmlns:dt="urn:schemas-microsoft-com:datatypes"><Description dt:dt="string">E-Prime Primary Realtime Clock</Description><StartTime><Timestamp dt:dt="int">0</Timestamp><DateUtc dt:dt="string">2017-05-18T12:16:34Z</DateUtc></StartTime><FrequencyChanges><FrequencyChange><Frequency dt:dt="r8">3312900</Frequency><Timestamp dt:dt="r8">7513000971</Timestamp><Current dt:dt="r…	75.028	2242147	2238647	2242147	2238625	1	right	-1076304829	05-18-2017	14:16:34	12:16:34	female	105944	32743	-1	32693	119136	105969	-1	105944	493464	461478	-1	461465	20				1	9	18	phaseUPFAce	phaseXPface	12	NF11	1789500	1789200	1789500	1789195	d	1789195	1787573	1789195	1787563	1622
GofDak_1024-768_new	15	3	20	<?xml version="1.0"?>\n<Clock xmlns:dt="urn:schemas-microsoft-com:datatypes"><Description dt:dt="string">E-Prime Primary Realtime Clock</Description><StartTime><Timestamp dt:dt="int">0</Timestamp><DateUtc dt:dt="string">2017-05-18T12:16:34Z</DateUtc></StartTime><FrequencyChanges><FrequencyChange><Frequency dt:dt="r8">3312900</Frequency><Timestamp dt:dt="r8">7513000971</Timestamp><Current dt:dt="r…	75.028	2242147	2238647	2242147	2238625	1	right	-1076304829	05-18-2017	14:16:34	12:16:34	female	105944	32743	-1	32693	119136	105969	-1	105944	493464	461478	-1	461465	20				1	9	18	phaseUPFAce	phaseXPface	13	NF27	1792432	1792132	1792432	1792122	l	1792122	1790492	1792122	1790483	1630
GofDak_1024-768_new	15	3	20	<?xml version="1.0"?>\n<Clock xmlns:dt="urn:schemas-microsoft-com:datatypes"><Description dt:dt="string">E-Prime Primary Realtime Clock</Description><StartTime><Timestamp dt:dt="int">0</Timestamp><DateUtc dt:dt="string">2017-05-18T12:16:34Z</DateUtc></StartTime><FrequencyChanges><FrequencyChange><Frequency dt:dt="r8">3312900</Frequency><Timestamp dt:dt="r8">7513000971</Timestamp><Current dt:dt="r…	75.028	2242147	2238647	2242147	2238625	1	right	-1076304829	05-18-2017	14:16:34	12:16:34	female	105944	32743	-1	32693	119136	105969	-1	105944	493464	461478	-1	461465	20				1	9	18	phaseUPFAce	phaseXPface	14	NF01	1796244	1795944	1796244	1795936	l	1795936	1793944	1795936	1793931	1992
GofDak_1024-768_new	15	3	20	<?xml version="1.0"?>\n<Clock xmlns:dt="urn:schemas-microsoft-com:datatypes"><Description dt:dt="string">E-Prime Primary Realtime Clock</Description><StartTime><Timestamp dt:dt="int">0</Timestamp><DateUtc dt:dt="string">2017-05-18T12:16:34Z</DateUtc></StartTime><FrequencyChanges><FrequencyChange><Frequency dt:dt="r8">3312900</Frequency><Timestamp dt:dt="r8">7513000971</Timestamp><Current dt:dt="r…	75.028	2242147	2238647	2242147	2238625	1	right	-1076304829	05-18-2017	14:16:34	12:16:34	female	105944	32743	-1	32693	119136	105969	-1	105944	493464	461478	-1	461465	20				1	9	18	phaseUPFAce	phaseXPface	15	NF04	1799389	1799089	1799389	1799080	l	1799080	1797356	1799080	1797339	1724
GofDak_1024-768_new	15	3	20	<?xml version="1.0"?>\n<Clock xmlns:dt="urn:schemas-microsoft-com:datatypes"><Description dt:dt="string">E-Prime Primary Realtime Clock</Description><StartTime><Timestamp dt:dt="int">0</Timestamp><DateUtc dt:dt="string">2017-05-18T12:16:34Z</DateUtc></StartTime><FrequencyChanges><FrequencyChange><Frequency dt:dt="r8">3312900</Frequency><Timestamp dt:dt="r8">7513000971</Timestamp><Current dt:dt="r…	75.028	2242147	2238647	2242147	2238625	1	right	-1076304829	05-18-2017	14:16:34	12:16:34	female	105944	32743	-1	32693	119136	105969	-1	105944	493464	461478	-1	461465	20				1	9	18	phaseUPFAce	phaseXPface	16	NM04	1802361	1802061	1802361	1802054	l	1802054	1800529	1802054	1800523	1525
GofDak_1024-768_new	15	3	20	<?xml version="1.0"?>\n<Clock xmlns:dt="urn:schemas-microsoft-com:datatypes"><Description dt:dt="string">E-Prime Primary Realtime Clock</Description><StartTime><Timestamp dt:dt="int">0</Timestamp><DateUtc dt:dt="string">2017-05-18T12:16:34Z</DateUtc></StartTime><FrequencyChanges><FrequencyChange><Frequency dt:dt="r8">3312900</Frequency><Timestamp dt:dt="r8">7513000971</Timestamp><Current dt:dt="r…	75.028	2242147	2238647	2242147	2238625	1	right	-1076304829	05-18-2017	14:16:34	12:16:34	female	105944	32743	-1	32693	119136	105969	-1	105944	493464	461478	-1	461465	20				1	9	18	phaseUPFAce	phaseXPface	17	NF06	1805640	1805340	1805640	1805329	l	1805329	1803514	1805329	1803507	1815
GofDak_1024-768_new	15	3	20	<?xml version="1.0"?>\n<Clock xmlns:dt="urn:schemas-microsoft-com:datatypes"><Description dt:dt="string">E-Prime Primary Realtime Clock</Description><StartTime><Timestamp dt:dt="int">0</Timestamp><DateUtc dt:dt="string">2017-05-18T12:16:34Z</DateUtc></StartTime><FrequencyChanges><FrequencyChange><Frequency dt:dt="r8">3312900</Frequency><Timestamp dt:dt="r8">7513000971</Timestamp><Current dt:dt="r…	75.028	2242147	2238647	2242147	2238625	1	right	-1076304829	05-18-2017	14:16:34	12:16:34	female	105944	32743	-1	32693	119136	105969	-1	105944	493464	461478	-1	461465	20				1	9	18	phaseUPFAce	phaseXPface	18	NM101	1809012	1808712	1809012	1808702	d	1808702	1806753	1808702	1806739	1949
GofDak_1024-768_new	15	3	20	<?xml version="1.0"?>\n<Clock xmlns:dt="urn:schemas-microsoft-com:datatypes"><Description dt:dt="string">E-Prime Primary Realtime Clock</Description><StartTime><Timestamp dt:dt="int">0</Timestamp><DateUtc dt:dt="string">2017-05-18T12:16:34Z</DateUtc></StartTime><FrequencyChanges><FrequencyChange><Frequency dt:dt="r8">3312900</Frequency><Timestamp dt:dt="r8">7513000971</Timestamp><Current dt:dt="r…	75.028	2242147	2238647	2242147	2238625	1	right	-1076304829	05-18-2017	14:16:34	12:16:34	female	105944	32743	-1	32693	119136	105969	-1	105944	493464	461478	-1	461465	20				1	9	18	phaseUPFAce	phaseXPface	19	NF106	1812211	1811911	1812211	1811903	d	1811903	1809992	1811903	1809978	1911
GofDak_1024-768_new	15	3	20	<?xml version="1.0"?>\n<Clock xmlns:dt="urn:schemas-microsoft-com:datatypes"><Description dt:dt="string">E-Prime Primary Realtime Clock</Description><StartTime><Timestamp dt:dt="int">0</Timestamp><DateUtc dt:dt="string">2017-05-18T12:16:34Z</DateUtc></StartTime><FrequencyChanges><FrequencyChange><Frequency dt:dt="r8">3312900</Frequency><Timestamp dt:dt="r8">7513000971</Timestamp><Current dt:dt="r…	75.028	2242147	2238647	2242147	2238625	1	right	-1076304829	05-18-2017	14:16:34	12:16:34	female	105944	32743	-1	32693	119136	105969	-1	105944	493464	461478	-1	461465	20				1	9	18	phaseUPFAce	phaseXPface	20	NF01	1815557	1815257	1815557	1815246	d	1815246	1813391	1815246	1813378	1855
GofDak_1024-768_new	15	3	20	<?xml version="1.0"?>\n<Clock xmlns:dt="urn:schemas-microsoft-com:datatypes"><Description dt:dt="string">E-Prime Primary Realtime Clock</Description><StartTime><Timestamp dt:dt="int">0</Timestamp><DateUtc dt:dt="string">2017-05-18T12:16:34Z</DateUtc></StartTime><FrequencyChanges><FrequencyChange><Frequency dt:dt="r8">3312900</Frequency><Timestamp dt:dt="r8">7513000971</Timestamp><Current dt:dt="r…	75.028	2242147	2238647	2242147	2238625	1	right	-1076304829	05-18-2017	14:16:34	12:16:34	female	105944	32743	-1	32693	119136	105969	-1	105944	493464	461478	-1	461465	21				2	10	19	phaseINVFAce	phaseXPface	1	NM21	1837082	1836782	1837082	1836770	l	1836770	1835183	1836770	1835169	1587
GofDak_1024-768_new	15	3	20	<?xml version="1.0"?>\n<Clock xmlns:dt="urn:schemas-microsoft-com:datatypes"><Description dt:dt="string">E-Prime Primary Realtime Clock</Description><StartTime><Timestamp dt:dt="int">0</Timestamp><DateUtc dt:dt="string">2017-05-18T12:16:34Z</DateUtc></StartTime><FrequencyChanges><FrequencyChange><Frequency dt:dt="r8">3312900</Frequency><Timestamp dt:dt="r8">7513000971</Timestamp><Current dt:dt="r…	75.028	2242147	2238647	2242147	2238625	1	right	-1076304829	05-18-2017	14:16:34	12:16:34	female	105944	32743	-1	32693	119136	105969	-1	105944	493464	461478	-1	461465	21				2	10	19	phaseINVFAce	phaseXPface	2	NF02	1840454	1840154	1840454	1840143	d	1840143	1838208	1840143	1838201	1935
GofDak_1024-768_new	15	3	20	<?xml version="1.0"?>\n<Clock xmlns:dt="urn:schemas-microsoft-com:datatypes"><Description dt:dt="string">E-Prime Primary Realtime Clock</Description><StartTime><Timestamp dt:dt="int">0</Timestamp><DateUtc dt:dt="string">2017-05-18T12:16:34Z</DateUtc></StartTime><FrequencyChanges><FrequencyChange><Frequency dt:dt="r8">3312900</Frequency><Timestamp dt:dt="r8">7513000971</Timestamp><Current dt:dt="r…	75.028	2242147	2238647	2242147	2238625	1	right	-1076304829	05-18-2017	14:16:34	12:16:34	female	105944	32743	-1	32693	119136	105969	-1	105944	493464	461478	-1	461465	21				2	10	19	phaseINVFAce	phaseXPface	3	NF09	1843839	1843539	1843839	1843527	l	1843527	1841527	1843527	1841521	2000
GofDak_1024-768_new	15	3	20	<?xml version="1.0"?>\n<Clock xmlns:dt="urn:schemas-microsoft-com:datatypes"><Description dt:dt="string">E-Prime Primary Realtime Clock</Description><StartTime><Timestamp dt:dt="int">0</Timestamp><DateUtc dt:dt="string">2017-05-18T12:16:34Z</DateUtc></StartTime><FrequencyChanges><FrequencyChange><Frequency dt:dt="r8">3312900</Frequency><Timestamp dt:dt="r8">7513000971</Timestamp><Current dt:dt="r…	75.028	2242147	2238647	2242147	2238625	1	right	-1076304829	05-18-2017	14:16:34	12:16:34	female	105944	32743	-1	32693	119136	105969	-1	105944	493464	461478	-1	461465	21				2	10	19	phaseINVFAce	phaseXPface	4	NF02	1847012	1846712	1847012	1846700	l	1846700	1845019	1846700	1845001	1681
GofDak_1024-768_new	15	3	20	<?xml version="1.0"?>\n<Clock xmlns:dt="urn:schemas-microsoft-com:datatypes"><Description dt:dt="string">E-Prime Primary Realtime Clock</Description><StartTime><Timestamp dt:dt="int">0</Timestamp><DateUtc dt:dt="string">2017-05-18T12:16:34Z</DateUtc></StartTime><FrequencyChanges><FrequencyChange><Frequency dt:dt="r8">3312900</Frequency><Timestamp dt:dt="r8">7513000971</Timestamp><Current dt:dt="r…	75.028	2242147	2238647	2242147	2238625	1	right	-1076304829	05-18-2017	14:16:34	12:16:34	female	105944	32743	-1	32693	119136	105969	-1	105944	493464	461478	-1	461465	21				2	10	19	phaseINVFAce	phaseXPface	5	NF106	1850597	1850297	1850597	1850285	l	1850285	1848324	1850285	1848313	1961
GofDak_1024-768_new	15	3	20	<?xml version="1.0"?>\n<Clock xmlns:dt="urn:schemas-microsoft-com:datatypes"><Description dt:dt="string">E-Prime Primary Realtime Clock</Description><StartTime><Timestamp dt:dt="int">0</Timestamp><DateUtc dt:dt="string">2017-05-18T12:16:34Z</DateUtc></StartTime><FrequencyChanges><FrequencyChange><Frequency dt:dt="r8">3312900</Frequency><Timestamp dt:dt="r8">7513000971</Timestamp><Current dt:dt="r…	75.028	2242147	2238647	2242147	2238625	1	right	-1076304829	05-18-2017	14:16:34	12:16:34	female	105944	32743	-1	32693	119136	105969	-1	105944	493464	461478	-1	461465	21				2	10	19	phaseINVFAce	phaseXPface	6	NM03	1853916	1853616	1853916	1853613	l	1853613	1851976	1853613	1851969	1637
GofDak_1024-768_new	15	3	20	<?xml version="1.0"?>\n<Clock xmlns:dt="urn:schemas-microsoft-com:datatypes"><Description dt:dt="string">E-Prime Primary Realtime Clock</Description><StartTime><Timestamp dt:dt="int">0</Timestamp><DateUtc dt:dt="string">2017-05-18T12:16:34Z</DateUtc></StartTime><FrequencyChanges><FrequencyChange><Frequency dt:dt="r8">3312900</Frequency><Timestamp dt:dt="r8">7513000971</Timestamp><Current dt:dt="r…	75.028	2242147	2238647	2242147	2238625	1	right	-1076304829	05-18-2017	14:16:34	12:16:34	female	105944	32743	-1	32693	119136	105969	-1	105944	493464	461478	-1	461465	21				2	10	19	phaseINVFAce	phaseXPface	7	NM101	1857261	1856961	1857261	1856957	l	1856957	1855215	1856957	1855201	1742
GofDak_1024-768_new	15	3	20	<?xml version="1.0"?>\n<Clock xmlns:dt="urn:schemas-microsoft-com:datatypes"><Description dt:dt="string">E-Prime Primary Realtime Clock</Description><StartTime><Timestamp dt:dt="int">0</Timestamp><DateUtc dt:dt="string">2017-05-18T12:16:34Z</DateUtc></StartTime><FrequencyChanges><FrequencyChange><Frequency dt:dt="r8">3312900</Frequency><Timestamp dt:dt="r8">7513000971</Timestamp><Current dt:dt="r…	75.028	2242147	2238647	2242147	2238625	1	right	-1076304829	05-18-2017	14:16:34	12:16:34	female	105944	32743	-1	32693	119136	105969	-1	105944	493464	461478	-1	461465	21				2	10	19	phaseINVFAce	phaseXPface	8	NM21	1860660	1860360	1860660	1860352	d	1860352	1858427	1860352	1858416	1925
GofDak_1024-768_new	15	3	20	<?xml version="1.0"?>\n<Clock xmlns:dt="urn:schemas-microsoft-com:datatypes"><Description dt:dt="string">E-Prime Primary Realtime Clock</Description><StartTime><Timestamp dt:dt="int">0</Timestamp><DateUtc dt:dt="string">2017-05-18T12:16:34Z</DateUtc></StartTime><FrequencyChanges><FrequencyChange><Frequency dt:dt="r8">3312900</Frequency><Timestamp dt:dt="r8">7513000971</Timestamp><Current dt:dt="r…	75.028	2242147	2238647	2242147	2238625	1	right	-1076304829	05-18-2017	14:16:34	12:16:34	female	105944	32743	-1	32693	119136	105969	-1	105944	493464	461478	-1	461465	21				2	10	19	phaseINVFAce	phaseXPface	9	NF01	1863832	1863532	1863832	1863526	l	1863526	1861759	1863526	1861752	1767
GofDak_1024-768_new	15	3	20	<?xml version="1.0"?>\n<Clock xmlns:dt="urn:schemas-microsoft-com:datatypes"><Description dt:dt="string">E-Prime Primary Realtime Clock</Description><StartTime><Timestamp dt:dt="int">0</Timestamp><DateUtc dt:dt="string">2017-05-18T12:16:34Z</DateUtc></StartTime><FrequencyChanges><FrequencyChange><Frequency dt:dt="r8">3312900</Frequency><Timestamp dt:dt="r8">7513000971</Timestamp><Current dt:dt="r…	75.028	2242147	2238647	2242147	2238625	1	right	-1076304829	05-18-2017	14:16:34	12:16:34	female	105944	32743	-1	32693	119136	105969	-1	105944	493464	461478	-1	461465	21				2	10	19	phaseINVFAce	phaseXPface	10	NM09	1867031	1866731	1867031	1866728	d	1866728	1864918	1866728	1864904	1810
GofDak_1024-768_new	15	3	20	<?xml version="1.0"?>\n<Clock xmlns:dt="urn:schemas-microsoft-com:datatypes"><Description dt:dt="string">E-Prime Primary Realtime Clock</Description><StartTime><Timestamp dt:dt="int">0</Timestamp><DateUtc dt:dt="string">2017-05-18T12:16:34Z</DateUtc></StartTime><FrequencyChanges><FrequencyChange><Frequency dt:dt="r8">3312900</Frequency><Timestamp dt:dt="r8">7513000971</Timestamp><Current dt:dt="r…	75.028	2242147	2238647	2242147	2238625	1	right	-1076304829	05-18-2017	14:16:34	12:16:34	female	105944	32743	-1	32693	119136	105969	-1	105944	493464	461478	-1	461465	21				2	10	19	phaseINVFAce	phaseXPface	11	NF04	1870363	1870063	1870363	1870057	l	1870057	1868290	1870057	1868280	1767
GofDak_1024-768_new	15	3	20	<?xml version="1.0"?>\n<Clock xmlns:dt="urn:schemas-microsoft-com:datatypes"><Description dt:dt="string">E-Prime Primary Realtime Clock</Description><StartTime><Timestamp dt:dt="int">0</Timestamp><DateUtc dt:dt="string">2017-05-18T12:16:34Z</DateUtc></StartTime><FrequencyChanges><FrequencyChange><Frequency dt:dt="r8">3312900</Frequency><Timestamp dt:dt="r8">7513000971</Timestamp><Current dt:dt="r…	75.028	2242147	2238647	2242147	2238625	1	right	-1076304829	05-18-2017	14:16:34	12:16:34	female	105944	32743	-1	32693	119136	105969	-1	105944	493464	461478	-1	461465	21				2	10	19	phaseINVFAce	phaseXPface	12	NF109	1874255	1873955	1874255	1873951	l	1873951	1871982	1873951	1871976	1969
GofDak_1024-768_new	15	3	20	<?xml version="1.0"?>\n<Clock xmlns:dt="urn:schemas-microsoft-com:datatypes"><Description dt:dt="string">E-Prime Primary Realtime Clock</Description><StartTime><Timestamp dt:dt="int">0</Timestamp><DateUtc dt:dt="string">2017-05-18T12:16:34Z</DateUtc></StartTime><FrequencyChanges><FrequencyChange><Frequency dt:dt="r8">3312900</Frequency><Timestamp dt:dt="r8">7513000971</Timestamp><Current dt:dt="r…	75.028	2242147	2238647	2242147	2238625	1	right	-1076304829	05-18-2017	14:16:34	12:16:34	female	105944	32743	-1	32693	119136	105969	-1	105944	493464	461478	-1	461465	21				2	10	19	phaseINVFAce	phaseXPface	13	NM10	1877654	1877354	1877654	1877341	d	1877341	1875434	1877341	1875424	1907
GofDak_1024-768_new	15	3	20	<?xml version="1.0"?>\n<Clock xmlns:dt="urn:schemas-microsoft-com:datatypes"><Description dt:dt="string">E-Prime Primary Realtime Clock</Description><StartTime><Timestamp dt:dt="int">0</Timestamp><DateUtc dt:dt="string">2017-05-18T12:16:34Z</DateUtc></StartTime><FrequencyChanges><FrequencyChange><Frequency dt:dt="r8">3312900</Frequency><Timestamp dt:dt="r8">7513000971</Timestamp><Current dt:dt="r…	75.028	2242147	2238647	2242147	2238625	1	right	-1076304829	05-18-2017	14:16:34	12:16:34	female	105944	32743	-1	32693	119136	105969	-1	105944	493464	461478	-1	461465	21				2	10	19	phaseINVFAce	phaseXPface	14	NM10	1881332	1881032	1881332	1881017	l	1881017	1879166	1881017	1879152	1851
GofDak_1024-768_new	15	3	20	<?xml version="1.0"?>\n<Clock xmlns:dt="urn:schemas-microsoft-com:datatypes"><Description dt:dt="string">E-Prime Primary Realtime Clock</Description><StartTime><Timestamp dt:dt="int">0</Timestamp><DateUtc dt:dt="string">2017-05-18T12:16:34Z</DateUtc></StartTime><FrequencyChanges><FrequencyChange><Frequency dt:dt="r8">3312900</Frequency><Timestamp dt:dt="r8">7513000971</Timestamp><Current dt:dt="r…	75.028	2242147	2238647	2242147	2238625	1	right	-1076304829	05-18-2017	14:16:34	12:16:34	female	105944	32743	-1	32693	119136	105969	-1	105944	493464	461478	-1	461465	21				2	10	19	phaseINVFAce	phaseXPface	15	NM101	1884504	1884204	1884504	1884200	d	1884200	1882645	1884200	1882631	1555
GofDak_1024-768_new	15	3	20	<?xml version="1.0"?>\n<Clock xmlns:dt="urn:schemas-microsoft-com:datatypes"><Description dt:dt="string">E-Prime Primary Realtime Clock</Description><StartTime><Timestamp dt:dt="int">0</Timestamp><DateUtc dt:dt="string">2017-05-18T12:16:34Z</DateUtc></StartTime><FrequencyChanges><FrequencyChange><Frequency dt:dt="r8">3312900</Frequency><Timestamp dt:dt="r8">7513000971</Timestamp><Current dt:dt="r…	75.028	2242147	2238647	2242147	2238625	1	right	-1076304829	05-18-2017	14:16:34	12:16:34	female	105944	32743	-1	32693	119136	105969	-1	105944	493464	461478	-1	461465	21				2	10	19	phaseINVFAce	phaseXPface	16	NF01	1887823	1887523	1887823	1887515	d	1887515	1885724	1887515	1885711	1791
GofDak_1024-768_new	15	3	20	<?xml version="1.0"?>\n<Clock xmlns:dt="urn:schemas-microsoft-com:datatypes"><Description dt:dt="string">E-Prime Primary Realtime Clock</Description><StartTime><Timestamp dt:dt="int">0</Timestamp><DateUtc dt:dt="string">2017-05-18T12:16:34Z</DateUtc></StartTime><FrequencyChanges><FrequencyChange><Frequency dt:dt="r8">3312900</Frequency><Timestamp dt:dt="r8">7513000971</Timestamp><Current dt:dt="r…	75.028	2242147	2238647	2242147	2238625	1	right	-1076304829	05-18-2017	14:16:34	12:16:34	female	105944	32743	-1	32693	119136	105969	-1	105944	493464	461478	-1	461465	21				2	10	19	phaseINVFAce	phaseXPface	17	NF27	1891328	1891028	1891328	1891024	d	1891024	1889376	1891024	1889367	1648
GofDak_1024-768_new	15	3	20	<?xml version="1.0"?>\n<Clock xmlns:dt="urn:schemas-microsoft-com:datatypes"><Description dt:dt="string">E-Prime Primary Realtime Clock</Description><StartTime><Timestamp dt:dt="int">0</Timestamp><DateUtc dt:dt="string">2017-05-18T12:16:34Z</DateUtc></StartTime><FrequencyChanges><FrequencyChange><Frequency dt:dt="r8">3312900</Frequency><Timestamp dt:dt="r8">7513000971</Timestamp><Current dt:dt="r…	75.028	2242147	2238647	2242147	2238625	1	right	-1076304829	05-18-2017	14:16:34	12:16:34	female	105944	32743	-1	32693	119136	105969	-1	105944	493464	461478	-1	461465	21				2	10	19	phaseINVFAce	phaseXPface	18	NF09	1894821	1894521	1894821	1894515	d	1894515	1892588	1894515	1892575	1927
GofDak_1024-768_new	15	3	20	<?xml version="1.0"?>\n<Clock xmlns:dt="urn:schemas-microsoft-com:datatypes"><Description dt:dt="string">E-Prime Primary Realtime Clock</Description><StartTime><Timestamp dt:dt="int">0</Timestamp><DateUtc dt:dt="string">2017-05-18T12:16:34Z</DateUtc></StartTime><FrequencyChanges><FrequencyChange><Frequency dt:dt="r8">3312900</Frequency><Timestamp dt:dt="r8">7513000971</Timestamp><Current dt:dt="r…	75.028	2242147	2238647	2242147	2238625	1	right	-1076304829	05-18-2017	14:16:34	12:16:34	female	105944	32743	-1	32693	119136	105969	-1	105944	493464	461478	-1	461465	21				2	10	19	phaseINVFAce	phaseXPface	19	NF11	1898299	1897999	1898299	1897986	l	1897986	1896293	1897986	1896279	1693
GofDak_1024-768_new	15	3	20	<?xml version="1.0"?>\n<Clock xmlns:dt="urn:schemas-microsoft-com:datatypes"><Description dt:dt="string">E-Prime Primary Realtime Clock</Description><StartTime><Timestamp dt:dt="int">0</Timestamp><DateUtc dt:dt="string">2017-05-18T12:16:34Z</DateUtc></StartTime><FrequencyChanges><FrequencyChange><Frequency dt:dt="r8">3312900</Frequency><Timestamp dt:dt="r8">7513000971</Timestamp><Current dt:dt="r…	75.028	2242147	2238647	2242147	2238625	1	right	-1076304829	05-18-2017	14:16:34	12:16:34	female	105944	32743	-1	32693	119136	105969	-1	105944	493464	461478	-1	461465	21				2	10	19	phaseINVFAce	phaseXPface	20	NF02	1901471	1901171	1901471	1901168	d	1901168	1899452	1901168	1899447	1716
GofDak_1024-768_new	15	3	20	<?xml version="1.0"?>\n<Clock xmlns:dt="urn:schemas-microsoft-com:datatypes"><Description dt:dt="string">E-Prime Primary Realtime Clock</Description><StartTime><Timestamp dt:dt="int">0</Timestamp><DateUtc dt:dt="string">2017-05-18T12:16:34Z</DateUtc></StartTime><FrequencyChanges><FrequencyChange><Frequency dt:dt="r8">3312900</Frequency><Timestamp dt:dt="r8">7513000971</Timestamp><Current dt:dt="r…	75.028	2242147	2238647	2242147	2238625	1	right	-1076304829	05-18-2017	14:16:34	12:16:34	female	105944	32743	-1	32693	119136	105969	-1	105944	493464	461478	-1	461465	22				1	10	20	phaseUPFAce	phaseXPface	1	NM02	1904910	1904610	1904910	1904605	l	1904605	1902704	1904605	1902695	1901
GofDak_1024-768_new	15	3	20	<?xml version="1.0"?>\n<Clock xmlns:dt="urn:schemas-microsoft-com:datatypes"><Description dt:dt="string">E-Prime Primary Realtime Clock</Description><StartTime><Timestamp dt:dt="int">0</Timestamp><DateUtc dt:dt="string">2017-05-18T12:16:34Z</DateUtc></StartTime><FrequencyChanges><FrequencyChange><Frequency dt:dt="r8">3312900</Frequency><Timestamp dt:dt="r8">7513000971</Timestamp><Current dt:dt="r…	75.028	2242147	2238647	2242147	2238625	1	right	-1076304829	05-18-2017	14:16:34	12:16:34	female	105944	32743	-1	32693	119136	105969	-1	105944	493464	461478	-1	461465	22				1	10	20	phaseUPFAce	phaseXPface	2	NM04	1909095	1908795	1909095	1908780	l	1908780	1907143	1908780	1907126	1637
GofDak_1024-768_new	15	3	20	<?xml version="1.0"?>\n<Clock xmlns:dt="urn:schemas-microsoft-com:datatypes"><Description dt:dt="string">E-Prime Primary Realtime Clock</Description><StartTime><Timestamp dt:dt="int">0</Timestamp><DateUtc dt:dt="string">2017-05-18T12:16:34Z</DateUtc></StartTime><FrequencyChanges><FrequencyChange><Frequency dt:dt="r8">3312900</Frequency><Timestamp dt:dt="r8">7513000971</Timestamp><Current dt:dt="r…	75.028	2242147	2238647	2242147	2238625	1	right	-1076304829	05-18-2017	14:16:34	12:16:34	female	105944	32743	-1	32693	119136	105969	-1	105944	493464	461478	-1	461465	22				1	10	20	phaseUPFAce	phaseXPface	3	NM03	1912201	1911901	1912201	1911892	l	1911892	1910248	1911892	1910238	1644
GofDak_1024-768_new	15	3	20	<?xml version="1.0"?>\n<Clock xmlns:dt="urn:schemas-microsoft-com:datatypes"><Description dt:dt="string">E-Prime Primary Realtime Clock</Description><StartTime><Timestamp dt:dt="int">0</Timestamp><DateUtc dt:dt="string">2017-05-18T12:16:34Z</DateUtc></StartTime><FrequencyChanges><FrequencyChange><Frequency dt:dt="r8">3312900</Frequency><Timestamp dt:dt="r8">7513000971</Timestamp><Current dt:dt="r…	75.028	2242147	2238647	2242147	2238625	1	right	-1076304829	05-18-2017	14:16:34	12:16:34	female	105944	32743	-1	32693	119136	105969	-1	105944	493464	461478	-1	461465	22				1	10	20	phaseUPFAce	phaseXPface	4	NM03	1915080	1914780	1915080	1914767	d	1914767	1913260	1914767	1913254	1507
GofDak_1024-768_new	15	3	20	<?xml version="1.0"?>\n<Clock xmlns:dt="urn:schemas-microsoft-com:datatypes"><Description dt:dt="string">E-Prime Primary Realtime Clock</Description><StartTime><Timestamp dt:dt="int">0</Timestamp><DateUtc dt:dt="string">2017-05-18T12:16:34Z</DateUtc></StartTime><FrequencyChanges><FrequencyChange><Frequency dt:dt="r8">3312900</Frequency><Timestamp dt:dt="r8">7513000971</Timestamp><Current dt:dt="r…	75.028	2242147	2238647	2242147	2238625	1	right	-1076304829	05-18-2017	14:16:34	12:16:34	female	105944	32743	-1	32693	119136	105969	-1	105944	493464	461478	-1	461465	22				1	10	20	phaseUPFAce	phaseXPface	5	NF106	1917985	1917685	1917985	1917671	d	1917671	1916086	1917671	1916078	1585
GofDak_1024-768_new	15	3	20	<?xml version="1.0"?>\n<Clock xmlns:dt="urn:schemas-microsoft-com:datatypes"><Description dt:dt="string">E-Prime Primary Realtime Clock</Description><StartTime><Timestamp dt:dt="int">0</Timestamp><DateUtc dt:dt="string">2017-05-18T12:16:34Z</DateUtc></StartTime><FrequencyChanges><FrequencyChange><Frequency dt:dt="r8">3312900</Frequency><Timestamp dt:dt="r8">7513000971</Timestamp><Current dt:dt="r…	75.028	2242147	2238647	2242147	2238625	1	right	-1076304829	05-18-2017	14:16:34	12:16:34	female	105944	32743	-1	32693	119136	105969	-1	105944	493464	461478	-1	461465	22				1	10	20	phaseUPFAce	phaseXPface	6	NF105	1921184	1920884	1921184	1920880	d	1920880	1919031	1920880	1919022	1849
GofDak_1024-768_new	15	3	20	<?xml version="1.0"?>\n<Clock xmlns:dt="urn:schemas-microsoft-com:datatypes"><Description dt:dt="string">E-Prime Primary Realtime Clock</Description><StartTime><Timestamp dt:dt="int">0</Timestamp><DateUtc dt:dt="string">2017-05-18T12:16:34Z</DateUtc></StartTime><FrequencyChanges><FrequencyChange><Frequency dt:dt="r8">3312900</Frequency><Timestamp dt:dt="r8">7513000971</Timestamp><Current dt:dt="r…	75.028	2242147	2238647	2242147	2238625	1	right	-1076304829	05-18-2017	14:16:34	12:16:34	female	105944	32743	-1	32693	119136	105969	-1	105944	493464	461478	-1	461465	22				1	10	20	phaseUPFAce	phaseXPface	7	NM10	1924516	1924216	1924516	1924204	d	1924204	1922404	1924204	1922390	1800
GofDak_1024-768_new	15	3	20	<?xml version="1.0"?>\n<Clock xmlns:dt="urn:schemas-microsoft-com:datatypes"><Description dt:dt="string">E-Prime Primary Realtime Clock</Description><StartTime><Timestamp dt:dt="int">0</Timestamp><DateUtc dt:dt="string">2017-05-18T12:16:34Z</DateUtc></StartTime><FrequencyChanges><FrequencyChange><Frequency dt:dt="r8">3312900</Frequency><Timestamp dt:dt="r8">7513000971</Timestamp><Current dt:dt="r…	75.028	2242147	2238647	2242147	2238625	1	right	-1076304829	05-18-2017	14:16:34	12:16:34	female	105944	32743	-1	32693	119136	105969	-1	105944	493464	461478	-1	461465	22				1	10	20	phaseUPFAce	phaseXPface	8	NF11	1927555	1927255	1927555	1927248	d	1927248	1925682	1927248	1925670	1566
GofDak_1024-768_new	15	3	20	<?xml version="1.0"?>\n<Clock xmlns:dt="urn:schemas-microsoft-com:datatypes"><Description dt:dt="string">E-Prime Primary Realtime Clock</Description><StartTime><Timestamp dt:dt="int">0</Timestamp><DateUtc dt:dt="string">2017-05-18T12:16:34Z</DateUtc></StartTime><FrequencyChanges><FrequencyChange><Frequency dt:dt="r8">3312900</Frequency><Timestamp dt:dt="r8">7513000971</Timestamp><Current dt:dt="r…	75.028	2242147	2238647	2242147	2238625	1	right	-1076304829	05-18-2017	14:16:34	12:16:34	female	105944	32743	-1	32693	119136	105969	-1	105944	493464	461478	-1	461465	22				1	10	20	phaseUPFAce	phaseXPface	9	NF01	1930634	1930334	1930634	1930331	d	1930331	1928681	1930331	1928670	1650
GofDak_1024-768_new	15	3	20	<?xml version="1.0"?>\n<Clock xmlns:dt="urn:schemas-microsoft-com:datatypes"><Description dt:dt="string">E-Prime Primary Realtime Clock</Description><StartTime><Timestamp dt:dt="int">0</Timestamp><DateUtc dt:dt="string">2017-05-18T12:16:34Z</DateUtc></StartTime><FrequencyChanges><FrequencyChange><Frequency dt:dt="r8">3312900</Frequency><Timestamp dt:dt="r8">7513000971</Timestamp><Current dt:dt="r…	75.028	2242147	2238647	2242147	2238625	1	right	-1076304829	05-18-2017	14:16:34	12:16:34	female	105944	32743	-1	32693	119136	105969	-1	105944	493464	461478	-1	461465	22				1	10	20	phaseUPFAce	phaseXPface	10	NF109	1933553	1933253	1933553	1933251	l	1933251	1931747	1933251	1931741	1504
GofDak_1024-768_new	15	3	20	<?xml version="1.0"?>\n<Clock xmlns:dt="urn:schemas-microsoft-com:datatypes"><Description dt:dt="string">E-Prime Primary Realtime Clock</Description><StartTime><Timestamp dt:dt="int">0</Timestamp><DateUtc dt:dt="string">2017-05-18T12:16:34Z</DateUtc></StartTime><FrequencyChanges><FrequencyChange><Frequency dt:dt="r8">3312900</Frequency><Timestamp dt:dt="r8">7513000971</Timestamp><Current dt:dt="r…	75.028	2242147	2238647	2242147	2238625	1	right	-1076304829	05-18-2017	14:16:34	12:16:34	female	105944	32743	-1	32693	119136	105969	-1	105944	493464	461478	-1	461465	22				1	10	20	phaseUPFAce	phaseXPface	11	NF106	1936765	1936465	1936765	1936458	d	1936458	1934559	1936458	1934549	1899
GofDak_1024-768_new	15	3	20	<?xml version="1.0"?>\n<Clock xmlns:dt="urn:schemas-microsoft-com:datatypes"><Description dt:dt="string">E-Prime Primary Realtime Clock</Description><StartTime><Timestamp dt:dt="int">0</Timestamp><DateUtc dt:dt="string">2017-05-18T12:16:34Z</DateUtc></StartTime><FrequencyChanges><FrequencyChange><Frequency dt:dt="r8">3312900</Frequency><Timestamp dt:dt="r8">7513000971</Timestamp><Current dt:dt="r…	75.028	2242147	2238647	2242147	2238625	1	right	-1076304829	05-18-2017	14:16:34	12:16:34	female	105944	32743	-1	32693	119136	105969	-1	105944	493464	461478	-1	461465	22				1	10	20	phaseUPFAce	phaseXPface	12	NM10	1939684	1939384	1939684	1939374	d	1939374	1937851	1939374	1937837	1523
GofDak_1024-768_new	15	3	20	<?xml version="1.0"?>\n<Clock xmlns:dt="urn:schemas-microsoft-com:datatypes"><Description dt:dt="string">E-Prime Primary Realtime Clock</Description><StartTime><Timestamp dt:dt="int">0</Timestamp><DateUtc dt:dt="string">2017-05-18T12:16:34Z</DateUtc></StartTime><FrequencyChanges><FrequencyChange><Frequency dt:dt="r8">3312900</Frequency><Timestamp dt:dt="r8">7513000971</Timestamp><Current dt:dt="r…	75.028	2242147	2238647	2242147	2238625	1	right	-1076304829	05-18-2017	14:16:34	12:16:34	female	105944	32743	-1	32693	119136	105969	-1	105944	493464	461478	-1	461465	22				1	10	20	phaseUPFAce	phaseXPface	13	NM08	1942709	1942409	1942709	1942404	d	1942404	1940903	1942404	1940893	1501
GofDak_1024-768_new	15	3	20	<?xml version="1.0"?>\n<Clock xmlns:dt="urn:schemas-microsoft-com:datatypes"><Description dt:dt="string">E-Prime Primary Realtime Clock</Description><StartTime><Timestamp dt:dt="int">0</Timestamp><DateUtc dt:dt="string">2017-05-18T12:16:34Z</DateUtc></StartTime><FrequencyChanges><FrequencyChange><Frequency dt:dt="r8">3312900</Frequency><Timestamp dt:dt="r8">7513000971</Timestamp><Current dt:dt="r…	75.028	2242147	2238647	2242147	2238625	1	right	-1076304829	05-18-2017	14:16:34	12:16:34	female	105944	32743	-1	32693	119136	105969	-1	105944	493464	461478	-1	461465	22				1	10	20	phaseUPFAce	phaseXPface	14	NF106	1946042	1945742	1946042	1945734	l	1945734	1943782	1945734	1943765	1952
GofDak_1024-768_new	15	3	20	<?xml version="1.0"?>\n<Clock xmlns:dt="urn:schemas-microsoft-com:datatypes"><Description dt:dt="string">E-Prime Primary Realtime Clock</Description><StartTime><Timestamp dt:dt="int">0</Timestamp><DateUtc dt:dt="string">2017-05-18T12:16:34Z</DateUtc></StartTime><FrequencyChanges><FrequencyChange><Frequency dt:dt="r8">3312900</Frequency><Timestamp dt:dt="r8">7513000971</Timestamp><Current dt:dt="r…	75.028	2242147	2238647	2242147	2238625	1	right	-1076304829	05-18-2017	14:16:34	12:16:34	female	105944	32743	-1	32693	119136	105969	-1	105944	493464	461478	-1	461465	22				1	10	20	phaseUPFAce	phaseXPface	15	NM08	1949147	1948847	1949147	1948839	d	1948839	1947128	1948839	1947117	1711
GofDak_1024-768_new	15	3	20	<?xml version="1.0"?>\n<Clock xmlns:dt="urn:schemas-microsoft-com:datatypes"><Description dt:dt="string">E-Prime Primary Realtime Clock</Description><StartTime><Timestamp dt:dt="int">0</Timestamp><DateUtc dt:dt="string">2017-05-18T12:16:34Z</DateUtc></StartTime><FrequencyChanges><FrequencyChange><Frequency dt:dt="r8">3312900</Frequency><Timestamp dt:dt="r8">7513000971</Timestamp><Current dt:dt="r…	75.028	2242147	2238647	2242147	2238625	1	right	-1076304829	05-18-2017	14:16:34	12:16:34	female	105944	32743	-1	32693	119136	105969	-1	105944	493464	461478	-1	461465	22				1	10	20	phaseUPFAce	phaseXPface	16	NF09	1952266	1951966	1952266	1951961	l	1951961	1950220	1951961	1950205	1741
GofDak_1024-768_new	15	3	20	<?xml version="1.0"?>\n<Clock xmlns:dt="urn:schemas-microsoft-com:datatypes"><Description dt:dt="string">E-Prime Primary Realtime Clock</Description><StartTime><Timestamp dt:dt="int">0</Timestamp><DateUtc dt:dt="string">2017-05-18T12:16:34Z</DateUtc></StartTime><FrequencyChanges><FrequencyChange><Frequency dt:dt="r8">3312900</Frequency><Timestamp dt:dt="r8">7513000971</Timestamp><Current dt:dt="r…	75.028	2242147	2238647	2242147	2238625	1	right	-1076304829	05-18-2017	14:16:34	12:16:34	female	105944	32743	-1	32693	119136	105969	-1	105944	493464	461478	-1	461465	22				1	10	20	phaseUPFAce	phaseXPface	17	NF02	1955438	1955138	1955438	1955127	d	1955127	1953405	1955127	1953388	1722
GofDak_1024-768_new	15	3	20	<?xml version="1.0"?>\n<Clock xmlns:dt="urn:schemas-microsoft-com:datatypes"><Description dt:dt="string">E-Prime Primary Realtime Clock</Description><StartTime><Timestamp dt:dt="int">0</Timestamp><DateUtc dt:dt="string">2017-05-18T12:16:34Z</DateUtc></StartTime><FrequencyChanges><FrequencyChange><Frequency dt:dt="r8">3312900</Frequency><Timestamp dt:dt="r8">7513000971</Timestamp><Current dt:dt="r…	75.028	2242147	2238647	2242147	2238625	1	right	-1076304829	05-18-2017	14:16:34	12:16:34	female	105944	32743	-1	32693	119136	105969	-1	105944	493464	461478	-1	461465	22				1	10	20	phaseUPFAce	phaseXPface	18	NM02	1958490	1958190	1958490	1958187	d	1958187	1956538	1958187	1956524	1649
GofDak_1024-768_new	15	3	20	<?xml version="1.0"?>\n<Clock xmlns:dt="urn:schemas-microsoft-com:datatypes"><Description dt:dt="string">E-Prime Primary Realtime Clock</Description><StartTime><Timestamp dt:dt="int">0</Timestamp><DateUtc dt:dt="string">2017-05-18T12:16:34Z</DateUtc></StartTime><FrequencyChanges><FrequencyChange><Frequency dt:dt="r8">3312900</Frequency><Timestamp dt:dt="r8">7513000971</Timestamp><Current dt:dt="r…	75.028	2242147	2238647	2242147	2238625	1	right	-1076304829	05-18-2017	14:16:34	12:16:34	female	105944	32743	-1	32693	119136	105969	-1	105944	493464	461478	-1	461465	22				1	10	20	phaseUPFAce	phaseXPface	19	NM04	1961676	1961376	1961676	1961362	l	1961362	1959630	1961362	1959620	1732
GofDak_1024-768_new	15	3	20	<?xml version="1.0"?>\n<Clock xmlns:dt="urn:schemas-microsoft-com:datatypes"><Description dt:dt="string">E-Prime Primary Realtime Clock</Description><StartTime><Timestamp dt:dt="int">0</Timestamp><DateUtc dt:dt="string">2017-05-18T12:16:34Z</DateUtc></StartTime><FrequencyChanges><FrequencyChange><Frequency dt:dt="r8">3312900</Frequency><Timestamp dt:dt="r8">7513000971</Timestamp><Current dt:dt="r…	75.028	2242147	2238647	2242147	2238625	1	right	-1076304829	05-18-2017	14:16:34	12:16:34	female	105944	32743	-1	32693	119136	105969	-1	105944	493464	461478	-1	461465	22				1	10	20	phaseUPFAce	phaseXPface	20	NF106	1964861	1964561	1964861	1964553	d	1964553	1962909	1964553	1962900	1644
GofDak_1024-768_new	15	3	20	<?xml version="1.0"?>\n<Clock xmlns:dt="urn:schemas-microsoft-com:datatypes"><Description dt:dt="string">E-Prime Primary Realtime Clock</Description><StartTime><Timestamp dt:dt="int">0</Timestamp><DateUtc dt:dt="string">2017-05-18T12:16:34Z</DateUtc></StartTime><FrequencyChanges><FrequencyChange><Frequency dt:dt="r8">3312900</Frequency><Timestamp dt:dt="r8">7513000971</Timestamp><Current dt:dt="r…	75.028	2242147	2238647	2242147	2238625	1	right	-1076304829	05-18-2017	14:16:34	12:16:34	female	105944	32743	-1	32693	119136	105969	-1	105944	493464	461478	-1	461465	23				2	11	21	phaseINVFAce	phaseXPface	1	NF06	1967993	1967693	1967993	1967687	l	1967687	1965867	1967687	1965852	1820
GofDak_1024-768_new	15	3	20	<?xml version="1.0"?>\n<Clock xmlns:dt="urn:schemas-microsoft-com:datatypes"><Description dt:dt="string">E-Prime Primary Realtime Clock</Description><StartTime><Timestamp dt:dt="int">0</Timestamp><DateUtc dt:dt="string">2017-05-18T12:16:34Z</DateUtc></StartTime><FrequencyChanges><FrequencyChange><Frequency dt:dt="r8">3312900</Frequency><Timestamp dt:dt="r8">7513000971</Timestamp><Current dt:dt="r…	75.028	2242147	2238647	2242147	2238625	1	right	-1076304829	05-18-2017	14:16:34	12:16:34	female	105944	32743	-1	32693	119136	105969	-1	105944	493464	461478	-1	461465	23				2	11	21	phaseINVFAce	phaseXPface	2	NM21	1971525	1971225	1971525	1971214	d	1971214	1969306	1971214	1969300	1908
GofDak_1024-768_new	15	3	20	<?xml version="1.0"?>\n<Clock xmlns:dt="urn:schemas-microsoft-com:datatypes"><Description dt:dt="string">E-Prime Primary Realtime Clock</Description><StartTime><Timestamp dt:dt="int">0</Timestamp><DateUtc dt:dt="string">2017-05-18T12:16:34Z</DateUtc></StartTime><FrequencyChanges><FrequencyChange><Frequency dt:dt="r8">3312900</Frequency><Timestamp dt:dt="r8">7513000971</Timestamp><Current dt:dt="r…	75.028	2242147	2238647	2242147	2238625	1	right	-1076304829	05-18-2017	14:16:34	12:16:34	female	105944	32743	-1	32693	119136	105969	-1	105944	493464	461478	-1	461465	23				2	11	21	phaseINVFAce	phaseXPface	3	NF04	1974791	1974491	1974791	1974477	l	1974477	1972612	1974477	1972596	1865
GofDak_1024-768_new	15	3	20	<?xml version="1.0"?>\n<Clock xmlns:dt="urn:schemas-microsoft-com:datatypes"><Description dt:dt="string">E-Prime Primary Realtime Clock</Description><StartTime><Timestamp dt:dt="int">0</Timestamp><DateUtc dt:dt="string">2017-05-18T12:16:34Z</DateUtc></StartTime><FrequencyChanges><FrequencyChange><Frequency dt:dt="r8">3312900</Frequency><Timestamp dt:dt="r8">7513000971</Timestamp><Current dt:dt="r…	75.028	2242147	2238647	2242147	2238625	1	right	-1076304829	05-18-2017	14:16:34	12:16:34	female	105944	32743	-1	32693	119136	105969	-1	105944	493464	461478	-1	461465	23				2	11	21	phaseINVFAce	phaseXPface	4	NM09	1977936	1977636	1977936	1977631	d	1977631	1975957	1977631	1975948	1674
GofDak_1024-768_new	15	3	20	<?xml version="1.0"?>\n<Clock xmlns:dt="urn:schemas-microsoft-com:datatypes"><Description dt:dt="string">E-Prime Primary Realtime Clock</Description><StartTime><Timestamp dt:dt="int">0</Timestamp><DateUtc dt:dt="string">2017-05-18T12:16:34Z</DateUtc></StartTime><FrequencyChanges><FrequencyChange><Frequency dt:dt="r8">3312900</Frequency><Timestamp dt:dt="r8">7513000971</Timestamp><Current dt:dt="r…	75.028	2242147	2238647	2242147	2238625	1	right	-1076304829	05-18-2017	14:16:34	12:16:34	female	105944	32743	-1	32693	119136	105969	-1	105944	493464	461478	-1	461465	23				2	11	21	phaseINVFAce	phaseXPface	5	NM13	1981229	1980929	1981229	1980926	d	1980926	1979263	1980926	1979251	1663
GofDak_1024-768_new	15	3	20	<?xml version="1.0"?>\n<Clock xmlns:dt="urn:schemas-microsoft-com:datatypes"><Description dt:dt="string">E-Prime Primary Realtime Clock</Description><StartTime><Timestamp dt:dt="int">0</Timestamp><DateUtc dt:dt="string">2017-05-18T12:16:34Z</DateUtc></StartTime><FrequencyChanges><FrequencyChange><Frequency dt:dt="r8">3312900</Frequency><Timestamp dt:dt="r8">7513000971</Timestamp><Current dt:dt="r…	75.028	2242147	2238647	2242147	2238625	1	right	-1076304829	05-18-2017	14:16:34	12:16:34	female	105944	32743	-1	32693	119136	105969	-1	105944	493464	461478	-1	461465	23				2	11	21	phaseINVFAce	phaseXPface	6	NM10	1984347	1984047	1984347	1984037	d	1984037	1982355	1984037	1982347	1682
GofDak_1024-768_new	15	3	20	<?xml version="1.0"?>\n<Clock xmlns:dt="urn:schemas-microsoft-com:datatypes"><Description dt:dt="string">E-Prime Primary Realtime Clock</Description><StartTime><Timestamp dt:dt="int">0</Timestamp><DateUtc dt:dt="string">2017-05-18T12:16:34Z</DateUtc></StartTime><FrequencyChanges><FrequencyChange><Frequency dt:dt="r8">3312900</Frequency><Timestamp dt:dt="r8">7513000971</Timestamp><Current dt:dt="r…	75.028	2242147	2238647	2242147	2238625	1	right	-1076304829	05-18-2017	14:16:34	12:16:34	female	105944	32743	-1	32693	119136	105969	-1	105944	493464	461478	-1	461465	23				2	11	21	phaseINVFAce	phaseXPface	7	NM03	1987733	1987433	1987733	1987426	d	1987426	1985527	1987426	1985515	1899
GofDak_1024-768_new	15	3	20	<?xml version="1.0"?>\n<Clock xmlns:dt="urn:schemas-microsoft-com:datatypes"><Description dt:dt="string">E-Prime Primary Realtime Clock</Description><StartTime><Timestamp dt:dt="int">0</Timestamp><DateUtc dt:dt="string">2017-05-18T12:16:34Z</DateUtc></StartTime><FrequencyChanges><FrequencyChange><Frequency dt:dt="r8">3312900</Frequency><Timestamp dt:dt="r8">7513000971</Timestamp><Current dt:dt="r…	75.028	2242147	2238647	2242147	2238625	1	right	-1076304829	05-18-2017	14:16:34	12:16:34	female	105944	32743	-1	32693	119136	105969	-1	105944	493464	461478	-1	461465	23				2	11	21	phaseINVFAce	phaseXPface	8	NF109	1991038	1990738	1991038	1990725	d	1990725	1988952	1990725	1988939	1773
GofDak_1024-768_new	15	3	20	<?xml version="1.0"?>\n<Clock xmlns:dt="urn:schemas-microsoft-com:datatypes"><Description dt:dt="string">E-Prime Primary Realtime Clock</Description><StartTime><Timestamp dt:dt="int">0</Timestamp><DateUtc dt:dt="string">2017-05-18T12:16:34Z</DateUtc></StartTime><FrequencyChanges><FrequencyChange><Frequency dt:dt="r8">3312900</Frequency><Timestamp dt:dt="r8">7513000971</Timestamp><Current dt:dt="r…	75.028	2242147	2238647	2242147	2238625	1	right	-1076304829	05-18-2017	14:16:34	12:16:34	female	105944	32743	-1	32693	119136	105969	-1	105944	493464	461478	-1	461465	23				2	11	21	phaseINVFAce	phaseXPface	9	NF105	1994130	1993830	1994130	1993822	l	1993822	1992218	1993822	1992211	1604
GofDak_1024-768_new	15	3	20	<?xml version="1.0"?>\n<Clock xmlns:dt="urn:schemas-microsoft-com:datatypes"><Description dt:dt="string">E-Prime Primary Realtime Clock</Description><StartTime><Timestamp dt:dt="int">0</Timestamp><DateUtc dt:dt="string">2017-05-18T12:16:34Z</DateUtc></StartTime><FrequencyChanges><FrequencyChange><Frequency dt:dt="r8">3312900</Frequency><Timestamp dt:dt="r8">7513000971</Timestamp><Current dt:dt="r…	75.028	2242147	2238647	2242147	2238625	1	right	-1076304829	05-18-2017	14:16:34	12:16:34	female	105944	32743	-1	32693	119136	105969	-1	105944	493464	461478	-1	461465	23				2	11	21	phaseINVFAce	phaseXPface	10	NM08	1997289	1996989	1997289	1996984	d	1996984	1995443	1996984	1995427	1541
GofDak_1024-768_new	15	3	20	<?xml version="1.0"?>\n<Clock xmlns:dt="urn:schemas-microsoft-com:datatypes"><Description dt:dt="string">E-Prime Primary Realtime Clock</Description><StartTime><Timestamp dt:dt="int">0</Timestamp><DateUtc dt:dt="string">2017-05-18T12:16:34Z</DateUtc></StartTime><FrequencyChanges><FrequencyChange><Frequency dt:dt="r8">3312900</Frequency><Timestamp dt:dt="r8">7513000971</Timestamp><Current dt:dt="r…	75.028	2242147	2238647	2242147	2238625	1	right	-1076304829	05-18-2017	14:16:34	12:16:34	female	105944	32743	-1	32693	119136	105969	-1	105944	493464	461478	-1	461465	23				2	11	21	phaseINVFAce	phaseXPface	11	NM101	2000675	2000375	2000675	2000368	l	2000368	1998522	2000368	1998515	1846
GofDak_1024-768_new	15	3	20	<?xml version="1.0"?>\n<Clock xmlns:dt="urn:schemas-microsoft-com:datatypes"><Description dt:dt="string">E-Prime Primary Realtime Clock</Description><StartTime><Timestamp dt:dt="int">0</Timestamp><DateUtc dt:dt="string">2017-05-18T12:16:34Z</DateUtc></StartTime><FrequencyChanges><FrequencyChange><Frequency dt:dt="r8">3312900</Frequency><Timestamp dt:dt="r8">7513000971</Timestamp><Current dt:dt="r…	75.028	2242147	2238647	2242147	2238625	1	right	-1076304829	05-18-2017	14:16:34	12:16:34	female	105944	32743	-1	32693	119136	105969	-1	105944	493464	461478	-1	461465	23				2	11	21	phaseINVFAce	phaseXPface	12	NF27	2003740	2003440	2003740	2003429	l	2003429	2001761	2003429	2001754	1668
GofDak_1024-768_new	15	3	20	<?xml version="1.0"?>\n<Clock xmlns:dt="urn:schemas-microsoft-com:datatypes"><Description dt:dt="string">E-Prime Primary Realtime Clock</Description><StartTime><Timestamp dt:dt="int">0</Timestamp><DateUtc dt:dt="string">2017-05-18T12:16:34Z</DateUtc></StartTime><FrequencyChanges><FrequencyChange><Frequency dt:dt="r8">3312900</Frequency><Timestamp dt:dt="r8">7513000971</Timestamp><Current dt:dt="r…	75.028	2242147	2238647	2242147	2238625	1	right	-1076304829	05-18-2017	14:16:34	12:16:34	female	105944	32743	-1	32693	119136	105969	-1	105944	493464	461478	-1	461465	23				2	11	21	phaseINVFAce	phaseXPface	13	NM09	2007246	2006946	2007246	2006935	d	2006935	2005080	2006935	2005066	1855
GofDak_1024-768_new	15	3	20	<?xml version="1.0"?>\n<Clock xmlns:dt="urn:schemas-microsoft-com:datatypes"><Description dt:dt="string">E-Prime Primary Realtime Clock</Description><StartTime><Timestamp dt:dt="int">0</Timestamp><DateUtc dt:dt="string">2017-05-18T12:16:34Z</DateUtc></StartTime><FrequencyChanges><FrequencyChange><Frequency dt:dt="r8">3312900</Frequency><Timestamp dt:dt="r8">7513000971</Timestamp><Current dt:dt="r…	75.028	2242147	2238647	2242147	2238625	1	right	-1076304829	05-18-2017	14:16:34	12:16:34	female	105944	32743	-1	32693	119136	105969	-1	105944	493464	461478	-1	461465	23				2	11	21	phaseINVFAce	phaseXPface	14	NM09	2010458	2010158	2010458	2010143	l	2010143	2008398	2010143	2008386	1745
GofDak_1024-768_new	15	3	20	<?xml version="1.0"?>\n<Clock xmlns:dt="urn:schemas-microsoft-com:datatypes"><Description dt:dt="string">E-Prime Primary Realtime Clock</Description><StartTime><Timestamp dt:dt="int">0</Timestamp><DateUtc dt:dt="string">2017-05-18T12:16:34Z</DateUtc></StartTime><FrequencyChanges><FrequencyChange><Frequency dt:dt="r8">3312900</Frequency><Timestamp dt:dt="r8">7513000971</Timestamp><Current dt:dt="r…	75.028	2242147	2238647	2242147	2238625	1	right	-1076304829	05-18-2017	14:16:34	12:16:34	female	105944	32743	-1	32693	119136	105969	-1	105944	493464	461478	-1	461465	23				2	11	21	phaseINVFAce	phaseXPface	15	NM101	2013790	2013490	2013790	2013476	l	2013476	2011704	2013476	2011690	1772
GofDak_1024-768_new	15	3	20	<?xml version="1.0"?>\n<Clock xmlns:dt="urn:schemas-microsoft-com:datatypes"><Description dt:dt="string">E-Prime Primary Realtime Clock</Description><StartTime><Timestamp dt:dt="int">0</Timestamp><DateUtc dt:dt="string">2017-05-18T12:16:34Z</DateUtc></StartTime><FrequencyChanges><FrequencyChange><Frequency dt:dt="r8">3312900</Frequency><Timestamp dt:dt="r8">7513000971</Timestamp><Current dt:dt="r…	75.028	2242147	2238647	2242147	2238625	1	right	-1076304829	05-18-2017	14:16:34	12:16:34	female	105944	32743	-1	32693	119136	105969	-1	105944	493464	461478	-1	461465	23				2	11	21	phaseINVFAce	phaseXPface	16	NF11	2016922	2016622	2016922	2016612	d	2016612	2014943	2016612	2014930	1669
GofDak_1024-768_new	15	3	20	<?xml version="1.0"?>\n<Clock xmlns:dt="urn:schemas-microsoft-com:datatypes"><Description dt:dt="string">E-Prime Primary Realtime Clock</Description><StartTime><Timestamp dt:dt="int">0</Timestamp><DateUtc dt:dt="string">2017-05-18T12:16:34Z</DateUtc></StartTime><FrequencyChanges><FrequencyChange><Frequency dt:dt="r8">3312900</Frequency><Timestamp dt:dt="r8">7513000971</Timestamp><Current dt:dt="r…	75.028	2242147	2238647	2242147	2238625	1	right	-1076304829	05-18-2017	14:16:34	12:16:34	female	105944	32743	-1	32693	119136	105969	-1	105944	493464	461478	-1	461465	23				2	11	21	phaseINVFAce	phaseXPface	17	NM09	2020121	2019821	2020121	2019815	l	2019815	2017982	2019815	2017970	1833
GofDak_1024-768_new	15	3	20	<?xml version="1.0"?>\n<Clock xmlns:dt="urn:schemas-microsoft-com:datatypes"><Description dt:dt="string">E-Prime Primary Realtime Clock</Description><StartTime><Timestamp dt:dt="int">0</Timestamp><DateUtc dt:dt="string">2017-05-18T12:16:34Z</DateUtc></StartTime><FrequencyChanges><FrequencyChange><Frequency dt:dt="r8">3312900</Frequency><Timestamp dt:dt="r8">7513000971</Timestamp><Current dt:dt="r…	75.028	2242147	2238647	2242147	2238625	1	right	-1076304829	05-18-2017	14:16:34	12:16:34	female	105944	32743	-1	32693	119136	105969	-1	105944	493464	461478	-1	461465	23				2	11	21	phaseINVFAce	phaseXPface	18	NM04	2023506	2023206	2023506	2023199	l	2023199	2021207	2023199	2021194	1992
GofDak_1024-768_new	15	3	20	<?xml version="1.0"?>\n<Clock xmlns:dt="urn:schemas-microsoft-com:datatypes"><Description dt:dt="string">E-Prime Primary Realtime Clock</Description><StartTime><Timestamp dt:dt="int">0</Timestamp><DateUtc dt:dt="string">2017-05-18T12:16:34Z</DateUtc></StartTime><FrequencyChanges><FrequencyChange><Frequency dt:dt="r8">3312900</Frequency><Timestamp dt:dt="r8">7513000971</Timestamp><Current dt:dt="r…	75.028	2242147	2238647	2242147	2238625	1	right	-1076304829	05-18-2017	14:16:34	12:16:34	female	105944	32743	-1	32693	119136	105969	-1	105944	493464	461478	-1	461465	23				2	11	21	phaseINVFAce	phaseXPface	19	NM05	2026798	2026498	2026798	2026488	l	2026488	2024659	2026488	2024650	1829
GofDak_1024-768_new	15	3	20	<?xml version="1.0"?>\n<Clock xmlns:dt="urn:schemas-microsoft-com:datatypes"><Description dt:dt="string">E-Prime Primary Realtime Clock</Description><StartTime><Timestamp dt:dt="int">0</Timestamp><DateUtc dt:dt="string">2017-05-18T12:16:34Z</DateUtc></StartTime><FrequencyChanges><FrequencyChange><Frequency dt:dt="r8">3312900</Frequency><Timestamp dt:dt="r8">7513000971</Timestamp><Current dt:dt="r…	75.028	2242147	2238647	2242147	2238625	1	right	-1076304829	05-18-2017	14:16:34	12:16:34	female	105944	32743	-1	32693	119136	105969	-1	105944	493464	461478	-1	461465	23				2	11	21	phaseINVFAce	phaseXPface	20	NF01	2030210	2029910	2030210	2029895	d	2029895	2027938	2029895	2027929	1957
GofDak_1024-768_new	15	3	20	<?xml version="1.0"?>\n<Clock xmlns:dt="urn:schemas-microsoft-com:datatypes"><Description dt:dt="string">E-Prime Primary Realtime Clock</Description><StartTime><Timestamp dt:dt="int">0</Timestamp><DateUtc dt:dt="string">2017-05-18T12:16:34Z</DateUtc></StartTime><FrequencyChanges><FrequencyChange><Frequency dt:dt="r8">3312900</Frequency><Timestamp dt:dt="r8">7513000971</Timestamp><Current dt:dt="r…	75.028	2242147	2238647	2242147	2238625	1	right	-1076304829	05-18-2017	14:16:34	12:16:34	female	105944	32743	-1	32693	119136	105969	-1	105944	493464	461478	-1	461465	24				1	11	22	phaseUPFAce	phaseXPface	1	NF109	2049177	2048877	2049177	2048873	d	2048873	2047224	2048873	2047211	1649
GofDak_1024-768_new	15	3	20	<?xml version="1.0"?>\n<Clock xmlns:dt="urn:schemas-microsoft-com:datatypes"><Description dt:dt="string">E-Prime Primary Realtime Clock</Description><StartTime><Timestamp dt:dt="int">0</Timestamp><DateUtc dt:dt="string">2017-05-18T12:16:34Z</DateUtc></StartTime><FrequencyChanges><FrequencyChange><Frequency dt:dt="r8">3312900</Frequency><Timestamp dt:dt="r8">7513000971</Timestamp><Current dt:dt="r…	75.028	2242147	2238647	2242147	2238625	1	right	-1076304829	05-18-2017	14:16:34	12:16:34	female	105944	32743	-1	32693	119136	105969	-1	105944	493464	461478	-1	461465	24				1	11	22	phaseUPFAce	phaseXPface	2	NF02	2052642	2052342	2052642	2052329	d	2052329	2050343	2052329	2050336	1986
GofDak_1024-768_new	15	3	20	<?xml version="1.0"?>\n<Clock xmlns:dt="urn:schemas-microsoft-com:datatypes"><Description dt:dt="string">E-Prime Primary Realtime Clock</Description><StartTime><Timestamp dt:dt="int">0</Timestamp><DateUtc dt:dt="string">2017-05-18T12:16:34Z</DateUtc></StartTime><FrequencyChanges><FrequencyChange><Frequency dt:dt="r8">3312900</Frequency><Timestamp dt:dt="r8">7513000971</Timestamp><Current dt:dt="r…	75.028	2242147	2238647	2242147	2238625	1	right	-1076304829	05-18-2017	14:16:34	12:16:34	female	105944	32743	-1	32693	119136	105969	-1	105944	493464	461478	-1	461465	24				1	11	22	phaseUPFAce	phaseXPface	3	NF01	2056227	2055927	2056227	2055915	l	2055915	2053942	2055915	2053928	1973
GofDak_1024-768_new	15	3	20	<?xml version="1.0"?>\n<Clock xmlns:dt="urn:schemas-microsoft-com:datatypes"><Description dt:dt="string">E-Prime Primary Realtime Clock</Description><StartTime><Timestamp dt:dt="int">0</Timestamp><DateUtc dt:dt="string">2017-05-18T12:16:34Z</DateUtc></StartTime><FrequencyChanges><FrequencyChange><Frequency dt:dt="r8">3312900</Frequency><Timestamp dt:dt="r8">7513000971</Timestamp><Current dt:dt="r…	75.028	2242147	2238647	2242147	2238625	1	right	-1076304829	05-18-2017	14:16:34	12:16:34	female	105944	32743	-1	32693	119136	105969	-1	105944	493464	461478	-1	461465	24				1	11	22	phaseUPFAce	phaseXPface	4	NM09	2059306	2059006	2059306	2059004	l	2059004	2057274	2059004	2057264	1730
GofDak_1024-768_new	15	3	20	<?xml version="1.0"?>\n<Clock xmlns:dt="urn:schemas-microsoft-com:datatypes"><Description dt:dt="string">E-Prime Primary Realtime Clock</Description><StartTime><Timestamp dt:dt="int">0</Timestamp><DateUtc dt:dt="string">2017-05-18T12:16:34Z</DateUtc></StartTime><FrequencyChanges><FrequencyChange><Frequency dt:dt="r8">3312900</Frequency><Timestamp dt:dt="r8">7513000971</Timestamp><Current dt:dt="r…	75.028	2242147	2238647	2242147	2238625	1	right	-1076304829	05-18-2017	14:16:34	12:16:34	female	105944	32743	-1	32693	119136	105969	-1	105944	493464	461478	-1	461465	24				1	11	22	phaseUPFAce	phaseXPface	5	NM13	2062265	2061965	2062265	2061952	l	2061952	2060339	2061952	2060328	1613
GofDak_1024-768_new	15	3	20	<?xml version="1.0"?>\n<Clock xmlns:dt="urn:schemas-microsoft-com:datatypes"><Description dt:dt="string">E-Prime Primary Realtime Clock</Description><StartTime><Timestamp dt:dt="int">0</Timestamp><DateUtc dt:dt="string">2017-05-18T12:16:34Z</DateUtc></StartTime><FrequencyChanges><FrequencyChange><Frequency dt:dt="r8">3312900</Frequency><Timestamp dt:dt="r8">7513000971</Timestamp><Current dt:dt="r…	75.028	2242147	2238647	2242147	2238625	1	right	-1076304829	05-18-2017	14:16:34	12:16:34	female	105944	32743	-1	32693	119136	105969	-1	105944	493464	461478	-1	461465	24				1	11	22	phaseUPFAce	phaseXPface	6	NF106	2065197	2064897	2065197	2064887	l	2064887	2063298	2064887	2063288	1589
GofDak_1024-768_new	15	3	20	<?xml version="1.0"?>\n<Clock xmlns:dt="urn:schemas-microsoft-com:datatypes"><Description dt:dt="string">E-Prime Primary Realtime Clock</Description><StartTime><Timestamp dt:dt="int">0</Timestamp><DateUtc dt:dt="string">2017-05-18T12:16:34Z</DateUtc></StartTime><FrequencyChanges><FrequencyChange><Frequency dt:dt="r8">3312900</Frequency><Timestamp dt:dt="r8">7513000971</Timestamp><Current dt:dt="r…	75.028	2242147	2238647	2242147	2238625	1	right	-1076304829	05-18-2017	14:16:34	12:16:34	female	105944	32743	-1	32693	119136	105969	-1	105944	493464	461478	-1	461465	24				1	11	22	phaseUPFAce	phaseXPface	7	NM101	2068476	2068176	2068476	2068172	d	2068172	2066190	2068172	2066176	1982
GofDak_1024-768_new	15	3	20	<?xml version="1.0"?>\n<Clock xmlns:dt="urn:schemas-microsoft-com:datatypes"><Description dt:dt="string">E-Prime Primary Realtime Clock</Description><StartTime><Timestamp dt:dt="int">0</Timestamp><DateUtc dt:dt="string">2017-05-18T12:16:34Z</DateUtc></StartTime><FrequencyChanges><FrequencyChange><Frequency dt:dt="r8">3312900</Frequency><Timestamp dt:dt="r8">7513000971</Timestamp><Current dt:dt="r…	75.028	2242147	2238647	2242147	2238625	1	right	-1076304829	05-18-2017	14:16:34	12:16:34	female	105944	32743	-1	32693	119136	105969	-1	105944	493464	461478	-1	461465	24				1	11	22	phaseUPFAce	phaseXPface	8	NF09	2071742	2071442	2071742	2071429	d	2071429	2069509	2071429	2069504	1920
GofDak_1024-768_new	15	3	20	<?xml version="1.0"?>\n<Clock xmlns:dt="urn:schemas-microsoft-com:datatypes"><Description dt:dt="string">E-Prime Primary Realtime Clock</Description><StartTime><Timestamp dt:dt="int">0</Timestamp><DateUtc dt:dt="string">2017-05-18T12:16:34Z</DateUtc></StartTime><FrequencyChanges><FrequencyChange><Frequency dt:dt="r8">3312900</Frequency><Timestamp dt:dt="r8">7513000971</Timestamp><Current dt:dt="r…	75.028	2242147	2238647	2242147	2238625	1	right	-1076304829	05-18-2017	14:16:34	12:16:34	female	105944	32743	-1	32693	119136	105969	-1	105944	493464	461478	-1	461465	24				1	11	22	phaseUPFAce	phaseXPface	9	NM05	2074887	2074587	2074887	2074577	d	2074577	2072815	2074577	2072808	1762
GofDak_1024-768_new	15	3	20	<?xml version="1.0"?>\n<Clock xmlns:dt="urn:schemas-microsoft-com:datatypes"><Description dt:dt="string">E-Prime Primary Realtime Clock</Description><StartTime><Timestamp dt:dt="int">0</Timestamp><DateUtc dt:dt="string">2017-05-18T12:16:34Z</DateUtc></StartTime><FrequencyChanges><FrequencyChange><Frequency dt:dt="r8">3312900</Frequency><Timestamp dt:dt="r8">7513000971</Timestamp><Current dt:dt="r…	75.028	2242147	2238647	2242147	2238625	1	right	-1076304829	05-18-2017	14:16:34	12:16:34	female	105944	32743	-1	32693	119136	105969	-1	105944	493464	461478	-1	461465	24				1	11	22	phaseUPFAce	phaseXPface	10	NM03	2078099	2077799	2078099	2077791	l	2077791	2075960	2077791	2075951	1831
GofDak_1024-768_new	15	3	20	<?xml version="1.0"?>\n<Clock xmlns:dt="urn:schemas-microsoft-com:datatypes"><Description dt:dt="string">E-Prime Primary Realtime Clock</Description><StartTime><Timestamp dt:dt="int">0</Timestamp><DateUtc dt:dt="string">2017-05-18T12:16:34Z</DateUtc></StartTime><FrequencyChanges><FrequencyChange><Frequency dt:dt="r8">3312900</Frequency><Timestamp dt:dt="r8">7513000971</Timestamp><Current dt:dt="r…	75.028	2242147	2238647	2242147	2238625	1	right	-1076304829	05-18-2017	14:16:34	12:16:34	female	105944	32743	-1	32693	119136	105969	-1	105944	493464	461478	-1	461465	24				1	11	22	phaseUPFAce	phaseXPface	11	NM02	2081591	2081291	2081591	2081288	l	2081288	2079319	2081288	2079303	1969
GofDak_1024-768_new	15	3	20	<?xml version="1.0"?>\n<Clock xmlns:dt="urn:schemas-microsoft-com:datatypes"><Description dt:dt="string">E-Prime Primary Realtime Clock</Description><StartTime><Timestamp dt:dt="int">0</Timestamp><DateUtc dt:dt="string">2017-05-18T12:16:34Z</DateUtc></StartTime><FrequencyChanges><FrequencyChange><Frequency dt:dt="r8">3312900</Frequency><Timestamp dt:dt="r8">7513000971</Timestamp><Current dt:dt="r…	75.028	2242147	2238647	2242147	2238625	1	right	-1076304829	05-18-2017	14:16:34	12:16:34	female	105944	32743	-1	32693	119136	105969	-1	105944	493464	461478	-1	461465	24				1	11	22	phaseUPFAce	phaseXPface	12	NF01	2084710	2084410	2084710	2084399	l	2084399	2082638	2084399	2082623	1761
GofDak_1024-768_new	15	3	20	<?xml version="1.0"?>\n<Clock xmlns:dt="urn:schemas-microsoft-com:datatypes"><Description dt:dt="string">E-Prime Primary Realtime Clock</Description><StartTime><Timestamp dt:dt="int">0</Timestamp><DateUtc dt:dt="string">2017-05-18T12:16:34Z</DateUtc></StartTime><FrequencyChanges><FrequencyChange><Frequency dt:dt="r8">3312900</Frequency><Timestamp dt:dt="r8">7513000971</Timestamp><Current dt:dt="r…	75.028	2242147	2238647	2242147	2238625	1	right	-1076304829	05-18-2017	14:16:34	12:16:34	female	105944	32743	-1	32693	119136	105969	-1	105944	493464	461478	-1	461465	24				1	11	22	phaseUPFAce	phaseXPface	13	NM13	2087842	2087542	2087842	2087535	d	2087535	2085930	2087535	2085919	1605
GofDak_1024-768_new	15	3	20	<?xml version="1.0"?>\n<Clock xmlns:dt="urn:schemas-microsoft-com:datatypes"><Description dt:dt="string">E-Prime Primary Realtime Clock</Description><StartTime><Timestamp dt:dt="int">0</Timestamp><DateUtc dt:dt="string">2017-05-18T12:16:34Z</DateUtc></StartTime><FrequencyChanges><FrequencyChange><Frequency dt:dt="r8">3312900</Frequency><Timestamp dt:dt="r8">7513000971</Timestamp><Current dt:dt="r…	75.028	2242147	2238647	2242147	2238625	1	right	-1076304829	05-18-2017	14:16:34	12:16:34	female	105944	32743	-1	32693	119136	105969	-1	105944	493464	461478	-1	461465	24				1	11	22	phaseUPFAce	phaseXPface	14	NF105	2090815	2090515	2090815	2090509	d	2090509	2088915	2090509	2088903	1594
GofDak_1024-768_new	15	3	20	<?xml version="1.0"?>\n<Clock xmlns:dt="urn:schemas-microsoft-com:datatypes"><Description dt:dt="string">E-Prime Primary Realtime Clock</Description><StartTime><Timestamp dt:dt="int">0</Timestamp><DateUtc dt:dt="string">2017-05-18T12:16:34Z</DateUtc></StartTime><FrequencyChanges><FrequencyChange><Frequency dt:dt="r8">3312900</Frequency><Timestamp dt:dt="r8">7513000971</Timestamp><Current dt:dt="r…	75.028	2242147	2238647	2242147	2238625	1	right	-1076304829	05-18-2017	14:16:34	12:16:34	female	105944	32743	-1	32693	119136	105969	-1	105944	493464	461478	-1	461465	24				1	11	22	phaseUPFAce	phaseXPface	15	NF106	2094120	2093820	2094120	2093806	d	2093806	2091861	2093806	2091855	1945
GofDak_1024-768_new	15	3	20	<?xml version="1.0"?>\n<Clock xmlns:dt="urn:schemas-microsoft-com:datatypes"><Description dt:dt="string">E-Prime Primary Realtime Clock</Description><StartTime><Timestamp dt:dt="int">0</Timestamp><DateUtc dt:dt="string">2017-05-18T12:16:34Z</DateUtc></StartTime><FrequencyChanges><FrequencyChange><Frequency dt:dt="r8">3312900</Frequency><Timestamp dt:dt="r8">7513000971</Timestamp><Current dt:dt="r…	75.028	2242147	2238647	2242147	2238625	1	right	-1076304829	05-18-2017	14:16:34	12:16:34	female	105944	32743	-1	32693	119136	105969	-1	105944	493464	461478	-1	461465	24				1	11	22	phaseUPFAce	phaseXPface	16	NM03	2097412	2097112	2097412	2097106	d	2097106	2095233	2097106	2095223	1873
GofDak_1024-768_new	15	3	20	<?xml version="1.0"?>\n<Clock xmlns:dt="urn:schemas-microsoft-com:datatypes"><Description dt:dt="string">E-Prime Primary Realtime Clock</Description><StartTime><Timestamp dt:dt="int">0</Timestamp><DateUtc dt:dt="string">2017-05-18T12:16:34Z</DateUtc></StartTime><FrequencyChanges><FrequencyChange><Frequency dt:dt="r8">3312900</Frequency><Timestamp dt:dt="r8">7513000971</Timestamp><Current dt:dt="r…	75.028	2242147	2238647	2242147	2238625	1	right	-1076304829	05-18-2017	14:16:34	12:16:34	female	105944	32743	-1	32693	119136	105969	-1	105944	493464	461478	-1	461465	24				1	11	22	phaseUPFAce	phaseXPface	17	NM05	2100344	2100044	2100344	2100031	l	2100031	2098525	2100031	2098511	1506
GofDak_1024-768_new	15	3	20	<?xml version="1.0"?>\n<Clock xmlns:dt="urn:schemas-microsoft-com:datatypes"><Description dt:dt="string">E-Prime Primary Realtime Clock</Description><StartTime><Timestamp dt:dt="int">0</Timestamp><DateUtc dt:dt="string">2017-05-18T12:16:34Z</DateUtc></StartTime><FrequencyChanges><FrequencyChange><Frequency dt:dt="r8">3312900</Frequency><Timestamp dt:dt="r8">7513000971</Timestamp><Current dt:dt="r…	75.028	2242147	2238647	2242147	2238625	1	right	-1076304829	05-18-2017	14:16:34	12:16:34	female	105944	32743	-1	32693	119136	105969	-1	105944	493464	461478	-1	461465	24				1	11	22	phaseUPFAce	phaseXPface	18	NF109	2103437	2103137	2103437	2103125	d	2103125	2101604	2103125	2101598	1521
GofDak_1024-768_new	15	3	20	<?xml version="1.0"?>\n<Clock xmlns:dt="urn:schemas-microsoft-com:datatypes"><Description dt:dt="string">E-Prime Primary Realtime Clock</Description><StartTime><Timestamp dt:dt="int">0</Timestamp><DateUtc dt:dt="string">2017-05-18T12:16:34Z</DateUtc></StartTime><FrequencyChanges><FrequencyChange><Frequency dt:dt="r8">3312900</Frequency><Timestamp dt:dt="r8">7513000971</Timestamp><Current dt:dt="r…	75.028	2242147	2238647	2242147	2238625	1	right	-1076304829	05-18-2017	14:16:34	12:16:34	female	105944	32743	-1	32693	119136	105969	-1	105944	493464	461478	-1	461465	24				1	11	22	phaseUPFAce	phaseXPface	19	NF09	2106502	2106202	2106502	2106186	d	2106186	2104416	2106186	2104406	1770
GofDak_1024-768_new	15	3	20	<?xml version="1.0"?>\n<Clock xmlns:dt="urn:schemas-microsoft-com:datatypes"><Description dt:dt="string">E-Prime Primary Realtime Clock</Description><StartTime><Timestamp dt:dt="int">0</Timestamp><DateUtc dt:dt="string">2017-05-18T12:16:34Z</DateUtc></StartTime><FrequencyChanges><FrequencyChange><Frequency dt:dt="r8">3312900</Frequency><Timestamp dt:dt="r8">7513000971</Timestamp><Current dt:dt="r…	75.028	2242147	2238647	2242147	2238625	1	right	-1076304829	05-18-2017	14:16:34	12:16:34	female	105944	32743	-1	32693	119136	105969	-1	105944	493464	461478	-1	461465	24				1	11	22	phaseUPFAce	phaseXPface	20	NM09	2109714	2109414	2109714	2109402	d	2109402	2107508	2109402	2107494	1894
GofDak_1024-768_new	15	3	20	<?xml version="1.0"?>\n<Clock xmlns:dt="urn:schemas-microsoft-com:datatypes"><Description dt:dt="string">E-Prime Primary Realtime Clock</Description><StartTime><Timestamp dt:dt="int">0</Timestamp><DateUtc dt:dt="string">2017-05-18T12:16:34Z</DateUtc></StartTime><FrequencyChanges><FrequencyChange><Frequency dt:dt="r8">3312900</Frequency><Timestamp dt:dt="r8">7513000971</Timestamp><Current dt:dt="r…	75.028	2242147	2238647	2242147	2238625	1	right	-1076304829	05-18-2017	14:16:34	12:16:34	female	105944	32743	-1	32693	119136	105969	-1	105944	493464	461478	-1	461465	25				2	12	23	phaseINVFAce	phaseXPface	1	NM03	2112926	2112626	2112926	2112617	l	2112617	2110787	2112617	2110774	1830
GofDak_1024-768_new	15	3	20	<?xml version="1.0"?>\n<Clock xmlns:dt="urn:schemas-microsoft-com:datatypes"><Description dt:dt="string">E-Prime Primary Realtime Clock</Description><StartTime><Timestamp dt:dt="int">0</Timestamp><DateUtc dt:dt="string">2017-05-18T12:16:34Z</DateUtc></StartTime><FrequencyChanges><FrequencyChange><Frequency dt:dt="r8">3312900</Frequency><Timestamp dt:dt="r8">7513000971</Timestamp><Current dt:dt="r…	75.028	2242147	2238647	2242147	2238625	1	right	-1076304829	05-18-2017	14:16:34	12:16:34	female	105944	32743	-1	32693	119136	105969	-1	105944	493464	461478	-1	461465	25				2	12	23	phaseINVFAce	phaseXPface	2	NF04	2116392	2116092	2116392	2116075	l	2116075	2114186	2116075	2114174	1889
GofDak_1024-768_new	15	3	20	<?xml version="1.0"?>\n<Clock xmlns:dt="urn:schemas-microsoft-com:datatypes"><Description dt:dt="string">E-Prime Primary Realtime Clock</Description><StartTime><Timestamp dt:dt="int">0</Timestamp><DateUtc dt:dt="string">2017-05-18T12:16:34Z</DateUtc></StartTime><FrequencyChanges><FrequencyChange><Frequency dt:dt="r8">3312900</Frequency><Timestamp dt:dt="r8">7513000971</Timestamp><Current dt:dt="r…	75.028	2242147	2238647	2242147	2238625	1	right	-1076304829	05-18-2017	14:16:34	12:16:34	female	105944	32743	-1	32693	119136	105969	-1	105944	493464	461478	-1	461465	25				2	12	23	phaseINVFAce	phaseXPface	3	NF06	2119337	2119037	2119337	2119030	l	2119030	2117478	2119030	2117462	1552
GofDak_1024-768_new	15	3	20	<?xml version="1.0"?>\n<Clock xmlns:dt="urn:schemas-microsoft-com:datatypes"><Description dt:dt="string">E-Prime Primary Realtime Clock</Description><StartTime><Timestamp dt:dt="int">0</Timestamp><DateUtc dt:dt="string">2017-05-18T12:16:34Z</DateUtc></StartTime><FrequencyChanges><FrequencyChange><Frequency dt:dt="r8">3312900</Frequency><Timestamp dt:dt="r8">7513000971</Timestamp><Current dt:dt="r…	75.028	2242147	2238647	2242147	2238625	1	right	-1076304829	05-18-2017	14:16:34	12:16:34	female	105944	32743	-1	32693	119136	105969	-1	105944	493464	461478	-1	461465	25				2	12	23	phaseINVFAce	phaseXPface	4	NM03	2122243	2121943	2122243	2121934	l	2121934	2120424	2121934	2120414	1510
GofDak_1024-768_new	15	3	20	<?xml version="1.0"?>\n<Clock xmlns:dt="urn:schemas-microsoft-com:datatypes"><Description dt:dt="string">E-Prime Primary Realtime Clock</Description><StartTime><Timestamp dt:dt="int">0</Timestamp><DateUtc dt:dt="string">2017-05-18T12:16:34Z</DateUtc></StartTime><FrequencyChanges><FrequencyChange><Frequency dt:dt="r8">3312900</Frequency><Timestamp dt:dt="r8">7513000971</Timestamp><Current dt:dt="r…	75.028	2242147	2238647	2242147	2238625	1	right	-1076304829	05-18-2017	14:16:34	12:16:34	female	105944	32743	-1	32693	119136	105969	-1	105944	493464	461478	-1	461465	25				2	12	23	phaseINVFAce	phaseXPface	5	NM02	2125242	2124942	2125242	2124924	d	2124924	2123329	2124924	2123318	1595
GofDak_1024-768_new	15	3	20	<?xml version="1.0"?>\n<Clock xmlns:dt="urn:schemas-microsoft-com:datatypes"><Description dt:dt="string">E-Prime Primary Realtime Clock</Description><StartTime><Timestamp dt:dt="int">0</Timestamp><DateUtc dt:dt="string">2017-05-18T12:16:34Z</DateUtc></StartTime><FrequencyChanges><FrequencyChange><Frequency dt:dt="r8">3312900</Frequency><Timestamp dt:dt="r8">7513000971</Timestamp><Current dt:dt="r…	75.028	2242147	2238647	2242147	2238625	1	right	-1076304829	05-18-2017	14:16:34	12:16:34	female	105944	32743	-1	32693	119136	105969	-1	105944	493464	461478	-1	461465	25				2	12	23	phaseINVFAce	phaseXPface	6	NM04	2128081	2127781	2128081	2127776	l	2127776	2126261	2127776	2126253	1515
GofDak_1024-768_new	15	3	20	<?xml version="1.0"?>\n<Clock xmlns:dt="urn:schemas-microsoft-com:datatypes"><Description dt:dt="string">E-Prime Primary Realtime Clock</Description><StartTime><Timestamp dt:dt="int">0</Timestamp><DateUtc dt:dt="string">2017-05-18T12:16:34Z</DateUtc></StartTime><FrequencyChanges><FrequencyChange><Frequency dt:dt="r8">3312900</Frequency><Timestamp dt:dt="r8">7513000971</Timestamp><Current dt:dt="r…	75.028	2242147	2238647	2242147	2238625	1	right	-1076304829	05-18-2017	14:16:34	12:16:34	female	105944	32743	-1	32693	119136	105969	-1	105944	493464	461478	-1	461465	25				2	12	23	phaseINVFAce	phaseXPface	7	NM101	2131400	2131100	2131400	2131092	d	2131092	2129300	2131092	2129285	1792
GofDak_1024-768_new	15	3	20	<?xml version="1.0"?>\n<Clock xmlns:dt="urn:schemas-microsoft-com:datatypes"><Description dt:dt="string">E-Prime Primary Realtime Clock</Description><StartTime><Timestamp dt:dt="int">0</Timestamp><DateUtc dt:dt="string">2017-05-18T12:16:34Z</DateUtc></StartTime><FrequencyChanges><FrequencyChange><Frequency dt:dt="r8">3312900</Frequency><Timestamp dt:dt="r8">7513000971</Timestamp><Current dt:dt="r…	75.028	2242147	2238647	2242147	2238625	1	right	-1076304829	05-18-2017	14:16:34	12:16:34	female	105944	32743	-1	32693	119136	105969	-1	105944	493464	461478	-1	461465	25				2	12	23	phaseINVFAce	phaseXPface	8	NF105	2134692	2134392	2134692	2134374	l	2134374	2132832	2134374	2132821	1542
GofDak_1024-768_new	15	3	20	<?xml version="1.0"?>\n<Clock xmlns:dt="urn:schemas-microsoft-com:datatypes"><Description dt:dt="string">E-Prime Primary Realtime Clock</Description><StartTime><Timestamp dt:dt="int">0</Timestamp><DateUtc dt:dt="string">2017-05-18T12:16:34Z</DateUtc></StartTime><FrequencyChanges><FrequencyChange><Frequency dt:dt="r8">3312900</Frequency><Timestamp dt:dt="r8">7513000971</Timestamp><Current dt:dt="r…	75.028	2242147	2238647	2242147	2238625	1	right	-1076304829	05-18-2017	14:16:34	12:16:34	female	105944	32743	-1	32693	119136	105969	-1	105944	493464	461478	-1	461465	25				2	12	23	phaseINVFAce	phaseXPface	9	NF11	2137651	2137351	2137651	2137340	d	2137340	2135765	2137340	2135749	1575
GofDak_1024-768_new	15	3	20	<?xml version="1.0"?>\n<Clock xmlns:dt="urn:schemas-microsoft-com:datatypes"><Description dt:dt="string">E-Prime Primary Realtime Clock</Description><StartTime><Timestamp dt:dt="int">0</Timestamp><DateUtc dt:dt="string">2017-05-18T12:16:34Z</DateUtc></StartTime><FrequencyChanges><FrequencyChange><Frequency dt:dt="r8">3312900</Frequency><Timestamp dt:dt="r8">7513000971</Timestamp><Current dt:dt="r…	75.028	2242147	2238647	2242147	2238625	1	right	-1076304829	05-18-2017	14:16:34	12:16:34	female	105944	32743	-1	32693	119136	105969	-1	105944	493464	461478	-1	461465	25				2	12	23	phaseINVFAce	phaseXPface	10	NM101	2141129	2140829	2141129	2140813	d	2140813	2138830	2140813	2138821	1983
GofDak_1024-768_new	15	3	20	<?xml version="1.0"?>\n<Clock xmlns:dt="urn:schemas-microsoft-com:datatypes"><Description dt:dt="string">E-Prime Primary Realtime Clock</Description><StartTime><Timestamp dt:dt="int">0</Timestamp><DateUtc dt:dt="string">2017-05-18T12:16:34Z</DateUtc></StartTime><FrequencyChanges><FrequencyChange><Frequency dt:dt="r8">3312900</Frequency><Timestamp dt:dt="r8">7513000971</Timestamp><Current dt:dt="r…	75.028	2242147	2238647	2242147	2238625	1	right	-1076304829	05-18-2017	14:16:34	12:16:34	female	105944	32743	-1	32693	119136	105969	-1	105944	493464	461478	-1	461465	25				2	12	23	phaseINVFAce	phaseXPface	11	NF105	2144368	2144068	2144368	2144060	l	2144060	2142216	2144060	2142205	1844
GofDak_1024-768_new	15	3	20	<?xml version="1.0"?>\n<Clock xmlns:dt="urn:schemas-microsoft-com:datatypes"><Description dt:dt="string">E-Prime Primary Realtime Clock</Description><StartTime><Timestamp dt:dt="int">0</Timestamp><DateUtc dt:dt="string">2017-05-18T12:16:34Z</DateUtc></StartTime><FrequencyChanges><FrequencyChange><Frequency dt:dt="r8">3312900</Frequency><Timestamp dt:dt="r8">7513000971</Timestamp><Current dt:dt="r…	75.028	2242147	2238647	2242147	2238625	1	right	-1076304829	05-18-2017	14:16:34	12:16:34	female	105944	32743	-1	32693	119136	105969	-1	105944	493464	461478	-1	461465	25				2	12	23	phaseINVFAce	phaseXPface	12	NM05	2147540	2147240	2147540	2147225	l	2147225	2145468	2147225	2145453	1757
GofDak_1024-768_new	15	3	20	<?xml version="1.0"?>\n<Clock xmlns:dt="urn:schemas-microsoft-com:datatypes"><Description dt:dt="string">E-Prime Primary Realtime Clock</Description><StartTime><Timestamp dt:dt="int">0</Timestamp><DateUtc dt:dt="string">2017-05-18T12:16:34Z</DateUtc></StartTime><FrequencyChanges><FrequencyChange><Frequency dt:dt="r8">3312900</Frequency><Timestamp dt:dt="r8">7513000971</Timestamp><Current dt:dt="r…	75.028	2242147	2238647	2242147	2238625	1	right	-1076304829	05-18-2017	14:16:34	12:16:34	female	105944	32743	-1	32693	119136	105969	-1	105944	493464	461478	-1	461465	25				2	12	23	phaseINVFAce	phaseXPface	13	NM13	2150712	2150412	2150712	2150397	d	2150397	2148706	2150397	2148692	1691
GofDak_1024-768_new	15	3	20	<?xml version="1.0"?>\n<Clock xmlns:dt="urn:schemas-microsoft-com:datatypes"><Description dt:dt="string">E-Prime Primary Realtime Clock</Description><StartTime><Timestamp dt:dt="int">0</Timestamp><DateUtc dt:dt="string">2017-05-18T12:16:34Z</DateUtc></StartTime><FrequencyChanges><FrequencyChange><Frequency dt:dt="r8">3312900</Frequency><Timestamp dt:dt="r8">7513000971</Timestamp><Current dt:dt="r…	75.028	2242147	2238647	2242147	2238625	1	right	-1076304829	05-18-2017	14:16:34	12:16:34	female	105944	32743	-1	32693	119136	105969	-1	105944	493464	461478	-1	461465	25				2	12	23	phaseINVFAce	phaseXPface	14	NM08	2154018	2153718	2154018	2153708	d	2153708	2151812	2153708	2151796	1896
GofDak_1024-768_new	15	3	20	<?xml version="1.0"?>\n<Clock xmlns:dt="urn:schemas-microsoft-com:datatypes"><Description dt:dt="string">E-Prime Primary Realtime Clock</Description><StartTime><Timestamp dt:dt="int">0</Timestamp><DateUtc dt:dt="string">2017-05-18T12:16:34Z</DateUtc></StartTime><FrequencyChanges><FrequencyChange><Frequency dt:dt="r8">3312900</Frequency><Timestamp dt:dt="r8">7513000971</Timestamp><Current dt:dt="r…	75.028	2242147	2238647	2242147	2238625	1	right	-1076304829	05-18-2017	14:16:34	12:16:34	female	105944	32743	-1	32693	119136	105969	-1	105944	493464	461478	-1	461465	25				2	12	23	phaseINVFAce	phaseXPface	15	NF106	2156951	2156651	2156951	2156647	d	2156647	2155091	2156647	2155084	1556
GofDak_1024-768_new	15	3	20	<?xml version="1.0"?>\n<Clock xmlns:dt="urn:schemas-microsoft-com:datatypes"><Description dt:dt="string">E-Prime Primary Realtime Clock</Description><StartTime><Timestamp dt:dt="int">0</Timestamp><DateUtc dt:dt="string">2017-05-18T12:16:34Z</DateUtc></StartTime><FrequencyChanges><FrequencyChange><Frequency dt:dt="r8">3312900</Frequency><Timestamp dt:dt="r8">7513000971</Timestamp><Current dt:dt="r…	75.028	2242147	2238647	2242147	2238625	1	right	-1076304829	05-18-2017	14:16:34	12:16:34	female	105944	32743	-1	32693	119136	105969	-1	105944	493464	461478	-1	461465	25				2	12	23	phaseINVFAce	phaseXPface	16	NM101	2160136	2159836	2160136	2159826	d	2159826	2158130	2159826	2158116	1696
GofDak_1024-768_new	15	3	20	<?xml version="1.0"?>\n<Clock xmlns:dt="urn:schemas-microsoft-com:datatypes"><Description dt:dt="string">E-Prime Primary Realtime Clock</Description><StartTime><Timestamp dt:dt="int">0</Timestamp><DateUtc dt:dt="string">2017-05-18T12:16:34Z</DateUtc></StartTime><FrequencyChanges><FrequencyChange><Frequency dt:dt="r8">3312900</Frequency><Timestamp dt:dt="r8">7513000971</Timestamp><Current dt:dt="r…	75.028	2242147	2238647	2242147	2238625	1	right	-1076304829	05-18-2017	14:16:34	12:16:34	female	105944	32743	-1	32693	119136	105969	-1	105944	493464	461478	-1	461465	25				2	12	23	phaseINVFAce	phaseXPface	17	NF106	2163374	2163074	2163374	2163070	d	2163070	2161182	2163070	2161172	1888
GofDak_1024-768_new	15	3	20	<?xml version="1.0"?>\n<Clock xmlns:dt="urn:schemas-microsoft-com:datatypes"><Description dt:dt="string">E-Prime Primary Realtime Clock</Description><StartTime><Timestamp dt:dt="int">0</Timestamp><DateUtc dt:dt="string">2017-05-18T12:16:34Z</DateUtc></StartTime><FrequencyChanges><FrequencyChange><Frequency dt:dt="r8">3312900</Frequency><Timestamp dt:dt="r8">7513000971</Timestamp><Current dt:dt="r…	75.028	2242147	2238647	2242147	2238625	1	right	-1076304829	05-18-2017	14:16:34	12:16:34	female	105944	32743	-1	32693	119136	105969	-1	105944	493464	461478	-1	461465	25				2	12	23	phaseINVFAce	phaseXPface	18	NF01	2166640	2166340	2166640	2166332	l	2166332	2164554	2166332	2164548	1778
GofDak_1024-768_new	15	3	20	<?xml version="1.0"?>\n<Clock xmlns:dt="urn:schemas-microsoft-com:datatypes"><Description dt:dt="string">E-Prime Primary Realtime Clock</Description><StartTime><Timestamp dt:dt="int">0</Timestamp><DateUtc dt:dt="string">2017-05-18T12:16:34Z</DateUtc></StartTime><FrequencyChanges><FrequencyChange><Frequency dt:dt="r8">3312900</Frequency><Timestamp dt:dt="r8">7513000971</Timestamp><Current dt:dt="r…	75.028	2242147	2238647	2242147	2238625	1	right	-1076304829	05-18-2017	14:16:34	12:16:34	female	105944	32743	-1	32693	119136	105969	-1	105944	493464	461478	-1	461465	25				2	12	23	phaseINVFAce	phaseXPface	19	NF06	2169625	2169325	2169625	2169320	d	2169320	2167699	2169320	2167692	1621
GofDak_1024-768_new	15	3	20	<?xml version="1.0"?>\n<Clock xmlns:dt="urn:schemas-microsoft-com:datatypes"><Description dt:dt="string">E-Prime Primary Realtime Clock</Description><StartTime><Timestamp dt:dt="int">0</Timestamp><DateUtc dt:dt="string">2017-05-18T12:16:34Z</DateUtc></StartTime><FrequencyChanges><FrequencyChange><Frequency dt:dt="r8">3312900</Frequency><Timestamp dt:dt="r8">7513000971</Timestamp><Current dt:dt="r…	75.028	2242147	2238647	2242147	2238625	1	right	-1076304829	05-18-2017	14:16:34	12:16:34	female	105944	32743	-1	32693	119136	105969	-1	105944	493464	461478	-1	461465	25				2	12	23	phaseINVFAce	phaseXPface	20	NM09	2172531	2172231	2172531	2172221	l	2172221	2170712	2172221	2170700	1509
GofDak_1024-768_new	15	3	20	<?xml version="1.0"?>\n<Clock xmlns:dt="urn:schemas-microsoft-com:datatypes"><Description dt:dt="string">E-Prime Primary Realtime Clock</Description><StartTime><Timestamp dt:dt="int">0</Timestamp><DateUtc dt:dt="string">2017-05-18T12:16:34Z</DateUtc></StartTime><FrequencyChanges><FrequencyChange><Frequency dt:dt="r8">3312900</Frequency><Timestamp dt:dt="r8">7513000971</Timestamp><Current dt:dt="r…	75.028	2242147	2238647	2242147	2238625	1	right	-1076304829	05-18-2017	14:16:34	12:16:34	female	105944	32743	-1	32693	119136	105969	-1	105944	493464	461478	-1	461465	26				1	12	24	phaseUPFAce	phaseXPface	1	NM10	2176090	2175790	2176090	2175775	l	2175775	2173817	2175775	2173803	1958
GofDak_1024-768_new	15	3	20	<?xml version="1.0"?>\n<Clock xmlns:dt="urn:schemas-microsoft-com:datatypes"><Description dt:dt="string">E-Prime Primary Realtime Clock</Description><StartTime><Timestamp dt:dt="int">0</Timestamp><DateUtc dt:dt="string">2017-05-18T12:16:34Z</DateUtc></StartTime><FrequencyChanges><FrequencyChange><Frequency dt:dt="r8">3312900</Frequency><Timestamp dt:dt="r8">7513000971</Timestamp><Current dt:dt="r…	75.028	2242147	2238647	2242147	2238625	1	right	-1076304829	05-18-2017	14:16:34	12:16:34	female	105944	32743	-1	32693	119136	105969	-1	105944	493464	461478	-1	461465	26				1	12	24	phaseUPFAce	phaseXPface	2	NF04	2179502	2179202	2179502	2179188	d	2179188	2177216	2179188	2177203	1972
GofDak_1024-768_new	15	3	20	<?xml version="1.0"?>\n<Clock xmlns:dt="urn:schemas-microsoft-com:datatypes"><Description dt:dt="string">E-Prime Primary Realtime Clock</Description><StartTime><Timestamp dt:dt="int">0</Timestamp><DateUtc dt:dt="string">2017-05-18T12:16:34Z</DateUtc></StartTime><FrequencyChanges><FrequencyChange><Frequency dt:dt="r8">3312900</Frequency><Timestamp dt:dt="r8">7513000971</Timestamp><Current dt:dt="r…	75.028	2242147	2238647	2242147	2238625	1	right	-1076304829	05-18-2017	14:16:34	12:16:34	female	105944	32743	-1	32693	119136	105969	-1	105944	493464	461478	-1	461465	26				1	12	24	phaseUPFAce	phaseXPface	3	NM101	2182714	2182414	2182714	2182409	d	2182409	2180561	2182409	2180547	1848
GofDak_1024-768_new	15	3	20	<?xml version="1.0"?>\n<Clock xmlns:dt="urn:schemas-microsoft-com:datatypes"><Description dt:dt="string">E-Prime Primary Realtime Clock</Description><StartTime><Timestamp dt:dt="int">0</Timestamp><DateUtc dt:dt="string">2017-05-18T12:16:34Z</DateUtc></StartTime><FrequencyChanges><FrequencyChange><Frequency dt:dt="r8">3312900</Frequency><Timestamp dt:dt="r8">7513000971</Timestamp><Current dt:dt="r…	75.028	2242147	2238647	2242147	2238625	1	right	-1076304829	05-18-2017	14:16:34	12:16:34	female	105944	32743	-1	32693	119136	105969	-1	105944	493464	461478	-1	461465	26				1	12	24	phaseUPFAce	phaseXPface	4	NM04	2186086	2185786	2186086	2185775	d	2185775	2183867	2185775	2183851	1908
GofDak_1024-768_new	15	3	20	<?xml version="1.0"?>\n<Clock xmlns:dt="urn:schemas-microsoft-com:datatypes"><Description dt:dt="string">E-Prime Primary Realtime Clock</Description><StartTime><Timestamp dt:dt="int">0</Timestamp><DateUtc dt:dt="string">2017-05-18T12:16:34Z</DateUtc></StartTime><FrequencyChanges><FrequencyChange><Frequency dt:dt="r8">3312900</Frequency><Timestamp dt:dt="r8">7513000971</Timestamp><Current dt:dt="r…	75.028	2242147	2238647	2242147	2238625	1	right	-1076304829	05-18-2017	14:16:34	12:16:34	female	105944	32743	-1	32693	119136	105969	-1	105944	493464	461478	-1	461465	26				1	12	24	phaseUPFAce	phaseXPface	5	NF01	2189498	2189198	2189498	2189184	d	2189184	2187452	2189184	2187435	1732
GofDak_1024-768_new	15	3	20	<?xml version="1.0"?>\n<Clock xmlns:dt="urn:schemas-microsoft-com:datatypes"><Description dt:dt="string">E-Prime Primary Realtime Clock</Description><StartTime><Timestamp dt:dt="int">0</Timestamp><DateUtc dt:dt="string">2017-05-18T12:16:34Z</DateUtc></StartTime><FrequencyChanges><FrequencyChange><Frequency dt:dt="r8">3312900</Frequency><Timestamp dt:dt="r8">7513000971</Timestamp><Current dt:dt="r…	75.028	2242147	2238647	2242147	2238625	1	right	-1076304829	05-18-2017	14:16:34	12:16:34	female	105944	32743	-1	32693	119136	105969	-1	105944	493464	461478	-1	461465	26				1	12	24	phaseUPFAce	phaseXPface	6	NF04	2192750	2192450	2192750	2192440	l	2192440	2190531	2192440	2190523	1909
GofDak_1024-768_new	15	3	20	<?xml version="1.0"?>\n<Clock xmlns:dt="urn:schemas-microsoft-com:datatypes"><Description dt:dt="string">E-Prime Primary Realtime Clock</Description><StartTime><Timestamp dt:dt="int">0</Timestamp><DateUtc dt:dt="string">2017-05-18T12:16:34Z</DateUtc></StartTime><FrequencyChanges><FrequencyChange><Frequency dt:dt="r8">3312900</Frequency><Timestamp dt:dt="r8">7513000971</Timestamp><Current dt:dt="r…	75.028	2242147	2238647	2242147	2238625	1	right	-1076304829	05-18-2017	14:16:34	12:16:34	female	105944	32743	-1	32693	119136	105969	-1	105944	493464	461478	-1	461465	26				1	12	24	phaseUPFAce	phaseXPface	7	NF109	2196109	2195809	2196109	2195799	d	2195799	2193836	2195799	2193827	1963
GofDak_1024-768_new	15	3	20	<?xml version="1.0"?>\n<Clock xmlns:dt="urn:schemas-microsoft-com:datatypes"><Description dt:dt="string">E-Prime Primary Realtime Clock</Description><StartTime><Timestamp dt:dt="int">0</Timestamp><DateUtc dt:dt="string">2017-05-18T12:16:34Z</DateUtc></StartTime><FrequencyChanges><FrequencyChange><Frequency dt:dt="r8">3312900</Frequency><Timestamp dt:dt="r8">7513000971</Timestamp><Current dt:dt="r…	75.028	2242147	2238647	2242147	2238625	1	right	-1076304829	05-18-2017	14:16:34	12:16:34	female	105944	32743	-1	32693	119136	105969	-1	105944	493464	461478	-1	461465	26				1	12	24	phaseUPFAce	phaseXPface	8	NM09	2199055	2198755	2199055	2198748	l	2198748	2197235	2198748	2197218	1513
GofDak_1024-768_new	15	3	20	<?xml version="1.0"?>\n<Clock xmlns:dt="urn:schemas-microsoft-com:datatypes"><Description dt:dt="string">E-Prime Primary Realtime Clock</Description><StartTime><Timestamp dt:dt="int">0</Timestamp><DateUtc dt:dt="string">2017-05-18T12:16:34Z</DateUtc></StartTime><FrequencyChanges><FrequencyChange><Frequency dt:dt="r8">3312900</Frequency><Timestamp dt:dt="r8">7513000971</Timestamp><Current dt:dt="r…	75.028	2242147	2238647	2242147	2238625	1	right	-1076304829	05-18-2017	14:16:34	12:16:34	female	105944	32743	-1	32693	119136	105969	-1	105944	493464	461478	-1	461465	26				1	12	24	phaseUPFAce	phaseXPface	9	NF06	2202280	2201980	2202280	2201973	d	2201973	2200154	2201973	2200146	1819
GofDak_1024-768_new	15	3	20	<?xml version="1.0"?>\n<Clock xmlns:dt="urn:schemas-microsoft-com:datatypes"><Description dt:dt="string">E-Prime Primary Realtime Clock</Description><StartTime><Timestamp dt:dt="int">0</Timestamp><DateUtc dt:dt="string">2017-05-18T12:16:34Z</DateUtc></StartTime><FrequencyChanges><FrequencyChange><Frequency dt:dt="r8">3312900</Frequency><Timestamp dt:dt="r8">7513000971</Timestamp><Current dt:dt="r…	75.028	2242147	2238647	2242147	2238625	1	right	-1076304829	05-18-2017	14:16:34	12:16:34	female	105944	32743	-1	32693	119136	105969	-1	105944	493464	461478	-1	461465	26				1	12	24	phaseUPFAce	phaseXPface	10	NF109	2205492	2205192	2205492	2205181	l	2205181	2203300	2205181	2203282	1881
GofDak_1024-768_new	15	3	20	<?xml version="1.0"?>\n<Clock xmlns:dt="urn:schemas-microsoft-com:datatypes"><Description dt:dt="string">E-Prime Primary Realtime Clock</Description><StartTime><Timestamp dt:dt="int">0</Timestamp><DateUtc dt:dt="string">2017-05-18T12:16:34Z</DateUtc></StartTime><FrequencyChanges><FrequencyChange><Frequency dt:dt="r8">3312900</Frequency><Timestamp dt:dt="r8">7513000971</Timestamp><Current dt:dt="r…	75.028	2242147	2238647	2242147	2238625	1	right	-1076304829	05-18-2017	14:16:34	12:16:34	female	105944	32743	-1	32693	119136	105969	-1	105944	493464	461478	-1	461465	26				1	12	24	phaseUPFAce	phaseXPface	11	NM101	2208731	2208431	2208731	2208420	d	2208420	2206818	2208420	2206810	1602
GofDak_1024-768_new	15	3	20	<?xml version="1.0"?>\n<Clock xmlns:dt="urn:schemas-microsoft-com:datatypes"><Description dt:dt="string">E-Prime Primary Realtime Clock</Description><StartTime><Timestamp dt:dt="int">0</Timestamp><DateUtc dt:dt="string">2017-05-18T12:16:34Z</DateUtc></StartTime><FrequencyChanges><FrequencyChange><Frequency dt:dt="r8">3312900</Frequency><Timestamp dt:dt="r8">7513000971</Timestamp><Current dt:dt="r…	75.028	2242147	2238647	2242147	2238625	1	right	-1076304829	05-18-2017	14:16:34	12:16:34	female	105944	32743	-1	32693	119136	105969	-1	105944	493464	461478	-1	461465	26				1	12	24	phaseUPFAce	phaseXPface	12	NF06	2211797	2211497	2211797	2211490	d	2211490	2209711	2211490	2209698	1779
GofDak_1024-768_new	15	3	20	<?xml version="1.0"?>\n<Clock xmlns:dt="urn:schemas-microsoft-com:datatypes"><Description dt:dt="string">E-Prime Primary Realtime Clock</Description><StartTime><Timestamp dt:dt="int">0</Timestamp><DateUtc dt:dt="string">2017-05-18T12:16:34Z</DateUtc></StartTime><FrequencyChanges><FrequencyChange><Frequency dt:dt="r8">3312900</Frequency><Timestamp dt:dt="r8">7513000971</Timestamp><Current dt:dt="r…	75.028	2242147	2238647	2242147	2238625	1	right	-1076304829	05-18-2017	14:16:34	12:16:34	female	105944	32743	-1	32693	119136	105969	-1	105944	493464	461478	-1	461465	26				1	12	24	phaseUPFAce	phaseXPface	13	NF105	2215035	2214735	2215035	2214732	l	2214732	2212843	2214732	2212834	1889
GofDak_1024-768_new	15	3	20	<?xml version="1.0"?>\n<Clock xmlns:dt="urn:schemas-microsoft-com:datatypes"><Description dt:dt="string">E-Prime Primary Realtime Clock</Description><StartTime><Timestamp dt:dt="int">0</Timestamp><DateUtc dt:dt="string">2017-05-18T12:16:34Z</DateUtc></StartTime><FrequencyChanges><FrequencyChange><Frequency dt:dt="r8">3312900</Frequency><Timestamp dt:dt="r8">7513000971</Timestamp><Current dt:dt="r…	75.028	2242147	2238647	2242147	2238625	1	right	-1076304829	05-18-2017	14:16:34	12:16:34	female	105944	32743	-1	32693	119136	105969	-1	105944	493464	461478	-1	461465	26				1	12	24	phaseUPFAce	phaseXPface	14	NM04	2218287	2217987	2218287	2217974	l	2217974	2216108	2217974	2216098	1866
GofDak_1024-768_new	15	3	20	<?xml version="1.0"?>\n<Clock xmlns:dt="urn:schemas-microsoft-com:datatypes"><Description dt:dt="string">E-Prime Primary Realtime Clock</Description><StartTime><Timestamp dt:dt="int">0</Timestamp><DateUtc dt:dt="string">2017-05-18T12:16:34Z</DateUtc></StartTime><FrequencyChanges><FrequencyChange><Frequency dt:dt="r8">3312900</Frequency><Timestamp dt:dt="r8">7513000971</Timestamp><Current dt:dt="r…	75.028	2242147	2238647	2242147	2238625	1	right	-1076304829	05-18-2017	14:16:34	12:16:34	female	105944	32743	-1	32693	119136	105969	-1	105944	493464	461478	-1	461465	26				1	12	24	phaseUPFAce	phaseXPface	15	NM21	2221660	2221360	2221660	2221350	d	2221350	2219427	2221350	2219418	1923
GofDak_1024-768_new	15	3	20	<?xml version="1.0"?>\n<Clock xmlns:dt="urn:schemas-microsoft-com:datatypes"><Description dt:dt="string">E-Prime Primary Realtime Clock</Description><StartTime><Timestamp dt:dt="int">0</Timestamp><DateUtc dt:dt="string">2017-05-18T12:16:34Z</DateUtc></StartTime><FrequencyChanges><FrequencyChange><Frequency dt:dt="r8">3312900</Frequency><Timestamp dt:dt="r8">7513000971</Timestamp><Current dt:dt="r…	75.028	2242147	2238647	2242147	2238625	1	right	-1076304829	05-18-2017	14:16:34	12:16:34	female	105944	32743	-1	32693	119136	105969	-1	105944	493464	461478	-1	461465	26				1	12	24	phaseUPFAce	phaseXPface	16	NF11	2224992	2224692	2224992	2224684	l	2224684	2222692	2224684	2222681	1992
GofDak_1024-768_new	15	3	20	<?xml version="1.0"?>\n<Clock xmlns:dt="urn:schemas-microsoft-com:datatypes"><Description dt:dt="string">E-Prime Primary Realtime Clock</Description><StartTime><Timestamp dt:dt="int">0</Timestamp><DateUtc dt:dt="string">2017-05-18T12:16:34Z</DateUtc></StartTime><FrequencyChanges><FrequencyChange><Frequency dt:dt="r8">3312900</Frequency><Timestamp dt:dt="r8">7513000971</Timestamp><Current dt:dt="r…	75.028	2242147	2238647	2242147	2238625	1	right	-1076304829	05-18-2017	14:16:34	12:16:34	female	105944	32743	-1	32693	119136	105969	-1	105944	493464	461478	-1	461465	26				1	12	24	phaseUPFAce	phaseXPface	17	NM03	2228097	2227797	2228097	2227790	l	2227790	2226025	2227790	2226017	1765
GofDak_1024-768_new	15	3	20	<?xml version="1.0"?>\n<Clock xmlns:dt="urn:schemas-microsoft-com:datatypes"><Description dt:dt="string">E-Prime Primary Realtime Clock</Description><StartTime><Timestamp dt:dt="int">0</Timestamp><DateUtc dt:dt="string">2017-05-18T12:16:34Z</DateUtc></StartTime><FrequencyChanges><FrequencyChange><Frequency dt:dt="r8">3312900</Frequency><Timestamp dt:dt="r8">7513000971</Timestamp><Current dt:dt="r…	75.028	2242147	2238647	2242147	2238625	1	right	-1076304829	05-18-2017	14:16:34	12:16:34	female	105944	32743	-1	32693	119136	105969	-1	105944	493464	461478	-1	461465	26				1	12	24	phaseUPFAce	phaseXPface	18	NM101	2231416	2231116	2231416	2231104	l	2231104	2229183	2231104	2229169	1921
GofDak_1024-768_new	15	3	20	<?xml version="1.0"?>\n<Clock xmlns:dt="urn:schemas-microsoft-com:datatypes"><Description dt:dt="string">E-Prime Primary Realtime Clock</Description><StartTime><Timestamp dt:dt="int">0</Timestamp><DateUtc dt:dt="string">2017-05-18T12:16:34Z</DateUtc></StartTime><FrequencyChanges><FrequencyChange><Frequency dt:dt="r8">3312900</Frequency><Timestamp dt:dt="r8">7513000971</Timestamp><Current dt:dt="r…	75.028	2242147	2238647	2242147	2238625	1	right	-1076304829	05-18-2017	14:16:34	12:16:34	female	105944	32743	-1	32693	119136	105969	-1	105944	493464	461478	-1	461465	26				1	12	24	phaseUPFAce	phaseXPface	19	NM05	2234442	2234142	2234442	2234131	l	2234131	2232555	2234131	2232545	1576
GofDak_1024-768_new	15	3	20	<?xml version="1.0"?>\n<Clock xmlns:dt="urn:schemas-microsoft-com:datatypes"><Description dt:dt="string">E-Prime Primary Realtime Clock</Description><StartTime><Timestamp dt:dt="int">0</Timestamp><DateUtc dt:dt="string">2017-05-18T12:16:34Z</DateUtc></StartTime><FrequencyChanges><FrequencyChange><Frequency dt:dt="r8">3312900</Frequency><Timestamp dt:dt="r8">7513000971</Timestamp><Current dt:dt="r…	75.028	2242147	2238647	2242147	2238625	1	right	-1076304829	05-18-2017	14:16:34	12:16:34	female	105944	32743	-1	32693	119136	105969	-1	105944	493464	461478	-1	461465	26				1	12	24	phaseUPFAce	phaseXPface	20	NF27	2237427	2237127	2237427	2237118	l	2237118	2235448	2237118	2235433	1670
[truncated: 28 more columns]
