# Supplementary material for: Fixed or flexible? Orientation preference in identity and gaze processing in humans
Source: PLoS One. 2019 Jan 25;14(1):e0210503. doi: 10.1371/journal.pone.0210503 (PMC6347268; doi:10.1371/journal.pone.0210503)
Supplement: S3 File — Eprime log files were merged across gaze experiment sessions. (ZIP) [file pone.0210503.s005.zip › GofDak_1024-768_new-16-1.xlsx]

## Sheet: GofDak_1024-768_new-16-1
D:\GAZE\Gaze_data\GazeCoD_data\NEWDATA\GofDak_1024-768_new-16-1.edat2
ExperimentName	Subject	Session	Age	Clock.Information	Display.RefreshRate	fini.OffsetTime	fini.OnsetTime	fini.TargetOffsetTime	fini.TargetOnsetTime	Group	Handedness	RandomSeed	SessionDate	SessionTime	SessionTimeUtc	Sex	start.OffsetTime	start.OnsetTime	start.TargetOffsetTime	start.TargetOnsetTime	start2.OffsetTime	start2.OnsetTime	start2.TargetOffsetTime	start2.TargetOnsetTime	start5.OffsetTime	start5.OnsetTime	start5.TargetOffsetTime	start5.TargetOnsetTime	Block	phasePRACTICE1	phasePRACTICE1.Cycle	phasePRACTICE1.Sample	phaseXPface	phaseXPface.Cycle	phaseXPface.Sample	Procedure[Block]	Running[Block]	Trial	cible	cible.OffsetTime	cible.OnsetTime	cible.TargetOffsetTime	cible.TargetOnsetTime	correct	crossStart.OffsetTime	crossStart.OnsetTime	crossStart.TargetOffsetTime	crossStart.TargetOnsetTime	jitterdur
GofDak_1024-768_new	16	1	33	<?xml version="1.0"?>\n<Clock xmlns:dt="urn:schemas-microsoft-com:datatypes"><Description dt:dt="string">E-Prime Primary Realtime Clock</Description><StartTime><Timestamp dt:dt="int">0</Timestamp><DateUtc dt:dt="string">2017-06-21T12:25:02Z</DateUtc></StartTime><FrequencyChanges><FrequencyChange><Frequency dt:dt="r8">3312958</Frequency><Timestamp dt:dt="r8">35989728127</Timestamp><Current dt:dt="…	75.029	2453274	2449774	2453274	2449764	1	right	1630642732	06-21-2017	14:25:02	12:25:02	female	114517	15318	-1	15298	129284	114546	-1	114517	495854	477005	-1	476993	1	1	1	1				practUP	phasePRACTICE1	1	NM03	132519	132219	132519	132191	d	132191	130300	132191	130287	1891
GofDak_1024-768_new	16	1	33	<?xml version="1.0"?>\n<Clock xmlns:dt="urn:schemas-microsoft-com:datatypes"><Description dt:dt="string">E-Prime Primary Realtime Clock</Description><StartTime><Timestamp dt:dt="int">0</Timestamp><DateUtc dt:dt="string">2017-06-21T12:25:02Z</DateUtc></StartTime><FrequencyChanges><FrequencyChange><Frequency dt:dt="r8">3312958</Frequency><Timestamp dt:dt="r8">35989728127</Timestamp><Current dt:dt="…	75.029	2453274	2449774	2453274	2449764	1	right	1630642732	06-21-2017	14:25:02	12:25:02	female	114517	15318	-1	15298	129284	114546	-1	114517	495854	477005	-1	476993	1	1	1	1				practUP	phasePRACTICE1	2	NM03	136251	135951	136251	135927	d	135927	134365	135927	134356	1562
GofDak_1024-768_new	16	1	33	<?xml version="1.0"?>\n<Clock xmlns:dt="urn:schemas-microsoft-com:datatypes"><Description dt:dt="string">E-Prime Primary Realtime Clock</Description><StartTime><Timestamp dt:dt="int">0</Timestamp><DateUtc dt:dt="string">2017-06-21T12:25:02Z</DateUtc></StartTime><FrequencyChanges><FrequencyChange><Frequency dt:dt="r8">3312958</Frequency><Timestamp dt:dt="r8">35989728127</Timestamp><Current dt:dt="…	75.029	2453274	2449774	2453274	2449764	1	right	1630642732	06-21-2017	14:25:02	12:25:02	female	114517	15318	-1	15298	129284	114546	-1	114517	495854	477005	-1	476993	1	1	1	1				practUP	phasePRACTICE1	3	NM10	140343	140043	140343	140006	l	140006	138430	140006	138419	1576
GofDak_1024-768_new	16	1	33	<?xml version="1.0"?>\n<Clock xmlns:dt="urn:schemas-microsoft-com:datatypes"><Description dt:dt="string">E-Prime Primary Realtime Clock</Description><StartTime><Timestamp dt:dt="int">0</Timestamp><DateUtc dt:dt="string">2017-06-21T12:25:02Z</DateUtc></StartTime><FrequencyChanges><FrequencyChange><Frequency dt:dt="r8">3312958</Frequency><Timestamp dt:dt="r8">35989728127</Timestamp><Current dt:dt="…	75.029	2453274	2449774	2453274	2449764	1	right	1630642732	06-21-2017	14:25:02	12:25:02	female	114517	15318	-1	15298	129284	114546	-1	114517	495854	477005	-1	476993	1	1	1	1				practUP	phasePRACTICE1	4	NM05	143528	143228	143528	143201	d	143201	141695	143201	141683	1506
GofDak_1024-768_new	16	1	33	<?xml version="1.0"?>\n<Clock xmlns:dt="urn:schemas-microsoft-com:datatypes"><Description dt:dt="string">E-Prime Primary Realtime Clock</Description><StartTime><Timestamp dt:dt="int">0</Timestamp><DateUtc dt:dt="string">2017-06-21T12:25:02Z</DateUtc></StartTime><FrequencyChanges><FrequencyChange><Frequency dt:dt="r8">3312958</Frequency><Timestamp dt:dt="r8">35989728127</Timestamp><Current dt:dt="…	75.029	2453274	2449774	2453274	2449764	1	right	1630642732	06-21-2017	14:25:02	12:25:02	female	114517	15318	-1	15298	129284	114546	-1	114517	495854	477005	-1	476993	1	1	1	1				practUP	phasePRACTICE1	5	NM13	147020	146720	147020	146706	d	146706	145121	146706	145107	1585
GofDak_1024-768_new	16	1	33	<?xml version="1.0"?>\n<Clock xmlns:dt="urn:schemas-microsoft-com:datatypes"><Description dt:dt="string">E-Prime Primary Realtime Clock</Description><StartTime><Timestamp dt:dt="int">0</Timestamp><DateUtc dt:dt="string">2017-06-21T12:25:02Z</DateUtc></StartTime><FrequencyChanges><FrequencyChange><Frequency dt:dt="r8">3312958</Frequency><Timestamp dt:dt="r8">35989728127</Timestamp><Current dt:dt="…	75.029	2453274	2449774	2453274	2449764	1	right	1630642732	06-21-2017	14:25:02	12:25:02	female	114517	15318	-1	15298	129284	114546	-1	114517	495854	477005	-1	476993	1	1	1	1				practUP	phasePRACTICE1	6	NF01	150672	150372	150672	150346	d	150346	148706	150346	148699	1640
GofDak_1024-768_new	16	1	33	<?xml version="1.0"?>\n<Clock xmlns:dt="urn:schemas-microsoft-com:datatypes"><Description dt:dt="string">E-Prime Primary Realtime Clock</Description><StartTime><Timestamp dt:dt="int">0</Timestamp><DateUtc dt:dt="string">2017-06-21T12:25:02Z</DateUtc></StartTime><FrequencyChanges><FrequencyChange><Frequency dt:dt="r8">3312958</Frequency><Timestamp dt:dt="r8">35989728127</Timestamp><Current dt:dt="…	75.029	2453274	2449774	2453274	2449764	1	right	1630642732	06-21-2017	14:25:02	12:25:02	female	114517	15318	-1	15298	129284	114546	-1	114517	495854	477005	-1	476993	1	1	1	1				practUP	phasePRACTICE1	7	NM08	154391	154091	154391	154061	l	154061	152238	154061	152219	1823
GofDak_1024-768_new	16	1	33	<?xml version="1.0"?>\n<Clock xmlns:dt="urn:schemas-microsoft-com:datatypes"><Description dt:dt="string">E-Prime Primary Realtime Clock</Description><StartTime><Timestamp dt:dt="int">0</Timestamp><DateUtc dt:dt="string">2017-06-21T12:25:02Z</DateUtc></StartTime><FrequencyChanges><FrequencyChange><Frequency dt:dt="r8">3312958</Frequency><Timestamp dt:dt="r8">35989728127</Timestamp><Current dt:dt="…	75.029	2453274	2449774	2453274	2449764	1	right	1630642732	06-21-2017	14:25:02	12:25:02	female	114517	15318	-1	15298	129284	114546	-1	114517	495854	477005	-1	476993	1	1	1	1				practUP	phasePRACTICE1	8	NF105	157829	157529	157829	157499	l	157499	155810	157499	155802	1689
GofDak_1024-768_new	16	1	33	<?xml version="1.0"?>\n<Clock xmlns:dt="urn:schemas-microsoft-com:datatypes"><Description dt:dt="string">E-Prime Primary Realtime Clock</Description><StartTime><Timestamp dt:dt="int">0</Timestamp><DateUtc dt:dt="string">2017-06-21T12:25:02Z</DateUtc></StartTime><FrequencyChanges><FrequencyChange><Frequency dt:dt="r8">3312958</Frequency><Timestamp dt:dt="r8">35989728127</Timestamp><Current dt:dt="…	75.029	2453274	2449774	2453274	2449764	1	right	1630642732	06-21-2017	14:25:02	12:25:02	female	114517	15318	-1	15298	129284	114546	-1	114517	495854	477005	-1	476993	1	1	1	1				practUP	phasePRACTICE1	9	NM05	161295	160995	161295	160972	d	160972	159142	160972	159130	1830
GofDak_1024-768_new	16	1	33	<?xml version="1.0"?>\n<Clock xmlns:dt="urn:schemas-microsoft-com:datatypes"><Description dt:dt="string">E-Prime Primary Realtime Clock</Description><StartTime><Timestamp dt:dt="int">0</Timestamp><DateUtc dt:dt="string">2017-06-21T12:25:02Z</DateUtc></StartTime><FrequencyChanges><FrequencyChange><Frequency dt:dt="r8">3312958</Frequency><Timestamp dt:dt="r8">35989728127</Timestamp><Current dt:dt="…	75.029	2453274	2449774	2453274	2449764	1	right	1630642732	06-21-2017	14:25:02	12:25:02	female	114517	15318	-1	15298	129284	114546	-1	114517	495854	477005	-1	476993	1	1	1	1				practUP	phasePRACTICE1	10	NM03	164720	164420	164720	164415	l	164415	162527	164415	162514	1888
GofDak_1024-768_new	16	1	33	<?xml version="1.0"?>\n<Clock xmlns:dt="urn:schemas-microsoft-com:datatypes"><Description dt:dt="string">E-Prime Primary Realtime Clock</Description><StartTime><Timestamp dt:dt="int">0</Timestamp><DateUtc dt:dt="string">2017-06-21T12:25:02Z</DateUtc></StartTime><FrequencyChanges><FrequencyChange><Frequency dt:dt="r8">3312958</Frequency><Timestamp dt:dt="r8">35989728127</Timestamp><Current dt:dt="…	75.029	2453274	2449774	2453274	2449764	1	right	1630642732	06-21-2017	14:25:02	12:25:02	female	114517	15318	-1	15298	129284	114546	-1	114517	495854	477005	-1	476993	1	1	1	1				practUP	phasePRACTICE1	11	NM04	193056	192756	193056	192739	l	192739	191210	192739	191192	1529
GofDak_1024-768_new	16	1	33	<?xml version="1.0"?>\n<Clock xmlns:dt="urn:schemas-microsoft-com:datatypes"><Description dt:dt="string">E-Prime Primary Realtime Clock</Description><StartTime><Timestamp dt:dt="int">0</Timestamp><DateUtc dt:dt="string">2017-06-21T12:25:02Z</DateUtc></StartTime><FrequencyChanges><FrequencyChange><Frequency dt:dt="r8">3312958</Frequency><Timestamp dt:dt="r8">35989728127</Timestamp><Current dt:dt="…	75.029	2453274	2449774	2453274	2449764	1	right	1630642732	06-21-2017	14:25:02	12:25:02	female	114517	15318	-1	15298	129284	114546	-1	114517	495854	477005	-1	476993	1	1	1	1				practUP	phasePRACTICE1	12	NF04	196148	195848	196148	195794	d	195794	194168	195794	194152	1626
GofDak_1024-768_new	16	1	33	<?xml version="1.0"?>\n<Clock xmlns:dt="urn:schemas-microsoft-com:datatypes"><Description dt:dt="string">E-Prime Primary Realtime Clock</Description><StartTime><Timestamp dt:dt="int">0</Timestamp><DateUtc dt:dt="string">2017-06-21T12:25:02Z</DateUtc></StartTime><FrequencyChanges><FrequencyChange><Frequency dt:dt="r8">3312958</Frequency><Timestamp dt:dt="r8">35989728127</Timestamp><Current dt:dt="…	75.029	2453274	2449774	2453274	2449764	1	right	1630642732	06-21-2017	14:25:02	12:25:02	female	114517	15318	-1	15298	129284	114546	-1	114517	495854	477005	-1	476993	1	1	1	1				practUP	phasePRACTICE1	13	NM02	199880	199580	199880	199566	l	199566	197940	199566	197928	1626
GofDak_1024-768_new	16	1	33	<?xml version="1.0"?>\n<Clock xmlns:dt="urn:schemas-microsoft-com:datatypes"><Description dt:dt="string">E-Prime Primary Realtime Clock</Description><StartTime><Timestamp dt:dt="int">0</Timestamp><DateUtc dt:dt="string">2017-06-21T12:25:02Z</DateUtc></StartTime><FrequencyChanges><FrequencyChange><Frequency dt:dt="r8">3312958</Frequency><Timestamp dt:dt="r8">35989728127</Timestamp><Current dt:dt="…	75.029	2453274	2449774	2453274	2449764	1	right	1630642732	06-21-2017	14:25:02	12:25:02	female	114517	15318	-1	15298	129284	114546	-1	114517	495854	477005	-1	476993	1	1	1	1				practUP	phasePRACTICE1	14	NF105	203398	203098	203398	203089	l	203089	201272	203089	201264	1817
GofDak_1024-768_new	16	1	33	<?xml version="1.0"?>\n<Clock xmlns:dt="urn:schemas-microsoft-com:datatypes"><Description dt:dt="string">E-Prime Primary Realtime Clock</Description><StartTime><Timestamp dt:dt="int">0</Timestamp><DateUtc dt:dt="string">2017-06-21T12:25:02Z</DateUtc></StartTime><FrequencyChanges><FrequencyChange><Frequency dt:dt="r8">3312958</Frequency><Timestamp dt:dt="r8">35989728127</Timestamp><Current dt:dt="…	75.029	2453274	2449774	2453274	2449764	1	right	1630642732	06-21-2017	14:25:02	12:25:02	female	114517	15318	-1	15298	129284	114546	-1	114517	495854	477005	-1	476993	1	1	1	1				practUP	phasePRACTICE1	15	NM03	207077	206777	207077	206772	l	206772	204845	206772	204840	1927
GofDak_1024-768_new	16	1	33	<?xml version="1.0"?>\n<Clock xmlns:dt="urn:schemas-microsoft-com:datatypes"><Description dt:dt="string">E-Prime Primary Realtime Clock</Description><StartTime><Timestamp dt:dt="int">0</Timestamp><DateUtc dt:dt="string">2017-06-21T12:25:02Z</DateUtc></StartTime><FrequencyChanges><FrequencyChange><Frequency dt:dt="r8">3312958</Frequency><Timestamp dt:dt="r8">35989728127</Timestamp><Current dt:dt="…	75.029	2453274	2449774	2453274	2449764	1	right	1630642732	06-21-2017	14:25:02	12:25:02	female	114517	15318	-1	15298	129284	114546	-1	114517	495854	477005	-1	476993	1	1	1	1				practUP	phasePRACTICE1	16	NM13	210489	210189	210489	210157	l	210157	208310	210157	208303	1847
GofDak_1024-768_new	16	1	33	<?xml version="1.0"?>\n<Clock xmlns:dt="urn:schemas-microsoft-com:datatypes"><Description dt:dt="string">E-Prime Primary Realtime Clock</Description><StartTime><Timestamp dt:dt="int">0</Timestamp><DateUtc dt:dt="string">2017-06-21T12:25:02Z</DateUtc></StartTime><FrequencyChanges><FrequencyChange><Frequency dt:dt="r8">3312958</Frequency><Timestamp dt:dt="r8">35989728127</Timestamp><Current dt:dt="…	75.029	2453274	2449774	2453274	2449764	1	right	1630642732	06-21-2017	14:25:02	12:25:02	female	114517	15318	-1	15298	129284	114546	-1	114517	495854	477005	-1	476993	1	1	1	1				practUP	phasePRACTICE1	17	NF04	213834	213534	213834	213523	l	213523	211695	213523	211679	1828
GofDak_1024-768_new	16	1	33	<?xml version="1.0"?>\n<Clock xmlns:dt="urn:schemas-microsoft-com:datatypes"><Description dt:dt="string">E-Prime Primary Realtime Clock</Description><StartTime><Timestamp dt:dt="int">0</Timestamp><DateUtc dt:dt="string">2017-06-21T12:25:02Z</DateUtc></StartTime><FrequencyChanges><FrequencyChange><Frequency dt:dt="r8">3312958</Frequency><Timestamp dt:dt="r8">35989728127</Timestamp><Current dt:dt="…	75.029	2453274	2449774	2453274	2449764	1	right	1630642732	06-21-2017	14:25:02	12:25:02	female	114517	15318	-1	15298	129284	114546	-1	114517	495854	477005	-1	476993	1	1	1	1				practUP	phasePRACTICE1	18	NF01	217046	216746	217046	216738	l	216738	215134	216738	215119	1604
GofDak_1024-768_new	16	1	33	<?xml version="1.0"?>\n<Clock xmlns:dt="urn:schemas-microsoft-com:datatypes"><Description dt:dt="string">E-Prime Primary Realtime Clock</Description><StartTime><Timestamp dt:dt="int">0</Timestamp><DateUtc dt:dt="string">2017-06-21T12:25:02Z</DateUtc></StartTime><FrequencyChanges><FrequencyChange><Frequency dt:dt="r8">3312958</Frequency><Timestamp dt:dt="r8">35989728127</Timestamp><Current dt:dt="…	75.029	2453274	2449774	2453274	2449764	1	right	1630642732	06-21-2017	14:25:02	12:25:02	female	114517	15318	-1	15298	129284	114546	-1	114517	495854	477005	-1	476993	1	1	1	1				practUP	phasePRACTICE1	19	NF106	220338	220038	220338	220036	l	220036	218359	220036	218343	1677
GofDak_1024-768_new	16	1	33	<?xml version="1.0"?>\n<Clock xmlns:dt="urn:schemas-microsoft-com:datatypes"><Description dt:dt="string">E-Prime Primary Realtime Clock</Description><StartTime><Timestamp dt:dt="int">0</Timestamp><DateUtc dt:dt="string">2017-06-21T12:25:02Z</DateUtc></StartTime><FrequencyChanges><FrequencyChange><Frequency dt:dt="r8">3312958</Frequency><Timestamp dt:dt="r8">35989728127</Timestamp><Current dt:dt="…	75.029	2453274	2449774	2453274	2449764	1	right	1630642732	06-21-2017	14:25:02	12:25:02	female	114517	15318	-1	15298	129284	114546	-1	114517	495854	477005	-1	476993	1	1	1	1				practUP	phasePRACTICE1	20	NM09	223511	223211	223511	223199	l	223199	221571	223199	221558	1628
GofDak_1024-768_new	16	1	33	<?xml version="1.0"?>\n<Clock xmlns:dt="urn:schemas-microsoft-com:datatypes"><Description dt:dt="string">E-Prime Primary Realtime Clock</Description><StartTime><Timestamp dt:dt="int">0</Timestamp><DateUtc dt:dt="string">2017-06-21T12:25:02Z</DateUtc></StartTime><FrequencyChanges><FrequencyChange><Frequency dt:dt="r8">3312958</Frequency><Timestamp dt:dt="r8">35989728127</Timestamp><Current dt:dt="…	75.029	2453274	2449774	2453274	2449764	1	right	1630642732	06-21-2017	14:25:02	12:25:02	female	114517	15318	-1	15298	129284	114546	-1	114517	495854	477005	-1	476993	1	1	1	1				practUP	phasePRACTICE1	21	NF105	230321	230021	230321	230007	l	230007	228022	230007	228006	1985
GofDak_1024-768_new	16	1	33	<?xml version="1.0"?>\n<Clock xmlns:dt="urn:schemas-microsoft-com:datatypes"><Description dt:dt="string">E-Prime Primary Realtime Clock</Description><StartTime><Timestamp dt:dt="int">0</Timestamp><DateUtc dt:dt="string">2017-06-21T12:25:02Z</DateUtc></StartTime><FrequencyChanges><FrequencyChange><Frequency dt:dt="r8">3312958</Frequency><Timestamp dt:dt="r8">35989728127</Timestamp><Current dt:dt="…	75.029	2453274	2449774	2453274	2449764	1	right	1630642732	06-21-2017	14:25:02	12:25:02	female	114517	15318	-1	15298	129284	114546	-1	114517	495854	477005	-1	476993	1	1	1	1				practUP	phasePRACTICE1	22	NF01	233627	233327	233627	233322	d	233322	231607	233322	231598	1715
GofDak_1024-768_new	16	1	33	<?xml version="1.0"?>\n<Clock xmlns:dt="urn:schemas-microsoft-com:datatypes"><Description dt:dt="string">E-Prime Primary Realtime Clock</Description><StartTime><Timestamp dt:dt="int">0</Timestamp><DateUtc dt:dt="string">2017-06-21T12:25:02Z</DateUtc></StartTime><FrequencyChanges><FrequencyChange><Frequency dt:dt="r8">3312958</Frequency><Timestamp dt:dt="r8">35989728127</Timestamp><Current dt:dt="…	75.029	2453274	2449774	2453274	2449764	1	right	1630642732	06-21-2017	14:25:02	12:25:02	female	114517	15318	-1	15298	129284	114546	-1	114517	495854	477005	-1	476993	1	1	1	1				practUP	phasePRACTICE1	23	NM09	237265	236965	237265	236944	d	236944	235019	236944	235014	1925
GofDak_1024-768_new	16	1	33	<?xml version="1.0"?>\n<Clock xmlns:dt="urn:schemas-microsoft-com:datatypes"><Description dt:dt="string">E-Prime Primary Realtime Clock</Description><StartTime><Timestamp dt:dt="int">0</Timestamp><DateUtc dt:dt="string">2017-06-21T12:25:02Z</DateUtc></StartTime><FrequencyChanges><FrequencyChange><Frequency dt:dt="r8">3312958</Frequency><Timestamp dt:dt="r8">35989728127</Timestamp><Current dt:dt="…	75.029	2453274	2449774	2453274	2449764	1	right	1630642732	06-21-2017	14:25:02	12:25:02	female	114517	15318	-1	15298	129284	114546	-1	114517	495854	477005	-1	476993	1	1	1	1				practUP	phasePRACTICE1	24	NF02	241090	240790	241090	240787	d	240787	238924	240787	238910	1863
GofDak_1024-768_new	16	1	33	<?xml version="1.0"?>\n<Clock xmlns:dt="urn:schemas-microsoft-com:datatypes"><Description dt:dt="string">E-Prime Primary Realtime Clock</Description><StartTime><Timestamp dt:dt="int">0</Timestamp><DateUtc dt:dt="string">2017-06-21T12:25:02Z</DateUtc></StartTime><FrequencyChanges><FrequencyChange><Frequency dt:dt="r8">3312958</Frequency><Timestamp dt:dt="r8">35989728127</Timestamp><Current dt:dt="…	75.029	2453274	2449774	2453274	2449764	1	right	1630642732	06-21-2017	14:25:02	12:25:02	female	114517	15318	-1	15298	129284	114546	-1	114517	495854	477005	-1	476993	1	1	1	1				practUP	phasePRACTICE1	25	NF11	246901	246601	246901	246598	l	246598	244669	246598	244657	1929
GofDak_1024-768_new	16	1	33	<?xml version="1.0"?>\n<Clock xmlns:dt="urn:schemas-microsoft-com:datatypes"><Description dt:dt="string">E-Prime Primary Realtime Clock</Description><StartTime><Timestamp dt:dt="int">0</Timestamp><DateUtc dt:dt="string">2017-06-21T12:25:02Z</DateUtc></StartTime><FrequencyChanges><FrequencyChange><Frequency dt:dt="r8">3312958</Frequency><Timestamp dt:dt="r8">35989728127</Timestamp><Current dt:dt="…	75.029	2453274	2449774	2453274	2449764	1	right	1630642732	06-21-2017	14:25:02	12:25:02	female	114517	15318	-1	15298	129284	114546	-1	114517	495854	477005	-1	476993	1	1	1	1				practUP	phasePRACTICE1	26	NM02	250553	250253	250553	250251	l	250251	248254	250251	248237	1997
GofDak_1024-768_new	16	1	33	<?xml version="1.0"?>\n<Clock xmlns:dt="urn:schemas-microsoft-com:datatypes"><Description dt:dt="string">E-Prime Primary Realtime Clock</Description><StartTime><Timestamp dt:dt="int">0</Timestamp><DateUtc dt:dt="string">2017-06-21T12:25:02Z</DateUtc></StartTime><FrequencyChanges><FrequencyChange><Frequency dt:dt="r8">3312958</Frequency><Timestamp dt:dt="r8">35989728127</Timestamp><Current dt:dt="…	75.029	2453274	2449774	2453274	2449764	1	right	1630642732	06-21-2017	14:25:02	12:25:02	female	114517	15318	-1	15298	129284	114546	-1	114517	495854	477005	-1	476993	1	1	1	1				practUP	phasePRACTICE1	27	NM02	254125	253825	254125	253820	d	253820	252199	253820	252189	1621
GofDak_1024-768_new	16	1	33	<?xml version="1.0"?>\n<Clock xmlns:dt="urn:schemas-microsoft-com:datatypes"><Description dt:dt="string">E-Prime Primary Realtime Clock</Description><StartTime><Timestamp dt:dt="int">0</Timestamp><DateUtc dt:dt="string">2017-06-21T12:25:02Z</DateUtc></StartTime><FrequencyChanges><FrequencyChange><Frequency dt:dt="r8">3312958</Frequency><Timestamp dt:dt="r8">35989728127</Timestamp><Current dt:dt="…	75.029	2453274	2449774	2453274	2449764	1	right	1630642732	06-21-2017	14:25:02	12:25:02	female	114517	15318	-1	15298	129284	114546	-1	114517	495854	477005	-1	476993	1	1	1	1				practUP	phasePRACTICE1	28	NF109	257671	257371	257671	257368	d	257368	255678	257368	255660	1690
GofDak_1024-768_new	16	1	33	<?xml version="1.0"?>\n<Clock xmlns:dt="urn:schemas-microsoft-com:datatypes"><Description dt:dt="string">E-Prime Primary Realtime Clock</Description><StartTime><Timestamp dt:dt="int">0</Timestamp><DateUtc dt:dt="string">2017-06-21T12:25:02Z</DateUtc></StartTime><FrequencyChanges><FrequencyChange><Frequency dt:dt="r8">3312958</Frequency><Timestamp dt:dt="r8">35989728127</Timestamp><Current dt:dt="…	75.029	2453274	2449774	2453274	2449764	1	right	1630642732	06-21-2017	14:25:02	12:25:02	female	114517	15318	-1	15298	129284	114546	-1	114517	495854	477005	-1	476993	1	1	1	1				practUP	phasePRACTICE1	29	NM05	261562	261262	261562	261260	d	261260	259303	261260	259292	1957
GofDak_1024-768_new	16	1	33	<?xml version="1.0"?>\n<Clock xmlns:dt="urn:schemas-microsoft-com:datatypes"><Description dt:dt="string">E-Prime Primary Realtime Clock</Description><StartTime><Timestamp dt:dt="int">0</Timestamp><DateUtc dt:dt="string">2017-06-21T12:25:02Z</DateUtc></StartTime><FrequencyChanges><FrequencyChange><Frequency dt:dt="r8">3312958</Frequency><Timestamp dt:dt="r8">35989728127</Timestamp><Current dt:dt="…	75.029	2453274	2449774	2453274	2449764	1	right	1630642732	06-21-2017	14:25:02	12:25:02	female	114517	15318	-1	15298	129284	114546	-1	114517	495854	477005	-1	476993	1	1	1	1				practUP	phasePRACTICE1	30	NF09	265508	265208	265508	265193	l	265193	263342	265193	263324	1851
GofDak_1024-768_new	16	1	33	<?xml version="1.0"?>\n<Clock xmlns:dt="urn:schemas-microsoft-com:datatypes"><Description dt:dt="string">E-Prime Primary Realtime Clock</Description><StartTime><Timestamp dt:dt="int">0</Timestamp><DateUtc dt:dt="string">2017-06-21T12:25:02Z</DateUtc></StartTime><FrequencyChanges><FrequencyChange><Frequency dt:dt="r8">3312958</Frequency><Timestamp dt:dt="r8">35989728127</Timestamp><Current dt:dt="…	75.029	2453274	2449774	2453274	2449764	1	right	1630642732	06-21-2017	14:25:02	12:25:02	female	114517	15318	-1	15298	129284	114546	-1	114517	495854	477005	-1	476993	1	1	1	1				practUP	phasePRACTICE1	31	NM10	271439	271139	271439	271133	l	271133	269273	271133	269268	1860
GofDak_1024-768_new	16	1	33	<?xml version="1.0"?>\n<Clock xmlns:dt="urn:schemas-microsoft-com:datatypes"><Description dt:dt="string">E-Prime Primary Realtime Clock</Description><StartTime><Timestamp dt:dt="int">0</Timestamp><DateUtc dt:dt="string">2017-06-21T12:25:02Z</DateUtc></StartTime><FrequencyChanges><FrequencyChange><Frequency dt:dt="r8">3312958</Frequency><Timestamp dt:dt="r8">35989728127</Timestamp><Current dt:dt="…	75.029	2453274	2449774	2453274	2449764	1	right	1630642732	06-21-2017	14:25:02	12:25:02	female	114517	15318	-1	15298	129284	114546	-1	114517	495854	477005	-1	476993	1	1	1	1				practUP	phasePRACTICE1	32	NF105	275344	275044	275344	275033	d	275033	273244	275033	273227	1789
GofDak_1024-768_new	16	1	33	<?xml version="1.0"?>\n<Clock xmlns:dt="urn:schemas-microsoft-com:datatypes"><Description dt:dt="string">E-Prime Primary Realtime Clock</Description><StartTime><Timestamp dt:dt="int">0</Timestamp><DateUtc dt:dt="string">2017-06-21T12:25:02Z</DateUtc></StartTime><FrequencyChanges><FrequencyChange><Frequency dt:dt="r8">3312958</Frequency><Timestamp dt:dt="r8">35989728127</Timestamp><Current dt:dt="…	75.029	2453274	2449774	2453274	2449764	1	right	1630642732	06-21-2017	14:25:02	12:25:02	female	114517	15318	-1	15298	129284	114546	-1	114517	495854	477005	-1	476993	1	1	1	1				practUP	phasePRACTICE1	33	NM13	279342	279042	279342	279025	l	279025	277456	279025	277451	1569
GofDak_1024-768_new	16	1	33	<?xml version="1.0"?>\n<Clock xmlns:dt="urn:schemas-microsoft-com:datatypes"><Description dt:dt="string">E-Prime Primary Realtime Clock</Description><StartTime><Timestamp dt:dt="int">0</Timestamp><DateUtc dt:dt="string">2017-06-21T12:25:02Z</DateUtc></StartTime><FrequencyChanges><FrequencyChange><Frequency dt:dt="r8">3312958</Frequency><Timestamp dt:dt="r8">35989728127</Timestamp><Current dt:dt="…	75.029	2453274	2449774	2453274	2449764	1	right	1630642732	06-21-2017	14:25:02	12:25:02	female	114517	15318	-1	15298	129284	114546	-1	114517	495854	477005	-1	476993	1	1	1	1				practUP	phasePRACTICE1	34	NF01	283114	282814	283114	282804	l	282804	281175	282804	281163	1629
GofDak_1024-768_new	16	1	33	<?xml version="1.0"?>\n<Clock xmlns:dt="urn:schemas-microsoft-com:datatypes"><Description dt:dt="string">E-Prime Primary Realtime Clock</Description><StartTime><Timestamp dt:dt="int">0</Timestamp><DateUtc dt:dt="string">2017-06-21T12:25:02Z</DateUtc></StartTime><FrequencyChanges><FrequencyChange><Frequency dt:dt="r8">3312958</Frequency><Timestamp dt:dt="r8">35989728127</Timestamp><Current dt:dt="…	75.029	2453274	2449774	2453274	2449764	1	right	1630642732	06-21-2017	14:25:02	12:25:02	female	114517	15318	-1	15298	129284	114546	-1	114517	495854	477005	-1	476993	1	1	1	1				practUP	phasePRACTICE1	35	NF27	286793	286493	286793	286481	l	286481	284827	286481	284819	1654
GofDak_1024-768_new	16	1	33	<?xml version="1.0"?>\n<Clock xmlns:dt="urn:schemas-microsoft-com:datatypes"><Description dt:dt="string">E-Prime Primary Realtime Clock</Description><StartTime><Timestamp dt:dt="int">0</Timestamp><DateUtc dt:dt="string">2017-06-21T12:25:02Z</DateUtc></StartTime><FrequencyChanges><FrequencyChange><Frequency dt:dt="r8">3312958</Frequency><Timestamp dt:dt="r8">35989728127</Timestamp><Current dt:dt="…	75.029	2453274	2449774	2453274	2449764	1	right	1630642732	06-21-2017	14:25:02	12:25:02	female	114517	15318	-1	15298	129284	114546	-1	114517	495854	477005	-1	476993	1	1	1	1				practUP	phasePRACTICE1	36	NM21	290485	290185	290485	290172	d	290172	288225	290172	288219	1947
GofDak_1024-768_new	16	1	33	<?xml version="1.0"?>\n<Clock xmlns:dt="urn:schemas-microsoft-com:datatypes"><Description dt:dt="string">E-Prime Primary Realtime Clock</Description><StartTime><Timestamp dt:dt="int">0</Timestamp><DateUtc dt:dt="string">2017-06-21T12:25:02Z</DateUtc></StartTime><FrequencyChanges><FrequencyChange><Frequency dt:dt="r8">3312958</Frequency><Timestamp dt:dt="r8">35989728127</Timestamp><Current dt:dt="…	75.029	2453274	2449774	2453274	2449764	1	right	1630642732	06-21-2017	14:25:02	12:25:02	female	114517	15318	-1	15298	129284	114546	-1	114517	495854	477005	-1	476993	1	1	1	1				practUP	phasePRACTICE1	37	NM08	295723	295423	295723	295412	d	295412	293490	295412	293474	1922
GofDak_1024-768_new	16	1	33	<?xml version="1.0"?>\n<Clock xmlns:dt="urn:schemas-microsoft-com:datatypes"><Description dt:dt="string">E-Prime Primary Realtime Clock</Description><StartTime><Timestamp dt:dt="int">0</Timestamp><DateUtc dt:dt="string">2017-06-21T12:25:02Z</DateUtc></StartTime><FrequencyChanges><FrequencyChange><Frequency dt:dt="r8">3312958</Frequency><Timestamp dt:dt="r8">35989728127</Timestamp><Current dt:dt="…	75.029	2453274	2449774	2453274	2449764	1	right	1630642732	06-21-2017	14:25:02	12:25:02	female	114517	15318	-1	15298	129284	114546	-1	114517	495854	477005	-1	476993	1	1	1	1				practUP	phasePRACTICE1	38	NM05	300028	299728	300028	299715	d	299715	298195	299715	298178	1520
GofDak_1024-768_new	16	1	33	<?xml version="1.0"?>\n<Clock xmlns:dt="urn:schemas-microsoft-com:datatypes"><Description dt:dt="string">E-Prime Primary Realtime Clock</Description><StartTime><Timestamp dt:dt="int">0</Timestamp><DateUtc dt:dt="string">2017-06-21T12:25:02Z</DateUtc></StartTime><FrequencyChanges><FrequencyChange><Frequency dt:dt="r8">3312958</Frequency><Timestamp dt:dt="r8">35989728127</Timestamp><Current dt:dt="…	75.029	2453274	2449774	2453274	2449764	1	right	1630642732	06-21-2017	14:25:02	12:25:02	female	114517	15318	-1	15298	129284	114546	-1	114517	495854	477005	-1	476993	1	1	1	1				practUP	phasePRACTICE1	39	NF11	303653	303353	303653	303337	l	303337	301793	303337	301778	1544
GofDak_1024-768_new	16	1	33	<?xml version="1.0"?>\n<Clock xmlns:dt="urn:schemas-microsoft-com:datatypes"><Description dt:dt="string">E-Prime Primary Realtime Clock</Description><StartTime><Timestamp dt:dt="int">0</Timestamp><DateUtc dt:dt="string">2017-06-21T12:25:02Z</DateUtc></StartTime><FrequencyChanges><FrequencyChange><Frequency dt:dt="r8">3312958</Frequency><Timestamp dt:dt="r8">35989728127</Timestamp><Current dt:dt="…	75.029	2453274	2449774	2453274	2449764	1	right	1630642732	06-21-2017	14:25:02	12:25:02	female	114517	15318	-1	15298	129284	114546	-1	114517	495854	477005	-1	476993	1	1	1	1				practUP	phasePRACTICE1	40	NM08	306625	306325	306625	306311	l	306311	304779	306311	304762	1532
GofDak_1024-768_new	16	1	33	<?xml version="1.0"?>\n<Clock xmlns:dt="urn:schemas-microsoft-com:datatypes"><Description dt:dt="string">E-Prime Primary Realtime Clock</Description><StartTime><Timestamp dt:dt="int">0</Timestamp><DateUtc dt:dt="string">2017-06-21T12:25:02Z</DateUtc></StartTime><FrequencyChanges><FrequencyChange><Frequency dt:dt="r8">3312958</Frequency><Timestamp dt:dt="r8">35989728127</Timestamp><Current dt:dt="…	75.029	2453274	2449774	2453274	2449764	1	right	1630642732	06-21-2017	14:25:02	12:25:02	female	114517	15318	-1	15298	129284	114546	-1	114517	495854	477005	-1	476993	1	1	1	1				practUP	phasePRACTICE1	41	NM05	314102	313802	314102	313787	d	313787	312203	313787	312193	1584
GofDak_1024-768_new	16	1	33	<?xml version="1.0"?>\n<Clock xmlns:dt="urn:schemas-microsoft-com:datatypes"><Description dt:dt="string">E-Prime Primary Realtime Clock</Description><StartTime><Timestamp dt:dt="int">0</Timestamp><DateUtc dt:dt="string">2017-06-21T12:25:02Z</DateUtc></StartTime><FrequencyChanges><FrequencyChange><Frequency dt:dt="r8">3312958</Frequency><Timestamp dt:dt="r8">35989728127</Timestamp><Current dt:dt="…	75.029	2453274	2449774	2453274	2449764	1	right	1630642732	06-21-2017	14:25:02	12:25:02	female	114517	15318	-1	15298	129284	114546	-1	114517	495854	477005	-1	476993	1	1	1	1				practUP	phasePRACTICE1	42	NF04	318594	318294	318594	318280	d	318280	316561	318280	316553	1719
GofDak_1024-768_new	16	1	33	<?xml version="1.0"?>\n<Clock xmlns:dt="urn:schemas-microsoft-com:datatypes"><Description dt:dt="string">E-Prime Primary Realtime Clock</Description><StartTime><Timestamp dt:dt="int">0</Timestamp><DateUtc dt:dt="string">2017-06-21T12:25:02Z</DateUtc></StartTime><FrequencyChanges><FrequencyChange><Frequency dt:dt="r8">3312958</Frequency><Timestamp dt:dt="r8">35989728127</Timestamp><Current dt:dt="…	75.029	2453274	2449774	2453274	2449764	1	right	1630642732	06-21-2017	14:25:02	12:25:02	female	114517	15318	-1	15298	129284	114546	-1	114517	495854	477005	-1	476993	1	1	1	1				practUP	phasePRACTICE1	43	NM21	321979	321679	321979	321665	d	321665	320080	321665	320065	1585
GofDak_1024-768_new	16	1	33	<?xml version="1.0"?>\n<Clock xmlns:dt="urn:schemas-microsoft-com:datatypes"><Description dt:dt="string">E-Prime Primary Realtime Clock</Description><StartTime><Timestamp dt:dt="int">0</Timestamp><DateUtc dt:dt="string">2017-06-21T12:25:02Z</DateUtc></StartTime><FrequencyChanges><FrequencyChange><Frequency dt:dt="r8">3312958</Frequency><Timestamp dt:dt="r8">35989728127</Timestamp><Current dt:dt="…	75.029	2453274	2449774	2453274	2449764	1	right	1630642732	06-21-2017	14:25:02	12:25:02	female	114517	15318	-1	15298	129284	114546	-1	114517	495854	477005	-1	476993	1	1	1	1				practUP	phasePRACTICE1	44	NF04	325378	325078	325378	325068	l	325068	323345	325068	323337	1723
GofDak_1024-768_new	16	1	33	<?xml version="1.0"?>\n<Clock xmlns:dt="urn:schemas-microsoft-com:datatypes"><Description dt:dt="string">E-Prime Primary Realtime Clock</Description><StartTime><Timestamp dt:dt="int">0</Timestamp><DateUtc dt:dt="string">2017-06-21T12:25:02Z</DateUtc></StartTime><FrequencyChanges><FrequencyChange><Frequency dt:dt="r8">3312958</Frequency><Timestamp dt:dt="r8">35989728127</Timestamp><Current dt:dt="…	75.029	2453274	2449774	2453274	2449764	1	right	1630642732	06-21-2017	14:25:02	12:25:02	female	114517	15318	-1	15298	129284	114546	-1	114517	495854	477005	-1	476993	1	1	1	1				practUP	phasePRACTICE1	45	NF106	328883	328583	328883	328579	d	328579	326664	328579	326648	1915
GofDak_1024-768_new	16	1	33	<?xml version="1.0"?>\n<Clock xmlns:dt="urn:schemas-microsoft-com:datatypes"><Description dt:dt="string">E-Prime Primary Realtime Clock</Description><StartTime><Timestamp dt:dt="int">0</Timestamp><DateUtc dt:dt="string">2017-06-21T12:25:02Z</DateUtc></StartTime><FrequencyChanges><FrequencyChange><Frequency dt:dt="r8">3312958</Frequency><Timestamp dt:dt="r8">35989728127</Timestamp><Current dt:dt="…	75.029	2453274	2449774	2453274	2449764	1	right	1630642732	06-21-2017	14:25:02	12:25:02	female	114517	15318	-1	15298	129284	114546	-1	114517	495854	477005	-1	476993	1	1	1	1				practUP	phasePRACTICE1	46	NF06	332801	332501	332801	332487	l	332487	330569	332487	330552	1918
GofDak_1024-768_new	16	1	33	<?xml version="1.0"?>\n<Clock xmlns:dt="urn:schemas-microsoft-com:datatypes"><Description dt:dt="string">E-Prime Primary Realtime Clock</Description><StartTime><Timestamp dt:dt="int">0</Timestamp><DateUtc dt:dt="string">2017-06-21T12:25:02Z</DateUtc></StartTime><FrequencyChanges><FrequencyChange><Frequency dt:dt="r8">3312958</Frequency><Timestamp dt:dt="r8">35989728127</Timestamp><Current dt:dt="…	75.029	2453274	2449774	2453274	2449764	1	right	1630642732	06-21-2017	14:25:02	12:25:02	female	114517	15318	-1	15298	129284	114546	-1	114517	495854	477005	-1	476993	1	1	1	1				practUP	phasePRACTICE1	47	NM09	337240	336940	337240	336930	d	336930	335247	336930	335240	1683
GofDak_1024-768_new	16	1	33	<?xml version="1.0"?>\n<Clock xmlns:dt="urn:schemas-microsoft-com:datatypes"><Description dt:dt="string">E-Prime Primary Realtime Clock</Description><StartTime><Timestamp dt:dt="int">0</Timestamp><DateUtc dt:dt="string">2017-06-21T12:25:02Z</DateUtc></StartTime><FrequencyChanges><FrequencyChange><Frequency dt:dt="r8">3312958</Frequency><Timestamp dt:dt="r8">35989728127</Timestamp><Current dt:dt="…	75.029	2453274	2449774	2453274	2449764	1	right	1630642732	06-21-2017	14:25:02	12:25:02	female	114517	15318	-1	15298	129284	114546	-1	114517	495854	477005	-1	476993	1	1	1	1				practUP	phasePRACTICE1	48	NM02	340918	340618	340918	340588	d	340588	338846	340588	338832	1742
GofDak_1024-768_new	16	1	33	<?xml version="1.0"?>\n<Clock xmlns:dt="urn:schemas-microsoft-com:datatypes"><Description dt:dt="string">E-Prime Primary Realtime Clock</Description><StartTime><Timestamp dt:dt="int">0</Timestamp><DateUtc dt:dt="string">2017-06-21T12:25:02Z</DateUtc></StartTime><FrequencyChanges><FrequencyChange><Frequency dt:dt="r8">3312958</Frequency><Timestamp dt:dt="r8">35989728127</Timestamp><Current dt:dt="…	75.029	2453274	2449774	2453274	2449764	1	right	1630642732	06-21-2017	14:25:02	12:25:02	female	114517	15318	-1	15298	129284	114546	-1	114517	495854	477005	-1	476993	1	1	1	1				practUP	phasePRACTICE1	49	NF109	344624	344324	344624	344296	d	344296	342311	344296	342303	1985
GofDak_1024-768_new	16	1	33	<?xml version="1.0"?>\n<Clock xmlns:dt="urn:schemas-microsoft-com:datatypes"><Description dt:dt="string">E-Prime Primary Realtime Clock</Description><StartTime><Timestamp dt:dt="int">0</Timestamp><DateUtc dt:dt="string">2017-06-21T12:25:02Z</DateUtc></StartTime><FrequencyChanges><FrequencyChange><Frequency dt:dt="r8">3312958</Frequency><Timestamp dt:dt="r8">35989728127</Timestamp><Current dt:dt="…	75.029	2453274	2449774	2453274	2449764	1	right	1630642732	06-21-2017	14:25:02	12:25:02	female	114517	15318	-1	15298	129284	114546	-1	114517	495854	477005	-1	476993	1	1	1	1				practUP	phasePRACTICE1	50	NF02	349248	348948	349248	348946	d	348946	347162	348946	347151	1784
GofDak_1024-768_new	16	1	33	<?xml version="1.0"?>\n<Clock xmlns:dt="urn:schemas-microsoft-com:datatypes"><Description dt:dt="string">E-Prime Primary Realtime Clock</Description><StartTime><Timestamp dt:dt="int">0</Timestamp><DateUtc dt:dt="string">2017-06-21T12:25:02Z</DateUtc></StartTime><FrequencyChanges><FrequencyChange><Frequency dt:dt="r8">3312958</Frequency><Timestamp dt:dt="r8">35989728127</Timestamp><Current dt:dt="…	75.029	2453274	2449774	2453274	2449764	1	right	1630642732	06-21-2017	14:25:02	12:25:02	female	114517	15318	-1	15298	129284	114546	-1	114517	495854	477005	-1	476993	2	2	1	2				practINV	phasePRACTICE1	1	NM04	374359	374059	374359	374028	d	374028	372526	374028	372502	1502
GofDak_1024-768_new	16	1	33	<?xml version="1.0"?>\n<Clock xmlns:dt="urn:schemas-microsoft-com:datatypes"><Description dt:dt="string">E-Prime Primary Realtime Clock</Description><StartTime><Timestamp dt:dt="int">0</Timestamp><DateUtc dt:dt="string">2017-06-21T12:25:02Z</DateUtc></StartTime><FrequencyChanges><FrequencyChange><Frequency dt:dt="r8">3312958</Frequency><Timestamp dt:dt="r8">35989728127</Timestamp><Current dt:dt="…	75.029	2453274	2449774	2453274	2449764	1	right	1630642732	06-21-2017	14:25:02	12:25:02	female	114517	15318	-1	15298	129284	114546	-1	114517	495854	477005	-1	476993	2	2	1	2				practINV	phasePRACTICE1	2	NM04	378517	378217	378517	378181	d	378181	376618	378181	376590	1563
GofDak_1024-768_new	16	1	33	<?xml version="1.0"?>\n<Clock xmlns:dt="urn:schemas-microsoft-com:datatypes"><Description dt:dt="string">E-Prime Primary Realtime Clock</Description><StartTime><Timestamp dt:dt="int">0</Timestamp><DateUtc dt:dt="string">2017-06-21T12:25:02Z</DateUtc></StartTime><FrequencyChanges><FrequencyChange><Frequency dt:dt="r8">3312958</Frequency><Timestamp dt:dt="r8">35989728127</Timestamp><Current dt:dt="…	75.029	2453274	2449774	2453274	2449764	1	right	1630642732	06-21-2017	14:25:02	12:25:02	female	114517	15318	-1	15298	129284	114546	-1	114517	495854	477005	-1	476993	2	2	1	2				practINV	phasePRACTICE1	3	NM05	383062	382762	383062	382729	l	382729	381056	382729	381037	1673
GofDak_1024-768_new	16	1	33	<?xml version="1.0"?>\n<Clock xmlns:dt="urn:schemas-microsoft-com:datatypes"><Description dt:dt="string">E-Prime Primary Realtime Clock</Description><StartTime><Timestamp dt:dt="int">0</Timestamp><DateUtc dt:dt="string">2017-06-21T12:25:02Z</DateUtc></StartTime><FrequencyChanges><FrequencyChange><Frequency dt:dt="r8">3312958</Frequency><Timestamp dt:dt="r8">35989728127</Timestamp><Current dt:dt="…	75.029	2453274	2449774	2453274	2449764	1	right	1630642732	06-21-2017	14:25:02	12:25:02	female	114517	15318	-1	15298	129284	114546	-1	114517	495854	477005	-1	476993	2	2	1	2				practINV	phasePRACTICE1	4	NF09	387460	387160	387460	387078	l	387078	385174	387078	385157	1904
GofDak_1024-768_new	16	1	33	<?xml version="1.0"?>\n<Clock xmlns:dt="urn:schemas-microsoft-com:datatypes"><Description dt:dt="string">E-Prime Primary Realtime Clock</Description><StartTime><Timestamp dt:dt="int">0</Timestamp><DateUtc dt:dt="string">2017-06-21T12:25:02Z</DateUtc></StartTime><FrequencyChanges><FrequencyChange><Frequency dt:dt="r8">3312958</Frequency><Timestamp dt:dt="r8">35989728127</Timestamp><Current dt:dt="…	75.029	2453274	2449774	2453274	2449764	1	right	1630642732	06-21-2017	14:25:02	12:25:02	female	114517	15318	-1	15298	129284	114546	-1	114517	495854	477005	-1	476993	2	2	1	2				practINV	phasePRACTICE1	5	NF01	391485	391185	391485	391162	d	391162	389253	391162	389237	1909
GofDak_1024-768_new	16	1	33	<?xml version="1.0"?>\n<Clock xmlns:dt="urn:schemas-microsoft-com:datatypes"><Description dt:dt="string">E-Prime Primary Realtime Clock</Description><StartTime><Timestamp dt:dt="int">0</Timestamp><DateUtc dt:dt="string">2017-06-21T12:25:02Z</DateUtc></StartTime><FrequencyChanges><FrequencyChange><Frequency dt:dt="r8">3312958</Frequency><Timestamp dt:dt="r8">35989728127</Timestamp><Current dt:dt="…	75.029	2453274	2449774	2453274	2449764	1	right	1630642732	06-21-2017	14:25:02	12:25:02	female	114517	15318	-1	15298	129284	114546	-1	114517	495854	477005	-1	476993	2	2	1	2				practINV	phasePRACTICE1	6	NF106	395804	395504	395804	395482	d	395482	393531	395482	393516	1951
GofDak_1024-768_new	16	1	33	<?xml version="1.0"?>\n<Clock xmlns:dt="urn:schemas-microsoft-com:datatypes"><Description dt:dt="string">E-Prime Primary Realtime Clock</Description><StartTime><Timestamp dt:dt="int">0</Timestamp><DateUtc dt:dt="string">2017-06-21T12:25:02Z</DateUtc></StartTime><FrequencyChanges><FrequencyChange><Frequency dt:dt="r8">3312958</Frequency><Timestamp dt:dt="r8">35989728127</Timestamp><Current dt:dt="…	75.029	2453274	2449774	2453274	2449764	1	right	1630642732	06-21-2017	14:25:02	12:25:02	female	114517	15318	-1	15298	129284	114546	-1	114517	495854	477005	-1	476993	2	2	1	2				practINV	phasePRACTICE1	7	NM21	400935	400635	400935	400603	l	400603	398796	400603	398780	1807
GofDak_1024-768_new	16	1	33	<?xml version="1.0"?>\n<Clock xmlns:dt="urn:schemas-microsoft-com:datatypes"><Description dt:dt="string">E-Prime Primary Realtime Clock</Description><StartTime><Timestamp dt:dt="int">0</Timestamp><DateUtc dt:dt="string">2017-06-21T12:25:02Z</DateUtc></StartTime><FrequencyChanges><FrequencyChange><Frequency dt:dt="r8">3312958</Frequency><Timestamp dt:dt="r8">35989728127</Timestamp><Current dt:dt="…	75.029	2453274	2449774	2453274	2449764	1	right	1630642732	06-21-2017	14:25:02	12:25:02	female	114517	15318	-1	15298	129284	114546	-1	114517	495854	477005	-1	476993	2	2	1	2				practINV	phasePRACTICE1	8	NF27	404654	404354	404654	404319	l	404319	402781	404319	402764	1538
GofDak_1024-768_new	16	1	33	<?xml version="1.0"?>\n<Clock xmlns:dt="urn:schemas-microsoft-com:datatypes"><Description dt:dt="string">E-Prime Primary Realtime Clock</Description><StartTime><Timestamp dt:dt="int">0</Timestamp><DateUtc dt:dt="string">2017-06-21T12:25:02Z</DateUtc></StartTime><FrequencyChanges><FrequencyChange><Frequency dt:dt="r8">3312958</Frequency><Timestamp dt:dt="r8">35989728127</Timestamp><Current dt:dt="…	75.029	2453274	2449774	2453274	2449764	1	right	1630642732	06-21-2017	14:25:02	12:25:02	female	114517	15318	-1	15298	129284	114546	-1	114517	495854	477005	-1	476993	2	2	1	2				practINV	phasePRACTICE1	9	NF04	408425	408125	408425	408085	d	408085	406113	408085	406100	1972
GofDak_1024-768_new	16	1	33	<?xml version="1.0"?>\n<Clock xmlns:dt="urn:schemas-microsoft-com:datatypes"><Description dt:dt="string">E-Prime Primary Realtime Clock</Description><StartTime><Timestamp dt:dt="int">0</Timestamp><DateUtc dt:dt="string">2017-06-21T12:25:02Z</DateUtc></StartTime><FrequencyChanges><FrequencyChange><Frequency dt:dt="r8">3312958</Frequency><Timestamp dt:dt="r8">35989728127</Timestamp><Current dt:dt="…	75.029	2453274	2449774	2453274	2449764	1	right	1630642732	06-21-2017	14:25:02	12:25:02	female	114517	15318	-1	15298	129284	114546	-1	114517	495854	477005	-1	476993	2	2	1	2				practINV	phasePRACTICE1	10	NM04	412651	412351	412651	412345	l	412345	410458	412345	410443	1887
GofDak_1024-768_new	16	1	33	<?xml version="1.0"?>\n<Clock xmlns:dt="urn:schemas-microsoft-com:datatypes"><Description dt:dt="string">E-Prime Primary Realtime Clock</Description><StartTime><Timestamp dt:dt="int">0</Timestamp><DateUtc dt:dt="string">2017-06-21T12:25:02Z</DateUtc></StartTime><FrequencyChanges><FrequencyChange><Frequency dt:dt="r8">3312958</Frequency><Timestamp dt:dt="r8">35989728127</Timestamp><Current dt:dt="…	75.029	2453274	2449774	2453274	2449764	1	right	1630642732	06-21-2017	14:25:02	12:25:02	female	114517	15318	-1	15298	129284	114546	-1	114517	495854	477005	-1	476993	2	2	1	2				practINV	phasePRACTICE1	11	NM10	418875	418575	418875	418553	d	418553	416789	418553	416771	1764
GofDak_1024-768_new	16	1	33	<?xml version="1.0"?>\n<Clock xmlns:dt="urn:schemas-microsoft-com:datatypes"><Description dt:dt="string">E-Prime Primary Realtime Clock</Description><StartTime><Timestamp dt:dt="int">0</Timestamp><DateUtc dt:dt="string">2017-06-21T12:25:02Z</DateUtc></StartTime><FrequencyChanges><FrequencyChange><Frequency dt:dt="r8">3312958</Frequency><Timestamp dt:dt="r8">35989728127</Timestamp><Current dt:dt="…	75.029	2453274	2449774	2453274	2449764	1	right	1630642732	06-21-2017	14:25:02	12:25:02	female	114517	15318	-1	15298	129284	114546	-1	114517	495854	477005	-1	476993	2	2	1	2				practINV	phasePRACTICE1	12	NF04	422727	422427	422727	422400	d	422400	420787	422400	420779	1613
GofDak_1024-768_new	16	1	33	<?xml version="1.0"?>\n<Clock xmlns:dt="urn:schemas-microsoft-com:datatypes"><Description dt:dt="string">E-Prime Primary Realtime Clock</Description><StartTime><Timestamp dt:dt="int">0</Timestamp><DateUtc dt:dt="string">2017-06-21T12:25:02Z</DateUtc></StartTime><FrequencyChanges><FrequencyChange><Frequency dt:dt="r8">3312958</Frequency><Timestamp dt:dt="r8">35989728127</Timestamp><Current dt:dt="…	75.029	2453274	2449774	2453274	2449764	1	right	1630642732	06-21-2017	14:25:02	12:25:02	female	114517	15318	-1	15298	129284	114546	-1	114517	495854	477005	-1	476993	2	2	1	2				practINV	phasePRACTICE1	13	NF109	426099	425799	426099	425765	d	425765	424213	425765	424195	1552
GofDak_1024-768_new	16	1	33	<?xml version="1.0"?>\n<Clock xmlns:dt="urn:schemas-microsoft-com:datatypes"><Description dt:dt="string">E-Prime Primary Realtime Clock</Description><StartTime><Timestamp dt:dt="int">0</Timestamp><DateUtc dt:dt="string">2017-06-21T12:25:02Z</DateUtc></StartTime><FrequencyChanges><FrequencyChange><Frequency dt:dt="r8">3312958</Frequency><Timestamp dt:dt="r8">35989728127</Timestamp><Current dt:dt="…	75.029	2453274	2449774	2453274	2449764	1	right	1630642732	06-21-2017	14:25:02	12:25:02	female	114517	15318	-1	15298	129284	114546	-1	114517	495854	477005	-1	476993	2	2	1	2				practINV	phasePRACTICE1	14	NM04	429871	429571	429871	429535	l	429535	427745	429535	427738	1790
GofDak_1024-768_new	16	1	33	<?xml version="1.0"?>\n<Clock xmlns:dt="urn:schemas-microsoft-com:datatypes"><Description dt:dt="string">E-Prime Primary Realtime Clock</Description><StartTime><Timestamp dt:dt="int">0</Timestamp><DateUtc dt:dt="string">2017-06-21T12:25:02Z</DateUtc></StartTime><FrequencyChanges><FrequencyChange><Frequency dt:dt="r8">3312958</Frequency><Timestamp dt:dt="r8">35989728127</Timestamp><Current dt:dt="…	75.029	2453274	2449774	2453274	2449764	1	right	1630642732	06-21-2017	14:25:02	12:25:02	female	114517	15318	-1	15298	129284	114546	-1	114517	495854	477005	-1	476993	2	2	1	2				practINV	phasePRACTICE1	15	NF105	433176	432876	433176	432848	l	432848	431303	432848	431290	1545
GofDak_1024-768_new	16	1	33	<?xml version="1.0"?>\n<Clock xmlns:dt="urn:schemas-microsoft-com:datatypes"><Description dt:dt="string">E-Prime Primary Realtime Clock</Description><StartTime><Timestamp dt:dt="int">0</Timestamp><DateUtc dt:dt="string">2017-06-21T12:25:02Z</DateUtc></StartTime><FrequencyChanges><FrequencyChange><Frequency dt:dt="r8">3312958</Frequency><Timestamp dt:dt="r8">35989728127</Timestamp><Current dt:dt="…	75.029	2453274	2449774	2453274	2449764	1	right	1630642732	06-21-2017	14:25:02	12:25:02	female	114517	15318	-1	15298	129284	114546	-1	114517	495854	477005	-1	476993	2	2	1	2				practINV	phasePRACTICE1	16	NM02	436908	436608	436908	436584	d	436584	434635	436584	434626	1949
GofDak_1024-768_new	16	1	33	<?xml version="1.0"?>\n<Clock xmlns:dt="urn:schemas-microsoft-com:datatypes"><Description dt:dt="string">E-Prime Primary Realtime Clock</Description><StartTime><Timestamp dt:dt="int">0</Timestamp><DateUtc dt:dt="string">2017-06-21T12:25:02Z</DateUtc></StartTime><FrequencyChanges><FrequencyChange><Frequency dt:dt="r8">3312958</Frequency><Timestamp dt:dt="r8">35989728127</Timestamp><Current dt:dt="…	75.029	2453274	2449774	2453274	2449764	1	right	1630642732	06-21-2017	14:25:02	12:25:02	female	114517	15318	-1	15298	129284	114546	-1	114517	495854	477005	-1	476993	2	2	1	2				practINV	phasePRACTICE1	17	NM10	440893	440593	440893	440560	d	440560	438567	440560	438554	1993
GofDak_1024-768_new	16	1	33	<?xml version="1.0"?>\n<Clock xmlns:dt="urn:schemas-microsoft-com:datatypes"><Description dt:dt="string">E-Prime Primary Realtime Clock</Description><StartTime><Timestamp dt:dt="int">0</Timestamp><DateUtc dt:dt="string">2017-06-21T12:25:02Z</DateUtc></StartTime><FrequencyChanges><FrequencyChange><Frequency dt:dt="r8">3312958</Frequency><Timestamp dt:dt="r8">35989728127</Timestamp><Current dt:dt="…	75.029	2453274	2449774	2453274	2449764	1	right	1630642732	06-21-2017	14:25:02	12:25:02	female	114517	15318	-1	15298	129284	114546	-1	114517	495854	477005	-1	476993	2	2	1	2				practINV	phasePRACTICE1	18	NM101	444918	444618	444918	444595	d	444595	442992	444595	442986	1603
GofDak_1024-768_new	16	1	33	<?xml version="1.0"?>\n<Clock xmlns:dt="urn:schemas-microsoft-com:datatypes"><Description dt:dt="string">E-Prime Primary Realtime Clock</Description><StartTime><Timestamp dt:dt="int">0</Timestamp><DateUtc dt:dt="string">2017-06-21T12:25:02Z</DateUtc></StartTime><FrequencyChanges><FrequencyChange><Frequency dt:dt="r8">3312958</Frequency><Timestamp dt:dt="r8">35989728127</Timestamp><Current dt:dt="…	75.029	2453274	2449774	2453274	2449764	1	right	1630642732	06-21-2017	14:25:02	12:25:02	female	114517	15318	-1	15298	129284	114546	-1	114517	495854	477005	-1	476993	2	2	1	2				practINV	phasePRACTICE1	19	NF11	448370	448070	448370	448065	d	448065	446551	448065	446537	1514
GofDak_1024-768_new	16	1	33	<?xml version="1.0"?>\n<Clock xmlns:dt="urn:schemas-microsoft-com:datatypes"><Description dt:dt="string">E-Prime Primary Realtime Clock</Description><StartTime><Timestamp dt:dt="int">0</Timestamp><DateUtc dt:dt="string">2017-06-21T12:25:02Z</DateUtc></StartTime><FrequencyChanges><FrequencyChange><Frequency dt:dt="r8">3312958</Frequency><Timestamp dt:dt="r8">35989728127</Timestamp><Current dt:dt="…	75.029	2453274	2449774	2453274	2449764	1	right	1630642732	06-21-2017	14:25:02	12:25:02	female	114517	15318	-1	15298	129284	114546	-1	114517	495854	477005	-1	476993	2	2	1	2				practINV	phasePRACTICE1	20	NM03	452035	451735	452035	451717	d	451717	449949	451717	449937	1768
GofDak_1024-768_new	16	1	33	<?xml version="1.0"?>\n<Clock xmlns:dt="urn:schemas-microsoft-com:datatypes"><Description dt:dt="string">E-Prime Primary Realtime Clock</Description><StartTime><Timestamp dt:dt="int">0</Timestamp><DateUtc dt:dt="string">2017-06-21T12:25:02Z</DateUtc></StartTime><FrequencyChanges><FrequencyChange><Frequency dt:dt="r8">3312958</Frequency><Timestamp dt:dt="r8">35989728127</Timestamp><Current dt:dt="…	75.029	2453274	2449774	2453274	2449764	1	right	1630642732	06-21-2017	14:25:02	12:25:02	female	114517	15318	-1	15298	129284	114546	-1	114517	495854	477005	-1	476993	3				1	1	1	phaseUPFAce	phaseXPface	1	NF09	498897	498597	498897	498594	d	498594	496878	498594	496865	1716
GofDak_1024-768_new	16	1	33	<?xml version="1.0"?>\n<Clock xmlns:dt="urn:schemas-microsoft-com:datatypes"><Description dt:dt="string">E-Prime Primary Realtime Clock</Description><StartTime><Timestamp dt:dt="int">0</Timestamp><DateUtc dt:dt="string">2017-06-21T12:25:02Z</DateUtc></StartTime><FrequencyChanges><FrequencyChange><Frequency dt:dt="r8">3312958</Frequency><Timestamp dt:dt="r8">35989728127</Timestamp><Current dt:dt="…	75.029	2453274	2449774	2453274	2449764	1	right	1630642732	06-21-2017	14:25:02	12:25:02	female	114517	15318	-1	15298	129284	114546	-1	114517	495854	477005	-1	476993	3				1	1	1	phaseUPFAce	phaseXPface	2	NF01	502989	502689	502989	502686	d	502686	500703	502686	500694	1983
GofDak_1024-768_new	16	1	33	<?xml version="1.0"?>\n<Clock xmlns:dt="urn:schemas-microsoft-com:datatypes"><Description dt:dt="string">E-Prime Primary Realtime Clock</Description><StartTime><Timestamp dt:dt="int">0</Timestamp><DateUtc dt:dt="string">2017-06-21T12:25:02Z</DateUtc></StartTime><FrequencyChanges><FrequencyChange><Frequency dt:dt="r8">3312958</Frequency><Timestamp dt:dt="r8">35989728127</Timestamp><Current dt:dt="…	75.029	2453274	2449774	2453274	2449764	1	right	1630642732	06-21-2017	14:25:02	12:25:02	female	114517	15318	-1	15298	129284	114546	-1	114517	495854	477005	-1	476993	3				1	1	1	phaseUPFAce	phaseXPface	3	NF109	506121	505821	506121	505809	d	505809	504182	505809	504166	1627
GofDak_1024-768_new	16	1	33	<?xml version="1.0"?>\n<Clock xmlns:dt="urn:schemas-microsoft-com:datatypes"><Description dt:dt="string">E-Prime Primary Realtime Clock</Description><StartTime><Timestamp dt:dt="int">0</Timestamp><DateUtc dt:dt="string">2017-06-21T12:25:02Z</DateUtc></StartTime><FrequencyChanges><FrequencyChange><Frequency dt:dt="r8">3312958</Frequency><Timestamp dt:dt="r8">35989728127</Timestamp><Current dt:dt="…	75.029	2453274	2449774	2453274	2449764	1	right	1630642732	06-21-2017	14:25:02	12:25:02	female	114517	15318	-1	15298	129284	114546	-1	114517	495854	477005	-1	476993	3				1	1	1	phaseUPFAce	phaseXPface	4	NM09	509600	509300	509600	509287	l	509287	507660	509287	507654	1627
GofDak_1024-768_new	16	1	33	<?xml version="1.0"?>\n<Clock xmlns:dt="urn:schemas-microsoft-com:datatypes"><Description dt:dt="string">E-Prime Primary Realtime Clock</Description><StartTime><Timestamp dt:dt="int">0</Timestamp><DateUtc dt:dt="string">2017-06-21T12:25:02Z</DateUtc></StartTime><FrequencyChanges><FrequencyChange><Frequency dt:dt="r8">3312958</Frequency><Timestamp dt:dt="r8">35989728127</Timestamp><Current dt:dt="…	75.029	2453274	2449774	2453274	2449764	1	right	1630642732	06-21-2017	14:25:02	12:25:02	female	114517	15318	-1	15298	129284	114546	-1	114517	495854	477005	-1	476993	3				1	1	1	phaseUPFAce	phaseXPface	5	NM02	513052	512752	513052	512747	d	512747	510819	512747	510806	1928
GofDak_1024-768_new	16	1	33	<?xml version="1.0"?>\n<Clock xmlns:dt="urn:schemas-microsoft-com:datatypes"><Description dt:dt="string">E-Prime Primary Realtime Clock</Description><StartTime><Timestamp dt:dt="int">0</Timestamp><DateUtc dt:dt="string">2017-06-21T12:25:02Z</DateUtc></StartTime><FrequencyChanges><FrequencyChange><Frequency dt:dt="r8">3312958</Frequency><Timestamp dt:dt="r8">35989728127</Timestamp><Current dt:dt="…	75.029	2453274	2449774	2453274	2449764	1	right	1630642732	06-21-2017	14:25:02	12:25:02	female	114517	15318	-1	15298	129284	114546	-1	114517	495854	477005	-1	476993	3				1	1	1	phaseUPFAce	phaseXPface	6	NM04	516690	516390	516690	516357	d	516357	514484	516357	514469	1873
GofDak_1024-768_new	16	1	33	<?xml version="1.0"?>\n<Clock xmlns:dt="urn:schemas-microsoft-com:datatypes"><Description dt:dt="string">E-Prime Primary Realtime Clock</Description><StartTime><Timestamp dt:dt="int">0</Timestamp><DateUtc dt:dt="string">2017-06-21T12:25:02Z</DateUtc></StartTime><FrequencyChanges><FrequencyChange><Frequency dt:dt="r8">3312958</Frequency><Timestamp dt:dt="r8">35989728127</Timestamp><Current dt:dt="…	75.029	2453274	2449774	2453274	2449764	1	right	1630642732	06-21-2017	14:25:02	12:25:02	female	114517	15318	-1	15298	129284	114546	-1	114517	495854	477005	-1	476993	3				1	1	1	phaseUPFAce	phaseXPface	7	NF27	520156	519856	520156	519852	d	519852	518309	519852	518293	1543
GofDak_1024-768_new	16	1	33	<?xml version="1.0"?>\n<Clock xmlns:dt="urn:schemas-microsoft-com:datatypes"><Description dt:dt="string">E-Prime Primary Realtime Clock</Description><StartTime><Timestamp dt:dt="int">0</Timestamp><DateUtc dt:dt="string">2017-06-21T12:25:02Z</DateUtc></StartTime><FrequencyChanges><FrequencyChange><Frequency dt:dt="r8">3312958</Frequency><Timestamp dt:dt="r8">35989728127</Timestamp><Current dt:dt="…	75.029	2453274	2449774	2453274	2449764	1	right	1630642732	06-21-2017	14:25:02	12:25:02	female	114517	15318	-1	15298	129284	114546	-1	114517	495854	477005	-1	476993	3				1	1	1	phaseUPFAce	phaseXPface	8	NF02	524087	523787	524087	523775	l	523775	521868	523775	521861	1907
GofDak_1024-768_new	16	1	33	<?xml version="1.0"?>\n<Clock xmlns:dt="urn:schemas-microsoft-com:datatypes"><Description dt:dt="string">E-Prime Primary Realtime Clock</Description><StartTime><Timestamp dt:dt="int">0</Timestamp><DateUtc dt:dt="string">2017-06-21T12:25:02Z</DateUtc></StartTime><FrequencyChanges><FrequencyChange><Frequency dt:dt="r8">3312958</Frequency><Timestamp dt:dt="r8">35989728127</Timestamp><Current dt:dt="…	75.029	2453274	2449774	2453274	2449764	1	right	1630642732	06-21-2017	14:25:02	12:25:02	female	114517	15318	-1	15298	129284	114546	-1	114517	495854	477005	-1	476993	3				1	1	1	phaseUPFAce	phaseXPface	9	NM04	527593	527293	527593	527288	d	527288	525400	527288	525389	1888
GofDak_1024-768_new	16	1	33	<?xml version="1.0"?>\n<Clock xmlns:dt="urn:schemas-microsoft-com:datatypes"><Description dt:dt="string">E-Prime Primary Realtime Clock</Description><StartTime><Timestamp dt:dt="int">0</Timestamp><DateUtc dt:dt="string">2017-06-21T12:25:02Z</DateUtc></StartTime><FrequencyChanges><FrequencyChange><Frequency dt:dt="r8">3312958</Frequency><Timestamp dt:dt="r8">35989728127</Timestamp><Current dt:dt="…	75.029	2453274	2449774	2453274	2449764	1	right	1630642732	06-21-2017	14:25:02	12:25:02	female	114517	15318	-1	15298	129284	114546	-1	114517	495854	477005	-1	476993	3				1	1	1	phaseUPFAce	phaseXPface	10	NM21	531258	530958	531258	530946	l	530946	529159	530946	529149	1787
GofDak_1024-768_new	16	1	33	<?xml version="1.0"?>\n<Clock xmlns:dt="urn:schemas-microsoft-com:datatypes"><Description dt:dt="string">E-Prime Primary Realtime Clock</Description><StartTime><Timestamp dt:dt="int">0</Timestamp><DateUtc dt:dt="string">2017-06-21T12:25:02Z</DateUtc></StartTime><FrequencyChanges><FrequencyChange><Frequency dt:dt="r8">3312958</Frequency><Timestamp dt:dt="r8">35989728127</Timestamp><Current dt:dt="…	75.029	2453274	2449774	2453274	2449764	1	right	1630642732	06-21-2017	14:25:02	12:25:02	female	114517	15318	-1	15298	129284	114546	-1	114517	495854	477005	-1	476993	3				1	1	1	phaseUPFAce	phaseXPface	11	NF105	535563	535263	535563	535261	l	535261	533477	535261	533460	1784
GofDak_1024-768_new	16	1	33	<?xml version="1.0"?>\n<Clock xmlns:dt="urn:schemas-microsoft-com:datatypes"><Description dt:dt="string">E-Prime Primary Realtime Clock</Description><StartTime><Timestamp dt:dt="int">0</Timestamp><DateUtc dt:dt="string">2017-06-21T12:25:02Z</DateUtc></StartTime><FrequencyChanges><FrequencyChange><Frequency dt:dt="r8">3312958</Frequency><Timestamp dt:dt="r8">35989728127</Timestamp><Current dt:dt="…	75.029	2453274	2449774	2453274	2449764	1	right	1630642732	06-21-2017	14:25:02	12:25:02	female	114517	15318	-1	15298	129284	114546	-1	114517	495854	477005	-1	476993	3				1	1	1	phaseUPFAce	phaseXPface	12	NM05	538828	538528	538828	538514	l	538514	536702	538514	536692	1812
GofDak_1024-768_new	16	1	33	<?xml version="1.0"?>\n<Clock xmlns:dt="urn:schemas-microsoft-com:datatypes"><Description dt:dt="string">E-Prime Primary Realtime Clock</Description><StartTime><Timestamp dt:dt="int">0</Timestamp><DateUtc dt:dt="string">2017-06-21T12:25:02Z</DateUtc></StartTime><FrequencyChanges><FrequencyChange><Frequency dt:dt="r8">3312958</Frequency><Timestamp dt:dt="r8">35989728127</Timestamp><Current dt:dt="…	75.029	2453274	2449774	2453274	2449764	1	right	1630642732	06-21-2017	14:25:02	12:25:02	female	114517	15318	-1	15298	129284	114546	-1	114517	495854	477005	-1	476993	3				1	1	1	phaseUPFAce	phaseXPface	13	NF27	542987	542687	542987	542667	l	542667	540941	542667	540932	1726
GofDak_1024-768_new	16	1	33	<?xml version="1.0"?>\n<Clock xmlns:dt="urn:schemas-microsoft-com:datatypes"><Description dt:dt="string">E-Prime Primary Realtime Clock</Description><StartTime><Timestamp dt:dt="int">0</Timestamp><DateUtc dt:dt="string">2017-06-21T12:25:02Z</DateUtc></StartTime><FrequencyChanges><FrequencyChange><Frequency dt:dt="r8">3312958</Frequency><Timestamp dt:dt="r8">35989728127</Timestamp><Current dt:dt="…	75.029	2453274	2449774	2453274	2449764	1	right	1630642732	06-21-2017	14:25:02	12:25:02	female	114517	15318	-1	15298	129284	114546	-1	114517	495854	477005	-1	476993	3				1	1	1	phaseUPFAce	phaseXPface	14	NF09	546332	546032	546332	546019	d	546019	544513	546019	544508	1506
GofDak_1024-768_new	16	1	33	<?xml version="1.0"?>\n<Clock xmlns:dt="urn:schemas-microsoft-com:datatypes"><Description dt:dt="string">E-Prime Primary Realtime Clock</Description><StartTime><Timestamp dt:dt="int">0</Timestamp><DateUtc dt:dt="string">2017-06-21T12:25:02Z</DateUtc></StartTime><FrequencyChanges><FrequencyChange><Frequency dt:dt="r8">3312958</Frequency><Timestamp dt:dt="r8">35989728127</Timestamp><Current dt:dt="…	75.029	2453274	2449774	2453274	2449764	1	right	1630642732	06-21-2017	14:25:02	12:25:02	female	114517	15318	-1	15298	129284	114546	-1	114517	495854	477005	-1	476993	3				1	1	1	phaseUPFAce	phaseXPface	15	NM05	549811	549511	549811	549502	l	549502	547778	549502	547771	1724
GofDak_1024-768_new	16	1	33	<?xml version="1.0"?>\n<Clock xmlns:dt="urn:schemas-microsoft-com:datatypes"><Description dt:dt="string">E-Prime Primary Realtime Clock</Description><StartTime><Timestamp dt:dt="int">0</Timestamp><DateUtc dt:dt="string">2017-06-21T12:25:02Z</DateUtc></StartTime><FrequencyChanges><FrequencyChange><Frequency dt:dt="r8">3312958</Frequency><Timestamp dt:dt="r8">35989728127</Timestamp><Current dt:dt="…	75.029	2453274	2449774	2453274	2449764	1	right	1630642732	06-21-2017	14:25:02	12:25:02	female	114517	15318	-1	15298	129284	114546	-1	114517	495854	477005	-1	476993	3				1	1	1	phaseUPFAce	phaseXPface	16	NM05	554675	554375	554675	554371	d	554371	552390	554371	552379	1981
GofDak_1024-768_new	16	1	33	<?xml version="1.0"?>\n<Clock xmlns:dt="urn:schemas-microsoft-com:datatypes"><Description dt:dt="string">E-Prime Primary Realtime Clock</Description><StartTime><Timestamp dt:dt="int">0</Timestamp><DateUtc dt:dt="string">2017-06-21T12:25:02Z</DateUtc></StartTime><FrequencyChanges><FrequencyChange><Frequency dt:dt="r8">3312958</Frequency><Timestamp dt:dt="r8">35989728127</Timestamp><Current dt:dt="…	75.029	2453274	2449774	2453274	2449764	1	right	1630642732	06-21-2017	14:25:02	12:25:02	female	114517	15318	-1	15298	129284	114546	-1	114517	495854	477005	-1	476993	3				1	1	1	phaseUPFAce	phaseXPface	17	NM13	558221	557921	558221	557919	l	557919	556241	557919	556227	1678
GofDak_1024-768_new	16	1	33	<?xml version="1.0"?>\n<Clock xmlns:dt="urn:schemas-microsoft-com:datatypes"><Description dt:dt="string">E-Prime Primary Realtime Clock</Description><StartTime><Timestamp dt:dt="int">0</Timestamp><DateUtc dt:dt="string">2017-06-21T12:25:02Z</DateUtc></StartTime><FrequencyChanges><FrequencyChange><Frequency dt:dt="r8">3312958</Frequency><Timestamp dt:dt="r8">35989728127</Timestamp><Current dt:dt="…	75.029	2453274	2449774	2453274	2449764	1	right	1630642732	06-21-2017	14:25:02	12:25:02	female	114517	15318	-1	15298	129284	114546	-1	114517	495854	477005	-1	476993	3				1	1	1	phaseUPFAce	phaseXPface	18	NM05	562366	562066	562366	562055	d	562055	560480	562055	560475	1575
GofDak_1024-768_new	16	1	33	<?xml version="1.0"?>\n<Clock xmlns:dt="urn:schemas-microsoft-com:datatypes"><Description dt:dt="string">E-Prime Primary Realtime Clock</Description><StartTime><Timestamp dt:dt="int">0</Timestamp><DateUtc dt:dt="string">2017-06-21T12:25:02Z</DateUtc></StartTime><FrequencyChanges><FrequencyChange><Frequency dt:dt="r8">3312958</Frequency><Timestamp dt:dt="r8">35989728127</Timestamp><Current dt:dt="…	75.029	2453274	2449774	2453274	2449764	1	right	1630642732	06-21-2017	14:25:02	12:25:02	female	114517	15318	-1	15298	129284	114546	-1	114517	495854	477005	-1	476993	3				1	1	1	phaseUPFAce	phaseXPface	19	NF02	566031	565731	566031	565716	l	565716	564132	565716	564114	1584
GofDak_1024-768_new	16	1	33	<?xml version="1.0"?>\n<Clock xmlns:dt="urn:schemas-microsoft-com:datatypes"><Description dt:dt="string">E-Prime Primary Realtime Clock</Description><StartTime><Timestamp dt:dt="int">0</Timestamp><DateUtc dt:dt="string">2017-06-21T12:25:02Z</DateUtc></StartTime><FrequencyChanges><FrequencyChange><Frequency dt:dt="r8">3312958</Frequency><Timestamp dt:dt="r8">35989728127</Timestamp><Current dt:dt="…	75.029	2453274	2449774	2453274	2449764	1	right	1630642732	06-21-2017	14:25:02	12:25:02	female	114517	15318	-1	15298	129284	114546	-1	114517	495854	477005	-1	476993	3				1	1	1	phaseUPFAce	phaseXPface	20	NM10	569403	569103	569403	569091	l	569091	567424	569091	567418	1667
GofDak_1024-768_new	16	1	33	<?xml version="1.0"?>\n<Clock xmlns:dt="urn:schemas-microsoft-com:datatypes"><Description dt:dt="string">E-Prime Primary Realtime Clock</Description><StartTime><Timestamp dt:dt="int">0</Timestamp><DateUtc dt:dt="string">2017-06-21T12:25:02Z</DateUtc></StartTime><FrequencyChanges><FrequencyChange><Frequency dt:dt="r8">3312958</Frequency><Timestamp dt:dt="r8">35989728127</Timestamp><Current dt:dt="…	75.029	2453274	2449774	2453274	2449764	1	right	1630642732	06-21-2017	14:25:02	12:25:02	female	114517	15318	-1	15298	129284	114546	-1	114517	495854	477005	-1	476993	4				2	1	2	phaseINVFAce	phaseXPface	1	NM13	573175	572875	573175	572861	l	572861	570916	572861	570906	1945
GofDak_1024-768_new	16	1	33	<?xml version="1.0"?>\n<Clock xmlns:dt="urn:schemas-microsoft-com:datatypes"><Description dt:dt="string">E-Prime Primary Realtime Clock</Description><StartTime><Timestamp dt:dt="int">0</Timestamp><DateUtc dt:dt="string">2017-06-21T12:25:02Z</DateUtc></StartTime><FrequencyChanges><FrequencyChange><Frequency dt:dt="r8">3312958</Frequency><Timestamp dt:dt="r8">35989728127</Timestamp><Current dt:dt="…	75.029	2453274	2449774	2453274	2449764	1	right	1630642732	06-21-2017	14:25:02	12:25:02	female	114517	15318	-1	15298	129284	114546	-1	114517	495854	477005	-1	476993	4				2	1	2	phaseINVFAce	phaseXPface	2	NM10	576880	576580	576880	576548	l	576548	574888	576548	574874	1660
GofDak_1024-768_new	16	1	33	<?xml version="1.0"?>\n<Clock xmlns:dt="urn:schemas-microsoft-com:datatypes"><Description dt:dt="string">E-Prime Primary Realtime Clock</Description><StartTime><Timestamp dt:dt="int">0</Timestamp><DateUtc dt:dt="string">2017-06-21T12:25:02Z</DateUtc></StartTime><FrequencyChanges><FrequencyChange><Frequency dt:dt="r8">3312958</Frequency><Timestamp dt:dt="r8">35989728127</Timestamp><Current dt:dt="…	75.029	2453274	2449774	2453274	2449764	1	right	1630642732	06-21-2017	14:25:02	12:25:02	female	114517	15318	-1	15298	129284	114546	-1	114517	495854	477005	-1	476993	4				2	1	2	phaseINVFAce	phaseXPface	3	NF06	580292	579992	580292	579982	d	579982	578380	579982	578370	1602
GofDak_1024-768_new	16	1	33	<?xml version="1.0"?>\n<Clock xmlns:dt="urn:schemas-microsoft-com:datatypes"><Description dt:dt="string">E-Prime Primary Realtime Clock</Description><StartTime><Timestamp dt:dt="int">0</Timestamp><DateUtc dt:dt="string">2017-06-21T12:25:02Z</DateUtc></StartTime><FrequencyChanges><FrequencyChange><Frequency dt:dt="r8">3312958</Frequency><Timestamp dt:dt="r8">35989728127</Timestamp><Current dt:dt="…	75.029	2453274	2449774	2453274	2449764	1	right	1630642732	06-21-2017	14:25:02	12:25:02	female	114517	15318	-1	15298	129284	114546	-1	114517	495854	477005	-1	476993	4				2	1	2	phaseINVFAce	phaseXPface	4	NM09	584571	584271	584571	584243	l	584243	582285	584243	582273	1958
GofDak_1024-768_new	16	1	33	<?xml version="1.0"?>\n<Clock xmlns:dt="urn:schemas-microsoft-com:datatypes"><Description dt:dt="string">E-Prime Primary Realtime Clock</Description><StartTime><Timestamp dt:dt="int">0</Timestamp><DateUtc dt:dt="string">2017-06-21T12:25:02Z</DateUtc></StartTime><FrequencyChanges><FrequencyChange><Frequency dt:dt="r8">3312958</Frequency><Timestamp dt:dt="r8">35989728127</Timestamp><Current dt:dt="…	75.029	2453274	2449774	2453274	2449764	1	right	1630642732	06-21-2017	14:25:02	12:25:02	female	114517	15318	-1	15298	129284	114546	-1	114517	495854	477005	-1	476993	4				2	1	2	phaseINVFAce	phaseXPface	5	NF106	588049	587749	588049	587728	d	587728	586203	587728	586193	1525
GofDak_1024-768_new	16	1	33	<?xml version="1.0"?>\n<Clock xmlns:dt="urn:schemas-microsoft-com:datatypes"><Description dt:dt="string">E-Prime Primary Realtime Clock</Description><StartTime><Timestamp dt:dt="int">0</Timestamp><DateUtc dt:dt="string">2017-06-21T12:25:02Z</DateUtc></StartTime><FrequencyChanges><FrequencyChange><Frequency dt:dt="r8">3312958</Frequency><Timestamp dt:dt="r8">35989728127</Timestamp><Current dt:dt="…	75.029	2453274	2449774	2453274	2449764	1	right	1630642732	06-21-2017	14:25:02	12:25:02	female	114517	15318	-1	15298	129284	114546	-1	114517	495854	477005	-1	476993	4				2	1	2	phaseINVFAce	phaseXPface	6	NM02	592061	591761	592061	591759	d	591759	590068	591759	590049	1691
GofDak_1024-768_new	16	1	33	<?xml version="1.0"?>\n<Clock xmlns:dt="urn:schemas-microsoft-com:datatypes"><Description dt:dt="string">E-Prime Primary Realtime Clock</Description><StartTime><Timestamp dt:dt="int">0</Timestamp><DateUtc dt:dt="string">2017-06-21T12:25:02Z</DateUtc></StartTime><FrequencyChanges><FrequencyChange><Frequency dt:dt="r8">3312958</Frequency><Timestamp dt:dt="r8">35989728127</Timestamp><Current dt:dt="…	75.029	2453274	2449774	2453274	2449764	1	right	1630642732	06-21-2017	14:25:02	12:25:02	female	114517	15318	-1	15298	129284	114546	-1	114517	495854	477005	-1	476993	4				2	1	2	phaseINVFAce	phaseXPface	7	NF01	595753	595453	595753	595438	d	595438	593454	595438	593441	1984
GofDak_1024-768_new	16	1	33	<?xml version="1.0"?>\n<Clock xmlns:dt="urn:schemas-microsoft-com:datatypes"><Description dt:dt="string">E-Prime Primary Realtime Clock</Description><StartTime><Timestamp dt:dt="int">0</Timestamp><DateUtc dt:dt="string">2017-06-21T12:25:02Z</DateUtc></StartTime><FrequencyChanges><FrequencyChange><Frequency dt:dt="r8">3312958</Frequency><Timestamp dt:dt="r8">35989728127</Timestamp><Current dt:dt="…	75.029	2453274	2449774	2453274	2449764	1	right	1630642732	06-21-2017	14:25:02	12:25:02	female	114517	15318	-1	15298	129284	114546	-1	114517	495854	477005	-1	476993	4				2	1	2	phaseINVFAce	phaseXPface	8	NM101	599831	599531	599831	599523	l	599523	597559	599523	597552	1964
GofDak_1024-768_new	16	1	33	<?xml version="1.0"?>\n<Clock xmlns:dt="urn:schemas-microsoft-com:datatypes"><Description dt:dt="string">E-Prime Primary Realtime Clock</Description><StartTime><Timestamp dt:dt="int">0</Timestamp><DateUtc dt:dt="string">2017-06-21T12:25:02Z</DateUtc></StartTime><FrequencyChanges><FrequencyChange><Frequency dt:dt="r8">3312958</Frequency><Timestamp dt:dt="r8">35989728127</Timestamp><Current dt:dt="…	75.029	2453274	2449774	2453274	2449764	1	right	1630642732	06-21-2017	14:25:02	12:25:02	female	114517	15318	-1	15298	129284	114546	-1	114517	495854	477005	-1	476993	4				2	1	2	phaseINVFAce	phaseXPface	9	NF11	604656	604356	604656	604321	d	604321	602344	604321	602336	1977
GofDak_1024-768_new	16	1	33	<?xml version="1.0"?>\n<Clock xmlns:dt="urn:schemas-microsoft-com:datatypes"><Description dt:dt="string">E-Prime Primary Realtime Clock</Description><StartTime><Timestamp dt:dt="int">0</Timestamp><DateUtc dt:dt="string">2017-06-21T12:25:02Z</DateUtc></StartTime><FrequencyChanges><FrequencyChange><Frequency dt:dt="r8">3312958</Frequency><Timestamp dt:dt="r8">35989728127</Timestamp><Current dt:dt="…	75.029	2453274	2449774	2453274	2449764	1	right	1630642732	06-21-2017	14:25:02	12:25:02	female	114517	15318	-1	15298	129284	114546	-1	114517	495854	477005	-1	476993	4				2	1	2	phaseINVFAce	phaseXPface	10	NM08	608348	608048	608348	608036	l	608036	606222	608036	606216	1814
GofDak_1024-768_new	16	1	33	<?xml version="1.0"?>\n<Clock xmlns:dt="urn:schemas-microsoft-com:datatypes"><Description dt:dt="string">E-Prime Primary Realtime Clock</Description><StartTime><Timestamp dt:dt="int">0</Timestamp><DateUtc dt:dt="string">2017-06-21T12:25:02Z</DateUtc></StartTime><FrequencyChanges><FrequencyChange><Frequency dt:dt="r8">3312958</Frequency><Timestamp dt:dt="r8">35989728127</Timestamp><Current dt:dt="…	75.029	2453274	2449774	2453274	2449764	1	right	1630642732	06-21-2017	14:25:02	12:25:02	female	114517	15318	-1	15298	129284	114546	-1	114517	495854	477005	-1	476993	4				2	1	2	phaseINVFAce	phaseXPface	11	NF02	611693	611393	611693	611387	d	611387	609701	611387	609696	1686
GofDak_1024-768_new	16	1	33	<?xml version="1.0"?>\n<Clock xmlns:dt="urn:schemas-microsoft-com:datatypes"><Description dt:dt="string">E-Prime Primary Realtime Clock</Description><StartTime><Timestamp dt:dt="int">0</Timestamp><DateUtc dt:dt="string">2017-06-21T12:25:02Z</DateUtc></StartTime><FrequencyChanges><FrequencyChange><Frequency dt:dt="r8">3312958</Frequency><Timestamp dt:dt="r8">35989728127</Timestamp><Current dt:dt="…	75.029	2453274	2449774	2453274	2449764	1	right	1630642732	06-21-2017	14:25:02	12:25:02	female	114517	15318	-1	15298	129284	114546	-1	114517	495854	477005	-1	476993	4				2	1	2	phaseINVFAce	phaseXPface	12	NF11	615012	614712	615012	614704	l	614704	613073	614704	613064	1631
GofDak_1024-768_new	16	1	33	<?xml version="1.0"?>\n<Clock xmlns:dt="urn:schemas-microsoft-com:datatypes"><Description dt:dt="string">E-Prime Primary Realtime Clock</Description><StartTime><Timestamp dt:dt="int">0</Timestamp><DateUtc dt:dt="string">2017-06-21T12:25:02Z</DateUtc></StartTime><FrequencyChanges><FrequencyChange><Frequency dt:dt="r8">3312958</Frequency><Timestamp dt:dt="r8">35989728127</Timestamp><Current dt:dt="…	75.029	2453274	2449774	2453274	2449764	1	right	1630642732	06-21-2017	14:25:02	12:25:02	female	114517	15318	-1	15298	129284	114546	-1	114517	495854	477005	-1	476993	4				2	1	2	phaseINVFAce	phaseXPface	13	NM21	619504	619204	619504	619197	l	619197	617404	619197	617391	1793
GofDak_1024-768_new	16	1	33	<?xml version="1.0"?>\n<Clock xmlns:dt="urn:schemas-microsoft-com:datatypes"><Description dt:dt="string">E-Prime Primary Realtime Clock</Description><StartTime><Timestamp dt:dt="int">0</Timestamp><DateUtc dt:dt="string">2017-06-21T12:25:02Z</DateUtc></StartTime><FrequencyChanges><FrequencyChange><Frequency dt:dt="r8">3312958</Frequency><Timestamp dt:dt="r8">35989728127</Timestamp><Current dt:dt="…	75.029	2453274	2449774	2453274	2449764	1	right	1630642732	06-21-2017	14:25:02	12:25:02	female	114517	15318	-1	15298	129284	114546	-1	114517	495854	477005	-1	476993	4				2	1	2	phaseINVFAce	phaseXPface	14	NF06	622622	622322	622622	622309	d	622309	620750	622309	620735	1559
GofDak_1024-768_new	16	1	33	<?xml version="1.0"?>\n<Clock xmlns:dt="urn:schemas-microsoft-com:datatypes"><Description dt:dt="string">E-Prime Primary Realtime Clock</Description><StartTime><Timestamp dt:dt="int">0</Timestamp><DateUtc dt:dt="string">2017-06-21T12:25:02Z</DateUtc></StartTime><FrequencyChanges><FrequencyChange><Frequency dt:dt="r8">3312958</Frequency><Timestamp dt:dt="r8">35989728127</Timestamp><Current dt:dt="…	75.029	2453274	2449774	2453274	2449764	1	right	1630642732	06-21-2017	14:25:02	12:25:02	female	114517	15318	-1	15298	129284	114546	-1	114517	495854	477005	-1	476993	4				2	1	2	phaseINVFAce	phaseXPface	15	NF06	626794	626494	626794	626472	l	626472	624868	626472	624863	1604
GofDak_1024-768_new	16	1	33	<?xml version="1.0"?>\n<Clock xmlns:dt="urn:schemas-microsoft-com:datatypes"><Description dt:dt="string">E-Prime Primary Realtime Clock</Description><StartTime><Timestamp dt:dt="int">0</Timestamp><DateUtc dt:dt="string">2017-06-21T12:25:02Z</DateUtc></StartTime><FrequencyChanges><FrequencyChange><Frequency dt:dt="r8">3312958</Frequency><Timestamp dt:dt="r8">35989728127</Timestamp><Current dt:dt="…	75.029	2453274	2449774	2453274	2449764	1	right	1630642732	06-21-2017	14:25:02	12:25:02	female	114517	15318	-1	15298	129284	114546	-1	114517	495854	477005	-1	476993	4				2	1	2	phaseINVFAce	phaseXPface	16	NF27	630406	630106	630406	630074	l	630074	628467	630074	628455	1607
GofDak_1024-768_new	16	1	33	<?xml version="1.0"?>\n<Clock xmlns:dt="urn:schemas-microsoft-com:datatypes"><Description dt:dt="string">E-Prime Primary Realtime Clock</Description><StartTime><Timestamp dt:dt="int">0</Timestamp><DateUtc dt:dt="string">2017-06-21T12:25:02Z</DateUtc></StartTime><FrequencyChanges><FrequencyChange><Frequency dt:dt="r8">3312958</Frequency><Timestamp dt:dt="r8">35989728127</Timestamp><Current dt:dt="…	75.029	2453274	2449774	2453274	2449764	1	right	1630642732	06-21-2017	14:25:02	12:25:02	female	114517	15318	-1	15298	129284	114546	-1	114517	495854	477005	-1	476993	4				2	1	2	phaseINVFAce	phaseXPface	17	NF11	635271	634971	635271	634960	l	634960	633358	634960	633342	1602
GofDak_1024-768_new	16	1	33	<?xml version="1.0"?>\n<Clock xmlns:dt="urn:schemas-microsoft-com:datatypes"><Description dt:dt="string">E-Prime Primary Realtime Clock</Description><StartTime><Timestamp dt:dt="int">0</Timestamp><DateUtc dt:dt="string">2017-06-21T12:25:02Z</DateUtc></StartTime><FrequencyChanges><FrequencyChange><Frequency dt:dt="r8">3312958</Frequency><Timestamp dt:dt="r8">35989728127</Timestamp><Current dt:dt="…	75.029	2453274	2449774	2453274	2449764	1	right	1630642732	06-21-2017	14:25:02	12:25:02	female	114517	15318	-1	15298	129284	114546	-1	114517	495854	477005	-1	476993	4				2	1	2	phaseINVFAce	phaseXPface	18	NM05	639243	638943	639243	638923	d	638923	637157	638923	637142	1766
GofDak_1024-768_new	16	1	33	<?xml version="1.0"?>\n<Clock xmlns:dt="urn:schemas-microsoft-com:datatypes"><Description dt:dt="string">E-Prime Primary Realtime Clock</Description><StartTime><Timestamp dt:dt="int">0</Timestamp><DateUtc dt:dt="string">2017-06-21T12:25:02Z</DateUtc></StartTime><FrequencyChanges><FrequencyChange><Frequency dt:dt="r8">3312958</Frequency><Timestamp dt:dt="r8">35989728127</Timestamp><Current dt:dt="…	75.029	2453274	2449774	2453274	2449764	1	right	1630642732	06-21-2017	14:25:02	12:25:02	female	114517	15318	-1	15298	129284	114546	-1	114517	495854	477005	-1	476993	4				2	1	2	phaseINVFAce	phaseXPface	19	NM09	643175	642875	643175	642863	d	642863	641129	642863	641118	1734
GofDak_1024-768_new	16	1	33	<?xml version="1.0"?>\n<Clock xmlns:dt="urn:schemas-microsoft-com:datatypes"><Description dt:dt="string">E-Prime Primary Realtime Clock</Description><StartTime><Timestamp dt:dt="int">0</Timestamp><DateUtc dt:dt="string">2017-06-21T12:25:02Z</DateUtc></StartTime><FrequencyChanges><FrequencyChange><Frequency dt:dt="r8">3312958</Frequency><Timestamp dt:dt="r8">35989728127</Timestamp><Current dt:dt="…	75.029	2453274	2449774	2453274	2449764	1	right	1630642732	06-21-2017	14:25:02	12:25:02	female	114517	15318	-1	15298	129284	114546	-1	114517	495854	477005	-1	476993	4				2	1	2	phaseINVFAce	phaseXPface	20	NM03	648213	647913	648213	647905	d	647905	646127	647905	646110	1778
GofDak_1024-768_new	16	1	33	<?xml version="1.0"?>\n<Clock xmlns:dt="urn:schemas-microsoft-com:datatypes"><Description dt:dt="string">E-Prime Primary Realtime Clock</Description><StartTime><Timestamp dt:dt="int">0</Timestamp><DateUtc dt:dt="string">2017-06-21T12:25:02Z</DateUtc></StartTime><FrequencyChanges><FrequencyChange><Frequency dt:dt="r8">3312958</Frequency><Timestamp dt:dt="r8">35989728127</Timestamp><Current dt:dt="…	75.029	2453274	2449774	2453274	2449764	1	right	1630642732	06-21-2017	14:25:02	12:25:02	female	114517	15318	-1	15298	129284	114546	-1	114517	495854	477005	-1	476993	5				1	2	3	phaseUPFAce	phaseXPface	1	NF09	653957	653657	653957	653643	l	653643	651764	653643	651749	1879
GofDak_1024-768_new	16	1	33	<?xml version="1.0"?>\n<Clock xmlns:dt="urn:schemas-microsoft-com:datatypes"><Description dt:dt="string">E-Prime Primary Realtime Clock</Description><StartTime><Timestamp dt:dt="int">0</Timestamp><DateUtc dt:dt="string">2017-06-21T12:25:02Z</DateUtc></StartTime><FrequencyChanges><FrequencyChange><Frequency dt:dt="r8">3312958</Frequency><Timestamp dt:dt="r8">35989728127</Timestamp><Current dt:dt="…	75.029	2453274	2449774	2453274	2449764	1	right	1630642732	06-21-2017	14:25:02	12:25:02	female	114517	15318	-1	15298	129284	114546	-1	114517	495854	477005	-1	476993	5				1	2	3	phaseUPFAce	phaseXPface	2	NF06	657502	657202	657502	657190	l	657190	655430	657190	655421	1760
GofDak_1024-768_new	16	1	33	<?xml version="1.0"?>\n<Clock xmlns:dt="urn:schemas-microsoft-com:datatypes"><Description dt:dt="string">E-Prime Primary Realtime Clock</Description><StartTime><Timestamp dt:dt="int">0</Timestamp><DateUtc dt:dt="string">2017-06-21T12:25:02Z</DateUtc></StartTime><FrequencyChanges><FrequencyChange><Frequency dt:dt="r8">3312958</Frequency><Timestamp dt:dt="r8">35989728127</Timestamp><Current dt:dt="…	75.029	2453274	2449774	2453274	2449764	1	right	1630642732	06-21-2017	14:25:02	12:25:02	female	114517	15318	-1	15298	129284	114546	-1	114517	495854	477005	-1	476993	5				1	2	3	phaseUPFAce	phaseXPface	3	NF09	660901	660601	660901	660591	l	660591	659082	660591	659069	1509
GofDak_1024-768_new	16	1	33	<?xml version="1.0"?>\n<Clock xmlns:dt="urn:schemas-microsoft-com:datatypes"><Description dt:dt="string">E-Prime Primary Realtime Clock</Description><StartTime><Timestamp dt:dt="int">0</Timestamp><DateUtc dt:dt="string">2017-06-21T12:25:02Z</DateUtc></StartTime><FrequencyChanges><FrequencyChange><Frequency dt:dt="r8">3312958</Frequency><Timestamp dt:dt="r8">35989728127</Timestamp><Current dt:dt="…	75.029	2453274	2449774	2453274	2449764	1	right	1630642732	06-21-2017	14:25:02	12:25:02	female	114517	15318	-1	15298	129284	114546	-1	114517	495854	477005	-1	476993	5				1	2	3	phaseUPFAce	phaseXPface	4	NM03	664353	664053	664353	664047	d	664047	662134	664047	662117	1913
GofDak_1024-768_new	16	1	33	<?xml version="1.0"?>\n<Clock xmlns:dt="urn:schemas-microsoft-com:datatypes"><Description dt:dt="string">E-Prime Primary Realtime Clock</Description><StartTime><Timestamp dt:dt="int">0</Timestamp><DateUtc dt:dt="string">2017-06-21T12:25:02Z</DateUtc></StartTime><FrequencyChanges><FrequencyChange><Frequency dt:dt="r8">3312958</Frequency><Timestamp dt:dt="r8">35989728127</Timestamp><Current dt:dt="…	75.029	2453274	2449774	2453274	2449764	1	right	1630642732	06-21-2017	14:25:02	12:25:02	female	114517	15318	-1	15298	129284	114546	-1	114517	495854	477005	-1	476993	5				1	2	3	phaseUPFAce	phaseXPface	5	NF06	668058	667758	668058	667734	d	667734	665946	667734	665932	1788
GofDak_1024-768_new	16	1	33	<?xml version="1.0"?>\n<Clock xmlns:dt="urn:schemas-microsoft-com:datatypes"><Description dt:dt="string">E-Prime Primary Realtime Clock</Description><StartTime><Timestamp dt:dt="int">0</Timestamp><DateUtc dt:dt="string">2017-06-21T12:25:02Z</DateUtc></StartTime><FrequencyChanges><FrequencyChange><Frequency dt:dt="r8">3312958</Frequency><Timestamp dt:dt="r8">35989728127</Timestamp><Current dt:dt="…	75.029	2453274	2449774	2453274	2449764	1	right	1630642732	06-21-2017	14:25:02	12:25:02	female	114517	15318	-1	15298	129284	114546	-1	114517	495854	477005	-1	476993	5				1	2	3	phaseUPFAce	phaseXPface	6	NF106	672923	672623	672923	672609	d	672609	670877	672609	670860	1732
GofDak_1024-768_new	16	1	33	<?xml version="1.0"?>\n<Clock xmlns:dt="urn:schemas-microsoft-com:datatypes"><Description dt:dt="string">E-Prime Primary Realtime Clock</Description><StartTime><Timestamp dt:dt="int">0</Timestamp><DateUtc dt:dt="string">2017-06-21T12:25:02Z</DateUtc></StartTime><FrequencyChanges><FrequencyChange><Frequency dt:dt="r8">3312958</Frequency><Timestamp dt:dt="r8">35989728127</Timestamp><Current dt:dt="…	75.029	2453274	2449774	2453274	2449764	1	right	1630642732	06-21-2017	14:25:02	12:25:02	female	114517	15318	-1	15298	129284	114546	-1	114517	495854	477005	-1	476993	5				1	2	3	phaseUPFAce	phaseXPface	7	NM09	676095	675795	676095	675789	l	675789	674196	675789	674188	1593
GofDak_1024-768_new	16	1	33	<?xml version="1.0"?>\n<Clock xmlns:dt="urn:schemas-microsoft-com:datatypes"><Description dt:dt="string">E-Prime Primary Realtime Clock</Description><StartTime><Timestamp dt:dt="int">0</Timestamp><DateUtc dt:dt="string">2017-06-21T12:25:02Z</DateUtc></StartTime><FrequencyChanges><FrequencyChange><Frequency dt:dt="r8">3312958</Frequency><Timestamp dt:dt="r8">35989728127</Timestamp><Current dt:dt="…	75.029	2453274	2449774	2453274	2449764	1	right	1630642732	06-21-2017	14:25:02	12:25:02	female	114517	15318	-1	15298	129284	114546	-1	114517	495854	477005	-1	476993	5				1	2	3	phaseUPFAce	phaseXPface	8	NF105	679134	678834	679134	678828	l	678828	677301	678828	677284	1527
GofDak_1024-768_new	16	1	33	<?xml version="1.0"?>\n<Clock xmlns:dt="urn:schemas-microsoft-com:datatypes"><Description dt:dt="string">E-Prime Primary Realtime Clock</Description><StartTime><Timestamp dt:dt="int">0</Timestamp><DateUtc dt:dt="string">2017-06-21T12:25:02Z</DateUtc></StartTime><FrequencyChanges><FrequencyChange><Frequency dt:dt="r8">3312958</Frequency><Timestamp dt:dt="r8">35989728127</Timestamp><Current dt:dt="…	75.029	2453274	2449774	2453274	2449764	1	right	1630642732	06-21-2017	14:25:02	12:25:02	female	114517	15318	-1	15298	129284	114546	-1	114517	495854	477005	-1	476993	5				1	2	3	phaseUPFAce	phaseXPface	9	NF04	682333	682033	682333	682018	l	682018	680353	682018	680348	1665
GofDak_1024-768_new	16	1	33	<?xml version="1.0"?>\n<Clock xmlns:dt="urn:schemas-microsoft-com:datatypes"><Description dt:dt="string">E-Prime Primary Realtime Clock</Description><StartTime><Timestamp dt:dt="int">0</Timestamp><DateUtc dt:dt="string">2017-06-21T12:25:02Z</DateUtc></StartTime><FrequencyChanges><FrequencyChange><Frequency dt:dt="r8">3312958</Frequency><Timestamp dt:dt="r8">35989728127</Timestamp><Current dt:dt="…	75.029	2453274	2449774	2453274	2449764	1	right	1630642732	06-21-2017	14:25:02	12:25:02	female	114517	15318	-1	15298	129284	114546	-1	114517	495854	477005	-1	476993	5				1	2	3	phaseUPFAce	phaseXPface	10	NF105	686011	685711	686011	685706	l	685706	683805	685706	683787	1901
GofDak_1024-768_new	16	1	33	<?xml version="1.0"?>\n<Clock xmlns:dt="urn:schemas-microsoft-com:datatypes"><Description dt:dt="string">E-Prime Primary Realtime Clock</Description><StartTime><Timestamp dt:dt="int">0</Timestamp><DateUtc dt:dt="string">2017-06-21T12:25:02Z</DateUtc></StartTime><FrequencyChanges><FrequencyChange><Frequency dt:dt="r8">3312958</Frequency><Timestamp dt:dt="r8">35989728127</Timestamp><Current dt:dt="…	75.029	2453274	2449774	2453274	2449764	1	right	1630642732	06-21-2017	14:25:02	12:25:02	female	114517	15318	-1	15298	129284	114546	-1	114517	495854	477005	-1	476993	5				1	2	3	phaseUPFAce	phaseXPface	11	NM13	689117	688817	689117	688806	l	688806	687137	688806	687123	1669
GofDak_1024-768_new	16	1	33	<?xml version="1.0"?>\n<Clock xmlns:dt="urn:schemas-microsoft-com:datatypes"><Description dt:dt="string">E-Prime Primary Realtime Clock</Description><StartTime><Timestamp dt:dt="int">0</Timestamp><DateUtc dt:dt="string">2017-06-21T12:25:02Z</DateUtc></StartTime><FrequencyChanges><FrequencyChange><Frequency dt:dt="r8">3312958</Frequency><Timestamp dt:dt="r8">35989728127</Timestamp><Current dt:dt="…	75.029	2453274	2449774	2453274	2449764	1	right	1630642732	06-21-2017	14:25:02	12:25:02	female	114517	15318	-1	15298	129284	114546	-1	114517	495854	477005	-1	476993	5				1	2	3	phaseUPFAce	phaseXPface	12	NM08	692422	692122	692422	692114	d	692114	690483	692114	690475	1631
GofDak_1024-768_new	16	1	33	<?xml version="1.0"?>\n<Clock xmlns:dt="urn:schemas-microsoft-com:datatypes"><Description dt:dt="string">E-Prime Primary Realtime Clock</Description><StartTime><Timestamp dt:dt="int">0</Timestamp><DateUtc dt:dt="string">2017-06-21T12:25:02Z</DateUtc></StartTime><FrequencyChanges><FrequencyChange><Frequency dt:dt="r8">3312958</Frequency><Timestamp dt:dt="r8">35989728127</Timestamp><Current dt:dt="…	75.029	2453274	2449774	2453274	2449764	1	right	1630642732	06-21-2017	14:25:02	12:25:02	female	114517	15318	-1	15298	129284	114546	-1	114517	495854	477005	-1	476993	5				1	2	3	phaseUPFAce	phaseXPface	13	NF02	695901	695601	695901	695594	d	695594	693868	695594	693851	1726
GofDak_1024-768_new	16	1	33	<?xml version="1.0"?>\n<Clock xmlns:dt="urn:schemas-microsoft-com:datatypes"><Description dt:dt="string">E-Prime Primary Realtime Clock</Description><StartTime><Timestamp dt:dt="int">0</Timestamp><DateUtc dt:dt="string">2017-06-21T12:25:02Z</DateUtc></StartTime><FrequencyChanges><FrequencyChange><Frequency dt:dt="r8">3312958</Frequency><Timestamp dt:dt="r8">35989728127</Timestamp><Current dt:dt="…	75.029	2453274	2449774	2453274	2449764	1	right	1630642732	06-21-2017	14:25:02	12:25:02	female	114517	15318	-1	15298	129284	114546	-1	114517	495854	477005	-1	476993	5				1	2	3	phaseUPFAce	phaseXPface	14	NF09	700139	699839	700139	699828	l	699828	697920	699828	697907	1908
GofDak_1024-768_new	16	1	33	<?xml version="1.0"?>\n<Clock xmlns:dt="urn:schemas-microsoft-com:datatypes"><Description dt:dt="string">E-Prime Primary Realtime Clock</Description><StartTime><Timestamp dt:dt="int">0</Timestamp><DateUtc dt:dt="string">2017-06-21T12:25:02Z</DateUtc></StartTime><FrequencyChanges><FrequencyChange><Frequency dt:dt="r8">3312958</Frequency><Timestamp dt:dt="r8">35989728127</Timestamp><Current dt:dt="…	75.029	2453274	2449774	2453274	2449764	1	right	1630642732	06-21-2017	14:25:02	12:25:02	female	114517	15318	-1	15298	129284	114546	-1	114517	495854	477005	-1	476993	5				1	2	3	phaseUPFAce	phaseXPface	15	NF106	703325	703025	703325	703020	d	703020	701212	703020	701194	1808
GofDak_1024-768_new	16	1	33	<?xml version="1.0"?>\n<Clock xmlns:dt="urn:schemas-microsoft-com:datatypes"><Description dt:dt="string">E-Prime Primary Realtime Clock</Description><StartTime><Timestamp dt:dt="int">0</Timestamp><DateUtc dt:dt="string">2017-06-21T12:25:02Z</DateUtc></StartTime><FrequencyChanges><FrequencyChange><Frequency dt:dt="r8">3312958</Frequency><Timestamp dt:dt="r8">35989728127</Timestamp><Current dt:dt="…	75.029	2453274	2449774	2453274	2449764	1	right	1630642732	06-21-2017	14:25:02	12:25:02	female	114517	15318	-1	15298	129284	114546	-1	114517	495854	477005	-1	476993	5				1	2	3	phaseUPFAce	phaseXPface	16	NM08	706643	706343	706643	706335	l	706335	704624	706335	704610	1711
GofDak_1024-768_new	16	1	33	<?xml version="1.0"?>\n<Clock xmlns:dt="urn:schemas-microsoft-com:datatypes"><Description dt:dt="string">E-Prime Primary Realtime Clock</Description><StartTime><Timestamp dt:dt="int">0</Timestamp><DateUtc dt:dt="string">2017-06-21T12:25:02Z</DateUtc></StartTime><FrequencyChanges><FrequencyChange><Frequency dt:dt="r8">3312958</Frequency><Timestamp dt:dt="r8">35989728127</Timestamp><Current dt:dt="…	75.029	2453274	2449774	2453274	2449764	1	right	1630642732	06-21-2017	14:25:02	12:25:02	female	114517	15318	-1	15298	129284	114546	-1	114517	495854	477005	-1	476993	5				1	2	3	phaseUPFAce	phaseXPface	17	NF109	710189	709889	710189	709883	d	709883	707943	709883	707930	1940
GofDak_1024-768_new	16	1	33	<?xml version="1.0"?>\n<Clock xmlns:dt="urn:schemas-microsoft-com:datatypes"><Description dt:dt="string">E-Prime Primary Realtime Clock</Description><StartTime><Timestamp dt:dt="int">0</Timestamp><DateUtc dt:dt="string">2017-06-21T12:25:02Z</DateUtc></StartTime><FrequencyChanges><FrequencyChange><Frequency dt:dt="r8">3312958</Frequency><Timestamp dt:dt="r8">35989728127</Timestamp><Current dt:dt="…	75.029	2453274	2449774	2453274	2449764	1	right	1630642732	06-21-2017	14:25:02	12:25:02	female	114517	15318	-1	15298	129284	114546	-1	114517	495854	477005	-1	476993	5				1	2	3	phaseUPFAce	phaseXPface	18	NF02	713827	713527	713827	713524	d	713524	711728	713524	711722	1796
GofDak_1024-768_new	16	1	33	<?xml version="1.0"?>\n<Clock xmlns:dt="urn:schemas-microsoft-com:datatypes"><Description dt:dt="string">E-Prime Primary Realtime Clock</Description><StartTime><Timestamp dt:dt="int">0</Timestamp><DateUtc dt:dt="string">2017-06-21T12:25:02Z</DateUtc></StartTime><FrequencyChanges><FrequencyChange><Frequency dt:dt="r8">3312958</Frequency><Timestamp dt:dt="r8">35989728127</Timestamp><Current dt:dt="…	75.029	2453274	2449774	2453274	2449764	1	right	1630642732	06-21-2017	14:25:02	12:25:02	female	114517	15318	-1	15298	129284	114546	-1	114517	495854	477005	-1	476993	5				1	2	3	phaseUPFAce	phaseXPface	19	NM21	717399	717099	717399	717069	l	717069	715260	717069	715250	1809
GofDak_1024-768_new	16	1	33	<?xml version="1.0"?>\n<Clock xmlns:dt="urn:schemas-microsoft-com:datatypes"><Description dt:dt="string">E-Prime Primary Realtime Clock</Description><StartTime><Timestamp dt:dt="int">0</Timestamp><DateUtc dt:dt="string">2017-06-21T12:25:02Z</DateUtc></StartTime><FrequencyChanges><FrequencyChange><Frequency dt:dt="r8">3312958</Frequency><Timestamp dt:dt="r8">35989728127</Timestamp><Current dt:dt="…	75.029	2453274	2449774	2453274	2449764	1	right	1630642732	06-21-2017	14:25:02	12:25:02	female	114517	15318	-1	15298	129284	114546	-1	114517	495854	477005	-1	476993	5				1	2	3	phaseUPFAce	phaseXPface	20	NF06	720545	720245	720545	720238	l	720238	718578	720238	718561	1660
GofDak_1024-768_new	16	1	33	<?xml version="1.0"?>\n<Clock xmlns:dt="urn:schemas-microsoft-com:datatypes"><Description dt:dt="string">E-Prime Primary Realtime Clock</Description><StartTime><Timestamp dt:dt="int">0</Timestamp><DateUtc dt:dt="string">2017-06-21T12:25:02Z</DateUtc></StartTime><FrequencyChanges><FrequencyChange><Frequency dt:dt="r8">3312958</Frequency><Timestamp dt:dt="r8">35989728127</Timestamp><Current dt:dt="…	75.029	2453274	2449774	2453274	2449764	1	right	1630642732	06-21-2017	14:25:02	12:25:02	female	114517	15318	-1	15298	129284	114546	-1	114517	495854	477005	-1	476993	6				2	2	4	phaseINVFAce	phaseXPface	1	NF109	746574	746274	746574	746242	d	746242	744742	746242	744729	1500
GofDak_1024-768_new	16	1	33	<?xml version="1.0"?>\n<Clock xmlns:dt="urn:schemas-microsoft-com:datatypes"><Description dt:dt="string">E-Prime Primary Realtime Clock</Description><StartTime><Timestamp dt:dt="int">0</Timestamp><DateUtc dt:dt="string">2017-06-21T12:25:02Z</DateUtc></StartTime><FrequencyChanges><FrequencyChange><Frequency dt:dt="r8">3312958</Frequency><Timestamp dt:dt="r8">35989728127</Timestamp><Current dt:dt="…	75.029	2453274	2449774	2453274	2449764	1	right	1630642732	06-21-2017	14:25:02	12:25:02	female	114517	15318	-1	15298	129284	114546	-1	114517	495854	477005	-1	476993	6				2	2	4	phaseINVFAce	phaseXPface	2	NM21	750799	750499	750799	750486	l	750486	748807	750486	748792	1679
GofDak_1024-768_new	16	1	33	<?xml version="1.0"?>\n<Clock xmlns:dt="urn:schemas-microsoft-com:datatypes"><Description dt:dt="string">E-Prime Primary Realtime Clock</Description><StartTime><Timestamp dt:dt="int">0</Timestamp><DateUtc dt:dt="string">2017-06-21T12:25:02Z</DateUtc></StartTime><FrequencyChanges><FrequencyChange><Frequency dt:dt="r8">3312958</Frequency><Timestamp dt:dt="r8">35989728127</Timestamp><Current dt:dt="…	75.029	2453274	2449774	2453274	2449764	1	right	1630642732	06-21-2017	14:25:02	12:25:02	female	114517	15318	-1	15298	129284	114546	-1	114517	495854	477005	-1	476993	6				2	2	4	phaseINVFAce	phaseXPface	3	NF01	754918	754618	754918	754606	l	754606	752765	754606	752751	1841
GofDak_1024-768_new	16	1	33	<?xml version="1.0"?>\n<Clock xmlns:dt="urn:schemas-microsoft-com:datatypes"><Description dt:dt="string">E-Prime Primary Realtime Clock</Description><StartTime><Timestamp dt:dt="int">0</Timestamp><DateUtc dt:dt="string">2017-06-21T12:25:02Z</DateUtc></StartTime><FrequencyChanges><FrequencyChange><Frequency dt:dt="r8">3312958</Frequency><Timestamp dt:dt="r8">35989728127</Timestamp><Current dt:dt="…	75.029	2453274	2449774	2453274	2449764	1	right	1630642732	06-21-2017	14:25:02	12:25:02	female	114517	15318	-1	15298	129284	114546	-1	114517	495854	477005	-1	476993	6				2	2	4	phaseINVFAce	phaseXPface	4	NM03	758610	758310	758610	758295	l	758295	756737	758295	756727	1558
GofDak_1024-768_new	16	1	33	<?xml version="1.0"?>\n<Clock xmlns:dt="urn:schemas-microsoft-com:datatypes"><Description dt:dt="string">E-Prime Primary Realtime Clock</Description><StartTime><Timestamp dt:dt="int">0</Timestamp><DateUtc dt:dt="string">2017-06-21T12:25:02Z</DateUtc></StartTime><FrequencyChanges><FrequencyChange><Frequency dt:dt="r8">3312958</Frequency><Timestamp dt:dt="r8">35989728127</Timestamp><Current dt:dt="…	75.029	2453274	2449774	2453274	2449764	1	right	1630642732	06-21-2017	14:25:02	12:25:02	female	114517	15318	-1	15298	129284	114546	-1	114517	495854	477005	-1	476993	6				2	2	4	phaseINVFAce	phaseXPface	5	NM08	761982	761682	761982	761650	l	761650	760056	761650	760039	1594
GofDak_1024-768_new	16	1	33	<?xml version="1.0"?>\n<Clock xmlns:dt="urn:schemas-microsoft-com:datatypes"><Description dt:dt="string">E-Prime Primary Realtime Clock</Description><StartTime><Timestamp dt:dt="int">0</Timestamp><DateUtc dt:dt="string">2017-06-21T12:25:02Z</DateUtc></StartTime><FrequencyChanges><FrequencyChange><Frequency dt:dt="r8">3312958</Frequency><Timestamp dt:dt="r8">35989728127</Timestamp><Current dt:dt="…	75.029	2453274	2449774	2453274	2449764	1	right	1630642732	06-21-2017	14:25:02	12:25:02	female	114517	15318	-1	15298	129284	114546	-1	114517	495854	477005	-1	476993	6				2	2	4	phaseINVFAce	phaseXPface	6	NM05	765594	765294	765594	765289	l	765289	763508	765289	763503	1781
GofDak_1024-768_new	16	1	33	<?xml version="1.0"?>\n<Clock xmlns:dt="urn:schemas-microsoft-com:datatypes"><Description dt:dt="string">E-Prime Primary Realtime Clock</Description><StartTime><Timestamp dt:dt="int">0</Timestamp><DateUtc dt:dt="string">2017-06-21T12:25:02Z</DateUtc></StartTime><FrequencyChanges><FrequencyChange><Frequency dt:dt="r8">3312958</Frequency><Timestamp dt:dt="r8">35989728127</Timestamp><Current dt:dt="…	75.029	2453274	2449774	2453274	2449764	1	right	1630642732	06-21-2017	14:25:02	12:25:02	female	114517	15318	-1	15298	129284	114546	-1	114517	495854	477005	-1	476993	6				2	2	4	phaseINVFAce	phaseXPface	7	NM21	769086	768786	769086	768780	d	768780	766853	768780	766847	1927
GofDak_1024-768_new	16	1	33	<?xml version="1.0"?>\n<Clock xmlns:dt="urn:schemas-microsoft-com:datatypes"><Description dt:dt="string">E-Prime Primary Realtime Clock</Description><StartTime><Timestamp dt:dt="int">0</Timestamp><DateUtc dt:dt="string">2017-06-21T12:25:02Z</DateUtc></StartTime><FrequencyChanges><FrequencyChange><Frequency dt:dt="r8">3312958</Frequency><Timestamp dt:dt="r8">35989728127</Timestamp><Current dt:dt="…	75.029	2453274	2449774	2453274	2449764	1	right	1630642732	06-21-2017	14:25:02	12:25:02	female	114517	15318	-1	15298	129284	114546	-1	114517	495854	477005	-1	476993	6				2	2	4	phaseINVFAce	phaseXPface	8	NM21	772844	772544	772844	772541	l	772541	770545	772541	770534	1996
GofDak_1024-768_new	16	1	33	<?xml version="1.0"?>\n<Clock xmlns:dt="urn:schemas-microsoft-com:datatypes"><Description dt:dt="string">E-Prime Primary Realtime Clock</Description><StartTime><Timestamp dt:dt="int">0</Timestamp><DateUtc dt:dt="string">2017-06-21T12:25:02Z</DateUtc></StartTime><FrequencyChanges><FrequencyChange><Frequency dt:dt="r8">3312958</Frequency><Timestamp dt:dt="r8">35989728127</Timestamp><Current dt:dt="…	75.029	2453274	2449774	2453274	2449764	1	right	1630642732	06-21-2017	14:25:02	12:25:02	female	114517	15318	-1	15298	129284	114546	-1	114517	495854	477005	-1	476993	6				2	2	4	phaseINVFAce	phaseXPface	9	NM13	776390	776090	776390	776086	d	776086	774424	776086	774406	1662
GofDak_1024-768_new	16	1	33	<?xml version="1.0"?>\n<Clock xmlns:dt="urn:schemas-microsoft-com:datatypes"><Description dt:dt="string">E-Prime Primary Realtime Clock</Description><StartTime><Timestamp dt:dt="int">0</Timestamp><DateUtc dt:dt="string">2017-06-21T12:25:02Z</DateUtc></StartTime><FrequencyChanges><FrequencyChange><Frequency dt:dt="r8">3312958</Frequency><Timestamp dt:dt="r8">35989728127</Timestamp><Current dt:dt="…	75.029	2453274	2449774	2453274	2449764	1	right	1630642732	06-21-2017	14:25:02	12:25:02	female	114517	15318	-1	15298	129284	114546	-1	114517	495854	477005	-1	476993	6				2	2	4	phaseINVFAce	phaseXPface	10	NM09	780135	779835	780135	779802	d	779802	778222	779802	778206	1580
GofDak_1024-768_new	16	1	33	<?xml version="1.0"?>\n<Clock xmlns:dt="urn:schemas-microsoft-com:datatypes"><Description dt:dt="string">E-Prime Primary Realtime Clock</Description><StartTime><Timestamp dt:dt="int">0</Timestamp><DateUtc dt:dt="string">2017-06-21T12:25:02Z</DateUtc></StartTime><FrequencyChanges><FrequencyChange><Frequency dt:dt="r8">3312958</Frequency><Timestamp dt:dt="r8">35989728127</Timestamp><Current dt:dt="…	75.029	2453274	2449774	2453274	2449764	1	right	1630642732	06-21-2017	14:25:02	12:25:02	female	114517	15318	-1	15298	129284	114546	-1	114517	495854	477005	-1	476993	6				2	2	4	phaseINVFAce	phaseXPface	11	NF106	783893	783593	783893	783582	d	783582	781887	783582	781878	1695
GofDak_1024-768_new	16	1	33	<?xml version="1.0"?>\n<Clock xmlns:dt="urn:schemas-microsoft-com:datatypes"><Description dt:dt="string">E-Prime Primary Realtime Clock</Description><StartTime><Timestamp dt:dt="int">0</Timestamp><DateUtc dt:dt="string">2017-06-21T12:25:02Z</DateUtc></StartTime><FrequencyChanges><FrequencyChange><Frequency dt:dt="r8">3312958</Frequency><Timestamp dt:dt="r8">35989728127</Timestamp><Current dt:dt="…	75.029	2453274	2449774	2453274	2449764	1	right	1630642732	06-21-2017	14:25:02	12:25:02	female	114517	15318	-1	15298	129284	114546	-1	114517	495854	477005	-1	476993	6				2	2	4	phaseINVFAce	phaseXPface	12	NM03	787372	787072	787372	787047	d	787047	785379	787047	785374	1668
GofDak_1024-768_new	16	1	33	<?xml version="1.0"?>\n<Clock xmlns:dt="urn:schemas-microsoft-com:datatypes"><Description dt:dt="string">E-Prime Primary Realtime Clock</Description><StartTime><Timestamp dt:dt="int">0</Timestamp><DateUtc dt:dt="string">2017-06-21T12:25:02Z</DateUtc></StartTime><FrequencyChanges><FrequencyChange><Frequency dt:dt="r8">3312958</Frequency><Timestamp dt:dt="r8">35989728127</Timestamp><Current dt:dt="…	75.029	2453274	2449774	2453274	2449764	1	right	1630642732	06-21-2017	14:25:02	12:25:02	female	114517	15318	-1	15298	129284	114546	-1	114517	495854	477005	-1	476993	6				2	2	4	phaseINVFAce	phaseXPface	13	NM09	791570	791270	791570	791262	l	791262	789524	791262	789509	1738
GofDak_1024-768_new	16	1	33	<?xml version="1.0"?>\n<Clock xmlns:dt="urn:schemas-microsoft-com:datatypes"><Description dt:dt="string">E-Prime Primary Realtime Clock</Description><StartTime><Timestamp dt:dt="int">0</Timestamp><DateUtc dt:dt="string">2017-06-21T12:25:02Z</DateUtc></StartTime><FrequencyChanges><FrequencyChange><Frequency dt:dt="r8">3312958</Frequency><Timestamp dt:dt="r8">35989728127</Timestamp><Current dt:dt="…	75.029	2453274	2449774	2453274	2449764	1	right	1630642732	06-21-2017	14:25:02	12:25:02	female	114517	15318	-1	15298	129284	114546	-1	114517	495854	477005	-1	476993	6				2	2	4	phaseINVFAce	phaseXPface	14	NF109	795782	795482	795782	795477	l	795477	793616	795477	793605	1861
GofDak_1024-768_new	16	1	33	<?xml version="1.0"?>\n<Clock xmlns:dt="urn:schemas-microsoft-com:datatypes"><Description dt:dt="string">E-Prime Primary Realtime Clock</Description><StartTime><Timestamp dt:dt="int">0</Timestamp><DateUtc dt:dt="string">2017-06-21T12:25:02Z</DateUtc></StartTime><FrequencyChanges><FrequencyChange><Frequency dt:dt="r8">3312958</Frequency><Timestamp dt:dt="r8">35989728127</Timestamp><Current dt:dt="…	75.029	2453274	2449774	2453274	2449764	1	right	1630642732	06-21-2017	14:25:02	12:25:02	female	114517	15318	-1	15298	129284	114546	-1	114517	495854	477005	-1	476993	6				2	2	4	phaseINVFAce	phaseXPface	15	NM03	800913	800613	800913	800588	l	800588	798867	800588	798861	1721
GofDak_1024-768_new	16	1	33	<?xml version="1.0"?>\n<Clock xmlns:dt="urn:schemas-microsoft-com:datatypes"><Description dt:dt="string">E-Prime Primary Realtime Clock</Description><StartTime><Timestamp dt:dt="int">0</Timestamp><DateUtc dt:dt="string">2017-06-21T12:25:02Z</DateUtc></StartTime><FrequencyChanges><FrequencyChange><Frequency dt:dt="r8">3312958</Frequency><Timestamp dt:dt="r8">35989728127</Timestamp><Current dt:dt="…	75.029	2453274	2449774	2453274	2449764	1	right	1630642732	06-21-2017	14:25:02	12:25:02	female	114517	15318	-1	15298	129284	114546	-1	114517	495854	477005	-1	476993	6				2	2	4	phaseINVFAce	phaseXPface	16	NM03	805152	804852	805152	804841	d	804841	802866	804841	802852	1975
GofDak_1024-768_new	16	1	33	<?xml version="1.0"?>\n<Clock xmlns:dt="urn:schemas-microsoft-com:datatypes"><Description dt:dt="string">E-Prime Primary Realtime Clock</Description><StartTime><Timestamp dt:dt="int">0</Timestamp><DateUtc dt:dt="string">2017-06-21T12:25:02Z</DateUtc></StartTime><FrequencyChanges><FrequencyChange><Frequency dt:dt="r8">3312958</Frequency><Timestamp dt:dt="r8">35989728127</Timestamp><Current dt:dt="…	75.029	2453274	2449774	2453274	2449764	1	right	1630642732	06-21-2017	14:25:02	12:25:02	female	114517	15318	-1	15298	129284	114546	-1	114517	495854	477005	-1	476993	6				2	2	4	phaseINVFAce	phaseXPface	17	NF09	808884	808584	808884	808571	d	808571	806758	808571	806740	1813
GofDak_1024-768_new	16	1	33	<?xml version="1.0"?>\n<Clock xmlns:dt="urn:schemas-microsoft-com:datatypes"><Description dt:dt="string">E-Prime Primary Realtime Clock</Description><StartTime><Timestamp dt:dt="int">0</Timestamp><DateUtc dt:dt="string">2017-06-21T12:25:02Z</DateUtc></StartTime><FrequencyChanges><FrequencyChange><Frequency dt:dt="r8">3312958</Frequency><Timestamp dt:dt="r8">35989728127</Timestamp><Current dt:dt="…	75.029	2453274	2449774	2453274	2449764	1	right	1630642732	06-21-2017	14:25:02	12:25:02	female	114517	15318	-1	15298	129284	114546	-1	114517	495854	477005	-1	476993	6				2	2	4	phaseINVFAce	phaseXPface	18	NF04	812882	812582	812882	812577	l	812577	810596	812577	810580	1981
GofDak_1024-768_new	16	1	33	<?xml version="1.0"?>\n<Clock xmlns:dt="urn:schemas-microsoft-com:datatypes"><Description dt:dt="string">E-Prime Primary Realtime Clock</Description><StartTime><Timestamp dt:dt="int">0</Timestamp><DateUtc dt:dt="string">2017-06-21T12:25:02Z</DateUtc></StartTime><FrequencyChanges><FrequencyChange><Frequency dt:dt="r8">3312958</Frequency><Timestamp dt:dt="r8">35989728127</Timestamp><Current dt:dt="…	75.029	2453274	2449774	2453274	2449764	1	right	1630642732	06-21-2017	14:25:02	12:25:02	female	114517	15318	-1	15298	129284	114546	-1	114517	495854	477005	-1	476993	6				2	2	4	phaseINVFAce	phaseXPface	19	NM101	816934	816634	816934	816601	l	816601	815101	816601	815092	1500
GofDak_1024-768_new	16	1	33	<?xml version="1.0"?>\n<Clock xmlns:dt="urn:schemas-microsoft-com:datatypes"><Description dt:dt="string">E-Prime Primary Realtime Clock</Description><StartTime><Timestamp dt:dt="int">0</Timestamp><DateUtc dt:dt="string">2017-06-21T12:25:02Z</DateUtc></StartTime><FrequencyChanges><FrequencyChange><Frequency dt:dt="r8">3312958</Frequency><Timestamp dt:dt="r8">35989728127</Timestamp><Current dt:dt="…	75.029	2453274	2449774	2453274	2449764	1	right	1630642732	06-21-2017	14:25:02	12:25:02	female	114517	15318	-1	15298	129284	114546	-1	114517	495854	477005	-1	476993	6				2	2	4	phaseINVFAce	phaseXPface	20	NM08	820599	820299	820599	820292	d	820292	818540	820292	818523	1752
GofDak_1024-768_new	16	1	33	<?xml version="1.0"?>\n<Clock xmlns:dt="urn:schemas-microsoft-com:datatypes"><Description dt:dt="string">E-Prime Primary Realtime Clock</Description><StartTime><Timestamp dt:dt="int">0</Timestamp><DateUtc dt:dt="string">2017-06-21T12:25:02Z</DateUtc></StartTime><FrequencyChanges><FrequencyChange><Frequency dt:dt="r8">3312958</Frequency><Timestamp dt:dt="r8">35989728127</Timestamp><Current dt:dt="…	75.029	2453274	2449774	2453274	2449764	1	right	1630642732	06-21-2017	14:25:02	12:25:02	female	114517	15318	-1	15298	129284	114546	-1	114517	495854	477005	-1	476993	7				2	3	5	phaseINVFAce	phaseXPface	1	NM05	825131	824831	825131	824823	l	824823	822965	824823	822947	1858
GofDak_1024-768_new	16	1	33	<?xml version="1.0"?>\n<Clock xmlns:dt="urn:schemas-microsoft-com:datatypes"><Description dt:dt="string">E-Prime Primary Realtime Clock</Description><StartTime><Timestamp dt:dt="int">0</Timestamp><DateUtc dt:dt="string">2017-06-21T12:25:02Z</DateUtc></StartTime><FrequencyChanges><FrequencyChange><Frequency dt:dt="r8">3312958</Frequency><Timestamp dt:dt="r8">35989728127</Timestamp><Current dt:dt="…	75.029	2453274	2449774	2453274	2449764	1	right	1630642732	06-21-2017	14:25:02	12:25:02	female	114517	15318	-1	15298	129284	114546	-1	114517	495854	477005	-1	476993	7				2	3	5	phaseINVFAce	phaseXPface	2	NF109	829289	828989	829289	828956	l	828956	827016	828956	827011	1940
GofDak_1024-768_new	16	1	33	<?xml version="1.0"?>\n<Clock xmlns:dt="urn:schemas-microsoft-com:datatypes"><Description dt:dt="string">E-Prime Primary Realtime Clock</Description><StartTime><Timestamp dt:dt="int">0</Timestamp><DateUtc dt:dt="string">2017-06-21T12:25:02Z</DateUtc></StartTime><FrequencyChanges><FrequencyChange><Frequency dt:dt="r8">3312958</Frequency><Timestamp dt:dt="r8">35989728127</Timestamp><Current dt:dt="…	75.029	2453274	2449774	2453274	2449764	1	right	1630642732	06-21-2017	14:25:02	12:25:02	female	114517	15318	-1	15298	129284	114546	-1	114517	495854	477005	-1	476993	7				2	3	5	phaseINVFAce	phaseXPface	3	NM03	833301	833001	833301	832990	l	832990	831162	832990	831155	1828
GofDak_1024-768_new	16	1	33	<?xml version="1.0"?>\n<Clock xmlns:dt="urn:schemas-microsoft-com:datatypes"><Description dt:dt="string">E-Prime Primary Realtime Clock</Description><StartTime><Timestamp dt:dt="int">0</Timestamp><DateUtc dt:dt="string">2017-06-21T12:25:02Z</DateUtc></StartTime><FrequencyChanges><FrequencyChange><Frequency dt:dt="r8">3312958</Frequency><Timestamp dt:dt="r8">35989728127</Timestamp><Current dt:dt="…	75.029	2453274	2449774	2453274	2449764	1	right	1630642732	06-21-2017	14:25:02	12:25:02	female	114517	15318	-1	15298	129284	114546	-1	114517	495854	477005	-1	476993	7				2	3	5	phaseINVFAce	phaseXPface	4	NF105	836939	836639	836939	836625	d	836625	834907	836625	834899	1718
GofDak_1024-768_new	16	1	33	<?xml version="1.0"?>\n<Clock xmlns:dt="urn:schemas-microsoft-com:datatypes"><Description dt:dt="string">E-Prime Primary Realtime Clock</Description><StartTime><Timestamp dt:dt="int">0</Timestamp><DateUtc dt:dt="string">2017-06-21T12:25:02Z</DateUtc></StartTime><FrequencyChanges><FrequencyChange><Frequency dt:dt="r8">3312958</Frequency><Timestamp dt:dt="r8">35989728127</Timestamp><Current dt:dt="…	75.029	2453274	2449774	2453274	2449764	1	right	1630642732	06-21-2017	14:25:02	12:25:02	female	114517	15318	-1	15298	129284	114546	-1	114517	495854	477005	-1	476993	7				2	3	5	phaseINVFAce	phaseXPface	5	NM10	840351	840051	840351	840040	l	840040	838452	840040	838434	1588
GofDak_1024-768_new	16	1	33	<?xml version="1.0"?>\n<Clock xmlns:dt="urn:schemas-microsoft-com:datatypes"><Description dt:dt="string">E-Prime Primary Realtime Clock</Description><StartTime><Timestamp dt:dt="int">0</Timestamp><DateUtc dt:dt="string">2017-06-21T12:25:02Z</DateUtc></StartTime><FrequencyChanges><FrequencyChange><Frequency dt:dt="r8">3312958</Frequency><Timestamp dt:dt="r8">35989728127</Timestamp><Current dt:dt="…	75.029	2453274	2449774	2453274	2449764	1	right	1630642732	06-21-2017	14:25:02	12:25:02	female	114517	15318	-1	15298	129284	114546	-1	114517	495854	477005	-1	476993	7				2	3	5	phaseINVFAce	phaseXPface	6	NF04	843710	843410	843710	843403	l	843403	841864	843403	841850	1539
GofDak_1024-768_new	16	1	33	<?xml version="1.0"?>\n<Clock xmlns:dt="urn:schemas-microsoft-com:datatypes"><Description dt:dt="string">E-Prime Primary Realtime Clock</Description><StartTime><Timestamp dt:dt="int">0</Timestamp><DateUtc dt:dt="string">2017-06-21T12:25:02Z</DateUtc></StartTime><FrequencyChanges><FrequencyChange><Frequency dt:dt="r8">3312958</Frequency><Timestamp dt:dt="r8">35989728127</Timestamp><Current dt:dt="…	75.029	2453274	2449774	2453274	2449764	1	right	1630642732	06-21-2017	14:25:02	12:25:02	female	114517	15318	-1	15298	129284	114546	-1	114517	495854	477005	-1	476993	7				2	3	5	phaseINVFAce	phaseXPface	7	NM13	847242	846942	847242	846932	d	846932	845076	846932	845066	1856
GofDak_1024-768_new	16	1	33	<?xml version="1.0"?>\n<Clock xmlns:dt="urn:schemas-microsoft-com:datatypes"><Description dt:dt="string">E-Prime Primary Realtime Clock</Description><StartTime><Timestamp dt:dt="int">0</Timestamp><DateUtc dt:dt="string">2017-06-21T12:25:02Z</DateUtc></StartTime><FrequencyChanges><FrequencyChange><Frequency dt:dt="r8">3312958</Frequency><Timestamp dt:dt="r8">35989728127</Timestamp><Current dt:dt="…	75.029	2453274	2449774	2453274	2449764	1	right	1630642732	06-21-2017	14:25:02	12:25:02	female	114517	15318	-1	15298	129284	114546	-1	114517	495854	477005	-1	476993	7				2	3	5	phaseINVFAce	phaseXPface	8	NM02	850561	850261	850561	850249	l	850249	848728	850249	848722	1521
GofDak_1024-768_new	16	1	33	<?xml version="1.0"?>\n<Clock xmlns:dt="urn:schemas-microsoft-com:datatypes"><Description dt:dt="string">E-Prime Primary Realtime Clock</Description><StartTime><Timestamp dt:dt="int">0</Timestamp><DateUtc dt:dt="string">2017-06-21T12:25:02Z</DateUtc></StartTime><FrequencyChanges><FrequencyChange><Frequency dt:dt="r8">3312958</Frequency><Timestamp dt:dt="r8">35989728127</Timestamp><Current dt:dt="…	75.029	2453274	2449774	2453274	2449764	1	right	1630642732	06-21-2017	14:25:02	12:25:02	female	114517	15318	-1	15298	129284	114546	-1	114517	495854	477005	-1	476993	7				2	3	5	phaseINVFAce	phaseXPface	9	NF06	855359	855059	855359	855046	l	855046	853460	855046	853449	1586
GofDak_1024-768_new	16	1	33	<?xml version="1.0"?>\n<Clock xmlns:dt="urn:schemas-microsoft-com:datatypes"><Description dt:dt="string">E-Prime Primary Realtime Clock</Description><StartTime><Timestamp dt:dt="int">0</Timestamp><DateUtc dt:dt="string">2017-06-21T12:25:02Z</DateUtc></StartTime><FrequencyChanges><FrequencyChange><Frequency dt:dt="r8">3312958</Frequency><Timestamp dt:dt="r8">35989728127</Timestamp><Current dt:dt="…	75.029	2453274	2449774	2453274	2449764	1	right	1630642732	06-21-2017	14:25:02	12:25:02	female	114517	15318	-1	15298	129284	114546	-1	114517	495854	477005	-1	476993	7				2	3	5	phaseINVFAce	phaseXPface	10	NM10	859277	858977	859277	858964	l	858964	857058	858964	857041	1906
GofDak_1024-768_new	16	1	33	<?xml version="1.0"?>\n<Clock xmlns:dt="urn:schemas-microsoft-com:datatypes"><Description dt:dt="string">E-Prime Primary Realtime Clock</Description><StartTime><Timestamp dt:dt="int">0</Timestamp><DateUtc dt:dt="string">2017-06-21T12:25:02Z</DateUtc></StartTime><FrequencyChanges><FrequencyChange><Frequency dt:dt="r8">3312958</Frequency><Timestamp dt:dt="r8">35989728127</Timestamp><Current dt:dt="…	75.029	2453274	2449774	2453274	2449764	1	right	1630642732	06-21-2017	14:25:02	12:25:02	female	114517	15318	-1	15298	129284	114546	-1	114517	495854	477005	-1	476993	7				2	3	5	phaseINVFAce	phaseXPface	11	NF01	864262	863962	864262	863955	l	863955	862110	863955	862097	1845
GofDak_1024-768_new	16	1	33	<?xml version="1.0"?>\n<Clock xmlns:dt="urn:schemas-microsoft-com:datatypes"><Description dt:dt="string">E-Prime Primary Realtime Clock</Description><StartTime><Timestamp dt:dt="int">0</Timestamp><DateUtc dt:dt="string">2017-06-21T12:25:02Z</DateUtc></StartTime><FrequencyChanges><FrequencyChange><Frequency dt:dt="r8">3312958</Frequency><Timestamp dt:dt="r8">35989728127</Timestamp><Current dt:dt="…	75.029	2453274	2449774	2453274	2449764	1	right	1630642732	06-21-2017	14:25:02	12:25:02	female	114517	15318	-1	15298	129284	114546	-1	114517	495854	477005	-1	476993	7				2	3	5	phaseINVFAce	phaseXPface	12	NF109	867821	867521	867821	867511	l	867511	865881	867511	865865	1630
GofDak_1024-768_new	16	1	33	<?xml version="1.0"?>\n<Clock xmlns:dt="urn:schemas-microsoft-com:datatypes"><Description dt:dt="string">E-Prime Primary Realtime Clock</Description><StartTime><Timestamp dt:dt="int">0</Timestamp><DateUtc dt:dt="string">2017-06-21T12:25:02Z</DateUtc></StartTime><FrequencyChanges><FrequencyChange><Frequency dt:dt="r8">3312958</Frequency><Timestamp dt:dt="r8">35989728127</Timestamp><Current dt:dt="…	75.029	2453274	2449774	2453274	2449764	1	right	1630642732	06-21-2017	14:25:02	12:25:02	female	114517	15318	-1	15298	129284	114546	-1	114517	495854	477005	-1	476993	7				2	3	5	phaseINVFAce	phaseXPface	13	NF01	871246	870946	871246	870931	d	870931	869227	870931	869209	1704
GofDak_1024-768_new	16	1	33	<?xml version="1.0"?>\n<Clock xmlns:dt="urn:schemas-microsoft-com:datatypes"><Description dt:dt="string">E-Prime Primary Realtime Clock</Description><StartTime><Timestamp dt:dt="int">0</Timestamp><DateUtc dt:dt="string">2017-06-21T12:25:02Z</DateUtc></StartTime><FrequencyChanges><FrequencyChange><Frequency dt:dt="r8">3312958</Frequency><Timestamp dt:dt="r8">35989728127</Timestamp><Current dt:dt="…	75.029	2453274	2449774	2453274	2449764	1	right	1630642732	06-21-2017	14:25:02	12:25:02	female	114517	15318	-1	15298	129284	114546	-1	114517	495854	477005	-1	476993	7				2	3	5	phaseINVFAce	phaseXPface	14	NF105	875431	875131	875431	875111	d	875111	873199	875111	873192	1912
GofDak_1024-768_new	16	1	33	<?xml version="1.0"?>\n<Clock xmlns:dt="urn:schemas-microsoft-com:datatypes"><Description dt:dt="string">E-Prime Primary Realtime Clock</Description><StartTime><Timestamp dt:dt="int">0</Timestamp><DateUtc dt:dt="string">2017-06-21T12:25:02Z</DateUtc></StartTime><FrequencyChanges><FrequencyChange><Frequency dt:dt="r8">3312958</Frequency><Timestamp dt:dt="r8">35989728127</Timestamp><Current dt:dt="…	75.029	2453274	2449774	2453274	2449764	1	right	1630642732	06-21-2017	14:25:02	12:25:02	female	114517	15318	-1	15298	129284	114546	-1	114517	495854	477005	-1	476993	7				2	3	5	phaseINVFAce	phaseXPface	15	NM21	879336	879036	879336	879025	d	879025	877184	879025	877168	1841
GofDak_1024-768_new	16	1	33	<?xml version="1.0"?>\n<Clock xmlns:dt="urn:schemas-microsoft-com:datatypes"><Description dt:dt="string">E-Prime Primary Realtime Clock</Description><StartTime><Timestamp dt:dt="int">0</Timestamp><DateUtc dt:dt="string">2017-06-21T12:25:02Z</DateUtc></StartTime><FrequencyChanges><FrequencyChange><Frequency dt:dt="r8">3312958</Frequency><Timestamp dt:dt="r8">35989728127</Timestamp><Current dt:dt="…	75.029	2453274	2449774	2453274	2449764	1	right	1630642732	06-21-2017	14:25:02	12:25:02	female	114517	15318	-1	15298	129284	114546	-1	114517	495854	477005	-1	476993	7				2	3	5	phaseINVFAce	phaseXPface	16	NM02	883121	882821	883121	882787	l	882787	880862	882787	880856	1925
GofDak_1024-768_new	16	1	33	<?xml version="1.0"?>\n<Clock xmlns:dt="urn:schemas-microsoft-com:datatypes"><Description dt:dt="string">E-Prime Primary Realtime Clock</Description><StartTime><Timestamp dt:dt="int">0</Timestamp><DateUtc dt:dt="string">2017-06-21T12:25:02Z</DateUtc></StartTime><FrequencyChanges><FrequencyChange><Frequency dt:dt="r8">3312958</Frequency><Timestamp dt:dt="r8">35989728127</Timestamp><Current dt:dt="…	75.029	2453274	2449774	2453274	2449764	1	right	1630642732	06-21-2017	14:25:02	12:25:02	female	114517	15318	-1	15298	129284	114546	-1	114517	495854	477005	-1	476993	7				2	3	5	phaseINVFAce	phaseXPface	17	NM09	888026	887726	888026	887723	d	887723	886194	887723	886176	1529
GofDak_1024-768_new	16	1	33	<?xml version="1.0"?>\n<Clock xmlns:dt="urn:schemas-microsoft-com:datatypes"><Description dt:dt="string">E-Prime Primary Realtime Clock</Description><StartTime><Timestamp dt:dt="int">0</Timestamp><DateUtc dt:dt="string">2017-06-21T12:25:02Z</DateUtc></StartTime><FrequencyChanges><FrequencyChange><Frequency dt:dt="r8">3312958</Frequency><Timestamp dt:dt="r8">35989728127</Timestamp><Current dt:dt="…	75.029	2453274	2449774	2453274	2449764	1	right	1630642732	06-21-2017	14:25:02	12:25:02	female	114517	15318	-1	15298	129284	114546	-1	114517	495854	477005	-1	476993	7				2	3	5	phaseINVFAce	phaseXPface	18	NF04	891252	890952	891252	890919	l	890919	889392	890919	889375	1527
GofDak_1024-768_new	16	1	33	<?xml version="1.0"?>\n<Clock xmlns:dt="urn:schemas-microsoft-com:datatypes"><Description dt:dt="string">E-Prime Primary Realtime Clock</Description><StartTime><Timestamp dt:dt="int">0</Timestamp><DateUtc dt:dt="string">2017-06-21T12:25:02Z</DateUtc></StartTime><FrequencyChanges><FrequencyChange><Frequency dt:dt="r8">3312958</Frequency><Timestamp dt:dt="r8">35989728127</Timestamp><Current dt:dt="…	75.029	2453274	2449774	2453274	2449764	1	right	1630642732	06-21-2017	14:25:02	12:25:02	female	114517	15318	-1	15298	129284	114546	-1	114517	495854	477005	-1	476993	7				2	3	5	phaseINVFAce	phaseXPface	19	NF01	894850	894550	894850	894546	d	894546	892885	894546	892879	1661
GofDak_1024-768_new	16	1	33	<?xml version="1.0"?>\n<Clock xmlns:dt="urn:schemas-microsoft-com:datatypes"><Description dt:dt="string">E-Prime Primary Realtime Clock</Description><StartTime><Timestamp dt:dt="int">0</Timestamp><DateUtc dt:dt="string">2017-06-21T12:25:02Z</DateUtc></StartTime><FrequencyChanges><FrequencyChange><Frequency dt:dt="r8">3312958</Frequency><Timestamp dt:dt="r8">35989728127</Timestamp><Current dt:dt="…	75.029	2453274	2449774	2453274	2449764	1	right	1630642732	06-21-2017	14:25:02	12:25:02	female	114517	15318	-1	15298	129284	114546	-1	114517	495854	477005	-1	476993	7				2	3	5	phaseINVFAce	phaseXPface	20	NF106	898369	898069	898369	898066	l	898066	896256	898066	896239	1810
GofDak_1024-768_new	16	1	33	<?xml version="1.0"?>\n<Clock xmlns:dt="urn:schemas-microsoft-com:datatypes"><Description dt:dt="string">E-Prime Primary Realtime Clock</Description><StartTime><Timestamp dt:dt="int">0</Timestamp><DateUtc dt:dt="string">2017-06-21T12:25:02Z</DateUtc></StartTime><FrequencyChanges><FrequencyChange><Frequency dt:dt="r8">3312958</Frequency><Timestamp dt:dt="r8">35989728127</Timestamp><Current dt:dt="…	75.029	2453274	2449774	2453274	2449764	1	right	1630642732	06-21-2017	14:25:02	12:25:02	female	114517	15318	-1	15298	129284	114546	-1	114517	495854	477005	-1	476993	8				1	3	6	phaseUPFAce	phaseXPface	1	NM04	902008	901708	902008	901697	d	901697	899948	901697	899935	1749
GofDak_1024-768_new	16	1	33	<?xml version="1.0"?>\n<Clock xmlns:dt="urn:schemas-microsoft-com:datatypes"><Description dt:dt="string">E-Prime Primary Realtime Clock</Description><StartTime><Timestamp dt:dt="int">0</Timestamp><DateUtc dt:dt="string">2017-06-21T12:25:02Z</DateUtc></StartTime><FrequencyChanges><FrequencyChange><Frequency dt:dt="r8">3312958</Frequency><Timestamp dt:dt="r8">35989728127</Timestamp><Current dt:dt="…	75.029	2453274	2449774	2453274	2449764	1	right	1630642732	06-21-2017	14:25:02	12:25:02	female	114517	15318	-1	15298	129284	114546	-1	114517	495854	477005	-1	476993	8				1	3	6	phaseUPFAce	phaseXPface	2	NM09	906766	906466	906766	906458	d	906458	904520	906458	904503	1938
GofDak_1024-768_new	16	1	33	<?xml version="1.0"?>\n<Clock xmlns:dt="urn:schemas-microsoft-com:datatypes"><Description dt:dt="string">E-Prime Primary Realtime Clock</Description><StartTime><Timestamp dt:dt="int">0</Timestamp><DateUtc dt:dt="string">2017-06-21T12:25:02Z</DateUtc></StartTime><FrequencyChanges><FrequencyChange><Frequency dt:dt="r8">3312958</Frequency><Timestamp dt:dt="r8">35989728127</Timestamp><Current dt:dt="…	75.029	2453274	2449774	2453274	2449764	1	right	1630642732	06-21-2017	14:25:02	12:25:02	female	114517	15318	-1	15298	129284	114546	-1	114517	495854	477005	-1	476993	8				1	3	6	phaseUPFAce	phaseXPface	3	NF11	910458	910158	910458	910154	d	910154	908412	910154	908398	1742
GofDak_1024-768_new	16	1	33	<?xml version="1.0"?>\n<Clock xmlns:dt="urn:schemas-microsoft-com:datatypes"><Description dt:dt="string">E-Prime Primary Realtime Clock</Description><StartTime><Timestamp dt:dt="int">0</Timestamp><DateUtc dt:dt="string">2017-06-21T12:25:02Z</DateUtc></StartTime><FrequencyChanges><FrequencyChange><Frequency dt:dt="r8">3312958</Frequency><Timestamp dt:dt="r8">35989728127</Timestamp><Current dt:dt="…	75.029	2453274	2449774	2453274	2449764	1	right	1630642732	06-21-2017	14:25:02	12:25:02	female	114517	15318	-1	15298	129284	114546	-1	114517	495854	477005	-1	476993	8				1	3	6	phaseUPFAce	phaseXPface	4	NM03	914949	914649	914949	914635	l	914635	912677	914635	912662	1958
GofDak_1024-768_new	16	1	33	<?xml version="1.0"?>\n<Clock xmlns:dt="urn:schemas-microsoft-com:datatypes"><Description dt:dt="string">E-Prime Primary Realtime Clock</Description><StartTime><Timestamp dt:dt="int">0</Timestamp><DateUtc dt:dt="string">2017-06-21T12:25:02Z</DateUtc></StartTime><FrequencyChanges><FrequencyChange><Frequency dt:dt="r8">3312958</Frequency><Timestamp dt:dt="r8">35989728127</Timestamp><Current dt:dt="…	75.029	2453274	2449774	2453274	2449764	1	right	1630642732	06-21-2017	14:25:02	12:25:02	female	114517	15318	-1	15298	129284	114546	-1	114517	495854	477005	-1	476993	8				1	3	6	phaseUPFAce	phaseXPface	5	NF27	918521	918221	918521	918211	l	918211	916475	918211	916462	1736
GofDak_1024-768_new	16	1	33	<?xml version="1.0"?>\n<Clock xmlns:dt="urn:schemas-microsoft-com:datatypes"><Description dt:dt="string">E-Prime Primary Realtime Clock</Description><StartTime><Timestamp dt:dt="int">0</Timestamp><DateUtc dt:dt="string">2017-06-21T12:25:02Z</DateUtc></StartTime><FrequencyChanges><FrequencyChange><Frequency dt:dt="r8">3312958</Frequency><Timestamp dt:dt="r8">35989728127</Timestamp><Current dt:dt="…	75.029	2453274	2449774	2453274	2449764	1	right	1630642732	06-21-2017	14:25:02	12:25:02	female	114517	15318	-1	15298	129284	114546	-1	114517	495854	477005	-1	476993	8				1	3	6	phaseUPFAce	phaseXPface	6	NM10	922386	922086	922386	922083	d	922083	920274	922083	920262	1809
GofDak_1024-768_new	16	1	33	<?xml version="1.0"?>\n<Clock xmlns:dt="urn:schemas-microsoft-com:datatypes"><Description dt:dt="string">E-Prime Primary Realtime Clock</Description><StartTime><Timestamp dt:dt="int">0</Timestamp><DateUtc dt:dt="string">2017-06-21T12:25:02Z</DateUtc></StartTime><FrequencyChanges><FrequencyChange><Frequency dt:dt="r8">3312958</Frequency><Timestamp dt:dt="r8">35989728127</Timestamp><Current dt:dt="…	75.029	2453274	2449774	2453274	2449764	1	right	1630642732	06-21-2017	14:25:02	12:25:02	female	114517	15318	-1	15298	129284	114546	-1	114517	495854	477005	-1	476993	8				1	3	6	phaseUPFAce	phaseXPface	7	NM03	926078	925778	926078	925763	d	925763	923979	925763	923965	1784
GofDak_1024-768_new	16	1	33	<?xml version="1.0"?>\n<Clock xmlns:dt="urn:schemas-microsoft-com:datatypes"><Description dt:dt="string">E-Prime Primary Realtime Clock</Description><StartTime><Timestamp dt:dt="int">0</Timestamp><DateUtc dt:dt="string">2017-06-21T12:25:02Z</DateUtc></StartTime><FrequencyChanges><FrequencyChange><Frequency dt:dt="r8">3312958</Frequency><Timestamp dt:dt="r8">35989728127</Timestamp><Current dt:dt="…	75.029	2453274	2449774	2453274	2449764	1	right	1630642732	06-21-2017	14:25:02	12:25:02	female	114517	15318	-1	15298	129284	114546	-1	114517	495854	477005	-1	476993	8				1	3	6	phaseUPFAce	phaseXPface	8	NM02	929544	929244	929544	929234	d	929234	927444	929234	927437	1790
GofDak_1024-768_new	16	1	33	<?xml version="1.0"?>\n<Clock xmlns:dt="urn:schemas-microsoft-com:datatypes"><Description dt:dt="string">E-Prime Primary Realtime Clock</Description><StartTime><Timestamp dt:dt="int">0</Timestamp><DateUtc dt:dt="string">2017-06-21T12:25:02Z</DateUtc></StartTime><FrequencyChanges><FrequencyChange><Frequency dt:dt="r8">3312958</Frequency><Timestamp dt:dt="r8">35989728127</Timestamp><Current dt:dt="…	75.029	2453274	2449774	2453274	2449764	1	right	1630642732	06-21-2017	14:25:02	12:25:02	female	114517	15318	-1	15298	129284	114546	-1	114517	495854	477005	-1	476993	8				1	3	6	phaseUPFAce	phaseXPface	9	NF11	934275	933975	934275	933964	l	933964	932282	933964	932277	1682
GofDak_1024-768_new	16	1	33	<?xml version="1.0"?>\n<Clock xmlns:dt="urn:schemas-microsoft-com:datatypes"><Description dt:dt="string">E-Prime Primary Realtime Clock</Description><StartTime><Timestamp dt:dt="int">0</Timestamp><DateUtc dt:dt="string">2017-06-21T12:25:02Z</DateUtc></StartTime><FrequencyChanges><FrequencyChange><Frequency dt:dt="r8">3312958</Frequency><Timestamp dt:dt="r8">35989728127</Timestamp><Current dt:dt="…	75.029	2453274	2449774	2453274	2449764	1	right	1630642732	06-21-2017	14:25:02	12:25:02	female	114517	15318	-1	15298	129284	114546	-1	114517	495854	477005	-1	476993	8				1	3	6	phaseUPFAce	phaseXPface	10	NM02	937994	937694	937994	937691	d	937691	935828	937691	935821	1863
GofDak_1024-768_new	16	1	33	<?xml version="1.0"?>\n<Clock xmlns:dt="urn:schemas-microsoft-com:datatypes"><Description dt:dt="string">E-Prime Primary Realtime Clock</Description><StartTime><Timestamp dt:dt="int">0</Timestamp><DateUtc dt:dt="string">2017-06-21T12:25:02Z</DateUtc></StartTime><FrequencyChanges><FrequencyChange><Frequency dt:dt="r8">3312958</Frequency><Timestamp dt:dt="r8">35989728127</Timestamp><Current dt:dt="…	75.029	2453274	2449774	2453274	2449764	1	right	1630642732	06-21-2017	14:25:02	12:25:02	female	114517	15318	-1	15298	129284	114546	-1	114517	495854	477005	-1	476993	8				1	3	6	phaseUPFAce	phaseXPface	11	NM10	941979	941679	941979	941675	l	941675	939946	941675	939932	1729
GofDak_1024-768_new	16	1	33	<?xml version="1.0"?>\n<Clock xmlns:dt="urn:schemas-microsoft-com:datatypes"><Description dt:dt="string">E-Prime Primary Realtime Clock</Description><StartTime><Timestamp dt:dt="int">0</Timestamp><DateUtc dt:dt="string">2017-06-21T12:25:02Z</DateUtc></StartTime><FrequencyChanges><FrequencyChange><Frequency dt:dt="r8">3312958</Frequency><Timestamp dt:dt="r8">35989728127</Timestamp><Current dt:dt="…	75.029	2453274	2449774	2453274	2449764	1	right	1630642732	06-21-2017	14:25:02	12:25:02	female	114517	15318	-1	15298	129284	114546	-1	114517	495854	477005	-1	476993	8				1	3	6	phaseUPFAce	phaseXPface	12	NF27	945177	944877	945177	944866	l	944866	943305	944866	943292	1561
GofDak_1024-768_new	16	1	33	<?xml version="1.0"?>\n<Clock xmlns:dt="urn:schemas-microsoft-com:datatypes"><Description dt:dt="string">E-Prime Primary Realtime Clock</Description><StartTime><Timestamp dt:dt="int">0</Timestamp><DateUtc dt:dt="string">2017-06-21T12:25:02Z</DateUtc></StartTime><FrequencyChanges><FrequencyChange><Frequency dt:dt="r8">3312958</Frequency><Timestamp dt:dt="r8">35989728127</Timestamp><Current dt:dt="…	75.029	2453274	2449774	2453274	2449764	1	right	1630642732	06-21-2017	14:25:02	12:25:02	female	114517	15318	-1	15298	129284	114546	-1	114517	495854	477005	-1	476993	8				1	3	6	phaseUPFAce	phaseXPface	13	NF11	948430	948130	948430	948119	d	948119	946517	948119	946508	1602
GofDak_1024-768_new	16	1	33	<?xml version="1.0"?>\n<Clock xmlns:dt="urn:schemas-microsoft-com:datatypes"><Description dt:dt="string">E-Prime Primary Realtime Clock</Description><StartTime><Timestamp dt:dt="int">0</Timestamp><DateUtc dt:dt="string">2017-06-21T12:25:02Z</DateUtc></StartTime><FrequencyChanges><FrequencyChange><Frequency dt:dt="r8">3312958</Frequency><Timestamp dt:dt="r8">35989728127</Timestamp><Current dt:dt="…	75.029	2453274	2449774	2453274	2449764	1	right	1630642732	06-21-2017	14:25:02	12:25:02	female	114517	15318	-1	15298	129284	114546	-1	114517	495854	477005	-1	476993	8				1	3	6	phaseUPFAce	phaseXPface	14	NF106	951562	951262	951562	951247	d	951247	949729	951247	949724	1518
GofDak_1024-768_new	16	1	33	<?xml version="1.0"?>\n<Clock xmlns:dt="urn:schemas-microsoft-com:datatypes"><Description dt:dt="string">E-Prime Primary Realtime Clock</Description><StartTime><Timestamp dt:dt="int">0</Timestamp><DateUtc dt:dt="string">2017-06-21T12:25:02Z</DateUtc></StartTime><FrequencyChanges><FrequencyChange><Frequency dt:dt="r8">3312958</Frequency><Timestamp dt:dt="r8">35989728127</Timestamp><Current dt:dt="…	75.029	2453274	2449774	2453274	2449764	1	right	1630642732	06-21-2017	14:25:02	12:25:02	female	114517	15318	-1	15298	129284	114546	-1	114517	495854	477005	-1	476993	8				1	3	6	phaseUPFAce	phaseXPface	15	NM02	955080	954780	955080	954778	l	954778	953034	954778	953020	1744
GofDak_1024-768_new	16	1	33	<?xml version="1.0"?>\n<Clock xmlns:dt="urn:schemas-microsoft-com:datatypes"><Description dt:dt="string">E-Prime Primary Realtime Clock</Description><StartTime><Timestamp dt:dt="int">0</Timestamp><DateUtc dt:dt="string">2017-06-21T12:25:02Z</DateUtc></StartTime><FrequencyChanges><FrequencyChange><Frequency dt:dt="r8">3312958</Frequency><Timestamp dt:dt="r8">35989728127</Timestamp><Current dt:dt="…	75.029	2453274	2449774	2453274	2449764	1	right	1630642732	06-21-2017	14:25:02	12:25:02	female	114517	15318	-1	15298	129284	114546	-1	114517	495854	477005	-1	476993	8				1	3	6	phaseUPFAce	phaseXPface	16	NF11	958519	958219	958519	958205	d	958205	956420	958205	956411	1785
GofDak_1024-768_new	16	1	33	<?xml version="1.0"?>\n<Clock xmlns:dt="urn:schemas-microsoft-com:datatypes"><Description dt:dt="string">E-Prime Primary Realtime Clock</Description><StartTime><Timestamp dt:dt="int">0</Timestamp><DateUtc dt:dt="string">2017-06-21T12:25:02Z</DateUtc></StartTime><FrequencyChanges><FrequencyChange><Frequency dt:dt="r8">3312958</Frequency><Timestamp dt:dt="r8">35989728127</Timestamp><Current dt:dt="…	75.029	2453274	2449774	2453274	2449764	1	right	1630642732	06-21-2017	14:25:02	12:25:02	female	114517	15318	-1	15298	129284	114546	-1	114517	495854	477005	-1	476993	8				1	3	6	phaseUPFAce	phaseXPface	17	NM02	962198	961898	962198	961886	l	961886	959938	961886	959923	1948
GofDak_1024-768_new	16	1	33	<?xml version="1.0"?>\n<Clock xmlns:dt="urn:schemas-microsoft-com:datatypes"><Description dt:dt="string">E-Prime Primary Realtime Clock</Description><StartTime><Timestamp dt:dt="int">0</Timestamp><DateUtc dt:dt="string">2017-06-21T12:25:02Z</DateUtc></StartTime><FrequencyChanges><FrequencyChange><Frequency dt:dt="r8">3312958</Frequency><Timestamp dt:dt="r8">35989728127</Timestamp><Current dt:dt="…	75.029	2453274	2449774	2453274	2449764	1	right	1630642732	06-21-2017	14:25:02	12:25:02	female	114517	15318	-1	15298	129284	114546	-1	114517	495854	477005	-1	476993	8				1	3	6	phaseUPFAce	phaseXPface	18	NM13	965450	965150	965450	965143	d	965143	963457	965143	963443	1686
GofDak_1024-768_new	16	1	33	<?xml version="1.0"?>\n<Clock xmlns:dt="urn:schemas-microsoft-com:datatypes"><Description dt:dt="string">E-Prime Primary Realtime Clock</Description><StartTime><Timestamp dt:dt="int">0</Timestamp><DateUtc dt:dt="string">2017-06-21T12:25:02Z</DateUtc></StartTime><FrequencyChanges><FrequencyChange><Frequency dt:dt="r8">3312958</Frequency><Timestamp dt:dt="r8">35989728127</Timestamp><Current dt:dt="…	75.029	2453274	2449774	2453274	2449764	1	right	1630642732	06-21-2017	14:25:02	12:25:02	female	114517	15318	-1	15298	129284	114546	-1	114517	495854	477005	-1	476993	8				1	3	6	phaseUPFAce	phaseXPface	19	NF106	969168	968868	969168	968855	l	968855	967082	968855	967075	1773
GofDak_1024-768_new	16	1	33	<?xml version="1.0"?>\n<Clock xmlns:dt="urn:schemas-microsoft-com:datatypes"><Description dt:dt="string">E-Prime Primary Realtime Clock</Description><StartTime><Timestamp dt:dt="int">0</Timestamp><DateUtc dt:dt="string">2017-06-21T12:25:02Z</DateUtc></StartTime><FrequencyChanges><FrequencyChange><Frequency dt:dt="r8">3312958</Frequency><Timestamp dt:dt="r8">35989728127</Timestamp><Current dt:dt="…	75.029	2453274	2449774	2453274	2449764	1	right	1630642732	06-21-2017	14:25:02	12:25:02	female	114517	15318	-1	15298	129284	114546	-1	114517	495854	477005	-1	476993	8				1	3	6	phaseUPFAce	phaseXPface	20	NF06	972860	972560	972860	972544	l	972544	970601	972544	970595	1943
GofDak_1024-768_new	16	1	33	<?xml version="1.0"?>\n<Clock xmlns:dt="urn:schemas-microsoft-com:datatypes"><Description dt:dt="string">E-Prime Primary Realtime Clock</Description><StartTime><Timestamp dt:dt="int">0</Timestamp><DateUtc dt:dt="string">2017-06-21T12:25:02Z</DateUtc></StartTime><FrequencyChanges><FrequencyChange><Frequency dt:dt="r8">3312958</Frequency><Timestamp dt:dt="r8">35989728127</Timestamp><Current dt:dt="…	75.029	2453274	2449774	2453274	2449764	1	right	1630642732	06-21-2017	14:25:02	12:25:02	female	114517	15318	-1	15298	129284	114546	-1	114517	495854	477005	-1	476993	9				2	4	7	phaseINVFAce	phaseXPface	1	NF04	1000249	999949	1000249	999944	l	999944	998123	999944	998110	1821
GofDak_1024-768_new	16	1	33	<?xml version="1.0"?>\n<Clock xmlns:dt="urn:schemas-microsoft-com:datatypes"><Description dt:dt="string">E-Prime Primary Realtime Clock</Description><StartTime><Timestamp dt:dt="int">0</Timestamp><DateUtc dt:dt="string">2017-06-21T12:25:02Z</DateUtc></StartTime><FrequencyChanges><FrequencyChange><Frequency dt:dt="r8">3312958</Frequency><Timestamp dt:dt="r8">35989728127</Timestamp><Current dt:dt="…	75.029	2453274	2449774	2453274	2449764	1	right	1630642732	06-21-2017	14:25:02	12:25:02	female	114517	15318	-1	15298	129284	114546	-1	114517	495854	477005	-1	476993	9				2	4	7	phaseINVFAce	phaseXPface	2	NF105	1004288	1003988	1004288	1003986	l	1003986	1002055	1003986	1002049	1931
GofDak_1024-768_new	16	1	33	<?xml version="1.0"?>\n<Clock xmlns:dt="urn:schemas-microsoft-com:datatypes"><Description dt:dt="string">E-Prime Primary Realtime Clock</Description><StartTime><Timestamp dt:dt="int">0</Timestamp><DateUtc dt:dt="string">2017-06-21T12:25:02Z</DateUtc></StartTime><FrequencyChanges><FrequencyChange><Frequency dt:dt="r8">3312958</Frequency><Timestamp dt:dt="r8">35989728127</Timestamp><Current dt:dt="…	75.029	2453274	2449774	2453274	2449764	1	right	1630642732	06-21-2017	14:25:02	12:25:02	female	114517	15318	-1	15298	129284	114546	-1	114517	495854	477005	-1	476993	9				2	4	7	phaseINVFAce	phaseXPface	3	NM13	1007713	1007413	1007713	1007385	d	1007385	1005627	1007385	1005617	1758
GofDak_1024-768_new	16	1	33	<?xml version="1.0"?>\n<Clock xmlns:dt="urn:schemas-microsoft-com:datatypes"><Description dt:dt="string">E-Prime Primary Realtime Clock</Description><StartTime><Timestamp dt:dt="int">0</Timestamp><DateUtc dt:dt="string">2017-06-21T12:25:02Z</DateUtc></StartTime><FrequencyChanges><FrequencyChange><Frequency dt:dt="r8">3312958</Frequency><Timestamp dt:dt="r8">35989728127</Timestamp><Current dt:dt="…	75.029	2453274	2449774	2453274	2449764	1	right	1630642732	06-21-2017	14:25:02	12:25:02	female	114517	15318	-1	15298	129284	114546	-1	114517	495854	477005	-1	476993	9				2	4	7	phaseINVFAce	phaseXPface	4	NF11	1011125	1010825	1011125	1010812	d	1010812	1009039	1010812	1009032	1773
GofDak_1024-768_new	16	1	33	<?xml version="1.0"?>\n<Clock xmlns:dt="urn:schemas-microsoft-com:datatypes"><Description dt:dt="string">E-Prime Primary Realtime Clock</Description><StartTime><Timestamp dt:dt="int">0</Timestamp><DateUtc dt:dt="string">2017-06-21T12:25:02Z</DateUtc></StartTime><FrequencyChanges><FrequencyChange><Frequency dt:dt="r8">3312958</Frequency><Timestamp dt:dt="r8">35989728127</Timestamp><Current dt:dt="…	75.029	2453274	2449774	2453274	2449764	1	right	1630642732	06-21-2017	14:25:02	12:25:02	female	114517	15318	-1	15298	129284	114546	-1	114517	495854	477005	-1	476993	9				2	4	7	phaseINVFAce	phaseXPface	5	NM05	1014884	1014584	1014884	1014582	d	1014582	1012585	1014582	1012568	1997
GofDak_1024-768_new	16	1	33	<?xml version="1.0"?>\n<Clock xmlns:dt="urn:schemas-microsoft-com:datatypes"><Description dt:dt="string">E-Prime Primary Realtime Clock</Description><StartTime><Timestamp dt:dt="int">0</Timestamp><DateUtc dt:dt="string">2017-06-21T12:25:02Z</DateUtc></StartTime><FrequencyChanges><FrequencyChange><Frequency dt:dt="r8">3312958</Frequency><Timestamp dt:dt="r8">35989728127</Timestamp><Current dt:dt="…	75.029	2453274	2449774	2453274	2449764	1	right	1630642732	06-21-2017	14:25:02	12:25:02	female	114517	15318	-1	15298	129284	114546	-1	114517	495854	477005	-1	476993	9				2	4	7	phaseINVFAce	phaseXPface	6	NM04	1018589	1018289	1018589	1018285	l	1018285	1016316	1018285	1016304	1969
GofDak_1024-768_new	16	1	33	<?xml version="1.0"?>\n<Clock xmlns:dt="urn:schemas-microsoft-com:datatypes"><Description dt:dt="string">E-Prime Primary Realtime Clock</Description><StartTime><Timestamp dt:dt="int">0</Timestamp><DateUtc dt:dt="string">2017-06-21T12:25:02Z</DateUtc></StartTime><FrequencyChanges><FrequencyChange><Frequency dt:dt="r8">3312958</Frequency><Timestamp dt:dt="r8">35989728127</Timestamp><Current dt:dt="…	75.029	2453274	2449774	2453274	2449764	1	right	1630642732	06-21-2017	14:25:02	12:25:02	female	114517	15318	-1	15298	129284	114546	-1	114517	495854	477005	-1	476993	9				2	4	7	phaseINVFAce	phaseXPface	7	NF105	1022134	1021834	1022134	1021820	l	1021820	1019982	1021820	1019976	1838
GofDak_1024-768_new	16	1	33	<?xml version="1.0"?>\n<Clock xmlns:dt="urn:schemas-microsoft-com:datatypes"><Description dt:dt="string">E-Prime Primary Realtime Clock</Description><StartTime><Timestamp dt:dt="int">0</Timestamp><DateUtc dt:dt="string">2017-06-21T12:25:02Z</DateUtc></StartTime><FrequencyChanges><FrequencyChange><Frequency dt:dt="r8">3312958</Frequency><Timestamp dt:dt="r8">35989728127</Timestamp><Current dt:dt="…	75.029	2453274	2449774	2453274	2449764	1	right	1630642732	06-21-2017	14:25:02	12:25:02	female	114517	15318	-1	15298	129284	114546	-1	114517	495854	477005	-1	476993	9				2	4	7	phaseINVFAce	phaseXPface	8	NM05	1025320	1025020	1025320	1025017	d	1025017	1023514	1025017	1023503	1503
GofDak_1024-768_new	16	1	33	<?xml version="1.0"?>\n<Clock xmlns:dt="urn:schemas-microsoft-com:datatypes"><Description dt:dt="string">E-Prime Primary Realtime Clock</Description><StartTime><Timestamp dt:dt="int">0</Timestamp><DateUtc dt:dt="string">2017-06-21T12:25:02Z</DateUtc></StartTime><FrequencyChanges><FrequencyChange><Frequency dt:dt="r8">3312958</Frequency><Timestamp dt:dt="r8">35989728127</Timestamp><Current dt:dt="…	75.029	2453274	2449774	2453274	2449764	1	right	1630642732	06-21-2017	14:25:02	12:25:02	female	114517	15318	-1	15298	129284	114546	-1	114517	495854	477005	-1	476993	9				2	4	7	phaseINVFAce	phaseXPface	9	NF06	1028505	1028205	1028505	1028200	l	1028200	1026552	1028200	1026535	1648
GofDak_1024-768_new	16	1	33	<?xml version="1.0"?>\n<Clock xmlns:dt="urn:schemas-microsoft-com:datatypes"><Description dt:dt="string">E-Prime Primary Realtime Clock</Description><StartTime><Timestamp dt:dt="int">0</Timestamp><DateUtc dt:dt="string">2017-06-21T12:25:02Z</DateUtc></StartTime><FrequencyChanges><FrequencyChange><Frequency dt:dt="r8">3312958</Frequency><Timestamp dt:dt="r8">35989728127</Timestamp><Current dt:dt="…	75.029	2453274	2449774	2453274	2449764	1	right	1630642732	06-21-2017	14:25:02	12:25:02	female	114517	15318	-1	15298	129284	114546	-1	114517	495854	477005	-1	476993	9				2	4	7	phaseINVFAce	phaseXPface	10	NM101	1031970	1031670	1031970	1031663	l	1031663	1029858	1031663	1029847	1805
GofDak_1024-768_new	16	1	33	<?xml version="1.0"?>\n<Clock xmlns:dt="urn:schemas-microsoft-com:datatypes"><Description dt:dt="string">E-Prime Primary Realtime Clock</Description><StartTime><Timestamp dt:dt="int">0</Timestamp><DateUtc dt:dt="string">2017-06-21T12:25:02Z</DateUtc></StartTime><FrequencyChanges><FrequencyChange><Frequency dt:dt="r8">3312958</Frequency><Timestamp dt:dt="r8">35989728127</Timestamp><Current dt:dt="…	75.029	2453274	2449774	2453274	2449764	1	right	1630642732	06-21-2017	14:25:02	12:25:02	female	114517	15318	-1	15298	129284	114546	-1	114517	495854	477005	-1	476993	9				2	4	7	phaseINVFAce	phaseXPface	11	NF27	1035409	1035109	1035409	1035098	l	1035098	1033336	1035098	1033327	1762
GofDak_1024-768_new	16	1	33	<?xml version="1.0"?>\n<Clock xmlns:dt="urn:schemas-microsoft-com:datatypes"><Description dt:dt="string">E-Prime Primary Realtime Clock</Description><StartTime><Timestamp dt:dt="int">0</Timestamp><DateUtc dt:dt="string">2017-06-21T12:25:02Z</DateUtc></StartTime><FrequencyChanges><FrequencyChange><Frequency dt:dt="r8">3312958</Frequency><Timestamp dt:dt="r8">35989728127</Timestamp><Current dt:dt="…	75.029	2453274	2449774	2453274	2449764	1	right	1630642732	06-21-2017	14:25:02	12:25:02	female	114517	15318	-1	15298	129284	114546	-1	114517	495854	477005	-1	476993	9				2	4	7	phaseINVFAce	phaseXPface	12	NM21	1038821	1038521	1038821	1038518	d	1038518	1036815	1038518	1036799	1703
GofDak_1024-768_new	16	1	33	<?xml version="1.0"?>\n<Clock xmlns:dt="urn:schemas-microsoft-com:datatypes"><Description dt:dt="string">E-Prime Primary Realtime Clock</Description><StartTime><Timestamp dt:dt="int">0</Timestamp><DateUtc dt:dt="string">2017-06-21T12:25:02Z</DateUtc></StartTime><FrequencyChanges><FrequencyChange><Frequency dt:dt="r8">3312958</Frequency><Timestamp dt:dt="r8">35989728127</Timestamp><Current dt:dt="…	75.029	2453274	2449774	2453274	2449764	1	right	1630642732	06-21-2017	14:25:02	12:25:02	female	114517	15318	-1	15298	129284	114546	-1	114517	495854	477005	-1	476993	9				2	4	7	phaseINVFAce	phaseXPface	13	NM09	1042660	1042360	1042660	1042346	l	1042346	1040520	1042346	1040503	1826
GofDak_1024-768_new	16	1	33	<?xml version="1.0"?>\n<Clock xmlns:dt="urn:schemas-microsoft-com:datatypes"><Description dt:dt="string">E-Prime Primary Realtime Clock</Description><StartTime><Timestamp dt:dt="int">0</Timestamp><DateUtc dt:dt="string">2017-06-21T12:25:02Z</DateUtc></StartTime><FrequencyChanges><FrequencyChange><Frequency dt:dt="r8">3312958</Frequency><Timestamp dt:dt="r8">35989728127</Timestamp><Current dt:dt="…	75.029	2453274	2449774	2453274	2449764	1	right	1630642732	06-21-2017	14:25:02	12:25:02	female	114517	15318	-1	15298	129284	114546	-1	114517	495854	477005	-1	476993	9				2	4	7	phaseINVFAce	phaseXPface	14	NM13	1045818	1045518	1045818	1045513	l	1045513	1043959	1045513	1043942	1554
GofDak_1024-768_new	16	1	33	<?xml version="1.0"?>\n<Clock xmlns:dt="urn:schemas-microsoft-com:datatypes"><Description dt:dt="string">E-Prime Primary Realtime Clock</Description><StartTime><Timestamp dt:dt="int">0</Timestamp><DateUtc dt:dt="string">2017-06-21T12:25:02Z</DateUtc></StartTime><FrequencyChanges><FrequencyChange><Frequency dt:dt="r8">3312958</Frequency><Timestamp dt:dt="r8">35989728127</Timestamp><Current dt:dt="…	75.029	2453274	2449774	2453274	2449764	1	right	1630642732	06-21-2017	14:25:02	12:25:02	female	114517	15318	-1	15298	129284	114546	-1	114517	495854	477005	-1	476993	9				2	4	7	phaseINVFAce	phaseXPface	15	NM13	1051110	1050810	1051110	1050801	d	1050801	1049237	1050801	1049222	1564
GofDak_1024-768_new	16	1	33	<?xml version="1.0"?>\n<Clock xmlns:dt="urn:schemas-microsoft-com:datatypes"><Description dt:dt="string">E-Prime Primary Realtime Clock</Description><StartTime><Timestamp dt:dt="int">0</Timestamp><DateUtc dt:dt="string">2017-06-21T12:25:02Z</DateUtc></StartTime><FrequencyChanges><FrequencyChange><Frequency dt:dt="r8">3312958</Frequency><Timestamp dt:dt="r8">35989728127</Timestamp><Current dt:dt="…	75.029	2453274	2449774	2453274	2449764	1	right	1630642732	06-21-2017	14:25:02	12:25:02	female	114517	15318	-1	15298	129284	114546	-1	114517	495854	477005	-1	476993	9				2	4	7	phaseINVFAce	phaseXPface	16	NF06	1054668	1054368	1054668	1054359	d	1054359	1052409	1054359	1052398	1950
GofDak_1024-768_new	16	1	33	<?xml version="1.0"?>\n<Clock xmlns:dt="urn:schemas-microsoft-com:datatypes"><Description dt:dt="string">E-Prime Primary Realtime Clock</Description><StartTime><Timestamp dt:dt="int">0</Timestamp><DateUtc dt:dt="string">2017-06-21T12:25:02Z</DateUtc></StartTime><FrequencyChanges><FrequencyChange><Frequency dt:dt="r8">3312958</Frequency><Timestamp dt:dt="r8">35989728127</Timestamp><Current dt:dt="…	75.029	2453274	2449774	2453274	2449764	1	right	1630642732	06-21-2017	14:25:02	12:25:02	female	114517	15318	-1	15298	129284	114546	-1	114517	495854	477005	-1	476993	9				2	4	7	phaseINVFAce	phaseXPface	17	NF106	1057974	1057674	1057974	1057659	l	1057659	1056034	1057659	1056022	1625
GofDak_1024-768_new	16	1	33	<?xml version="1.0"?>\n<Clock xmlns:dt="urn:schemas-microsoft-com:datatypes"><Description dt:dt="string">E-Prime Primary Realtime Clock</Description><StartTime><Timestamp dt:dt="int">0</Timestamp><DateUtc dt:dt="string">2017-06-21T12:25:02Z</DateUtc></StartTime><FrequencyChanges><FrequencyChange><Frequency dt:dt="r8">3312958</Frequency><Timestamp dt:dt="r8">35989728127</Timestamp><Current dt:dt="…	75.029	2453274	2449774	2453274	2449764	1	right	1630642732	06-21-2017	14:25:02	12:25:02	female	114517	15318	-1	15298	129284	114546	-1	114517	495854	477005	-1	476993	9				2	4	7	phaseINVFAce	phaseXPface	18	NF27	1061466	1061166	1061466	1061162	d	1061162	1059566	1061162	1059557	1596
GofDak_1024-768_new	16	1	33	<?xml version="1.0"?>\n<Clock xmlns:dt="urn:schemas-microsoft-com:datatypes"><Description dt:dt="string">E-Prime Primary Realtime Clock</Description><StartTime><Timestamp dt:dt="int">0</Timestamp><DateUtc dt:dt="string">2017-06-21T12:25:02Z</DateUtc></StartTime><FrequencyChanges><FrequencyChange><Frequency dt:dt="r8">3312958</Frequency><Timestamp dt:dt="r8">35989728127</Timestamp><Current dt:dt="…	75.029	2453274	2449774	2453274	2449764	1	right	1630642732	06-21-2017	14:25:02	12:25:02	female	114517	15318	-1	15298	129284	114546	-1	114517	495854	477005	-1	476993	9				2	4	7	phaseINVFAce	phaseXPface	19	NF11	1065038	1064738	1065038	1064724	d	1064724	1062725	1064724	1062717	1999
GofDak_1024-768_new	16	1	33	<?xml version="1.0"?>\n<Clock xmlns:dt="urn:schemas-microsoft-com:datatypes"><Description dt:dt="string">E-Prime Primary Realtime Clock</Description><StartTime><Timestamp dt:dt="int">0</Timestamp><DateUtc dt:dt="string">2017-06-21T12:25:02Z</DateUtc></StartTime><FrequencyChanges><FrequencyChange><Frequency dt:dt="r8">3312958</Frequency><Timestamp dt:dt="r8">35989728127</Timestamp><Current dt:dt="…	75.029	2453274	2449774	2453274	2449764	1	right	1630642732	06-21-2017	14:25:02	12:25:02	female	114517	15318	-1	15298	129284	114546	-1	114517	495854	477005	-1	476993	9				2	4	7	phaseINVFAce	phaseXPface	20	NF109	1068663	1068363	1068663	1068351	l	1068351	1066444	1068351	1066429	1907
GofDak_1024-768_new	16	1	33	<?xml version="1.0"?>\n<Clock xmlns:dt="urn:schemas-microsoft-com:datatypes"><Description dt:dt="string">E-Prime Primary Realtime Clock</Description><StartTime><Timestamp dt:dt="int">0</Timestamp><DateUtc dt:dt="string">2017-06-21T12:25:02Z</DateUtc></StartTime><FrequencyChanges><FrequencyChange><Frequency dt:dt="r8">3312958</Frequency><Timestamp dt:dt="r8">35989728127</Timestamp><Current dt:dt="…	75.029	2453274	2449774	2453274	2449764	1	right	1630642732	06-21-2017	14:25:02	12:25:02	female	114517	15318	-1	15298	129284	114546	-1	114517	495854	477005	-1	476993	10				1	4	8	phaseUPFAce	phaseXPface	1	NF01	1072861	1072561	1072861	1072559	l	1072559	1070642	1072559	1070629	1917
GofDak_1024-768_new	16	1	33	<?xml version="1.0"?>\n<Clock xmlns:dt="urn:schemas-microsoft-com:datatypes"><Description dt:dt="string">E-Prime Primary Realtime Clock</Description><StartTime><Timestamp dt:dt="int">0</Timestamp><DateUtc dt:dt="string">2017-06-21T12:25:02Z</DateUtc></StartTime><FrequencyChanges><FrequencyChange><Frequency dt:dt="r8">3312958</Frequency><Timestamp dt:dt="r8">35989728127</Timestamp><Current dt:dt="…	75.029	2453274	2449774	2453274	2449764	1	right	1630642732	06-21-2017	14:25:02	12:25:02	female	114517	15318	-1	15298	129284	114546	-1	114517	495854	477005	-1	476993	10				1	4	8	phaseUPFAce	phaseXPface	2	NF11	1076207	1075907	1076207	1075899	l	1075899	1074387	1075899	1074381	1512
GofDak_1024-768_new	16	1	33	<?xml version="1.0"?>\n<Clock xmlns:dt="urn:schemas-microsoft-com:datatypes"><Description dt:dt="string">E-Prime Primary Realtime Clock</Description><StartTime><Timestamp dt:dt="int">0</Timestamp><DateUtc dt:dt="string">2017-06-21T12:25:02Z</DateUtc></StartTime><FrequencyChanges><FrequencyChange><Frequency dt:dt="r8">3312958</Frequency><Timestamp dt:dt="r8">35989728127</Timestamp><Current dt:dt="…	75.029	2453274	2449774	2453274	2449764	1	right	1630642732	06-21-2017	14:25:02	12:25:02	female	114517	15318	-1	15298	129284	114546	-1	114517	495854	477005	-1	476993	10				1	4	8	phaseUPFAce	phaseXPface	3	NM13	1079419	1079119	1079419	1079116	l	1079116	1077413	1079116	1077404	1703
GofDak_1024-768_new	16	1	33	<?xml version="1.0"?>\n<Clock xmlns:dt="urn:schemas-microsoft-com:datatypes"><Description dt:dt="string">E-Prime Primary Realtime Clock</Description><StartTime><Timestamp dt:dt="int">0</Timestamp><DateUtc dt:dt="string">2017-06-21T12:25:02Z</DateUtc></StartTime><FrequencyChanges><FrequencyChange><Frequency dt:dt="r8">3312958</Frequency><Timestamp dt:dt="r8">35989728127</Timestamp><Current dt:dt="…	75.029	2453274	2449774	2453274	2449764	1	right	1630642732	06-21-2017	14:25:02	12:25:02	female	114517	15318	-1	15298	129284	114546	-1	114517	495854	477005	-1	476993	10				1	4	8	phaseUPFAce	phaseXPface	4	NM13	1082524	1082224	1082524	1082218	d	1082218	1080691	1082218	1080684	1527
GofDak_1024-768_new	16	1	33	<?xml version="1.0"?>\n<Clock xmlns:dt="urn:schemas-microsoft-com:datatypes"><Description dt:dt="string">E-Prime Primary Realtime Clock</Description><StartTime><Timestamp dt:dt="int">0</Timestamp><DateUtc dt:dt="string">2017-06-21T12:25:02Z</DateUtc></StartTime><FrequencyChanges><FrequencyChange><Frequency dt:dt="r8">3312958</Frequency><Timestamp dt:dt="r8">35989728127</Timestamp><Current dt:dt="…	75.029	2453274	2449774	2453274	2449764	1	right	1630642732	06-21-2017	14:25:02	12:25:02	female	114517	15318	-1	15298	129284	114546	-1	114517	495854	477005	-1	476993	10				1	4	8	phaseUPFAce	phaseXPface	5	NM101	1086096	1085796	1086096	1085783	d	1085783	1083890	1085783	1083876	1893
GofDak_1024-768_new	16	1	33	<?xml version="1.0"?>\n<Clock xmlns:dt="urn:schemas-microsoft-com:datatypes"><Description dt:dt="string">E-Prime Primary Realtime Clock</Description><StartTime><Timestamp dt:dt="int">0</Timestamp><DateUtc dt:dt="string">2017-06-21T12:25:02Z</DateUtc></StartTime><FrequencyChanges><FrequencyChange><Frequency dt:dt="r8">3312958</Frequency><Timestamp dt:dt="r8">35989728127</Timestamp><Current dt:dt="…	75.029	2453274	2449774	2453274	2449764	1	right	1630642732	06-21-2017	14:25:02	12:25:02	female	114517	15318	-1	15298	129284	114546	-1	114517	495854	477005	-1	476993	10				1	4	8	phaseUPFAce	phaseXPface	6	NM13	1089801	1089501	1089801	1089492	d	1089492	1087715	1089492	1087700	1777
GofDak_1024-768_new	16	1	33	<?xml version="1.0"?>\n<Clock xmlns:dt="urn:schemas-microsoft-com:datatypes"><Description dt:dt="string">E-Prime Primary Realtime Clock</Description><StartTime><Timestamp dt:dt="int">0</Timestamp><DateUtc dt:dt="string">2017-06-21T12:25:02Z</DateUtc></StartTime><FrequencyChanges><FrequencyChange><Frequency dt:dt="r8">3312958</Frequency><Timestamp dt:dt="r8">35989728127</Timestamp><Current dt:dt="…	75.029	2453274	2449774	2453274	2449764	1	right	1630642732	06-21-2017	14:25:02	12:25:02	female	114517	15318	-1	15298	129284	114546	-1	114517	495854	477005	-1	476993	10				1	4	8	phaseUPFAce	phaseXPface	7	NF11	1093493	1093193	1093493	1093144	d	1093144	1091514	1093144	1091499	1630
GofDak_1024-768_new	16	1	33	<?xml version="1.0"?>\n<Clock xmlns:dt="urn:schemas-microsoft-com:datatypes"><Description dt:dt="string">E-Prime Primary Realtime Clock</Description><StartTime><Timestamp dt:dt="int">0</Timestamp><DateUtc dt:dt="string">2017-06-21T12:25:02Z</DateUtc></StartTime><FrequencyChanges><FrequencyChange><Frequency dt:dt="r8">3312958</Frequency><Timestamp dt:dt="r8">35989728127</Timestamp><Current dt:dt="…	75.029	2453274	2449774	2453274	2449764	1	right	1630642732	06-21-2017	14:25:02	12:25:02	female	114517	15318	-1	15298	129284	114546	-1	114517	495854	477005	-1	476993	10				1	4	8	phaseUPFAce	phaseXPface	8	NM21	1097012	1096712	1097012	1096700	l	1096700	1094766	1096700	1094755	1934
GofDak_1024-768_new	16	1	33	<?xml version="1.0"?>\n<Clock xmlns:dt="urn:schemas-microsoft-com:datatypes"><Description dt:dt="string">E-Prime Primary Realtime Clock</Description><StartTime><Timestamp dt:dt="int">0</Timestamp><DateUtc dt:dt="string">2017-06-21T12:25:02Z</DateUtc></StartTime><FrequencyChanges><FrequencyChange><Frequency dt:dt="r8">3312958</Frequency><Timestamp dt:dt="r8">35989728127</Timestamp><Current dt:dt="…	75.029	2453274	2449774	2453274	2449764	1	right	1630642732	06-21-2017	14:25:02	12:25:02	female	114517	15318	-1	15298	129284	114546	-1	114517	495854	477005	-1	476993	10				1	4	8	phaseUPFAce	phaseXPface	9	NM04	1100397	1100097	1100397	1100093	l	1100093	1098285	1100093	1098275	1808
GofDak_1024-768_new	16	1	33	<?xml version="1.0"?>\n<Clock xmlns:dt="urn:schemas-microsoft-com:datatypes"><Description dt:dt="string">E-Prime Primary Realtime Clock</Description><StartTime><Timestamp dt:dt="int">0</Timestamp><DateUtc dt:dt="string">2017-06-21T12:25:02Z</DateUtc></StartTime><FrequencyChanges><FrequencyChange><Frequency dt:dt="r8">3312958</Frequency><Timestamp dt:dt="r8">35989728127</Timestamp><Current dt:dt="…	75.029	2453274	2449774	2453274	2449764	1	right	1630642732	06-21-2017	14:25:02	12:25:02	female	114517	15318	-1	15298	129284	114546	-1	114517	495854	477005	-1	476993	10				1	4	8	phaseUPFAce	phaseXPface	10	NF106	1103796	1103496	1103796	1103487	l	1103487	1101497	1103487	1101491	1990
GofDak_1024-768_new	16	1	33	<?xml version="1.0"?>\n<Clock xmlns:dt="urn:schemas-microsoft-com:datatypes"><Description dt:dt="string">E-Prime Primary Realtime Clock</Description><StartTime><Timestamp dt:dt="int">0</Timestamp><DateUtc dt:dt="string">2017-06-21T12:25:02Z</DateUtc></StartTime><FrequencyChanges><FrequencyChange><Frequency dt:dt="r8">3312958</Frequency><Timestamp dt:dt="r8">35989728127</Timestamp><Current dt:dt="…	75.029	2453274	2449774	2453274	2449764	1	right	1630642732	06-21-2017	14:25:02	12:25:02	female	114517	15318	-1	15298	129284	114546	-1	114517	495854	477005	-1	476993	10				1	4	8	phaseUPFAce	phaseXPface	11	NF11	1106901	1106601	1106901	1106588	d	1106588	1104975	1106588	1104963	1613
GofDak_1024-768_new	16	1	33	<?xml version="1.0"?>\n<Clock xmlns:dt="urn:schemas-microsoft-com:datatypes"><Description dt:dt="string">E-Prime Primary Realtime Clock</Description><StartTime><Timestamp dt:dt="int">0</Timestamp><DateUtc dt:dt="string">2017-06-21T12:25:02Z</DateUtc></StartTime><FrequencyChanges><FrequencyChange><Frequency dt:dt="r8">3312958</Frequency><Timestamp dt:dt="r8">35989728127</Timestamp><Current dt:dt="…	75.029	2453274	2449774	2453274	2449764	1	right	1630642732	06-21-2017	14:25:02	12:25:02	female	114517	15318	-1	15298	129284	114546	-1	114517	495854	477005	-1	476993	10				1	4	8	phaseUPFAce	phaseXPface	12	NF02	1110367	1110067	1110367	1110052	l	1110052	1108108	1110052	1108099	1944
GofDak_1024-768_new	16	1	33	<?xml version="1.0"?>\n<Clock xmlns:dt="urn:schemas-microsoft-com:datatypes"><Description dt:dt="string">E-Prime Primary Realtime Clock</Description><StartTime><Timestamp dt:dt="int">0</Timestamp><DateUtc dt:dt="string">2017-06-21T12:25:02Z</DateUtc></StartTime><FrequencyChanges><FrequencyChange><Frequency dt:dt="r8">3312958</Frequency><Timestamp dt:dt="r8">35989728127</Timestamp><Current dt:dt="…	75.029	2453274	2449774	2453274	2449764	1	right	1630642732	06-21-2017	14:25:02	12:25:02	female	114517	15318	-1	15298	129284	114546	-1	114517	495854	477005	-1	476993	10				1	4	8	phaseUPFAce	phaseXPface	13	NM08	1113992	1113692	1113992	1113683	d	1113683	1111933	1113683	1111922	1750
GofDak_1024-768_new	16	1	33	<?xml version="1.0"?>\n<Clock xmlns:dt="urn:schemas-microsoft-com:datatypes"><Description dt:dt="string">E-Prime Primary Realtime Clock</Description><StartTime><Timestamp dt:dt="int">0</Timestamp><DateUtc dt:dt="string">2017-06-21T12:25:02Z</DateUtc></StartTime><FrequencyChanges><FrequencyChange><Frequency dt:dt="r8">3312958</Frequency><Timestamp dt:dt="r8">35989728127</Timestamp><Current dt:dt="…	75.029	2453274	2449774	2453274	2449764	1	right	1630642732	06-21-2017	14:25:02	12:25:02	female	114517	15318	-1	15298	129284	114546	-1	114517	495854	477005	-1	476993	10				1	4	8	phaseUPFAce	phaseXPface	14	NM05	1117364	1117064	1117364	1117055	l	1117055	1115185	1117055	1115178	1870
GofDak_1024-768_new	16	1	33	<?xml version="1.0"?>\n<Clock xmlns:dt="urn:schemas-microsoft-com:datatypes"><Description dt:dt="string">E-Prime Primary Realtime Clock</Description><StartTime><Timestamp dt:dt="int">0</Timestamp><DateUtc dt:dt="string">2017-06-21T12:25:02Z</DateUtc></StartTime><FrequencyChanges><FrequencyChange><Frequency dt:dt="r8">3312958</Frequency><Timestamp dt:dt="r8">35989728127</Timestamp><Current dt:dt="…	75.029	2453274	2449774	2453274	2449764	1	right	1630642732	06-21-2017	14:25:02	12:25:02	female	114517	15318	-1	15298	129284	114546	-1	114517	495854	477005	-1	476993	10				1	4	8	phaseUPFAce	phaseXPface	15	NF09	1121016	1120716	1121016	1120709	d	1120709	1118770	1120709	1118754	1939
GofDak_1024-768_new	16	1	33	<?xml version="1.0"?>\n<Clock xmlns:dt="urn:schemas-microsoft-com:datatypes"><Description dt:dt="string">E-Prime Primary Realtime Clock</Description><StartTime><Timestamp dt:dt="int">0</Timestamp><DateUtc dt:dt="string">2017-06-21T12:25:02Z</DateUtc></StartTime><FrequencyChanges><FrequencyChange><Frequency dt:dt="r8">3312958</Frequency><Timestamp dt:dt="r8">35989728127</Timestamp><Current dt:dt="…	75.029	2453274	2449774	2453274	2449764	1	right	1630642732	06-21-2017	14:25:02	12:25:02	female	114517	15318	-1	15298	129284	114546	-1	114517	495854	477005	-1	476993	10				1	4	8	phaseUPFAce	phaseXPface	16	NM101	1124548	1124248	1124548	1124241	l	1124241	1122449	1124241	1122434	1792
GofDak_1024-768_new	16	1	33	<?xml version="1.0"?>\n<Clock xmlns:dt="urn:schemas-microsoft-com:datatypes"><Description dt:dt="string">E-Prime Primary Realtime Clock</Description><StartTime><Timestamp dt:dt="int">0</Timestamp><DateUtc dt:dt="string">2017-06-21T12:25:02Z</DateUtc></StartTime><FrequencyChanges><FrequencyChange><Frequency dt:dt="r8">3312958</Frequency><Timestamp dt:dt="r8">35989728127</Timestamp><Current dt:dt="…	75.029	2453274	2449774	2453274	2449764	1	right	1630642732	06-21-2017	14:25:02	12:25:02	female	114517	15318	-1	15298	129284	114546	-1	114517	495854	477005	-1	476993	10				1	4	8	phaseUPFAce	phaseXPface	17	NF105	1128080	1127780	1128080	1127765	d	1127765	1125927	1127765	1125913	1838
GofDak_1024-768_new	16	1	33	<?xml version="1.0"?>\n<Clock xmlns:dt="urn:schemas-microsoft-com:datatypes"><Description dt:dt="string">E-Prime Primary Realtime Clock</Description><StartTime><Timestamp dt:dt="int">0</Timestamp><DateUtc dt:dt="string">2017-06-21T12:25:02Z</DateUtc></StartTime><FrequencyChanges><FrequencyChange><Frequency dt:dt="r8">3312958</Frequency><Timestamp dt:dt="r8">35989728127</Timestamp><Current dt:dt="…	75.029	2453274	2449774	2453274	2449764	1	right	1630642732	06-21-2017	14:25:02	12:25:02	female	114517	15318	-1	15298	129284	114546	-1	114517	495854	477005	-1	476993	10				1	4	8	phaseUPFAce	phaseXPface	18	NF109	1131292	1130992	1131292	1130984	l	1130984	1129433	1130984	1129417	1551
GofDak_1024-768_new	16	1	33	<?xml version="1.0"?>\n<Clock xmlns:dt="urn:schemas-microsoft-com:datatypes"><Description dt:dt="string">E-Prime Primary Realtime Clock</Description><StartTime><Timestamp dt:dt="int">0</Timestamp><DateUtc dt:dt="string">2017-06-21T12:25:02Z</DateUtc></StartTime><FrequencyChanges><FrequencyChange><Frequency dt:dt="r8">3312958</Frequency><Timestamp dt:dt="r8">35989728127</Timestamp><Current dt:dt="…	75.029	2453274	2449774	2453274	2449764	1	right	1630642732	06-21-2017	14:25:02	12:25:02	female	114517	15318	-1	15298	129284	114546	-1	114517	495854	477005	-1	476993	10				1	4	8	phaseUPFAce	phaseXPface	19	NF105	1134704	1134404	1134704	1134400	d	1134400	1132805	1134400	1132793	1595
GofDak_1024-768_new	16	1	33	<?xml version="1.0"?>\n<Clock xmlns:dt="urn:schemas-microsoft-com:datatypes"><Description dt:dt="string">E-Prime Primary Realtime Clock</Description><StartTime><Timestamp dt:dt="int">0</Timestamp><DateUtc dt:dt="string">2017-06-21T12:25:02Z</DateUtc></StartTime><FrequencyChanges><FrequencyChange><Frequency dt:dt="r8">3312958</Frequency><Timestamp dt:dt="r8">35989728127</Timestamp><Current dt:dt="…	75.029	2453274	2449774	2453274	2449764	1	right	1630642732	06-21-2017	14:25:02	12:25:02	female	114517	15318	-1	15298	129284	114546	-1	114517	495854	477005	-1	476993	10				1	4	8	phaseUPFAce	phaseXPface	20	NF04	1138542	1138242	1138542	1138231	d	1138231	1136363	1138231	1136353	1868
GofDak_1024-768_new	16	1	33	<?xml version="1.0"?>\n<Clock xmlns:dt="urn:schemas-microsoft-com:datatypes"><Description dt:dt="string">E-Prime Primary Realtime Clock</Description><StartTime><Timestamp dt:dt="int">0</Timestamp><DateUtc dt:dt="string">2017-06-21T12:25:02Z</DateUtc></StartTime><FrequencyChanges><FrequencyChange><Frequency dt:dt="r8">3312958</Frequency><Timestamp dt:dt="r8">35989728127</Timestamp><Current dt:dt="…	75.029	2453274	2449774	2453274	2449764	1	right	1630642732	06-21-2017	14:25:02	12:25:02	female	114517	15318	-1	15298	129284	114546	-1	114517	495854	477005	-1	476993	11				1	5	9	phaseUPFAce	phaseXPface	1	NM10	1142248	1141948	1142248	1141942	l	1141942	1140028	1141942	1140017	1914
GofDak_1024-768_new	16	1	33	<?xml version="1.0"?>\n<Clock xmlns:dt="urn:schemas-microsoft-com:datatypes"><Description dt:dt="string">E-Prime Primary Realtime Clock</Description><StartTime><Timestamp dt:dt="int">0</Timestamp><DateUtc dt:dt="string">2017-06-21T12:25:02Z</DateUtc></StartTime><FrequencyChanges><FrequencyChange><Frequency dt:dt="r8">3312958</Frequency><Timestamp dt:dt="r8">35989728127</Timestamp><Current dt:dt="…	75.029	2453274	2449774	2453274	2449764	1	right	1630642732	06-21-2017	14:25:02	12:25:02	female	114517	15318	-1	15298	129284	114546	-1	114517	495854	477005	-1	476993	11				1	5	9	phaseUPFAce	phaseXPface	2	NM21	1145820	1145520	1145820	1145514	d	1145514	1143627	1145514	1143617	1887
GofDak_1024-768_new	16	1	33	<?xml version="1.0"?>\n<Clock xmlns:dt="urn:schemas-microsoft-com:datatypes"><Description dt:dt="string">E-Prime Primary Realtime Clock</Description><StartTime><Timestamp dt:dt="int">0</Timestamp><DateUtc dt:dt="string">2017-06-21T12:25:02Z</DateUtc></StartTime><FrequencyChanges><FrequencyChange><Frequency dt:dt="r8">3312958</Frequency><Timestamp dt:dt="r8">35989728127</Timestamp><Current dt:dt="…	75.029	2453274	2449774	2453274	2449764	1	right	1630642732	06-21-2017	14:25:02	12:25:02	female	114517	15318	-1	15298	129284	114546	-1	114517	495854	477005	-1	476993	11				1	5	9	phaseUPFAce	phaseXPface	3	NM101	1149671	1149371	1149671	1149369	d	1149369	1147466	1149369	1147456	1903
GofDak_1024-768_new	16	1	33	<?xml version="1.0"?>\n<Clock xmlns:dt="urn:schemas-microsoft-com:datatypes"><Description dt:dt="string">E-Prime Primary Realtime Clock</Description><StartTime><Timestamp dt:dt="int">0</Timestamp><DateUtc dt:dt="string">2017-06-21T12:25:02Z</DateUtc></StartTime><FrequencyChanges><FrequencyChange><Frequency dt:dt="r8">3312958</Frequency><Timestamp dt:dt="r8">35989728127</Timestamp><Current dt:dt="…	75.029	2453274	2449774	2453274	2449764	1	right	1630642732	06-21-2017	14:25:02	12:25:02	female	114517	15318	-1	15298	129284	114546	-1	114517	495854	477005	-1	476993	11				1	5	9	phaseUPFAce	phaseXPface	4	NF01	1153777	1153477	1153777	1153466	d	1153466	1151624	1153466	1151608	1842
GofDak_1024-768_new	16	1	33	<?xml version="1.0"?>\n<Clock xmlns:dt="urn:schemas-microsoft-com:datatypes"><Description dt:dt="string">E-Prime Primary Realtime Clock</Description><StartTime><Timestamp dt:dt="int">0</Timestamp><DateUtc dt:dt="string">2017-06-21T12:25:02Z</DateUtc></StartTime><FrequencyChanges><FrequencyChange><Frequency dt:dt="r8">3312958</Frequency><Timestamp dt:dt="r8">35989728127</Timestamp><Current dt:dt="…	75.029	2453274	2449774	2453274	2449764	1	right	1630642732	06-21-2017	14:25:02	12:25:02	female	114517	15318	-1	15298	129284	114546	-1	114517	495854	477005	-1	476993	11				1	5	9	phaseUPFAce	phaseXPface	5	NM13	1157309	1157009	1157309	1157004	d	1157004	1155183	1157004	1155176	1821
GofDak_1024-768_new	16	1	33	<?xml version="1.0"?>\n<Clock xmlns:dt="urn:schemas-microsoft-com:datatypes"><Description dt:dt="string">E-Prime Primary Realtime Clock</Description><StartTime><Timestamp dt:dt="int">0</Timestamp><DateUtc dt:dt="string">2017-06-21T12:25:02Z</DateUtc></StartTime><FrequencyChanges><FrequencyChange><Frequency dt:dt="r8">3312958</Frequency><Timestamp dt:dt="r8">35989728127</Timestamp><Current dt:dt="…	75.029	2453274	2449774	2453274	2449764	1	right	1630642732	06-21-2017	14:25:02	12:25:02	female	114517	15318	-1	15298	129284	114546	-1	114517	495854	477005	-1	476993	11				1	5	9	phaseUPFAce	phaseXPface	6	NF09	1160974	1160674	1160974	1160660	l	1160660	1158861	1160660	1158856	1799
GofDak_1024-768_new	16	1	33	<?xml version="1.0"?>\n<Clock xmlns:dt="urn:schemas-microsoft-com:datatypes"><Description dt:dt="string">E-Prime Primary Realtime Clock</Description><StartTime><Timestamp dt:dt="int">0</Timestamp><DateUtc dt:dt="string">2017-06-21T12:25:02Z</DateUtc></StartTime><FrequencyChanges><FrequencyChange><Frequency dt:dt="r8">3312958</Frequency><Timestamp dt:dt="r8">35989728127</Timestamp><Current dt:dt="…	75.029	2453274	2449774	2453274	2449764	1	right	1630642732	06-21-2017	14:25:02	12:25:02	female	114517	15318	-1	15298	129284	114546	-1	114517	495854	477005	-1	476993	11				1	5	9	phaseUPFAce	phaseXPface	7	NF06	1165239	1164939	1165239	1164930	d	1164930	1163273	1164930	1163263	1657
GofDak_1024-768_new	16	1	33	<?xml version="1.0"?>\n<Clock xmlns:dt="urn:schemas-microsoft-com:datatypes"><Description dt:dt="string">E-Prime Primary Realtime Clock</Description><StartTime><Timestamp dt:dt="int">0</Timestamp><DateUtc dt:dt="string">2017-06-21T12:25:02Z</DateUtc></StartTime><FrequencyChanges><FrequencyChange><Frequency dt:dt="r8">3312958</Frequency><Timestamp dt:dt="r8">35989728127</Timestamp><Current dt:dt="…	75.029	2453274	2449774	2453274	2449764	1	right	1630642732	06-21-2017	14:25:02	12:25:02	female	114517	15318	-1	15298	129284	114546	-1	114517	495854	477005	-1	476993	11				1	5	9	phaseUPFAce	phaseXPface	8	NF02	1168491	1168191	1168491	1168179	d	1168179	1166525	1168179	1166511	1654
GofDak_1024-768_new	16	1	33	<?xml version="1.0"?>\n<Clock xmlns:dt="urn:schemas-microsoft-com:datatypes"><Description dt:dt="string">E-Prime Primary Realtime Clock</Description><StartTime><Timestamp dt:dt="int">0</Timestamp><DateUtc dt:dt="string">2017-06-21T12:25:02Z</DateUtc></StartTime><FrequencyChanges><FrequencyChange><Frequency dt:dt="r8">3312958</Frequency><Timestamp dt:dt="r8">35989728127</Timestamp><Current dt:dt="…	75.029	2453274	2449774	2453274	2449764	1	right	1630642732	06-21-2017	14:25:02	12:25:02	female	114517	15318	-1	15298	129284	114546	-1	114517	495854	477005	-1	476993	11				1	5	9	phaseUPFAce	phaseXPface	9	NF109	1171756	1171456	1171756	1171444	l	1171444	1169750	1171444	1169743	1694
GofDak_1024-768_new	16	1	33	<?xml version="1.0"?>\n<Clock xmlns:dt="urn:schemas-microsoft-com:datatypes"><Description dt:dt="string">E-Prime Primary Realtime Clock</Description><StartTime><Timestamp dt:dt="int">0</Timestamp><DateUtc dt:dt="string">2017-06-21T12:25:02Z</DateUtc></StartTime><FrequencyChanges><FrequencyChange><Frequency dt:dt="r8">3312958</Frequency><Timestamp dt:dt="r8">35989728127</Timestamp><Current dt:dt="…	75.029	2453274	2449774	2453274	2449764	1	right	1630642732	06-21-2017	14:25:02	12:25:02	female	114517	15318	-1	15298	129284	114546	-1	114517	495854	477005	-1	476993	11				1	5	9	phaseUPFAce	phaseXPface	10	NM10	1174995	1174695	1174995	1174686	d	1174686	1173109	1174686	1173103	1577
GofDak_1024-768_new	16	1	33	<?xml version="1.0"?>\n<Clock xmlns:dt="urn:schemas-microsoft-com:datatypes"><Description dt:dt="string">E-Prime Primary Realtime Clock</Description><StartTime><Timestamp dt:dt="int">0</Timestamp><DateUtc dt:dt="string">2017-06-21T12:25:02Z</DateUtc></StartTime><FrequencyChanges><FrequencyChange><Frequency dt:dt="r8">3312958</Frequency><Timestamp dt:dt="r8">35989728127</Timestamp><Current dt:dt="…	75.029	2453274	2449774	2453274	2449764	1	right	1630642732	06-21-2017	14:25:02	12:25:02	female	114517	15318	-1	15298	129284	114546	-1	114517	495854	477005	-1	476993	11				1	5	9	phaseUPFAce	phaseXPface	11	NM13	1178927	1178627	1178927	1178625	l	1178625	1176814	1178625	1176807	1811
GofDak_1024-768_new	16	1	33	<?xml version="1.0"?>\n<Clock xmlns:dt="urn:schemas-microsoft-com:datatypes"><Description dt:dt="string">E-Prime Primary Realtime Clock</Description><StartTime><Timestamp dt:dt="int">0</Timestamp><DateUtc dt:dt="string">2017-06-21T12:25:02Z</DateUtc></StartTime><FrequencyChanges><FrequencyChange><Frequency dt:dt="r8">3312958</Frequency><Timestamp dt:dt="r8">35989728127</Timestamp><Current dt:dt="…	75.029	2453274	2449774	2453274	2449764	1	right	1630642732	06-21-2017	14:25:02	12:25:02	female	114517	15318	-1	15298	129284	114546	-1	114517	495854	477005	-1	476993	11				1	5	9	phaseUPFAce	phaseXPface	12	NM08	1182419	1182119	1182419	1182107	d	1182107	1180413	1182107	1180406	1694
GofDak_1024-768_new	16	1	33	<?xml version="1.0"?>\n<Clock xmlns:dt="urn:schemas-microsoft-com:datatypes"><Description dt:dt="string">E-Prime Primary Realtime Clock</Description><StartTime><Timestamp dt:dt="int">0</Timestamp><DateUtc dt:dt="string">2017-06-21T12:25:02Z</DateUtc></StartTime><FrequencyChanges><FrequencyChange><Frequency dt:dt="r8">3312958</Frequency><Timestamp dt:dt="r8">35989728127</Timestamp><Current dt:dt="…	75.029	2453274	2449774	2453274	2449764	1	right	1630642732	06-21-2017	14:25:02	12:25:02	female	114517	15318	-1	15298	129284	114546	-1	114517	495854	477005	-1	476993	11				1	5	9	phaseUPFAce	phaseXPface	13	NF11	1185751	1185451	1185751	1185436	d	1185436	1183825	1185436	1183814	1611
GofDak_1024-768_new	16	1	33	<?xml version="1.0"?>\n<Clock xmlns:dt="urn:schemas-microsoft-com:datatypes"><Description dt:dt="string">E-Prime Primary Realtime Clock</Description><StartTime><Timestamp dt:dt="int">0</Timestamp><DateUtc dt:dt="string">2017-06-21T12:25:02Z</DateUtc></StartTime><FrequencyChanges><FrequencyChange><Frequency dt:dt="r8">3312958</Frequency><Timestamp dt:dt="r8">35989728127</Timestamp><Current dt:dt="…	75.029	2453274	2449774	2453274	2449764	1	right	1630642732	06-21-2017	14:25:02	12:25:02	female	114517	15318	-1	15298	129284	114546	-1	114517	495854	477005	-1	476993	11				1	5	9	phaseUPFAce	phaseXPface	14	NF06	1189349	1189049	1189349	1189037	d	1189037	1187144	1189037	1187126	1893
GofDak_1024-768_new	16	1	33	<?xml version="1.0"?>\n<Clock xmlns:dt="urn:schemas-microsoft-com:datatypes"><Description dt:dt="string">E-Prime Primary Realtime Clock</Description><StartTime><Timestamp dt:dt="int">0</Timestamp><DateUtc dt:dt="string">2017-06-21T12:25:02Z</DateUtc></StartTime><FrequencyChanges><FrequencyChange><Frequency dt:dt="r8">3312958</Frequency><Timestamp dt:dt="r8">35989728127</Timestamp><Current dt:dt="…	75.029	2453274	2449774	2453274	2449764	1	right	1630642732	06-21-2017	14:25:02	12:25:02	female	114517	15318	-1	15298	129284	114546	-1	114517	495854	477005	-1	476993	11				1	5	9	phaseUPFAce	phaseXPface	15	NF109	1192695	1192395	1192695	1192392	d	1192392	1190502	1192392	1190494	1890
GofDak_1024-768_new	16	1	33	<?xml version="1.0"?>\n<Clock xmlns:dt="urn:schemas-microsoft-com:datatypes"><Description dt:dt="string">E-Prime Primary Realtime Clock</Description><StartTime><Timestamp dt:dt="int">0</Timestamp><DateUtc dt:dt="string">2017-06-21T12:25:02Z</DateUtc></StartTime><FrequencyChanges><FrequencyChange><Frequency dt:dt="r8">3312958</Frequency><Timestamp dt:dt="r8">35989728127</Timestamp><Current dt:dt="…	75.029	2453274	2449774	2453274	2449764	1	right	1630642732	06-21-2017	14:25:02	12:25:02	female	114517	15318	-1	15298	129284	114546	-1	114517	495854	477005	-1	476993	11				1	5	9	phaseUPFAce	phaseXPface	16	NM10	1195974	1195674	1195974	1195668	d	1195668	1194088	1195668	1194070	1580
GofDak_1024-768_new	16	1	33	<?xml version="1.0"?>\n<Clock xmlns:dt="urn:schemas-microsoft-com:datatypes"><Description dt:dt="string">E-Prime Primary Realtime Clock</Description><StartTime><Timestamp dt:dt="int">0</Timestamp><DateUtc dt:dt="string">2017-06-21T12:25:02Z</DateUtc></StartTime><FrequencyChanges><FrequencyChange><Frequency dt:dt="r8">3312958</Frequency><Timestamp dt:dt="r8">35989728127</Timestamp><Current dt:dt="…	75.029	2453274	2449774	2453274	2449764	1	right	1630642732	06-21-2017	14:25:02	12:25:02	female	114517	15318	-1	15298	129284	114546	-1	114517	495854	477005	-1	476993	11				1	5	9	phaseUPFAce	phaseXPface	17	NF11	1199199	1198899	1199199	1198887	l	1198887	1197166	1198887	1197157	1721
GofDak_1024-768_new	16	1	33	<?xml version="1.0"?>\n<Clock xmlns:dt="urn:schemas-microsoft-com:datatypes"><Description dt:dt="string">E-Prime Primary Realtime Clock</Description><StartTime><Timestamp dt:dt="int">0</Timestamp><DateUtc dt:dt="string">2017-06-21T12:25:02Z</DateUtc></StartTime><FrequencyChanges><FrequencyChange><Frequency dt:dt="r8">3312958</Frequency><Timestamp dt:dt="r8">35989728127</Timestamp><Current dt:dt="…	75.029	2453274	2449774	2453274	2449764	1	right	1630642732	06-21-2017	14:25:02	12:25:02	female	114517	15318	-1	15298	129284	114546	-1	114517	495854	477005	-1	476993	11				1	5	9	phaseUPFAce	phaseXPface	18	NM08	1202398	1202098	1202398	1202095	l	1202095	1200472	1202095	1200461	1623
GofDak_1024-768_new	16	1	33	<?xml version="1.0"?>\n<Clock xmlns:dt="urn:schemas-microsoft-com:datatypes"><Description dt:dt="string">E-Prime Primary Realtime Clock</Description><StartTime><Timestamp dt:dt="int">0</Timestamp><DateUtc dt:dt="string">2017-06-21T12:25:02Z</DateUtc></StartTime><FrequencyChanges><FrequencyChange><Frequency dt:dt="r8">3312958</Frequency><Timestamp dt:dt="r8">35989728127</Timestamp><Current dt:dt="…	75.029	2453274	2449774	2453274	2449764	1	right	1630642732	06-21-2017	14:25:02	12:25:02	female	114517	15318	-1	15298	129284	114546	-1	114517	495854	477005	-1	476993	11				1	5	9	phaseUPFAce	phaseXPface	19	NM08	1205650	1205350	1205650	1205345	d	1205345	1203724	1205345	1203717	1621
GofDak_1024-768_new	16	1	33	<?xml version="1.0"?>\n<Clock xmlns:dt="urn:schemas-microsoft-com:datatypes"><Description dt:dt="string">E-Prime Primary Realtime Clock</Description><StartTime><Timestamp dt:dt="int">0</Timestamp><DateUtc dt:dt="string">2017-06-21T12:25:02Z</DateUtc></StartTime><FrequencyChanges><FrequencyChange><Frequency dt:dt="r8">3312958</Frequency><Timestamp dt:dt="r8">35989728127</Timestamp><Current dt:dt="…	75.029	2453274	2449774	2453274	2449764	1	right	1630642732	06-21-2017	14:25:02	12:25:02	female	114517	15318	-1	15298	129284	114546	-1	114517	495854	477005	-1	476993	11				1	5	9	phaseUPFAce	phaseXPface	20	NM04	1209088	1208788	1209088	1208775	l	1208775	1206816	1208775	1206805	1959
GofDak_1024-768_new	16	1	33	<?xml version="1.0"?>\n<Clock xmlns:dt="urn:schemas-microsoft-com:datatypes"><Description dt:dt="string">E-Prime Primary Realtime Clock</Description><StartTime><Timestamp dt:dt="int">0</Timestamp><DateUtc dt:dt="string">2017-06-21T12:25:02Z</DateUtc></StartTime><FrequencyChanges><FrequencyChange><Frequency dt:dt="r8">3312958</Frequency><Timestamp dt:dt="r8">35989728127</Timestamp><Current dt:dt="…	75.029	2453274	2449774	2453274	2449764	1	right	1630642732	06-21-2017	14:25:02	12:25:02	female	114517	15318	-1	15298	129284	114546	-1	114517	495854	477005	-1	476993	12				2	5	10	phaseINVFAce	phaseXPface	1	NF109	1237144	1236844	1237144	1236833	l	1236833	1235138	1236833	1235125	1695
GofDak_1024-768_new	16	1	33	<?xml version="1.0"?>\n<Clock xmlns:dt="urn:schemas-microsoft-com:datatypes"><Description dt:dt="string">E-Prime Primary Realtime Clock</Description><StartTime><Timestamp dt:dt="int">0</Timestamp><DateUtc dt:dt="string">2017-06-21T12:25:02Z</DateUtc></StartTime><FrequencyChanges><FrequencyChange><Frequency dt:dt="r8">3312958</Frequency><Timestamp dt:dt="r8">35989728127</Timestamp><Current dt:dt="…	75.029	2453274	2449774	2453274	2449764	1	right	1630642732	06-21-2017	14:25:02	12:25:02	female	114517	15318	-1	15298	129284	114546	-1	114517	495854	477005	-1	476993	12				2	5	10	phaseINVFAce	phaseXPface	2	NF01	1240556	1240256	1240556	1240246	d	1240246	1238724	1240246	1238715	1522
GofDak_1024-768_new	16	1	33	<?xml version="1.0"?>\n<Clock xmlns:dt="urn:schemas-microsoft-com:datatypes"><Description dt:dt="string">E-Prime Primary Realtime Clock</Description><StartTime><Timestamp dt:dt="int">0</Timestamp><DateUtc dt:dt="string">2017-06-21T12:25:02Z</DateUtc></StartTime><FrequencyChanges><FrequencyChange><Frequency dt:dt="r8">3312958</Frequency><Timestamp dt:dt="r8">35989728127</Timestamp><Current dt:dt="…	75.029	2453274	2449774	2453274	2449764	1	right	1630642732	06-21-2017	14:25:02	12:25:02	female	114517	15318	-1	15298	129284	114546	-1	114517	495854	477005	-1	476993	12				2	5	10	phaseINVFAce	phaseXPface	3	NF02	1244155	1243855	1244155	1243843	l	1243843	1242322	1243843	1242307	1521
GofDak_1024-768_new	16	1	33	<?xml version="1.0"?>\n<Clock xmlns:dt="urn:schemas-microsoft-com:datatypes"><Description dt:dt="string">E-Prime Primary Realtime Clock</Description><StartTime><Timestamp dt:dt="int">0</Timestamp><DateUtc dt:dt="string">2017-06-21T12:25:02Z</DateUtc></StartTime><FrequencyChanges><FrequencyChange><Frequency dt:dt="r8">3312958</Frequency><Timestamp dt:dt="r8">35989728127</Timestamp><Current dt:dt="…	75.029	2453274	2449774	2453274	2449764	1	right	1630642732	06-21-2017	14:25:02	12:25:02	female	114517	15318	-1	15298	129284	114546	-1	114517	495854	477005	-1	476993	12				2	5	10	phaseINVFAce	phaseXPface	4	NM02	1247474	1247174	1247474	1247149	d	1247149	1245401	1247149	1245387	1748
GofDak_1024-768_new	16	1	33	<?xml version="1.0"?>\n<Clock xmlns:dt="urn:schemas-microsoft-com:datatypes"><Description dt:dt="string">E-Prime Primary Realtime Clock</Description><StartTime><Timestamp dt:dt="int">0</Timestamp><DateUtc dt:dt="string">2017-06-21T12:25:02Z</DateUtc></StartTime><FrequencyChanges><FrequencyChange><Frequency dt:dt="r8">3312958</Frequency><Timestamp dt:dt="r8">35989728127</Timestamp><Current dt:dt="…	75.029	2453274	2449774	2453274	2449764	1	right	1630642732	06-21-2017	14:25:02	12:25:02	female	114517	15318	-1	15298	129284	114546	-1	114517	495854	477005	-1	476993	12				2	5	10	phaseINVFAce	phaseXPface	5	NF02	1250872	1250572	1250872	1250570	l	1250570	1248760	1250570	1248746	1810
GofDak_1024-768_new	16	1	33	<?xml version="1.0"?>\n<Clock xmlns:dt="urn:schemas-microsoft-com:datatypes"><Description dt:dt="string">E-Prime Primary Realtime Clock</Description><StartTime><Timestamp dt:dt="int">0</Timestamp><DateUtc dt:dt="string">2017-06-21T12:25:02Z</DateUtc></StartTime><FrequencyChanges><FrequencyChange><Frequency dt:dt="r8">3312958</Frequency><Timestamp dt:dt="r8">35989728127</Timestamp><Current dt:dt="…	75.029	2453274	2449774	2453274	2449764	1	right	1630642732	06-21-2017	14:25:02	12:25:02	female	114517	15318	-1	15298	129284	114546	-1	114517	495854	477005	-1	476993	12				2	5	10	phaseINVFAce	phaseXPface	6	NM04	1254031	1253731	1254031	1253728	d	1253728	1252158	1253728	1252146	1570
GofDak_1024-768_new	16	1	33	<?xml version="1.0"?>\n<Clock xmlns:dt="urn:schemas-microsoft-com:datatypes"><Description dt:dt="string">E-Prime Primary Realtime Clock</Description><StartTime><Timestamp dt:dt="int">0</Timestamp><DateUtc dt:dt="string">2017-06-21T12:25:02Z</DateUtc></StartTime><FrequencyChanges><FrequencyChange><Frequency dt:dt="r8">3312958</Frequency><Timestamp dt:dt="r8">35989728127</Timestamp><Current dt:dt="…	75.029	2453274	2449774	2453274	2449764	1	right	1630642732	06-21-2017	14:25:02	12:25:02	female	114517	15318	-1	15298	129284	114546	-1	114517	495854	477005	-1	476993	12				2	5	10	phaseINVFAce	phaseXPface	7	NM21	1257603	1257303	1257603	1257293	l	1257293	1255637	1257293	1255626	1656
GofDak_1024-768_new	16	1	33	<?xml version="1.0"?>\n<Clock xmlns:dt="urn:schemas-microsoft-com:datatypes"><Description dt:dt="string">E-Prime Primary Realtime Clock</Description><StartTime><Timestamp dt:dt="int">0</Timestamp><DateUtc dt:dt="string">2017-06-21T12:25:02Z</DateUtc></StartTime><FrequencyChanges><FrequencyChange><Frequency dt:dt="r8">3312958</Frequency><Timestamp dt:dt="r8">35989728127</Timestamp><Current dt:dt="…	75.029	2453274	2449774	2453274	2449764	1	right	1630642732	06-21-2017	14:25:02	12:25:02	female	114517	15318	-1	15298	129284	114546	-1	114517	495854	477005	-1	476993	12				2	5	10	phaseINVFAce	phaseXPface	8	NM04	1261628	1261328	1261628	1261314	l	1261314	1259715	1261314	1259706	1599
GofDak_1024-768_new	16	1	33	<?xml version="1.0"?>\n<Clock xmlns:dt="urn:schemas-microsoft-com:datatypes"><Description dt:dt="string">E-Prime Primary Realtime Clock</Description><StartTime><Timestamp dt:dt="int">0</Timestamp><DateUtc dt:dt="string">2017-06-21T12:25:02Z</DateUtc></StartTime><FrequencyChanges><FrequencyChange><Frequency dt:dt="r8">3312958</Frequency><Timestamp dt:dt="r8">35989728127</Timestamp><Current dt:dt="…	75.029	2453274	2449774	2453274	2449764	1	right	1630642732	06-21-2017	14:25:02	12:25:02	female	114517	15318	-1	15298	129284	114546	-1	114517	495854	477005	-1	476993	12				2	5	10	phaseINVFAce	phaseXPface	9	NF09	1265000	1264700	1265000	1264694	l	1264694	1262994	1264694	1262978	1700
GofDak_1024-768_new	16	1	33	<?xml version="1.0"?>\n<Clock xmlns:dt="urn:schemas-microsoft-com:datatypes"><Description dt:dt="string">E-Prime Primary Realtime Clock</Description><StartTime><Timestamp dt:dt="int">0</Timestamp><DateUtc dt:dt="string">2017-06-21T12:25:02Z</DateUtc></StartTime><FrequencyChanges><FrequencyChange><Frequency dt:dt="r8">3312958</Frequency><Timestamp dt:dt="r8">35989728127</Timestamp><Current dt:dt="…	75.029	2453274	2449774	2453274	2449764	1	right	1630642732	06-21-2017	14:25:02	12:25:02	female	114517	15318	-1	15298	129284	114546	-1	114517	495854	477005	-1	476993	12				2	5	10	phaseINVFAce	phaseXPface	10	NM10	1268465	1268165	1268465	1268159	d	1268159	1266593	1268159	1266585	1566
GofDak_1024-768_new	16	1	33	<?xml version="1.0"?>\n<Clock xmlns:dt="urn:schemas-microsoft-com:datatypes"><Description dt:dt="string">E-Prime Primary Realtime Clock</Description><StartTime><Timestamp dt:dt="int">0</Timestamp><DateUtc dt:dt="string">2017-06-21T12:25:02Z</DateUtc></StartTime><FrequencyChanges><FrequencyChange><Frequency dt:dt="r8">3312958</Frequency><Timestamp dt:dt="r8">35989728127</Timestamp><Current dt:dt="…	75.029	2453274	2449774	2453274	2449764	1	right	1630642732	06-21-2017	14:25:02	12:25:02	female	114517	15318	-1	15298	129284	114546	-1	114517	495854	477005	-1	476993	12				2	5	10	phaseINVFAce	phaseXPface	11	NM101	1271811	1271511	1271811	1271499	l	1271499	1269685	1271499	1269673	1814
GofDak_1024-768_new	16	1	33	<?xml version="1.0"?>\n<Clock xmlns:dt="urn:schemas-microsoft-com:datatypes"><Description dt:dt="string">E-Prime Primary Realtime Clock</Description><StartTime><Timestamp dt:dt="int">0</Timestamp><DateUtc dt:dt="string">2017-06-21T12:25:02Z</DateUtc></StartTime><FrequencyChanges><FrequencyChange><Frequency dt:dt="r8">3312958</Frequency><Timestamp dt:dt="r8">35989728127</Timestamp><Current dt:dt="…	75.029	2453274	2449774	2453274	2449764	1	right	1630642732	06-21-2017	14:25:02	12:25:02	female	114517	15318	-1	15298	129284	114546	-1	114517	495854	477005	-1	476993	12				2	5	10	phaseINVFAce	phaseXPface	12	NF105	1275303	1275003	1275303	1274996	d	1274996	1273137	1274996	1273121	1859
GofDak_1024-768_new	16	1	33	<?xml version="1.0"?>\n<Clock xmlns:dt="urn:schemas-microsoft-com:datatypes"><Description dt:dt="string">E-Prime Primary Realtime Clock</Description><StartTime><Timestamp dt:dt="int">0</Timestamp><DateUtc dt:dt="string">2017-06-21T12:25:02Z</DateUtc></StartTime><FrequencyChanges><FrequencyChange><Frequency dt:dt="r8">3312958</Frequency><Timestamp dt:dt="r8">35989728127</Timestamp><Current dt:dt="…	75.029	2453274	2449774	2453274	2449764	1	right	1630642732	06-21-2017	14:25:02	12:25:02	female	114517	15318	-1	15298	129284	114546	-1	114517	495854	477005	-1	476993	12				2	5	10	phaseINVFAce	phaseXPface	13	NF27	1278475	1278175	1278475	1278166	l	1278166	1276482	1278166	1276465	1684
GofDak_1024-768_new	16	1	33	<?xml version="1.0"?>\n<Clock xmlns:dt="urn:schemas-microsoft-com:datatypes"><Description dt:dt="string">E-Prime Primary Realtime Clock</Description><StartTime><Timestamp dt:dt="int">0</Timestamp><DateUtc dt:dt="string">2017-06-21T12:25:02Z</DateUtc></StartTime><FrequencyChanges><FrequencyChange><Frequency dt:dt="r8">3312958</Frequency><Timestamp dt:dt="r8">35989728127</Timestamp><Current dt:dt="…	75.029	2453274	2449774	2453274	2449764	1	right	1630642732	06-21-2017	14:25:02	12:25:02	female	114517	15318	-1	15298	129284	114546	-1	114517	495854	477005	-1	476993	12				2	5	10	phaseINVFAce	phaseXPface	14	NM04	1281500	1281200	1281500	1281187	l	1281187	1279614	1281187	1279609	1573
GofDak_1024-768_new	16	1	33	<?xml version="1.0"?>\n<Clock xmlns:dt="urn:schemas-microsoft-com:datatypes"><Description dt:dt="string">E-Prime Primary Realtime Clock</Description><StartTime><Timestamp dt:dt="int">0</Timestamp><DateUtc dt:dt="string">2017-06-21T12:25:02Z</DateUtc></StartTime><FrequencyChanges><FrequencyChange><Frequency dt:dt="r8">3312958</Frequency><Timestamp dt:dt="r8">35989728127</Timestamp><Current dt:dt="…	75.029	2453274	2449774	2453274	2449764	1	right	1630642732	06-21-2017	14:25:02	12:25:02	female	114517	15318	-1	15298	129284	114546	-1	114517	495854	477005	-1	476993	12				2	5	10	phaseINVFAce	phaseXPface	15	NM05	1284766	1284466	1284766	1284452	d	1284452	1282854	1284452	1282848	1598
GofDak_1024-768_new	16	1	33	<?xml version="1.0"?>\n<Clock xmlns:dt="urn:schemas-microsoft-com:datatypes"><Description dt:dt="string">E-Prime Primary Realtime Clock</Description><StartTime><Timestamp dt:dt="int">0</Timestamp><DateUtc dt:dt="string">2017-06-21T12:25:02Z</DateUtc></StartTime><FrequencyChanges><FrequencyChange><Frequency dt:dt="r8">3312958</Frequency><Timestamp dt:dt="r8">35989728127</Timestamp><Current dt:dt="…	75.029	2453274	2449774	2453274	2449764	1	right	1630642732	06-21-2017	14:25:02	12:25:02	female	114517	15318	-1	15298	129284	114546	-1	114517	495854	477005	-1	476993	12				2	5	10	phaseINVFAce	phaseXPface	16	NM08	1288005	1287705	1288005	1287701	d	1287701	1286105	1287701	1286096	1596
GofDak_1024-768_new	16	1	33	<?xml version="1.0"?>\n<Clock xmlns:dt="urn:schemas-microsoft-com:datatypes"><Description dt:dt="string">E-Prime Primary Realtime Clock</Description><StartTime><Timestamp dt:dt="int">0</Timestamp><DateUtc dt:dt="string">2017-06-21T12:25:02Z</DateUtc></StartTime><FrequencyChanges><FrequencyChange><Frequency dt:dt="r8">3312958</Frequency><Timestamp dt:dt="r8">35989728127</Timestamp><Current dt:dt="…	75.029	2453274	2449774	2453274	2449764	1	right	1630642732	06-21-2017	14:25:02	12:25:02	female	114517	15318	-1	15298	129284	114546	-1	114517	495854	477005	-1	476993	12				2	5	10	phaseINVFAce	phaseXPface	17	NM03	1291710	1291410	1291710	1291408	l	1291408	1289837	1291408	1289832	1571
GofDak_1024-768_new	16	1	33	<?xml version="1.0"?>\n<Clock xmlns:dt="urn:schemas-microsoft-com:datatypes"><Description dt:dt="string">E-Prime Primary Realtime Clock</Description><StartTime><Timestamp dt:dt="int">0</Timestamp><DateUtc dt:dt="string">2017-06-21T12:25:02Z</DateUtc></StartTime><FrequencyChanges><FrequencyChange><Frequency dt:dt="r8">3312958</Frequency><Timestamp dt:dt="r8">35989728127</Timestamp><Current dt:dt="…	75.029	2453274	2449774	2453274	2449764	1	right	1630642732	06-21-2017	14:25:02	12:25:02	female	114517	15318	-1	15298	129284	114546	-1	114517	495854	477005	-1	476993	12				2	5	10	phaseINVFAce	phaseXPface	18	NF106	1296721	1296421	1296721	1296416	d	1296416	1294555	1296416	1294544	1861
GofDak_1024-768_new	16	1	33	<?xml version="1.0"?>\n<Clock xmlns:dt="urn:schemas-microsoft-com:datatypes"><Description dt:dt="string">E-Prime Primary Realtime Clock</Description><StartTime><Timestamp dt:dt="int">0</Timestamp><DateUtc dt:dt="string">2017-06-21T12:25:02Z</DateUtc></StartTime><FrequencyChanges><FrequencyChange><Frequency dt:dt="r8">3312958</Frequency><Timestamp dt:dt="r8">35989728127</Timestamp><Current dt:dt="…	75.029	2453274	2449774	2453274	2449764	1	right	1630642732	06-21-2017	14:25:02	12:25:02	female	114517	15318	-1	15298	129284	114546	-1	114517	495854	477005	-1	476993	12				2	5	10	phaseINVFAce	phaseXPface	19	NM10	1300426	1300126	1300426	1300122	d	1300122	1298221	1300122	1298215	1901
GofDak_1024-768_new	16	1	33	<?xml version="1.0"?>\n<Clock xmlns:dt="urn:schemas-microsoft-com:datatypes"><Description dt:dt="string">E-Prime Primary Realtime Clock</Description><StartTime><Timestamp dt:dt="int">0</Timestamp><DateUtc dt:dt="string">2017-06-21T12:25:02Z</DateUtc></StartTime><FrequencyChanges><FrequencyChange><Frequency dt:dt="r8">3312958</Frequency><Timestamp dt:dt="r8">35989728127</Timestamp><Current dt:dt="…	75.029	2453274	2449774	2453274	2449764	1	right	1630642732	06-21-2017	14:25:02	12:25:02	female	114517	15318	-1	15298	129284	114546	-1	114517	495854	477005	-1	476993	12				2	5	10	phaseINVFAce	phaseXPface	20	NF04	1303812	1303512	1303812	1303508	l	1303508	1301686	1303508	1301671	1822
GofDak_1024-768_new	16	1	33	<?xml version="1.0"?>\n<Clock xmlns:dt="urn:schemas-microsoft-com:datatypes"><Description dt:dt="string">E-Prime Primary Realtime Clock</Description><StartTime><Timestamp dt:dt="int">0</Timestamp><DateUtc dt:dt="string">2017-06-21T12:25:02Z</DateUtc></StartTime><FrequencyChanges><FrequencyChange><Frequency dt:dt="r8">3312958</Frequency><Timestamp dt:dt="r8">35989728127</Timestamp><Current dt:dt="…	75.029	2453274	2449774	2453274	2449764	1	right	1630642732	06-21-2017	14:25:02	12:25:02	female	114517	15318	-1	15298	129284	114546	-1	114517	495854	477005	-1	476993	13				2	6	11	phaseINVFAce	phaseXPface	1	NM13	1307664	1307364	1307664	1307360	l	1307360	1305751	1307360	1305743	1609
GofDak_1024-768_new	16	1	33	<?xml version="1.0"?>\n<Clock xmlns:dt="urn:schemas-microsoft-com:datatypes"><Description dt:dt="string">E-Prime Primary Realtime Clock</Description><StartTime><Timestamp dt:dt="int">0</Timestamp><DateUtc dt:dt="string">2017-06-21T12:25:02Z</DateUtc></StartTime><FrequencyChanges><FrequencyChange><Frequency dt:dt="r8">3312958</Frequency><Timestamp dt:dt="r8">35989728127</Timestamp><Current dt:dt="…	75.029	2453274	2449774	2453274	2449764	1	right	1630642732	06-21-2017	14:25:02	12:25:02	female	114517	15318	-1	15298	129284	114546	-1	114517	495854	477005	-1	476993	13				2	6	11	phaseINVFAce	phaseXPface	2	NM13	1311449	1311149	1311449	1311138	l	1311138	1309296	1311138	1309287	1842
GofDak_1024-768_new	16	1	33	<?xml version="1.0"?>\n<Clock xmlns:dt="urn:schemas-microsoft-com:datatypes"><Description dt:dt="string">E-Prime Primary Realtime Clock</Description><StartTime><Timestamp dt:dt="int">0</Timestamp><DateUtc dt:dt="string">2017-06-21T12:25:02Z</DateUtc></StartTime><FrequencyChanges><FrequencyChange><Frequency dt:dt="r8">3312958</Frequency><Timestamp dt:dt="r8">35989728127</Timestamp><Current dt:dt="…	75.029	2453274	2449774	2453274	2449764	1	right	1630642732	06-21-2017	14:25:02	12:25:02	female	114517	15318	-1	15298	129284	114546	-1	114517	495854	477005	-1	476993	13				2	6	11	phaseINVFAce	phaseXPface	3	NM101	1315541	1315241	1315541	1315231	d	1315231	1313348	1315231	1313335	1883
GofDak_1024-768_new	16	1	33	<?xml version="1.0"?>\n<Clock xmlns:dt="urn:schemas-microsoft-com:datatypes"><Description dt:dt="string">E-Prime Primary Realtime Clock</Description><StartTime><Timestamp dt:dt="int">0</Timestamp><DateUtc dt:dt="string">2017-06-21T12:25:02Z</DateUtc></StartTime><FrequencyChanges><FrequencyChange><Frequency dt:dt="r8">3312958</Frequency><Timestamp dt:dt="r8">35989728127</Timestamp><Current dt:dt="…	75.029	2453274	2449774	2453274	2449764	1	right	1630642732	06-21-2017	14:25:02	12:25:02	female	114517	15318	-1	15298	129284	114546	-1	114517	495854	477005	-1	476993	13				2	6	11	phaseINVFAce	phaseXPface	4	NM03	1319766	1319466	1319766	1319459	l	1319459	1317533	1319459	1317526	1926
GofDak_1024-768_new	16	1	33	<?xml version="1.0"?>\n<Clock xmlns:dt="urn:schemas-microsoft-com:datatypes"><Description dt:dt="string">E-Prime Primary Realtime Clock</Description><StartTime><Timestamp dt:dt="int">0</Timestamp><DateUtc dt:dt="string">2017-06-21T12:25:02Z</DateUtc></StartTime><FrequencyChanges><FrequencyChange><Frequency dt:dt="r8">3312958</Frequency><Timestamp dt:dt="r8">35989728127</Timestamp><Current dt:dt="…	75.029	2453274	2449774	2453274	2449764	1	right	1630642732	06-21-2017	14:25:02	12:25:02	female	114517	15318	-1	15298	129284	114546	-1	114517	495854	477005	-1	476993	13				2	6	11	phaseINVFAce	phaseXPface	5	NF109	1323391	1323091	1323391	1323084	d	1323084	1321265	1323084	1321254	1819
GofDak_1024-768_new	16	1	33	<?xml version="1.0"?>\n<Clock xmlns:dt="urn:schemas-microsoft-com:datatypes"><Description dt:dt="string">E-Prime Primary Realtime Clock</Description><StartTime><Timestamp dt:dt="int">0</Timestamp><DateUtc dt:dt="string">2017-06-21T12:25:02Z</DateUtc></StartTime><FrequencyChanges><FrequencyChange><Frequency dt:dt="r8">3312958</Frequency><Timestamp dt:dt="r8">35989728127</Timestamp><Current dt:dt="…	75.029	2453274	2449774	2453274	2449764	1	right	1630642732	06-21-2017	14:25:02	12:25:02	female	114517	15318	-1	15298	129284	114546	-1	114517	495854	477005	-1	476993	13				2	6	11	phaseINVFAce	phaseXPface	6	NM04	1326816	1326516	1326816	1326502	l	1326502	1324744	1326502	1324734	1758
GofDak_1024-768_new	16	1	33	<?xml version="1.0"?>\n<Clock xmlns:dt="urn:schemas-microsoft-com:datatypes"><Description dt:dt="string">E-Prime Primary Realtime Clock</Description><StartTime><Timestamp dt:dt="int">0</Timestamp><DateUtc dt:dt="string">2017-06-21T12:25:02Z</DateUtc></StartTime><FrequencyChanges><FrequencyChange><Frequency dt:dt="r8">3312958</Frequency><Timestamp dt:dt="r8">35989728127</Timestamp><Current dt:dt="…	75.029	2453274	2449774	2453274	2449764	1	right	1630642732	06-21-2017	14:25:02	12:25:02	female	114517	15318	-1	15298	129284	114546	-1	114517	495854	477005	-1	476993	13				2	6	11	phaseINVFAce	phaseXPface	7	NF06	1330708	1330408	1330708	1330405	l	1330405	1328422	1330405	1328414	1983
GofDak_1024-768_new	16	1	33	<?xml version="1.0"?>\n<Clock xmlns:dt="urn:schemas-microsoft-com:datatypes"><Description dt:dt="string">E-Prime Primary Realtime Clock</Description><StartTime><Timestamp dt:dt="int">0</Timestamp><DateUtc dt:dt="string">2017-06-21T12:25:02Z</DateUtc></StartTime><FrequencyChanges><FrequencyChange><Frequency dt:dt="r8">3312958</Frequency><Timestamp dt:dt="r8">35989728127</Timestamp><Current dt:dt="…	75.029	2453274	2449774	2453274	2449764	1	right	1630642732	06-21-2017	14:25:02	12:25:02	female	114517	15318	-1	15298	129284	114546	-1	114517	495854	477005	-1	476993	13				2	6	11	phaseINVFAce	phaseXPface	8	NF09	1335253	1334953	1335253	1334948	l	1334948	1333300	1334948	1333293	1648
GofDak_1024-768_new	16	1	33	<?xml version="1.0"?>\n<Clock xmlns:dt="urn:schemas-microsoft-com:datatypes"><Description dt:dt="string">E-Prime Primary Realtime Clock</Description><StartTime><Timestamp dt:dt="int">0</Timestamp><DateUtc dt:dt="string">2017-06-21T12:25:02Z</DateUtc></StartTime><FrequencyChanges><FrequencyChange><Frequency dt:dt="r8">3312958</Frequency><Timestamp dt:dt="r8">35989728127</Timestamp><Current dt:dt="…	75.029	2453274	2449774	2453274	2449764	1	right	1630642732	06-21-2017	14:25:02	12:25:02	female	114517	15318	-1	15298	129284	114546	-1	114517	495854	477005	-1	476993	13				2	6	11	phaseINVFAce	phaseXPface	9	NF02	1339158	1338858	1339158	1338847	l	1338847	1337099	1338847	1337085	1748
GofDak_1024-768_new	16	1	33	<?xml version="1.0"?>\n<Clock xmlns:dt="urn:schemas-microsoft-com:datatypes"><Description dt:dt="string">E-Prime Primary Realtime Clock</Description><StartTime><Timestamp dt:dt="int">0</Timestamp><DateUtc dt:dt="string">2017-06-21T12:25:02Z</DateUtc></StartTime><FrequencyChanges><FrequencyChange><Frequency dt:dt="r8">3312958</Frequency><Timestamp dt:dt="r8">35989728127</Timestamp><Current dt:dt="…	75.029	2453274	2449774	2453274	2449764	1	right	1630642732	06-21-2017	14:25:02	12:25:02	female	114517	15318	-1	15298	129284	114546	-1	114517	495854	477005	-1	476993	13				2	6	11	phaseINVFAce	phaseXPface	10	NF105	1342743	1342443	1342743	1342439	d	1342439	1340911	1342439	1340893	1528
GofDak_1024-768_new	16	1	33	<?xml version="1.0"?>\n<Clock xmlns:dt="urn:schemas-microsoft-com:datatypes"><Description dt:dt="string">E-Prime Primary Realtime Clock</Description><StartTime><Timestamp dt:dt="int">0</Timestamp><DateUtc dt:dt="string">2017-06-21T12:25:02Z</DateUtc></StartTime><FrequencyChanges><FrequencyChange><Frequency dt:dt="r8">3312958</Frequency><Timestamp dt:dt="r8">35989728127</Timestamp><Current dt:dt="…	75.029	2453274	2449774	2453274	2449764	1	right	1630642732	06-21-2017	14:25:02	12:25:02	female	114517	15318	-1	15298	129284	114546	-1	114517	495854	477005	-1	476993	13				2	6	11	phaseINVFAce	phaseXPface	11	NM02	1346595	1346295	1346595	1346286	d	1346286	1344469	1346286	1344461	1817
GofDak_1024-768_new	16	1	33	<?xml version="1.0"?>\n<Clock xmlns:dt="urn:schemas-microsoft-com:datatypes"><Description dt:dt="string">E-Prime Primary Realtime Clock</Description><StartTime><Timestamp dt:dt="int">0</Timestamp><DateUtc dt:dt="string">2017-06-21T12:25:02Z</DateUtc></StartTime><FrequencyChanges><FrequencyChange><Frequency dt:dt="r8">3312958</Frequency><Timestamp dt:dt="r8">35989728127</Timestamp><Current dt:dt="…	75.029	2453274	2449774	2453274	2449764	1	right	1630642732	06-21-2017	14:25:02	12:25:02	female	114517	15318	-1	15298	129284	114546	-1	114517	495854	477005	-1	476993	13				2	6	11	phaseINVFAce	phaseXPface	12	NM08	1350687	1350387	1350687	1350375	l	1350375	1348428	1350375	1348412	1947
GofDak_1024-768_new	16	1	33	<?xml version="1.0"?>\n<Clock xmlns:dt="urn:schemas-microsoft-com:datatypes"><Description dt:dt="string">E-Prime Primary Realtime Clock</Description><StartTime><Timestamp dt:dt="int">0</Timestamp><DateUtc dt:dt="string">2017-06-21T12:25:02Z</DateUtc></StartTime><FrequencyChanges><FrequencyChange><Frequency dt:dt="r8">3312958</Frequency><Timestamp dt:dt="r8">35989728127</Timestamp><Current dt:dt="…	75.029	2453274	2449774	2453274	2449764	1	right	1630642732	06-21-2017	14:25:02	12:25:02	female	114517	15318	-1	15298	129284	114546	-1	114517	495854	477005	-1	476993	13				2	6	11	phaseINVFAce	phaseXPface	13	NM04	1354259	1353959	1354259	1353949	d	1353949	1352280	1353949	1352268	1669
GofDak_1024-768_new	16	1	33	<?xml version="1.0"?>\n<Clock xmlns:dt="urn:schemas-microsoft-com:datatypes"><Description dt:dt="string">E-Prime Primary Realtime Clock</Description><StartTime><Timestamp dt:dt="int">0</Timestamp><DateUtc dt:dt="string">2017-06-21T12:25:02Z</DateUtc></StartTime><FrequencyChanges><FrequencyChange><Frequency dt:dt="r8">3312958</Frequency><Timestamp dt:dt="r8">35989728127</Timestamp><Current dt:dt="…	75.029	2453274	2449774	2453274	2449764	1	right	1630642732	06-21-2017	14:25:02	12:25:02	female	114517	15318	-1	15298	129284	114546	-1	114517	495854	477005	-1	476993	13				2	6	11	phaseINVFAce	phaseXPface	14	NF109	1357817	1357517	1357817	1357507	d	1357507	1355665	1357507	1355652	1842
GofDak_1024-768_new	16	1	33	<?xml version="1.0"?>\n<Clock xmlns:dt="urn:schemas-microsoft-com:datatypes"><Description dt:dt="string">E-Prime Primary Realtime Clock</Description><StartTime><Timestamp dt:dt="int">0</Timestamp><DateUtc dt:dt="string">2017-06-21T12:25:02Z</DateUtc></StartTime><FrequencyChanges><FrequencyChange><Frequency dt:dt="r8">3312958</Frequency><Timestamp dt:dt="r8">35989728127</Timestamp><Current dt:dt="…	75.029	2453274	2449774	2453274	2449764	1	right	1630642732	06-21-2017	14:25:02	12:25:02	female	114517	15318	-1	15298	129284	114546	-1	114517	495854	477005	-1	476993	13				2	6	11	phaseINVFAce	phaseXPface	15	NF09	1361376	1361076	1361376	1361068	d	1361068	1359477	1361068	1359460	1591
GofDak_1024-768_new	16	1	33	<?xml version="1.0"?>\n<Clock xmlns:dt="urn:schemas-microsoft-com:datatypes"><Description dt:dt="string">E-Prime Primary Realtime Clock</Description><StartTime><Timestamp dt:dt="int">0</Timestamp><DateUtc dt:dt="string">2017-06-21T12:25:02Z</DateUtc></StartTime><FrequencyChanges><FrequencyChange><Frequency dt:dt="r8">3312958</Frequency><Timestamp dt:dt="r8">35989728127</Timestamp><Current dt:dt="…	75.029	2453274	2449774	2453274	2449764	1	right	1630642732	06-21-2017	14:25:02	12:25:02	female	114517	15318	-1	15298	129284	114546	-1	114517	495854	477005	-1	476993	13				2	6	11	phaseINVFAce	phaseXPface	16	NM03	1365001	1364701	1365001	1364693	d	1364693	1362822	1364693	1362812	1871
GofDak_1024-768_new	16	1	33	<?xml version="1.0"?>\n<Clock xmlns:dt="urn:schemas-microsoft-com:datatypes"><Description dt:dt="string">E-Prime Primary Realtime Clock</Description><StartTime><Timestamp dt:dt="int">0</Timestamp><DateUtc dt:dt="string">2017-06-21T12:25:02Z</DateUtc></StartTime><FrequencyChanges><FrequencyChange><Frequency dt:dt="r8">3312958</Frequency><Timestamp dt:dt="r8">35989728127</Timestamp><Current dt:dt="…	75.029	2453274	2449774	2453274	2449764	1	right	1630642732	06-21-2017	14:25:02	12:25:02	female	114517	15318	-1	15298	129284	114546	-1	114517	495854	477005	-1	476993	13				2	6	11	phaseINVFAce	phaseXPface	17	NM02	1368613	1368313	1368613	1368309	d	1368309	1366434	1368309	1366419	1875
GofDak_1024-768_new	16	1	33	<?xml version="1.0"?>\n<Clock xmlns:dt="urn:schemas-microsoft-com:datatypes"><Description dt:dt="string">E-Prime Primary Realtime Clock</Description><StartTime><Timestamp dt:dt="int">0</Timestamp><DateUtc dt:dt="string">2017-06-21T12:25:02Z</DateUtc></StartTime><FrequencyChanges><FrequencyChange><Frequency dt:dt="r8">3312958</Frequency><Timestamp dt:dt="r8">35989728127</Timestamp><Current dt:dt="…	75.029	2453274	2449774	2453274	2449764	1	right	1630642732	06-21-2017	14:25:02	12:25:02	female	114517	15318	-1	15298	129284	114546	-1	114517	495854	477005	-1	476993	13				2	6	11	phaseINVFAce	phaseXPface	18	NM02	1372199	1371899	1372199	1371889	l	1371889	1370073	1371889	1370059	1816
GofDak_1024-768_new	16	1	33	<?xml version="1.0"?>\n<Clock xmlns:dt="urn:schemas-microsoft-com:datatypes"><Description dt:dt="string">E-Prime Primary Realtime Clock</Description><StartTime><Timestamp dt:dt="int">0</Timestamp><DateUtc dt:dt="string">2017-06-21T12:25:02Z</DateUtc></StartTime><FrequencyChanges><FrequencyChange><Frequency dt:dt="r8">3312958</Frequency><Timestamp dt:dt="r8">35989728127</Timestamp><Current dt:dt="…	75.029	2453274	2449774	2453274	2449764	1	right	1630642732	06-21-2017	14:25:02	12:25:02	female	114517	15318	-1	15298	129284	114546	-1	114517	495854	477005	-1	476993	13				2	6	11	phaseINVFAce	phaseXPface	19	NF09	1375851	1375551	1375851	1375537	l	1375537	1373671	1375537	1373659	1866
GofDak_1024-768_new	16	1	33	<?xml version="1.0"?>\n<Clock xmlns:dt="urn:schemas-microsoft-com:datatypes"><Description dt:dt="string">E-Prime Primary Realtime Clock</Description><StartTime><Timestamp dt:dt="int">0</Timestamp><DateUtc dt:dt="string">2017-06-21T12:25:02Z</DateUtc></StartTime><FrequencyChanges><FrequencyChange><Frequency dt:dt="r8">3312958</Frequency><Timestamp dt:dt="r8">35989728127</Timestamp><Current dt:dt="…	75.029	2453274	2449774	2453274	2449764	1	right	1630642732	06-21-2017	14:25:02	12:25:02	female	114517	15318	-1	15298	129284	114546	-1	114517	495854	477005	-1	476993	13				2	6	11	phaseINVFAce	phaseXPface	20	NF09	1379676	1379376	1379676	1379373	l	1379373	1377536	1379373	1377523	1837
GofDak_1024-768_new	16	1	33	<?xml version="1.0"?>\n<Clock xmlns:dt="urn:schemas-microsoft-com:datatypes"><Description dt:dt="string">E-Prime Primary Realtime Clock</Description><StartTime><Timestamp dt:dt="int">0</Timestamp><DateUtc dt:dt="string">2017-06-21T12:25:02Z</DateUtc></StartTime><FrequencyChanges><FrequencyChange><Frequency dt:dt="r8">3312958</Frequency><Timestamp dt:dt="r8">35989728127</Timestamp><Current dt:dt="…	75.029	2453274	2449774	2453274	2449764	1	right	1630642732	06-21-2017	14:25:02	12:25:02	female	114517	15318	-1	15298	129284	114546	-1	114517	495854	477005	-1	476993	14				1	6	12	phaseUPFAce	phaseXPface	1	NF04	1382928	1382628	1382928	1382613	l	1382613	1381028	1382613	1381011	1585
GofDak_1024-768_new	16	1	33	<?xml version="1.0"?>\n<Clock xmlns:dt="urn:schemas-microsoft-com:datatypes"><Description dt:dt="string">E-Prime Primary Realtime Clock</Description><StartTime><Timestamp dt:dt="int">0</Timestamp><DateUtc dt:dt="string">2017-06-21T12:25:02Z</DateUtc></StartTime><FrequencyChanges><FrequencyChange><Frequency dt:dt="r8">3312958</Frequency><Timestamp dt:dt="r8">35989728127</Timestamp><Current dt:dt="…	75.029	2453274	2449774	2453274	2449764	1	right	1630642732	06-21-2017	14:25:02	12:25:02	female	114517	15318	-1	15298	129284	114546	-1	114517	495854	477005	-1	476993	14				1	6	12	phaseUPFAce	phaseXPface	2	NF04	1386180	1385880	1386180	1385869	d	1385869	1384187	1385869	1384170	1682
GofDak_1024-768_new	16	1	33	<?xml version="1.0"?>\n<Clock xmlns:dt="urn:schemas-microsoft-com:datatypes"><Description dt:dt="string">E-Prime Primary Realtime Clock</Description><StartTime><Timestamp dt:dt="int">0</Timestamp><DateUtc dt:dt="string">2017-06-21T12:25:02Z</DateUtc></StartTime><FrequencyChanges><FrequencyChange><Frequency dt:dt="r8">3312958</Frequency><Timestamp dt:dt="r8">35989728127</Timestamp><Current dt:dt="…	75.029	2453274	2449774	2453274	2449764	1	right	1630642732	06-21-2017	14:25:02	12:25:02	female	114517	15318	-1	15298	129284	114546	-1	114517	495854	477005	-1	476993	14				1	6	12	phaseUPFAce	phaseXPface	3	NM02	1389485	1389185	1389485	1389183	l	1389183	1387346	1389183	1387330	1837
GofDak_1024-768_new	16	1	33	<?xml version="1.0"?>\n<Clock xmlns:dt="urn:schemas-microsoft-com:datatypes"><Description dt:dt="string">E-Prime Primary Realtime Clock</Description><StartTime><Timestamp dt:dt="int">0</Timestamp><DateUtc dt:dt="string">2017-06-21T12:25:02Z</DateUtc></StartTime><FrequencyChanges><FrequencyChange><Frequency dt:dt="r8">3312958</Frequency><Timestamp dt:dt="r8">35989728127</Timestamp><Current dt:dt="…	75.029	2453274	2449774	2453274	2449764	1	right	1630642732	06-21-2017	14:25:02	12:25:02	female	114517	15318	-1	15298	129284	114546	-1	114517	495854	477005	-1	476993	14				1	6	12	phaseUPFAce	phaseXPface	4	NM04	1393164	1392864	1393164	1392851	l	1392851	1390851	1392851	1390834	2000
GofDak_1024-768_new	16	1	33	<?xml version="1.0"?>\n<Clock xmlns:dt="urn:schemas-microsoft-com:datatypes"><Description dt:dt="string">E-Prime Primary Realtime Clock</Description><StartTime><Timestamp dt:dt="int">0</Timestamp><DateUtc dt:dt="string">2017-06-21T12:25:02Z</DateUtc></StartTime><FrequencyChanges><FrequencyChange><Frequency dt:dt="r8">3312958</Frequency><Timestamp dt:dt="r8">35989728127</Timestamp><Current dt:dt="…	75.029	2453274	2449774	2453274	2449764	1	right	1630642732	06-21-2017	14:25:02	12:25:02	female	114517	15318	-1	15298	129284	114546	-1	114517	495854	477005	-1	476993	14				1	6	12	phaseUPFAce	phaseXPface	5	NM13	1396989	1396689	1396989	1396683	d	1396683	1394863	1396683	1394850	1820
GofDak_1024-768_new	16	1	33	<?xml version="1.0"?>\n<Clock xmlns:dt="urn:schemas-microsoft-com:datatypes"><Description dt:dt="string">E-Prime Primary Realtime Clock</Description><StartTime><Timestamp dt:dt="int">0</Timestamp><DateUtc dt:dt="string">2017-06-21T12:25:02Z</DateUtc></StartTime><FrequencyChanges><FrequencyChange><Frequency dt:dt="r8">3312958</Frequency><Timestamp dt:dt="r8">35989728127</Timestamp><Current dt:dt="…	75.029	2453274	2449774	2453274	2449764	1	right	1630642732	06-21-2017	14:25:02	12:25:02	female	114517	15318	-1	15298	129284	114546	-1	114517	495854	477005	-1	476993	14				1	6	12	phaseUPFAce	phaseXPface	6	NF27	1400468	1400168	1400468	1400159	l	1400159	1398422	1400159	1398410	1737
GofDak_1024-768_new	16	1	33	<?xml version="1.0"?>\n<Clock xmlns:dt="urn:schemas-microsoft-com:datatypes"><Description dt:dt="string">E-Prime Primary Realtime Clock</Description><StartTime><Timestamp dt:dt="int">0</Timestamp><DateUtc dt:dt="string">2017-06-21T12:25:02Z</DateUtc></StartTime><FrequencyChanges><FrequencyChange><Frequency dt:dt="r8">3312958</Frequency><Timestamp dt:dt="r8">35989728127</Timestamp><Current dt:dt="…	75.029	2453274	2449774	2453274	2449764	1	right	1630642732	06-21-2017	14:25:02	12:25:02	female	114517	15318	-1	15298	129284	114546	-1	114517	495854	477005	-1	476993	14				1	6	12	phaseUPFAce	phaseXPface	7	NM04	1403373	1403073	1403373	1403066	d	1403066	1401540	1403066	1401529	1526
GofDak_1024-768_new	16	1	33	<?xml version="1.0"?>\n<Clock xmlns:dt="urn:schemas-microsoft-com:datatypes"><Description dt:dt="string">E-Prime Primary Realtime Clock</Description><StartTime><Timestamp dt:dt="int">0</Timestamp><DateUtc dt:dt="string">2017-06-21T12:25:02Z</DateUtc></StartTime><FrequencyChanges><FrequencyChange><Frequency dt:dt="r8">3312958</Frequency><Timestamp dt:dt="r8">35989728127</Timestamp><Current dt:dt="…	75.029	2453274	2449774	2453274	2449764	1	right	1630642732	06-21-2017	14:25:02	12:25:02	female	114517	15318	-1	15298	129284	114546	-1	114517	495854	477005	-1	476993	14				1	6	12	phaseUPFAce	phaseXPface	8	NM101	1406439	1406139	1406439	1406107	d	1406107	1404566	1406107	1404553	1541
GofDak_1024-768_new	16	1	33	<?xml version="1.0"?>\n<Clock xmlns:dt="urn:schemas-microsoft-com:datatypes"><Description dt:dt="string">E-Prime Primary Realtime Clock</Description><StartTime><Timestamp dt:dt="int">0</Timestamp><DateUtc dt:dt="string">2017-06-21T12:25:02Z</DateUtc></StartTime><FrequencyChanges><FrequencyChange><Frequency dt:dt="r8">3312958</Frequency><Timestamp dt:dt="r8">35989728127</Timestamp><Current dt:dt="…	75.029	2453274	2449774	2453274	2449764	1	right	1630642732	06-21-2017	14:25:02	12:25:02	female	114517	15318	-1	15298	129284	114546	-1	114517	495854	477005	-1	476993	14				1	6	12	phaseUPFAce	phaseXPface	9	NF109	1409944	1409644	1409944	1409632	d	1409632	1408045	1409632	1408033	1587
GofDak_1024-768_new	16	1	33	<?xml version="1.0"?>\n<Clock xmlns:dt="urn:schemas-microsoft-com:datatypes"><Description dt:dt="string">E-Prime Primary Realtime Clock</Description><StartTime><Timestamp dt:dt="int">0</Timestamp><DateUtc dt:dt="string">2017-06-21T12:25:02Z</DateUtc></StartTime><FrequencyChanges><FrequencyChange><Frequency dt:dt="r8">3312958</Frequency><Timestamp dt:dt="r8">35989728127</Timestamp><Current dt:dt="…	75.029	2453274	2449774	2453274	2449764	1	right	1630642732	06-21-2017	14:25:02	12:25:02	female	114517	15318	-1	15298	129284	114546	-1	114517	495854	477005	-1	476993	14				1	6	12	phaseUPFAce	phaseXPface	10	NM04	1413343	1413043	1413343	1413029	d	1413029	1411097	1413029	1411089	1932
GofDak_1024-768_new	16	1	33	<?xml version="1.0"?>\n<Clock xmlns:dt="urn:schemas-microsoft-com:datatypes"><Description dt:dt="string">E-Prime Primary Realtime Clock</Description><StartTime><Timestamp dt:dt="int">0</Timestamp><DateUtc dt:dt="string">2017-06-21T12:25:02Z</DateUtc></StartTime><FrequencyChanges><FrequencyChange><Frequency dt:dt="r8">3312958</Frequency><Timestamp dt:dt="r8">35989728127</Timestamp><Current dt:dt="…	75.029	2453274	2449774	2453274	2449764	1	right	1630642732	06-21-2017	14:25:02	12:25:02	female	114517	15318	-1	15298	129284	114546	-1	114517	495854	477005	-1	476993	14				1	6	12	phaseUPFAce	phaseXPface	11	NM101	1416581	1416281	1416581	1416269	l	1416269	1414562	1416269	1414545	1707
GofDak_1024-768_new	16	1	33	<?xml version="1.0"?>\n<Clock xmlns:dt="urn:schemas-microsoft-com:datatypes"><Description dt:dt="string">E-Prime Primary Realtime Clock</Description><StartTime><Timestamp dt:dt="int">0</Timestamp><DateUtc dt:dt="string">2017-06-21T12:25:02Z</DateUtc></StartTime><FrequencyChanges><FrequencyChange><Frequency dt:dt="r8">3312958</Frequency><Timestamp dt:dt="r8">35989728127</Timestamp><Current dt:dt="…	75.029	2453274	2449774	2453274	2449764	1	right	1630642732	06-21-2017	14:25:02	12:25:02	female	114517	15318	-1	15298	129284	114546	-1	114517	495854	477005	-1	476993	14				1	6	12	phaseUPFAce	phaseXPface	12	NF105	1419767	1419467	1419767	1419454	d	1419454	1417814	1419454	1417800	1640
GofDak_1024-768_new	16	1	33	<?xml version="1.0"?>\n<Clock xmlns:dt="urn:schemas-microsoft-com:datatypes"><Description dt:dt="string">E-Prime Primary Realtime Clock</Description><StartTime><Timestamp dt:dt="int">0</Timestamp><DateUtc dt:dt="string">2017-06-21T12:25:02Z</DateUtc></StartTime><FrequencyChanges><FrequencyChange><Frequency dt:dt="r8">3312958</Frequency><Timestamp dt:dt="r8">35989728127</Timestamp><Current dt:dt="…	75.029	2453274	2449774	2453274	2449764	1	right	1630642732	06-21-2017	14:25:02	12:25:02	female	114517	15318	-1	15298	129284	114546	-1	114517	495854	477005	-1	476993	14				1	6	12	phaseUPFAce	phaseXPface	13	NF06	1422992	1422692	1422992	1422684	l	1422684	1420986	1422684	1420968	1698
GofDak_1024-768_new	16	1	33	<?xml version="1.0"?>\n<Clock xmlns:dt="urn:schemas-microsoft-com:datatypes"><Description dt:dt="string">E-Prime Primary Realtime Clock</Description><StartTime><Timestamp dt:dt="int">0</Timestamp><DateUtc dt:dt="string">2017-06-21T12:25:02Z</DateUtc></StartTime><FrequencyChanges><FrequencyChange><Frequency dt:dt="r8">3312958</Frequency><Timestamp dt:dt="r8">35989728127</Timestamp><Current dt:dt="…	75.029	2453274	2449774	2453274	2449764	1	right	1630642732	06-21-2017	14:25:02	12:25:02	female	114517	15318	-1	15298	129284	114546	-1	114517	495854	477005	-1	476993	14				1	6	12	phaseUPFAce	phaseXPface	14	NM21	1426551	1426251	1426551	1426237	d	1426237	1424358	1426237	1424344	1879
GofDak_1024-768_new	16	1	33	<?xml version="1.0"?>\n<Clock xmlns:dt="urn:schemas-microsoft-com:datatypes"><Description dt:dt="string">E-Prime Primary Realtime Clock</Description><StartTime><Timestamp dt:dt="int">0</Timestamp><DateUtc dt:dt="string">2017-06-21T12:25:02Z</DateUtc></StartTime><FrequencyChanges><FrequencyChange><Frequency dt:dt="r8">3312958</Frequency><Timestamp dt:dt="r8">35989728127</Timestamp><Current dt:dt="…	75.029	2453274	2449774	2453274	2449764	1	right	1630642732	06-21-2017	14:25:02	12:25:02	female	114517	15318	-1	15298	129284	114546	-1	114517	495854	477005	-1	476993	14				1	6	12	phaseUPFAce	phaseXPface	15	NF109	1429830	1429530	1429830	1429517	l	1429517	1427864	1429517	1427848	1653
GofDak_1024-768_new	16	1	33	<?xml version="1.0"?>\n<Clock xmlns:dt="urn:schemas-microsoft-com:datatypes"><Description dt:dt="string">E-Prime Primary Realtime Clock</Description><StartTime><Timestamp dt:dt="int">0</Timestamp><DateUtc dt:dt="string">2017-06-21T12:25:02Z</DateUtc></StartTime><FrequencyChanges><FrequencyChange><Frequency dt:dt="r8">3312958</Frequency><Timestamp dt:dt="r8">35989728127</Timestamp><Current dt:dt="…	75.029	2453274	2449774	2453274	2449764	1	right	1630642732	06-21-2017	14:25:02	12:25:02	female	114517	15318	-1	15298	129284	114546	-1	114517	495854	477005	-1	476993	14				1	6	12	phaseUPFAce	phaseXPface	16	NM02	1433095	1432795	1433095	1432784	d	1432784	1431089	1432784	1431072	1695
GofDak_1024-768_new	16	1	33	<?xml version="1.0"?>\n<Clock xmlns:dt="urn:schemas-microsoft-com:datatypes"><Description dt:dt="string">E-Prime Primary Realtime Clock</Description><StartTime><Timestamp dt:dt="int">0</Timestamp><DateUtc dt:dt="string">2017-06-21T12:25:02Z</DateUtc></StartTime><FrequencyChanges><FrequencyChange><Frequency dt:dt="r8">3312958</Frequency><Timestamp dt:dt="r8">35989728127</Timestamp><Current dt:dt="…	75.029	2453274	2449774	2453274	2449764	1	right	1630642732	06-21-2017	14:25:02	12:25:02	female	114517	15318	-1	15298	129284	114546	-1	114517	495854	477005	-1	476993	14				1	6	12	phaseUPFAce	phaseXPface	17	NM05	1436347	1436047	1436347	1436040	l	1436040	1434181	1436040	1434167	1859
GofDak_1024-768_new	16	1	33	<?xml version="1.0"?>\n<Clock xmlns:dt="urn:schemas-microsoft-com:datatypes"><Description dt:dt="string">E-Prime Primary Realtime Clock</Description><StartTime><Timestamp dt:dt="int">0</Timestamp><DateUtc dt:dt="string">2017-06-21T12:25:02Z</DateUtc></StartTime><FrequencyChanges><FrequencyChange><Frequency dt:dt="r8">3312958</Frequency><Timestamp dt:dt="r8">35989728127</Timestamp><Current dt:dt="…	75.029	2453274	2449774	2453274	2449764	1	right	1630642732	06-21-2017	14:25:02	12:25:02	female	114517	15318	-1	15298	129284	114546	-1	114517	495854	477005	-1	476993	14				1	6	12	phaseUPFAce	phaseXPface	18	NF106	1439839	1439539	1439839	1439525	l	1439525	1437553	1439525	1437543	1972
GofDak_1024-768_new	16	1	33	<?xml version="1.0"?>\n<Clock xmlns:dt="urn:schemas-microsoft-com:datatypes"><Description dt:dt="string">E-Prime Primary Realtime Clock</Description><StartTime><Timestamp dt:dt="int">0</Timestamp><DateUtc dt:dt="string">2017-06-21T12:25:02Z</DateUtc></StartTime><FrequencyChanges><FrequencyChange><Frequency dt:dt="r8">3312958</Frequency><Timestamp dt:dt="r8">35989728127</Timestamp><Current dt:dt="…	75.029	2453274	2449774	2453274	2449764	1	right	1630642732	06-21-2017	14:25:02	12:25:02	female	114517	15318	-1	15298	129284	114546	-1	114517	495854	477005	-1	476993	14				1	6	12	phaseUPFAce	phaseXPface	19	NM03	1443091	1442791	1443091	1442780	l	1442780	1440952	1442780	1440935	1828
GofDak_1024-768_new	16	1	33	<?xml version="1.0"?>\n<Clock xmlns:dt="urn:schemas-microsoft-com:datatypes"><Description dt:dt="string">E-Prime Primary Realtime Clock</Description><StartTime><Timestamp dt:dt="int">0</Timestamp><DateUtc dt:dt="string">2017-06-21T12:25:02Z</DateUtc></StartTime><FrequencyChanges><FrequencyChange><Frequency dt:dt="r8">3312958</Frequency><Timestamp dt:dt="r8">35989728127</Timestamp><Current dt:dt="…	75.029	2453274	2449774	2453274	2449764	1	right	1630642732	06-21-2017	14:25:02	12:25:02	female	114517	15318	-1	15298	129284	114546	-1	114517	495854	477005	-1	476993	14				1	6	12	phaseUPFAce	phaseXPface	20	NM21	1446956	1446656	1446956	1446651	l	1446651	1444670	1446651	1444663	1981
GofDak_1024-768_new	16	1	33	<?xml version="1.0"?>\n<Clock xmlns:dt="urn:schemas-microsoft-com:datatypes"><Description dt:dt="string">E-Prime Primary Realtime Clock</Description><StartTime><Timestamp dt:dt="int">0</Timestamp><DateUtc dt:dt="string">2017-06-21T12:25:02Z</DateUtc></StartTime><FrequencyChanges><FrequencyChange><Frequency dt:dt="r8">3312958</Frequency><Timestamp dt:dt="r8">35989728127</Timestamp><Current dt:dt="…	75.029	2453274	2449774	2453274	2449764	1	right	1630642732	06-21-2017	14:25:02	12:25:02	female	114517	15318	-1	15298	129284	114546	-1	114517	495854	477005	-1	476993	15				1	7	13	phaseUPFAce	phaseXPface	1	NF06	1517742	1517442	1517742	1517427	d	1517427	1515816	1517427	1515803	1611
GofDak_1024-768_new	16	1	33	<?xml version="1.0"?>\n<Clock xmlns:dt="urn:schemas-microsoft-com:datatypes"><Description dt:dt="string">E-Prime Primary Realtime Clock</Description><StartTime><Timestamp dt:dt="int">0</Timestamp><DateUtc dt:dt="string">2017-06-21T12:25:02Z</DateUtc></StartTime><FrequencyChanges><FrequencyChange><Frequency dt:dt="r8">3312958</Frequency><Timestamp dt:dt="r8">35989728127</Timestamp><Current dt:dt="…	75.029	2453274	2449774	2453274	2449764	1	right	1630642732	06-21-2017	14:25:02	12:25:02	female	114517	15318	-1	15298	129284	114546	-1	114517	495854	477005	-1	476993	15				1	7	13	phaseUPFAce	phaseXPface	2	NM08	1520835	1520535	1520835	1520520	d	1520520	1518908	1520520	1518899	1612
GofDak_1024-768_new	16	1	33	<?xml version="1.0"?>\n<Clock xmlns:dt="urn:schemas-microsoft-com:datatypes"><Description dt:dt="string">E-Prime Primary Realtime Clock</Description><StartTime><Timestamp dt:dt="int">0</Timestamp><DateUtc dt:dt="string">2017-06-21T12:25:02Z</DateUtc></StartTime><FrequencyChanges><FrequencyChange><Frequency dt:dt="r8">3312958</Frequency><Timestamp dt:dt="r8">35989728127</Timestamp><Current dt:dt="…	75.029	2453274	2449774	2453274	2449764	1	right	1630642732	06-21-2017	14:25:02	12:25:02	female	114517	15318	-1	15298	129284	114546	-1	114517	495854	477005	-1	476993	15				1	7	13	phaseUPFAce	phaseXPface	3	NF27	1524846	1524546	1524846	1524542	d	1524542	1522613	1524542	1522602	1929
GofDak_1024-768_new	16	1	33	<?xml version="1.0"?>\n<Clock xmlns:dt="urn:schemas-microsoft-com:datatypes"><Description dt:dt="string">E-Prime Primary Realtime Clock</Description><StartTime><Timestamp dt:dt="int">0</Timestamp><DateUtc dt:dt="string">2017-06-21T12:25:02Z</DateUtc></StartTime><FrequencyChanges><FrequencyChange><Frequency dt:dt="r8">3312958</Frequency><Timestamp dt:dt="r8">35989728127</Timestamp><Current dt:dt="…	75.029	2453274	2449774	2453274	2449764	1	right	1630642732	06-21-2017	14:25:02	12:25:02	female	114517	15318	-1	15298	129284	114546	-1	114517	495854	477005	-1	476993	15				1	7	13	phaseUPFAce	phaseXPface	4	NM03	1528285	1527985	1528285	1527982	l	1527982	1526132	1527982	1526122	1850
GofDak_1024-768_new	16	1	33	<?xml version="1.0"?>\n<Clock xmlns:dt="urn:schemas-microsoft-com:datatypes"><Description dt:dt="string">E-Prime Primary Realtime Clock</Description><StartTime><Timestamp dt:dt="int">0</Timestamp><DateUtc dt:dt="string">2017-06-21T12:25:02Z</DateUtc></StartTime><FrequencyChanges><FrequencyChange><Frequency dt:dt="r8">3312958</Frequency><Timestamp dt:dt="r8">35989728127</Timestamp><Current dt:dt="…	75.029	2453274	2449774	2453274	2449764	1	right	1630642732	06-21-2017	14:25:02	12:25:02	female	114517	15318	-1	15298	129284	114546	-1	114517	495854	477005	-1	476993	15				1	7	13	phaseUPFAce	phaseXPface	5	NM03	1532203	1531903	1532203	1531893	d	1531893	1529931	1531893	1529914	1962
GofDak_1024-768_new	16	1	33	<?xml version="1.0"?>\n<Clock xmlns:dt="urn:schemas-microsoft-com:datatypes"><Description dt:dt="string">E-Prime Primary Realtime Clock</Description><StartTime><Timestamp dt:dt="int">0</Timestamp><DateUtc dt:dt="string">2017-06-21T12:25:02Z</DateUtc></StartTime><FrequencyChanges><FrequencyChange><Frequency dt:dt="r8">3312958</Frequency><Timestamp dt:dt="r8">35989728127</Timestamp><Current dt:dt="…	75.029	2453274	2449774	2453274	2449764	1	right	1630642732	06-21-2017	14:25:02	12:25:02	female	114517	15318	-1	15298	129284	114546	-1	114517	495854	477005	-1	476993	15				1	7	13	phaseUPFAce	phaseXPface	6	NM08	1535629	1535329	1535629	1535318	l	1535318	1533729	1535318	1533714	1589
GofDak_1024-768_new	16	1	33	<?xml version="1.0"?>\n<Clock xmlns:dt="urn:schemas-microsoft-com:datatypes"><Description dt:dt="string">E-Prime Primary Realtime Clock</Description><StartTime><Timestamp dt:dt="int">0</Timestamp><DateUtc dt:dt="string">2017-06-21T12:25:02Z</DateUtc></StartTime><FrequencyChanges><FrequencyChange><Frequency dt:dt="r8">3312958</Frequency><Timestamp dt:dt="r8">35989728127</Timestamp><Current dt:dt="…	75.029	2453274	2449774	2453274	2449764	1	right	1630642732	06-21-2017	14:25:02	12:25:02	female	114517	15318	-1	15298	129284	114546	-1	114517	495854	477005	-1	476993	15				1	7	13	phaseUPFAce	phaseXPface	7	NM02	1539014	1538714	1539014	1538703	l	1538703	1537101	1538703	1537089	1602
GofDak_1024-768_new	16	1	33	<?xml version="1.0"?>\n<Clock xmlns:dt="urn:schemas-microsoft-com:datatypes"><Description dt:dt="string">E-Prime Primary Realtime Clock</Description><StartTime><Timestamp dt:dt="int">0</Timestamp><DateUtc dt:dt="string">2017-06-21T12:25:02Z</DateUtc></StartTime><FrequencyChanges><FrequencyChange><Frequency dt:dt="r8">3312958</Frequency><Timestamp dt:dt="r8">35989728127</Timestamp><Current dt:dt="…	75.029	2453274	2449774	2453274	2449764	1	right	1630642732	06-21-2017	14:25:02	12:25:02	female	114517	15318	-1	15298	129284	114546	-1	114517	495854	477005	-1	476993	15				1	7	13	phaseUPFAce	phaseXPface	8	NF02	1542546	1542246	1542546	1542234	l	1542234	1540273	1542234	1540257	1961
GofDak_1024-768_new	16	1	33	<?xml version="1.0"?>\n<Clock xmlns:dt="urn:schemas-microsoft-com:datatypes"><Description dt:dt="string">E-Prime Primary Realtime Clock</Description><StartTime><Timestamp dt:dt="int">0</Timestamp><DateUtc dt:dt="string">2017-06-21T12:25:02Z</DateUtc></StartTime><FrequencyChanges><FrequencyChange><Frequency dt:dt="r8">3312958</Frequency><Timestamp dt:dt="r8">35989728127</Timestamp><Current dt:dt="…	75.029	2453274	2449774	2453274	2449764	1	right	1630642732	06-21-2017	14:25:02	12:25:02	female	114517	15318	-1	15298	129284	114546	-1	114517	495854	477005	-1	476993	15				1	7	13	phaseUPFAce	phaseXPface	9	NM03	1545598	1545298	1545598	1545292	l	1545292	1543739	1545292	1543729	1553
GofDak_1024-768_new	16	1	33	<?xml version="1.0"?>\n<Clock xmlns:dt="urn:schemas-microsoft-com:datatypes"><Description dt:dt="string">E-Prime Primary Realtime Clock</Description><StartTime><Timestamp dt:dt="int">0</Timestamp><DateUtc dt:dt="string">2017-06-21T12:25:02Z</DateUtc></StartTime><FrequencyChanges><FrequencyChange><Frequency dt:dt="r8">3312958</Frequency><Timestamp dt:dt="r8">35989728127</Timestamp><Current dt:dt="…	75.029	2453274	2449774	2453274	2449764	1	right	1630642732	06-21-2017	14:25:02	12:25:02	female	114517	15318	-1	15298	129284	114546	-1	114517	495854	477005	-1	476993	15				1	7	13	phaseUPFAce	phaseXPface	10	NF11	1548850	1548550	1548850	1548548	l	1548548	1546591	1548548	1546585	1957
GofDak_1024-768_new	16	1	33	<?xml version="1.0"?>\n<Clock xmlns:dt="urn:schemas-microsoft-com:datatypes"><Description dt:dt="string">E-Prime Primary Realtime Clock</Description><StartTime><Timestamp dt:dt="int">0</Timestamp><DateUtc dt:dt="string">2017-06-21T12:25:02Z</DateUtc></StartTime><FrequencyChanges><FrequencyChange><Frequency dt:dt="r8">3312958</Frequency><Timestamp dt:dt="r8">35989728127</Timestamp><Current dt:dt="…	75.029	2453274	2449774	2453274	2449764	1	right	1630642732	06-21-2017	14:25:02	12:25:02	female	114517	15318	-1	15298	129284	114546	-1	114517	495854	477005	-1	476993	15				1	7	13	phaseUPFAce	phaseXPface	11	NM05	1552902	1552602	1552902	1552598	l	1552598	1550696	1552598	1550681	1902
GofDak_1024-768_new	16	1	33	<?xml version="1.0"?>\n<Clock xmlns:dt="urn:schemas-microsoft-com:datatypes"><Description dt:dt="string">E-Prime Primary Realtime Clock</Description><StartTime><Timestamp dt:dt="int">0</Timestamp><DateUtc dt:dt="string">2017-06-21T12:25:02Z</DateUtc></StartTime><FrequencyChanges><FrequencyChange><Frequency dt:dt="r8">3312958</Frequency><Timestamp dt:dt="r8">35989728127</Timestamp><Current dt:dt="…	75.029	2453274	2449774	2453274	2449764	1	right	1630642732	06-21-2017	14:25:02	12:25:02	female	114517	15318	-1	15298	129284	114546	-1	114517	495854	477005	-1	476993	15				1	7	13	phaseUPFAce	phaseXPface	12	NF105	1556834	1556534	1556834	1556519	l	1556519	1554574	1556519	1554568	1945
GofDak_1024-768_new	16	1	33	<?xml version="1.0"?>\n<Clock xmlns:dt="urn:schemas-microsoft-com:datatypes"><Description dt:dt="string">E-Prime Primary Realtime Clock</Description><StartTime><Timestamp dt:dt="int">0</Timestamp><DateUtc dt:dt="string">2017-06-21T12:25:02Z</DateUtc></StartTime><FrequencyChanges><FrequencyChange><Frequency dt:dt="r8">3312958</Frequency><Timestamp dt:dt="r8">35989728127</Timestamp><Current dt:dt="…	75.029	2453274	2449774	2453274	2449764	1	right	1630642732	06-21-2017	14:25:02	12:25:02	female	114517	15318	-1	15298	129284	114546	-1	114517	495854	477005	-1	476993	15				1	7	13	phaseUPFAce	phaseXPface	13	NM08	1560179	1559879	1560179	1559873	l	1559873	1558266	1559873	1558248	1607
GofDak_1024-768_new	16	1	33	<?xml version="1.0"?>\n<Clock xmlns:dt="urn:schemas-microsoft-com:datatypes"><Description dt:dt="string">E-Prime Primary Realtime Clock</Description><StartTime><Timestamp dt:dt="int">0</Timestamp><DateUtc dt:dt="string">2017-06-21T12:25:02Z</DateUtc></StartTime><FrequencyChanges><FrequencyChange><Frequency dt:dt="r8">3312958</Frequency><Timestamp dt:dt="r8">35989728127</Timestamp><Current dt:dt="…	75.029	2453274	2449774	2453274	2449764	1	right	1630642732	06-21-2017	14:25:02	12:25:02	female	114517	15318	-1	15298	129284	114546	-1	114517	495854	477005	-1	476993	15				1	7	13	phaseUPFAce	phaseXPface	14	NM21	1563285	1562985	1563285	1562980	d	1562980	1561172	1562980	1561160	1808
GofDak_1024-768_new	16	1	33	<?xml version="1.0"?>\n<Clock xmlns:dt="urn:schemas-microsoft-com:datatypes"><Description dt:dt="string">E-Prime Primary Realtime Clock</Description><StartTime><Timestamp dt:dt="int">0</Timestamp><DateUtc dt:dt="string">2017-06-21T12:25:02Z</DateUtc></StartTime><FrequencyChanges><FrequencyChange><Frequency dt:dt="r8">3312958</Frequency><Timestamp dt:dt="r8">35989728127</Timestamp><Current dt:dt="…	75.029	2453274	2449774	2453274	2449764	1	right	1630642732	06-21-2017	14:25:02	12:25:02	female	114517	15318	-1	15298	129284	114546	-1	114517	495854	477005	-1	476993	15				1	7	13	phaseUPFAce	phaseXPface	15	NM101	1566776	1566476	1566776	1566466	d	1566466	1564944	1566466	1564936	1522
GofDak_1024-768_new	16	1	33	<?xml version="1.0"?>\n<Clock xmlns:dt="urn:schemas-microsoft-com:datatypes"><Description dt:dt="string">E-Prime Primary Realtime Clock</Description><StartTime><Timestamp dt:dt="int">0</Timestamp><DateUtc dt:dt="string">2017-06-21T12:25:02Z</DateUtc></StartTime><FrequencyChanges><FrequencyChange><Frequency dt:dt="r8">3312958</Frequency><Timestamp dt:dt="r8">35989728127</Timestamp><Current dt:dt="…	75.029	2453274	2449774	2453274	2449764	1	right	1630642732	06-21-2017	14:25:02	12:25:02	female	114517	15318	-1	15298	129284	114546	-1	114517	495854	477005	-1	476993	15				1	7	13	phaseUPFAce	phaseXPface	16	NF01	1569775	1569475	1569775	1569464	d	1569464	1567956	1569464	1567936	1508
GofDak_1024-768_new	16	1	33	<?xml version="1.0"?>\n<Clock xmlns:dt="urn:schemas-microsoft-com:datatypes"><Description dt:dt="string">E-Prime Primary Realtime Clock</Description><StartTime><Timestamp dt:dt="int">0</Timestamp><DateUtc dt:dt="string">2017-06-21T12:25:02Z</DateUtc></StartTime><FrequencyChanges><FrequencyChange><Frequency dt:dt="r8">3312958</Frequency><Timestamp dt:dt="r8">35989728127</Timestamp><Current dt:dt="…	75.029	2453274	2449774	2453274	2449764	1	right	1630642732	06-21-2017	14:25:02	12:25:02	female	114517	15318	-1	15298	129284	114546	-1	114517	495854	477005	-1	476993	15				1	7	13	phaseUPFAce	phaseXPface	17	NF02	1573147	1572847	1573147	1572835	d	1572835	1570981	1572835	1570975	1854
GofDak_1024-768_new	16	1	33	<?xml version="1.0"?>\n<Clock xmlns:dt="urn:schemas-microsoft-com:datatypes"><Description dt:dt="string">E-Prime Primary Realtime Clock</Description><StartTime><Timestamp dt:dt="int">0</Timestamp><DateUtc dt:dt="string">2017-06-21T12:25:02Z</DateUtc></StartTime><FrequencyChanges><FrequencyChange><Frequency dt:dt="r8">3312958</Frequency><Timestamp dt:dt="r8">35989728127</Timestamp><Current dt:dt="…	75.029	2453274	2449774	2453274	2449764	1	right	1630642732	06-21-2017	14:25:02	12:25:02	female	114517	15318	-1	15298	129284	114546	-1	114517	495854	477005	-1	476993	15				1	7	13	phaseUPFAce	phaseXPface	18	NM02	1576439	1576139	1576439	1576133	d	1576133	1574553	1576133	1574543	1580
GofDak_1024-768_new	16	1	33	<?xml version="1.0"?>\n<Clock xmlns:dt="urn:schemas-microsoft-com:datatypes"><Description dt:dt="string">E-Prime Primary Realtime Clock</Description><StartTime><Timestamp dt:dt="int">0</Timestamp><DateUtc dt:dt="string">2017-06-21T12:25:02Z</DateUtc></StartTime><FrequencyChanges><FrequencyChange><Frequency dt:dt="r8">3312958</Frequency><Timestamp dt:dt="r8">35989728127</Timestamp><Current dt:dt="…	75.029	2453274	2449774	2453274	2449764	1	right	1630642732	06-21-2017	14:25:02	12:25:02	female	114517	15318	-1	15298	129284	114546	-1	114517	495854	477005	-1	476993	15				1	7	13	phaseUPFAce	phaseXPface	19	NF01	1580091	1579791	1580091	1579780	d	1579780	1578219	1579780	1578207	1561
GofDak_1024-768_new	16	1	33	<?xml version="1.0"?>\n<Clock xmlns:dt="urn:schemas-microsoft-com:datatypes"><Description dt:dt="string">E-Prime Primary Realtime Clock</Description><StartTime><Timestamp dt:dt="int">0</Timestamp><DateUtc dt:dt="string">2017-06-21T12:25:02Z</DateUtc></StartTime><FrequencyChanges><FrequencyChange><Frequency dt:dt="r8">3312958</Frequency><Timestamp dt:dt="r8">35989728127</Timestamp><Current dt:dt="…	75.029	2453274	2449774	2453274	2449764	1	right	1630642732	06-21-2017	14:25:02	12:25:02	female	114517	15318	-1	15298	129284	114546	-1	114517	495854	477005	-1	476993	15				1	7	13	phaseUPFAce	phaseXPface	20	NM101	1584130	1583830	1584130	1583821	l	1583821	1582017	1583821	1582007	1804
GofDak_1024-768_new	16	1	33	<?xml version="1.0"?>\n<Clock xmlns:dt="urn:schemas-microsoft-com:datatypes"><Description dt:dt="string">E-Prime Primary Realtime Clock</Description><StartTime><Timestamp dt:dt="int">0</Timestamp><DateUtc dt:dt="string">2017-06-21T12:25:02Z</DateUtc></StartTime><FrequencyChanges><FrequencyChange><Frequency dt:dt="r8">3312958</Frequency><Timestamp dt:dt="r8">35989728127</Timestamp><Current dt:dt="…	75.029	2453274	2449774	2453274	2449764	1	right	1630642732	06-21-2017	14:25:02	12:25:02	female	114517	15318	-1	15298	129284	114546	-1	114517	495854	477005	-1	476993	16				2	7	14	phaseINVFAce	phaseXPface	1	NF02	1588421	1588121	1588421	1588108	d	1588108	1586122	1588108	1586111	1986
GofDak_1024-768_new	16	1	33	<?xml version="1.0"?>\n<Clock xmlns:dt="urn:schemas-microsoft-com:datatypes"><Description dt:dt="string">E-Prime Primary Realtime Clock</Description><StartTime><Timestamp dt:dt="int">0</Timestamp><DateUtc dt:dt="string">2017-06-21T12:25:02Z</DateUtc></StartTime><FrequencyChanges><FrequencyChange><Frequency dt:dt="r8">3312958</Frequency><Timestamp dt:dt="r8">35989728127</Timestamp><Current dt:dt="…	75.029	2453274	2449774	2453274	2449764	1	right	1630642732	06-21-2017	14:25:02	12:25:02	female	114517	15318	-1	15298	129284	114546	-1	114517	495854	477005	-1	476993	16				2	7	14	phaseINVFAce	phaseXPface	2	NF106	1591753	1591453	1591753	1591447	l	1591447	1589787	1591447	1589774	1660
GofDak_1024-768_new	16	1	33	<?xml version="1.0"?>\n<Clock xmlns:dt="urn:schemas-microsoft-com:datatypes"><Description dt:dt="string">E-Prime Primary Realtime Clock</Description><StartTime><Timestamp dt:dt="int">0</Timestamp><DateUtc dt:dt="string">2017-06-21T12:25:02Z</DateUtc></StartTime><FrequencyChanges><FrequencyChange><Frequency dt:dt="r8">3312958</Frequency><Timestamp dt:dt="r8">35989728127</Timestamp><Current dt:dt="…	75.029	2453274	2449774	2453274	2449764	1	right	1630642732	06-21-2017	14:25:02	12:25:02	female	114517	15318	-1	15298	129284	114546	-1	114517	495854	477005	-1	476993	16				2	7	14	phaseINVFAce	phaseXPface	3	NF27	1595739	1595439	1595739	1595428	l	1595428	1593439	1595428	1593422	1989
GofDak_1024-768_new	16	1	33	<?xml version="1.0"?>\n<Clock xmlns:dt="urn:schemas-microsoft-com:datatypes"><Description dt:dt="string">E-Prime Primary Realtime Clock</Description><StartTime><Timestamp dt:dt="int">0</Timestamp><DateUtc dt:dt="string">2017-06-21T12:25:02Z</DateUtc></StartTime><FrequencyChanges><FrequencyChange><Frequency dt:dt="r8">3312958</Frequency><Timestamp dt:dt="r8">35989728127</Timestamp><Current dt:dt="…	75.029	2453274	2449774	2453274	2449764	1	right	1630642732	06-21-2017	14:25:02	12:25:02	female	114517	15318	-1	15298	129284	114546	-1	114517	495854	477005	-1	476993	16				2	7	14	phaseINVFAce	phaseXPface	4	NF27	1598991	1598691	1598991	1598679	l	1598679	1597171	1598679	1597166	1508
GofDak_1024-768_new	16	1	33	<?xml version="1.0"?>\n<Clock xmlns:dt="urn:schemas-microsoft-com:datatypes"><Description dt:dt="string">E-Prime Primary Realtime Clock</Description><StartTime><Timestamp dt:dt="int">0</Timestamp><DateUtc dt:dt="string">2017-06-21T12:25:02Z</DateUtc></StartTime><FrequencyChanges><FrequencyChange><Frequency dt:dt="r8">3312958</Frequency><Timestamp dt:dt="r8">35989728127</Timestamp><Current dt:dt="…	75.029	2453274	2449774	2453274	2449764	1	right	1630642732	06-21-2017	14:25:02	12:25:02	female	114517	15318	-1	15298	129284	114546	-1	114517	495854	477005	-1	476993	16				2	7	14	phaseINVFAce	phaseXPface	5	NF04	1602922	1602622	1602922	1602617	d	1602617	1600677	1602617	1600662	1940
GofDak_1024-768_new	16	1	33	<?xml version="1.0"?>\n<Clock xmlns:dt="urn:schemas-microsoft-com:datatypes"><Description dt:dt="string">E-Prime Primary Realtime Clock</Description><StartTime><Timestamp dt:dt="int">0</Timestamp><DateUtc dt:dt="string">2017-06-21T12:25:02Z</DateUtc></StartTime><FrequencyChanges><FrequencyChange><Frequency dt:dt="r8">3312958</Frequency><Timestamp dt:dt="r8">35989728127</Timestamp><Current dt:dt="…	75.029	2453274	2449774	2453274	2449764	1	right	1630642732	06-21-2017	14:25:02	12:25:02	female	114517	15318	-1	15298	129284	114546	-1	114517	495854	477005	-1	476993	16				2	7	14	phaseINVFAce	phaseXPface	6	NM13	1606334	1606034	1606334	1606031	l	1606031	1604315	1606031	1604302	1716
GofDak_1024-768_new	16	1	33	<?xml version="1.0"?>\n<Clock xmlns:dt="urn:schemas-microsoft-com:datatypes"><Description dt:dt="string">E-Prime Primary Realtime Clock</Description><StartTime><Timestamp dt:dt="int">0</Timestamp><DateUtc dt:dt="string">2017-06-21T12:25:02Z</DateUtc></StartTime><FrequencyChanges><FrequencyChange><Frequency dt:dt="r8">3312958</Frequency><Timestamp dt:dt="r8">35989728127</Timestamp><Current dt:dt="…	75.029	2453274	2449774	2453274	2449764	1	right	1630642732	06-21-2017	14:25:02	12:25:02	female	114517	15318	-1	15298	129284	114546	-1	114517	495854	477005	-1	476993	16				2	7	14	phaseINVFAce	phaseXPface	7	NF02	1609467	1609167	1609467	1609164	d	1609164	1607661	1609164	1607645	1503
GofDak_1024-768_new	16	1	33	<?xml version="1.0"?>\n<Clock xmlns:dt="urn:schemas-microsoft-com:datatypes"><Description dt:dt="string">E-Prime Primary Realtime Clock</Description><StartTime><Timestamp dt:dt="int">0</Timestamp><DateUtc dt:dt="string">2017-06-21T12:25:02Z</DateUtc></StartTime><FrequencyChanges><FrequencyChange><Frequency dt:dt="r8">3312958</Frequency><Timestamp dt:dt="r8">35989728127</Timestamp><Current dt:dt="…	75.029	2453274	2449774	2453274	2449764	1	right	1630642732	06-21-2017	14:25:02	12:25:02	female	114517	15318	-1	15298	129284	114546	-1	114517	495854	477005	-1	476993	16				2	7	14	phaseINVFAce	phaseXPface	8	NM101	1612919	1612619	1612919	1612609	d	1612609	1610806	1612609	1610797	1803
GofDak_1024-768_new	16	1	33	<?xml version="1.0"?>\n<Clock xmlns:dt="urn:schemas-microsoft-com:datatypes"><Description dt:dt="string">E-Prime Primary Realtime Clock</Description><StartTime><Timestamp dt:dt="int">0</Timestamp><DateUtc dt:dt="string">2017-06-21T12:25:02Z</DateUtc></StartTime><FrequencyChanges><FrequencyChange><Frequency dt:dt="r8">3312958</Frequency><Timestamp dt:dt="r8">35989728127</Timestamp><Current dt:dt="…	75.029	2453274	2449774	2453274	2449764	1	right	1630642732	06-21-2017	14:25:02	12:25:02	female	114517	15318	-1	15298	129284	114546	-1	114517	495854	477005	-1	476993	16				2	7	14	phaseINVFAce	phaseXPface	9	NF109	1616677	1616377	1616677	1616366	d	1616366	1614605	1616366	1614597	1761
GofDak_1024-768_new	16	1	33	<?xml version="1.0"?>\n<Clock xmlns:dt="urn:schemas-microsoft-com:datatypes"><Description dt:dt="string">E-Prime Primary Realtime Clock</Description><StartTime><Timestamp dt:dt="int">0</Timestamp><DateUtc dt:dt="string">2017-06-21T12:25:02Z</DateUtc></StartTime><FrequencyChanges><FrequencyChange><Frequency dt:dt="r8">3312958</Frequency><Timestamp dt:dt="r8">35989728127</Timestamp><Current dt:dt="…	75.029	2453274	2449774	2453274	2449764	1	right	1630642732	06-21-2017	14:25:02	12:25:02	female	114517	15318	-1	15298	129284	114546	-1	114517	495854	477005	-1	476993	16				2	7	14	phaseINVFAce	phaseXPface	10	NM05	1620369	1620069	1620369	1620059	l	1620059	1618070	1620059	1618061	1989
GofDak_1024-768_new	16	1	33	<?xml version="1.0"?>\n<Clock xmlns:dt="urn:schemas-microsoft-com:datatypes"><Description dt:dt="string">E-Prime Primary Realtime Clock</Description><StartTime><Timestamp dt:dt="int">0</Timestamp><DateUtc dt:dt="string">2017-06-21T12:25:02Z</DateUtc></StartTime><FrequencyChanges><FrequencyChange><Frequency dt:dt="r8">3312958</Frequency><Timestamp dt:dt="r8">35989728127</Timestamp><Current dt:dt="…	75.029	2453274	2449774	2453274	2449764	1	right	1630642732	06-21-2017	14:25:02	12:25:02	female	114517	15318	-1	15298	129284	114546	-1	114517	495854	477005	-1	476993	16				2	7	14	phaseINVFAce	phaseXPface	11	NM21	1624234	1623934	1624234	1623924	d	1623924	1622242	1623924	1622236	1682
GofDak_1024-768_new	16	1	33	<?xml version="1.0"?>\n<Clock xmlns:dt="urn:schemas-microsoft-com:datatypes"><Description dt:dt="string">E-Prime Primary Realtime Clock</Description><StartTime><Timestamp dt:dt="int">0</Timestamp><DateUtc dt:dt="string">2017-06-21T12:25:02Z</DateUtc></StartTime><FrequencyChanges><FrequencyChange><Frequency dt:dt="r8">3312958</Frequency><Timestamp dt:dt="r8">35989728127</Timestamp><Current dt:dt="…	75.029	2453274	2449774	2453274	2449764	1	right	1630642732	06-21-2017	14:25:02	12:25:02	female	114517	15318	-1	15298	129284	114546	-1	114517	495854	477005	-1	476993	16				2	7	14	phaseINVFAce	phaseXPface	12	NF01	1628286	1627986	1628286	1627969	d	1627969	1626227	1627969	1626220	1742
GofDak_1024-768_new	16	1	33	<?xml version="1.0"?>\n<Clock xmlns:dt="urn:schemas-microsoft-com:datatypes"><Description dt:dt="string">E-Prime Primary Realtime Clock</Description><StartTime><Timestamp dt:dt="int">0</Timestamp><DateUtc dt:dt="string">2017-06-21T12:25:02Z</DateUtc></StartTime><FrequencyChanges><FrequencyChange><Frequency dt:dt="r8">3312958</Frequency><Timestamp dt:dt="r8">35989728127</Timestamp><Current dt:dt="…	75.029	2453274	2449774	2453274	2449764	1	right	1630642732	06-21-2017	14:25:02	12:25:02	female	114517	15318	-1	15298	129284	114546	-1	114517	495854	477005	-1	476993	16				2	7	14	phaseINVFAce	phaseXPface	13	NF106	1631831	1631531	1631831	1631519	l	1631519	1629545	1631519	1629532	1974
GofDak_1024-768_new	16	1	33	<?xml version="1.0"?>\n<Clock xmlns:dt="urn:schemas-microsoft-com:datatypes"><Description dt:dt="string">E-Prime Primary Realtime Clock</Description><StartTime><Timestamp dt:dt="int">0</Timestamp><DateUtc dt:dt="string">2017-06-21T12:25:02Z</DateUtc></StartTime><FrequencyChanges><FrequencyChange><Frequency dt:dt="r8">3312958</Frequency><Timestamp dt:dt="r8">35989728127</Timestamp><Current dt:dt="…	75.029	2453274	2449774	2453274	2449764	1	right	1630642732	06-21-2017	14:25:02	12:25:02	female	114517	15318	-1	15298	129284	114546	-1	114517	495854	477005	-1	476993	16				2	7	14	phaseINVFAce	phaseXPface	14	NM09	1635683	1635383	1635683	1635378	d	1635378	1633557	1635378	1633548	1821
GofDak_1024-768_new	16	1	33	<?xml version="1.0"?>\n<Clock xmlns:dt="urn:schemas-microsoft-com:datatypes"><Description dt:dt="string">E-Prime Primary Realtime Clock</Description><StartTime><Timestamp dt:dt="int">0</Timestamp><DateUtc dt:dt="string">2017-06-21T12:25:02Z</DateUtc></StartTime><FrequencyChanges><FrequencyChange><Frequency dt:dt="r8">3312958</Frequency><Timestamp dt:dt="r8">35989728127</Timestamp><Current dt:dt="…	75.029	2453274	2449774	2453274	2449764	1	right	1630642732	06-21-2017	14:25:02	12:25:02	female	114517	15318	-1	15298	129284	114546	-1	114517	495854	477005	-1	476993	16				2	7	14	phaseINVFAce	phaseXPface	15	NF106	1639535	1639235	1639535	1639226	l	1639226	1637249	1639226	1637244	1977
GofDak_1024-768_new	16	1	33	<?xml version="1.0"?>\n<Clock xmlns:dt="urn:schemas-microsoft-com:datatypes"><Description dt:dt="string">E-Prime Primary Realtime Clock</Description><StartTime><Timestamp dt:dt="int">0</Timestamp><DateUtc dt:dt="string">2017-06-21T12:25:02Z</DateUtc></StartTime><FrequencyChanges><FrequencyChange><Frequency dt:dt="r8">3312958</Frequency><Timestamp dt:dt="r8">35989728127</Timestamp><Current dt:dt="…	75.029	2453274	2449774	2453274	2449764	1	right	1630642732	06-21-2017	14:25:02	12:25:02	female	114517	15318	-1	15298	129284	114546	-1	114517	495854	477005	-1	476993	16				2	7	14	phaseINVFAce	phaseXPface	16	NM101	1643507	1643207	1643507	1643200	l	1643200	1641381	1643200	1641363	1819
GofDak_1024-768_new	16	1	33	<?xml version="1.0"?>\n<Clock xmlns:dt="urn:schemas-microsoft-com:datatypes"><Description dt:dt="string">E-Prime Primary Realtime Clock</Description><StartTime><Timestamp dt:dt="int">0</Timestamp><DateUtc dt:dt="string">2017-06-21T12:25:02Z</DateUtc></StartTime><FrequencyChanges><FrequencyChange><Frequency dt:dt="r8">3312958</Frequency><Timestamp dt:dt="r8">35989728127</Timestamp><Current dt:dt="…	75.029	2453274	2449774	2453274	2449764	1	right	1630642732	06-21-2017	14:25:02	12:25:02	female	114517	15318	-1	15298	129284	114546	-1	114517	495854	477005	-1	476993	16				2	7	14	phaseINVFAce	phaseXPface	17	NM02	1648758	1648458	1648758	1648446	d	1648446	1646459	1648446	1646451	1987
GofDak_1024-768_new	16	1	33	<?xml version="1.0"?>\n<Clock xmlns:dt="urn:schemas-microsoft-com:datatypes"><Description dt:dt="string">E-Prime Primary Realtime Clock</Description><StartTime><Timestamp dt:dt="int">0</Timestamp><DateUtc dt:dt="string">2017-06-21T12:25:02Z</DateUtc></StartTime><FrequencyChanges><FrequencyChange><Frequency dt:dt="r8">3312958</Frequency><Timestamp dt:dt="r8">35989728127</Timestamp><Current dt:dt="…	75.029	2453274	2449774	2453274	2449764	1	right	1630642732	06-21-2017	14:25:02	12:25:02	female	114517	15318	-1	15298	129284	114546	-1	114517	495854	477005	-1	476993	16				2	7	14	phaseINVFAce	phaseXPface	18	NF04	1652263	1651963	1652263	1651961	l	1651961	1650137	1651961	1650123	1824
GofDak_1024-768_new	16	1	33	<?xml version="1.0"?>\n<Clock xmlns:dt="urn:schemas-microsoft-com:datatypes"><Description dt:dt="string">E-Prime Primary Realtime Clock</Description><StartTime><Timestamp dt:dt="int">0</Timestamp><DateUtc dt:dt="string">2017-06-21T12:25:02Z</DateUtc></StartTime><FrequencyChanges><FrequencyChange><Frequency dt:dt="r8">3312958</Frequency><Timestamp dt:dt="r8">35989728127</Timestamp><Current dt:dt="…	75.029	2453274	2449774	2453274	2449764	1	right	1630642732	06-21-2017	14:25:02	12:25:02	female	114517	15318	-1	15298	129284	114546	-1	114517	495854	477005	-1	476993	16				2	7	14	phaseINVFAce	phaseXPface	19	NM10	1655542	1655242	1655542	1655230	l	1655230	1653509	1655230	1653491	1721
GofDak_1024-768_new	16	1	33	<?xml version="1.0"?>\n<Clock xmlns:dt="urn:schemas-microsoft-com:datatypes"><Description dt:dt="string">E-Prime Primary Realtime Clock</Description><StartTime><Timestamp dt:dt="int">0</Timestamp><DateUtc dt:dt="string">2017-06-21T12:25:02Z</DateUtc></StartTime><FrequencyChanges><FrequencyChange><Frequency dt:dt="r8">3312958</Frequency><Timestamp dt:dt="r8">35989728127</Timestamp><Current dt:dt="…	75.029	2453274	2449774	2453274	2449764	1	right	1630642732	06-21-2017	14:25:02	12:25:02	female	114517	15318	-1	15298	129284	114546	-1	114517	495854	477005	-1	476993	16				2	7	14	phaseINVFAce	phaseXPface	20	NF27	1658874	1658574	1658874	1658568	d	1658568	1656935	1658568	1656922	1633
GofDak_1024-768_new	16	1	33	<?xml version="1.0"?>\n<Clock xmlns:dt="urn:schemas-microsoft-com:datatypes"><Description dt:dt="string">E-Prime Primary Realtime Clock</Description><StartTime><Timestamp dt:dt="int">0</Timestamp><DateUtc dt:dt="string">2017-06-21T12:25:02Z</DateUtc></StartTime><FrequencyChanges><FrequencyChange><Frequency dt:dt="r8">3312958</Frequency><Timestamp dt:dt="r8">35989728127</Timestamp><Current dt:dt="…	75.029	2453274	2449774	2453274	2449764	1	right	1630642732	06-21-2017	14:25:02	12:25:02	female	114517	15318	-1	15298	129284	114546	-1	114517	495854	477005	-1	476993	17				2	8	15	phaseINVFAce	phaseXPface	1	NF106	1662366	1662066	1662366	1662056	l	1662056	1660200	1662056	1660186	1856
GofDak_1024-768_new	16	1	33	<?xml version="1.0"?>\n<Clock xmlns:dt="urn:schemas-microsoft-com:datatypes"><Description dt:dt="string">E-Prime Primary Realtime Clock</Description><StartTime><Timestamp dt:dt="int">0</Timestamp><DateUtc dt:dt="string">2017-06-21T12:25:02Z</DateUtc></StartTime><FrequencyChanges><FrequencyChange><Frequency dt:dt="r8">3312958</Frequency><Timestamp dt:dt="r8">35989728127</Timestamp><Current dt:dt="…	75.029	2453274	2449774	2453274	2449764	1	right	1630642732	06-21-2017	14:25:02	12:25:02	female	114517	15318	-1	15298	129284	114546	-1	114517	495854	477005	-1	476993	17				2	8	15	phaseINVFAce	phaseXPface	2	NM08	1666564	1666264	1666564	1666260	d	1666260	1664319	1666260	1664306	1941
GofDak_1024-768_new	16	1	33	<?xml version="1.0"?>\n<Clock xmlns:dt="urn:schemas-microsoft-com:datatypes"><Description dt:dt="string">E-Prime Primary Realtime Clock</Description><StartTime><Timestamp dt:dt="int">0</Timestamp><DateUtc dt:dt="string">2017-06-21T12:25:02Z</DateUtc></StartTime><FrequencyChanges><FrequencyChange><Frequency dt:dt="r8">3312958</Frequency><Timestamp dt:dt="r8">35989728127</Timestamp><Current dt:dt="…	75.029	2453274	2449774	2453274	2449764	1	right	1630642732	06-21-2017	14:25:02	12:25:02	female	114517	15318	-1	15298	129284	114546	-1	114517	495854	477005	-1	476993	17				2	8	15	phaseINVFAce	phaseXPface	3	NM10	1670123	1669823	1670123	1669819	l	1669819	1667997	1669819	1667986	1822
GofDak_1024-768_new	16	1	33	<?xml version="1.0"?>\n<Clock xmlns:dt="urn:schemas-microsoft-com:datatypes"><Description dt:dt="string">E-Prime Primary Realtime Clock</Description><StartTime><Timestamp dt:dt="int">0</Timestamp><DateUtc dt:dt="string">2017-06-21T12:25:02Z</DateUtc></StartTime><FrequencyChanges><FrequencyChange><Frequency dt:dt="r8">3312958</Frequency><Timestamp dt:dt="r8">35989728127</Timestamp><Current dt:dt="…	75.029	2453274	2449774	2453274	2449764	1	right	1630642732	06-21-2017	14:25:02	12:25:02	female	114517	15318	-1	15298	129284	114546	-1	114517	495854	477005	-1	476993	17				2	8	15	phaseINVFAce	phaseXPface	4	NF27	1674388	1674088	1674388	1674074	d	1674074	1672276	1674074	1672265	1798
GofDak_1024-768_new	16	1	33	<?xml version="1.0"?>\n<Clock xmlns:dt="urn:schemas-microsoft-com:datatypes"><Description dt:dt="string">E-Prime Primary Realtime Clock</Description><StartTime><Timestamp dt:dt="int">0</Timestamp><DateUtc dt:dt="string">2017-06-21T12:25:02Z</DateUtc></StartTime><FrequencyChanges><FrequencyChange><Frequency dt:dt="r8">3312958</Frequency><Timestamp dt:dt="r8">35989728127</Timestamp><Current dt:dt="…	75.029	2453274	2449774	2453274	2449764	1	right	1630642732	06-21-2017	14:25:02	12:25:02	female	114517	15318	-1	15298	129284	114546	-1	114517	495854	477005	-1	476993	17				2	8	15	phaseINVFAce	phaseXPface	5	NM04	1679013	1678713	1679013	1678711	d	1678711	1677087	1678711	1677073	1624
GofDak_1024-768_new	16	1	33	<?xml version="1.0"?>\n<Clock xmlns:dt="urn:schemas-microsoft-com:datatypes"><Description dt:dt="string">E-Prime Primary Realtime Clock</Description><StartTime><Timestamp dt:dt="int">0</Timestamp><DateUtc dt:dt="string">2017-06-21T12:25:02Z</DateUtc></StartTime><FrequencyChanges><FrequencyChange><Frequency dt:dt="r8">3312958</Frequency><Timestamp dt:dt="r8">35989728127</Timestamp><Current dt:dt="…	75.029	2453274	2449774	2453274	2449764	1	right	1630642732	06-21-2017	14:25:02	12:25:02	female	114517	15318	-1	15298	129284	114546	-1	114517	495854	477005	-1	476993	17				2	8	15	phaseINVFAce	phaseXPface	6	NF11	1682278	1681978	1682278	1681970	l	1681970	1680406	1681970	1680393	1564
GofDak_1024-768_new	16	1	33	<?xml version="1.0"?>\n<Clock xmlns:dt="urn:schemas-microsoft-com:datatypes"><Description dt:dt="string">E-Prime Primary Realtime Clock</Description><StartTime><Timestamp dt:dt="int">0</Timestamp><DateUtc dt:dt="string">2017-06-21T12:25:02Z</DateUtc></StartTime><FrequencyChanges><FrequencyChange><Frequency dt:dt="r8">3312958</Frequency><Timestamp dt:dt="r8">35989728127</Timestamp><Current dt:dt="…	75.029	2453274	2449774	2453274	2449764	1	right	1630642732	06-21-2017	14:25:02	12:25:02	female	114517	15318	-1	15298	129284	114546	-1	114517	495854	477005	-1	476993	17				2	8	15	phaseINVFAce	phaseXPface	7	NM21	1686090	1685790	1686090	1685778	l	1685778	1683924	1685778	1683913	1854
GofDak_1024-768_new	16	1	33	<?xml version="1.0"?>\n<Clock xmlns:dt="urn:schemas-microsoft-com:datatypes"><Description dt:dt="string">E-Prime Primary Realtime Clock</Description><StartTime><Timestamp dt:dt="int">0</Timestamp><DateUtc dt:dt="string">2017-06-21T12:25:02Z</DateUtc></StartTime><FrequencyChanges><FrequencyChange><Frequency dt:dt="r8">3312958</Frequency><Timestamp dt:dt="r8">35989728127</Timestamp><Current dt:dt="…	75.029	2453274	2449774	2453274	2449764	1	right	1630642732	06-21-2017	14:25:02	12:25:02	female	114517	15318	-1	15298	129284	114546	-1	114517	495854	477005	-1	476993	17				2	8	15	phaseINVFAce	phaseXPface	8	NM05	1690302	1690002	1690302	1689987	d	1689987	1688056	1689987	1688041	1931
GofDak_1024-768_new	16	1	33	<?xml version="1.0"?>\n<Clock xmlns:dt="urn:schemas-microsoft-com:datatypes"><Description dt:dt="string">E-Prime Primary Realtime Clock</Description><StartTime><Timestamp dt:dt="int">0</Timestamp><DateUtc dt:dt="string">2017-06-21T12:25:02Z</DateUtc></StartTime><FrequencyChanges><FrequencyChange><Frequency dt:dt="r8">3312958</Frequency><Timestamp dt:dt="r8">35989728127</Timestamp><Current dt:dt="…	75.029	2453274	2449774	2453274	2449764	1	right	1630642732	06-21-2017	14:25:02	12:25:02	female	114517	15318	-1	15298	129284	114546	-1	114517	495854	477005	-1	476993	17				2	8	15	phaseINVFAce	phaseXPface	9	NF09	1693487	1693187	1693487	1693176	d	1693176	1691601	1693176	1691592	1575
GofDak_1024-768_new	16	1	33	<?xml version="1.0"?>\n<Clock xmlns:dt="urn:schemas-microsoft-com:datatypes"><Description dt:dt="string">E-Prime Primary Realtime Clock</Description><StartTime><Timestamp dt:dt="int">0</Timestamp><DateUtc dt:dt="string">2017-06-21T12:25:02Z</DateUtc></StartTime><FrequencyChanges><FrequencyChange><Frequency dt:dt="r8">3312958</Frequency><Timestamp dt:dt="r8">35989728127</Timestamp><Current dt:dt="…	75.029	2453274	2449774	2453274	2449764	1	right	1630642732	06-21-2017	14:25:02	12:25:02	female	114517	15318	-1	15298	129284	114546	-1	114517	495854	477005	-1	476993	17				2	8	15	phaseINVFAce	phaseXPface	10	NF02	1697566	1697266	1697566	1697255	l	1697255	1695360	1697255	1695344	1895
GofDak_1024-768_new	16	1	33	<?xml version="1.0"?>\n<Clock xmlns:dt="urn:schemas-microsoft-com:datatypes"><Description dt:dt="string">E-Prime Primary Realtime Clock</Description><StartTime><Timestamp dt:dt="int">0</Timestamp><DateUtc dt:dt="string">2017-06-21T12:25:02Z</DateUtc></StartTime><FrequencyChanges><FrequencyChange><Frequency dt:dt="r8">3312958</Frequency><Timestamp dt:dt="r8">35989728127</Timestamp><Current dt:dt="…	75.029	2453274	2449774	2453274	2449764	1	right	1630642732	06-21-2017	14:25:02	12:25:02	female	114517	15318	-1	15298	129284	114546	-1	114517	495854	477005	-1	476993	17				2	8	15	phaseINVFAce	phaseXPface	11	NM08	1702204	1701904	1702204	1701894	l	1701894	1700011	1701894	1700000	1883
GofDak_1024-768_new	16	1	33	<?xml version="1.0"?>\n<Clock xmlns:dt="urn:schemas-microsoft-com:datatypes"><Description dt:dt="string">E-Prime Primary Realtime Clock</Description><StartTime><Timestamp dt:dt="int">0</Timestamp><DateUtc dt:dt="string">2017-06-21T12:25:02Z</DateUtc></StartTime><FrequencyChanges><FrequencyChange><Frequency dt:dt="r8">3312958</Frequency><Timestamp dt:dt="r8">35989728127</Timestamp><Current dt:dt="…	75.029	2453274	2449774	2453274	2449764	1	right	1630642732	06-21-2017	14:25:02	12:25:02	female	114517	15318	-1	15298	129284	114546	-1	114517	495854	477005	-1	476993	17				2	8	15	phaseINVFAce	phaseXPface	12	NF02	1707069	1706769	1707069	1706757	d	1706757	1704929	1706757	1704912	1828
GofDak_1024-768_new	16	1	33	<?xml version="1.0"?>\n<Clock xmlns:dt="urn:schemas-microsoft-com:datatypes"><Description dt:dt="string">E-Prime Primary Realtime Clock</Description><StartTime><Timestamp dt:dt="int">0</Timestamp><DateUtc dt:dt="string">2017-06-21T12:25:02Z</DateUtc></StartTime><FrequencyChanges><FrequencyChange><Frequency dt:dt="r8">3312958</Frequency><Timestamp dt:dt="r8">35989728127</Timestamp><Current dt:dt="…	75.029	2453274	2449774	2453274	2449764	1	right	1630642732	06-21-2017	14:25:02	12:25:02	female	114517	15318	-1	15298	129284	114546	-1	114517	495854	477005	-1	476993	17				2	8	15	phaseINVFAce	phaseXPface	13	NF105	1710494	1710194	1710494	1710186	d	1710186	1708461	1710186	1708455	1725
GofDak_1024-768_new	16	1	33	<?xml version="1.0"?>\n<Clock xmlns:dt="urn:schemas-microsoft-com:datatypes"><Description dt:dt="string">E-Prime Primary Realtime Clock</Description><StartTime><Timestamp dt:dt="int">0</Timestamp><DateUtc dt:dt="string">2017-06-21T12:25:02Z</DateUtc></StartTime><FrequencyChanges><FrequencyChange><Frequency dt:dt="r8">3312958</Frequency><Timestamp dt:dt="r8">35989728127</Timestamp><Current dt:dt="…	75.029	2453274	2449774	2453274	2449764	1	right	1630642732	06-21-2017	14:25:02	12:25:02	female	114517	15318	-1	15298	129284	114546	-1	114517	495854	477005	-1	476993	17				2	8	15	phaseINVFAce	phaseXPface	14	NM04	1713666	1713366	1713666	1713360	d	1713360	1711780	1713360	1711767	1580
GofDak_1024-768_new	16	1	33	<?xml version="1.0"?>\n<Clock xmlns:dt="urn:schemas-microsoft-com:datatypes"><Description dt:dt="string">E-Prime Primary Realtime Clock</Description><StartTime><Timestamp dt:dt="int">0</Timestamp><DateUtc dt:dt="string">2017-06-21T12:25:02Z</DateUtc></StartTime><FrequencyChanges><FrequencyChange><Frequency dt:dt="r8">3312958</Frequency><Timestamp dt:dt="r8">35989728127</Timestamp><Current dt:dt="…	75.029	2453274	2449774	2453274	2449764	1	right	1630642732	06-21-2017	14:25:02	12:25:02	female	114517	15318	-1	15298	129284	114546	-1	114517	495854	477005	-1	476993	17				2	8	15	phaseINVFAce	phaseXPface	15	NF105	1716852	1716552	1716852	1716541	l	1716541	1714926	1716541	1714911	1615
GofDak_1024-768_new	16	1	33	<?xml version="1.0"?>\n<Clock xmlns:dt="urn:schemas-microsoft-com:datatypes"><Description dt:dt="string">E-Prime Primary Realtime Clock</Description><StartTime><Timestamp dt:dt="int">0</Timestamp><DateUtc dt:dt="string">2017-06-21T12:25:02Z</DateUtc></StartTime><FrequencyChanges><FrequencyChange><Frequency dt:dt="r8">3312958</Frequency><Timestamp dt:dt="r8">35989728127</Timestamp><Current dt:dt="…	75.029	2453274	2449774	2453274	2449764	1	right	1630642732	06-21-2017	14:25:02	12:25:02	female	114517	15318	-1	15298	129284	114546	-1	114517	495854	477005	-1	476993	17				2	8	15	phaseINVFAce	phaseXPface	16	NF06	1720357	1720057	1720357	1720053	l	1720053	1718444	1720053	1718439	1609
GofDak_1024-768_new	16	1	33	<?xml version="1.0"?>\n<Clock xmlns:dt="urn:schemas-microsoft-com:datatypes"><Description dt:dt="string">E-Prime Primary Realtime Clock</Description><StartTime><Timestamp dt:dt="int">0</Timestamp><DateUtc dt:dt="string">2017-06-21T12:25:02Z</DateUtc></StartTime><FrequencyChanges><FrequencyChange><Frequency dt:dt="r8">3312958</Frequency><Timestamp dt:dt="r8">35989728127</Timestamp><Current dt:dt="…	75.029	2453274	2449774	2453274	2449764	1	right	1630642732	06-21-2017	14:25:02	12:25:02	female	114517	15318	-1	15298	129284	114546	-1	114517	495854	477005	-1	476993	17				2	8	15	phaseINVFAce	phaseXPface	17	NF11	1724595	1724295	1724595	1724285	d	1724285	1722749	1724285	1722743	1536
GofDak_1024-768_new	16	1	33	<?xml version="1.0"?>\n<Clock xmlns:dt="urn:schemas-microsoft-com:datatypes"><Description dt:dt="string">E-Prime Primary Realtime Clock</Description><StartTime><Timestamp dt:dt="int">0</Timestamp><DateUtc dt:dt="string">2017-06-21T12:25:02Z</DateUtc></StartTime><FrequencyChanges><FrequencyChange><Frequency dt:dt="r8">3312958</Frequency><Timestamp dt:dt="r8">35989728127</Timestamp><Current dt:dt="…	75.029	2453274	2449774	2453274	2449764	1	right	1630642732	06-21-2017	14:25:02	12:25:02	female	114517	15318	-1	15298	129284	114546	-1	114517	495854	477005	-1	476993	17				2	8	15	phaseINVFAce	phaseXPface	18	NF27	1727981	1727681	1727981	1727674	l	1727674	1725855	1727674	1725846	1819
GofDak_1024-768_new	16	1	33	<?xml version="1.0"?>\n<Clock xmlns:dt="urn:schemas-microsoft-com:datatypes"><Description dt:dt="string">E-Prime Primary Realtime Clock</Description><StartTime><Timestamp dt:dt="int">0</Timestamp><DateUtc dt:dt="string">2017-06-21T12:25:02Z</DateUtc></StartTime><FrequencyChanges><FrequencyChange><Frequency dt:dt="r8">3312958</Frequency><Timestamp dt:dt="r8">35989728127</Timestamp><Current dt:dt="…	75.029	2453274	2449774	2453274	2449764	1	right	1630642732	06-21-2017	14:25:02	12:25:02	female	114517	15318	-1	15298	129284	114546	-1	114517	495854	477005	-1	476993	17				2	8	15	phaseINVFAce	phaseXPface	19	NF09	1731326	1731026	1731326	1731023	d	1731023	1729080	1731023	1729062	1943
GofDak_1024-768_new	16	1	33	<?xml version="1.0"?>\n<Clock xmlns:dt="urn:schemas-microsoft-com:datatypes"><Description dt:dt="string">E-Prime Primary Realtime Clock</Description><StartTime><Timestamp dt:dt="int">0</Timestamp><DateUtc dt:dt="string">2017-06-21T12:25:02Z</DateUtc></StartTime><FrequencyChanges><FrequencyChange><Frequency dt:dt="r8">3312958</Frequency><Timestamp dt:dt="r8">35989728127</Timestamp><Current dt:dt="…	75.029	2453274	2449774	2453274	2449764	1	right	1630642732	06-21-2017	14:25:02	12:25:02	female	114517	15318	-1	15298	129284	114546	-1	114517	495854	477005	-1	476993	17				2	8	15	phaseINVFAce	phaseXPface	20	NM05	1734658	1734358	1734658	1734345	l	1734345	1732599	1734345	1732590	1746
GofDak_1024-768_new	16	1	33	<?xml version="1.0"?>\n<Clock xmlns:dt="urn:schemas-microsoft-com:datatypes"><Description dt:dt="string">E-Prime Primary Realtime Clock</Description><StartTime><Timestamp dt:dt="int">0</Timestamp><DateUtc dt:dt="string">2017-06-21T12:25:02Z</DateUtc></StartTime><FrequencyChanges><FrequencyChange><Frequency dt:dt="r8">3312958</Frequency><Timestamp dt:dt="r8">35989728127</Timestamp><Current dt:dt="…	75.029	2453274	2449774	2453274	2449764	1	right	1630642732	06-21-2017	14:25:02	12:25:02	female	114517	15318	-1	15298	129284	114546	-1	114517	495854	477005	-1	476993	18				1	8	16	phaseUPFAce	phaseXPface	1	NM03	1761728	1761428	1761728	1761414	d	1761414	1759428	1761414	1759415	1986
GofDak_1024-768_new	16	1	33	<?xml version="1.0"?>\n<Clock xmlns:dt="urn:schemas-microsoft-com:datatypes"><Description dt:dt="string">E-Prime Primary Realtime Clock</Description><StartTime><Timestamp dt:dt="int">0</Timestamp><DateUtc dt:dt="string">2017-06-21T12:25:02Z</DateUtc></StartTime><FrequencyChanges><FrequencyChange><Frequency dt:dt="r8">3312958</Frequency><Timestamp dt:dt="r8">35989728127</Timestamp><Current dt:dt="…	75.029	2453274	2449774	2453274	2449764	1	right	1630642732	06-21-2017	14:25:02	12:25:02	female	114517	15318	-1	15298	129284	114546	-1	114517	495854	477005	-1	476993	18				1	8	16	phaseUPFAce	phaseXPface	2	NM09	1765340	1765040	1765340	1765036	d	1765036	1763240	1765036	1763228	1796
GofDak_1024-768_new	16	1	33	<?xml version="1.0"?>\n<Clock xmlns:dt="urn:schemas-microsoft-com:datatypes"><Description dt:dt="string">E-Prime Primary Realtime Clock</Description><StartTime><Timestamp dt:dt="int">0</Timestamp><DateUtc dt:dt="string">2017-06-21T12:25:02Z</DateUtc></StartTime><FrequencyChanges><FrequencyChange><Frequency dt:dt="r8">3312958</Frequency><Timestamp dt:dt="r8">35989728127</Timestamp><Current dt:dt="…	75.029	2453274	2449774	2453274	2449764	1	right	1630642732	06-21-2017	14:25:02	12:25:02	female	114517	15318	-1	15298	129284	114546	-1	114517	495854	477005	-1	476993	18				1	8	16	phaseUPFAce	phaseXPface	3	NM03	1768805	1768505	1768805	1768491	d	1768491	1766506	1768491	1766500	1985
GofDak_1024-768_new	16	1	33	<?xml version="1.0"?>\n<Clock xmlns:dt="urn:schemas-microsoft-com:datatypes"><Description dt:dt="string">E-Prime Primary Realtime Clock</Description><StartTime><Timestamp dt:dt="int">0</Timestamp><DateUtc dt:dt="string">2017-06-21T12:25:02Z</DateUtc></StartTime><FrequencyChanges><FrequencyChange><Frequency dt:dt="r8">3312958</Frequency><Timestamp dt:dt="r8">35989728127</Timestamp><Current dt:dt="…	75.029	2453274	2449774	2453274	2449764	1	right	1630642732	06-21-2017	14:25:02	12:25:02	female	114517	15318	-1	15298	129284	114546	-1	114517	495854	477005	-1	476993	18				1	8	16	phaseUPFAce	phaseXPface	4	NF09	1771870	1771570	1771870	1771561	l	1771561	1770011	1771561	1769996	1550
GofDak_1024-768_new	16	1	33	<?xml version="1.0"?>\n<Clock xmlns:dt="urn:schemas-microsoft-com:datatypes"><Description dt:dt="string">E-Prime Primary Realtime Clock</Description><StartTime><Timestamp dt:dt="int">0</Timestamp><DateUtc dt:dt="string">2017-06-21T12:25:02Z</DateUtc></StartTime><FrequencyChanges><FrequencyChange><Frequency dt:dt="r8">3312958</Frequency><Timestamp dt:dt="r8">35989728127</Timestamp><Current dt:dt="…	75.029	2453274	2449774	2453274	2449764	1	right	1630642732	06-21-2017	14:25:02	12:25:02	female	114517	15318	-1	15298	129284	114546	-1	114517	495854	477005	-1	476993	18				1	8	16	phaseUPFAce	phaseXPface	5	NF27	1774816	1774516	1774816	1774508	l	1774508	1772996	1774508	1772988	1512
GofDak_1024-768_new	16	1	33	<?xml version="1.0"?>\n<Clock xmlns:dt="urn:schemas-microsoft-com:datatypes"><Description dt:dt="string">E-Prime Primary Realtime Clock</Description><StartTime><Timestamp dt:dt="int">0</Timestamp><DateUtc dt:dt="string">2017-06-21T12:25:02Z</DateUtc></StartTime><FrequencyChanges><FrequencyChange><Frequency dt:dt="r8">3312958</Frequency><Timestamp dt:dt="r8">35989728127</Timestamp><Current dt:dt="…	75.029	2453274	2449774	2453274	2449764	1	right	1630642732	06-21-2017	14:25:02	12:25:02	female	114517	15318	-1	15298	129284	114546	-1	114517	495854	477005	-1	476993	18				1	8	16	phaseUPFAce	phaseXPface	6	NM09	1777841	1777541	1777841	1777530	d	1777530	1775835	1777530	1775819	1695
GofDak_1024-768_new	16	1	33	<?xml version="1.0"?>\n<Clock xmlns:dt="urn:schemas-microsoft-com:datatypes"><Description dt:dt="string">E-Prime Primary Realtime Clock</Description><StartTime><Timestamp dt:dt="int">0</Timestamp><DateUtc dt:dt="string">2017-06-21T12:25:02Z</DateUtc></StartTime><FrequencyChanges><FrequencyChange><Frequency dt:dt="r8">3312958</Frequency><Timestamp dt:dt="r8">35989728127</Timestamp><Current dt:dt="…	75.029	2453274	2449774	2453274	2449764	1	right	1630642732	06-21-2017	14:25:02	12:25:02	female	114517	15318	-1	15298	129284	114546	-1	114517	495854	477005	-1	476993	18				1	8	16	phaseUPFAce	phaseXPface	7	NM101	1781027	1780727	1781027	1780725	d	1780725	1779061	1780725	1779043	1664
GofDak_1024-768_new	16	1	33	<?xml version="1.0"?>\n<Clock xmlns:dt="urn:schemas-microsoft-com:datatypes"><Description dt:dt="string">E-Prime Primary Realtime Clock</Description><StartTime><Timestamp dt:dt="int">0</Timestamp><DateUtc dt:dt="string">2017-06-21T12:25:02Z</DateUtc></StartTime><FrequencyChanges><FrequencyChange><Frequency dt:dt="r8">3312958</Frequency><Timestamp dt:dt="r8">35989728127</Timestamp><Current dt:dt="…	75.029	2453274	2449774	2453274	2449764	1	right	1630642732	06-21-2017	14:25:02	12:25:02	female	114517	15318	-1	15298	129284	114546	-1	114517	495854	477005	-1	476993	18				1	8	16	phaseUPFAce	phaseXPface	8	NM08	1784879	1784579	1784879	1784570	l	1784570	1782793	1784570	1782787	1777
GofDak_1024-768_new	16	1	33	<?xml version="1.0"?>\n<Clock xmlns:dt="urn:schemas-microsoft-com:datatypes"><Description dt:dt="string">E-Prime Primary Realtime Clock</Description><StartTime><Timestamp dt:dt="int">0</Timestamp><DateUtc dt:dt="string">2017-06-21T12:25:02Z</DateUtc></StartTime><FrequencyChanges><FrequencyChange><Frequency dt:dt="r8">3312958</Frequency><Timestamp dt:dt="r8">35989728127</Timestamp><Current dt:dt="…	75.029	2453274	2449774	2453274	2449764	1	right	1630642732	06-21-2017	14:25:02	12:25:02	female	114517	15318	-1	15298	129284	114546	-1	114517	495854	477005	-1	476993	18				1	8	16	phaseUPFAce	phaseXPface	9	NM05	1788264	1787964	1788264	1787959	d	1787959	1786405	1787959	1786395	1554
GofDak_1024-768_new	16	1	33	<?xml version="1.0"?>\n<Clock xmlns:dt="urn:schemas-microsoft-com:datatypes"><Description dt:dt="string">E-Prime Primary Realtime Clock</Description><StartTime><Timestamp dt:dt="int">0</Timestamp><DateUtc dt:dt="string">2017-06-21T12:25:02Z</DateUtc></StartTime><FrequencyChanges><FrequencyChange><Frequency dt:dt="r8">3312958</Frequency><Timestamp dt:dt="r8">35989728127</Timestamp><Current dt:dt="…	75.029	2453274	2449774	2453274	2449764	1	right	1630642732	06-21-2017	14:25:02	12:25:02	female	114517	15318	-1	15298	129284	114546	-1	114517	495854	477005	-1	476993	18				1	8	16	phaseUPFAce	phaseXPface	10	NF01	1791289	1790989	1791289	1790985	l	1790985	1789377	1790985	1789363	1608
GofDak_1024-768_new	16	1	33	<?xml version="1.0"?>\n<Clock xmlns:dt="urn:schemas-microsoft-com:datatypes"><Description dt:dt="string">E-Prime Primary Realtime Clock</Description><StartTime><Timestamp dt:dt="int">0</Timestamp><DateUtc dt:dt="string">2017-06-21T12:25:02Z</DateUtc></StartTime><FrequencyChanges><FrequencyChange><Frequency dt:dt="r8">3312958</Frequency><Timestamp dt:dt="r8">35989728127</Timestamp><Current dt:dt="…	75.029	2453274	2449774	2453274	2449764	1	right	1630642732	06-21-2017	14:25:02	12:25:02	female	114517	15318	-1	15298	129284	114546	-1	114517	495854	477005	-1	476993	18				1	8	16	phaseUPFAce	phaseXPface	11	NM10	1794888	1794588	1794888	1794583	l	1794583	1792656	1794583	1792650	1927
GofDak_1024-768_new	16	1	33	<?xml version="1.0"?>\n<Clock xmlns:dt="urn:schemas-microsoft-com:datatypes"><Description dt:dt="string">E-Prime Primary Realtime Clock</Description><StartTime><Timestamp dt:dt="int">0</Timestamp><DateUtc dt:dt="string">2017-06-21T12:25:02Z</DateUtc></StartTime><FrequencyChanges><FrequencyChange><Frequency dt:dt="r8">3312958</Frequency><Timestamp dt:dt="r8">35989728127</Timestamp><Current dt:dt="…	75.029	2453274	2449774	2453274	2449764	1	right	1630642732	06-21-2017	14:25:02	12:25:02	female	114517	15318	-1	15298	129284	114546	-1	114517	495854	477005	-1	476993	18				1	8	16	phaseUPFAce	phaseXPface	12	NF06	1797794	1797494	1797794	1797490	d	1797490	1795934	1797490	1795922	1556
GofDak_1024-768_new	16	1	33	<?xml version="1.0"?>\n<Clock xmlns:dt="urn:schemas-microsoft-com:datatypes"><Description dt:dt="string">E-Prime Primary Realtime Clock</Description><StartTime><Timestamp dt:dt="int">0</Timestamp><DateUtc dt:dt="string">2017-06-21T12:25:02Z</DateUtc></StartTime><FrequencyChanges><FrequencyChange><Frequency dt:dt="r8">3312958</Frequency><Timestamp dt:dt="r8">35989728127</Timestamp><Current dt:dt="…	75.029	2453274	2449774	2453274	2449764	1	right	1630642732	06-21-2017	14:25:02	12:25:02	female	114517	15318	-1	15298	129284	114546	-1	114517	495854	477005	-1	476993	18				1	8	16	phaseUPFAce	phaseXPface	13	NM09	1801126	1800826	1801126	1800813	d	1800813	1798880	1800813	1798874	1933
GofDak_1024-768_new	16	1	33	<?xml version="1.0"?>\n<Clock xmlns:dt="urn:schemas-microsoft-com:datatypes"><Description dt:dt="string">E-Prime Primary Realtime Clock</Description><StartTime><Timestamp dt:dt="int">0</Timestamp><DateUtc dt:dt="string">2017-06-21T12:25:02Z</DateUtc></StartTime><FrequencyChanges><FrequencyChange><Frequency dt:dt="r8">3312958</Frequency><Timestamp dt:dt="r8">35989728127</Timestamp><Current dt:dt="…	75.029	2453274	2449774	2453274	2449764	1	right	1630642732	06-21-2017	14:25:02	12:25:02	female	114517	15318	-1	15298	129284	114546	-1	114517	495854	477005	-1	476993	18				1	8	16	phaseUPFAce	phaseXPface	14	NF01	1804844	1804544	1804844	1804542	l	1804542	1802705	1804542	1802698	1837
GofDak_1024-768_new	16	1	33	<?xml version="1.0"?>\n<Clock xmlns:dt="urn:schemas-microsoft-com:datatypes"><Description dt:dt="string">E-Prime Primary Realtime Clock</Description><StartTime><Timestamp dt:dt="int">0</Timestamp><DateUtc dt:dt="string">2017-06-21T12:25:02Z</DateUtc></StartTime><FrequencyChanges><FrequencyChange><Frequency dt:dt="r8">3312958</Frequency><Timestamp dt:dt="r8">35989728127</Timestamp><Current dt:dt="…	75.029	2453274	2449774	2453274	2449764	1	right	1630642732	06-21-2017	14:25:02	12:25:02	female	114517	15318	-1	15298	129284	114546	-1	114517	495854	477005	-1	476993	18				1	8	16	phaseUPFAce	phaseXPface	15	NF02	1808656	1808356	1808656	1808350	d	1808350	1806397	1808350	1806386	1953
GofDak_1024-768_new	16	1	33	<?xml version="1.0"?>\n<Clock xmlns:dt="urn:schemas-microsoft-com:datatypes"><Description dt:dt="string">E-Prime Primary Realtime Clock</Description><StartTime><Timestamp dt:dt="int">0</Timestamp><DateUtc dt:dt="string">2017-06-21T12:25:02Z</DateUtc></StartTime><FrequencyChanges><FrequencyChange><Frequency dt:dt="r8">3312958</Frequency><Timestamp dt:dt="r8">35989728127</Timestamp><Current dt:dt="…	75.029	2453274	2449774	2453274	2449764	1	right	1630642732	06-21-2017	14:25:02	12:25:02	female	114517	15318	-1	15298	129284	114546	-1	114517	495854	477005	-1	476993	18				1	8	16	phaseUPFAce	phaseXPface	16	NM21	1812708	1812408	1812708	1812404	l	1812404	1810435	1812404	1810425	1969
GofDak_1024-768_new	16	1	33	<?xml version="1.0"?>\n<Clock xmlns:dt="urn:schemas-microsoft-com:datatypes"><Description dt:dt="string">E-Prime Primary Realtime Clock</Description><StartTime><Timestamp dt:dt="int">0</Timestamp><DateUtc dt:dt="string">2017-06-21T12:25:02Z</DateUtc></StartTime><FrequencyChanges><FrequencyChange><Frequency dt:dt="r8">3312958</Frequency><Timestamp dt:dt="r8">35989728127</Timestamp><Current dt:dt="…	75.029	2453274	2449774	2453274	2449764	1	right	1630642732	06-21-2017	14:25:02	12:25:02	female	114517	15318	-1	15298	129284	114546	-1	114517	495854	477005	-1	476993	18				1	8	16	phaseUPFAce	phaseXPface	17	NF04	1816346	1816046	1816346	1816033	l	1816033	1814287	1816033	1814273	1746
GofDak_1024-768_new	16	1	33	<?xml version="1.0"?>\n<Clock xmlns:dt="urn:schemas-microsoft-com:datatypes"><Description dt:dt="string">E-Prime Primary Realtime Clock</Description><StartTime><Timestamp dt:dt="int">0</Timestamp><DateUtc dt:dt="string">2017-06-21T12:25:02Z</DateUtc></StartTime><FrequencyChanges><FrequencyChange><Frequency dt:dt="r8">3312958</Frequency><Timestamp dt:dt="r8">35989728127</Timestamp><Current dt:dt="…	75.029	2453274	2449774	2453274	2449764	1	right	1630642732	06-21-2017	14:25:02	12:25:02	female	114517	15318	-1	15298	129284	114546	-1	114517	495854	477005	-1	476993	18				1	8	16	phaseUPFAce	phaseXPface	18	NF04	1819838	1819538	1819838	1819525	d	1819525	1817646	1819525	1817633	1879
GofDak_1024-768_new	16	1	33	<?xml version="1.0"?>\n<Clock xmlns:dt="urn:schemas-microsoft-com:datatypes"><Description dt:dt="string">E-Prime Primary Realtime Clock</Description><StartTime><Timestamp dt:dt="int">0</Timestamp><DateUtc dt:dt="string">2017-06-21T12:25:02Z</DateUtc></StartTime><FrequencyChanges><FrequencyChange><Frequency dt:dt="r8">3312958</Frequency><Timestamp dt:dt="r8">35989728127</Timestamp><Current dt:dt="…	75.029	2453274	2449774	2453274	2449764	1	right	1630642732	06-21-2017	14:25:02	12:25:02	female	114517	15318	-1	15298	129284	114546	-1	114517	495854	477005	-1	476993	18				1	8	16	phaseUPFAce	phaseXPface	19	NM09	1823450	1823150	1823450	1823145	l	1823145	1821271	1823145	1821257	1874
GofDak_1024-768_new	16	1	33	<?xml version="1.0"?>\n<Clock xmlns:dt="urn:schemas-microsoft-com:datatypes"><Description dt:dt="string">E-Prime Primary Realtime Clock</Description><StartTime><Timestamp dt:dt="int">0</Timestamp><DateUtc dt:dt="string">2017-06-21T12:25:02Z</DateUtc></StartTime><FrequencyChanges><FrequencyChange><Frequency dt:dt="r8">3312958</Frequency><Timestamp dt:dt="r8">35989728127</Timestamp><Current dt:dt="…	75.029	2453274	2449774	2453274	2449764	1	right	1630642732	06-21-2017	14:25:02	12:25:02	female	114517	15318	-1	15298	129284	114546	-1	114517	495854	477005	-1	476993	18				1	8	16	phaseUPFAce	phaseXPface	20	NF11	1826849	1826549	1826849	1826540	l	1826540	1824790	1826540	1824777	1750
GofDak_1024-768_new	16	1	33	<?xml version="1.0"?>\n<Clock xmlns:dt="urn:schemas-microsoft-com:datatypes"><Description dt:dt="string">E-Prime Primary Realtime Clock</Description><StartTime><Timestamp dt:dt="int">0</Timestamp><DateUtc dt:dt="string">2017-06-21T12:25:02Z</DateUtc></StartTime><FrequencyChanges><FrequencyChange><Frequency dt:dt="r8">3312958</Frequency><Timestamp dt:dt="r8">35989728127</Timestamp><Current dt:dt="…	75.029	2453274	2449774	2453274	2449764	1	right	1630642732	06-21-2017	14:25:02	12:25:02	female	114517	15318	-1	15298	129284	114546	-1	114517	495854	477005	-1	476993	19				1	9	17	phaseUPFAce	phaseXPface	1	NF105	1830661	1830361	1830661	1830353	d	1830353	1828482	1830353	1828464	1871
GofDak_1024-768_new	16	1	33	<?xml version="1.0"?>\n<Clock xmlns:dt="urn:schemas-microsoft-com:datatypes"><Description dt:dt="string">E-Prime Primary Realtime Clock</Description><StartTime><Timestamp dt:dt="int">0</Timestamp><DateUtc dt:dt="string">2017-06-21T12:25:02Z</DateUtc></StartTime><FrequencyChanges><FrequencyChange><Frequency dt:dt="r8">3312958</Frequency><Timestamp dt:dt="r8">35989728127</Timestamp><Current dt:dt="…	75.029	2453274	2449774	2453274	2449764	1	right	1630642732	06-21-2017	14:25:02	12:25:02	female	114517	15318	-1	15298	129284	114546	-1	114517	495854	477005	-1	476993	19				1	9	17	phaseUPFAce	phaseXPface	2	NF105	1833806	1833506	1833806	1833501	l	1833501	1832000	1833501	1831992	1501
GofDak_1024-768_new	16	1	33	<?xml version="1.0"?>\n<Clock xmlns:dt="urn:schemas-microsoft-com:datatypes"><Description dt:dt="string">E-Prime Primary Realtime Clock</Description><StartTime><Timestamp dt:dt="int">0</Timestamp><DateUtc dt:dt="string">2017-06-21T12:25:02Z</DateUtc></StartTime><FrequencyChanges><FrequencyChange><Frequency dt:dt="r8">3312958</Frequency><Timestamp dt:dt="r8">35989728127</Timestamp><Current dt:dt="…	75.029	2453274	2449774	2453274	2449764	1	right	1630642732	06-21-2017	14:25:02	12:25:02	female	114517	15318	-1	15298	129284	114546	-1	114517	495854	477005	-1	476993	19				1	9	17	phaseUPFAce	phaseXPface	3	NM21	1837098	1836798	1837098	1836787	d	1836787	1835252	1836787	1835240	1535
GofDak_1024-768_new	16	1	33	<?xml version="1.0"?>\n<Clock xmlns:dt="urn:schemas-microsoft-com:datatypes"><Description dt:dt="string">E-Prime Primary Realtime Clock</Description><StartTime><Timestamp dt:dt="int">0</Timestamp><DateUtc dt:dt="string">2017-06-21T12:25:02Z</DateUtc></StartTime><FrequencyChanges><FrequencyChange><Frequency dt:dt="r8">3312958</Frequency><Timestamp dt:dt="r8">35989728127</Timestamp><Current dt:dt="…	75.029	2453274	2449774	2453274	2449764	1	right	1630642732	06-21-2017	14:25:02	12:25:02	female	114517	15318	-1	15298	129284	114546	-1	114517	495854	477005	-1	476993	19				1	9	17	phaseUPFAce	phaseXPface	4	NM21	1840111	1839811	1840111	1839802	d	1839802	1838238	1839802	1838224	1564
GofDak_1024-768_new	16	1	33	<?xml version="1.0"?>\n<Clock xmlns:dt="urn:schemas-microsoft-com:datatypes"><Description dt:dt="string">E-Prime Primary Realtime Clock</Description><StartTime><Timestamp dt:dt="int">0</Timestamp><DateUtc dt:dt="string">2017-06-21T12:25:02Z</DateUtc></StartTime><FrequencyChanges><FrequencyChange><Frequency dt:dt="r8">3312958</Frequency><Timestamp dt:dt="r8">35989728127</Timestamp><Current dt:dt="…	75.029	2453274	2449774	2453274	2449764	1	right	1630642732	06-21-2017	14:25:02	12:25:02	female	114517	15318	-1	15298	129284	114546	-1	114517	495854	477005	-1	476993	19				1	9	17	phaseUPFAce	phaseXPface	5	NF109	1843856	1843556	1843856	1843552	d	1843552	1841797	1843552	1841792	1755
GofDak_1024-768_new	16	1	33	<?xml version="1.0"?>\n<Clock xmlns:dt="urn:schemas-microsoft-com:datatypes"><Description dt:dt="string">E-Prime Primary Realtime Clock</Description><StartTime><Timestamp dt:dt="int">0</Timestamp><DateUtc dt:dt="string">2017-06-21T12:25:02Z</DateUtc></StartTime><FrequencyChanges><FrequencyChange><Frequency dt:dt="r8">3312958</Frequency><Timestamp dt:dt="r8">35989728127</Timestamp><Current dt:dt="…	75.029	2453274	2449774	2453274	2449764	1	right	1630642732	06-21-2017	14:25:02	12:25:02	female	114517	15318	-1	15298	129284	114546	-1	114517	495854	477005	-1	476993	19				1	9	17	phaseUPFAce	phaseXPface	6	NM04	1847281	1846981	1847281	1846975	d	1846975	1845102	1846975	1845095	1873
GofDak_1024-768_new	16	1	33	<?xml version="1.0"?>\n<Clock xmlns:dt="urn:schemas-microsoft-com:datatypes"><Description dt:dt="string">E-Prime Primary Realtime Clock</Description><StartTime><Timestamp dt:dt="int">0</Timestamp><DateUtc dt:dt="string">2017-06-21T12:25:02Z</DateUtc></StartTime><FrequencyChanges><FrequencyChange><Frequency dt:dt="r8">3312958</Frequency><Timestamp dt:dt="r8">35989728127</Timestamp><Current dt:dt="…	75.029	2453274	2449774	2453274	2449764	1	right	1630642732	06-21-2017	14:25:02	12:25:02	female	114517	15318	-1	15298	129284	114546	-1	114517	495854	477005	-1	476993	19				1	9	17	phaseUPFAce	phaseXPface	7	NM10	1850347	1850047	1850347	1850035	d	1850035	1848461	1850035	1848447	1574
GofDak_1024-768_new	16	1	33	<?xml version="1.0"?>\n<Clock xmlns:dt="urn:schemas-microsoft-com:datatypes"><Description dt:dt="string">E-Prime Primary Realtime Clock</Description><StartTime><Timestamp dt:dt="int">0</Timestamp><DateUtc dt:dt="string">2017-06-21T12:25:02Z</DateUtc></StartTime><FrequencyChanges><FrequencyChange><Frequency dt:dt="r8">3312958</Frequency><Timestamp dt:dt="r8">35989728127</Timestamp><Current dt:dt="…	75.029	2453274	2449774	2453274	2449764	1	right	1630642732	06-21-2017	14:25:02	12:25:02	female	114517	15318	-1	15298	129284	114546	-1	114517	495854	477005	-1	476993	19				1	9	17	phaseUPFAce	phaseXPface	8	NF106	1853599	1853299	1853599	1853284	l	1853284	1851593	1853284	1851575	1691
GofDak_1024-768_new	16	1	33	<?xml version="1.0"?>\n<Clock xmlns:dt="urn:schemas-microsoft-com:datatypes"><Description dt:dt="string">E-Prime Primary Realtime Clock</Description><StartTime><Timestamp dt:dt="int">0</Timestamp><DateUtc dt:dt="string">2017-06-21T12:25:02Z</DateUtc></StartTime><FrequencyChanges><FrequencyChange><Frequency dt:dt="r8">3312958</Frequency><Timestamp dt:dt="r8">35989728127</Timestamp><Current dt:dt="…	75.029	2453274	2449774	2453274	2449764	1	right	1630642732	06-21-2017	14:25:02	12:25:02	female	114517	15318	-1	15298	129284	114546	-1	114517	495854	477005	-1	476993	19				1	9	17	phaseUPFAce	phaseXPface	9	NF04	1856917	1856617	1856917	1856603	d	1856603	1854858	1856603	1854847	1745
GofDak_1024-768_new	16	1	33	<?xml version="1.0"?>\n<Clock xmlns:dt="urn:schemas-microsoft-com:datatypes"><Description dt:dt="string">E-Prime Primary Realtime Clock</Description><StartTime><Timestamp dt:dt="int">0</Timestamp><DateUtc dt:dt="string">2017-06-21T12:25:02Z</DateUtc></StartTime><FrequencyChanges><FrequencyChange><Frequency dt:dt="r8">3312958</Frequency><Timestamp dt:dt="r8">35989728127</Timestamp><Current dt:dt="…	75.029	2453274	2449774	2453274	2449764	1	right	1630642732	06-21-2017	14:25:02	12:25:02	female	114517	15318	-1	15298	129284	114546	-1	114517	495854	477005	-1	476993	19				1	9	17	phaseUPFAce	phaseXPface	10	NM05	1860089	1859789	1860089	1859784	l	1859784	1858230	1859784	1858215	1554
GofDak_1024-768_new	16	1	33	<?xml version="1.0"?>\n<Clock xmlns:dt="urn:schemas-microsoft-com:datatypes"><Description dt:dt="string">E-Prime Primary Realtime Clock</Description><StartTime><Timestamp dt:dt="int">0</Timestamp><DateUtc dt:dt="string">2017-06-21T12:25:02Z</DateUtc></StartTime><FrequencyChanges><FrequencyChange><Frequency dt:dt="r8">3312958</Frequency><Timestamp dt:dt="r8">35989728127</Timestamp><Current dt:dt="…	75.029	2453274	2449774	2453274	2449764	1	right	1630642732	06-21-2017	14:25:02	12:25:02	female	114517	15318	-1	15298	129284	114546	-1	114517	495854	477005	-1	476993	19				1	9	17	phaseUPFAce	phaseXPface	11	NM03	1864581	1864281	1864581	1864268	d	1864268	1862348	1864268	1862334	1920
GofDak_1024-768_new	16	1	33	<?xml version="1.0"?>\n<Clock xmlns:dt="urn:schemas-microsoft-com:datatypes"><Description dt:dt="string">E-Prime Primary Realtime Clock</Description><StartTime><Timestamp dt:dt="int">0</Timestamp><DateUtc dt:dt="string">2017-06-21T12:25:02Z</DateUtc></StartTime><FrequencyChanges><FrequencyChange><Frequency dt:dt="r8">3312958</Frequency><Timestamp dt:dt="r8">35989728127</Timestamp><Current dt:dt="…	75.029	2453274	2449774	2453274	2449764	1	right	1630642732	06-21-2017	14:25:02	12:25:02	female	114517	15318	-1	15298	129284	114546	-1	114517	495854	477005	-1	476993	19				1	9	17	phaseUPFAce	phaseXPface	12	NF06	1867766	1867466	1867766	1867462	d	1867462	1865761	1867462	1865750	1701
GofDak_1024-768_new	16	1	33	<?xml version="1.0"?>\n<Clock xmlns:dt="urn:schemas-microsoft-com:datatypes"><Description dt:dt="string">E-Prime Primary Realtime Clock</Description><StartTime><Timestamp dt:dt="int">0</Timestamp><DateUtc dt:dt="string">2017-06-21T12:25:02Z</DateUtc></StartTime><FrequencyChanges><FrequencyChange><Frequency dt:dt="r8">3312958</Frequency><Timestamp dt:dt="r8">35989728127</Timestamp><Current dt:dt="…	75.029	2453274	2449774	2453274	2449764	1	right	1630642732	06-21-2017	14:25:02	12:25:02	female	114517	15318	-1	15298	129284	114546	-1	114517	495854	477005	-1	476993	19				1	9	17	phaseUPFAce	phaseXPface	13	NM03	1871019	1870719	1871019	1870711	l	1870711	1868893	1870711	1868886	1818
GofDak_1024-768_new	16	1	33	<?xml version="1.0"?>\n<Clock xmlns:dt="urn:schemas-microsoft-com:datatypes"><Description dt:dt="string">E-Prime Primary Realtime Clock</Description><StartTime><Timestamp dt:dt="int">0</Timestamp><DateUtc dt:dt="string">2017-06-21T12:25:02Z</DateUtc></StartTime><FrequencyChanges><FrequencyChange><Frequency dt:dt="r8">3312958</Frequency><Timestamp dt:dt="r8">35989728127</Timestamp><Current dt:dt="…	75.029	2453274	2449774	2453274	2449764	1	right	1630642732	06-21-2017	14:25:02	12:25:02	female	114517	15318	-1	15298	129284	114546	-1	114517	495854	477005	-1	476993	19				1	9	17	phaseUPFAce	phaseXPface	14	NM03	1875350	1875050	1875350	1875044	l	1875044	1873371	1875044	1873358	1673
GofDak_1024-768_new	16	1	33	<?xml version="1.0"?>\n<Clock xmlns:dt="urn:schemas-microsoft-com:datatypes"><Description dt:dt="string">E-Prime Primary Realtime Clock</Description><StartTime><Timestamp dt:dt="int">0</Timestamp><DateUtc dt:dt="string">2017-06-21T12:25:02Z</DateUtc></StartTime><FrequencyChanges><FrequencyChange><Frequency dt:dt="r8">3312958</Frequency><Timestamp dt:dt="r8">35989728127</Timestamp><Current dt:dt="…	75.029	2453274	2449774	2453274	2449764	1	right	1630642732	06-21-2017	14:25:02	12:25:02	female	114517	15318	-1	15298	129284	114546	-1	114517	495854	477005	-1	476993	19				1	9	17	phaseUPFAce	phaseXPface	15	NF106	1878549	1878249	1878549	1878243	l	1878243	1876450	1878243	1876438	1793
GofDak_1024-768_new	16	1	33	<?xml version="1.0"?>\n<Clock xmlns:dt="urn:schemas-microsoft-com:datatypes"><Description dt:dt="string">E-Prime Primary Realtime Clock</Description><StartTime><Timestamp dt:dt="int">0</Timestamp><DateUtc dt:dt="string">2017-06-21T12:25:02Z</DateUtc></StartTime><FrequencyChanges><FrequencyChange><Frequency dt:dt="r8">3312958</Frequency><Timestamp dt:dt="r8">35989728127</Timestamp><Current dt:dt="…	75.029	2453274	2449774	2453274	2449764	1	right	1630642732	06-21-2017	14:25:02	12:25:02	female	114517	15318	-1	15298	129284	114546	-1	114517	495854	477005	-1	476993	19				1	9	17	phaseUPFAce	phaseXPface	16	NM02	1881908	1881608	1881908	1881596	l	1881596	1879675	1881596	1879661	1921
GofDak_1024-768_new	16	1	33	<?xml version="1.0"?>\n<Clock xmlns:dt="urn:schemas-microsoft-com:datatypes"><Description dt:dt="string">E-Prime Primary Realtime Clock</Description><StartTime><Timestamp dt:dt="int">0</Timestamp><DateUtc dt:dt="string">2017-06-21T12:25:02Z</DateUtc></StartTime><FrequencyChanges><FrequencyChange><Frequency dt:dt="r8">3312958</Frequency><Timestamp dt:dt="r8">35989728127</Timestamp><Current dt:dt="…	75.029	2453274	2449774	2453274	2449764	1	right	1630642732	06-21-2017	14:25:02	12:25:02	female	114517	15318	-1	15298	129284	114546	-1	114517	495854	477005	-1	476993	19				1	9	17	phaseUPFAce	phaseXPface	17	NM101	1884840	1884540	1884840	1884525	l	1884525	1882940	1884525	1882925	1585
GofDak_1024-768_new	16	1	33	<?xml version="1.0"?>\n<Clock xmlns:dt="urn:schemas-microsoft-com:datatypes"><Description dt:dt="string">E-Prime Primary Realtime Clock</Description><StartTime><Timestamp dt:dt="int">0</Timestamp><DateUtc dt:dt="string">2017-06-21T12:25:02Z</DateUtc></StartTime><FrequencyChanges><FrequencyChange><Frequency dt:dt="r8">3312958</Frequency><Timestamp dt:dt="r8">35989728127</Timestamp><Current dt:dt="…	75.029	2453274	2449774	2453274	2449764	1	right	1630642732	06-21-2017	14:25:02	12:25:02	female	114517	15318	-1	15298	129284	114546	-1	114517	495854	477005	-1	476993	19				1	9	17	phaseUPFAce	phaseXPface	18	NF105	1888052	1887752	1888052	1887737	d	1887737	1885793	1887737	1885781	1944
GofDak_1024-768_new	16	1	33	<?xml version="1.0"?>\n<Clock xmlns:dt="urn:schemas-microsoft-com:datatypes"><Description dt:dt="string">E-Prime Primary Realtime Clock</Description><StartTime><Timestamp dt:dt="int">0</Timestamp><DateUtc dt:dt="string">2017-06-21T12:25:02Z</DateUtc></StartTime><FrequencyChanges><FrequencyChange><Frequency dt:dt="r8">3312958</Frequency><Timestamp dt:dt="r8">35989728127</Timestamp><Current dt:dt="…	75.029	2453274	2449774	2453274	2449764	1	right	1630642732	06-21-2017	14:25:02	12:25:02	female	114517	15318	-1	15298	129284	114546	-1	114517	495854	477005	-1	476993	19				1	9	17	phaseUPFAce	phaseXPface	19	NF109	1891317	1891017	1891317	1891015	d	1891015	1889151	1891015	1889141	1864
GofDak_1024-768_new	16	1	33	<?xml version="1.0"?>\n<Clock xmlns:dt="urn:schemas-microsoft-com:datatypes"><Description dt:dt="string">E-Prime Primary Realtime Clock</Description><StartTime><Timestamp dt:dt="int">0</Timestamp><DateUtc dt:dt="string">2017-06-21T12:25:02Z</DateUtc></StartTime><FrequencyChanges><FrequencyChange><Frequency dt:dt="r8">3312958</Frequency><Timestamp dt:dt="r8">35989728127</Timestamp><Current dt:dt="…	75.029	2453274	2449774	2453274	2449764	1	right	1630642732	06-21-2017	14:25:02	12:25:02	female	114517	15318	-1	15298	129284	114546	-1	114517	495854	477005	-1	476993	19				1	9	17	phaseUPFAce	phaseXPface	20	NF106	1894863	1894563	1894863	1894556	l	1894556	1893030	1894556	1893013	1526
GofDak_1024-768_new	16	1	33	<?xml version="1.0"?>\n<Clock xmlns:dt="urn:schemas-microsoft-com:datatypes"><Description dt:dt="string">E-Prime Primary Realtime Clock</Description><StartTime><Timestamp dt:dt="int">0</Timestamp><DateUtc dt:dt="string">2017-06-21T12:25:02Z</DateUtc></StartTime><FrequencyChanges><FrequencyChange><Frequency dt:dt="r8">3312958</Frequency><Timestamp dt:dt="r8">35989728127</Timestamp><Current dt:dt="…	75.029	2453274	2449774	2453274	2449764	1	right	1630642732	06-21-2017	14:25:02	12:25:02	female	114517	15318	-1	15298	129284	114546	-1	114517	495854	477005	-1	476993	20				2	9	18	phaseINVFAce	phaseXPface	1	NM04	1897848	1897548	1897848	1897546	d	1897546	1895802	1897546	1895788	1744
GofDak_1024-768_new	16	1	33	<?xml version="1.0"?>\n<Clock xmlns:dt="urn:schemas-microsoft-com:datatypes"><Description dt:dt="string">E-Prime Primary Realtime Clock</Description><StartTime><Timestamp dt:dt="int">0</Timestamp><DateUtc dt:dt="string">2017-06-21T12:25:02Z</DateUtc></StartTime><FrequencyChanges><FrequencyChange><Frequency dt:dt="r8">3312958</Frequency><Timestamp dt:dt="r8">35989728127</Timestamp><Current dt:dt="…	75.029	2453274	2449774	2453274	2449764	1	right	1630642732	06-21-2017	14:25:02	12:25:02	female	114517	15318	-1	15298	129284	114546	-1	114517	495854	477005	-1	476993	20				2	9	18	phaseINVFAce	phaseXPface	2	NM09	1901553	1901253	1901553	1901240	l	1901240	1899268	1901240	1899252	1972
GofDak_1024-768_new	16	1	33	<?xml version="1.0"?>\n<Clock xmlns:dt="urn:schemas-microsoft-com:datatypes"><Description dt:dt="string">E-Prime Primary Realtime Clock</Description><StartTime><Timestamp dt:dt="int">0</Timestamp><DateUtc dt:dt="string">2017-06-21T12:25:02Z</DateUtc></StartTime><FrequencyChanges><FrequencyChange><Frequency dt:dt="r8">3312958</Frequency><Timestamp dt:dt="r8">35989728127</Timestamp><Current dt:dt="…	75.029	2453274	2449774	2453274	2449764	1	right	1630642732	06-21-2017	14:25:02	12:25:02	female	114517	15318	-1	15298	129284	114546	-1	114517	495854	477005	-1	476993	20				2	9	18	phaseINVFAce	phaseXPface	3	NF105	1904766	1904466	1904766	1904452	d	1904452	1902773	1904452	1902764	1679
GofDak_1024-768_new	16	1	33	<?xml version="1.0"?>\n<Clock xmlns:dt="urn:schemas-microsoft-com:datatypes"><Description dt:dt="string">E-Prime Primary Realtime Clock</Description><StartTime><Timestamp dt:dt="int">0</Timestamp><DateUtc dt:dt="string">2017-06-21T12:25:02Z</DateUtc></StartTime><FrequencyChanges><FrequencyChange><Frequency dt:dt="r8">3312958</Frequency><Timestamp dt:dt="r8">35989728127</Timestamp><Current dt:dt="…	75.029	2453274	2449774	2453274	2449764	1	right	1630642732	06-21-2017	14:25:02	12:25:02	female	114517	15318	-1	15298	129284	114546	-1	114517	495854	477005	-1	476993	20				2	9	18	phaseINVFAce	phaseXPface	4	NF105	1908351	1908051	1908351	1908039	l	1908039	1906291	1908039	1906284	1748
GofDak_1024-768_new	16	1	33	<?xml version="1.0"?>\n<Clock xmlns:dt="urn:schemas-microsoft-com:datatypes"><Description dt:dt="string">E-Prime Primary Realtime Clock</Description><StartTime><Timestamp dt:dt="int">0</Timestamp><DateUtc dt:dt="string">2017-06-21T12:25:02Z</DateUtc></StartTime><FrequencyChanges><FrequencyChange><Frequency dt:dt="r8">3312958</Frequency><Timestamp dt:dt="r8">35989728127</Timestamp><Current dt:dt="…	75.029	2453274	2449774	2453274	2449764	1	right	1630642732	06-21-2017	14:25:02	12:25:02	female	114517	15318	-1	15298	129284	114546	-1	114517	495854	477005	-1	476993	20				2	9	18	phaseINVFAce	phaseXPface	5	NF04	1912469	1912169	1912469	1912161	d	1912161	1910543	1912161	1910532	1618
GofDak_1024-768_new	16	1	33	<?xml version="1.0"?>\n<Clock xmlns:dt="urn:schemas-microsoft-com:datatypes"><Description dt:dt="string">E-Prime Primary Realtime Clock</Description><StartTime><Timestamp dt:dt="int">0</Timestamp><DateUtc dt:dt="string">2017-06-21T12:25:02Z</DateUtc></StartTime><FrequencyChanges><FrequencyChange><Frequency dt:dt="r8">3312958</Frequency><Timestamp dt:dt="r8">35989728127</Timestamp><Current dt:dt="…	75.029	2453274	2449774	2453274	2449764	1	right	1630642732	06-21-2017	14:25:02	12:25:02	female	114517	15318	-1	15298	129284	114546	-1	114517	495854	477005	-1	476993	20				2	9	18	phaseINVFAce	phaseXPface	6	NM13	1916028	1915728	1916028	1915720	d	1915720	1913968	1915720	1913955	1752
GofDak_1024-768_new	16	1	33	<?xml version="1.0"?>\n<Clock xmlns:dt="urn:schemas-microsoft-com:datatypes"><Description dt:dt="string">E-Prime Primary Realtime Clock</Description><StartTime><Timestamp dt:dt="int">0</Timestamp><DateUtc dt:dt="string">2017-06-21T12:25:02Z</DateUtc></StartTime><FrequencyChanges><FrequencyChange><Frequency dt:dt="r8">3312958</Frequency><Timestamp dt:dt="r8">35989728127</Timestamp><Current dt:dt="…	75.029	2453274	2449774	2453274	2449764	1	right	1630642732	06-21-2017	14:25:02	12:25:02	female	114517	15318	-1	15298	129284	114546	-1	114517	495854	477005	-1	476993	20				2	9	18	phaseINVFAce	phaseXPface	7	NF106	1919653	1919353	1919653	1919337	d	1919337	1917434	1919337	1917419	1903
GofDak_1024-768_new	16	1	33	<?xml version="1.0"?>\n<Clock xmlns:dt="urn:schemas-microsoft-com:datatypes"><Description dt:dt="string">E-Prime Primary Realtime Clock</Description><StartTime><Timestamp dt:dt="int">0</Timestamp><DateUtc dt:dt="string">2017-06-21T12:25:02Z</DateUtc></StartTime><FrequencyChanges><FrequencyChange><Frequency dt:dt="r8">3312958</Frequency><Timestamp dt:dt="r8">35989728127</Timestamp><Current dt:dt="…	75.029	2453274	2449774	2453274	2449764	1	right	1630642732	06-21-2017	14:25:02	12:25:02	female	114517	15318	-1	15298	129284	114546	-1	114517	495854	477005	-1	476993	20				2	9	18	phaseINVFAce	phaseXPface	8	NM04	1923198	1922898	1923198	1922892	d	1922892	1921086	1922892	1921075	1806
GofDak_1024-768_new	16	1	33	<?xml version="1.0"?>\n<Clock xmlns:dt="urn:schemas-microsoft-com:datatypes"><Description dt:dt="string">E-Prime Primary Realtime Clock</Description><StartTime><Timestamp dt:dt="int">0</Timestamp><DateUtc dt:dt="string">2017-06-21T12:25:02Z</DateUtc></StartTime><FrequencyChanges><FrequencyChange><Frequency dt:dt="r8">3312958</Frequency><Timestamp dt:dt="r8">35989728127</Timestamp><Current dt:dt="…	75.029	2453274	2449774	2453274	2449764	1	right	1630642732	06-21-2017	14:25:02	12:25:02	female	114517	15318	-1	15298	129284	114546	-1	114517	495854	477005	-1	476993	20				2	9	18	phaseINVFAce	phaseXPface	9	NF06	1927090	1926790	1927090	1926782	d	1926782	1924938	1926782	1924931	1844
GofDak_1024-768_new	16	1	33	<?xml version="1.0"?>\n<Clock xmlns:dt="urn:schemas-microsoft-com:datatypes"><Description dt:dt="string">E-Prime Primary Realtime Clock</Description><StartTime><Timestamp dt:dt="int">0</Timestamp><DateUtc dt:dt="string">2017-06-21T12:25:02Z</DateUtc></StartTime><FrequencyChanges><FrequencyChange><Frequency dt:dt="r8">3312958</Frequency><Timestamp dt:dt="r8">35989728127</Timestamp><Current dt:dt="…	75.029	2453274	2449774	2453274	2449764	1	right	1630642732	06-21-2017	14:25:02	12:25:02	female	114517	15318	-1	15298	129284	114546	-1	114517	495854	477005	-1	476993	20				2	9	18	phaseINVFAce	phaseXPface	10	NM10	1931155	1930855	1931155	1930842	d	1930842	1928896	1930842	1928882	1946
GofDak_1024-768_new	16	1	33	<?xml version="1.0"?>\n<Clock xmlns:dt="urn:schemas-microsoft-com:datatypes"><Description dt:dt="string">E-Prime Primary Realtime Clock</Description><StartTime><Timestamp dt:dt="int">0</Timestamp><DateUtc dt:dt="string">2017-06-21T12:25:02Z</DateUtc></StartTime><FrequencyChanges><FrequencyChange><Frequency dt:dt="r8">3312958</Frequency><Timestamp dt:dt="r8">35989728127</Timestamp><Current dt:dt="…	75.029	2453274	2449774	2453274	2449764	1	right	1630642732	06-21-2017	14:25:02	12:25:02	female	114517	15318	-1	15298	129284	114546	-1	114517	495854	477005	-1	476993	20				2	9	18	phaseINVFAce	phaseXPface	11	NF02	1934381	1934081	1934381	1934070	d	1934070	1932508	1934070	1932490	1562
GofDak_1024-768_new	16	1	33	<?xml version="1.0"?>\n<Clock xmlns:dt="urn:schemas-microsoft-com:datatypes"><Description dt:dt="string">E-Prime Primary Realtime Clock</Description><StartTime><Timestamp dt:dt="int">0</Timestamp><DateUtc dt:dt="string">2017-06-21T12:25:02Z</DateUtc></StartTime><FrequencyChanges><FrequencyChange><Frequency dt:dt="r8">3312958</Frequency><Timestamp dt:dt="r8">35989728127</Timestamp><Current dt:dt="…	75.029	2453274	2449774	2453274	2449764	1	right	1630642732	06-21-2017	14:25:02	12:25:02	female	114517	15318	-1	15298	129284	114546	-1	114517	495854	477005	-1	476993	20				2	9	18	phaseINVFAce	phaseXPface	12	NM21	1938099	1937799	1938099	1937789	d	1937789	1935907	1937789	1935898	1882
GofDak_1024-768_new	16	1	33	<?xml version="1.0"?>\n<Clock xmlns:dt="urn:schemas-microsoft-com:datatypes"><Description dt:dt="string">E-Prime Primary Realtime Clock</Description><StartTime><Timestamp dt:dt="int">0</Timestamp><DateUtc dt:dt="string">2017-06-21T12:25:02Z</DateUtc></StartTime><FrequencyChanges><FrequencyChange><Frequency dt:dt="r8">3312958</Frequency><Timestamp dt:dt="r8">35989728127</Timestamp><Current dt:dt="…	75.029	2453274	2449774	2453274	2449764	1	right	1630642732	06-21-2017	14:25:02	12:25:02	female	114517	15318	-1	15298	129284	114546	-1	114517	495854	477005	-1	476993	20				2	9	18	phaseINVFAce	phaseXPface	13	NF106	1941898	1941598	1941898	1941594	d	1941594	1939865	1941594	1939850	1729
GofDak_1024-768_new	16	1	33	<?xml version="1.0"?>\n<Clock xmlns:dt="urn:schemas-microsoft-com:datatypes"><Description dt:dt="string">E-Prime Primary Realtime Clock</Description><StartTime><Timestamp dt:dt="int">0</Timestamp><DateUtc dt:dt="string">2017-06-21T12:25:02Z</DateUtc></StartTime><FrequencyChanges><FrequencyChange><Frequency dt:dt="r8">3312958</Frequency><Timestamp dt:dt="r8">35989728127</Timestamp><Current dt:dt="…	75.029	2453274	2449774	2453274	2449764	1	right	1630642732	06-21-2017	14:25:02	12:25:02	female	114517	15318	-1	15298	129284	114546	-1	114517	495854	477005	-1	476993	20				2	9	18	phaseINVFAce	phaseXPface	14	NF11	1945083	1944783	1945083	1944772	d	1944772	1943250	1944772	1943242	1522
GofDak_1024-768_new	16	1	33	<?xml version="1.0"?>\n<Clock xmlns:dt="urn:schemas-microsoft-com:datatypes"><Description dt:dt="string">E-Prime Primary Realtime Clock</Description><StartTime><Timestamp dt:dt="int">0</Timestamp><DateUtc dt:dt="string">2017-06-21T12:25:02Z</DateUtc></StartTime><FrequencyChanges><FrequencyChange><Frequency dt:dt="r8">3312958</Frequency><Timestamp dt:dt="r8">35989728127</Timestamp><Current dt:dt="…	75.029	2453274	2449774	2453274	2449764	1	right	1630642732	06-21-2017	14:25:02	12:25:02	female	114517	15318	-1	15298	129284	114546	-1	114517	495854	477005	-1	476993	20				2	9	18	phaseINVFAce	phaseXPface	15	NM13	1948615	1948315	1948615	1948305	l	1948305	1946782	1948305	1946769	1523
GofDak_1024-768_new	16	1	33	<?xml version="1.0"?>\n<Clock xmlns:dt="urn:schemas-microsoft-com:datatypes"><Description dt:dt="string">E-Prime Primary Realtime Clock</Description><StartTime><Timestamp dt:dt="int">0</Timestamp><DateUtc dt:dt="string">2017-06-21T12:25:02Z</DateUtc></StartTime><FrequencyChanges><FrequencyChange><Frequency dt:dt="r8">3312958</Frequency><Timestamp dt:dt="r8">35989728127</Timestamp><Current dt:dt="…	75.029	2453274	2449774	2453274	2449764	1	right	1630642732	06-21-2017	14:25:02	12:25:02	female	114517	15318	-1	15298	129284	114546	-1	114517	495854	477005	-1	476993	20				2	9	18	phaseINVFAce	phaseXPface	16	NM05	1951894	1951594	1951894	1951587	d	1951587	1949821	1951587	1949809	1766
GofDak_1024-768_new	16	1	33	<?xml version="1.0"?>\n<Clock xmlns:dt="urn:schemas-microsoft-com:datatypes"><Description dt:dt="string">E-Prime Primary Realtime Clock</Description><StartTime><Timestamp dt:dt="int">0</Timestamp><DateUtc dt:dt="string">2017-06-21T12:25:02Z</DateUtc></StartTime><FrequencyChanges><FrequencyChange><Frequency dt:dt="r8">3312958</Frequency><Timestamp dt:dt="r8">35989728127</Timestamp><Current dt:dt="…	75.029	2453274	2449774	2453274	2449764	1	right	1630642732	06-21-2017	14:25:02	12:25:02	female	114517	15318	-1	15298	129284	114546	-1	114517	495854	477005	-1	476993	20				2	9	18	phaseINVFAce	phaseXPface	17	NF09	1956039	1955739	1956039	1955737	l	1955737	1953806	1955737	1953801	1931
GofDak_1024-768_new	16	1	33	<?xml version="1.0"?>\n<Clock xmlns:dt="urn:schemas-microsoft-com:datatypes"><Description dt:dt="string">E-Prime Primary Realtime Clock</Description><StartTime><Timestamp dt:dt="int">0</Timestamp><DateUtc dt:dt="string">2017-06-21T12:25:02Z</DateUtc></StartTime><FrequencyChanges><FrequencyChange><Frequency dt:dt="r8">3312958</Frequency><Timestamp dt:dt="r8">35989728127</Timestamp><Current dt:dt="…	75.029	2453274	2449774	2453274	2449764	1	right	1630642732	06-21-2017	14:25:02	12:25:02	female	114517	15318	-1	15298	129284	114546	-1	114517	495854	477005	-1	476993	20				2	9	18	phaseINVFAce	phaseXPface	18	NF01	1959304	1959004	1959304	1958994	l	1958994	1957405	1958994	1957393	1589
GofDak_1024-768_new	16	1	33	<?xml version="1.0"?>\n<Clock xmlns:dt="urn:schemas-microsoft-com:datatypes"><Description dt:dt="string">E-Prime Primary Realtime Clock</Description><StartTime><Timestamp dt:dt="int">0</Timestamp><DateUtc dt:dt="string">2017-06-21T12:25:02Z</DateUtc></StartTime><FrequencyChanges><FrequencyChange><Frequency dt:dt="r8">3312958</Frequency><Timestamp dt:dt="r8">35989728127</Timestamp><Current dt:dt="…	75.029	2453274	2449774	2453274	2449764	1	right	1630642732	06-21-2017	14:25:02	12:25:02	female	114517	15318	-1	15298	129284	114546	-1	114517	495854	477005	-1	476993	20				2	9	18	phaseINVFAce	phaseXPface	19	NM02	1964462	1964162	1964462	1964151	l	1964151	1962456	1964151	1962440	1695
GofDak_1024-768_new	16	1	33	<?xml version="1.0"?>\n<Clock xmlns:dt="urn:schemas-microsoft-com:datatypes"><Description dt:dt="string">E-Prime Primary Realtime Clock</Description><StartTime><Timestamp dt:dt="int">0</Timestamp><DateUtc dt:dt="string">2017-06-21T12:25:02Z</DateUtc></StartTime><FrequencyChanges><FrequencyChange><Frequency dt:dt="r8">3312958</Frequency><Timestamp dt:dt="r8">35989728127</Timestamp><Current dt:dt="…	75.029	2453274	2449774	2453274	2449764	1	right	1630642732	06-21-2017	14:25:02	12:25:02	female	114517	15318	-1	15298	129284	114546	-1	114517	495854	477005	-1	476993	20				2	9	18	phaseINVFAce	phaseXPface	20	NM08	1968354	1968054	1968354	1968048	l	1968048	1966401	1968048	1966392	1647
GofDak_1024-768_new	16	1	33	<?xml version="1.0"?>\n<Clock xmlns:dt="urn:schemas-microsoft-com:datatypes"><Description dt:dt="string">E-Prime Primary Realtime Clock</Description><StartTime><Timestamp dt:dt="int">0</Timestamp><DateUtc dt:dt="string">2017-06-21T12:25:02Z</DateUtc></StartTime><FrequencyChanges><FrequencyChange><Frequency dt:dt="r8">3312958</Frequency><Timestamp dt:dt="r8">35989728127</Timestamp><Current dt:dt="…	75.029	2453274	2449774	2453274	2449764	1	right	1630642732	06-21-2017	14:25:02	12:25:02	female	114517	15318	-1	15298	129284	114546	-1	114517	495854	477005	-1	476993	21				2	10	19	phaseINVFAce	phaseXPface	1	NF11	2001954	2001654	2001954	2001648	l	2001648	1999948	2001648	1999935	1700
GofDak_1024-768_new	16	1	33	<?xml version="1.0"?>\n<Clock xmlns:dt="urn:schemas-microsoft-com:datatypes"><Description dt:dt="string">E-Prime Primary Realtime Clock</Description><StartTime><Timestamp dt:dt="int">0</Timestamp><DateUtc dt:dt="string">2017-06-21T12:25:02Z</DateUtc></StartTime><FrequencyChanges><FrequencyChange><Frequency dt:dt="r8">3312958</Frequency><Timestamp dt:dt="r8">35989728127</Timestamp><Current dt:dt="…	75.029	2453274	2449774	2453274	2449764	1	right	1630642732	06-21-2017	14:25:02	12:25:02	female	114517	15318	-1	15298	129284	114546	-1	114517	495854	477005	-1	476993	21				2	10	19	phaseINVFAce	phaseXPface	2	NF04	2006993	2006693	2006993	2006683	d	2006683	2004880	2006683	2004862	1803
GofDak_1024-768_new	16	1	33	<?xml version="1.0"?>\n<Clock xmlns:dt="urn:schemas-microsoft-com:datatypes"><Description dt:dt="string">E-Prime Primary Realtime Clock</Description><StartTime><Timestamp dt:dt="int">0</Timestamp><DateUtc dt:dt="string">2017-06-21T12:25:02Z</DateUtc></StartTime><FrequencyChanges><FrequencyChange><Frequency dt:dt="r8">3312958</Frequency><Timestamp dt:dt="r8">35989728127</Timestamp><Current dt:dt="…	75.029	2453274	2449774	2453274	2449764	1	right	1630642732	06-21-2017	14:25:02	12:25:02	female	114517	15318	-1	15298	129284	114546	-1	114517	495854	477005	-1	476993	21				2	10	19	phaseINVFAce	phaseXPface	3	NF02	2010311	2010011	2010311	2010005	d	2010005	2008212	2010005	2008206	1793
GofDak_1024-768_new	16	1	33	<?xml version="1.0"?>\n<Clock xmlns:dt="urn:schemas-microsoft-com:datatypes"><Description dt:dt="string">E-Prime Primary Realtime Clock</Description><StartTime><Timestamp dt:dt="int">0</Timestamp><DateUtc dt:dt="string">2017-06-21T12:25:02Z</DateUtc></StartTime><FrequencyChanges><FrequencyChange><Frequency dt:dt="r8">3312958</Frequency><Timestamp dt:dt="r8">35989728127</Timestamp><Current dt:dt="…	75.029	2453274	2449774	2453274	2449764	1	right	1630642732	06-21-2017	14:25:02	12:25:02	female	114517	15318	-1	15298	129284	114546	-1	114517	495854	477005	-1	476993	21				2	10	19	phaseINVFAce	phaseXPface	4	NM13	2013990	2013690	2013990	2013685	d	2013685	2011877	2013685	2011870	1808
GofDak_1024-768_new	16	1	33	<?xml version="1.0"?>\n<Clock xmlns:dt="urn:schemas-microsoft-com:datatypes"><Description dt:dt="string">E-Prime Primary Realtime Clock</Description><StartTime><Timestamp dt:dt="int">0</Timestamp><DateUtc dt:dt="string">2017-06-21T12:25:02Z</DateUtc></StartTime><FrequencyChanges><FrequencyChange><Frequency dt:dt="r8">3312958</Frequency><Timestamp dt:dt="r8">35989728127</Timestamp><Current dt:dt="…	75.029	2453274	2449774	2453274	2449764	1	right	1630642732	06-21-2017	14:25:02	12:25:02	female	114517	15318	-1	15298	129284	114546	-1	114517	495854	477005	-1	476993	21				2	10	19	phaseINVFAce	phaseXPface	5	NM08	2018215	2017915	2018215	2017912	d	2017912	2016022	2017912	2016005	1890
GofDak_1024-768_new	16	1	33	<?xml version="1.0"?>\n<Clock xmlns:dt="urn:schemas-microsoft-com:datatypes"><Description dt:dt="string">E-Prime Primary Realtime Clock</Description><StartTime><Timestamp dt:dt="int">0</Timestamp><DateUtc dt:dt="string">2017-06-21T12:25:02Z</DateUtc></StartTime><FrequencyChanges><FrequencyChange><Frequency dt:dt="r8">3312958</Frequency><Timestamp dt:dt="r8">35989728127</Timestamp><Current dt:dt="…	75.029	2453274	2449774	2453274	2449764	1	right	1630642732	06-21-2017	14:25:02	12:25:02	female	114517	15318	-1	15298	129284	114546	-1	114517	495854	477005	-1	476993	21				2	10	19	phaseINVFAce	phaseXPface	6	NM02	2021427	2021127	2021427	2021125	l	2021125	2019474	2021125	2019469	1651
GofDak_1024-768_new	16	1	33	<?xml version="1.0"?>\n<Clock xmlns:dt="urn:schemas-microsoft-com:datatypes"><Description dt:dt="string">E-Prime Primary Realtime Clock</Description><StartTime><Timestamp dt:dt="int">0</Timestamp><DateUtc dt:dt="string">2017-06-21T12:25:02Z</DateUtc></StartTime><FrequencyChanges><FrequencyChange><Frequency dt:dt="r8">3312958</Frequency><Timestamp dt:dt="r8">35989728127</Timestamp><Current dt:dt="…	75.029	2453274	2449774	2453274	2449764	1	right	1630642732	06-21-2017	14:25:02	12:25:02	female	114517	15318	-1	15298	129284	114546	-1	114517	495854	477005	-1	476993	21				2	10	19	phaseINVFAce	phaseXPface	7	NM05	2024506	2024206	2024506	2024201	l	2024201	2022646	2024201	2022629	1555
GofDak_1024-768_new	16	1	33	<?xml version="1.0"?>\n<Clock xmlns:dt="urn:schemas-microsoft-com:datatypes"><Description dt:dt="string">E-Prime Primary Realtime Clock</Description><StartTime><Timestamp dt:dt="int">0</Timestamp><DateUtc dt:dt="string">2017-06-21T12:25:02Z</DateUtc></StartTime><FrequencyChanges><FrequencyChange><Frequency dt:dt="r8">3312958</Frequency><Timestamp dt:dt="r8">35989728127</Timestamp><Current dt:dt="…	75.029	2453274	2449774	2453274	2449764	1	right	1630642732	06-21-2017	14:25:02	12:25:02	female	114517	15318	-1	15298	129284	114546	-1	114517	495854	477005	-1	476993	21				2	10	19	phaseINVFAce	phaseXPface	8	NF04	2027864	2027564	2027864	2027555	d	2027555	2025845	2027555	2025829	1710
GofDak_1024-768_new	16	1	33	<?xml version="1.0"?>\n<Clock xmlns:dt="urn:schemas-microsoft-com:datatypes"><Description dt:dt="string">E-Prime Primary Realtime Clock</Description><StartTime><Timestamp dt:dt="int">0</Timestamp><DateUtc dt:dt="string">2017-06-21T12:25:02Z</DateUtc></StartTime><FrequencyChanges><FrequencyChange><Frequency dt:dt="r8">3312958</Frequency><Timestamp dt:dt="r8">35989728127</Timestamp><Current dt:dt="…	75.029	2453274	2449774	2453274	2449764	1	right	1630642732	06-21-2017	14:25:02	12:25:02	female	114517	15318	-1	15298	129284	114546	-1	114517	495854	477005	-1	476993	21				2	10	19	phaseINVFAce	phaseXPface	9	NM10	2031570	2031270	2031570	2031268	d	2031268	2029310	2031268	2029293	1958
GofDak_1024-768_new	16	1	33	<?xml version="1.0"?>\n<Clock xmlns:dt="urn:schemas-microsoft-com:datatypes"><Description dt:dt="string">E-Prime Primary Realtime Clock</Description><StartTime><Timestamp dt:dt="int">0</Timestamp><DateUtc dt:dt="string">2017-06-21T12:25:02Z</DateUtc></StartTime><FrequencyChanges><FrequencyChange><Frequency dt:dt="r8">3312958</Frequency><Timestamp dt:dt="r8">35989728127</Timestamp><Current dt:dt="…	75.029	2453274	2449774	2453274	2449764	1	right	1630642732	06-21-2017	14:25:02	12:25:02	female	114517	15318	-1	15298	129284	114546	-1	114517	495854	477005	-1	476993	21				2	10	19	phaseINVFAce	phaseXPface	10	NF11	2035302	2035002	2035302	2034987	d	2034987	2033002	2034987	2032988	1985
GofDak_1024-768_new	16	1	33	<?xml version="1.0"?>\n<Clock xmlns:dt="urn:schemas-microsoft-com:datatypes"><Description dt:dt="string">E-Prime Primary Realtime Clock</Description><StartTime><Timestamp dt:dt="int">0</Timestamp><DateUtc dt:dt="string">2017-06-21T12:25:02Z</DateUtc></StartTime><FrequencyChanges><FrequencyChange><Frequency dt:dt="r8">3312958</Frequency><Timestamp dt:dt="r8">35989728127</Timestamp><Current dt:dt="…	75.029	2453274	2449774	2453274	2449764	1	right	1630642732	06-21-2017	14:25:02	12:25:02	female	114517	15318	-1	15298	129284	114546	-1	114517	495854	477005	-1	476993	21				2	10	19	phaseINVFAce	phaseXPface	11	NF09	2039020	2038720	2039020	2038707	l	2038707	2036761	2038707	2036748	1946
GofDak_1024-768_new	16	1	33	<?xml version="1.0"?>\n<Clock xmlns:dt="urn:schemas-microsoft-com:datatypes"><Description dt:dt="string">E-Prime Primary Realtime Clock</Description><StartTime><Timestamp dt:dt="int">0</Timestamp><DateUtc dt:dt="string">2017-06-21T12:25:02Z</DateUtc></StartTime><FrequencyChanges><FrequencyChange><Frequency dt:dt="r8">3312958</Frequency><Timestamp dt:dt="r8">35989728127</Timestamp><Current dt:dt="…	75.029	2453274	2449774	2453274	2449764	1	right	1630642732	06-21-2017	14:25:02	12:25:02	female	114517	15318	-1	15298	129284	114546	-1	114517	495854	477005	-1	476993	21				2	10	19	phaseINVFAce	phaseXPface	12	NM10	2043405	2043105	2043405	2043095	d	2043095	2041266	2043095	2041260	1829
GofDak_1024-768_new	16	1	33	<?xml version="1.0"?>\n<Clock xmlns:dt="urn:schemas-microsoft-com:datatypes"><Description dt:dt="string">E-Prime Primary Realtime Clock</Description><StartTime><Timestamp dt:dt="int">0</Timestamp><DateUtc dt:dt="string">2017-06-21T12:25:02Z</DateUtc></StartTime><FrequencyChanges><FrequencyChange><Frequency dt:dt="r8">3312958</Frequency><Timestamp dt:dt="r8">35989728127</Timestamp><Current dt:dt="…	75.029	2453274	2449774	2453274	2449764	1	right	1630642732	06-21-2017	14:25:02	12:25:02	female	114517	15318	-1	15298	129284	114546	-1	114517	495854	477005	-1	476993	21				2	10	19	phaseINVFAce	phaseXPface	13	NM101	2046577	2046277	2046577	2046275	l	2046275	2044598	2046275	2044588	1677
GofDak_1024-768_new	16	1	33	<?xml version="1.0"?>\n<Clock xmlns:dt="urn:schemas-microsoft-com:datatypes"><Description dt:dt="string">E-Prime Primary Realtime Clock</Description><StartTime><Timestamp dt:dt="int">0</Timestamp><DateUtc dt:dt="string">2017-06-21T12:25:02Z</DateUtc></StartTime><FrequencyChanges><FrequencyChange><Frequency dt:dt="r8">3312958</Frequency><Timestamp dt:dt="r8">35989728127</Timestamp><Current dt:dt="…	75.029	2453274	2449774	2453274	2449764	1	right	1630642732	06-21-2017	14:25:02	12:25:02	female	114517	15318	-1	15298	129284	114546	-1	114517	495854	477005	-1	476993	21				2	10	19	phaseINVFAce	phaseXPface	14	NM08	2049776	2049476	2049776	2049474	d	2049474	2047650	2049474	2047644	1824
GofDak_1024-768_new	16	1	33	<?xml version="1.0"?>\n<Clock xmlns:dt="urn:schemas-microsoft-com:datatypes"><Description dt:dt="string">E-Prime Primary Realtime Clock</Description><StartTime><Timestamp dt:dt="int">0</Timestamp><DateUtc dt:dt="string">2017-06-21T12:25:02Z</DateUtc></StartTime><FrequencyChanges><FrequencyChange><Frequency dt:dt="r8">3312958</Frequency><Timestamp dt:dt="r8">35989728127</Timestamp><Current dt:dt="…	75.029	2453274	2449774	2453274	2449764	1	right	1630642732	06-21-2017	14:25:02	12:25:02	female	114517	15318	-1	15298	129284	114546	-1	114517	495854	477005	-1	476993	21				2	10	19	phaseINVFAce	phaseXPface	15	NM101	2052908	2052608	2052908	2052604	d	2052604	2051089	2052604	2051083	1515
GofDak_1024-768_new	16	1	33	<?xml version="1.0"?>\n<Clock xmlns:dt="urn:schemas-microsoft-com:datatypes"><Description dt:dt="string">E-Prime Primary Realtime Clock</Description><StartTime><Timestamp dt:dt="int">0</Timestamp><DateUtc dt:dt="string">2017-06-21T12:25:02Z</DateUtc></StartTime><FrequencyChanges><FrequencyChange><Frequency dt:dt="r8">3312958</Frequency><Timestamp dt:dt="r8">35989728127</Timestamp><Current dt:dt="…	75.029	2453274	2449774	2453274	2449764	1	right	1630642732	06-21-2017	14:25:02	12:25:02	female	114517	15318	-1	15298	129284	114546	-1	114517	495854	477005	-1	476993	21				2	10	19	phaseINVFAce	phaseXPface	16	NF04	2056133	2055833	2056133	2055822	d	2055822	2054194	2055822	2054179	1628
GofDak_1024-768_new	16	1	33	<?xml version="1.0"?>\n<Clock xmlns:dt="urn:schemas-microsoft-com:datatypes"><Description dt:dt="string">E-Prime Primary Realtime Clock</Description><StartTime><Timestamp dt:dt="int">0</Timestamp><DateUtc dt:dt="string">2017-06-21T12:25:02Z</DateUtc></StartTime><FrequencyChanges><FrequencyChange><Frequency dt:dt="r8">3312958</Frequency><Timestamp dt:dt="r8">35989728127</Timestamp><Current dt:dt="…	75.029	2453274	2449774	2453274	2449764	1	right	1630642732	06-21-2017	14:25:02	12:25:02	female	114517	15318	-1	15298	129284	114546	-1	114517	495854	477005	-1	476993	21				2	10	19	phaseINVFAce	phaseXPface	17	NM03	2059386	2059086	2059386	2059072	l	2059072	2057366	2059072	2057355	1706
GofDak_1024-768_new	16	1	33	<?xml version="1.0"?>\n<Clock xmlns:dt="urn:schemas-microsoft-com:datatypes"><Description dt:dt="string">E-Prime Primary Realtime Clock</Description><StartTime><Timestamp dt:dt="int">0</Timestamp><DateUtc dt:dt="string">2017-06-21T12:25:02Z</DateUtc></StartTime><FrequencyChanges><FrequencyChange><Frequency dt:dt="r8">3312958</Frequency><Timestamp dt:dt="r8">35989728127</Timestamp><Current dt:dt="…	75.029	2453274	2449774	2453274	2449764	1	right	1630642732	06-21-2017	14:25:02	12:25:02	female	114517	15318	-1	15298	129284	114546	-1	114517	495854	477005	-1	476993	21				2	10	19	phaseINVFAce	phaseXPface	18	NM10	2062971	2062671	2062971	2062668	l	2062668	2060858	2062668	2060843	1810
GofDak_1024-768_new	16	1	33	<?xml version="1.0"?>\n<Clock xmlns:dt="urn:schemas-microsoft-com:datatypes"><Description dt:dt="string">E-Prime Primary Realtime Clock</Description><StartTime><Timestamp dt:dt="int">0</Timestamp><DateUtc dt:dt="string">2017-06-21T12:25:02Z</DateUtc></StartTime><FrequencyChanges><FrequencyChange><Frequency dt:dt="r8">3312958</Frequency><Timestamp dt:dt="r8">35989728127</Timestamp><Current dt:dt="…	75.029	2453274	2449774	2453274	2449764	1	right	1630642732	06-21-2017	14:25:02	12:25:02	female	114517	15318	-1	15298	129284	114546	-1	114517	495854	477005	-1	476993	21				2	10	19	phaseINVFAce	phaseXPface	19	NF09	2066703	2066403	2066703	2066389	d	2066389	2064883	2066389	2064874	1506
GofDak_1024-768_new	16	1	33	<?xml version="1.0"?>\n<Clock xmlns:dt="urn:schemas-microsoft-com:datatypes"><Description dt:dt="string">E-Prime Primary Realtime Clock</Description><StartTime><Timestamp dt:dt="int">0</Timestamp><DateUtc dt:dt="string">2017-06-21T12:25:02Z</DateUtc></StartTime><FrequencyChanges><FrequencyChange><Frequency dt:dt="r8">3312958</Frequency><Timestamp dt:dt="r8">35989728127</Timestamp><Current dt:dt="…	75.029	2453274	2449774	2453274	2449764	1	right	1630642732	06-21-2017	14:25:02	12:25:02	female	114517	15318	-1	15298	129284	114546	-1	114517	495854	477005	-1	476993	21				2	10	19	phaseINVFAce	phaseXPface	20	NM03	2070021	2069721	2070021	2069713	d	2069713	2067869	2069713	2067858	1844
GofDak_1024-768_new	16	1	33	<?xml version="1.0"?>\n<Clock xmlns:dt="urn:schemas-microsoft-com:datatypes"><Description dt:dt="string">E-Prime Primary Realtime Clock</Description><StartTime><Timestamp dt:dt="int">0</Timestamp><DateUtc dt:dt="string">2017-06-21T12:25:02Z</DateUtc></StartTime><FrequencyChanges><FrequencyChange><Frequency dt:dt="r8">3312958</Frequency><Timestamp dt:dt="r8">35989728127</Timestamp><Current dt:dt="…	75.029	2453274	2449774	2453274	2449764	1	right	1630642732	06-21-2017	14:25:02	12:25:02	female	114517	15318	-1	15298	129284	114546	-1	114517	495854	477005	-1	476993	22				1	10	20	phaseUPFAce	phaseXPface	1	NF09	2073540	2073240	2073540	2073231	d	2073231	2071267	2073231	2071258	1964
GofDak_1024-768_new	16	1	33	<?xml version="1.0"?>\n<Clock xmlns:dt="urn:schemas-microsoft-com:datatypes"><Description dt:dt="string">E-Prime Primary Realtime Clock</Description><StartTime><Timestamp dt:dt="int">0</Timestamp><DateUtc dt:dt="string">2017-06-21T12:25:02Z</DateUtc></StartTime><FrequencyChanges><FrequencyChange><Frequency dt:dt="r8">3312958</Frequency><Timestamp dt:dt="r8">35989728127</Timestamp><Current dt:dt="…	75.029	2453274	2449774	2453274	2449764	1	right	1630642732	06-21-2017	14:25:02	12:25:02	female	114517	15318	-1	15298	129284	114546	-1	114517	495854	477005	-1	476993	22				1	10	20	phaseUPFAce	phaseXPface	2	NM10	2077765	2077465	2077765	2077457	d	2077457	2075732	2077457	2075722	1725
GofDak_1024-768_new	16	1	33	<?xml version="1.0"?>\n<Clock xmlns:dt="urn:schemas-microsoft-com:datatypes"><Description dt:dt="string">E-Prime Primary Realtime Clock</Description><StartTime><Timestamp dt:dt="int">0</Timestamp><DateUtc dt:dt="string">2017-06-21T12:25:02Z</DateUtc></StartTime><FrequencyChanges><FrequencyChange><Frequency dt:dt="r8">3312958</Frequency><Timestamp dt:dt="r8">35989728127</Timestamp><Current dt:dt="…	75.029	2453274	2449774	2453274	2449764	1	right	1630642732	06-21-2017	14:25:02	12:25:02	female	114517	15318	-1	15298	129284	114546	-1	114517	495854	477005	-1	476993	22				1	10	20	phaseUPFAce	phaseXPface	3	NF01	2080964	2080664	2080964	2080657	l	2080657	2078851	2080657	2078834	1806
GofDak_1024-768_new	16	1	33	<?xml version="1.0"?>\n<Clock xmlns:dt="urn:schemas-microsoft-com:datatypes"><Description dt:dt="string">E-Prime Primary Realtime Clock</Description><StartTime><Timestamp dt:dt="int">0</Timestamp><DateUtc dt:dt="string">2017-06-21T12:25:02Z</DateUtc></StartTime><FrequencyChanges><FrequencyChange><Frequency dt:dt="r8">3312958</Frequency><Timestamp dt:dt="r8">35989728127</Timestamp><Current dt:dt="…	75.029	2453274	2449774	2453274	2449764	1	right	1630642732	06-21-2017	14:25:02	12:25:02	female	114517	15318	-1	15298	129284	114546	-1	114517	495854	477005	-1	476993	22				1	10	20	phaseUPFAce	phaseXPface	4	NF106	2084403	2084103	2084403	2084095	d	2084095	2082490	2084095	2082473	1605
GofDak_1024-768_new	16	1	33	<?xml version="1.0"?>\n<Clock xmlns:dt="urn:schemas-microsoft-com:datatypes"><Description dt:dt="string">E-Prime Primary Realtime Clock</Description><StartTime><Timestamp dt:dt="int">0</Timestamp><DateUtc dt:dt="string">2017-06-21T12:25:02Z</DateUtc></StartTime><FrequencyChanges><FrequencyChange><Frequency dt:dt="r8">3312958</Frequency><Timestamp dt:dt="r8">35989728127</Timestamp><Current dt:dt="…	75.029	2453274	2449774	2453274	2449764	1	right	1630642732	06-21-2017	14:25:02	12:25:02	female	114517	15318	-1	15298	129284	114546	-1	114517	495854	477005	-1	476993	22				1	10	20	phaseUPFAce	phaseXPface	5	NF02	2087668	2087368	2087668	2087366	l	2087366	2085515	2087366	2085505	1851
GofDak_1024-768_new	16	1	33	<?xml version="1.0"?>\n<Clock xmlns:dt="urn:schemas-microsoft-com:datatypes"><Description dt:dt="string">E-Prime Primary Realtime Clock</Description><StartTime><Timestamp dt:dt="int">0</Timestamp><DateUtc dt:dt="string">2017-06-21T12:25:02Z</DateUtc></StartTime><FrequencyChanges><FrequencyChange><Frequency dt:dt="r8">3312958</Frequency><Timestamp dt:dt="r8">35989728127</Timestamp><Current dt:dt="…	75.029	2453274	2449774	2453274	2449764	1	right	1630642732	06-21-2017	14:25:02	12:25:02	female	114517	15318	-1	15298	129284	114546	-1	114517	495854	477005	-1	476993	22				1	10	20	phaseUPFAce	phaseXPface	6	NM09	2091200	2090900	2091200	2090896	d	2090896	2088967	2090896	2088961	1929
GofDak_1024-768_new	16	1	33	<?xml version="1.0"?>\n<Clock xmlns:dt="urn:schemas-microsoft-com:datatypes"><Description dt:dt="string">E-Prime Primary Realtime Clock</Description><StartTime><Timestamp dt:dt="int">0</Timestamp><DateUtc dt:dt="string">2017-06-21T12:25:02Z</DateUtc></StartTime><FrequencyChanges><FrequencyChange><Frequency dt:dt="r8">3312958</Frequency><Timestamp dt:dt="r8">35989728127</Timestamp><Current dt:dt="…	75.029	2453274	2449774	2453274	2449764	1	right	1630642732	06-21-2017	14:25:02	12:25:02	female	114517	15318	-1	15298	129284	114546	-1	114517	495854	477005	-1	476993	22				1	10	20	phaseUPFAce	phaseXPface	7	NM05	2094892	2094592	2094892	2094587	d	2094587	2092832	2094587	2092825	1755
GofDak_1024-768_new	16	1	33	<?xml version="1.0"?>\n<Clock xmlns:dt="urn:schemas-microsoft-com:datatypes"><Description dt:dt="string">E-Prime Primary Realtime Clock</Description><StartTime><Timestamp dt:dt="int">0</Timestamp><DateUtc dt:dt="string">2017-06-21T12:25:02Z</DateUtc></StartTime><FrequencyChanges><FrequencyChange><Frequency dt:dt="r8">3312958</Frequency><Timestamp dt:dt="r8">35989728127</Timestamp><Current dt:dt="…	75.029	2453274	2449774	2453274	2449764	1	right	1630642732	06-21-2017	14:25:02	12:25:02	female	114517	15318	-1	15298	129284	114546	-1	114517	495854	477005	-1	476993	22				1	10	20	phaseUPFAce	phaseXPface	8	NM101	2098290	2097990	2098290	2097978	l	2097978	2096098	2097978	2096081	1880
GofDak_1024-768_new	16	1	33	<?xml version="1.0"?>\n<Clock xmlns:dt="urn:schemas-microsoft-com:datatypes"><Description dt:dt="string">E-Prime Primary Realtime Clock</Description><StartTime><Timestamp dt:dt="int">0</Timestamp><DateUtc dt:dt="string">2017-06-21T12:25:02Z</DateUtc></StartTime><FrequencyChanges><FrequencyChange><Frequency dt:dt="r8">3312958</Frequency><Timestamp dt:dt="r8">35989728127</Timestamp><Current dt:dt="…	75.029	2453274	2449774	2453274	2449764	1	right	1630642732	06-21-2017	14:25:02	12:25:02	female	114517	15318	-1	15298	129284	114546	-1	114517	495854	477005	-1	476993	22				1	10	20	phaseUPFAce	phaseXPface	9	NM09	2101702	2101402	2101702	2101397	d	2101397	2099617	2101397	2099600	1780
GofDak_1024-768_new	16	1	33	<?xml version="1.0"?>\n<Clock xmlns:dt="urn:schemas-microsoft-com:datatypes"><Description dt:dt="string">E-Prime Primary Realtime Clock</Description><StartTime><Timestamp dt:dt="int">0</Timestamp><DateUtc dt:dt="string">2017-06-21T12:25:02Z</DateUtc></StartTime><FrequencyChanges><FrequencyChange><Frequency dt:dt="r8">3312958</Frequency><Timestamp dt:dt="r8">35989728127</Timestamp><Current dt:dt="…	75.029	2453274	2449774	2453274	2449764	1	right	1630642732	06-21-2017	14:25:02	12:25:02	female	114517	15318	-1	15298	129284	114546	-1	114517	495854	477005	-1	476993	22				1	10	20	phaseUPFAce	phaseXPface	10	NF04	2106261	2105961	2106261	2105954	l	2105954	2104401	2105954	2104384	1553
GofDak_1024-768_new	16	1	33	<?xml version="1.0"?>\n<Clock xmlns:dt="urn:schemas-microsoft-com:datatypes"><Description dt:dt="string">E-Prime Primary Realtime Clock</Description><StartTime><Timestamp dt:dt="int">0</Timestamp><DateUtc dt:dt="string">2017-06-21T12:25:02Z</DateUtc></StartTime><FrequencyChanges><FrequencyChange><Frequency dt:dt="r8">3312958</Frequency><Timestamp dt:dt="r8">35989728127</Timestamp><Current dt:dt="…	75.029	2453274	2449774	2453274	2449764	1	right	1630642732	06-21-2017	14:25:02	12:25:02	female	114517	15318	-1	15298	129284	114546	-1	114517	495854	477005	-1	476993	22				1	10	20	phaseUPFAce	phaseXPface	11	NF02	2109300	2109000	2109300	2108995	d	2108995	2107493	2108995	2107480	1502
GofDak_1024-768_new	16	1	33	<?xml version="1.0"?>\n<Clock xmlns:dt="urn:schemas-microsoft-com:datatypes"><Description dt:dt="string">E-Prime Primary Realtime Clock</Description><StartTime><Timestamp dt:dt="int">0</Timestamp><DateUtc dt:dt="string">2017-06-21T12:25:02Z</DateUtc></StartTime><FrequencyChanges><FrequencyChange><Frequency dt:dt="r8">3312958</Frequency><Timestamp dt:dt="r8">35989728127</Timestamp><Current dt:dt="…	75.029	2453274	2449774	2453274	2449764	1	right	1630642732	06-21-2017	14:25:02	12:25:02	female	114517	15318	-1	15298	129284	114546	-1	114517	495854	477005	-1	476993	22				1	10	20	phaseUPFAce	phaseXPface	12	NF04	2112178	2111878	2112178	2111873	d	2111873	2110372	2111873	2110360	1501
GofDak_1024-768_new	16	1	33	<?xml version="1.0"?>\n<Clock xmlns:dt="urn:schemas-microsoft-com:datatypes"><Description dt:dt="string">E-Prime Primary Realtime Clock</Description><StartTime><Timestamp dt:dt="int">0</Timestamp><DateUtc dt:dt="string">2017-06-21T12:25:02Z</DateUtc></StartTime><FrequencyChanges><FrequencyChange><Frequency dt:dt="r8">3312958</Frequency><Timestamp dt:dt="r8">35989728127</Timestamp><Current dt:dt="…	75.029	2453274	2449774	2453274	2449764	1	right	1630642732	06-21-2017	14:25:02	12:25:02	female	114517	15318	-1	15298	129284	114546	-1	114517	495854	477005	-1	476993	22				1	10	20	phaseUPFAce	phaseXPface	13	NF04	2116270	2115970	2116270	2115962	d	2115962	2114038	2115962	2114032	1924
GofDak_1024-768_new	16	1	33	<?xml version="1.0"?>\n<Clock xmlns:dt="urn:schemas-microsoft-com:datatypes"><Description dt:dt="string">E-Prime Primary Realtime Clock</Description><StartTime><Timestamp dt:dt="int">0</Timestamp><DateUtc dt:dt="string">2017-06-21T12:25:02Z</DateUtc></StartTime><FrequencyChanges><FrequencyChange><Frequency dt:dt="r8">3312958</Frequency><Timestamp dt:dt="r8">35989728127</Timestamp><Current dt:dt="…	75.029	2453274	2449774	2453274	2449764	1	right	1630642732	06-21-2017	14:25:02	12:25:02	female	114517	15318	-1	15298	129284	114546	-1	114517	495854	477005	-1	476993	22				1	10	20	phaseUPFAce	phaseXPface	14	NF06	2119882	2119582	2119882	2119579	l	2119579	2117797	2119579	2117791	1782
GofDak_1024-768_new	16	1	33	<?xml version="1.0"?>\n<Clock xmlns:dt="urn:schemas-microsoft-com:datatypes"><Description dt:dt="string">E-Prime Primary Realtime Clock</Description><StartTime><Timestamp dt:dt="int">0</Timestamp><DateUtc dt:dt="string">2017-06-21T12:25:02Z</DateUtc></StartTime><FrequencyChanges><FrequencyChange><Frequency dt:dt="r8">3312958</Frequency><Timestamp dt:dt="r8">35989728127</Timestamp><Current dt:dt="…	75.029	2453274	2449774	2453274	2449764	1	right	1630642732	06-21-2017	14:25:02	12:25:02	female	114517	15318	-1	15298	129284	114546	-1	114517	495854	477005	-1	476993	22				1	10	20	phaseUPFAce	phaseXPface	15	NF27	2123187	2122887	2123187	2122874	d	2122874	2121062	2122874	2121047	1812
GofDak_1024-768_new	16	1	33	<?xml version="1.0"?>\n<Clock xmlns:dt="urn:schemas-microsoft-com:datatypes"><Description dt:dt="string">E-Prime Primary Realtime Clock</Description><StartTime><Timestamp dt:dt="int">0</Timestamp><DateUtc dt:dt="string">2017-06-21T12:25:02Z</DateUtc></StartTime><FrequencyChanges><FrequencyChange><Frequency dt:dt="r8">3312958</Frequency><Timestamp dt:dt="r8">35989728127</Timestamp><Current dt:dt="…	75.029	2453274	2449774	2453274	2449764	1	right	1630642732	06-21-2017	14:25:02	12:25:02	female	114517	15318	-1	15298	129284	114546	-1	114517	495854	477005	-1	476993	22				1	10	20	phaseUPFAce	phaseXPface	16	NM21	2126306	2126006	2126306	2126003	l	2126003	2124394	2126003	2124383	1609
GofDak_1024-768_new	16	1	33	<?xml version="1.0"?>\n<Clock xmlns:dt="urn:schemas-microsoft-com:datatypes"><Description dt:dt="string">E-Prime Primary Realtime Clock</Description><StartTime><Timestamp dt:dt="int">0</Timestamp><DateUtc dt:dt="string">2017-06-21T12:25:02Z</DateUtc></StartTime><FrequencyChanges><FrequencyChange><Frequency dt:dt="r8">3312958</Frequency><Timestamp dt:dt="r8">35989728127</Timestamp><Current dt:dt="…	75.029	2453274	2449774	2453274	2449764	1	right	1630642732	06-21-2017	14:25:02	12:25:02	female	114517	15318	-1	15298	129284	114546	-1	114517	495854	477005	-1	476993	22				1	10	20	phaseUPFAce	phaseXPface	17	NM101	2129852	2129552	2129852	2129544	l	2129544	2127566	2129544	2127559	1978
GofDak_1024-768_new	16	1	33	<?xml version="1.0"?>\n<Clock xmlns:dt="urn:schemas-microsoft-com:datatypes"><Description dt:dt="string">E-Prime Primary Realtime Clock</Description><StartTime><Timestamp dt:dt="int">0</Timestamp><DateUtc dt:dt="string">2017-06-21T12:25:02Z</DateUtc></StartTime><FrequencyChanges><FrequencyChange><Frequency dt:dt="r8">3312958</Frequency><Timestamp dt:dt="r8">35989728127</Timestamp><Current dt:dt="…	75.029	2453274	2449774	2453274	2449764	1	right	1630642732	06-21-2017	14:25:02	12:25:02	female	114517	15318	-1	15298	129284	114546	-1	114517	495854	477005	-1	476993	22				1	10	20	phaseUPFAce	phaseXPface	18	NF09	2132837	2132537	2132837	2132525	d	2132525	2130964	2132525	2130951	1561
GofDak_1024-768_new	16	1	33	<?xml version="1.0"?>\n<Clock xmlns:dt="urn:schemas-microsoft-com:datatypes"><Description dt:dt="string">E-Prime Primary Realtime Clock</Description><StartTime><Timestamp dt:dt="int">0</Timestamp><DateUtc dt:dt="string">2017-06-21T12:25:02Z</DateUtc></StartTime><FrequencyChanges><FrequencyChange><Frequency dt:dt="r8">3312958</Frequency><Timestamp dt:dt="r8">35989728127</Timestamp><Current dt:dt="…	75.029	2453274	2449774	2453274	2449764	1	right	1630642732	06-21-2017	14:25:02	12:25:02	female	114517	15318	-1	15298	129284	114546	-1	114517	495854	477005	-1	476993	22				1	10	20	phaseUPFAce	phaseXPface	19	NM05	2136196	2135896	2136196	2135887	d	2135887	2134110	2135887	2134094	1777
GofDak_1024-768_new	16	1	33	<?xml version="1.0"?>\n<Clock xmlns:dt="urn:schemas-microsoft-com:datatypes"><Description dt:dt="string">E-Prime Primary Realtime Clock</Description><StartTime><Timestamp dt:dt="int">0</Timestamp><DateUtc dt:dt="string">2017-06-21T12:25:02Z</DateUtc></StartTime><FrequencyChanges><FrequencyChange><Frequency dt:dt="r8">3312958</Frequency><Timestamp dt:dt="r8">35989728127</Timestamp><Current dt:dt="…	75.029	2453274	2449774	2453274	2449764	1	right	1630642732	06-21-2017	14:25:02	12:25:02	female	114517	15318	-1	15298	129284	114546	-1	114517	495854	477005	-1	476993	22				1	10	20	phaseUPFAce	phaseXPface	20	NM101	2140354	2140054	2140354	2140050	d	2140050	2138295	2140050	2138278	1755
GofDak_1024-768_new	16	1	33	<?xml version="1.0"?>\n<Clock xmlns:dt="urn:schemas-microsoft-com:datatypes"><Description dt:dt="string">E-Prime Primary Realtime Clock</Description><StartTime><Timestamp dt:dt="int">0</Timestamp><DateUtc dt:dt="string">2017-06-21T12:25:02Z</DateUtc></StartTime><FrequencyChanges><FrequencyChange><Frequency dt:dt="r8">3312958</Frequency><Timestamp dt:dt="r8">35989728127</Timestamp><Current dt:dt="…	75.029	2453274	2449774	2453274	2449764	1	right	1630642732	06-21-2017	14:25:02	12:25:02	female	114517	15318	-1	15298	129284	114546	-1	114517	495854	477005	-1	476993	23				2	11	21	phaseINVFAce	phaseXPface	1	NF11	2144339	2144039	2144339	2144028	l	2144028	2142187	2144028	2142174	1841
GofDak_1024-768_new	16	1	33	<?xml version="1.0"?>\n<Clock xmlns:dt="urn:schemas-microsoft-com:datatypes"><Description dt:dt="string">E-Prime Primary Realtime Clock</Description><StartTime><Timestamp dt:dt="int">0</Timestamp><DateUtc dt:dt="string">2017-06-21T12:25:02Z</DateUtc></StartTime><FrequencyChanges><FrequencyChange><Frequency dt:dt="r8">3312958</Frequency><Timestamp dt:dt="r8">35989728127</Timestamp><Current dt:dt="…	75.029	2453274	2449774	2453274	2449764	1	right	1630642732	06-21-2017	14:25:02	12:25:02	female	114517	15318	-1	15298	129284	114546	-1	114517	495854	477005	-1	476993	23				2	11	21	phaseINVFAce	phaseXPface	2	NF06	2148724	2148424	2148724	2148421	l	2148421	2146598	2148421	2146582	1823
GofDak_1024-768_new	16	1	33	<?xml version="1.0"?>\n<Clock xmlns:dt="urn:schemas-microsoft-com:datatypes"><Description dt:dt="string">E-Prime Primary Realtime Clock</Description><StartTime><Timestamp dt:dt="int">0</Timestamp><DateUtc dt:dt="string">2017-06-21T12:25:02Z</DateUtc></StartTime><FrequencyChanges><FrequencyChange><Frequency dt:dt="r8">3312958</Frequency><Timestamp dt:dt="r8">35989728127</Timestamp><Current dt:dt="…	75.029	2453274	2449774	2453274	2449764	1	right	1630642732	06-21-2017	14:25:02	12:25:02	female	114517	15318	-1	15298	129284	114546	-1	114517	495854	477005	-1	476993	23				2	11	21	phaseINVFAce	phaseXPface	3	NM101	2153349	2153049	2153349	2153045	d	2153045	2151077	2153045	2151070	1968
GofDak_1024-768_new	16	1	33	<?xml version="1.0"?>\n<Clock xmlns:dt="urn:schemas-microsoft-com:datatypes"><Description dt:dt="string">E-Prime Primary Realtime Clock</Description><StartTime><Timestamp dt:dt="int">0</Timestamp><DateUtc dt:dt="string">2017-06-21T12:25:02Z</DateUtc></StartTime><FrequencyChanges><FrequencyChange><Frequency dt:dt="r8">3312958</Frequency><Timestamp dt:dt="r8">35989728127</Timestamp><Current dt:dt="…	75.029	2453274	2449774	2453274	2449764	1	right	1630642732	06-21-2017	14:25:02	12:25:02	female	114517	15318	-1	15298	129284	114546	-1	114517	495854	477005	-1	476993	23				2	11	21	phaseINVFAce	phaseXPface	4	NM21	2157108	2156808	2157108	2156805	d	2156805	2154848	2156805	2154837	1957
GofDak_1024-768_new	16	1	33	<?xml version="1.0"?>\n<Clock xmlns:dt="urn:schemas-microsoft-com:datatypes"><Description dt:dt="string">E-Prime Primary Realtime Clock</Description><StartTime><Timestamp dt:dt="int">0</Timestamp><DateUtc dt:dt="string">2017-06-21T12:25:02Z</DateUtc></StartTime><FrequencyChanges><FrequencyChange><Frequency dt:dt="r8">3312958</Frequency><Timestamp dt:dt="r8">35989728127</Timestamp><Current dt:dt="…	75.029	2453274	2449774	2453274	2449764	1	right	1630642732	06-21-2017	14:25:02	12:25:02	female	114517	15318	-1	15298	129284	114546	-1	114517	495854	477005	-1	476993	23				2	11	21	phaseINVFAce	phaseXPface	5	NM10	2160533	2160233	2160533	2160219	d	2160219	2158607	2160219	2158589	1612
GofDak_1024-768_new	16	1	33	<?xml version="1.0"?>\n<Clock xmlns:dt="urn:schemas-microsoft-com:datatypes"><Description dt:dt="string">E-Prime Primary Realtime Clock</Description><StartTime><Timestamp dt:dt="int">0</Timestamp><DateUtc dt:dt="string">2017-06-21T12:25:02Z</DateUtc></StartTime><FrequencyChanges><FrequencyChange><Frequency dt:dt="r8">3312958</Frequency><Timestamp dt:dt="r8">35989728127</Timestamp><Current dt:dt="…	75.029	2453274	2449774	2453274	2449764	1	right	1630642732	06-21-2017	14:25:02	12:25:02	female	114517	15318	-1	15298	129284	114546	-1	114517	495854	477005	-1	476993	23				2	11	21	phaseINVFAce	phaseXPface	6	NM04	2163825	2163525	2163825	2163513	l	2163513	2161926	2163513	2161909	1587
GofDak_1024-768_new	16	1	33	<?xml version="1.0"?>\n<Clock xmlns:dt="urn:schemas-microsoft-com:datatypes"><Description dt:dt="string">E-Prime Primary Realtime Clock</Description><StartTime><Timestamp dt:dt="int">0</Timestamp><DateUtc dt:dt="string">2017-06-21T12:25:02Z</DateUtc></StartTime><FrequencyChanges><FrequencyChange><Frequency dt:dt="r8">3312958</Frequency><Timestamp dt:dt="r8">35989728127</Timestamp><Current dt:dt="…	75.029	2453274	2449774	2453274	2449764	1	right	1630642732	06-21-2017	14:25:02	12:25:02	female	114517	15318	-1	15298	129284	114546	-1	114517	495854	477005	-1	476993	23				2	11	21	phaseINVFAce	phaseXPface	7	NF01	2167784	2167484	2167784	2167473	l	2167473	2165778	2167473	2165773	1695
GofDak_1024-768_new	16	1	33	<?xml version="1.0"?>\n<Clock xmlns:dt="urn:schemas-microsoft-com:datatypes"><Description dt:dt="string">E-Prime Primary Realtime Clock</Description><StartTime><Timestamp dt:dt="int">0</Timestamp><DateUtc dt:dt="string">2017-06-21T12:25:02Z</DateUtc></StartTime><FrequencyChanges><FrequencyChange><Frequency dt:dt="r8">3312958</Frequency><Timestamp dt:dt="r8">35989728127</Timestamp><Current dt:dt="…	75.029	2453274	2449774	2453274	2449764	1	right	1630642732	06-21-2017	14:25:02	12:25:02	female	114517	15318	-1	15298	129284	114546	-1	114517	495854	477005	-1	476993	23				2	11	21	phaseINVFAce	phaseXPface	8	NM02	2171236	2170936	2171236	2170928	d	2170928	2169309	2170928	2169300	1619
GofDak_1024-768_new	16	1	33	<?xml version="1.0"?>\n<Clock xmlns:dt="urn:schemas-microsoft-com:datatypes"><Description dt:dt="string">E-Prime Primary Realtime Clock</Description><StartTime><Timestamp dt:dt="int">0</Timestamp><DateUtc dt:dt="string">2017-06-21T12:25:02Z</DateUtc></StartTime><FrequencyChanges><FrequencyChange><Frequency dt:dt="r8">3312958</Frequency><Timestamp dt:dt="r8">35989728127</Timestamp><Current dt:dt="…	75.029	2453274	2449774	2453274	2449764	1	right	1630642732	06-21-2017	14:25:02	12:25:02	female	114517	15318	-1	15298	129284	114546	-1	114517	495854	477005	-1	476993	23				2	11	21	phaseINVFAce	phaseXPface	9	NM08	2174741	2174441	2174741	2174437	d	2174437	2172682	2174437	2172676	1755
GofDak_1024-768_new	16	1	33	<?xml version="1.0"?>\n<Clock xmlns:dt="urn:schemas-microsoft-com:datatypes"><Description dt:dt="string">E-Prime Primary Realtime Clock</Description><StartTime><Timestamp dt:dt="int">0</Timestamp><DateUtc dt:dt="string">2017-06-21T12:25:02Z</DateUtc></StartTime><FrequencyChanges><FrequencyChange><Frequency dt:dt="r8">3312958</Frequency><Timestamp dt:dt="r8">35989728127</Timestamp><Current dt:dt="…	75.029	2453274	2449774	2453274	2449764	1	right	1630642732	06-21-2017	14:25:02	12:25:02	female	114517	15318	-1	15298	129284	114546	-1	114517	495854	477005	-1	476993	23				2	11	21	phaseINVFAce	phaseXPface	10	NM09	2178433	2178133	2178433	2178120	d	2178120	2176427	2178120	2176412	1693
GofDak_1024-768_new	16	1	33	<?xml version="1.0"?>\n<Clock xmlns:dt="urn:schemas-microsoft-com:datatypes"><Description dt:dt="string">E-Prime Primary Realtime Clock</Description><StartTime><Timestamp dt:dt="int">0</Timestamp><DateUtc dt:dt="string">2017-06-21T12:25:02Z</DateUtc></StartTime><FrequencyChanges><FrequencyChange><Frequency dt:dt="r8">3312958</Frequency><Timestamp dt:dt="r8">35989728127</Timestamp><Current dt:dt="…	75.029	2453274	2449774	2453274	2449764	1	right	1630642732	06-21-2017	14:25:02	12:25:02	female	114517	15318	-1	15298	129284	114546	-1	114517	495854	477005	-1	476993	23				2	11	21	phaseINVFAce	phaseXPface	11	NF01	2181911	2181611	2181911	2181607	l	2181607	2179679	2181607	2179668	1928
GofDak_1024-768_new	16	1	33	<?xml version="1.0"?>\n<Clock xmlns:dt="urn:schemas-microsoft-com:datatypes"><Description dt:dt="string">E-Prime Primary Realtime Clock</Description><StartTime><Timestamp dt:dt="int">0</Timestamp><DateUtc dt:dt="string">2017-06-21T12:25:02Z</DateUtc></StartTime><FrequencyChanges><FrequencyChange><Frequency dt:dt="r8">3312958</Frequency><Timestamp dt:dt="r8">35989728127</Timestamp><Current dt:dt="…	75.029	2453274	2449774	2453274	2449764	1	right	1630642732	06-21-2017	14:25:02	12:25:02	female	114517	15318	-1	15298	129284	114546	-1	114517	495854	477005	-1	476993	23				2	11	21	phaseINVFAce	phaseXPface	12	NF06	2185457	2185157	2185457	2185147	d	2185147	2183411	2185147	2183396	1736
GofDak_1024-768_new	16	1	33	<?xml version="1.0"?>\n<Clock xmlns:dt="urn:schemas-microsoft-com:datatypes"><Description dt:dt="string">E-Prime Primary Realtime Clock</Description><StartTime><Timestamp dt:dt="int">0</Timestamp><DateUtc dt:dt="string">2017-06-21T12:25:02Z</DateUtc></StartTime><FrequencyChanges><FrequencyChange><Frequency dt:dt="r8">3312958</Frequency><Timestamp dt:dt="r8">35989728127</Timestamp><Current dt:dt="…	75.029	2453274	2449774	2453274	2449764	1	right	1630642732	06-21-2017	14:25:02	12:25:02	female	114517	15318	-1	15298	129284	114546	-1	114517	495854	477005	-1	476993	23				2	11	21	phaseINVFAce	phaseXPface	13	NF04	2189015	2188715	2189015	2188711	d	2188711	2187023	2188711	2187011	1688
GofDak_1024-768_new	16	1	33	<?xml version="1.0"?>\n<Clock xmlns:dt="urn:schemas-microsoft-com:datatypes"><Description dt:dt="string">E-Prime Primary Realtime Clock</Description><StartTime><Timestamp dt:dt="int">0</Timestamp><DateUtc dt:dt="string">2017-06-21T12:25:02Z</DateUtc></StartTime><FrequencyChanges><FrequencyChange><Frequency dt:dt="r8">3312958</Frequency><Timestamp dt:dt="r8">35989728127</Timestamp><Current dt:dt="…	75.029	2453274	2449774	2453274	2449764	1	right	1630642732	06-21-2017	14:25:02	12:25:02	female	114517	15318	-1	15298	129284	114546	-1	114517	495854	477005	-1	476993	23				2	11	21	phaseINVFAce	phaseXPface	14	NF06	2192454	2192154	2192454	2192148	d	2192148	2190195	2192148	2190179	1953
GofDak_1024-768_new	16	1	33	<?xml version="1.0"?>\n<Clock xmlns:dt="urn:schemas-microsoft-com:datatypes"><Description dt:dt="string">E-Prime Primary Realtime Clock</Description><StartTime><Timestamp dt:dt="int">0</Timestamp><DateUtc dt:dt="string">2017-06-21T12:25:02Z</DateUtc></StartTime><FrequencyChanges><FrequencyChange><Frequency dt:dt="r8">3312958</Frequency><Timestamp dt:dt="r8">35989728127</Timestamp><Current dt:dt="…	75.029	2453274	2449774	2453274	2449764	1	right	1630642732	06-21-2017	14:25:02	12:25:02	female	114517	15318	-1	15298	129284	114546	-1	114517	495854	477005	-1	476993	23				2	11	21	phaseINVFAce	phaseXPface	15	NF09	2195706	2195406	2195706	2195392	d	2195392	2193620	2195392	2193611	1772
GofDak_1024-768_new	16	1	33	<?xml version="1.0"?>\n<Clock xmlns:dt="urn:schemas-microsoft-com:datatypes"><Description dt:dt="string">E-Prime Primary Realtime Clock</Description><StartTime><Timestamp dt:dt="int">0</Timestamp><DateUtc dt:dt="string">2017-06-21T12:25:02Z</DateUtc></StartTime><FrequencyChanges><FrequencyChange><Frequency dt:dt="r8">3312958</Frequency><Timestamp dt:dt="r8">35989728127</Timestamp><Current dt:dt="…	75.029	2453274	2449774	2453274	2449764	1	right	1630642732	06-21-2017	14:25:02	12:25:02	female	114517	15318	-1	15298	129284	114546	-1	114517	495854	477005	-1	476993	23				2	11	21	phaseINVFAce	phaseXPface	16	NF01	2198785	2198485	2198785	2198482	l	2198482	2196939	2198482	2196923	1543
GofDak_1024-768_new	16	1	33	<?xml version="1.0"?>\n<Clock xmlns:dt="urn:schemas-microsoft-com:datatypes"><Description dt:dt="string">E-Prime Primary Realtime Clock</Description><StartTime><Timestamp dt:dt="int">0</Timestamp><DateUtc dt:dt="string">2017-06-21T12:25:02Z</DateUtc></StartTime><FrequencyChanges><FrequencyChange><Frequency dt:dt="r8">3312958</Frequency><Timestamp dt:dt="r8">35989728127</Timestamp><Current dt:dt="…	75.029	2453274	2449774	2453274	2449764	1	right	1630642732	06-21-2017	14:25:02	12:25:02	female	114517	15318	-1	15298	129284	114546	-1	114517	495854	477005	-1	476993	23				2	11	21	phaseINVFAce	phaseXPface	17	NF11	2202343	2202043	2202343	2202035	l	2202035	2200444	2202035	2200427	1591
GofDak_1024-768_new	16	1	33	<?xml version="1.0"?>\n<Clock xmlns:dt="urn:schemas-microsoft-com:datatypes"><Description dt:dt="string">E-Prime Primary Realtime Clock</Description><StartTime><Timestamp dt:dt="int">0</Timestamp><DateUtc dt:dt="string">2017-06-21T12:25:02Z</DateUtc></StartTime><FrequencyChanges><FrequencyChange><Frequency dt:dt="r8">3312958</Frequency><Timestamp dt:dt="r8">35989728127</Timestamp><Current dt:dt="…	75.029	2453274	2449774	2453274	2449764	1	right	1630642732	06-21-2017	14:25:02	12:25:02	female	114517	15318	-1	15298	129284	114546	-1	114517	495854	477005	-1	476993	23				2	11	21	phaseINVFAce	phaseXPface	18	NF27	2205489	2205189	2205489	2205185	d	2205185	2203616	2205185	2203603	1569
GofDak_1024-768_new	16	1	33	<?xml version="1.0"?>\n<Clock xmlns:dt="urn:schemas-microsoft-com:datatypes"><Description dt:dt="string">E-Prime Primary Realtime Clock</Description><StartTime><Timestamp dt:dt="int">0</Timestamp><DateUtc dt:dt="string">2017-06-21T12:25:02Z</DateUtc></StartTime><FrequencyChanges><FrequencyChange><Frequency dt:dt="r8">3312958</Frequency><Timestamp dt:dt="r8">35989728127</Timestamp><Current dt:dt="…	75.029	2453274	2449774	2453274	2449764	1	right	1630642732	06-21-2017	14:25:02	12:25:02	female	114517	15318	-1	15298	129284	114546	-1	114517	495854	477005	-1	476993	23				2	11	21	phaseINVFAce	phaseXPface	19	NF02	2208861	2208561	2208861	2208558	l	2208558	2206895	2208558	2206890	1663
GofDak_1024-768_new	16	1	33	<?xml version="1.0"?>\n<Clock xmlns:dt="urn:schemas-microsoft-com:datatypes"><Description dt:dt="string">E-Prime Primary Realtime Clock</Description><StartTime><Timestamp dt:dt="int">0</Timestamp><DateUtc dt:dt="string">2017-06-21T12:25:02Z</DateUtc></StartTime><FrequencyChanges><FrequencyChange><Frequency dt:dt="r8">3312958</Frequency><Timestamp dt:dt="r8">35989728127</Timestamp><Current dt:dt="…	75.029	2453274	2449774	2453274	2449764	1	right	1630642732	06-21-2017	14:25:02	12:25:02	female	114517	15318	-1	15298	129284	114546	-1	114517	495854	477005	-1	476993	23				2	11	21	phaseINVFAce	phaseXPface	20	NM04	2212366	2212066	2212366	2212054	l	2212054	2210400	2212054	2210394	1654
GofDak_1024-768_new	16	1	33	<?xml version="1.0"?>\n<Clock xmlns:dt="urn:schemas-microsoft-com:datatypes"><Description dt:dt="string">E-Prime Primary Realtime Clock</Description><StartTime><Timestamp dt:dt="int">0</Timestamp><DateUtc dt:dt="string">2017-06-21T12:25:02Z</DateUtc></StartTime><FrequencyChanges><FrequencyChange><Frequency dt:dt="r8">3312958</Frequency><Timestamp dt:dt="r8">35989728127</Timestamp><Current dt:dt="…	75.029	2453274	2449774	2453274	2449764	1	right	1630642732	06-21-2017	14:25:02	12:25:02	female	114517	15318	-1	15298	129284	114546	-1	114517	495854	477005	-1	476993	24				1	11	22	phaseUPFAce	phaseXPface	1	NM10	2241528	2241228	2241528	2241215	l	2241215	2239296	2241215	2239283	1919
GofDak_1024-768_new	16	1	33	<?xml version="1.0"?>\n<Clock xmlns:dt="urn:schemas-microsoft-com:datatypes"><Description dt:dt="string">E-Prime Primary Realtime Clock</Description><StartTime><Timestamp dt:dt="int">0</Timestamp><DateUtc dt:dt="string">2017-06-21T12:25:02Z</DateUtc></StartTime><FrequencyChanges><FrequencyChange><Frequency dt:dt="r8">3312958</Frequency><Timestamp dt:dt="r8">35989728127</Timestamp><Current dt:dt="…	75.029	2453274	2449774	2453274	2449764	1	right	1630642732	06-21-2017	14:25:02	12:25:02	female	114517	15318	-1	15298	129284	114546	-1	114517	495854	477005	-1	476993	24				1	11	22	phaseUPFAce	phaseXPface	2	NF105	2244660	2244360	2244660	2244355	d	2244355	2242841	2244355	2242832	1514
GofDak_1024-768_new	16	1	33	<?xml version="1.0"?>\n<Clock xmlns:dt="urn:schemas-microsoft-com:datatypes"><Description dt:dt="string">E-Prime Primary Realtime Clock</Description><StartTime><Timestamp dt:dt="int">0</Timestamp><DateUtc dt:dt="string">2017-06-21T12:25:02Z</DateUtc></StartTime><FrequencyChanges><FrequencyChange><Frequency dt:dt="r8">3312958</Frequency><Timestamp dt:dt="r8">35989728127</Timestamp><Current dt:dt="…	75.029	2453274	2449774	2453274	2449764	1	right	1630642732	06-21-2017	14:25:02	12:25:02	female	114517	15318	-1	15298	129284	114546	-1	114517	495854	477005	-1	476993	24				1	11	22	phaseUPFAce	phaseXPface	3	NM09	2249085	2248785	2249085	2248779	l	2248779	2246813	2248779	2246808	1966
GofDak_1024-768_new	16	1	33	<?xml version="1.0"?>\n<Clock xmlns:dt="urn:schemas-microsoft-com:datatypes"><Description dt:dt="string">E-Prime Primary Realtime Clock</Description><StartTime><Timestamp dt:dt="int">0</Timestamp><DateUtc dt:dt="string">2017-06-21T12:25:02Z</DateUtc></StartTime><FrequencyChanges><FrequencyChange><Frequency dt:dt="r8">3312958</Frequency><Timestamp dt:dt="r8">35989728127</Timestamp><Current dt:dt="…	75.029	2453274	2449774	2453274	2449764	1	right	1630642732	06-21-2017	14:25:02	12:25:02	female	114517	15318	-1	15298	129284	114546	-1	114517	495854	477005	-1	476993	24				1	11	22	phaseUPFAce	phaseXPface	4	NM21	2252244	2251944	2252244	2251938	d	2251938	2250265	2251938	2250248	1673
GofDak_1024-768_new	16	1	33	<?xml version="1.0"?>\n<Clock xmlns:dt="urn:schemas-microsoft-com:datatypes"><Description dt:dt="string">E-Prime Primary Realtime Clock</Description><StartTime><Timestamp dt:dt="int">0</Timestamp><DateUtc dt:dt="string">2017-06-21T12:25:02Z</DateUtc></StartTime><FrequencyChanges><FrequencyChange><Frequency dt:dt="r8">3312958</Frequency><Timestamp dt:dt="r8">35989728127</Timestamp><Current dt:dt="…	75.029	2453274	2449774	2453274	2449764	1	right	1630642732	06-21-2017	14:25:02	12:25:02	female	114517	15318	-1	15298	129284	114546	-1	114517	495854	477005	-1	476993	24				1	11	22	phaseUPFAce	phaseXPface	5	NF04	2255216	2254916	2255216	2254909	l	2254909	2253357	2254909	2253351	1552
GofDak_1024-768_new	16	1	33	<?xml version="1.0"?>\n<Clock xmlns:dt="urn:schemas-microsoft-com:datatypes"><Description dt:dt="string">E-Prime Primary Realtime Clock</Description><StartTime><Timestamp dt:dt="int">0</Timestamp><DateUtc dt:dt="string">2017-06-21T12:25:02Z</DateUtc></StartTime><FrequencyChanges><FrequencyChange><Frequency dt:dt="r8">3312958</Frequency><Timestamp dt:dt="r8">35989728127</Timestamp><Current dt:dt="…	75.029	2453274	2449774	2453274	2449764	1	right	1630642732	06-21-2017	14:25:02	12:25:02	female	114517	15318	-1	15298	129284	114546	-1	114517	495854	477005	-1	476993	24				1	11	22	phaseUPFAce	phaseXPface	6	NM08	2258615	2258315	2258615	2258310	d	2258310	2256689	2258310	2256671	1621
GofDak_1024-768_new	16	1	33	<?xml version="1.0"?>\n<Clock xmlns:dt="urn:schemas-microsoft-com:datatypes"><Description dt:dt="string">E-Prime Primary Realtime Clock</Description><StartTime><Timestamp dt:dt="int">0</Timestamp><DateUtc dt:dt="string">2017-06-21T12:25:02Z</DateUtc></StartTime><FrequencyChanges><FrequencyChange><Frequency dt:dt="r8">3312958</Frequency><Timestamp dt:dt="r8">35989728127</Timestamp><Current dt:dt="…	75.029	2453274	2449774	2453274	2449764	1	right	1630642732	06-21-2017	14:25:02	12:25:02	female	114517	15318	-1	15298	129284	114546	-1	114517	495854	477005	-1	476993	24				1	11	22	phaseUPFAce	phaseXPface	7	NM13	2261867	2261567	2261867	2261562	l	2261562	2259981	2261562	2259975	1581
GofDak_1024-768_new	16	1	33	<?xml version="1.0"?>\n<Clock xmlns:dt="urn:schemas-microsoft-com:datatypes"><Description dt:dt="string">E-Prime Primary Realtime Clock</Description><StartTime><Timestamp dt:dt="int">0</Timestamp><DateUtc dt:dt="string">2017-06-21T12:25:02Z</DateUtc></StartTime><FrequencyChanges><FrequencyChange><Frequency dt:dt="r8">3312958</Frequency><Timestamp dt:dt="r8">35989728127</Timestamp><Current dt:dt="…	75.029	2453274	2449774	2453274	2449764	1	right	1630642732	06-21-2017	14:25:02	12:25:02	female	114517	15318	-1	15298	129284	114546	-1	114517	495854	477005	-1	476993	24				1	11	22	phaseUPFAce	phaseXPface	8	NF27	2265372	2265072	2265372	2265066	l	2265066	2263273	2265066	2263263	1793
GofDak_1024-768_new	16	1	33	<?xml version="1.0"?>\n<Clock xmlns:dt="urn:schemas-microsoft-com:datatypes"><Description dt:dt="string">E-Prime Primary Realtime Clock</Description><StartTime><Timestamp dt:dt="int">0</Timestamp><DateUtc dt:dt="string">2017-06-21T12:25:02Z</DateUtc></StartTime><FrequencyChanges><FrequencyChange><Frequency dt:dt="r8">3312958</Frequency><Timestamp dt:dt="r8">35989728127</Timestamp><Current dt:dt="…	75.029	2453274	2449774	2453274	2449764	1	right	1630642732	06-21-2017	14:25:02	12:25:02	female	114517	15318	-1	15298	129284	114546	-1	114517	495854	477005	-1	476993	24				1	11	22	phaseUPFAce	phaseXPface	9	NF27	2268624	2268324	2268624	2268320	d	2268320	2266672	2268320	2266655	1648
GofDak_1024-768_new	16	1	33	<?xml version="1.0"?>\n<Clock xmlns:dt="urn:schemas-microsoft-com:datatypes"><Description dt:dt="string">E-Prime Primary Realtime Clock</Description><StartTime><Timestamp dt:dt="int">0</Timestamp><DateUtc dt:dt="string">2017-06-21T12:25:02Z</DateUtc></StartTime><FrequencyChanges><FrequencyChange><Frequency dt:dt="r8">3312958</Frequency><Timestamp dt:dt="r8">35989728127</Timestamp><Current dt:dt="…	75.029	2453274	2449774	2453274	2449764	1	right	1630642732	06-21-2017	14:25:02	12:25:02	female	114517	15318	-1	15298	129284	114546	-1	114517	495854	477005	-1	476993	24				1	11	22	phaseUPFAce	phaseXPface	10	NM05	2271850	2271550	2271850	2271540	d	2271540	2269751	2271540	2269742	1789
GofDak_1024-768_new	16	1	33	<?xml version="1.0"?>\n<Clock xmlns:dt="urn:schemas-microsoft-com:datatypes"><Description dt:dt="string">E-Prime Primary Realtime Clock</Description><StartTime><Timestamp dt:dt="int">0</Timestamp><DateUtc dt:dt="string">2017-06-21T12:25:02Z</DateUtc></StartTime><FrequencyChanges><FrequencyChange><Frequency dt:dt="r8">3312958</Frequency><Timestamp dt:dt="r8">35989728127</Timestamp><Current dt:dt="…	75.029	2453274	2449774	2453274	2449764	1	right	1630642732	06-21-2017	14:25:02	12:25:02	female	114517	15318	-1	15298	129284	114546	-1	114517	495854	477005	-1	476993	24				1	11	22	phaseUPFAce	phaseXPface	11	NM09	2275462	2275162	2275462	2275152	l	2275152	2273229	2275152	2273214	1923
GofDak_1024-768_new	16	1	33	<?xml version="1.0"?>\n<Clock xmlns:dt="urn:schemas-microsoft-com:datatypes"><Description dt:dt="string">E-Prime Primary Realtime Clock</Description><StartTime><Timestamp dt:dt="int">0</Timestamp><DateUtc dt:dt="string">2017-06-21T12:25:02Z</DateUtc></StartTime><FrequencyChanges><FrequencyChange><Frequency dt:dt="r8">3312958</Frequency><Timestamp dt:dt="r8">35989728127</Timestamp><Current dt:dt="…	75.029	2453274	2449774	2453274	2449764	1	right	1630642732	06-21-2017	14:25:02	12:25:02	female	114517	15318	-1	15298	129284	114546	-1	114517	495854	477005	-1	476993	24				1	11	22	phaseUPFAce	phaseXPface	12	NM13	2278741	2278441	2278741	2278439	l	2278439	2276695	2278439	2276686	1744
GofDak_1024-768_new	16	1	33	<?xml version="1.0"?>\n<Clock xmlns:dt="urn:schemas-microsoft-com:datatypes"><Description dt:dt="string">E-Prime Primary Realtime Clock</Description><StartTime><Timestamp dt:dt="int">0</Timestamp><DateUtc dt:dt="string">2017-06-21T12:25:02Z</DateUtc></StartTime><FrequencyChanges><FrequencyChange><Frequency dt:dt="r8">3312958</Frequency><Timestamp dt:dt="r8">35989728127</Timestamp><Current dt:dt="…	75.029	2453274	2449774	2453274	2449764	1	right	1630642732	06-21-2017	14:25:02	12:25:02	female	114517	15318	-1	15298	129284	114546	-1	114517	495854	477005	-1	476993	24				1	11	22	phaseUPFAce	phaseXPface	13	NM10	2281926	2281626	2281926	2281613	l	2281613	2280013	2281613	2279998	1600
GofDak_1024-768_new	16	1	33	<?xml version="1.0"?>\n<Clock xmlns:dt="urn:schemas-microsoft-com:datatypes"><Description dt:dt="string">E-Prime Primary Realtime Clock</Description><StartTime><Timestamp dt:dt="int">0</Timestamp><DateUtc dt:dt="string">2017-06-21T12:25:02Z</DateUtc></StartTime><FrequencyChanges><FrequencyChange><Frequency dt:dt="r8">3312958</Frequency><Timestamp dt:dt="r8">35989728127</Timestamp><Current dt:dt="…	75.029	2453274	2449774	2453274	2449764	1	right	1630642732	06-21-2017	14:25:02	12:25:02	female	114517	15318	-1	15298	129284	114546	-1	114517	495854	477005	-1	476993	24				1	11	22	phaseUPFAce	phaseXPface	14	NF04	2285991	2285691	2285991	2285687	l	2285687	2283745	2285687	2283734	1942
GofDak_1024-768_new	16	1	33	<?xml version="1.0"?>\n<Clock xmlns:dt="urn:schemas-microsoft-com:datatypes"><Description dt:dt="string">E-Prime Primary Realtime Clock</Description><StartTime><Timestamp dt:dt="int">0</Timestamp><DateUtc dt:dt="string">2017-06-21T12:25:02Z</DateUtc></StartTime><FrequencyChanges><FrequencyChange><Frequency dt:dt="r8">3312958</Frequency><Timestamp dt:dt="r8">35989728127</Timestamp><Current dt:dt="…	75.029	2453274	2449774	2453274	2449764	1	right	1630642732	06-21-2017	14:25:02	12:25:02	female	114517	15318	-1	15298	129284	114546	-1	114517	495854	477005	-1	476993	24				1	11	22	phaseUPFAce	phaseXPface	15	NF01	2289683	2289383	2289683	2289379	l	2289379	2287397	2289379	2287382	1982
GofDak_1024-768_new	16	1	33	<?xml version="1.0"?>\n<Clock xmlns:dt="urn:schemas-microsoft-com:datatypes"><Description dt:dt="string">E-Prime Primary Realtime Clock</Description><StartTime><Timestamp dt:dt="int">0</Timestamp><DateUtc dt:dt="string">2017-06-21T12:25:02Z</DateUtc></StartTime><FrequencyChanges><FrequencyChange><Frequency dt:dt="r8">3312958</Frequency><Timestamp dt:dt="r8">35989728127</Timestamp><Current dt:dt="…	75.029	2453274	2449774	2453274	2449764	1	right	1630642732	06-21-2017	14:25:02	12:25:02	female	114517	15318	-1	15298	129284	114546	-1	114517	495854	477005	-1	476993	24				1	11	22	phaseUPFAce	phaseXPface	16	NM02	2293122	2292822	2293122	2292810	l	2292810	2290969	2292810	2290957	1841
GofDak_1024-768_new	16	1	33	<?xml version="1.0"?>\n<Clock xmlns:dt="urn:schemas-microsoft-com:datatypes"><Description dt:dt="string">E-Prime Primary Realtime Clock</Description><StartTime><Timestamp dt:dt="int">0</Timestamp><DateUtc dt:dt="string">2017-06-21T12:25:02Z</DateUtc></StartTime><FrequencyChanges><FrequencyChange><Frequency dt:dt="r8">3312958</Frequency><Timestamp dt:dt="r8">35989728127</Timestamp><Current dt:dt="…	75.029	2453274	2449774	2453274	2449764	1	right	1630642732	06-21-2017	14:25:02	12:25:02	female	114517	15318	-1	15298	129284	114546	-1	114517	495854	477005	-1	476993	24				1	11	22	phaseUPFAce	phaseXPface	17	NF09	2296494	2296194	2296494	2296179	d	2296179	2294261	2296179	2294253	1918
GofDak_1024-768_new	16	1	33	<?xml version="1.0"?>\n<Clock xmlns:dt="urn:schemas-microsoft-com:datatypes"><Description dt:dt="string">E-Prime Primary Realtime Clock</Description><StartTime><Timestamp dt:dt="int">0</Timestamp><DateUtc dt:dt="string">2017-06-21T12:25:02Z</DateUtc></StartTime><FrequencyChanges><FrequencyChange><Frequency dt:dt="r8">3312958</Frequency><Timestamp dt:dt="r8">35989728127</Timestamp><Current dt:dt="…	75.029	2453274	2449774	2453274	2449764	1	right	1630642732	06-21-2017	14:25:02	12:25:02	female	114517	15318	-1	15298	129284	114546	-1	114517	495854	477005	-1	476993	24				1	11	22	phaseUPFAce	phaseXPface	18	NF01	2299892	2299592	2299892	2299587	d	2299587	2297846	2299587	2297837	1741
GofDak_1024-768_new	16	1	33	<?xml version="1.0"?>\n<Clock xmlns:dt="urn:schemas-microsoft-com:datatypes"><Description dt:dt="string">E-Prime Primary Realtime Clock</Description><StartTime><Timestamp dt:dt="int">0</Timestamp><DateUtc dt:dt="string">2017-06-21T12:25:02Z</DateUtc></StartTime><FrequencyChanges><FrequencyChange><Frequency dt:dt="r8">3312958</Frequency><Timestamp dt:dt="r8">35989728127</Timestamp><Current dt:dt="…	75.029	2453274	2449774	2453274	2449764	1	right	1630642732	06-21-2017	14:25:02	12:25:02	female	114517	15318	-1	15298	129284	114546	-1	114517	495854	477005	-1	476993	24				1	11	22	phaseUPFAce	phaseXPface	19	NF109	2303238	2302938	2303238	2302925	l	2302925	2301098	2302925	2301085	1827
GofDak_1024-768_new	16	1	33	<?xml version="1.0"?>\n<Clock xmlns:dt="urn:schemas-microsoft-com:datatypes"><Description dt:dt="string">E-Prime Primary Realtime Clock</Description><StartTime><Timestamp dt:dt="int">0</Timestamp><DateUtc dt:dt="string">2017-06-21T12:25:02Z</DateUtc></StartTime><FrequencyChanges><FrequencyChange><Frequency dt:dt="r8">3312958</Frequency><Timestamp dt:dt="r8">35989728127</Timestamp><Current dt:dt="…	75.029	2453274	2449774	2453274	2449764	1	right	1630642732	06-21-2017	14:25:02	12:25:02	female	114517	15318	-1	15298	129284	114546	-1	114517	495854	477005	-1	476993	24				1	11	22	phaseUPFAce	phaseXPface	20	NF106	2306903	2306603	2306903	2306592	d	2306592	2304697	2306592	2304684	1895
GofDak_1024-768_new	16	1	33	<?xml version="1.0"?>\n<Clock xmlns:dt="urn:schemas-microsoft-com:datatypes"><Description dt:dt="string">E-Prime Primary Realtime Clock</Description><StartTime><Timestamp dt:dt="int">0</Timestamp><DateUtc dt:dt="string">2017-06-21T12:25:02Z</DateUtc></StartTime><FrequencyChanges><FrequencyChange><Frequency dt:dt="r8">3312958</Frequency><Timestamp dt:dt="r8">35989728127</Timestamp><Current dt:dt="…	75.029	2453274	2449774	2453274	2449764	1	right	1630642732	06-21-2017	14:25:02	12:25:02	female	114517	15318	-1	15298	129284	114546	-1	114517	495854	477005	-1	476993	25				1	12	23	phaseUPFAce	phaseXPface	1	NM08	2309968	2309668	2309968	2309662	l	2309662	2308029	2309662	2308020	1633
GofDak_1024-768_new	16	1	33	<?xml version="1.0"?>\n<Clock xmlns:dt="urn:schemas-microsoft-com:datatypes"><Description dt:dt="string">E-Prime Primary Realtime Clock</Description><StartTime><Timestamp dt:dt="int">0</Timestamp><DateUtc dt:dt="string">2017-06-21T12:25:02Z</DateUtc></StartTime><FrequencyChanges><FrequencyChange><Frequency dt:dt="r8">3312958</Frequency><Timestamp dt:dt="r8">35989728127</Timestamp><Current dt:dt="…	75.029	2453274	2449774	2453274	2449764	1	right	1630642732	06-21-2017	14:25:02	12:25:02	female	114517	15318	-1	15298	129284	114546	-1	114517	495854	477005	-1	476993	25				1	12	23	phaseUPFAce	phaseXPface	2	NF109	2313314	2313014	2313314	2313010	l	2313010	2311161	2313010	2311156	1849
GofDak_1024-768_new	16	1	33	<?xml version="1.0"?>\n<Clock xmlns:dt="urn:schemas-microsoft-com:datatypes"><Description dt:dt="string">E-Prime Primary Realtime Clock</Description><StartTime><Timestamp dt:dt="int">0</Timestamp><DateUtc dt:dt="string">2017-06-21T12:25:02Z</DateUtc></StartTime><FrequencyChanges><FrequencyChange><Frequency dt:dt="r8">3312958</Frequency><Timestamp dt:dt="r8">35989728127</Timestamp><Current dt:dt="…	75.029	2453274	2449774	2453274	2449764	1	right	1630642732	06-21-2017	14:25:02	12:25:02	female	114517	15318	-1	15298	129284	114546	-1	114517	495854	477005	-1	476993	25				1	12	23	phaseUPFAce	phaseXPface	3	NM13	2316379	2316079	2316379	2316069	d	2316069	2314400	2316069	2314388	1669
GofDak_1024-768_new	16	1	33	<?xml version="1.0"?>\n<Clock xmlns:dt="urn:schemas-microsoft-com:datatypes"><Description dt:dt="string">E-Prime Primary Realtime Clock</Description><StartTime><Timestamp dt:dt="int">0</Timestamp><DateUtc dt:dt="string">2017-06-21T12:25:02Z</DateUtc></StartTime><FrequencyChanges><FrequencyChange><Frequency dt:dt="r8">3312958</Frequency><Timestamp dt:dt="r8">35989728127</Timestamp><Current dt:dt="…	75.029	2453274	2449774	2453274	2449764	1	right	1630642732	06-21-2017	14:25:02	12:25:02	female	114517	15318	-1	15298	129284	114546	-1	114517	495854	477005	-1	476993	25				1	12	23	phaseUPFAce	phaseXPface	4	NF106	2320005	2319705	2320005	2319692	d	2319692	2318052	2319692	2318044	1640
GofDak_1024-768_new	16	1	33	<?xml version="1.0"?>\n<Clock xmlns:dt="urn:schemas-microsoft-com:datatypes"><Description dt:dt="string">E-Prime Primary Realtime Clock</Description><StartTime><Timestamp dt:dt="int">0</Timestamp><DateUtc dt:dt="string">2017-06-21T12:25:02Z</DateUtc></StartTime><FrequencyChanges><FrequencyChange><Frequency dt:dt="r8">3312958</Frequency><Timestamp dt:dt="r8">35989728127</Timestamp><Current dt:dt="…	75.029	2453274	2449774	2453274	2449764	1	right	1630642732	06-21-2017	14:25:02	12:25:02	female	114517	15318	-1	15298	129284	114546	-1	114517	495854	477005	-1	476993	25				1	12	23	phaseUPFAce	phaseXPface	5	NF27	2323550	2323250	2323550	2323243	d	2323243	2321397	2323243	2321379	1846
GofDak_1024-768_new	16	1	33	<?xml version="1.0"?>\n<Clock xmlns:dt="urn:schemas-microsoft-com:datatypes"><Description dt:dt="string">E-Prime Primary Realtime Clock</Description><StartTime><Timestamp dt:dt="int">0</Timestamp><DateUtc dt:dt="string">2017-06-21T12:25:02Z</DateUtc></StartTime><FrequencyChanges><FrequencyChange><Frequency dt:dt="r8">3312958</Frequency><Timestamp dt:dt="r8">35989728127</Timestamp><Current dt:dt="…	75.029	2453274	2449774	2453274	2449764	1	right	1630642732	06-21-2017	14:25:02	12:25:02	female	114517	15318	-1	15298	129284	114546	-1	114517	495854	477005	-1	476993	25				1	12	23	phaseUPFAce	phaseXPface	6	NF09	2326895	2326595	2326895	2326580	l	2326580	2324756	2326580	2324739	1824
GofDak_1024-768_new	16	1	33	<?xml version="1.0"?>\n<Clock xmlns:dt="urn:schemas-microsoft-com:datatypes"><Description dt:dt="string">E-Prime Primary Realtime Clock</Description><StartTime><Timestamp dt:dt="int">0</Timestamp><DateUtc dt:dt="string">2017-06-21T12:25:02Z</DateUtc></StartTime><FrequencyChanges><FrequencyChange><Frequency dt:dt="r8">3312958</Frequency><Timestamp dt:dt="r8">35989728127</Timestamp><Current dt:dt="…	75.029	2453274	2449774	2453274	2449764	1	right	1630642732	06-21-2017	14:25:02	12:25:02	female	114517	15318	-1	15298	129284	114546	-1	114517	495854	477005	-1	476993	25				1	12	23	phaseUPFAce	phaseXPface	7	NM04	2330307	2330007	2330307	2329996	l	2329996	2328195	2329996	2328179	1801
GofDak_1024-768_new	16	1	33	<?xml version="1.0"?>\n<Clock xmlns:dt="urn:schemas-microsoft-com:datatypes"><Description dt:dt="string">E-Prime Primary Realtime Clock</Description><StartTime><Timestamp dt:dt="int">0</Timestamp><DateUtc dt:dt="string">2017-06-21T12:25:02Z</DateUtc></StartTime><FrequencyChanges><FrequencyChange><Frequency dt:dt="r8">3312958</Frequency><Timestamp dt:dt="r8">35989728127</Timestamp><Current dt:dt="…	75.029	2453274	2449774	2453274	2449764	1	right	1630642732	06-21-2017	14:25:02	12:25:02	female	114517	15318	-1	15298	129284	114546	-1	114517	495854	477005	-1	476993	25				1	12	23	phaseUPFAce	phaseXPface	8	NM02	2333826	2333526	2333826	2333514	d	2333514	2331980	2333514	2331963	1534
GofDak_1024-768_new	16	1	33	<?xml version="1.0"?>\n<Clock xmlns:dt="urn:schemas-microsoft-com:datatypes"><Description dt:dt="string">E-Prime Primary Realtime Clock</Description><StartTime><Timestamp dt:dt="int">0</Timestamp><DateUtc dt:dt="string">2017-06-21T12:25:02Z</DateUtc></StartTime><FrequencyChanges><FrequencyChange><Frequency dt:dt="r8">3312958</Frequency><Timestamp dt:dt="r8">35989728127</Timestamp><Current dt:dt="…	75.029	2453274	2449774	2453274	2449764	1	right	1630642732	06-21-2017	14:25:02	12:25:02	female	114517	15318	-1	15298	129284	114546	-1	114517	495854	477005	-1	476993	25				1	12	23	phaseUPFAce	phaseXPface	9	NF11	2337078	2336778	2337078	2336769	l	2336769	2334965	2336769	2334955	1804
GofDak_1024-768_new	16	1	33	<?xml version="1.0"?>\n<Clock xmlns:dt="urn:schemas-microsoft-com:datatypes"><Description dt:dt="string">E-Prime Primary Realtime Clock</Description><StartTime><Timestamp dt:dt="int">0</Timestamp><DateUtc dt:dt="string">2017-06-21T12:25:02Z</DateUtc></StartTime><FrequencyChanges><FrequencyChange><Frequency dt:dt="r8">3312958</Frequency><Timestamp dt:dt="r8">35989728127</Timestamp><Current dt:dt="…	75.029	2453274	2449774	2453274	2449764	1	right	1630642732	06-21-2017	14:25:02	12:25:02	female	114517	15318	-1	15298	129284	114546	-1	114517	495854	477005	-1	476993	25				1	12	23	phaseUPFAce	phaseXPface	10	NF27	2340823	2340523	2340823	2340520	d	2340520	2338844	2340520	2338834	1676
GofDak_1024-768_new	16	1	33	<?xml version="1.0"?>\n<Clock xmlns:dt="urn:schemas-microsoft-com:datatypes"><Description dt:dt="string">E-Prime Primary Realtime Clock</Description><StartTime><Timestamp dt:dt="int">0</Timestamp><DateUtc dt:dt="string">2017-06-21T12:25:02Z</DateUtc></StartTime><FrequencyChanges><FrequencyChange><Frequency dt:dt="r8">3312958</Frequency><Timestamp dt:dt="r8">35989728127</Timestamp><Current dt:dt="…	75.029	2453274	2449774	2453274	2449764	1	right	1630642732	06-21-2017	14:25:02	12:25:02	female	114517	15318	-1	15298	129284	114546	-1	114517	495854	477005	-1	476993	25				1	12	23	phaseUPFAce	phaseXPface	11	NF06	2344435	2344135	2344435	2344120	l	2344120	2342123	2344120	2342114	1997
GofDak_1024-768_new	16	1	33	<?xml version="1.0"?>\n<Clock xmlns:dt="urn:schemas-microsoft-com:datatypes"><Description dt:dt="string">E-Prime Primary Realtime Clock</Description><StartTime><Timestamp dt:dt="int">0</Timestamp><DateUtc dt:dt="string">2017-06-21T12:25:02Z</DateUtc></StartTime><FrequencyChanges><FrequencyChange><Frequency dt:dt="r8">3312958</Frequency><Timestamp dt:dt="r8">35989728127</Timestamp><Current dt:dt="…	75.029	2453274	2449774	2453274	2449764	1	right	1630642732	06-21-2017	14:25:02	12:25:02	female	114517	15318	-1	15298	129284	114546	-1	114517	495854	477005	-1	476993	25				1	12	23	phaseUPFAce	phaseXPface	12	NM04	2347581	2347281	2347581	2347273	l	2347273	2345694	2347273	2345682	1579
GofDak_1024-768_new	16	1	33	<?xml version="1.0"?>\n<Clock xmlns:dt="urn:schemas-microsoft-com:datatypes"><Description dt:dt="string">E-Prime Primary Realtime Clock</Description><StartTime><Timestamp dt:dt="int">0</Timestamp><DateUtc dt:dt="string">2017-06-21T12:25:02Z</DateUtc></StartTime><FrequencyChanges><FrequencyChange><Frequency dt:dt="r8">3312958</Frequency><Timestamp dt:dt="r8">35989728127</Timestamp><Current dt:dt="…	75.029	2453274	2449774	2453274	2449764	1	right	1630642732	06-21-2017	14:25:02	12:25:02	female	114517	15318	-1	15298	129284	114546	-1	114517	495854	477005	-1	476993	25				1	12	23	phaseUPFAce	phaseXPface	13	NF105	2351219	2350919	2351219	2350910	l	2350910	2349053	2350910	2349042	1857
GofDak_1024-768_new	16	1	33	<?xml version="1.0"?>\n<Clock xmlns:dt="urn:schemas-microsoft-com:datatypes"><Description dt:dt="string">E-Prime Primary Realtime Clock</Description><StartTime><Timestamp dt:dt="int">0</Timestamp><DateUtc dt:dt="string">2017-06-21T12:25:02Z</DateUtc></StartTime><FrequencyChanges><FrequencyChange><Frequency dt:dt="r8">3312958</Frequency><Timestamp dt:dt="r8">35989728127</Timestamp><Current dt:dt="…	75.029	2453274	2449774	2453274	2449764	1	right	1630642732	06-21-2017	14:25:02	12:25:02	female	114517	15318	-1	15298	129284	114546	-1	114517	495854	477005	-1	476993	25				1	12	23	phaseUPFAce	phaseXPface	14	NF02	2354978	2354678	2354978	2354672	l	2354672	2352892	2354672	2352882	1780
GofDak_1024-768_new	16	1	33	<?xml version="1.0"?>\n<Clock xmlns:dt="urn:schemas-microsoft-com:datatypes"><Description dt:dt="string">E-Prime Primary Realtime Clock</Description><StartTime><Timestamp dt:dt="int">0</Timestamp><DateUtc dt:dt="string">2017-06-21T12:25:02Z</DateUtc></StartTime><FrequencyChanges><FrequencyChange><Frequency dt:dt="r8">3312958</Frequency><Timestamp dt:dt="r8">35989728127</Timestamp><Current dt:dt="…	75.029	2453274	2449774	2453274	2449764	1	right	1630642732	06-21-2017	14:25:02	12:25:02	female	114517	15318	-1	15298	129284	114546	-1	114517	495854	477005	-1	476993	25				1	12	23	phaseUPFAce	phaseXPface	15	NF01	2358630	2358330	2358630	2358321	d	2358321	2356424	2358321	2356417	1897
GofDak_1024-768_new	16	1	33	<?xml version="1.0"?>\n<Clock xmlns:dt="urn:schemas-microsoft-com:datatypes"><Description dt:dt="string">E-Prime Primary Realtime Clock</Description><StartTime><Timestamp dt:dt="int">0</Timestamp><DateUtc dt:dt="string">2017-06-21T12:25:02Z</DateUtc></StartTime><FrequencyChanges><FrequencyChange><Frequency dt:dt="r8">3312958</Frequency><Timestamp dt:dt="r8">35989728127</Timestamp><Current dt:dt="…	75.029	2453274	2449774	2453274	2449764	1	right	1630642732	06-21-2017	14:25:02	12:25:02	female	114517	15318	-1	15298	129284	114546	-1	114517	495854	477005	-1	476993	25				1	12	23	phaseUPFAce	phaseXPface	16	NM10	2361748	2361448	2361748	2361444	d	2361444	2359929	2361444	2359921	1515
GofDak_1024-768_new	16	1	33	<?xml version="1.0"?>\n<Clock xmlns:dt="urn:schemas-microsoft-com:datatypes"><Description dt:dt="string">E-Prime Primary Realtime Clock</Description><StartTime><Timestamp dt:dt="int">0</Timestamp><DateUtc dt:dt="string">2017-06-21T12:25:02Z</DateUtc></StartTime><FrequencyChanges><FrequencyChange><Frequency dt:dt="r8">3312958</Frequency><Timestamp dt:dt="r8">35989728127</Timestamp><Current dt:dt="…	75.029	2453274	2449774	2453274	2449764	1	right	1630642732	06-21-2017	14:25:02	12:25:02	female	114517	15318	-1	15298	129284	114546	-1	114517	495854	477005	-1	476993	25				1	12	23	phaseUPFAce	phaseXPface	17	NM04	2365187	2364887	2365187	2364879	l	2364879	2363314	2364879	2363305	1565
GofDak_1024-768_new	16	1	33	<?xml version="1.0"?>\n<Clock xmlns:dt="urn:schemas-microsoft-com:datatypes"><Description dt:dt="string">E-Prime Primary Realtime Clock</Description><StartTime><Timestamp dt:dt="int">0</Timestamp><DateUtc dt:dt="string">2017-06-21T12:25:02Z</DateUtc></StartTime><FrequencyChanges><FrequencyChange><Frequency dt:dt="r8">3312958</Frequency><Timestamp dt:dt="r8">35989728127</Timestamp><Current dt:dt="…	75.029	2453274	2449774	2453274	2449764	1	right	1630642732	06-21-2017	14:25:02	12:25:02	female	114517	15318	-1	15298	129284	114546	-1	114517	495854	477005	-1	476993	25				1	12	23	phaseUPFAce	phaseXPface	18	NF109	2368452	2368152	2368452	2368147	l	2368147	2366380	2368147	2366369	1767
GofDak_1024-768_new	16	1	33	<?xml version="1.0"?>\n<Clock xmlns:dt="urn:schemas-microsoft-com:datatypes"><Description dt:dt="string">E-Prime Primary Realtime Clock</Description><StartTime><Timestamp dt:dt="int">0</Timestamp><DateUtc dt:dt="string">2017-06-21T12:25:02Z</DateUtc></StartTime><FrequencyChanges><FrequencyChange><Frequency dt:dt="r8">3312958</Frequency><Timestamp dt:dt="r8">35989728127</Timestamp><Current dt:dt="…	75.029	2453274	2449774	2453274	2449764	1	right	1630642732	06-21-2017	14:25:02	12:25:02	female	114517	15318	-1	15298	129284	114546	-1	114517	495854	477005	-1	476993	25				1	12	23	phaseUPFAce	phaseXPface	19	NM09	2371704	2371404	2371704	2371397	l	2371397	2369792	2371397	2369777	1605
GofDak_1024-768_new	16	1	33	<?xml version="1.0"?>\n<Clock xmlns:dt="urn:schemas-microsoft-com:datatypes"><Description dt:dt="string">E-Prime Primary Realtime Clock</Description><StartTime><Timestamp dt:dt="int">0</Timestamp><DateUtc dt:dt="string">2017-06-21T12:25:02Z</DateUtc></StartTime><FrequencyChanges><FrequencyChange><Frequency dt:dt="r8">3312958</Frequency><Timestamp dt:dt="r8">35989728127</Timestamp><Current dt:dt="…	75.029	2453274	2449774	2453274	2449764	1	right	1630642732	06-21-2017	14:25:02	12:25:02	female	114517	15318	-1	15298	129284	114546	-1	114517	495854	477005	-1	476993	25				1	12	23	phaseUPFAce	phaseXPface	20	NF01	2375023	2374723	2375023	2374712	l	2374712	2373164	2374712	2373152	1548
GofDak_1024-768_new	16	1	33	<?xml version="1.0"?>\n<Clock xmlns:dt="urn:schemas-microsoft-com:datatypes"><Description dt:dt="string">E-Prime Primary Realtime Clock</Description><StartTime><Timestamp dt:dt="int">0</Timestamp><DateUtc dt:dt="string">2017-06-21T12:25:02Z</DateUtc></StartTime><FrequencyChanges><FrequencyChange><Frequency dt:dt="r8">3312958</Frequency><Timestamp dt:dt="r8">35989728127</Timestamp><Current dt:dt="…	75.029	2453274	2449774	2453274	2449764	1	right	1630642732	06-21-2017	14:25:02	12:25:02	female	114517	15318	-1	15298	129284	114546	-1	114517	495854	477005	-1	476993	26				2	12	24	phaseINVFAce	phaseXPface	1	NF27	2378342	2378042	2378342	2378035	d	2378035	2376323	2378035	2376312	1712
GofDak_1024-768_new	16	1	33	<?xml version="1.0"?>\n<Clock xmlns:dt="urn:schemas-microsoft-com:datatypes"><Description dt:dt="string">E-Prime Primary Realtime Clock</Description><StartTime><Timestamp dt:dt="int">0</Timestamp><DateUtc dt:dt="string">2017-06-21T12:25:02Z</DateUtc></StartTime><FrequencyChanges><FrequencyChange><Frequency dt:dt="r8">3312958</Frequency><Timestamp dt:dt="r8">35989728127</Timestamp><Current dt:dt="…	75.029	2453274	2449774	2453274	2449764	1	right	1630642732	06-21-2017	14:25:02	12:25:02	female	114517	15318	-1	15298	129284	114546	-1	114517	495854	477005	-1	476993	26				2	12	24	phaseINVFAce	phaseXPface	2	NM09	2381767	2381467	2381767	2381461	l	2381461	2379655	2381461	2379640	1806
GofDak_1024-768_new	16	1	33	<?xml version="1.0"?>\n<Clock xmlns:dt="urn:schemas-microsoft-com:datatypes"><Description dt:dt="string">E-Prime Primary Realtime Clock</Description><StartTime><Timestamp dt:dt="int">0</Timestamp><DateUtc dt:dt="string">2017-06-21T12:25:02Z</DateUtc></StartTime><FrequencyChanges><FrequencyChange><Frequency dt:dt="r8">3312958</Frequency><Timestamp dt:dt="r8">35989728127</Timestamp><Current dt:dt="…	75.029	2453274	2449774	2453274	2449764	1	right	1630642732	06-21-2017	14:25:02	12:25:02	female	114517	15318	-1	15298	129284	114546	-1	114517	495854	477005	-1	476993	26				2	12	24	phaseINVFAce	phaseXPface	3	NM03	2385912	2385612	2385912	2385606	d	2385606	2383640	2385606	2383632	1966
GofDak_1024-768_new	16	1	33	<?xml version="1.0"?>\n<Clock xmlns:dt="urn:schemas-microsoft-com:datatypes"><Description dt:dt="string">E-Prime Primary Realtime Clock</Description><StartTime><Timestamp dt:dt="int">0</Timestamp><DateUtc dt:dt="string">2017-06-21T12:25:02Z</DateUtc></StartTime><FrequencyChanges><FrequencyChange><Frequency dt:dt="r8">3312958</Frequency><Timestamp dt:dt="r8">35989728127</Timestamp><Current dt:dt="…	75.029	2453274	2449774	2453274	2449764	1	right	1630642732	06-21-2017	14:25:02	12:25:02	female	114517	15318	-1	15298	129284	114546	-1	114517	495854	477005	-1	476993	26				2	12	24	phaseINVFAce	phaseXPface	4	NF01	2389431	2389131	2389431	2389118	d	2389118	2387425	2389118	2387408	1693
GofDak_1024-768_new	16	1	33	<?xml version="1.0"?>\n<Clock xmlns:dt="urn:schemas-microsoft-com:datatypes"><Description dt:dt="string">E-Prime Primary Realtime Clock</Description><StartTime><Timestamp dt:dt="int">0</Timestamp><DateUtc dt:dt="string">2017-06-21T12:25:02Z</DateUtc></StartTime><FrequencyChanges><FrequencyChange><Frequency dt:dt="r8">3312958</Frequency><Timestamp dt:dt="r8">35989728127</Timestamp><Current dt:dt="…	75.029	2453274	2449774	2453274	2449764	1	right	1630642732	06-21-2017	14:25:02	12:25:02	female	114517	15318	-1	15298	129284	114546	-1	114517	495854	477005	-1	476993	26				2	12	24	phaseINVFAce	phaseXPface	5	NM101	2393043	2392743	2393043	2392733	d	2392733	2391010	2392733	2390999	1723
GofDak_1024-768_new	16	1	33	<?xml version="1.0"?>\n<Clock xmlns:dt="urn:schemas-microsoft-com:datatypes"><Description dt:dt="string">E-Prime Primary Realtime Clock</Description><StartTime><Timestamp dt:dt="int">0</Timestamp><DateUtc dt:dt="string">2017-06-21T12:25:02Z</DateUtc></StartTime><FrequencyChanges><FrequencyChange><Frequency dt:dt="r8">3312958</Frequency><Timestamp dt:dt="r8">35989728127</Timestamp><Current dt:dt="…	75.029	2453274	2449774	2453274	2449764	1	right	1630642732	06-21-2017	14:25:02	12:25:02	female	114517	15318	-1	15298	129284	114546	-1	114517	495854	477005	-1	476993	26				2	12	24	phaseINVFAce	phaseXPface	6	NF106	2396215	2395915	2396215	2395909	d	2395909	2394236	2395909	2394223	1673
GofDak_1024-768_new	16	1	33	<?xml version="1.0"?>\n<Clock xmlns:dt="urn:schemas-microsoft-com:datatypes"><Description dt:dt="string">E-Prime Primary Realtime Clock</Description><StartTime><Timestamp dt:dt="int">0</Timestamp><DateUtc dt:dt="string">2017-06-21T12:25:02Z</DateUtc></StartTime><FrequencyChanges><FrequencyChange><Frequency dt:dt="r8">3312958</Frequency><Timestamp dt:dt="r8">35989728127</Timestamp><Current dt:dt="…	75.029	2453274	2449774	2453274	2449764	1	right	1630642732	06-21-2017	14:25:02	12:25:02	female	114517	15318	-1	15298	129284	114546	-1	114517	495854	477005	-1	476993	26				2	12	24	phaseINVFAce	phaseXPface	7	NF02	2399280	2398980	2399280	2398978	l	2398978	2397434	2398978	2397423	1544
GofDak_1024-768_new	16	1	33	<?xml version="1.0"?>\n<Clock xmlns:dt="urn:schemas-microsoft-com:datatypes"><Description dt:dt="string">E-Prime Primary Realtime Clock</Description><StartTime><Timestamp dt:dt="int">0</Timestamp><DateUtc dt:dt="string">2017-06-21T12:25:02Z</DateUtc></StartTime><FrequencyChanges><FrequencyChange><Frequency dt:dt="r8">3312958</Frequency><Timestamp dt:dt="r8">35989728127</Timestamp><Current dt:dt="…	75.029	2453274	2449774	2453274	2449764	1	right	1630642732	06-21-2017	14:25:02	12:25:02	female	114517	15318	-1	15298	129284	114546	-1	114517	495854	477005	-1	476993	26				2	12	24	phaseINVFAce	phaseXPface	8	NM05	2402253	2401953	2402253	2401944	l	2401944	2400420	2401944	2400415	1524
GofDak_1024-768_new	16	1	33	<?xml version="1.0"?>\n<Clock xmlns:dt="urn:schemas-microsoft-com:datatypes"><Description dt:dt="string">E-Prime Primary Realtime Clock</Description><StartTime><Timestamp dt:dt="int">0</Timestamp><DateUtc dt:dt="string">2017-06-21T12:25:02Z</DateUtc></StartTime><FrequencyChanges><FrequencyChange><Frequency dt:dt="r8">3312958</Frequency><Timestamp dt:dt="r8">35989728127</Timestamp><Current dt:dt="…	75.029	2453274	2449774	2453274	2449764	1	right	1630642732	06-21-2017	14:25:02	12:25:02	female	114517	15318	-1	15298	129284	114546	-1	114517	495854	477005	-1	476993	26				2	12	24	phaseINVFAce	phaseXPface	9	NM09	2406011	2405711	2406011	2405703	d	2405703	2403819	2405703	2403807	1884
GofDak_1024-768_new	16	1	33	<?xml version="1.0"?>\n<Clock xmlns:dt="urn:schemas-microsoft-com:datatypes"><Description dt:dt="string">E-Prime Primary Realtime Clock</Description><StartTime><Timestamp dt:dt="int">0</Timestamp><DateUtc dt:dt="string">2017-06-21T12:25:02Z</DateUtc></StartTime><FrequencyChanges><FrequencyChange><Frequency dt:dt="r8">3312958</Frequency><Timestamp dt:dt="r8">35989728127</Timestamp><Current dt:dt="…	75.029	2453274	2449774	2453274	2449764	1	right	1630642732	06-21-2017	14:25:02	12:25:02	female	114517	15318	-1	15298	129284	114546	-1	114517	495854	477005	-1	476993	26				2	12	24	phaseINVFAce	phaseXPface	10	NM09	2409663	2409363	2409663	2409355	l	2409355	2407431	2409355	2407422	1924
GofDak_1024-768_new	16	1	33	<?xml version="1.0"?>\n<Clock xmlns:dt="urn:schemas-microsoft-com:datatypes"><Description dt:dt="string">E-Prime Primary Realtime Clock</Description><StartTime><Timestamp dt:dt="int">0</Timestamp><DateUtc dt:dt="string">2017-06-21T12:25:02Z</DateUtc></StartTime><FrequencyChanges><FrequencyChange><Frequency dt:dt="r8">3312958</Frequency><Timestamp dt:dt="r8">35989728127</Timestamp><Current dt:dt="…	75.029	2453274	2449774	2453274	2449764	1	right	1630642732	06-21-2017	14:25:02	12:25:02	female	114517	15318	-1	15298	129284	114546	-1	114517	495854	477005	-1	476993	26				2	12	24	phaseINVFAce	phaseXPface	11	NM02	2413288	2412988	2413288	2412984	l	2412984	2411069	2412984	2411062	1915
GofDak_1024-768_new	16	1	33	<?xml version="1.0"?>\n<Clock xmlns:dt="urn:schemas-microsoft-com:datatypes"><Description dt:dt="string">E-Prime Primary Realtime Clock</Description><StartTime><Timestamp dt:dt="int">0</Timestamp><DateUtc dt:dt="string">2017-06-21T12:25:02Z</DateUtc></StartTime><FrequencyChanges><FrequencyChange><Frequency dt:dt="r8">3312958</Frequency><Timestamp dt:dt="r8">35989728127</Timestamp><Current dt:dt="…	75.029	2453274	2449774	2453274	2449764	1	right	1630642732	06-21-2017	14:25:02	12:25:02	female	114517	15318	-1	15298	129284	114546	-1	114517	495854	477005	-1	476993	26				2	12	24	phaseINVFAce	phaseXPface	12	NF109	2416434	2416134	2416434	2416128	l	2416128	2414561	2416128	2414550	1567
GofDak_1024-768_new	16	1	33	<?xml version="1.0"?>\n<Clock xmlns:dt="urn:schemas-microsoft-com:datatypes"><Description dt:dt="string">E-Prime Primary Realtime Clock</Description><StartTime><Timestamp dt:dt="int">0</Timestamp><DateUtc dt:dt="string">2017-06-21T12:25:02Z</DateUtc></StartTime><FrequencyChanges><FrequencyChange><Frequency dt:dt="r8">3312958</Frequency><Timestamp dt:dt="r8">35989728127</Timestamp><Current dt:dt="…	75.029	2453274	2449774	2453274	2449764	1	right	1630642732	06-21-2017	14:25:02	12:25:02	female	114517	15318	-1	15298	129284	114546	-1	114517	495854	477005	-1	476993	26				2	12	24	phaseINVFAce	phaseXPface	13	NM21	2419846	2419546	2419846	2419539	l	2419539	2417693	2419539	2417686	1846
GofDak_1024-768_new	16	1	33	<?xml version="1.0"?>\n<Clock xmlns:dt="urn:schemas-microsoft-com:datatypes"><Description dt:dt="string">E-Prime Primary Realtime Clock</Description><StartTime><Timestamp dt:dt="int">0</Timestamp><DateUtc dt:dt="string">2017-06-21T12:25:02Z</DateUtc></StartTime><FrequencyChanges><FrequencyChange><Frequency dt:dt="r8">3312958</Frequency><Timestamp dt:dt="r8">35989728127</Timestamp><Current dt:dt="…	75.029	2453274	2449774	2453274	2449764	1	right	1630642732	06-21-2017	14:25:02	12:25:02	female	114517	15318	-1	15298	129284	114546	-1	114517	495854	477005	-1	476993	26				2	12	24	phaseINVFAce	phaseXPface	14	NF105	2424444	2424144	2424444	2424137	l	2424137	2422411	2424137	2422398	1726
GofDak_1024-768_new	16	1	33	<?xml version="1.0"?>\n<Clock xmlns:dt="urn:schemas-microsoft-com:datatypes"><Description dt:dt="string">E-Prime Primary Realtime Clock</Description><StartTime><Timestamp dt:dt="int">0</Timestamp><DateUtc dt:dt="string">2017-06-21T12:25:02Z</DateUtc></StartTime><FrequencyChanges><FrequencyChange><Frequency dt:dt="r8">3312958</Frequency><Timestamp dt:dt="r8">35989728127</Timestamp><Current dt:dt="…	75.029	2453274	2449774	2453274	2449764	1	right	1630642732	06-21-2017	14:25:02	12:25:02	female	114517	15318	-1	15298	129284	114546	-1	114517	495854	477005	-1	476993	26				2	12	24	phaseINVFAce	phaseXPface	15	NM08	2428749	2428449	2428749	2428444	l	2428444	2426530	2428444	2426517	1914
GofDak_1024-768_new	16	1	33	<?xml version="1.0"?>\n<Clock xmlns:dt="urn:schemas-microsoft-com:datatypes"><Description dt:dt="string">E-Prime Primary Realtime Clock</Description><StartTime><Timestamp dt:dt="int">0</Timestamp><DateUtc dt:dt="string">2017-06-21T12:25:02Z</DateUtc></StartTime><FrequencyChanges><FrequencyChange><Frequency dt:dt="r8">3312958</Frequency><Timestamp dt:dt="r8">35989728127</Timestamp><Current dt:dt="…	75.029	2453274	2449774	2453274	2449764	1	right	1630642732	06-21-2017	14:25:02	12:25:02	female	114517	15318	-1	15298	129284	114546	-1	114517	495854	477005	-1	476993	26				2	12	24	phaseINVFAce	phaseXPface	16	NF109	2433640	2433340	2433640	2433338	d	2433338	2431515	2433338	2431501	1823
GofDak_1024-768_new	16	1	33	<?xml version="1.0"?>\n<Clock xmlns:dt="urn:schemas-microsoft-com:datatypes"><Description dt:dt="string">E-Prime Primary Realtime Clock</Description><StartTime><Timestamp dt:dt="int">0</Timestamp><DateUtc dt:dt="string">2017-06-21T12:25:02Z</DateUtc></StartTime><FrequencyChanges><FrequencyChange><Frequency dt:dt="r8">3312958</Frequency><Timestamp dt:dt="r8">35989728127</Timestamp><Current dt:dt="…	75.029	2453274	2449774	2453274	2449764	1	right	1630642732	06-21-2017	14:25:02	12:25:02	female	114517	15318	-1	15298	129284	114546	-1	114517	495854	477005	-1	476993	26				2	12	24	phaseINVFAce	phaseXPface	17	NF105	2437519	2437219	2437519	2437215	l	2437215	2435686	2437215	2435677	1529
GofDak_1024-768_new	16	1	33	<?xml version="1.0"?>\n<Clock xmlns:dt="urn:schemas-microsoft-com:datatypes"><Description dt:dt="string">E-Prime Primary Realtime Clock</Description><StartTime><Timestamp dt:dt="int">0</Timestamp><DateUtc dt:dt="string">2017-06-21T12:25:02Z</DateUtc></StartTime><FrequencyChanges><FrequencyChange><Frequency dt:dt="r8">3312958</Frequency><Timestamp dt:dt="r8">35989728127</Timestamp><Current dt:dt="…	75.029	2453274	2449774	2453274	2449764	1	right	1630642732	06-21-2017	14:25:02	12:25:02	female	114517	15318	-1	15298	129284	114546	-1	114517	495854	477005	-1	476993	26				2	12	24	phaseINVFAce	phaseXPface	18	NF109	2440824	2440524	2440824	2440510	d	2440510	2438698	2440510	2438685	1812
GofDak_1024-768_new	16	1	33	<?xml version="1.0"?>\n<Clock xmlns:dt="urn:schemas-microsoft-com:datatypes"><Description dt:dt="string">E-Prime Primary Realtime Clock</Description><StartTime><Timestamp dt:dt="int">0</Timestamp><DateUtc dt:dt="string">2017-06-21T12:25:02Z</DateUtc></StartTime><FrequencyChanges><FrequencyChange><Frequency dt:dt="r8">3312958</Frequency><Timestamp dt:dt="r8">35989728127</Timestamp><Current dt:dt="…	75.029	2453274	2449774	2453274	2449764	1	right	1630642732	06-21-2017	14:25:02	12:25:02	female	114517	15318	-1	15298	129284	114546	-1	114517	495854	477005	-1	476993	26				2	12	24	phaseINVFAce	phaseXPface	19	NF27	2445489	2445189	2445489	2445180	d	2445180	2443203	2445180	2443188	1977
GofDak_1024-768_new	16	1	33	<?xml version="1.0"?>\n<Clock xmlns:dt="urn:schemas-microsoft-com:datatypes"><Description dt:dt="string">E-Prime Primary Realtime Clock</Description><StartTime><Timestamp dt:dt="int">0</Timestamp><DateUtc dt:dt="string">2017-06-21T12:25:02Z</DateUtc></StartTime><FrequencyChanges><FrequencyChange><Frequency dt:dt="r8">3312958</Frequency><Timestamp dt:dt="r8">35989728127</Timestamp><Current dt:dt="…	75.029	2453274	2449774	2453274	2449764	1	right	1630642732	06-21-2017	14:25:02	12:25:02	female	114517	15318	-1	15298	129284	114546	-1	114517	495854	477005	-1	476993	26				2	12	24	phaseINVFAce	phaseXPface	20	NM101	2448595	2448295	2448595	2448282	d	2448282	2446682	2448282	2446668	1600
[truncated: 28 more columns]
