# Supplementary material for: Fixed or flexible? Orientation preference in identity and gaze processing in humans
Source: PLoS One. 2019 Jan 25;14(1):e0210503. doi: 10.1371/journal.pone.0210503 (PMC6347268; doi:10.1371/journal.pone.0210503)
Supplement: S3 File — Eprime log files were merged across gaze experiment sessions. (ZIP) [file pone.0210503.s005.zip › GofDak_1024-768_new-17-3.xlsx]

## Sheet: GofDak_1024-768_new-17-3
D:\GAZE\Gaze_data\GazeCoD_data\NEWDATA\GofDak_1024-768_new-17-3.edat2
ExperimentName	Subject	Session	Age	Clock.Information	Display.RefreshRate	fini.OffsetTime	fini.OnsetTime	fini.TargetOffsetTime	fini.TargetOnsetTime	Group	Handedness	RandomSeed	SessionDate	SessionTime	SessionTimeUtc	Sex	start.OffsetTime	start.OnsetTime	start.TargetOffsetTime	start.TargetOnsetTime	start2.OffsetTime	start2.OnsetTime	start2.TargetOffsetTime	start2.TargetOnsetTime	start5.OffsetTime	start5.OnsetTime	start5.TargetOffsetTime	start5.TargetOnsetTime	Block	phasePRACTICE1	phasePRACTICE1.Cycle	phasePRACTICE1.Sample	phaseXPface	phaseXPface.Cycle	phaseXPface.Sample	Procedure[Block]	Running[Block]	Trial	cible	cible.OffsetTime	cible.OnsetTime	cible.TargetOffsetTime	cible.TargetOnsetTime	correct	crossStart.OffsetTime	crossStart.OnsetTime	crossStart.TargetOffsetTime	crossStart.TargetOnsetTime	jitterdur
GofDak_1024-768_new	17	3	21	<?xml version="1.0"?>\n<Clock xmlns:dt="urn:schemas-microsoft-com:datatypes"><Description dt:dt="string">E-Prime Primary Realtime Clock</Description><StartTime><Timestamp dt:dt="int">0</Timestamp><DateUtc dt:dt="string">2017-07-17T16:07:05Z</DateUtc></StartTime><FrequencyChanges><FrequencyChange><Frequency dt:dt="r8">3328130</Frequency><Timestamp dt:dt="r8">73673601130</Timestamp><Current dt:dt="…	75.026	2204970	2201470	2204970	2201451	1	right	659832689	07-17-2017	18:07:05	16:07:05	female	70935	37385	-1	37364	106295	70948	-1	70935	412734	404597	-1	404584	1	1	1	1				practUP	phasePRACTICE1	1	NF106	109622	109322	109622	109293	d	109293	107322	109293	107296	1971
GofDak_1024-768_new	17	3	21	<?xml version="1.0"?>\n<Clock xmlns:dt="urn:schemas-microsoft-com:datatypes"><Description dt:dt="string">E-Prime Primary Realtime Clock</Description><StartTime><Timestamp dt:dt="int">0</Timestamp><DateUtc dt:dt="string">2017-07-17T16:07:05Z</DateUtc></StartTime><FrequencyChanges><FrequencyChange><Frequency dt:dt="r8">3328130</Frequency><Timestamp dt:dt="r8">73673601130</Timestamp><Current dt:dt="…	75.026	2204970	2201470	2204970	2201451	1	right	659832689	07-17-2017	18:07:05	16:07:05	female	70935	37385	-1	37364	106295	70948	-1	70935	412734	404597	-1	404584	1	1	1	1				practUP	phasePRACTICE1	2	NF06	113167	112867	113167	112862	l	112862	111268	112862	111263	1594
GofDak_1024-768_new	17	3	21	<?xml version="1.0"?>\n<Clock xmlns:dt="urn:schemas-microsoft-com:datatypes"><Description dt:dt="string">E-Prime Primary Realtime Clock</Description><StartTime><Timestamp dt:dt="int">0</Timestamp><DateUtc dt:dt="string">2017-07-17T16:07:05Z</DateUtc></StartTime><FrequencyChanges><FrequencyChange><Frequency dt:dt="r8">3328130</Frequency><Timestamp dt:dt="r8">73673601130</Timestamp><Current dt:dt="…	75.026	2204970	2201470	2204970	2201451	1	right	659832689	07-17-2017	18:07:05	16:07:05	female	70935	37385	-1	37364	106295	70948	-1	70935	412734	404597	-1	404584	1	1	1	1				practUP	phasePRACTICE1	3	NM09	116193	115893	116193	115862	d	115862	114333	115862	114327	1529
GofDak_1024-768_new	17	3	21	<?xml version="1.0"?>\n<Clock xmlns:dt="urn:schemas-microsoft-com:datatypes"><Description dt:dt="string">E-Prime Primary Realtime Clock</Description><StartTime><Timestamp dt:dt="int">0</Timestamp><DateUtc dt:dt="string">2017-07-17T16:07:05Z</DateUtc></StartTime><FrequencyChanges><FrequencyChange><Frequency dt:dt="r8">3328130</Frequency><Timestamp dt:dt="r8">73673601130</Timestamp><Current dt:dt="…	75.026	2204970	2201470	2204970	2201451	1	right	659832689	07-17-2017	18:07:05	16:07:05	female	70935	37385	-1	37364	106295	70948	-1	70935	412734	404597	-1	404584	1	1	1	1				practUP	phasePRACTICE1	4	NF09	119552	119252	119552	119239	l	119239	117492	119239	117478	1747
GofDak_1024-768_new	17	3	21	<?xml version="1.0"?>\n<Clock xmlns:dt="urn:schemas-microsoft-com:datatypes"><Description dt:dt="string">E-Prime Primary Realtime Clock</Description><StartTime><Timestamp dt:dt="int">0</Timestamp><DateUtc dt:dt="string">2017-07-17T16:07:05Z</DateUtc></StartTime><FrequencyChanges><FrequencyChange><Frequency dt:dt="r8">3328130</Frequency><Timestamp dt:dt="r8">73673601130</Timestamp><Current dt:dt="…	75.026	2204970	2201470	2204970	2201451	1	right	659832689	07-17-2017	18:07:05	16:07:05	female	70935	37385	-1	37364	106295	70948	-1	70935	412734	404597	-1	404584	1	1	1	1				practUP	phasePRACTICE1	5	NF105	122751	122451	122751	122437	d	122437	120745	122437	120735	1692
GofDak_1024-768_new	17	3	21	<?xml version="1.0"?>\n<Clock xmlns:dt="urn:schemas-microsoft-com:datatypes"><Description dt:dt="string">E-Prime Primary Realtime Clock</Description><StartTime><Timestamp dt:dt="int">0</Timestamp><DateUtc dt:dt="string">2017-07-17T16:07:05Z</DateUtc></StartTime><FrequencyChanges><FrequencyChange><Frequency dt:dt="r8">3328130</Frequency><Timestamp dt:dt="r8">73673601130</Timestamp><Current dt:dt="…	75.026	2204970	2201470	2204970	2201451	1	right	659832689	07-17-2017	18:07:05	16:07:05	female	70935	37385	-1	37364	106295	70948	-1	70935	412734	404597	-1	404584	1	1	1	1				practUP	phasePRACTICE1	6	NF02	126656	126356	126656	126348	d	126348	124423	126348	124406	1925
GofDak_1024-768_new	17	3	21	<?xml version="1.0"?>\n<Clock xmlns:dt="urn:schemas-microsoft-com:datatypes"><Description dt:dt="string">E-Prime Primary Realtime Clock</Description><StartTime><Timestamp dt:dt="int">0</Timestamp><DateUtc dt:dt="string">2017-07-17T16:07:05Z</DateUtc></StartTime><FrequencyChanges><FrequencyChange><Frequency dt:dt="r8">3328130</Frequency><Timestamp dt:dt="r8">73673601130</Timestamp><Current dt:dt="…	75.026	2204970	2201470	2204970	2201451	1	right	659832689	07-17-2017	18:07:05	16:07:05	female	70935	37385	-1	37364	106295	70948	-1	70935	412734	404597	-1	404584	1	1	1	1				practUP	phasePRACTICE1	7	NM02	129762	129462	129762	129448	l	129448	127822	129448	127814	1626
GofDak_1024-768_new	17	3	21	<?xml version="1.0"?>\n<Clock xmlns:dt="urn:schemas-microsoft-com:datatypes"><Description dt:dt="string">E-Prime Primary Realtime Clock</Description><StartTime><Timestamp dt:dt="int">0</Timestamp><DateUtc dt:dt="string">2017-07-17T16:07:05Z</DateUtc></StartTime><FrequencyChanges><FrequencyChange><Frequency dt:dt="r8">3328130</Frequency><Timestamp dt:dt="r8">73673601130</Timestamp><Current dt:dt="…	75.026	2204970	2201470	2204970	2201451	1	right	659832689	07-17-2017	18:07:05	16:07:05	female	70935	37385	-1	37364	106295	70948	-1	70935	412734	404597	-1	404584	1	1	1	1				practUP	phasePRACTICE1	8	NF06	133427	133127	133427	133115	l	133115	131128	133115	131110	1987
GofDak_1024-768_new	17	3	21	<?xml version="1.0"?>\n<Clock xmlns:dt="urn:schemas-microsoft-com:datatypes"><Description dt:dt="string">E-Prime Primary Realtime Clock</Description><StartTime><Timestamp dt:dt="int">0</Timestamp><DateUtc dt:dt="string">2017-07-17T16:07:05Z</DateUtc></StartTime><FrequencyChanges><FrequencyChange><Frequency dt:dt="r8">3328130</Frequency><Timestamp dt:dt="r8">73673601130</Timestamp><Current dt:dt="…	75.026	2204970	2201470	2204970	2201451	1	right	659832689	07-17-2017	18:07:05	16:07:05	female	70935	37385	-1	37364	106295	70948	-1	70935	412734	404597	-1	404584	1	1	1	1				practUP	phasePRACTICE1	9	NM08	136653	136353	136653	136342	d	136342	134647	136342	134638	1695
GofDak_1024-768_new	17	3	21	<?xml version="1.0"?>\n<Clock xmlns:dt="urn:schemas-microsoft-com:datatypes"><Description dt:dt="string">E-Prime Primary Realtime Clock</Description><StartTime><Timestamp dt:dt="int">0</Timestamp><DateUtc dt:dt="string">2017-07-17T16:07:05Z</DateUtc></StartTime><FrequencyChanges><FrequencyChange><Frequency dt:dt="r8">3328130</Frequency><Timestamp dt:dt="r8">73673601130</Timestamp><Current dt:dt="…	75.026	2204970	2201470	2204970	2201451	1	right	659832689	07-17-2017	18:07:05	16:07:05	female	70935	37385	-1	37364	106295	70948	-1	70935	412734	404597	-1	404584	1	1	1	1				practUP	phasePRACTICE1	10	NM05	140598	140298	140598	140284	l	140284	138445	140284	138438	1839
GofDak_1024-768_new	17	3	21	<?xml version="1.0"?>\n<Clock xmlns:dt="urn:schemas-microsoft-com:datatypes"><Description dt:dt="string">E-Prime Primary Realtime Clock</Description><StartTime><Timestamp dt:dt="int">0</Timestamp><DateUtc dt:dt="string">2017-07-17T16:07:05Z</DateUtc></StartTime><FrequencyChanges><FrequencyChange><Frequency dt:dt="r8">3328130</Frequency><Timestamp dt:dt="r8">73673601130</Timestamp><Current dt:dt="…	75.026	2204970	2201470	2204970	2201451	1	right	659832689	07-17-2017	18:07:05	16:07:05	female	70935	37385	-1	37364	106295	70948	-1	70935	412734	404597	-1	404584	1	1	1	1				practUP	phasePRACTICE1	11	NF06	149782	149482	149782	149478	d	149478	147589	149478	147574	1889
GofDak_1024-768_new	17	3	21	<?xml version="1.0"?>\n<Clock xmlns:dt="urn:schemas-microsoft-com:datatypes"><Description dt:dt="string">E-Prime Primary Realtime Clock</Description><StartTime><Timestamp dt:dt="int">0</Timestamp><DateUtc dt:dt="string">2017-07-17T16:07:05Z</DateUtc></StartTime><FrequencyChanges><FrequencyChange><Frequency dt:dt="r8">3328130</Frequency><Timestamp dt:dt="r8">73673601130</Timestamp><Current dt:dt="…	75.026	2204970	2201470	2204970	2201451	1	right	659832689	07-17-2017	18:07:05	16:07:05	female	70935	37385	-1	37364	106295	70948	-1	70935	412734	404597	-1	404584	1	1	1	1				practUP	phasePRACTICE1	12	NF04	153594	153294	153594	153289	d	153289	151374	153289	151358	1915
GofDak_1024-768_new	17	3	21	<?xml version="1.0"?>\n<Clock xmlns:dt="urn:schemas-microsoft-com:datatypes"><Description dt:dt="string">E-Prime Primary Realtime Clock</Description><StartTime><Timestamp dt:dt="int">0</Timestamp><DateUtc dt:dt="string">2017-07-17T16:07:05Z</DateUtc></StartTime><FrequencyChanges><FrequencyChange><Frequency dt:dt="r8">3328130</Frequency><Timestamp dt:dt="r8">73673601130</Timestamp><Current dt:dt="…	75.026	2204970	2201470	2204970	2201451	1	right	659832689	07-17-2017	18:07:05	16:07:05	female	70935	37385	-1	37364	106295	70948	-1	70935	412734	404597	-1	404584	1	1	1	1				practUP	phasePRACTICE1	13	NM03	157126	156826	157126	156816	d	156816	155133	156816	155118	1683
GofDak_1024-768_new	17	3	21	<?xml version="1.0"?>\n<Clock xmlns:dt="urn:schemas-microsoft-com:datatypes"><Description dt:dt="string">E-Prime Primary Realtime Clock</Description><StartTime><Timestamp dt:dt="int">0</Timestamp><DateUtc dt:dt="string">2017-07-17T16:07:05Z</DateUtc></StartTime><FrequencyChanges><FrequencyChange><Frequency dt:dt="r8">3328130</Frequency><Timestamp dt:dt="r8">73673601130</Timestamp><Current dt:dt="…	75.026	2204970	2201470	2204970	2201451	1	right	659832689	07-17-2017	18:07:05	16:07:05	female	70935	37385	-1	37364	106295	70948	-1	70935	412734	404597	-1	404584	1	1	1	1				practUP	phasePRACTICE1	14	NF106	160485	160185	160485	160176	l	160176	158412	160176	158406	1764
GofDak_1024-768_new	17	3	21	<?xml version="1.0"?>\n<Clock xmlns:dt="urn:schemas-microsoft-com:datatypes"><Description dt:dt="string">E-Prime Primary Realtime Clock</Description><StartTime><Timestamp dt:dt="int">0</Timestamp><DateUtc dt:dt="string">2017-07-17T16:07:05Z</DateUtc></StartTime><FrequencyChanges><FrequencyChange><Frequency dt:dt="r8">3328130</Frequency><Timestamp dt:dt="r8">73673601130</Timestamp><Current dt:dt="…	75.026	2204970	2201470	2204970	2201451	1	right	659832689	07-17-2017	18:07:05	16:07:05	female	70935	37385	-1	37364	106295	70948	-1	70935	412734	404597	-1	404584	1	1	1	1				practUP	phasePRACTICE1	15	NM03	163790	163490	163790	163476	l	163476	161544	163476	161534	1932
GofDak_1024-768_new	17	3	21	<?xml version="1.0"?>\n<Clock xmlns:dt="urn:schemas-microsoft-com:datatypes"><Description dt:dt="string">E-Prime Primary Realtime Clock</Description><StartTime><Timestamp dt:dt="int">0</Timestamp><DateUtc dt:dt="string">2017-07-17T16:07:05Z</DateUtc></StartTime><FrequencyChanges><FrequencyChange><Frequency dt:dt="r8">3328130</Frequency><Timestamp dt:dt="r8">73673601130</Timestamp><Current dt:dt="…	75.026	2204970	2201470	2204970	2201451	1	right	659832689	07-17-2017	18:07:05	16:07:05	female	70935	37385	-1	37364	106295	70948	-1	70935	412734	404597	-1	404584	1	1	1	1				practUP	phasePRACTICE1	16	NM21	167296	166996	167296	166988	l	166988	165356	166988	165350	1632
GofDak_1024-768_new	17	3	21	<?xml version="1.0"?>\n<Clock xmlns:dt="urn:schemas-microsoft-com:datatypes"><Description dt:dt="string">E-Prime Primary Realtime Clock</Description><StartTime><Timestamp dt:dt="int">0</Timestamp><DateUtc dt:dt="string">2017-07-17T16:07:05Z</DateUtc></StartTime><FrequencyChanges><FrequencyChange><Frequency dt:dt="r8">3328130</Frequency><Timestamp dt:dt="r8">73673601130</Timestamp><Current dt:dt="…	75.026	2204970	2201470	2204970	2201451	1	right	659832689	07-17-2017	18:07:05	16:07:05	female	70935	37385	-1	37364	106295	70948	-1	70935	412734	404597	-1	404584	1	1	1	1				practUP	phasePRACTICE1	17	NF09	171255	170955	171255	170940	l	170940	169102	170940	169094	1838
GofDak_1024-768_new	17	3	21	<?xml version="1.0"?>\n<Clock xmlns:dt="urn:schemas-microsoft-com:datatypes"><Description dt:dt="string">E-Prime Primary Realtime Clock</Description><StartTime><Timestamp dt:dt="int">0</Timestamp><DateUtc dt:dt="string">2017-07-17T16:07:05Z</DateUtc></StartTime><FrequencyChanges><FrequencyChange><Frequency dt:dt="r8">3328130</Frequency><Timestamp dt:dt="r8">73673601130</Timestamp><Current dt:dt="…	75.026	2204970	2201470	2204970	2201451	1	right	659832689	07-17-2017	18:07:05	16:07:05	female	70935	37385	-1	37364	106295	70948	-1	70935	412734	404597	-1	404584	1	1	1	1				practUP	phasePRACTICE1	18	NF01	174494	174194	174494	174174	d	174174	172447	174174	172438	1727
GofDak_1024-768_new	17	3	21	<?xml version="1.0"?>\n<Clock xmlns:dt="urn:schemas-microsoft-com:datatypes"><Description dt:dt="string">E-Prime Primary Realtime Clock</Description><StartTime><Timestamp dt:dt="int">0</Timestamp><DateUtc dt:dt="string">2017-07-17T16:07:05Z</DateUtc></StartTime><FrequencyChanges><FrequencyChange><Frequency dt:dt="r8">3328130</Frequency><Timestamp dt:dt="r8">73673601130</Timestamp><Current dt:dt="…	75.026	2204970	2201470	2204970	2201451	1	right	659832689	07-17-2017	18:07:05	16:07:05	female	70935	37385	-1	37364	106295	70948	-1	70935	412734	404597	-1	404584	1	1	1	1				practUP	phasePRACTICE1	19	NF06	177972	177672	177972	177664	d	177664	175966	177664	175958	1698
GofDak_1024-768_new	17	3	21	<?xml version="1.0"?>\n<Clock xmlns:dt="urn:schemas-microsoft-com:datatypes"><Description dt:dt="string">E-Prime Primary Realtime Clock</Description><StartTime><Timestamp dt:dt="int">0</Timestamp><DateUtc dt:dt="string">2017-07-17T16:07:05Z</DateUtc></StartTime><FrequencyChanges><FrequencyChange><Frequency dt:dt="r8">3328130</Frequency><Timestamp dt:dt="r8">73673601130</Timestamp><Current dt:dt="…	75.026	2204970	2201470	2204970	2201451	1	right	659832689	07-17-2017	18:07:05	16:07:05	female	70935	37385	-1	37364	106295	70948	-1	70935	412734	404597	-1	404584	1	1	1	1				practUP	phasePRACTICE1	20	NM05	181411	181111	181411	181108	l	181108	179379	181108	179366	1729
GofDak_1024-768_new	17	3	21	<?xml version="1.0"?>\n<Clock xmlns:dt="urn:schemas-microsoft-com:datatypes"><Description dt:dt="string">E-Prime Primary Realtime Clock</Description><StartTime><Timestamp dt:dt="int">0</Timestamp><DateUtc dt:dt="string">2017-07-17T16:07:05Z</DateUtc></StartTime><FrequencyChanges><FrequencyChange><Frequency dt:dt="r8">3328130</Frequency><Timestamp dt:dt="r8">73673601130</Timestamp><Current dt:dt="…	75.026	2204970	2201470	2204970	2201451	1	right	659832689	07-17-2017	18:07:05	16:07:05	female	70935	37385	-1	37364	106295	70948	-1	70935	412734	404597	-1	404584	1	1	1	1				practUP	phasePRACTICE1	21	NF11	190328	190028	190328	190024	d	190024	188109	190024	188094	1915
GofDak_1024-768_new	17	3	21	<?xml version="1.0"?>\n<Clock xmlns:dt="urn:schemas-microsoft-com:datatypes"><Description dt:dt="string">E-Prime Primary Realtime Clock</Description><StartTime><Timestamp dt:dt="int">0</Timestamp><DateUtc dt:dt="string">2017-07-17T16:07:05Z</DateUtc></StartTime><FrequencyChanges><FrequencyChange><Frequency dt:dt="r8">3328130</Frequency><Timestamp dt:dt="r8">73673601130</Timestamp><Current dt:dt="…	75.026	2204970	2201470	2204970	2201451	1	right	659832689	07-17-2017	18:07:05	16:07:05	female	70935	37385	-1	37364	106295	70948	-1	70935	412734	404597	-1	404584	1	1	1	1				practUP	phasePRACTICE1	22	NM08	193314	193014	193314	193005	d	193005	191441	193005	191430	1564
GofDak_1024-768_new	17	3	21	<?xml version="1.0"?>\n<Clock xmlns:dt="urn:schemas-microsoft-com:datatypes"><Description dt:dt="string">E-Prime Primary Realtime Clock</Description><StartTime><Timestamp dt:dt="int">0</Timestamp><DateUtc dt:dt="string">2017-07-17T16:07:05Z</DateUtc></StartTime><FrequencyChanges><FrequencyChange><Frequency dt:dt="r8">3328130</Frequency><Timestamp dt:dt="r8">73673601130</Timestamp><Current dt:dt="…	75.026	2204970	2201470	2204970	2201451	1	right	659832689	07-17-2017	18:07:05	16:07:05	female	70935	37385	-1	37364	106295	70948	-1	70935	412734	404597	-1	404584	1	1	1	1				practUP	phasePRACTICE1	23	NM08	196366	196066	196366	196063	l	196063	194360	196063	194342	1703
GofDak_1024-768_new	17	3	21	<?xml version="1.0"?>\n<Clock xmlns:dt="urn:schemas-microsoft-com:datatypes"><Description dt:dt="string">E-Prime Primary Realtime Clock</Description><StartTime><Timestamp dt:dt="int">0</Timestamp><DateUtc dt:dt="string">2017-07-17T16:07:05Z</DateUtc></StartTime><FrequencyChanges><FrequencyChange><Frequency dt:dt="r8">3328130</Frequency><Timestamp dt:dt="r8">73673601130</Timestamp><Current dt:dt="…	75.026	2204970	2201470	2204970	2201451	1	right	659832689	07-17-2017	18:07:05	16:07:05	female	70935	37385	-1	37364	106295	70948	-1	70935	412734	404597	-1	404584	1	1	1	1				practUP	phasePRACTICE1	24	NM13	199459	199159	199459	199147	l	199147	197493	199147	197478	1654
GofDak_1024-768_new	17	3	21	<?xml version="1.0"?>\n<Clock xmlns:dt="urn:schemas-microsoft-com:datatypes"><Description dt:dt="string">E-Prime Primary Realtime Clock</Description><StartTime><Timestamp dt:dt="int">0</Timestamp><DateUtc dt:dt="string">2017-07-17T16:07:05Z</DateUtc></StartTime><FrequencyChanges><FrequencyChange><Frequency dt:dt="r8">3328130</Frequency><Timestamp dt:dt="r8">73673601130</Timestamp><Current dt:dt="…	75.026	2204970	2201470	2204970	2201451	1	right	659832689	07-17-2017	18:07:05	16:07:05	female	70935	37385	-1	37364	106295	70948	-1	70935	412734	404597	-1	404584	1	1	1	1				practUP	phasePRACTICE1	25	NF11	202805	202505	202805	202501	d	202501	200598	202501	200582	1903
GofDak_1024-768_new	17	3	21	<?xml version="1.0"?>\n<Clock xmlns:dt="urn:schemas-microsoft-com:datatypes"><Description dt:dt="string">E-Prime Primary Realtime Clock</Description><StartTime><Timestamp dt:dt="int">0</Timestamp><DateUtc dt:dt="string">2017-07-17T16:07:05Z</DateUtc></StartTime><FrequencyChanges><FrequencyChange><Frequency dt:dt="r8">3328130</Frequency><Timestamp dt:dt="r8">73673601130</Timestamp><Current dt:dt="…	75.026	2204970	2201470	2204970	2201451	1	right	659832689	07-17-2017	18:07:05	16:07:05	female	70935	37385	-1	37364	106295	70948	-1	70935	412734	404597	-1	404584	1	1	1	1				practUP	phasePRACTICE1	26	NM02	206096	205796	206096	205781	d	205781	204104	205781	204086	1677
GofDak_1024-768_new	17	3	21	<?xml version="1.0"?>\n<Clock xmlns:dt="urn:schemas-microsoft-com:datatypes"><Description dt:dt="string">E-Prime Primary Realtime Clock</Description><StartTime><Timestamp dt:dt="int">0</Timestamp><DateUtc dt:dt="string">2017-07-17T16:07:05Z</DateUtc></StartTime><FrequencyChanges><FrequencyChange><Frequency dt:dt="r8">3328130</Frequency><Timestamp dt:dt="r8">73673601130</Timestamp><Current dt:dt="…	75.026	2204970	2201470	2204970	2201451	1	right	659832689	07-17-2017	18:07:05	16:07:05	female	70935	37385	-1	37364	106295	70948	-1	70935	412734	404597	-1	404584	1	1	1	1				practUP	phasePRACTICE1	27	NM10	209535	209235	209535	209222	l	209222	207303	209222	207286	1919
GofDak_1024-768_new	17	3	21	<?xml version="1.0"?>\n<Clock xmlns:dt="urn:schemas-microsoft-com:datatypes"><Description dt:dt="string">E-Prime Primary Realtime Clock</Description><StartTime><Timestamp dt:dt="int">0</Timestamp><DateUtc dt:dt="string">2017-07-17T16:07:05Z</DateUtc></StartTime><FrequencyChanges><FrequencyChange><Frequency dt:dt="r8">3328130</Frequency><Timestamp dt:dt="r8">73673601130</Timestamp><Current dt:dt="…	75.026	2204970	2201470	2204970	2201451	1	right	659832689	07-17-2017	18:07:05	16:07:05	female	70935	37385	-1	37364	106295	70948	-1	70935	412734	404597	-1	404584	1	1	1	1				practUP	phasePRACTICE1	28	NF105	212734	212434	212734	212424	d	212424	210542	212424	210534	1882
GofDak_1024-768_new	17	3	21	<?xml version="1.0"?>\n<Clock xmlns:dt="urn:schemas-microsoft-com:datatypes"><Description dt:dt="string">E-Prime Primary Realtime Clock</Description><StartTime><Timestamp dt:dt="int">0</Timestamp><DateUtc dt:dt="string">2017-07-17T16:07:05Z</DateUtc></StartTime><FrequencyChanges><FrequencyChange><Frequency dt:dt="r8">3328130</Frequency><Timestamp dt:dt="r8">73673601130</Timestamp><Current dt:dt="…	75.026	2204970	2201470	2204970	2201451	1	right	659832689	07-17-2017	18:07:05	16:07:05	female	70935	37385	-1	37364	106295	70948	-1	70935	412734	404597	-1	404584	1	1	1	1				practUP	phasePRACTICE1	29	NF04	216346	216046	216346	216032	d	216032	214260	216032	214254	1772
GofDak_1024-768_new	17	3	21	<?xml version="1.0"?>\n<Clock xmlns:dt="urn:schemas-microsoft-com:datatypes"><Description dt:dt="string">E-Prime Primary Realtime Clock</Description><StartTime><Timestamp dt:dt="int">0</Timestamp><DateUtc dt:dt="string">2017-07-17T16:07:05Z</DateUtc></StartTime><FrequencyChanges><FrequencyChange><Frequency dt:dt="r8">3328130</Frequency><Timestamp dt:dt="r8">73673601130</Timestamp><Current dt:dt="…	75.026	2204970	2201470	2204970	2201451	1	right	659832689	07-17-2017	18:07:05	16:07:05	female	70935	37385	-1	37364	106295	70948	-1	70935	412734	404597	-1	404584	1	1	1	1				practUP	phasePRACTICE1	30	NM04	219652	219352	219652	219339	l	219339	217619	219339	217614	1720
GofDak_1024-768_new	17	3	21	<?xml version="1.0"?>\n<Clock xmlns:dt="urn:schemas-microsoft-com:datatypes"><Description dt:dt="string">E-Prime Primary Realtime Clock</Description><StartTime><Timestamp dt:dt="int">0</Timestamp><DateUtc dt:dt="string">2017-07-17T16:07:05Z</DateUtc></StartTime><FrequencyChanges><FrequencyChange><Frequency dt:dt="r8">3328130</Frequency><Timestamp dt:dt="r8">73673601130</Timestamp><Current dt:dt="…	75.026	2204970	2201470	2204970	2201451	1	right	659832689	07-17-2017	18:07:05	16:07:05	female	70935	37385	-1	37364	106295	70948	-1	70935	412734	404597	-1	404584	1	1	1	1				practUP	phasePRACTICE1	31	NF01	227316	227016	227316	227011	l	227011	225177	227011	225166	1834
GofDak_1024-768_new	17	3	21	<?xml version="1.0"?>\n<Clock xmlns:dt="urn:schemas-microsoft-com:datatypes"><Description dt:dt="string">E-Prime Primary Realtime Clock</Description><StartTime><Timestamp dt:dt="int">0</Timestamp><DateUtc dt:dt="string">2017-07-17T16:07:05Z</DateUtc></StartTime><FrequencyChanges><FrequencyChange><Frequency dt:dt="r8">3328130</Frequency><Timestamp dt:dt="r8">73673601130</Timestamp><Current dt:dt="…	75.026	2204970	2201470	2204970	2201451	1	right	659832689	07-17-2017	18:07:05	16:07:05	female	70935	37385	-1	37364	106295	70948	-1	70935	412734	404597	-1	404584	1	1	1	1				practUP	phasePRACTICE1	32	NF09	230582	230282	230582	230267	d	230267	228469	230267	228454	1798
GofDak_1024-768_new	17	3	21	<?xml version="1.0"?>\n<Clock xmlns:dt="urn:schemas-microsoft-com:datatypes"><Description dt:dt="string">E-Prime Primary Realtime Clock</Description><StartTime><Timestamp dt:dt="int">0</Timestamp><DateUtc dt:dt="string">2017-07-17T16:07:05Z</DateUtc></StartTime><FrequencyChanges><FrequencyChange><Frequency dt:dt="r8">3328130</Frequency><Timestamp dt:dt="r8">73673601130</Timestamp><Current dt:dt="…	75.026	2204970	2201470	2204970	2201451	1	right	659832689	07-17-2017	18:07:05	16:07:05	female	70935	37385	-1	37364	106295	70948	-1	70935	412734	404597	-1	404584	1	1	1	1				practUP	phasePRACTICE1	33	NF06	233754	233454	233754	233446	d	233446	231721	233446	231710	1725
GofDak_1024-768_new	17	3	21	<?xml version="1.0"?>\n<Clock xmlns:dt="urn:schemas-microsoft-com:datatypes"><Description dt:dt="string">E-Prime Primary Realtime Clock</Description><StartTime><Timestamp dt:dt="int">0</Timestamp><DateUtc dt:dt="string">2017-07-17T16:07:05Z</DateUtc></StartTime><FrequencyChanges><FrequencyChange><Frequency dt:dt="r8">3328130</Frequency><Timestamp dt:dt="r8">73673601130</Timestamp><Current dt:dt="…	75.026	2204970	2201470	2204970	2201451	1	right	659832689	07-17-2017	18:07:05	16:07:05	female	70935	37385	-1	37364	106295	70948	-1	70935	412734	404597	-1	404584	1	1	1	1				practUP	phasePRACTICE1	34	NF109	237006	236706	237006	236699	l	236699	235027	236699	235014	1672
GofDak_1024-768_new	17	3	21	<?xml version="1.0"?>\n<Clock xmlns:dt="urn:schemas-microsoft-com:datatypes"><Description dt:dt="string">E-Prime Primary Realtime Clock</Description><StartTime><Timestamp dt:dt="int">0</Timestamp><DateUtc dt:dt="string">2017-07-17T16:07:05Z</DateUtc></StartTime><FrequencyChanges><FrequencyChange><Frequency dt:dt="r8">3328130</Frequency><Timestamp dt:dt="r8">73673601130</Timestamp><Current dt:dt="…	75.026	2204970	2201470	2204970	2201451	1	right	659832689	07-17-2017	18:07:05	16:07:05	female	70935	37385	-1	37364	106295	70948	-1	70935	412734	404597	-1	404584	1	1	1	1				practUP	phasePRACTICE1	35	NM03	239979	239679	239979	239666	l	239666	237999	239666	237982	1667
GofDak_1024-768_new	17	3	21	<?xml version="1.0"?>\n<Clock xmlns:dt="urn:schemas-microsoft-com:datatypes"><Description dt:dt="string">E-Prime Primary Realtime Clock</Description><StartTime><Timestamp dt:dt="int">0</Timestamp><DateUtc dt:dt="string">2017-07-17T16:07:05Z</DateUtc></StartTime><FrequencyChanges><FrequencyChange><Frequency dt:dt="r8">3328130</Frequency><Timestamp dt:dt="r8">73673601130</Timestamp><Current dt:dt="…	75.026	2204970	2201470	2204970	2201451	1	right	659832689	07-17-2017	18:07:05	16:07:05	female	70935	37385	-1	37364	106295	70948	-1	70935	412734	404597	-1	404584	1	1	1	1				practUP	phasePRACTICE1	36	NM10	242938	242638	242938	242622	d	242622	241051	242622	241046	1571
GofDak_1024-768_new	17	3	21	<?xml version="1.0"?>\n<Clock xmlns:dt="urn:schemas-microsoft-com:datatypes"><Description dt:dt="string">E-Prime Primary Realtime Clock</Description><StartTime><Timestamp dt:dt="int">0</Timestamp><DateUtc dt:dt="string">2017-07-17T16:07:05Z</DateUtc></StartTime><FrequencyChanges><FrequencyChange><Frequency dt:dt="r8">3328130</Frequency><Timestamp dt:dt="r8">73673601130</Timestamp><Current dt:dt="…	75.026	2204970	2201470	2204970	2201451	1	right	659832689	07-17-2017	18:07:05	16:07:05	female	70935	37385	-1	37364	106295	70948	-1	70935	412734	404597	-1	404584	1	1	1	1				practUP	phasePRACTICE1	37	NM21	246177	245877	246177	245868	d	245868	244077	245868	244062	1791
GofDak_1024-768_new	17	3	21	<?xml version="1.0"?>\n<Clock xmlns:dt="urn:schemas-microsoft-com:datatypes"><Description dt:dt="string">E-Prime Primary Realtime Clock</Description><StartTime><Timestamp dt:dt="int">0</Timestamp><DateUtc dt:dt="string">2017-07-17T16:07:05Z</DateUtc></StartTime><FrequencyChanges><FrequencyChange><Frequency dt:dt="r8">3328130</Frequency><Timestamp dt:dt="r8">73673601130</Timestamp><Current dt:dt="…	75.026	2204970	2201470	2204970	2201451	1	right	659832689	07-17-2017	18:07:05	16:07:05	female	70935	37385	-1	37364	106295	70948	-1	70935	412734	404597	-1	404584	1	1	1	1				practUP	phasePRACTICE1	38	NF04	249509	249209	249509	249200	l	249200	247596	249200	247590	1604
GofDak_1024-768_new	17	3	21	<?xml version="1.0"?>\n<Clock xmlns:dt="urn:schemas-microsoft-com:datatypes"><Description dt:dt="string">E-Prime Primary Realtime Clock</Description><StartTime><Timestamp dt:dt="int">0</Timestamp><DateUtc dt:dt="string">2017-07-17T16:07:05Z</DateUtc></StartTime><FrequencyChanges><FrequencyChange><Frequency dt:dt="r8">3328130</Frequency><Timestamp dt:dt="r8">73673601130</Timestamp><Current dt:dt="…	75.026	2204970	2201470	2204970	2201451	1	right	659832689	07-17-2017	18:07:05	16:07:05	female	70935	37385	-1	37364	106295	70948	-1	70935	412734	404597	-1	404584	1	1	1	1				practUP	phasePRACTICE1	39	NM02	252734	252434	252734	252428	l	252428	250675	252428	250670	1753
GofDak_1024-768_new	17	3	21	<?xml version="1.0"?>\n<Clock xmlns:dt="urn:schemas-microsoft-com:datatypes"><Description dt:dt="string">E-Prime Primary Realtime Clock</Description><StartTime><Timestamp dt:dt="int">0</Timestamp><DateUtc dt:dt="string">2017-07-17T16:07:05Z</DateUtc></StartTime><FrequencyChanges><FrequencyChange><Frequency dt:dt="r8">3328130</Frequency><Timestamp dt:dt="r8">73673601130</Timestamp><Current dt:dt="…	75.026	2204970	2201470	2204970	2201451	1	right	659832689	07-17-2017	18:07:05	16:07:05	female	70935	37385	-1	37364	106295	70948	-1	70935	412734	404597	-1	404584	1	1	1	1				practUP	phasePRACTICE1	40	NF02	256053	255753	256053	255740	l	255740	253821	255740	253806	1919
GofDak_1024-768_new	17	3	21	<?xml version="1.0"?>\n<Clock xmlns:dt="urn:schemas-microsoft-com:datatypes"><Description dt:dt="string">E-Prime Primary Realtime Clock</Description><StartTime><Timestamp dt:dt="int">0</Timestamp><DateUtc dt:dt="string">2017-07-17T16:07:05Z</DateUtc></StartTime><FrequencyChanges><FrequencyChange><Frequency dt:dt="r8">3328130</Frequency><Timestamp dt:dt="r8">73673601130</Timestamp><Current dt:dt="…	75.026	2204970	2201470	2204970	2201451	1	right	659832689	07-17-2017	18:07:05	16:07:05	female	70935	37385	-1	37364	106295	70948	-1	70935	412734	404597	-1	404584	1	1	1	1				practUP	phasePRACTICE1	41	NM09	267369	267069	267369	267057	d	267057	265217	267057	265198	1840
GofDak_1024-768_new	17	3	21	<?xml version="1.0"?>\n<Clock xmlns:dt="urn:schemas-microsoft-com:datatypes"><Description dt:dt="string">E-Prime Primary Realtime Clock</Description><StartTime><Timestamp dt:dt="int">0</Timestamp><DateUtc dt:dt="string">2017-07-17T16:07:05Z</DateUtc></StartTime><FrequencyChanges><FrequencyChange><Frequency dt:dt="r8">3328130</Frequency><Timestamp dt:dt="r8">73673601130</Timestamp><Current dt:dt="…	75.026	2204970	2201470	2204970	2201451	1	right	659832689	07-17-2017	18:07:05	16:07:05	female	70935	37385	-1	37364	106295	70948	-1	70935	412734	404597	-1	404584	1	1	1	1				practUP	phasePRACTICE1	42	NF02	270435	270135	270435	270122	d	270122	268576	270122	268566	1546
GofDak_1024-768_new	17	3	21	<?xml version="1.0"?>\n<Clock xmlns:dt="urn:schemas-microsoft-com:datatypes"><Description dt:dt="string">E-Prime Primary Realtime Clock</Description><StartTime><Timestamp dt:dt="int">0</Timestamp><DateUtc dt:dt="string">2017-07-17T16:07:05Z</DateUtc></StartTime><FrequencyChanges><FrequencyChange><Frequency dt:dt="r8">3328130</Frequency><Timestamp dt:dt="r8">73673601130</Timestamp><Current dt:dt="…	75.026	2204970	2201470	2204970	2201451	1	right	659832689	07-17-2017	18:07:05	16:07:05	female	70935	37385	-1	37364	106295	70948	-1	70935	412734	404597	-1	404584	1	1	1	1				practUP	phasePRACTICE1	43	NM02	273567	273267	273567	273259	l	273259	271655	273259	271638	1604
GofDak_1024-768_new	17	3	21	<?xml version="1.0"?>\n<Clock xmlns:dt="urn:schemas-microsoft-com:datatypes"><Description dt:dt="string">E-Prime Primary Realtime Clock</Description><StartTime><Timestamp dt:dt="int">0</Timestamp><DateUtc dt:dt="string">2017-07-17T16:07:05Z</DateUtc></StartTime><FrequencyChanges><FrequencyChange><Frequency dt:dt="r8">3328130</Frequency><Timestamp dt:dt="r8">73673601130</Timestamp><Current dt:dt="…	75.026	2204970	2201470	2204970	2201451	1	right	659832689	07-17-2017	18:07:05	16:07:05	female	70935	37385	-1	37364	106295	70948	-1	70935	412734	404597	-1	404584	1	1	1	1				practUP	phasePRACTICE1	44	NM04	276740	276440	276740	276436	l	276436	274574	276436	274558	1862
GofDak_1024-768_new	17	3	21	<?xml version="1.0"?>\n<Clock xmlns:dt="urn:schemas-microsoft-com:datatypes"><Description dt:dt="string">E-Prime Primary Realtime Clock</Description><StartTime><Timestamp dt:dt="int">0</Timestamp><DateUtc dt:dt="string">2017-07-17T16:07:05Z</DateUtc></StartTime><FrequencyChanges><FrequencyChange><Frequency dt:dt="r8">3328130</Frequency><Timestamp dt:dt="r8">73673601130</Timestamp><Current dt:dt="…	75.026	2204970	2201470	2204970	2201451	1	right	659832689	07-17-2017	18:07:05	16:07:05	female	70935	37385	-1	37364	106295	70948	-1	70935	412734	404597	-1	404584	1	1	1	1				practUP	phasePRACTICE1	45	NF105	280219	279919	280219	279907	d	279907	277919	279907	277910	1988
GofDak_1024-768_new	17	3	21	<?xml version="1.0"?>\n<Clock xmlns:dt="urn:schemas-microsoft-com:datatypes"><Description dt:dt="string">E-Prime Primary Realtime Clock</Description><StartTime><Timestamp dt:dt="int">0</Timestamp><DateUtc dt:dt="string">2017-07-17T16:07:05Z</DateUtc></StartTime><FrequencyChanges><FrequencyChange><Frequency dt:dt="r8">3328130</Frequency><Timestamp dt:dt="r8">73673601130</Timestamp><Current dt:dt="…	75.026	2204970	2201470	2204970	2201451	1	right	659832689	07-17-2017	18:07:05	16:07:05	female	70935	37385	-1	37364	106295	70948	-1	70935	412734	404597	-1	404584	1	1	1	1				practUP	phasePRACTICE1	46	NF109	283244	282944	283244	282928	d	282928	281291	282928	281286	1637
GofDak_1024-768_new	17	3	21	<?xml version="1.0"?>\n<Clock xmlns:dt="urn:schemas-microsoft-com:datatypes"><Description dt:dt="string">E-Prime Primary Realtime Clock</Description><StartTime><Timestamp dt:dt="int">0</Timestamp><DateUtc dt:dt="string">2017-07-17T16:07:05Z</DateUtc></StartTime><FrequencyChanges><FrequencyChange><Frequency dt:dt="r8">3328130</Frequency><Timestamp dt:dt="r8">73673601130</Timestamp><Current dt:dt="…	75.026	2204970	2201470	2204970	2201451	1	right	659832689	07-17-2017	18:07:05	16:07:05	female	70935	37385	-1	37364	106295	70948	-1	70935	412734	404597	-1	404584	1	1	1	1				practUP	phasePRACTICE1	47	NM10	286550	286250	286550	286239	d	286239	284357	286239	284342	1882
GofDak_1024-768_new	17	3	21	<?xml version="1.0"?>\n<Clock xmlns:dt="urn:schemas-microsoft-com:datatypes"><Description dt:dt="string">E-Prime Primary Realtime Clock</Description><StartTime><Timestamp dt:dt="int">0</Timestamp><DateUtc dt:dt="string">2017-07-17T16:07:05Z</DateUtc></StartTime><FrequencyChanges><FrequencyChange><Frequency dt:dt="r8">3328130</Frequency><Timestamp dt:dt="r8">73673601130</Timestamp><Current dt:dt="…	75.026	2204970	2201470	2204970	2201451	1	right	659832689	07-17-2017	18:07:05	16:07:05	female	70935	37385	-1	37364	106295	70948	-1	70935	412734	404597	-1	404584	1	1	1	1				practUP	phasePRACTICE1	48	NF06	290069	289769	290069	289760	d	289760	288063	289760	288046	1697
GofDak_1024-768_new	17	3	21	<?xml version="1.0"?>\n<Clock xmlns:dt="urn:schemas-microsoft-com:datatypes"><Description dt:dt="string">E-Prime Primary Realtime Clock</Description><StartTime><Timestamp dt:dt="int">0</Timestamp><DateUtc dt:dt="string">2017-07-17T16:07:05Z</DateUtc></StartTime><FrequencyChanges><FrequencyChange><Frequency dt:dt="r8">3328130</Frequency><Timestamp dt:dt="r8">73673601130</Timestamp><Current dt:dt="…	75.026	2204970	2201470	2204970	2201451	1	right	659832689	07-17-2017	18:07:05	16:07:05	female	70935	37385	-1	37364	106295	70948	-1	70935	412734	404597	-1	404584	1	1	1	1				practUP	phasePRACTICE1	49	NM05	293827	293527	293827	293515	l	293515	291661	293515	291654	1854
GofDak_1024-768_new	17	3	21	<?xml version="1.0"?>\n<Clock xmlns:dt="urn:schemas-microsoft-com:datatypes"><Description dt:dt="string">E-Prime Primary Realtime Clock</Description><StartTime><Timestamp dt:dt="int">0</Timestamp><DateUtc dt:dt="string">2017-07-17T16:07:05Z</DateUtc></StartTime><FrequencyChanges><FrequencyChange><Frequency dt:dt="r8">3328130</Frequency><Timestamp dt:dt="r8">73673601130</Timestamp><Current dt:dt="…	75.026	2204970	2201470	2204970	2201451	1	right	659832689	07-17-2017	18:07:05	16:07:05	female	70935	37385	-1	37364	106295	70948	-1	70935	412734	404597	-1	404584	1	1	1	1				practUP	phasePRACTICE1	50	NF11	297160	296860	297160	296846	l	296846	294980	296846	294974	1866
GofDak_1024-768_new	17	3	21	<?xml version="1.0"?>\n<Clock xmlns:dt="urn:schemas-microsoft-com:datatypes"><Description dt:dt="string">E-Prime Primary Realtime Clock</Description><StartTime><Timestamp dt:dt="int">0</Timestamp><DateUtc dt:dt="string">2017-07-17T16:07:05Z</DateUtc></StartTime><FrequencyChanges><FrequencyChange><Frequency dt:dt="r8">3328130</Frequency><Timestamp dt:dt="r8">73673601130</Timestamp><Current dt:dt="…	75.026	2204970	2201470	2204970	2201451	1	right	659832689	07-17-2017	18:07:05	16:07:05	female	70935	37385	-1	37364	106295	70948	-1	70935	412734	404597	-1	404584	2	2	1	2				practINV	phasePRACTICE1	1	NM04	312648	312348	312648	312333	l	312333	310535	312333	310518	1798
GofDak_1024-768_new	17	3	21	<?xml version="1.0"?>\n<Clock xmlns:dt="urn:schemas-microsoft-com:datatypes"><Description dt:dt="string">E-Prime Primary Realtime Clock</Description><StartTime><Timestamp dt:dt="int">0</Timestamp><DateUtc dt:dt="string">2017-07-17T16:07:05Z</DateUtc></StartTime><FrequencyChanges><FrequencyChange><Frequency dt:dt="r8">3328130</Frequency><Timestamp dt:dt="r8">73673601130</Timestamp><Current dt:dt="…	75.026	2204970	2201470	2204970	2201451	1	right	659832689	07-17-2017	18:07:05	16:07:05	female	70935	37385	-1	37364	106295	70948	-1	70935	412734	404597	-1	404584	2	2	1	2				practINV	phasePRACTICE1	2	NF106	315660	315360	315660	315340	l	315340	313747	315340	313734	1593
GofDak_1024-768_new	17	3	21	<?xml version="1.0"?>\n<Clock xmlns:dt="urn:schemas-microsoft-com:datatypes"><Description dt:dt="string">E-Prime Primary Realtime Clock</Description><StartTime><Timestamp dt:dt="int">0</Timestamp><DateUtc dt:dt="string">2017-07-17T16:07:05Z</DateUtc></StartTime><FrequencyChanges><FrequencyChange><Frequency dt:dt="r8">3328130</Frequency><Timestamp dt:dt="r8">73673601130</Timestamp><Current dt:dt="…	75.026	2204970	2201470	2204970	2201451	1	right	659832689	07-17-2017	18:07:05	16:07:05	female	70935	37385	-1	37364	106295	70948	-1	70935	412734	404597	-1	404584	2	2	1	2				practINV	phasePRACTICE1	3	NF04	318792	318492	318792	318477	d	318477	316920	318477	316910	1557
GofDak_1024-768_new	17	3	21	<?xml version="1.0"?>\n<Clock xmlns:dt="urn:schemas-microsoft-com:datatypes"><Description dt:dt="string">E-Prime Primary Realtime Clock</Description><StartTime><Timestamp dt:dt="int">0</Timestamp><DateUtc dt:dt="string">2017-07-17T16:07:05Z</DateUtc></StartTime><FrequencyChanges><FrequencyChange><Frequency dt:dt="r8">3328130</Frequency><Timestamp dt:dt="r8">73673601130</Timestamp><Current dt:dt="…	75.026	2204970	2201470	2204970	2201451	1	right	659832689	07-17-2017	18:07:05	16:07:05	female	70935	37385	-1	37364	106295	70948	-1	70935	412734	404597	-1	404584	2	2	1	2				practINV	phasePRACTICE1	4	NM101	321978	321678	321978	321669	l	321669	320132	321669	320126	1537
GofDak_1024-768_new	17	3	21	<?xml version="1.0"?>\n<Clock xmlns:dt="urn:schemas-microsoft-com:datatypes"><Description dt:dt="string">E-Prime Primary Realtime Clock</Description><StartTime><Timestamp dt:dt="int">0</Timestamp><DateUtc dt:dt="string">2017-07-17T16:07:05Z</DateUtc></StartTime><FrequencyChanges><FrequencyChange><Frequency dt:dt="r8">3328130</Frequency><Timestamp dt:dt="r8">73673601130</Timestamp><Current dt:dt="…	75.026	2204970	2201470	2204970	2201451	1	right	659832689	07-17-2017	18:07:05	16:07:05	female	70935	37385	-1	37364	106295	70948	-1	70935	412734	404597	-1	404584	2	2	1	2				practINV	phasePRACTICE1	5	NF09	325137	324837	325137	324828	l	324828	323224	324828	323214	1604
GofDak_1024-768_new	17	3	21	<?xml version="1.0"?>\n<Clock xmlns:dt="urn:schemas-microsoft-com:datatypes"><Description dt:dt="string">E-Prime Primary Realtime Clock</Description><StartTime><Timestamp dt:dt="int">0</Timestamp><DateUtc dt:dt="string">2017-07-17T16:07:05Z</DateUtc></StartTime><FrequencyChanges><FrequencyChange><Frequency dt:dt="r8">3328130</Frequency><Timestamp dt:dt="r8">73673601130</Timestamp><Current dt:dt="…	75.026	2204970	2201470	2204970	2201451	1	right	659832689	07-17-2017	18:07:05	16:07:05	female	70935	37385	-1	37364	106295	70948	-1	70935	412734	404597	-1	404584	2	2	1	2				practINV	phasePRACTICE1	6	NF02	328643	328343	328643	328327	d	328327	326783	328327	326774	1544
GofDak_1024-768_new	17	3	21	<?xml version="1.0"?>\n<Clock xmlns:dt="urn:schemas-microsoft-com:datatypes"><Description dt:dt="string">E-Prime Primary Realtime Clock</Description><StartTime><Timestamp dt:dt="int">0</Timestamp><DateUtc dt:dt="string">2017-07-17T16:07:05Z</DateUtc></StartTime><FrequencyChanges><FrequencyChange><Frequency dt:dt="r8">3328130</Frequency><Timestamp dt:dt="r8">73673601130</Timestamp><Current dt:dt="…	75.026	2204970	2201470	2204970	2201451	1	right	659832689	07-17-2017	18:07:05	16:07:05	female	70935	37385	-1	37364	106295	70948	-1	70935	412734	404597	-1	404584	2	2	1	2				practINV	phasePRACTICE1	7	NM02	332868	332568	332868	332556	d	332556	330755	332556	330750	1801
GofDak_1024-768_new	17	3	21	<?xml version="1.0"?>\n<Clock xmlns:dt="urn:schemas-microsoft-com:datatypes"><Description dt:dt="string">E-Prime Primary Realtime Clock</Description><StartTime><Timestamp dt:dt="int">0</Timestamp><DateUtc dt:dt="string">2017-07-17T16:07:05Z</DateUtc></StartTime><FrequencyChanges><FrequencyChange><Frequency dt:dt="r8">3328130</Frequency><Timestamp dt:dt="r8">73673601130</Timestamp><Current dt:dt="…	75.026	2204970	2201470	2204970	2201451	1	right	659832689	07-17-2017	18:07:05	16:07:05	female	70935	37385	-1	37364	106295	70948	-1	70935	412734	404597	-1	404584	2	2	1	2				practINV	phasePRACTICE1	8	NM21	336213	335913	336213	335907	d	335907	334021	335907	334006	1886
GofDak_1024-768_new	17	3	21	<?xml version="1.0"?>\n<Clock xmlns:dt="urn:schemas-microsoft-com:datatypes"><Description dt:dt="string">E-Prime Primary Realtime Clock</Description><StartTime><Timestamp dt:dt="int">0</Timestamp><DateUtc dt:dt="string">2017-07-17T16:07:05Z</DateUtc></StartTime><FrequencyChanges><FrequencyChange><Frequency dt:dt="r8">3328130</Frequency><Timestamp dt:dt="r8">73673601130</Timestamp><Current dt:dt="…	75.026	2204970	2201470	2204970	2201451	1	right	659832689	07-17-2017	18:07:05	16:07:05	female	70935	37385	-1	37364	106295	70948	-1	70935	412734	404597	-1	404584	2	2	1	2				practINV	phasePRACTICE1	9	NF11	339279	338979	339279	338970	d	338970	337260	338970	337246	1710
GofDak_1024-768_new	17	3	21	<?xml version="1.0"?>\n<Clock xmlns:dt="urn:schemas-microsoft-com:datatypes"><Description dt:dt="string">E-Prime Primary Realtime Clock</Description><StartTime><Timestamp dt:dt="int">0</Timestamp><DateUtc dt:dt="string">2017-07-17T16:07:05Z</DateUtc></StartTime><FrequencyChanges><FrequencyChange><Frequency dt:dt="r8">3328130</Frequency><Timestamp dt:dt="r8">73673601130</Timestamp><Current dt:dt="…	75.026	2204970	2201470	2204970	2201451	1	right	659832689	07-17-2017	18:07:05	16:07:05	female	70935	37385	-1	37364	106295	70948	-1	70935	412734	404597	-1	404584	2	2	1	2				practINV	phasePRACTICE1	10	NM101	342611	342311	342611	342296	d	342296	340592	342296	340574	1704
GofDak_1024-768_new	17	3	21	<?xml version="1.0"?>\n<Clock xmlns:dt="urn:schemas-microsoft-com:datatypes"><Description dt:dt="string">E-Prime Primary Realtime Clock</Description><StartTime><Timestamp dt:dt="int">0</Timestamp><DateUtc dt:dt="string">2017-07-17T16:07:05Z</DateUtc></StartTime><FrequencyChanges><FrequencyChange><Frequency dt:dt="r8">3328130</Frequency><Timestamp dt:dt="r8">73673601130</Timestamp><Current dt:dt="…	75.026	2204970	2201470	2204970	2201451	1	right	659832689	07-17-2017	18:07:05	16:07:05	female	70935	37385	-1	37364	106295	70948	-1	70935	412734	404597	-1	404584	2	2	1	2				practINV	phasePRACTICE1	11	NF02	363671	363371	363671	363359	d	363359	361678	363359	361670	1681
GofDak_1024-768_new	17	3	21	<?xml version="1.0"?>\n<Clock xmlns:dt="urn:schemas-microsoft-com:datatypes"><Description dt:dt="string">E-Prime Primary Realtime Clock</Description><StartTime><Timestamp dt:dt="int">0</Timestamp><DateUtc dt:dt="string">2017-07-17T16:07:05Z</DateUtc></StartTime><FrequencyChanges><FrequencyChange><Frequency dt:dt="r8">3328130</Frequency><Timestamp dt:dt="r8">73673601130</Timestamp><Current dt:dt="…	75.026	2204970	2201470	2204970	2201451	1	right	659832689	07-17-2017	18:07:05	16:07:05	female	70935	37385	-1	37364	106295	70948	-1	70935	412734	404597	-1	404584	2	2	1	2				practINV	phasePRACTICE1	12	NF09	368203	367903	368203	367888	l	367888	366183	367888	366174	1705
GofDak_1024-768_new	17	3	21	<?xml version="1.0"?>\n<Clock xmlns:dt="urn:schemas-microsoft-com:datatypes"><Description dt:dt="string">E-Prime Primary Realtime Clock</Description><StartTime><Timestamp dt:dt="int">0</Timestamp><DateUtc dt:dt="string">2017-07-17T16:07:05Z</DateUtc></StartTime><FrequencyChanges><FrequencyChange><Frequency dt:dt="r8">3328130</Frequency><Timestamp dt:dt="r8">73673601130</Timestamp><Current dt:dt="…	75.026	2204970	2201470	2204970	2201451	1	right	659832689	07-17-2017	18:07:05	16:07:05	female	70935	37385	-1	37364	106295	70948	-1	70935	412734	404597	-1	404584	2	2	1	2				practINV	phasePRACTICE1	13	NF109	371668	371368	371668	371355	l	371355	369529	371355	369518	1826
GofDak_1024-768_new	17	3	21	<?xml version="1.0"?>\n<Clock xmlns:dt="urn:schemas-microsoft-com:datatypes"><Description dt:dt="string">E-Prime Primary Realtime Clock</Description><StartTime><Timestamp dt:dt="int">0</Timestamp><DateUtc dt:dt="string">2017-07-17T16:07:05Z</DateUtc></StartTime><FrequencyChanges><FrequencyChange><Frequency dt:dt="r8">3328130</Frequency><Timestamp dt:dt="r8">73673601130</Timestamp><Current dt:dt="…	75.026	2204970	2201470	2204970	2201451	1	right	659832689	07-17-2017	18:07:05	16:07:05	female	70935	37385	-1	37364	106295	70948	-1	70935	412734	404597	-1	404584	2	2	1	2				practINV	phasePRACTICE1	14	NF09	375187	374887	375187	374872	l	374872	373114	374872	373102	1758
GofDak_1024-768_new	17	3	21	<?xml version="1.0"?>\n<Clock xmlns:dt="urn:schemas-microsoft-com:datatypes"><Description dt:dt="string">E-Prime Primary Realtime Clock</Description><StartTime><Timestamp dt:dt="int">0</Timestamp><DateUtc dt:dt="string">2017-07-17T16:07:05Z</DateUtc></StartTime><FrequencyChanges><FrequencyChange><Frequency dt:dt="r8">3328130</Frequency><Timestamp dt:dt="r8">73673601130</Timestamp><Current dt:dt="…	75.026	2204970	2201470	2204970	2201451	1	right	659832689	07-17-2017	18:07:05	16:07:05	female	70935	37385	-1	37364	106295	70948	-1	70935	412734	404597	-1	404584	2	2	1	2				practINV	phasePRACTICE1	15	NM10	378866	378566	378866	378556	d	378556	376727	378556	376710	1829
GofDak_1024-768_new	17	3	21	<?xml version="1.0"?>\n<Clock xmlns:dt="urn:schemas-microsoft-com:datatypes"><Description dt:dt="string">E-Prime Primary Realtime Clock</Description><StartTime><Timestamp dt:dt="int">0</Timestamp><DateUtc dt:dt="string">2017-07-17T16:07:05Z</DateUtc></StartTime><FrequencyChanges><FrequencyChange><Frequency dt:dt="r8">3328130</Frequency><Timestamp dt:dt="r8">73673601130</Timestamp><Current dt:dt="…	75.026	2204970	2201470	2204970	2201451	1	right	659832689	07-17-2017	18:07:05	16:07:05	female	70935	37385	-1	37364	106295	70948	-1	70935	412734	404597	-1	404584	2	2	1	2				practINV	phasePRACTICE1	16	NM03	382451	382151	382451	382138	d	382138	380205	382138	380190	1933
GofDak_1024-768_new	17	3	21	<?xml version="1.0"?>\n<Clock xmlns:dt="urn:schemas-microsoft-com:datatypes"><Description dt:dt="string">E-Prime Primary Realtime Clock</Description><StartTime><Timestamp dt:dt="int">0</Timestamp><DateUtc dt:dt="string">2017-07-17T16:07:05Z</DateUtc></StartTime><FrequencyChanges><FrequencyChange><Frequency dt:dt="r8">3328130</Frequency><Timestamp dt:dt="r8">73673601130</Timestamp><Current dt:dt="…	75.026	2204970	2201470	2204970	2201451	1	right	659832689	07-17-2017	18:07:05	16:07:05	female	70935	37385	-1	37364	106295	70948	-1	70935	412734	404597	-1	404584	2	2	1	2				practINV	phasePRACTICE1	17	NF11	385930	385630	385930	385624	l	385624	383844	385624	383838	1780
GofDak_1024-768_new	17	3	21	<?xml version="1.0"?>\n<Clock xmlns:dt="urn:schemas-microsoft-com:datatypes"><Description dt:dt="string">E-Prime Primary Realtime Clock</Description><StartTime><Timestamp dt:dt="int">0</Timestamp><DateUtc dt:dt="string">2017-07-17T16:07:05Z</DateUtc></StartTime><FrequencyChanges><FrequencyChange><Frequency dt:dt="r8">3328130</Frequency><Timestamp dt:dt="r8">73673601130</Timestamp><Current dt:dt="…	75.026	2204970	2201470	2204970	2201451	1	right	659832689	07-17-2017	18:07:05	16:07:05	female	70935	37385	-1	37364	106295	70948	-1	70935	412734	404597	-1	404584	2	2	1	2				practINV	phasePRACTICE1	18	NM05	389183	388883	389183	388878	d	388878	387096	388878	387086	1782
GofDak_1024-768_new	17	3	21	<?xml version="1.0"?>\n<Clock xmlns:dt="urn:schemas-microsoft-com:datatypes"><Description dt:dt="string">E-Prime Primary Realtime Clock</Description><StartTime><Timestamp dt:dt="int">0</Timestamp><DateUtc dt:dt="string">2017-07-17T16:07:05Z</DateUtc></StartTime><FrequencyChanges><FrequencyChange><Frequency dt:dt="r8">3328130</Frequency><Timestamp dt:dt="r8">73673601130</Timestamp><Current dt:dt="…	75.026	2204970	2201470	2204970	2201451	1	right	659832689	07-17-2017	18:07:05	16:07:05	female	70935	37385	-1	37364	106295	70948	-1	70935	412734	404597	-1	404584	2	2	1	2				practINV	phasePRACTICE1	19	NF11	392661	392361	392661	392348	d	392348	390735	392348	390726	1613
GofDak_1024-768_new	17	3	21	<?xml version="1.0"?>\n<Clock xmlns:dt="urn:schemas-microsoft-com:datatypes"><Description dt:dt="string">E-Prime Primary Realtime Clock</Description><StartTime><Timestamp dt:dt="int">0</Timestamp><DateUtc dt:dt="string">2017-07-17T16:07:05Z</DateUtc></StartTime><FrequencyChanges><FrequencyChange><Frequency dt:dt="r8">3328130</Frequency><Timestamp dt:dt="r8">73673601130</Timestamp><Current dt:dt="…	75.026	2204970	2201470	2204970	2201451	1	right	659832689	07-17-2017	18:07:05	16:07:05	female	70935	37385	-1	37364	106295	70948	-1	70935	412734	404597	-1	404584	2	2	1	2				practINV	phasePRACTICE1	20	NF04	396327	396027	396327	396021	l	396021	394254	396021	394246	1767
GofDak_1024-768_new	17	3	21	<?xml version="1.0"?>\n<Clock xmlns:dt="urn:schemas-microsoft-com:datatypes"><Description dt:dt="string">E-Prime Primary Realtime Clock</Description><StartTime><Timestamp dt:dt="int">0</Timestamp><DateUtc dt:dt="string">2017-07-17T16:07:05Z</DateUtc></StartTime><FrequencyChanges><FrequencyChange><Frequency dt:dt="r8">3328130</Frequency><Timestamp dt:dt="r8">73673601130</Timestamp><Current dt:dt="…	75.026	2204970	2201470	2204970	2201451	1	right	659832689	07-17-2017	18:07:05	16:07:05	female	70935	37385	-1	37364	106295	70948	-1	70935	412734	404597	-1	404584	3				2	1	1	phaseINVFAce	phaseXPface	1	NF09	415654	415354	415654	415344	l	415344	413754	415344	413741	1590
GofDak_1024-768_new	17	3	21	<?xml version="1.0"?>\n<Clock xmlns:dt="urn:schemas-microsoft-com:datatypes"><Description dt:dt="string">E-Prime Primary Realtime Clock</Description><StartTime><Timestamp dt:dt="int">0</Timestamp><DateUtc dt:dt="string">2017-07-17T16:07:05Z</DateUtc></StartTime><FrequencyChanges><FrequencyChange><Frequency dt:dt="r8">3328130</Frequency><Timestamp dt:dt="r8">73673601130</Timestamp><Current dt:dt="…	75.026	2204970	2201470	2204970	2201451	1	right	659832689	07-17-2017	18:07:05	16:07:05	female	70935	37385	-1	37364	106295	70948	-1	70935	412734	404597	-1	404584	3				2	1	1	phaseINVFAce	phaseXPface	2	NM04	418626	418326	418626	418322	d	418322	416767	418322	416750	1555
GofDak_1024-768_new	17	3	21	<?xml version="1.0"?>\n<Clock xmlns:dt="urn:schemas-microsoft-com:datatypes"><Description dt:dt="string">E-Prime Primary Realtime Clock</Description><StartTime><Timestamp dt:dt="int">0</Timestamp><DateUtc dt:dt="string">2017-07-17T16:07:05Z</DateUtc></StartTime><FrequencyChanges><FrequencyChange><Frequency dt:dt="r8">3328130</Frequency><Timestamp dt:dt="r8">73673601130</Timestamp><Current dt:dt="…	75.026	2204970	2201470	2204970	2201451	1	right	659832689	07-17-2017	18:07:05	16:07:05	female	70935	37385	-1	37364	106295	70948	-1	70935	412734	404597	-1	404584	3				2	1	1	phaseINVFAce	phaseXPface	3	NM21	421838	421538	421838	421527	d	421527	419899	421527	419894	1628
GofDak_1024-768_new	17	3	21	<?xml version="1.0"?>\n<Clock xmlns:dt="urn:schemas-microsoft-com:datatypes"><Description dt:dt="string">E-Prime Primary Realtime Clock</Description><StartTime><Timestamp dt:dt="int">0</Timestamp><DateUtc dt:dt="string">2017-07-17T16:07:05Z</DateUtc></StartTime><FrequencyChanges><FrequencyChange><Frequency dt:dt="r8">3328130</Frequency><Timestamp dt:dt="r8">73673601130</Timestamp><Current dt:dt="…	75.026	2204970	2201470	2204970	2201451	1	right	659832689	07-17-2017	18:07:05	16:07:05	female	70935	37385	-1	37364	106295	70948	-1	70935	412734	404597	-1	404584	3				2	1	1	phaseINVFAce	phaseXPface	4	NM05	425317	425017	425317	425009	d	425009	423125	425009	423118	1884
GofDak_1024-768_new	17	3	21	<?xml version="1.0"?>\n<Clock xmlns:dt="urn:schemas-microsoft-com:datatypes"><Description dt:dt="string">E-Prime Primary Realtime Clock</Description><StartTime><Timestamp dt:dt="int">0</Timestamp><DateUtc dt:dt="string">2017-07-17T16:07:05Z</DateUtc></StartTime><FrequencyChanges><FrequencyChange><Frequency dt:dt="r8">3328130</Frequency><Timestamp dt:dt="r8">73673601130</Timestamp><Current dt:dt="…	75.026	2204970	2201470	2204970	2201451	1	right	659832689	07-17-2017	18:07:05	16:07:05	female	70935	37385	-1	37364	106295	70948	-1	70935	412734	404597	-1	404584	3				2	1	1	phaseINVFAce	phaseXPface	5	NF09	429023	428723	429023	428718	d	428718	426763	428718	426750	1955
GofDak_1024-768_new	17	3	21	<?xml version="1.0"?>\n<Clock xmlns:dt="urn:schemas-microsoft-com:datatypes"><Description dt:dt="string">E-Prime Primary Realtime Clock</Description><StartTime><Timestamp dt:dt="int">0</Timestamp><DateUtc dt:dt="string">2017-07-17T16:07:05Z</DateUtc></StartTime><FrequencyChanges><FrequencyChange><Frequency dt:dt="r8">3328130</Frequency><Timestamp dt:dt="r8">73673601130</Timestamp><Current dt:dt="…	75.026	2204970	2201470	2204970	2201451	1	right	659832689	07-17-2017	18:07:05	16:07:05	female	70935	37385	-1	37364	106295	70948	-1	70935	412734	404597	-1	404584	3				2	1	1	phaseINVFAce	phaseXPface	6	NF109	432275	431975	432275	431961	d	431961	430202	431961	430190	1759
GofDak_1024-768_new	17	3	21	<?xml version="1.0"?>\n<Clock xmlns:dt="urn:schemas-microsoft-com:datatypes"><Description dt:dt="string">E-Prime Primary Realtime Clock</Description><StartTime><Timestamp dt:dt="int">0</Timestamp><DateUtc dt:dt="string">2017-07-17T16:07:05Z</DateUtc></StartTime><FrequencyChanges><FrequencyChange><Frequency dt:dt="r8">3328130</Frequency><Timestamp dt:dt="r8">73673601130</Timestamp><Current dt:dt="…	75.026	2204970	2201470	2204970	2201451	1	right	659832689	07-17-2017	18:07:05	16:07:05	female	70935	37385	-1	37364	106295	70948	-1	70935	412734	404597	-1	404584	3				2	1	1	phaseINVFAce	phaseXPface	7	NM04	435634	435334	435634	435327	d	435327	433614	435327	433598	1713
GofDak_1024-768_new	17	3	21	<?xml version="1.0"?>\n<Clock xmlns:dt="urn:schemas-microsoft-com:datatypes"><Description dt:dt="string">E-Prime Primary Realtime Clock</Description><StartTime><Timestamp dt:dt="int">0</Timestamp><DateUtc dt:dt="string">2017-07-17T16:07:05Z</DateUtc></StartTime><FrequencyChanges><FrequencyChange><Frequency dt:dt="r8">3328130</Frequency><Timestamp dt:dt="r8">73673601130</Timestamp><Current dt:dt="…	75.026	2204970	2201470	2204970	2201451	1	right	659832689	07-17-2017	18:07:05	16:07:05	female	70935	37385	-1	37364	106295	70948	-1	70935	412734	404597	-1	404584	3				2	1	1	phaseINVFAce	phaseXPface	8	NF01	439619	439319	439619	439311	l	439311	437640	439311	437630	1671
GofDak_1024-768_new	17	3	21	<?xml version="1.0"?>\n<Clock xmlns:dt="urn:schemas-microsoft-com:datatypes"><Description dt:dt="string">E-Prime Primary Realtime Clock</Description><StartTime><Timestamp dt:dt="int">0</Timestamp><DateUtc dt:dt="string">2017-07-17T16:07:05Z</DateUtc></StartTime><FrequencyChanges><FrequencyChange><Frequency dt:dt="r8">3328130</Frequency><Timestamp dt:dt="r8">73673601130</Timestamp><Current dt:dt="…	75.026	2204970	2201470	2204970	2201451	1	right	659832689	07-17-2017	18:07:05	16:07:05	female	70935	37385	-1	37364	106295	70948	-1	70935	412734	404597	-1	404584	3				2	1	1	phaseINVFAce	phaseXPface	9	NF06	443258	442958	443258	442945	d	442945	441132	442945	441118	1813
GofDak_1024-768_new	17	3	21	<?xml version="1.0"?>\n<Clock xmlns:dt="urn:schemas-microsoft-com:datatypes"><Description dt:dt="string">E-Prime Primary Realtime Clock</Description><StartTime><Timestamp dt:dt="int">0</Timestamp><DateUtc dt:dt="string">2017-07-17T16:07:05Z</DateUtc></StartTime><FrequencyChanges><FrequencyChange><Frequency dt:dt="r8">3328130</Frequency><Timestamp dt:dt="r8">73673601130</Timestamp><Current dt:dt="…	75.026	2204970	2201470	2204970	2201451	1	right	659832689	07-17-2017	18:07:05	16:07:05	female	70935	37385	-1	37364	106295	70948	-1	70935	412734	404597	-1	404584	3				2	1	1	phaseINVFAce	phaseXPface	10	NM03	447017	446717	447017	446710	d	446710	445157	446710	445150	1553
GofDak_1024-768_new	17	3	21	<?xml version="1.0"?>\n<Clock xmlns:dt="urn:schemas-microsoft-com:datatypes"><Description dt:dt="string">E-Prime Primary Realtime Clock</Description><StartTime><Timestamp dt:dt="int">0</Timestamp><DateUtc dt:dt="string">2017-07-17T16:07:05Z</DateUtc></StartTime><FrequencyChanges><FrequencyChange><Frequency dt:dt="r8">3328130</Frequency><Timestamp dt:dt="r8">73673601130</Timestamp><Current dt:dt="…	75.026	2204970	2201470	2204970	2201451	1	right	659832689	07-17-2017	18:07:05	16:07:05	female	70935	37385	-1	37364	106295	70948	-1	70935	412734	404597	-1	404584	3				2	1	1	phaseINVFAce	phaseXPface	11	NF02	450402	450102	450402	450093	d	450093	448436	450093	448422	1657
GofDak_1024-768_new	17	3	21	<?xml version="1.0"?>\n<Clock xmlns:dt="urn:schemas-microsoft-com:datatypes"><Description dt:dt="string">E-Prime Primary Realtime Clock</Description><StartTime><Timestamp dt:dt="int">0</Timestamp><DateUtc dt:dt="string">2017-07-17T16:07:05Z</DateUtc></StartTime><FrequencyChanges><FrequencyChange><Frequency dt:dt="r8">3328130</Frequency><Timestamp dt:dt="r8">73673601130</Timestamp><Current dt:dt="…	75.026	2204970	2201470	2204970	2201451	1	right	659832689	07-17-2017	18:07:05	16:07:05	female	70935	37385	-1	37364	106295	70948	-1	70935	412734	404597	-1	404584	3				2	1	1	phaseINVFAce	phaseXPface	12	NF02	453775	453475	453775	453469	l	453469	451715	453469	451710	1754
GofDak_1024-768_new	17	3	21	<?xml version="1.0"?>\n<Clock xmlns:dt="urn:schemas-microsoft-com:datatypes"><Description dt:dt="string">E-Prime Primary Realtime Clock</Description><StartTime><Timestamp dt:dt="int">0</Timestamp><DateUtc dt:dt="string">2017-07-17T16:07:05Z</DateUtc></StartTime><FrequencyChanges><FrequencyChange><Frequency dt:dt="r8">3328130</Frequency><Timestamp dt:dt="r8">73673601130</Timestamp><Current dt:dt="…	75.026	2204970	2201470	2204970	2201451	1	right	659832689	07-17-2017	18:07:05	16:07:05	female	70935	37385	-1	37364	106295	70948	-1	70935	412734	404597	-1	404584	3				2	1	1	phaseINVFAce	phaseXPface	13	NM13	457147	456847	457147	456841	d	456841	454887	456841	454878	1954
GofDak_1024-768_new	17	3	21	<?xml version="1.0"?>\n<Clock xmlns:dt="urn:schemas-microsoft-com:datatypes"><Description dt:dt="string">E-Prime Primary Realtime Clock</Description><StartTime><Timestamp dt:dt="int">0</Timestamp><DateUtc dt:dt="string">2017-07-17T16:07:05Z</DateUtc></StartTime><FrequencyChanges><FrequencyChange><Frequency dt:dt="r8">3328130</Frequency><Timestamp dt:dt="r8">73673601130</Timestamp><Current dt:dt="…	75.026	2204970	2201470	2204970	2201451	1	right	659832689	07-17-2017	18:07:05	16:07:05	female	70935	37385	-1	37364	106295	70948	-1	70935	412734	404597	-1	404584	3				2	1	1	phaseINVFAce	phaseXPface	14	NM02	460372	460072	460372	460062	d	460062	458513	460062	458502	1549
GofDak_1024-768_new	17	3	21	<?xml version="1.0"?>\n<Clock xmlns:dt="urn:schemas-microsoft-com:datatypes"><Description dt:dt="string">E-Prime Primary Realtime Clock</Description><StartTime><Timestamp dt:dt="int">0</Timestamp><DateUtc dt:dt="string">2017-07-17T16:07:05Z</DateUtc></StartTime><FrequencyChanges><FrequencyChange><Frequency dt:dt="r8">3328130</Frequency><Timestamp dt:dt="r8">73673601130</Timestamp><Current dt:dt="…	75.026	2204970	2201470	2204970	2201451	1	right	659832689	07-17-2017	18:07:05	16:07:05	female	70935	37385	-1	37364	106295	70948	-1	70935	412734	404597	-1	404584	3				2	1	1	phaseINVFAce	phaseXPface	15	NM09	463305	463005	463305	462995	l	462995	461445	462995	461430	1550
GofDak_1024-768_new	17	3	21	<?xml version="1.0"?>\n<Clock xmlns:dt="urn:schemas-microsoft-com:datatypes"><Description dt:dt="string">E-Prime Primary Realtime Clock</Description><StartTime><Timestamp dt:dt="int">0</Timestamp><DateUtc dt:dt="string">2017-07-17T16:07:05Z</DateUtc></StartTime><FrequencyChanges><FrequencyChange><Frequency dt:dt="r8">3328130</Frequency><Timestamp dt:dt="r8">73673601130</Timestamp><Current dt:dt="…	75.026	2204970	2201470	2204970	2201451	1	right	659832689	07-17-2017	18:07:05	16:07:05	female	70935	37385	-1	37364	106295	70948	-1	70935	412734	404597	-1	404584	3				2	1	1	phaseINVFAce	phaseXPface	16	NM09	466757	466457	466757	466442	d	466442	464671	466442	464654	1771
GofDak_1024-768_new	17	3	21	<?xml version="1.0"?>\n<Clock xmlns:dt="urn:schemas-microsoft-com:datatypes"><Description dt:dt="string">E-Prime Primary Realtime Clock</Description><StartTime><Timestamp dt:dt="int">0</Timestamp><DateUtc dt:dt="string">2017-07-17T16:07:05Z</DateUtc></StartTime><FrequencyChanges><FrequencyChange><Frequency dt:dt="r8">3328130</Frequency><Timestamp dt:dt="r8">73673601130</Timestamp><Current dt:dt="…	75.026	2204970	2201470	2204970	2201451	1	right	659832689	07-17-2017	18:07:05	16:07:05	female	70935	37385	-1	37364	106295	70948	-1	70935	412734	404597	-1	404584	3				2	1	1	phaseINVFAce	phaseXPface	17	NF11	470196	469896	470196	469885	d	469885	468350	469885	468342	1535
GofDak_1024-768_new	17	3	21	<?xml version="1.0"?>\n<Clock xmlns:dt="urn:schemas-microsoft-com:datatypes"><Description dt:dt="string">E-Prime Primary Realtime Clock</Description><StartTime><Timestamp dt:dt="int">0</Timestamp><DateUtc dt:dt="string">2017-07-17T16:07:05Z</DateUtc></StartTime><FrequencyChanges><FrequencyChange><Frequency dt:dt="r8">3328130</Frequency><Timestamp dt:dt="r8">73673601130</Timestamp><Current dt:dt="…	75.026	2204970	2201470	2204970	2201451	1	right	659832689	07-17-2017	18:07:05	16:07:05	female	70935	37385	-1	37364	106295	70948	-1	70935	412734	404597	-1	404584	3				2	1	1	phaseINVFAce	phaseXPface	18	NF105	473235	472935	473235	472927	l	472927	471282	472927	471270	1645
GofDak_1024-768_new	17	3	21	<?xml version="1.0"?>\n<Clock xmlns:dt="urn:schemas-microsoft-com:datatypes"><Description dt:dt="string">E-Prime Primary Realtime Clock</Description><StartTime><Timestamp dt:dt="int">0</Timestamp><DateUtc dt:dt="string">2017-07-17T16:07:05Z</DateUtc></StartTime><FrequencyChanges><FrequencyChange><Frequency dt:dt="r8">3328130</Frequency><Timestamp dt:dt="r8">73673601130</Timestamp><Current dt:dt="…	75.026	2204970	2201470	2204970	2201451	1	right	659832689	07-17-2017	18:07:05	16:07:05	female	70935	37385	-1	37364	106295	70948	-1	70935	412734	404597	-1	404584	3				2	1	1	phaseINVFAce	phaseXPface	19	NF06	476740	476440	476740	476431	d	476431	474454	476431	474438	1977
GofDak_1024-768_new	17	3	21	<?xml version="1.0"?>\n<Clock xmlns:dt="urn:schemas-microsoft-com:datatypes"><Description dt:dt="string">E-Prime Primary Realtime Clock</Description><StartTime><Timestamp dt:dt="int">0</Timestamp><DateUtc dt:dt="string">2017-07-17T16:07:05Z</DateUtc></StartTime><FrequencyChanges><FrequencyChange><Frequency dt:dt="r8">3328130</Frequency><Timestamp dt:dt="r8">73673601130</Timestamp><Current dt:dt="…	75.026	2204970	2201470	2204970	2201451	1	right	659832689	07-17-2017	18:07:05	16:07:05	female	70935	37385	-1	37364	106295	70948	-1	70935	412734	404597	-1	404584	3				2	1	1	phaseINVFAce	phaseXPface	20	NM04	480646	480346	480646	480335	l	480335	478640	480335	478630	1695
GofDak_1024-768_new	17	3	21	<?xml version="1.0"?>\n<Clock xmlns:dt="urn:schemas-microsoft-com:datatypes"><Description dt:dt="string">E-Prime Primary Realtime Clock</Description><StartTime><Timestamp dt:dt="int">0</Timestamp><DateUtc dt:dt="string">2017-07-17T16:07:05Z</DateUtc></StartTime><FrequencyChanges><FrequencyChange><Frequency dt:dt="r8">3328130</Frequency><Timestamp dt:dt="r8">73673601130</Timestamp><Current dt:dt="…	75.026	2204970	2201470	2204970	2201451	1	right	659832689	07-17-2017	18:07:05	16:07:05	female	70935	37385	-1	37364	106295	70948	-1	70935	412734	404597	-1	404584	4				1	1	2	phaseUPFAce	phaseXPface	1	NF01	483885	483585	483885	483571	d	483571	481799	483571	481790	1772
GofDak_1024-768_new	17	3	21	<?xml version="1.0"?>\n<Clock xmlns:dt="urn:schemas-microsoft-com:datatypes"><Description dt:dt="string">E-Prime Primary Realtime Clock</Description><StartTime><Timestamp dt:dt="int">0</Timestamp><DateUtc dt:dt="string">2017-07-17T16:07:05Z</DateUtc></StartTime><FrequencyChanges><FrequencyChange><Frequency dt:dt="r8">3328130</Frequency><Timestamp dt:dt="r8">73673601130</Timestamp><Current dt:dt="…	75.026	2204970	2201470	2204970	2201451	1	right	659832689	07-17-2017	18:07:05	16:07:05	female	70935	37385	-1	37364	106295	70948	-1	70935	412734	404597	-1	404584	4				1	1	2	phaseUPFAce	phaseXPface	2	NF27	487377	487077	487377	487068	l	487068	485384	487068	485374	1684
GofDak_1024-768_new	17	3	21	<?xml version="1.0"?>\n<Clock xmlns:dt="urn:schemas-microsoft-com:datatypes"><Description dt:dt="string">E-Prime Primary Realtime Clock</Description><StartTime><Timestamp dt:dt="int">0</Timestamp><DateUtc dt:dt="string">2017-07-17T16:07:05Z</DateUtc></StartTime><FrequencyChanges><FrequencyChange><Frequency dt:dt="r8">3328130</Frequency><Timestamp dt:dt="r8">73673601130</Timestamp><Current dt:dt="…	75.026	2204970	2201470	2204970	2201451	1	right	659832689	07-17-2017	18:07:05	16:07:05	female	70935	37385	-1	37364	106295	70948	-1	70935	412734	404597	-1	404584	4				1	1	2	phaseUPFAce	phaseXPface	3	NM08	491016	490716	491016	490711	d	490711	488716	490711	488710	1995
GofDak_1024-768_new	17	3	21	<?xml version="1.0"?>\n<Clock xmlns:dt="urn:schemas-microsoft-com:datatypes"><Description dt:dt="string">E-Prime Primary Realtime Clock</Description><StartTime><Timestamp dt:dt="int">0</Timestamp><DateUtc dt:dt="string">2017-07-17T16:07:05Z</DateUtc></StartTime><FrequencyChanges><FrequencyChange><Frequency dt:dt="r8">3328130</Frequency><Timestamp dt:dt="r8">73673601130</Timestamp><Current dt:dt="…	75.026	2204970	2201470	2204970	2201451	1	right	659832689	07-17-2017	18:07:05	16:07:05	female	70935	37385	-1	37364	106295	70948	-1	70935	412734	404597	-1	404584	4				1	1	2	phaseUPFAce	phaseXPface	4	NM21	494628	494328	494628	494317	l	494317	492808	494317	492798	1509
GofDak_1024-768_new	17	3	21	<?xml version="1.0"?>\n<Clock xmlns:dt="urn:schemas-microsoft-com:datatypes"><Description dt:dt="string">E-Prime Primary Realtime Clock</Description><StartTime><Timestamp dt:dt="int">0</Timestamp><DateUtc dt:dt="string">2017-07-17T16:07:05Z</DateUtc></StartTime><FrequencyChanges><FrequencyChange><Frequency dt:dt="r8">3328130</Frequency><Timestamp dt:dt="r8">73673601130</Timestamp><Current dt:dt="…	75.026	2204970	2201470	2204970	2201451	1	right	659832689	07-17-2017	18:07:05	16:07:05	female	70935	37385	-1	37364	106295	70948	-1	70935	412734	404597	-1	404584	4				1	1	2	phaseUPFAce	phaseXPface	5	NM13	498426	498126	498426	498112	l	498112	496154	498112	496142	1958
GofDak_1024-768_new	17	3	21	<?xml version="1.0"?>\n<Clock xmlns:dt="urn:schemas-microsoft-com:datatypes"><Description dt:dt="string">E-Prime Primary Realtime Clock</Description><StartTime><Timestamp dt:dt="int">0</Timestamp><DateUtc dt:dt="string">2017-07-17T16:07:05Z</DateUtc></StartTime><FrequencyChanges><FrequencyChange><Frequency dt:dt="r8">3328130</Frequency><Timestamp dt:dt="r8">73673601130</Timestamp><Current dt:dt="…	75.026	2204970	2201470	2204970	2201451	1	right	659832689	07-17-2017	18:07:05	16:07:05	female	70935	37385	-1	37364	106295	70948	-1	70935	412734	404597	-1	404584	4				1	1	2	phaseUPFAce	phaseXPface	6	NF09	501852	501552	501852	501549	l	501549	499579	501549	499566	1970
GofDak_1024-768_new	17	3	21	<?xml version="1.0"?>\n<Clock xmlns:dt="urn:schemas-microsoft-com:datatypes"><Description dt:dt="string">E-Prime Primary Realtime Clock</Description><StartTime><Timestamp dt:dt="int">0</Timestamp><DateUtc dt:dt="string">2017-07-17T16:07:05Z</DateUtc></StartTime><FrequencyChanges><FrequencyChange><Frequency dt:dt="r8">3328130</Frequency><Timestamp dt:dt="r8">73673601130</Timestamp><Current dt:dt="…	75.026	2204970	2201470	2204970	2201451	1	right	659832689	07-17-2017	18:07:05	16:07:05	female	70935	37385	-1	37364	106295	70948	-1	70935	412734	404597	-1	404584	4				1	1	2	phaseUPFAce	phaseXPface	7	NF09	504931	504631	504931	504621	l	504621	502992	504621	502974	1629
GofDak_1024-768_new	17	3	21	<?xml version="1.0"?>\n<Clock xmlns:dt="urn:schemas-microsoft-com:datatypes"><Description dt:dt="string">E-Prime Primary Realtime Clock</Description><StartTime><Timestamp dt:dt="int">0</Timestamp><DateUtc dt:dt="string">2017-07-17T16:07:05Z</DateUtc></StartTime><FrequencyChanges><FrequencyChange><Frequency dt:dt="r8">3328130</Frequency><Timestamp dt:dt="r8">73673601130</Timestamp><Current dt:dt="…	75.026	2204970	2201470	2204970	2201451	1	right	659832689	07-17-2017	18:07:05	16:07:05	female	70935	37385	-1	37364	106295	70948	-1	70935	412734	404597	-1	404584	4				1	1	2	phaseUPFAce	phaseXPface	8	NF02	508796	508496	508796	508486	d	508486	506524	508486	506518	1962
GofDak_1024-768_new	17	3	21	<?xml version="1.0"?>\n<Clock xmlns:dt="urn:schemas-microsoft-com:datatypes"><Description dt:dt="string">E-Prime Primary Realtime Clock</Description><StartTime><Timestamp dt:dt="int">0</Timestamp><DateUtc dt:dt="string">2017-07-17T16:07:05Z</DateUtc></StartTime><FrequencyChanges><FrequencyChange><Frequency dt:dt="r8">3328130</Frequency><Timestamp dt:dt="r8">73673601130</Timestamp><Current dt:dt="…	75.026	2204970	2201470	2204970	2201451	1	right	659832689	07-17-2017	18:07:05	16:07:05	female	70935	37385	-1	37364	106295	70948	-1	70935	412734	404597	-1	404584	4				1	1	2	phaseUPFAce	phaseXPface	9	NM13	512195	511895	512195	511885	l	511885	510203	511885	510198	1682
GofDak_1024-768_new	17	3	21	<?xml version="1.0"?>\n<Clock xmlns:dt="urn:schemas-microsoft-com:datatypes"><Description dt:dt="string">E-Prime Primary Realtime Clock</Description><StartTime><Timestamp dt:dt="int">0</Timestamp><DateUtc dt:dt="string">2017-07-17T16:07:05Z</DateUtc></StartTime><FrequencyChanges><FrequencyChange><Frequency dt:dt="r8">3328130</Frequency><Timestamp dt:dt="r8">73673601130</Timestamp><Current dt:dt="…	75.026	2204970	2201470	2204970	2201451	1	right	659832689	07-17-2017	18:07:05	16:07:05	female	70935	37385	-1	37364	106295	70948	-1	70935	412734	404597	-1	404584	4				1	1	2	phaseUPFAce	phaseXPface	10	NF106	515541	515241	515541	515225	l	515225	513241	515225	513230	1984
GofDak_1024-768_new	17	3	21	<?xml version="1.0"?>\n<Clock xmlns:dt="urn:schemas-microsoft-com:datatypes"><Description dt:dt="string">E-Prime Primary Realtime Clock</Description><StartTime><Timestamp dt:dt="int">0</Timestamp><DateUtc dt:dt="string">2017-07-17T16:07:05Z</DateUtc></StartTime><FrequencyChanges><FrequencyChange><Frequency dt:dt="r8">3328130</Frequency><Timestamp dt:dt="r8">73673601130</Timestamp><Current dt:dt="…	75.026	2204970	2201470	2204970	2201451	1	right	659832689	07-17-2017	18:07:05	16:07:05	female	70935	37385	-1	37364	106295	70948	-1	70935	412734	404597	-1	404584	4				1	1	2	phaseUPFAce	phaseXPface	11	NM08	518780	518480	518780	518469	d	518469	516667	518469	516662	1802
GofDak_1024-768_new	17	3	21	<?xml version="1.0"?>\n<Clock xmlns:dt="urn:schemas-microsoft-com:datatypes"><Description dt:dt="string">E-Prime Primary Realtime Clock</Description><StartTime><Timestamp dt:dt="int">0</Timestamp><DateUtc dt:dt="string">2017-07-17T16:07:05Z</DateUtc></StartTime><FrequencyChanges><FrequencyChange><Frequency dt:dt="r8">3328130</Frequency><Timestamp dt:dt="r8">73673601130</Timestamp><Current dt:dt="…	75.026	2204970	2201470	2204970	2201451	1	right	659832689	07-17-2017	18:07:05	16:07:05	female	70935	37385	-1	37364	106295	70948	-1	70935	412734	404597	-1	404584	4				1	1	2	phaseUPFAce	phaseXPface	12	NM10	522232	521932	522232	521927	d	521927	520292	521927	520278	1635
GofDak_1024-768_new	17	3	21	<?xml version="1.0"?>\n<Clock xmlns:dt="urn:schemas-microsoft-com:datatypes"><Description dt:dt="string">E-Prime Primary Realtime Clock</Description><StartTime><Timestamp dt:dt="int">0</Timestamp><DateUtc dt:dt="string">2017-07-17T16:07:05Z</DateUtc></StartTime><FrequencyChanges><FrequencyChange><Frequency dt:dt="r8">3328130</Frequency><Timestamp dt:dt="r8">73673601130</Timestamp><Current dt:dt="…	75.026	2204970	2201470	2204970	2201451	1	right	659832689	07-17-2017	18:07:05	16:07:05	female	70935	37385	-1	37364	106295	70948	-1	70935	412734	404597	-1	404584	4				1	1	2	phaseUPFAce	phaseXPface	13	NM101	525671	525371	525671	525356	d	525356	523451	525356	523446	1905
GofDak_1024-768_new	17	3	21	<?xml version="1.0"?>\n<Clock xmlns:dt="urn:schemas-microsoft-com:datatypes"><Description dt:dt="string">E-Prime Primary Realtime Clock</Description><StartTime><Timestamp dt:dt="int">0</Timestamp><DateUtc dt:dt="string">2017-07-17T16:07:05Z</DateUtc></StartTime><FrequencyChanges><FrequencyChange><Frequency dt:dt="r8">3328130</Frequency><Timestamp dt:dt="r8">73673601130</Timestamp><Current dt:dt="…	75.026	2204970	2201470	2204970	2201451	1	right	659832689	07-17-2017	18:07:05	16:07:05	female	70935	37385	-1	37364	106295	70948	-1	70935	412734	404597	-1	404584	4				1	1	2	phaseUPFAce	phaseXPface	14	NF04	529150	528850	529150	528843	d	528843	527210	528843	527198	1633
GofDak_1024-768_new	17	3	21	<?xml version="1.0"?>\n<Clock xmlns:dt="urn:schemas-microsoft-com:datatypes"><Description dt:dt="string">E-Prime Primary Realtime Clock</Description><StartTime><Timestamp dt:dt="int">0</Timestamp><DateUtc dt:dt="string">2017-07-17T16:07:05Z</DateUtc></StartTime><FrequencyChanges><FrequencyChange><Frequency dt:dt="r8">3328130</Frequency><Timestamp dt:dt="r8">73673601130</Timestamp><Current dt:dt="…	75.026	2204970	2201470	2204970	2201451	1	right	659832689	07-17-2017	18:07:05	16:07:05	female	70935	37385	-1	37364	106295	70948	-1	70935	412734	404597	-1	404584	4				1	1	2	phaseUPFAce	phaseXPface	15	NF09	532655	532355	532655	532352	l	532352	530596	532352	530590	1756
GofDak_1024-768_new	17	3	21	<?xml version="1.0"?>\n<Clock xmlns:dt="urn:schemas-microsoft-com:datatypes"><Description dt:dt="string">E-Prime Primary Realtime Clock</Description><StartTime><Timestamp dt:dt="int">0</Timestamp><DateUtc dt:dt="string">2017-07-17T16:07:05Z</DateUtc></StartTime><FrequencyChanges><FrequencyChange><Frequency dt:dt="r8">3328130</Frequency><Timestamp dt:dt="r8">73673601130</Timestamp><Current dt:dt="…	75.026	2204970	2201470	2204970	2201451	1	right	659832689	07-17-2017	18:07:05	16:07:05	female	70935	37385	-1	37364	106295	70948	-1	70935	412734	404597	-1	404584	4				1	1	2	phaseUPFAce	phaseXPface	16	NM21	535681	535381	535681	535365	d	535365	533715	535365	533702	1650
GofDak_1024-768_new	17	3	21	<?xml version="1.0"?>\n<Clock xmlns:dt="urn:schemas-microsoft-com:datatypes"><Description dt:dt="string">E-Prime Primary Realtime Clock</Description><StartTime><Timestamp dt:dt="int">0</Timestamp><DateUtc dt:dt="string">2017-07-17T16:07:05Z</DateUtc></StartTime><FrequencyChanges><FrequencyChange><Frequency dt:dt="r8">3328130</Frequency><Timestamp dt:dt="r8">73673601130</Timestamp><Current dt:dt="…	75.026	2204970	2201470	2204970	2201451	1	right	659832689	07-17-2017	18:07:05	16:07:05	female	70935	37385	-1	37364	106295	70948	-1	70935	412734	404597	-1	404584	4				1	1	2	phaseUPFAce	phaseXPface	17	NM09	539253	538953	539253	538938	l	538938	536940	538938	536934	1998
GofDak_1024-768_new	17	3	21	<?xml version="1.0"?>\n<Clock xmlns:dt="urn:schemas-microsoft-com:datatypes"><Description dt:dt="string">E-Prime Primary Realtime Clock</Description><StartTime><Timestamp dt:dt="int">0</Timestamp><DateUtc dt:dt="string">2017-07-17T16:07:05Z</DateUtc></StartTime><FrequencyChanges><FrequencyChange><Frequency dt:dt="r8">3328130</Frequency><Timestamp dt:dt="r8">73673601130</Timestamp><Current dt:dt="…	75.026	2204970	2201470	2204970	2201451	1	right	659832689	07-17-2017	18:07:05	16:07:05	female	70935	37385	-1	37364	106295	70948	-1	70935	412734	404597	-1	404584	4				1	1	2	phaseUPFAce	phaseXPface	18	NM05	542319	542019	542319	542015	d	542015	540419	542015	540414	1596
GofDak_1024-768_new	17	3	21	<?xml version="1.0"?>\n<Clock xmlns:dt="urn:schemas-microsoft-com:datatypes"><Description dt:dt="string">E-Prime Primary Realtime Clock</Description><StartTime><Timestamp dt:dt="int">0</Timestamp><DateUtc dt:dt="string">2017-07-17T16:07:05Z</DateUtc></StartTime><FrequencyChanges><FrequencyChange><Frequency dt:dt="r8">3328130</Frequency><Timestamp dt:dt="r8">73673601130</Timestamp><Current dt:dt="…	75.026	2204970	2201470	2204970	2201451	1	right	659832689	07-17-2017	18:07:05	16:07:05	female	70935	37385	-1	37364	106295	70948	-1	70935	412734	404597	-1	404584	4				1	1	2	phaseUPFAce	phaseXPface	19	NM02	545611	545311	545611	545305	d	545305	543525	545305	543510	1780
GofDak_1024-768_new	17	3	21	<?xml version="1.0"?>\n<Clock xmlns:dt="urn:schemas-microsoft-com:datatypes"><Description dt:dt="string">E-Prime Primary Realtime Clock</Description><StartTime><Timestamp dt:dt="int">0</Timestamp><DateUtc dt:dt="string">2017-07-17T16:07:05Z</DateUtc></StartTime><FrequencyChanges><FrequencyChange><Frequency dt:dt="r8">3328130</Frequency><Timestamp dt:dt="r8">73673601130</Timestamp><Current dt:dt="…	75.026	2204970	2201470	2204970	2201451	1	right	659832689	07-17-2017	18:07:05	16:07:05	female	70935	37385	-1	37364	106295	70948	-1	70935	412734	404597	-1	404584	4				1	1	2	phaseUPFAce	phaseXPface	20	NF01	548890	548590	548890	548586	d	548586	546937	548586	546926	1649
GofDak_1024-768_new	17	3	21	<?xml version="1.0"?>\n<Clock xmlns:dt="urn:schemas-microsoft-com:datatypes"><Description dt:dt="string">E-Prime Primary Realtime Clock</Description><StartTime><Timestamp dt:dt="int">0</Timestamp><DateUtc dt:dt="string">2017-07-17T16:07:05Z</DateUtc></StartTime><FrequencyChanges><FrequencyChange><Frequency dt:dt="r8">3328130</Frequency><Timestamp dt:dt="r8">73673601130</Timestamp><Current dt:dt="…	75.026	2204970	2201470	2204970	2201451	1	right	659832689	07-17-2017	18:07:05	16:07:05	female	70935	37385	-1	37364	106295	70948	-1	70935	412734	404597	-1	404584	5				1	2	3	phaseUPFAce	phaseXPface	1	NF02	552155	551855	552155	551845	d	551845	550229	551845	550222	1616
GofDak_1024-768_new	17	3	21	<?xml version="1.0"?>\n<Clock xmlns:dt="urn:schemas-microsoft-com:datatypes"><Description dt:dt="string">E-Prime Primary Realtime Clock</Description><StartTime><Timestamp dt:dt="int">0</Timestamp><DateUtc dt:dt="string">2017-07-17T16:07:05Z</DateUtc></StartTime><FrequencyChanges><FrequencyChange><Frequency dt:dt="r8">3328130</Frequency><Timestamp dt:dt="r8">73673601130</Timestamp><Current dt:dt="…	75.026	2204970	2201470	2204970	2201451	1	right	659832689	07-17-2017	18:07:05	16:07:05	female	70935	37385	-1	37364	106295	70948	-1	70935	412734	404597	-1	404584	5				1	2	3	phaseUPFAce	phaseXPface	2	NM10	555301	555001	555301	554994	d	554994	553322	554994	553310	1672
GofDak_1024-768_new	17	3	21	<?xml version="1.0"?>\n<Clock xmlns:dt="urn:schemas-microsoft-com:datatypes"><Description dt:dt="string">E-Prime Primary Realtime Clock</Description><StartTime><Timestamp dt:dt="int">0</Timestamp><DateUtc dt:dt="string">2017-07-17T16:07:05Z</DateUtc></StartTime><FrequencyChanges><FrequencyChange><Frequency dt:dt="r8">3328130</Frequency><Timestamp dt:dt="r8">73673601130</Timestamp><Current dt:dt="…	75.026	2204970	2201470	2204970	2201451	1	right	659832689	07-17-2017	18:07:05	16:07:05	female	70935	37385	-1	37364	106295	70948	-1	70935	412734	404597	-1	404584	5				1	2	3	phaseUPFAce	phaseXPface	3	NF109	558780	558480	558780	558466	l	558466	556574	558466	556558	1892
GofDak_1024-768_new	17	3	21	<?xml version="1.0"?>\n<Clock xmlns:dt="urn:schemas-microsoft-com:datatypes"><Description dt:dt="string">E-Prime Primary Realtime Clock</Description><StartTime><Timestamp dt:dt="int">0</Timestamp><DateUtc dt:dt="string">2017-07-17T16:07:05Z</DateUtc></StartTime><FrequencyChanges><FrequencyChange><Frequency dt:dt="r8">3328130</Frequency><Timestamp dt:dt="r8">73673601130</Timestamp><Current dt:dt="…	75.026	2204970	2201470	2204970	2201451	1	right	659832689	07-17-2017	18:07:05	16:07:05	female	70935	37385	-1	37364	106295	70948	-1	70935	412734	404597	-1	404584	5				1	2	3	phaseUPFAce	phaseXPface	4	NM101	562152	561852	562152	561841	l	561841	559919	561841	559910	1922
GofDak_1024-768_new	17	3	21	<?xml version="1.0"?>\n<Clock xmlns:dt="urn:schemas-microsoft-com:datatypes"><Description dt:dt="string">E-Prime Primary Realtime Clock</Description><StartTime><Timestamp dt:dt="int">0</Timestamp><DateUtc dt:dt="string">2017-07-17T16:07:05Z</DateUtc></StartTime><FrequencyChanges><FrequencyChange><Frequency dt:dt="r8">3328130</Frequency><Timestamp dt:dt="r8">73673601130</Timestamp><Current dt:dt="…	75.026	2204970	2201470	2204970	2201451	1	right	659832689	07-17-2017	18:07:05	16:07:05	female	70935	37385	-1	37364	106295	70948	-1	70935	412734	404597	-1	404584	5				1	2	3	phaseUPFAce	phaseXPface	5	NM10	565498	565198	565498	565187	l	565187	563278	565187	563270	1909
GofDak_1024-768_new	17	3	21	<?xml version="1.0"?>\n<Clock xmlns:dt="urn:schemas-microsoft-com:datatypes"><Description dt:dt="string">E-Prime Primary Realtime Clock</Description><StartTime><Timestamp dt:dt="int">0</Timestamp><DateUtc dt:dt="string">2017-07-17T16:07:05Z</DateUtc></StartTime><FrequencyChanges><FrequencyChange><Frequency dt:dt="r8">3328130</Frequency><Timestamp dt:dt="r8">73673601130</Timestamp><Current dt:dt="…	75.026	2204970	2201470	2204970	2201451	1	right	659832689	07-17-2017	18:07:05	16:07:05	female	70935	37385	-1	37364	106295	70948	-1	70935	412734	404597	-1	404584	5				1	2	3	phaseUPFAce	phaseXPface	6	NF27	569163	568863	569163	568848	d	568848	567144	568848	567134	1704
GofDak_1024-768_new	17	3	21	<?xml version="1.0"?>\n<Clock xmlns:dt="urn:schemas-microsoft-com:datatypes"><Description dt:dt="string">E-Prime Primary Realtime Clock</Description><StartTime><Timestamp dt:dt="int">0</Timestamp><DateUtc dt:dt="string">2017-07-17T16:07:05Z</DateUtc></StartTime><FrequencyChanges><FrequencyChange><Frequency dt:dt="r8">3328130</Frequency><Timestamp dt:dt="r8">73673601130</Timestamp><Current dt:dt="…	75.026	2204970	2201470	2204970	2201451	1	right	659832689	07-17-2017	18:07:05	16:07:05	female	70935	37385	-1	37364	106295	70948	-1	70935	412734	404597	-1	404584	5				1	2	3	phaseUPFAce	phaseXPface	7	NF105	572389	572089	572389	572081	l	572081	570356	572081	570342	1725
GofDak_1024-768_new	17	3	21	<?xml version="1.0"?>\n<Clock xmlns:dt="urn:schemas-microsoft-com:datatypes"><Description dt:dt="string">E-Prime Primary Realtime Clock</Description><StartTime><Timestamp dt:dt="int">0</Timestamp><DateUtc dt:dt="string">2017-07-17T16:07:05Z</DateUtc></StartTime><FrequencyChanges><FrequencyChange><Frequency dt:dt="r8">3328130</Frequency><Timestamp dt:dt="r8">73673601130</Timestamp><Current dt:dt="…	75.026	2204970	2201470	2204970	2201451	1	right	659832689	07-17-2017	18:07:05	16:07:05	female	70935	37385	-1	37364	106295	70948	-1	70935	412734	404597	-1	404584	5				1	2	3	phaseUPFAce	phaseXPface	8	NM101	575654	575354	575654	575347	d	575347	573635	575347	573630	1712
GofDak_1024-768_new	17	3	21	<?xml version="1.0"?>\n<Clock xmlns:dt="urn:schemas-microsoft-com:datatypes"><Description dt:dt="string">E-Prime Primary Realtime Clock</Description><StartTime><Timestamp dt:dt="int">0</Timestamp><DateUtc dt:dt="string">2017-07-17T16:07:05Z</DateUtc></StartTime><FrequencyChanges><FrequencyChange><Frequency dt:dt="r8">3328130</Frequency><Timestamp dt:dt="r8">73673601130</Timestamp><Current dt:dt="…	75.026	2204970	2201470	2204970	2201451	1	right	659832689	07-17-2017	18:07:05	16:07:05	female	70935	37385	-1	37364	106295	70948	-1	70935	412734	404597	-1	404584	5				1	2	3	phaseUPFAce	phaseXPface	9	NM02	579186	578886	579186	578883	l	578883	576887	578883	576870	1996
GofDak_1024-768_new	17	3	21	<?xml version="1.0"?>\n<Clock xmlns:dt="urn:schemas-microsoft-com:datatypes"><Description dt:dt="string">E-Prime Primary Realtime Clock</Description><StartTime><Timestamp dt:dt="int">0</Timestamp><DateUtc dt:dt="string">2017-07-17T16:07:05Z</DateUtc></StartTime><FrequencyChanges><FrequencyChange><Frequency dt:dt="r8">3328130</Frequency><Timestamp dt:dt="r8">73673601130</Timestamp><Current dt:dt="…	75.026	2204970	2201470	2204970	2201451	1	right	659832689	07-17-2017	18:07:05	16:07:05	female	70935	37385	-1	37364	106295	70948	-1	70935	412734	404597	-1	404584	5				1	2	3	phaseUPFAce	phaseXPface	10	NF06	582519	582219	582519	582216	d	582216	580286	582216	580278	1930
GofDak_1024-768_new	17	3	21	<?xml version="1.0"?>\n<Clock xmlns:dt="urn:schemas-microsoft-com:datatypes"><Description dt:dt="string">E-Prime Primary Realtime Clock</Description><StartTime><Timestamp dt:dt="int">0</Timestamp><DateUtc dt:dt="string">2017-07-17T16:07:05Z</DateUtc></StartTime><FrequencyChanges><FrequencyChange><Frequency dt:dt="r8">3328130</Frequency><Timestamp dt:dt="r8">73673601130</Timestamp><Current dt:dt="…	75.026	2204970	2201470	2204970	2201451	1	right	659832689	07-17-2017	18:07:05	16:07:05	female	70935	37385	-1	37364	106295	70948	-1	70935	412734	404597	-1	404584	5				1	2	3	phaseUPFAce	phaseXPface	11	NF11	586024	585724	586024	585715	l	585715	583765	585715	583758	1950
GofDak_1024-768_new	17	3	21	<?xml version="1.0"?>\n<Clock xmlns:dt="urn:schemas-microsoft-com:datatypes"><Description dt:dt="string">E-Prime Primary Realtime Clock</Description><StartTime><Timestamp dt:dt="int">0</Timestamp><DateUtc dt:dt="string">2017-07-17T16:07:05Z</DateUtc></StartTime><FrequencyChanges><FrequencyChange><Frequency dt:dt="r8">3328130</Frequency><Timestamp dt:dt="r8">73673601130</Timestamp><Current dt:dt="…	75.026	2204970	2201470	2204970	2201451	1	right	659832689	07-17-2017	18:07:05	16:07:05	female	70935	37385	-1	37364	106295	70948	-1	70935	412734	404597	-1	404584	5				1	2	3	phaseUPFAce	phaseXPface	12	NF01	589290	588990	589290	588977	d	588977	587110	588977	587102	1867
GofDak_1024-768_new	17	3	21	<?xml version="1.0"?>\n<Clock xmlns:dt="urn:schemas-microsoft-com:datatypes"><Description dt:dt="string">E-Prime Primary Realtime Clock</Description><StartTime><Timestamp dt:dt="int">0</Timestamp><DateUtc dt:dt="string">2017-07-17T16:07:05Z</DateUtc></StartTime><FrequencyChanges><FrequencyChange><Frequency dt:dt="r8">3328130</Frequency><Timestamp dt:dt="r8">73673601130</Timestamp><Current dt:dt="…	75.026	2204970	2201470	2204970	2201451	1	right	659832689	07-17-2017	18:07:05	16:07:05	female	70935	37385	-1	37364	106295	70948	-1	70935	412734	404597	-1	404584	5				1	2	3	phaseUPFAce	phaseXPface	13	NF01	592395	592095	592395	592091	d	592091	590403	592091	590390	1688
GofDak_1024-768_new	17	3	21	<?xml version="1.0"?>\n<Clock xmlns:dt="urn:schemas-microsoft-com:datatypes"><Description dt:dt="string">E-Prime Primary Realtime Clock</Description><StartTime><Timestamp dt:dt="int">0</Timestamp><DateUtc dt:dt="string">2017-07-17T16:07:05Z</DateUtc></StartTime><FrequencyChanges><FrequencyChange><Frequency dt:dt="r8">3328130</Frequency><Timestamp dt:dt="r8">73673601130</Timestamp><Current dt:dt="…	75.026	2204970	2201470	2204970	2201451	1	right	659832689	07-17-2017	18:07:05	16:07:05	female	70935	37385	-1	37364	106295	70948	-1	70935	412734	404597	-1	404584	5				1	2	3	phaseUPFAce	phaseXPface	14	NM08	595648	595348	595648	595332	l	595332	593588	595332	593582	1744
GofDak_1024-768_new	17	3	21	<?xml version="1.0"?>\n<Clock xmlns:dt="urn:schemas-microsoft-com:datatypes"><Description dt:dt="string">E-Prime Primary Realtime Clock</Description><StartTime><Timestamp dt:dt="int">0</Timestamp><DateUtc dt:dt="string">2017-07-17T16:07:05Z</DateUtc></StartTime><FrequencyChanges><FrequencyChange><Frequency dt:dt="r8">3328130</Frequency><Timestamp dt:dt="r8">73673601130</Timestamp><Current dt:dt="…	75.026	2204970	2201470	2204970	2201451	1	right	659832689	07-17-2017	18:07:05	16:07:05	female	70935	37385	-1	37364	106295	70948	-1	70935	412734	404597	-1	404584	5				1	2	3	phaseUPFAce	phaseXPface	15	NM10	598620	598320	598620	598308	l	598308	596747	598308	596742	1561
GofDak_1024-768_new	17	3	21	<?xml version="1.0"?>\n<Clock xmlns:dt="urn:schemas-microsoft-com:datatypes"><Description dt:dt="string">E-Prime Primary Realtime Clock</Description><StartTime><Timestamp dt:dt="int">0</Timestamp><DateUtc dt:dt="string">2017-07-17T16:07:05Z</DateUtc></StartTime><FrequencyChanges><FrequencyChange><Frequency dt:dt="r8">3328130</Frequency><Timestamp dt:dt="r8">73673601130</Timestamp><Current dt:dt="…	75.026	2204970	2201470	2204970	2201451	1	right	659832689	07-17-2017	18:07:05	16:07:05	female	70935	37385	-1	37364	106295	70948	-1	70935	412734	404597	-1	404584	5				1	2	3	phaseUPFAce	phaseXPface	16	NF105	601952	601652	601952	601648	l	601648	599707	601648	599702	1941
GofDak_1024-768_new	17	3	21	<?xml version="1.0"?>\n<Clock xmlns:dt="urn:schemas-microsoft-com:datatypes"><Description dt:dt="string">E-Prime Primary Realtime Clock</Description><StartTime><Timestamp dt:dt="int">0</Timestamp><DateUtc dt:dt="string">2017-07-17T16:07:05Z</DateUtc></StartTime><FrequencyChanges><FrequencyChange><Frequency dt:dt="r8">3328130</Frequency><Timestamp dt:dt="r8">73673601130</Timestamp><Current dt:dt="…	75.026	2204970	2201470	2204970	2201451	1	right	659832689	07-17-2017	18:07:05	16:07:05	female	70935	37385	-1	37364	106295	70948	-1	70935	412734	404597	-1	404584	5				1	2	3	phaseUPFAce	phaseXPface	17	NM02	605271	604971	605271	604956	d	604956	603052	604956	603038	1904
GofDak_1024-768_new	17	3	21	<?xml version="1.0"?>\n<Clock xmlns:dt="urn:schemas-microsoft-com:datatypes"><Description dt:dt="string">E-Prime Primary Realtime Clock</Description><StartTime><Timestamp dt:dt="int">0</Timestamp><DateUtc dt:dt="string">2017-07-17T16:07:05Z</DateUtc></StartTime><FrequencyChanges><FrequencyChange><Frequency dt:dt="r8">3328130</Frequency><Timestamp dt:dt="r8">73673601130</Timestamp><Current dt:dt="…	75.026	2204970	2201470	2204970	2201451	1	right	659832689	07-17-2017	18:07:05	16:07:05	female	70935	37385	-1	37364	106295	70948	-1	70935	412734	404597	-1	404584	5				1	2	3	phaseUPFAce	phaseXPface	18	NM03	608270	607970	608270	607963	d	607963	606371	607963	606366	1592
GofDak_1024-768_new	17	3	21	<?xml version="1.0"?>\n<Clock xmlns:dt="urn:schemas-microsoft-com:datatypes"><Description dt:dt="string">E-Prime Primary Realtime Clock</Description><StartTime><Timestamp dt:dt="int">0</Timestamp><DateUtc dt:dt="string">2017-07-17T16:07:05Z</DateUtc></StartTime><FrequencyChanges><FrequencyChange><Frequency dt:dt="r8">3328130</Frequency><Timestamp dt:dt="r8">73673601130</Timestamp><Current dt:dt="…	75.026	2204970	2201470	2204970	2201451	1	right	659832689	07-17-2017	18:07:05	16:07:05	female	70935	37385	-1	37364	106295	70948	-1	70935	412734	404597	-1	404584	5				1	2	3	phaseUPFAce	phaseXPface	19	NF105	611576	611276	611576	611262	d	611262	609490	611262	609478	1772
GofDak_1024-768_new	17	3	21	<?xml version="1.0"?>\n<Clock xmlns:dt="urn:schemas-microsoft-com:datatypes"><Description dt:dt="string">E-Prime Primary Realtime Clock</Description><StartTime><Timestamp dt:dt="int">0</Timestamp><DateUtc dt:dt="string">2017-07-17T16:07:05Z</DateUtc></StartTime><FrequencyChanges><FrequencyChange><Frequency dt:dt="r8">3328130</Frequency><Timestamp dt:dt="r8">73673601130</Timestamp><Current dt:dt="…	75.026	2204970	2201470	2204970	2201451	1	right	659832689	07-17-2017	18:07:05	16:07:05	female	70935	37385	-1	37364	106295	70948	-1	70935	412734	404597	-1	404584	5				1	2	3	phaseUPFAce	phaseXPface	20	NM101	615681	615381	615681	615378	l	615378	613662	615378	613654	1716
GofDak_1024-768_new	17	3	21	<?xml version="1.0"?>\n<Clock xmlns:dt="urn:schemas-microsoft-com:datatypes"><Description dt:dt="string">E-Prime Primary Realtime Clock</Description><StartTime><Timestamp dt:dt="int">0</Timestamp><DateUtc dt:dt="string">2017-07-17T16:07:05Z</DateUtc></StartTime><FrequencyChanges><FrequencyChange><Frequency dt:dt="r8">3328130</Frequency><Timestamp dt:dt="r8">73673601130</Timestamp><Current dt:dt="…	75.026	2204970	2201470	2204970	2201451	1	right	659832689	07-17-2017	18:07:05	16:07:05	female	70935	37385	-1	37364	106295	70948	-1	70935	412734	404597	-1	404584	6				2	2	4	phaseINVFAce	phaseXPface	1	NM101	635781	635481	635781	635467	l	635467	633868	635467	633855	1599
GofDak_1024-768_new	17	3	21	<?xml version="1.0"?>\n<Clock xmlns:dt="urn:schemas-microsoft-com:datatypes"><Description dt:dt="string">E-Prime Primary Realtime Clock</Description><StartTime><Timestamp dt:dt="int">0</Timestamp><DateUtc dt:dt="string">2017-07-17T16:07:05Z</DateUtc></StartTime><FrequencyChanges><FrequencyChange><Frequency dt:dt="r8">3328130</Frequency><Timestamp dt:dt="r8">73673601130</Timestamp><Current dt:dt="…	75.026	2204970	2201470	2204970	2201451	1	right	659832689	07-17-2017	18:07:05	16:07:05	female	70935	37385	-1	37364	106295	70948	-1	70935	412734	404597	-1	404584	6				2	2	4	phaseINVFAce	phaseXPface	2	NF02	639233	638933	639233	638922	l	638922	636974	638922	636966	1948
GofDak_1024-768_new	17	3	21	<?xml version="1.0"?>\n<Clock xmlns:dt="urn:schemas-microsoft-com:datatypes"><Description dt:dt="string">E-Prime Primary Realtime Clock</Description><StartTime><Timestamp dt:dt="int">0</Timestamp><DateUtc dt:dt="string">2017-07-17T16:07:05Z</DateUtc></StartTime><FrequencyChanges><FrequencyChange><Frequency dt:dt="r8">3328130</Frequency><Timestamp dt:dt="r8">73673601130</Timestamp><Current dt:dt="…	75.026	2204970	2201470	2204970	2201451	1	right	659832689	07-17-2017	18:07:05	16:07:05	female	70935	37385	-1	37364	106295	70948	-1	70935	412734	404597	-1	404584	6				2	2	4	phaseINVFAce	phaseXPface	3	NM10	642752	642452	642752	642437	l	642437	640613	642437	640606	1824
GofDak_1024-768_new	17	3	21	<?xml version="1.0"?>\n<Clock xmlns:dt="urn:schemas-microsoft-com:datatypes"><Description dt:dt="string">E-Prime Primary Realtime Clock</Description><StartTime><Timestamp dt:dt="int">0</Timestamp><DateUtc dt:dt="string">2017-07-17T16:07:05Z</DateUtc></StartTime><FrequencyChanges><FrequencyChange><Frequency dt:dt="r8">3328130</Frequency><Timestamp dt:dt="r8">73673601130</Timestamp><Current dt:dt="…	75.026	2204970	2201470	2204970	2201451	1	right	659832689	07-17-2017	18:07:05	16:07:05	female	70935	37385	-1	37364	106295	70948	-1	70935	412734	404597	-1	404584	6				2	2	4	phaseINVFAce	phaseXPface	4	NF105	646284	645984	646284	645978	d	645978	644358	645978	644342	1620
GofDak_1024-768_new	17	3	21	<?xml version="1.0"?>\n<Clock xmlns:dt="urn:schemas-microsoft-com:datatypes"><Description dt:dt="string">E-Prime Primary Realtime Clock</Description><StartTime><Timestamp dt:dt="int">0</Timestamp><DateUtc dt:dt="string">2017-07-17T16:07:05Z</DateUtc></StartTime><FrequencyChanges><FrequencyChange><Frequency dt:dt="r8">3328130</Frequency><Timestamp dt:dt="r8">73673601130</Timestamp><Current dt:dt="…	75.026	2204970	2201470	2204970	2201451	1	right	659832689	07-17-2017	18:07:05	16:07:05	female	70935	37385	-1	37364	106295	70948	-1	70935	412734	404597	-1	404584	6				2	2	4	phaseINVFAce	phaseXPface	5	NF106	649337	649037	649337	649033	d	649033	647477	649033	647462	1556
GofDak_1024-768_new	17	3	21	<?xml version="1.0"?>\n<Clock xmlns:dt="urn:schemas-microsoft-com:datatypes"><Description dt:dt="string">E-Prime Primary Realtime Clock</Description><StartTime><Timestamp dt:dt="int">0</Timestamp><DateUtc dt:dt="string">2017-07-17T16:07:05Z</DateUtc></StartTime><FrequencyChanges><FrequencyChange><Frequency dt:dt="r8">3328130</Frequency><Timestamp dt:dt="r8">73673601130</Timestamp><Current dt:dt="…	75.026	2204970	2201470	2204970	2201451	1	right	659832689	07-17-2017	18:07:05	16:07:05	female	70935	37385	-1	37364	106295	70948	-1	70935	412734	404597	-1	404584	6				2	2	4	phaseINVFAce	phaseXPface	6	NM05	653002	652702	653002	652686	d	652686	651036	652686	651022	1650
GofDak_1024-768_new	17	3	21	<?xml version="1.0"?>\n<Clock xmlns:dt="urn:schemas-microsoft-com:datatypes"><Description dt:dt="string">E-Prime Primary Realtime Clock</Description><StartTime><Timestamp dt:dt="int">0</Timestamp><DateUtc dt:dt="string">2017-07-17T16:07:05Z</DateUtc></StartTime><FrequencyChanges><FrequencyChange><Frequency dt:dt="r8">3328130</Frequency><Timestamp dt:dt="r8">73673601130</Timestamp><Current dt:dt="…	75.026	2204970	2201470	2204970	2201451	1	right	659832689	07-17-2017	18:07:05	16:07:05	female	70935	37385	-1	37364	106295	70948	-1	70935	412734	404597	-1	404584	6				2	2	4	phaseINVFAce	phaseXPface	7	NM13	655988	655688	655988	655678	l	655678	654062	655678	654046	1616
GofDak_1024-768_new	17	3	21	<?xml version="1.0"?>\n<Clock xmlns:dt="urn:schemas-microsoft-com:datatypes"><Description dt:dt="string">E-Prime Primary Realtime Clock</Description><StartTime><Timestamp dt:dt="int">0</Timestamp><DateUtc dt:dt="string">2017-07-17T16:07:05Z</DateUtc></StartTime><FrequencyChanges><FrequencyChange><Frequency dt:dt="r8">3328130</Frequency><Timestamp dt:dt="r8">73673601130</Timestamp><Current dt:dt="…	75.026	2204970	2201470	2204970	2201451	1	right	659832689	07-17-2017	18:07:05	16:07:05	female	70935	37385	-1	37364	106295	70948	-1	70935	412734	404597	-1	404584	6				2	2	4	phaseINVFAce	phaseXPface	8	NF11	659027	658727	659027	658714	d	658714	657101	658714	657086	1613
GofDak_1024-768_new	17	3	21	<?xml version="1.0"?>\n<Clock xmlns:dt="urn:schemas-microsoft-com:datatypes"><Description dt:dt="string">E-Prime Primary Realtime Clock</Description><StartTime><Timestamp dt:dt="int">0</Timestamp><DateUtc dt:dt="string">2017-07-17T16:07:05Z</DateUtc></StartTime><FrequencyChanges><FrequencyChange><Frequency dt:dt="r8">3328130</Frequency><Timestamp dt:dt="r8">73673601130</Timestamp><Current dt:dt="…	75.026	2204970	2201470	2204970	2201451	1	right	659832689	07-17-2017	18:07:05	16:07:05	female	70935	37385	-1	37364	106295	70948	-1	70935	412734	404597	-1	404584	6				2	2	4	phaseINVFAce	phaseXPface	9	NF01	662506	662206	662506	662202	d	662202	660206	662202	660190	1996
GofDak_1024-768_new	17	3	21	<?xml version="1.0"?>\n<Clock xmlns:dt="urn:schemas-microsoft-com:datatypes"><Description dt:dt="string">E-Prime Primary Realtime Clock</Description><StartTime><Timestamp dt:dt="int">0</Timestamp><DateUtc dt:dt="string">2017-07-17T16:07:05Z</DateUtc></StartTime><FrequencyChanges><FrequencyChange><Frequency dt:dt="r8">3328130</Frequency><Timestamp dt:dt="r8">73673601130</Timestamp><Current dt:dt="…	75.026	2204970	2201470	2204970	2201451	1	right	659832689	07-17-2017	18:07:05	16:07:05	female	70935	37385	-1	37364	106295	70948	-1	70935	412734	404597	-1	404584	6				2	2	4	phaseINVFAce	phaseXPface	10	NF106	665678	665378	665678	665375	d	665375	663818	665375	663806	1557
GofDak_1024-768_new	17	3	21	<?xml version="1.0"?>\n<Clock xmlns:dt="urn:schemas-microsoft-com:datatypes"><Description dt:dt="string">E-Prime Primary Realtime Clock</Description><StartTime><Timestamp dt:dt="int">0</Timestamp><DateUtc dt:dt="string">2017-07-17T16:07:05Z</DateUtc></StartTime><FrequencyChanges><FrequencyChange><Frequency dt:dt="r8">3328130</Frequency><Timestamp dt:dt="r8">73673601130</Timestamp><Current dt:dt="…	75.026	2204970	2201470	2204970	2201451	1	right	659832689	07-17-2017	18:07:05	16:07:05	female	70935	37385	-1	37364	106295	70948	-1	70935	412734	404597	-1	404584	6				2	2	4	phaseINVFAce	phaseXPface	11	NM10	668877	668577	668877	668572	l	668572	666724	668572	666710	1848
GofDak_1024-768_new	17	3	21	<?xml version="1.0"?>\n<Clock xmlns:dt="urn:schemas-microsoft-com:datatypes"><Description dt:dt="string">E-Prime Primary Realtime Clock</Description><StartTime><Timestamp dt:dt="int">0</Timestamp><DateUtc dt:dt="string">2017-07-17T16:07:05Z</DateUtc></StartTime><FrequencyChanges><FrequencyChange><Frequency dt:dt="r8">3328130</Frequency><Timestamp dt:dt="r8">73673601130</Timestamp><Current dt:dt="…	75.026	2204970	2201470	2204970	2201451	1	right	659832689	07-17-2017	18:07:05	16:07:05	female	70935	37385	-1	37364	106295	70948	-1	70935	412734	404597	-1	404584	6				2	2	4	phaseINVFAce	phaseXPface	12	NF109	671902	671602	671902	671595	l	671595	670003	671595	669990	1592
GofDak_1024-768_new	17	3	21	<?xml version="1.0"?>\n<Clock xmlns:dt="urn:schemas-microsoft-com:datatypes"><Description dt:dt="string">E-Prime Primary Realtime Clock</Description><StartTime><Timestamp dt:dt="int">0</Timestamp><DateUtc dt:dt="string">2017-07-17T16:07:05Z</DateUtc></StartTime><FrequencyChanges><FrequencyChange><Frequency dt:dt="r8">3328130</Frequency><Timestamp dt:dt="r8">73673601130</Timestamp><Current dt:dt="…	75.026	2204970	2201470	2204970	2201451	1	right	659832689	07-17-2017	18:07:05	16:07:05	female	70935	37385	-1	37364	106295	70948	-1	70935	412734	404597	-1	404584	6				2	2	4	phaseINVFAce	phaseXPface	13	NM04	675168	674868	675168	674864	l	674864	673109	674864	673094	1755
GofDak_1024-768_new	17	3	21	<?xml version="1.0"?>\n<Clock xmlns:dt="urn:schemas-microsoft-com:datatypes"><Description dt:dt="string">E-Prime Primary Realtime Clock</Description><StartTime><Timestamp dt:dt="int">0</Timestamp><DateUtc dt:dt="string">2017-07-17T16:07:05Z</DateUtc></StartTime><FrequencyChanges><FrequencyChange><Frequency dt:dt="r8">3328130</Frequency><Timestamp dt:dt="r8">73673601130</Timestamp><Current dt:dt="…	75.026	2204970	2201470	2204970	2201451	1	right	659832689	07-17-2017	18:07:05	16:07:05	female	70935	37385	-1	37364	106295	70948	-1	70935	412734	404597	-1	404584	6				2	2	4	phaseINVFAce	phaseXPface	14	NM101	678394	678094	678394	678080	l	678080	676361	678080	676350	1719
GofDak_1024-768_new	17	3	21	<?xml version="1.0"?>\n<Clock xmlns:dt="urn:schemas-microsoft-com:datatypes"><Description dt:dt="string">E-Prime Primary Realtime Clock</Description><StartTime><Timestamp dt:dt="int">0</Timestamp><DateUtc dt:dt="string">2017-07-17T16:07:05Z</DateUtc></StartTime><FrequencyChanges><FrequencyChange><Frequency dt:dt="r8">3328130</Frequency><Timestamp dt:dt="r8">73673601130</Timestamp><Current dt:dt="…	75.026	2204970	2201470	2204970	2201451	1	right	659832689	07-17-2017	18:07:05	16:07:05	female	70935	37385	-1	37364	106295	70948	-1	70935	412734	404597	-1	404584	6				2	2	4	phaseINVFAce	phaseXPface	15	NM13	681832	681532	681832	681529	d	681529	679746	681529	679734	1783
GofDak_1024-768_new	17	3	21	<?xml version="1.0"?>\n<Clock xmlns:dt="urn:schemas-microsoft-com:datatypes"><Description dt:dt="string">E-Prime Primary Realtime Clock</Description><StartTime><Timestamp dt:dt="int">0</Timestamp><DateUtc dt:dt="string">2017-07-17T16:07:05Z</DateUtc></StartTime><FrequencyChanges><FrequencyChange><Frequency dt:dt="r8">3328130</Frequency><Timestamp dt:dt="r8">73673601130</Timestamp><Current dt:dt="…	75.026	2204970	2201470	2204970	2201451	1	right	659832689	07-17-2017	18:07:05	16:07:05	female	70935	37385	-1	37364	106295	70948	-1	70935	412734	404597	-1	404584	6				2	2	4	phaseINVFAce	phaseXPface	16	NF06	685445	685145	685445	685141	l	685141	683292	685141	683278	1849
GofDak_1024-768_new	17	3	21	<?xml version="1.0"?>\n<Clock xmlns:dt="urn:schemas-microsoft-com:datatypes"><Description dt:dt="string">E-Prime Primary Realtime Clock</Description><StartTime><Timestamp dt:dt="int">0</Timestamp><DateUtc dt:dt="string">2017-07-17T16:07:05Z</DateUtc></StartTime><FrequencyChanges><FrequencyChange><Frequency dt:dt="r8">3328130</Frequency><Timestamp dt:dt="r8">73673601130</Timestamp><Current dt:dt="…	75.026	2204970	2201470	2204970	2201451	1	right	659832689	07-17-2017	18:07:05	16:07:05	female	70935	37385	-1	37364	106295	70948	-1	70935	412734	404597	-1	404584	6				2	2	4	phaseINVFAce	phaseXPface	17	NF01	688697	688397	688697	688382	d	688382	686691	688382	686678	1691
GofDak_1024-768_new	17	3	21	<?xml version="1.0"?>\n<Clock xmlns:dt="urn:schemas-microsoft-com:datatypes"><Description dt:dt="string">E-Prime Primary Realtime Clock</Description><StartTime><Timestamp dt:dt="int">0</Timestamp><DateUtc dt:dt="string">2017-07-17T16:07:05Z</DateUtc></StartTime><FrequencyChanges><FrequencyChange><Frequency dt:dt="r8">3328130</Frequency><Timestamp dt:dt="r8">73673601130</Timestamp><Current dt:dt="…	75.026	2204970	2201470	2204970	2201451	1	right	659832689	07-17-2017	18:07:05	16:07:05	female	70935	37385	-1	37364	106295	70948	-1	70935	412734	404597	-1	404584	6				2	2	4	phaseINVFAce	phaseXPface	18	NM02	691949	691649	691949	691637	d	691637	689943	691637	689934	1694
GofDak_1024-768_new	17	3	21	<?xml version="1.0"?>\n<Clock xmlns:dt="urn:schemas-microsoft-com:datatypes"><Description dt:dt="string">E-Prime Primary Realtime Clock</Description><StartTime><Timestamp dt:dt="int">0</Timestamp><DateUtc dt:dt="string">2017-07-17T16:07:05Z</DateUtc></StartTime><FrequencyChanges><FrequencyChange><Frequency dt:dt="r8">3328130</Frequency><Timestamp dt:dt="r8">73673601130</Timestamp><Current dt:dt="…	75.026	2204970	2201470	2204970	2201451	1	right	659832689	07-17-2017	18:07:05	16:07:05	female	70935	37385	-1	37364	106295	70948	-1	70935	412734	404597	-1	404584	6				2	2	4	phaseINVFAce	phaseXPface	19	NM101	696574	696274	696574	696259	d	696259	694328	696259	694318	1931
GofDak_1024-768_new	17	3	21	<?xml version="1.0"?>\n<Clock xmlns:dt="urn:schemas-microsoft-com:datatypes"><Description dt:dt="string">E-Prime Primary Realtime Clock</Description><StartTime><Timestamp dt:dt="int">0</Timestamp><DateUtc dt:dt="string">2017-07-17T16:07:05Z</DateUtc></StartTime><FrequencyChanges><FrequencyChange><Frequency dt:dt="r8">3328130</Frequency><Timestamp dt:dt="r8">73673601130</Timestamp><Current dt:dt="…	75.026	2204970	2201470	2204970	2201451	1	right	659832689	07-17-2017	18:07:05	16:07:05	female	70935	37385	-1	37364	106295	70948	-1	70935	412734	404597	-1	404584	6				2	2	4	phaseINVFAce	phaseXPface	20	NF105	700280	699980	700280	699970	l	699970	697980	699970	697966	1990
GofDak_1024-768_new	17	3	21	<?xml version="1.0"?>\n<Clock xmlns:dt="urn:schemas-microsoft-com:datatypes"><Description dt:dt="string">E-Prime Primary Realtime Clock</Description><StartTime><Timestamp dt:dt="int">0</Timestamp><DateUtc dt:dt="string">2017-07-17T16:07:05Z</DateUtc></StartTime><FrequencyChanges><FrequencyChange><Frequency dt:dt="r8">3328130</Frequency><Timestamp dt:dt="r8">73673601130</Timestamp><Current dt:dt="…	75.026	2204970	2201470	2204970	2201451	1	right	659832689	07-17-2017	18:07:05	16:07:05	female	70935	37385	-1	37364	106295	70948	-1	70935	412734	404597	-1	404584	7				1	3	5	phaseUPFAce	phaseXPface	1	NF11	703745	703445	703745	703436	l	703436	701566	703436	701558	1870
GofDak_1024-768_new	17	3	21	<?xml version="1.0"?>\n<Clock xmlns:dt="urn:schemas-microsoft-com:datatypes"><Description dt:dt="string">E-Prime Primary Realtime Clock</Description><StartTime><Timestamp dt:dt="int">0</Timestamp><DateUtc dt:dt="string">2017-07-17T16:07:05Z</DateUtc></StartTime><FrequencyChanges><FrequencyChange><Frequency dt:dt="r8">3328130</Frequency><Timestamp dt:dt="r8">73673601130</Timestamp><Current dt:dt="…	75.026	2204970	2201470	2204970	2201451	1	right	659832689	07-17-2017	18:07:05	16:07:05	female	70935	37385	-1	37364	106295	70948	-1	70935	412734	404597	-1	404584	7				1	3	5	phaseUPFAce	phaseXPface	2	NM03	707024	706724	707024	706716	l	706716	704898	706716	704886	1818
GofDak_1024-768_new	17	3	21	<?xml version="1.0"?>\n<Clock xmlns:dt="urn:schemas-microsoft-com:datatypes"><Description dt:dt="string">E-Prime Primary Realtime Clock</Description><StartTime><Timestamp dt:dt="int">0</Timestamp><DateUtc dt:dt="string">2017-07-17T16:07:05Z</DateUtc></StartTime><FrequencyChanges><FrequencyChange><Frequency dt:dt="r8">3328130</Frequency><Timestamp dt:dt="r8">73673601130</Timestamp><Current dt:dt="…	75.026	2204970	2201470	2204970	2201451	1	right	659832689	07-17-2017	18:07:05	16:07:05	female	70935	37385	-1	37364	106295	70948	-1	70935	412734	404597	-1	404584	7				1	3	5	phaseUPFAce	phaseXPface	3	NF04	710196	709896	710196	709886	d	709886	708084	709886	708078	1802
GofDak_1024-768_new	17	3	21	<?xml version="1.0"?>\n<Clock xmlns:dt="urn:schemas-microsoft-com:datatypes"><Description dt:dt="string">E-Prime Primary Realtime Clock</Description><StartTime><Timestamp dt:dt="int">0</Timestamp><DateUtc dt:dt="string">2017-07-17T16:07:05Z</DateUtc></StartTime><FrequencyChanges><FrequencyChange><Frequency dt:dt="r8">3328130</Frequency><Timestamp dt:dt="r8">73673601130</Timestamp><Current dt:dt="…	75.026	2204970	2201470	2204970	2201451	1	right	659832689	07-17-2017	18:07:05	16:07:05	female	70935	37385	-1	37364	106295	70948	-1	70935	412734	404597	-1	404584	7				1	3	5	phaseUPFAce	phaseXPface	4	NM09	713809	713509	713809	713502	d	713502	711749	713502	711742	1753
GofDak_1024-768_new	17	3	21	<?xml version="1.0"?>\n<Clock xmlns:dt="urn:schemas-microsoft-com:datatypes"><Description dt:dt="string">E-Prime Primary Realtime Clock</Description><StartTime><Timestamp dt:dt="int">0</Timestamp><DateUtc dt:dt="string">2017-07-17T16:07:05Z</DateUtc></StartTime><FrequencyChanges><FrequencyChange><Frequency dt:dt="r8">3328130</Frequency><Timestamp dt:dt="r8">73673601130</Timestamp><Current dt:dt="…	75.026	2204970	2201470	2204970	2201451	1	right	659832689	07-17-2017	18:07:05	16:07:05	female	70935	37385	-1	37364	106295	70948	-1	70935	412734	404597	-1	404584	7				1	3	5	phaseUPFAce	phaseXPface	5	NM21	717021	716721	717021	716712	d	716712	714775	716712	714758	1937
GofDak_1024-768_new	17	3	21	<?xml version="1.0"?>\n<Clock xmlns:dt="urn:schemas-microsoft-com:datatypes"><Description dt:dt="string">E-Prime Primary Realtime Clock</Description><StartTime><Timestamp dt:dt="int">0</Timestamp><DateUtc dt:dt="string">2017-07-17T16:07:05Z</DateUtc></StartTime><FrequencyChanges><FrequencyChange><Frequency dt:dt="r8">3328130</Frequency><Timestamp dt:dt="r8">73673601130</Timestamp><Current dt:dt="…	75.026	2204970	2201470	2204970	2201451	1	right	659832689	07-17-2017	18:07:05	16:07:05	female	70935	37385	-1	37364	106295	70948	-1	70935	412734	404597	-1	404584	7				1	3	5	phaseUPFAce	phaseXPface	6	NM02	720140	719840	720140	719831	d	719831	718214	719831	718198	1617
GofDak_1024-768_new	17	3	21	<?xml version="1.0"?>\n<Clock xmlns:dt="urn:schemas-microsoft-com:datatypes"><Description dt:dt="string">E-Prime Primary Realtime Clock</Description><StartTime><Timestamp dt:dt="int">0</Timestamp><DateUtc dt:dt="string">2017-07-17T16:07:05Z</DateUtc></StartTime><FrequencyChanges><FrequencyChange><Frequency dt:dt="r8">3328130</Frequency><Timestamp dt:dt="r8">73673601130</Timestamp><Current dt:dt="…	75.026	2204970	2201470	2204970	2201451	1	right	659832689	07-17-2017	18:07:05	16:07:05	female	70935	37385	-1	37364	106295	70948	-1	70935	412734	404597	-1	404584	7				1	3	5	phaseUPFAce	phaseXPface	7	NM05	723659	723359	723659	723350	l	723350	721506	723350	721494	1844
GofDak_1024-768_new	17	3	21	<?xml version="1.0"?>\n<Clock xmlns:dt="urn:schemas-microsoft-com:datatypes"><Description dt:dt="string">E-Prime Primary Realtime Clock</Description><StartTime><Timestamp dt:dt="int">0</Timestamp><DateUtc dt:dt="string">2017-07-17T16:07:05Z</DateUtc></StartTime><FrequencyChanges><FrequencyChange><Frequency dt:dt="r8">3328130</Frequency><Timestamp dt:dt="r8">73673601130</Timestamp><Current dt:dt="…	75.026	2204970	2201470	2204970	2201451	1	right	659832689	07-17-2017	18:07:05	16:07:05	female	70935	37385	-1	37364	106295	70948	-1	70935	412734	404597	-1	404584	7				1	3	5	phaseUPFAce	phaseXPface	8	NM09	727044	726744	727044	726732	d	726732	724945	726732	724934	1787
GofDak_1024-768_new	17	3	21	<?xml version="1.0"?>\n<Clock xmlns:dt="urn:schemas-microsoft-com:datatypes"><Description dt:dt="string">E-Prime Primary Realtime Clock</Description><StartTime><Timestamp dt:dt="int">0</Timestamp><DateUtc dt:dt="string">2017-07-17T16:07:05Z</DateUtc></StartTime><FrequencyChanges><FrequencyChange><Frequency dt:dt="r8">3328130</Frequency><Timestamp dt:dt="r8">73673601130</Timestamp><Current dt:dt="…	75.026	2204970	2201470	2204970	2201451	1	right	659832689	07-17-2017	18:07:05	16:07:05	female	70935	37385	-1	37364	106295	70948	-1	70935	412734	404597	-1	404584	7				1	3	5	phaseUPFAce	phaseXPface	9	NF06	730083	729783	730083	729778	d	729778	728197	729778	728190	1581
GofDak_1024-768_new	17	3	21	<?xml version="1.0"?>\n<Clock xmlns:dt="urn:schemas-microsoft-com:datatypes"><Description dt:dt="string">E-Prime Primary Realtime Clock</Description><StartTime><Timestamp dt:dt="int">0</Timestamp><DateUtc dt:dt="string">2017-07-17T16:07:05Z</DateUtc></StartTime><FrequencyChanges><FrequencyChange><Frequency dt:dt="r8">3328130</Frequency><Timestamp dt:dt="r8">73673601130</Timestamp><Current dt:dt="…	75.026	2204970	2201470	2204970	2201451	1	right	659832689	07-17-2017	18:07:05	16:07:05	female	70935	37385	-1	37364	106295	70948	-1	70935	412734	404597	-1	404584	7				1	3	5	phaseUPFAce	phaseXPface	10	NM03	733189	732889	733189	732883	d	732883	731383	732883	731374	1500
GofDak_1024-768_new	17	3	21	<?xml version="1.0"?>\n<Clock xmlns:dt="urn:schemas-microsoft-com:datatypes"><Description dt:dt="string">E-Prime Primary Realtime Clock</Description><StartTime><Timestamp dt:dt="int">0</Timestamp><DateUtc dt:dt="string">2017-07-17T16:07:05Z</DateUtc></StartTime><FrequencyChanges><FrequencyChange><Frequency dt:dt="r8">3328130</Frequency><Timestamp dt:dt="r8">73673601130</Timestamp><Current dt:dt="…	75.026	2204970	2201470	2204970	2201451	1	right	659832689	07-17-2017	18:07:05	16:07:05	female	70935	37385	-1	37364	106295	70948	-1	70935	412734	404597	-1	404584	7				1	3	5	phaseUPFAce	phaseXPface	11	NM03	736401	736101	736401	736095	d	736095	734235	736095	734230	1860
GofDak_1024-768_new	17	3	21	<?xml version="1.0"?>\n<Clock xmlns:dt="urn:schemas-microsoft-com:datatypes"><Description dt:dt="string">E-Prime Primary Realtime Clock</Description><StartTime><Timestamp dt:dt="int">0</Timestamp><DateUtc dt:dt="string">2017-07-17T16:07:05Z</DateUtc></StartTime><FrequencyChanges><FrequencyChange><Frequency dt:dt="r8">3328130</Frequency><Timestamp dt:dt="r8">73673601130</Timestamp><Current dt:dt="…	75.026	2204970	2201470	2204970	2201451	1	right	659832689	07-17-2017	18:07:05	16:07:05	female	70935	37385	-1	37364	106295	70948	-1	70935	412734	404597	-1	404584	7				1	3	5	phaseUPFAce	phaseXPface	12	NF06	739813	739513	739813	739506	l	739506	737567	739506	737558	1939
GofDak_1024-768_new	17	3	21	<?xml version="1.0"?>\n<Clock xmlns:dt="urn:schemas-microsoft-com:datatypes"><Description dt:dt="string">E-Prime Primary Realtime Clock</Description><StartTime><Timestamp dt:dt="int">0</Timestamp><DateUtc dt:dt="string">2017-07-17T16:07:05Z</DateUtc></StartTime><FrequencyChanges><FrequencyChange><Frequency dt:dt="r8">3328130</Frequency><Timestamp dt:dt="r8">73673601130</Timestamp><Current dt:dt="…	75.026	2204970	2201470	2204970	2201451	1	right	659832689	07-17-2017	18:07:05	16:07:05	female	70935	37385	-1	37364	106295	70948	-1	70935	412734	404597	-1	404584	7				1	3	5	phaseUPFAce	phaseXPface	13	NF06	742892	742592	742892	742580	d	742580	740846	742580	740838	1734
GofDak_1024-768_new	17	3	21	<?xml version="1.0"?>\n<Clock xmlns:dt="urn:schemas-microsoft-com:datatypes"><Description dt:dt="string">E-Prime Primary Realtime Clock</Description><StartTime><Timestamp dt:dt="int">0</Timestamp><DateUtc dt:dt="string">2017-07-17T16:07:05Z</DateUtc></StartTime><FrequencyChanges><FrequencyChange><Frequency dt:dt="r8">3328130</Frequency><Timestamp dt:dt="r8">73673601130</Timestamp><Current dt:dt="…	75.026	2204970	2201470	2204970	2201451	1	right	659832689	07-17-2017	18:07:05	16:07:05	female	70935	37385	-1	37364	106295	70948	-1	70935	412734	404597	-1	404584	7				1	3	5	phaseUPFAce	phaseXPface	14	NM09	746304	746004	746304	745992	d	745992	744258	745992	744254	1734
GofDak_1024-768_new	17	3	21	<?xml version="1.0"?>\n<Clock xmlns:dt="urn:schemas-microsoft-com:datatypes"><Description dt:dt="string">E-Prime Primary Realtime Clock</Description><StartTime><Timestamp dt:dt="int">0</Timestamp><DateUtc dt:dt="string">2017-07-17T16:07:05Z</DateUtc></StartTime><FrequencyChanges><FrequencyChange><Frequency dt:dt="r8">3328130</Frequency><Timestamp dt:dt="r8">73673601130</Timestamp><Current dt:dt="…	75.026	2204970	2201470	2204970	2201451	1	right	659832689	07-17-2017	18:07:05	16:07:05	female	70935	37385	-1	37364	106295	70948	-1	70935	412734	404597	-1	404584	7				1	3	5	phaseUPFAce	phaseXPface	15	NM13	749797	749497	749797	749481	d	749481	747497	749481	747486	1984
GofDak_1024-768_new	17	3	21	<?xml version="1.0"?>\n<Clock xmlns:dt="urn:schemas-microsoft-com:datatypes"><Description dt:dt="string">E-Prime Primary Realtime Clock</Description><StartTime><Timestamp dt:dt="int">0</Timestamp><DateUtc dt:dt="string">2017-07-17T16:07:05Z</DateUtc></StartTime><FrequencyChanges><FrequencyChange><Frequency dt:dt="r8">3328130</Frequency><Timestamp dt:dt="r8">73673601130</Timestamp><Current dt:dt="…	75.026	2204970	2201470	2204970	2201451	1	right	659832689	07-17-2017	18:07:05	16:07:05	female	70935	37385	-1	37364	106295	70948	-1	70935	412734	404597	-1	404584	7				1	3	5	phaseUPFAce	phaseXPface	16	NF04	753102	752802	753102	752789	l	752789	751203	752789	751198	1586
GofDak_1024-768_new	17	3	21	<?xml version="1.0"?>\n<Clock xmlns:dt="urn:schemas-microsoft-com:datatypes"><Description dt:dt="string">E-Prime Primary Realtime Clock</Description><StartTime><Timestamp dt:dt="int">0</Timestamp><DateUtc dt:dt="string">2017-07-17T16:07:05Z</DateUtc></StartTime><FrequencyChanges><FrequencyChange><Frequency dt:dt="r8">3328130</Frequency><Timestamp dt:dt="r8">73673601130</Timestamp><Current dt:dt="…	75.026	2204970	2201470	2204970	2201451	1	right	659832689	07-17-2017	18:07:05	16:07:05	female	70935	37385	-1	37364	106295	70948	-1	70935	412734	404597	-1	404584	7				1	3	5	phaseUPFAce	phaseXPface	17	NF106	756608	756308	756608	756305	l	756305	754322	756305	754310	1983
GofDak_1024-768_new	17	3	21	<?xml version="1.0"?>\n<Clock xmlns:dt="urn:schemas-microsoft-com:datatypes"><Description dt:dt="string">E-Prime Primary Realtime Clock</Description><StartTime><Timestamp dt:dt="int">0</Timestamp><DateUtc dt:dt="string">2017-07-17T16:07:05Z</DateUtc></StartTime><FrequencyChanges><FrequencyChange><Frequency dt:dt="r8">3328130</Frequency><Timestamp dt:dt="r8">73673601130</Timestamp><Current dt:dt="…	75.026	2204970	2201470	2204970	2201451	1	right	659832689	07-17-2017	18:07:05	16:07:05	female	70935	37385	-1	37364	106295	70948	-1	70935	412734	404597	-1	404584	7				1	3	5	phaseUPFAce	phaseXPface	18	NF09	760113	759813	760113	759801	d	759801	757854	759801	757846	1947
GofDak_1024-768_new	17	3	21	<?xml version="1.0"?>\n<Clock xmlns:dt="urn:schemas-microsoft-com:datatypes"><Description dt:dt="string">E-Prime Primary Realtime Clock</Description><StartTime><Timestamp dt:dt="int">0</Timestamp><DateUtc dt:dt="string">2017-07-17T16:07:05Z</DateUtc></StartTime><FrequencyChanges><FrequencyChange><Frequency dt:dt="r8">3328130</Frequency><Timestamp dt:dt="r8">73673601130</Timestamp><Current dt:dt="…	75.026	2204970	2201470	2204970	2201451	1	right	659832689	07-17-2017	18:07:05	16:07:05	female	70935	37385	-1	37364	106295	70948	-1	70935	412734	404597	-1	404584	7				1	3	5	phaseUPFAce	phaseXPface	19	NF109	763246	762946	763246	762939	d	762939	761293	762939	761278	1646
GofDak_1024-768_new	17	3	21	<?xml version="1.0"?>\n<Clock xmlns:dt="urn:schemas-microsoft-com:datatypes"><Description dt:dt="string">E-Prime Primary Realtime Clock</Description><StartTime><Timestamp dt:dt="int">0</Timestamp><DateUtc dt:dt="string">2017-07-17T16:07:05Z</DateUtc></StartTime><FrequencyChanges><FrequencyChange><Frequency dt:dt="r8">3328130</Frequency><Timestamp dt:dt="r8">73673601130</Timestamp><Current dt:dt="…	75.026	2204970	2201470	2204970	2201451	1	right	659832689	07-17-2017	18:07:05	16:07:05	female	70935	37385	-1	37364	106295	70948	-1	70935	412734	404597	-1	404584	7				1	3	5	phaseUPFAce	phaseXPface	20	NM05	766484	766184	766484	766180	l	766180	764452	766180	764446	1728
GofDak_1024-768_new	17	3	21	<?xml version="1.0"?>\n<Clock xmlns:dt="urn:schemas-microsoft-com:datatypes"><Description dt:dt="string">E-Prime Primary Realtime Clock</Description><StartTime><Timestamp dt:dt="int">0</Timestamp><DateUtc dt:dt="string">2017-07-17T16:07:05Z</DateUtc></StartTime><FrequencyChanges><FrequencyChange><Frequency dt:dt="r8">3328130</Frequency><Timestamp dt:dt="r8">73673601130</Timestamp><Current dt:dt="…	75.026	2204970	2201470	2204970	2201451	1	right	659832689	07-17-2017	18:07:05	16:07:05	female	70935	37385	-1	37364	106295	70948	-1	70935	412734	404597	-1	404584	8				2	3	6	phaseINVFAce	phaseXPface	1	NF09	769777	769477	769777	769464	l	769464	767731	769464	767718	1733
GofDak_1024-768_new	17	3	21	<?xml version="1.0"?>\n<Clock xmlns:dt="urn:schemas-microsoft-com:datatypes"><Description dt:dt="string">E-Prime Primary Realtime Clock</Description><StartTime><Timestamp dt:dt="int">0</Timestamp><DateUtc dt:dt="string">2017-07-17T16:07:05Z</DateUtc></StartTime><FrequencyChanges><FrequencyChange><Frequency dt:dt="r8">3328130</Frequency><Timestamp dt:dt="r8">73673601130</Timestamp><Current dt:dt="…	75.026	2204970	2201470	2204970	2201451	1	right	659832689	07-17-2017	18:07:05	16:07:05	female	70935	37385	-1	37364	106295	70948	-1	70935	412734	404597	-1	404584	8				2	3	6	phaseINVFAce	phaseXPface	2	NM10	773042	772742	773042	772738	d	772738	770956	772738	770950	1782
GofDak_1024-768_new	17	3	21	<?xml version="1.0"?>\n<Clock xmlns:dt="urn:schemas-microsoft-com:datatypes"><Description dt:dt="string">E-Prime Primary Realtime Clock</Description><StartTime><Timestamp dt:dt="int">0</Timestamp><DateUtc dt:dt="string">2017-07-17T16:07:05Z</DateUtc></StartTime><FrequencyChanges><FrequencyChange><Frequency dt:dt="r8">3328130</Frequency><Timestamp dt:dt="r8">73673601130</Timestamp><Current dt:dt="…	75.026	2204970	2201470	2204970	2201451	1	right	659832689	07-17-2017	18:07:05	16:07:05	female	70935	37385	-1	37364	106295	70948	-1	70935	412734	404597	-1	404584	8				2	3	6	phaseINVFAce	phaseXPface	3	NM04	776268	775968	776268	775958	l	775958	774395	775958	774390	1563
GofDak_1024-768_new	17	3	21	<?xml version="1.0"?>\n<Clock xmlns:dt="urn:schemas-microsoft-com:datatypes"><Description dt:dt="string">E-Prime Primary Realtime Clock</Description><StartTime><Timestamp dt:dt="int">0</Timestamp><DateUtc dt:dt="string">2017-07-17T16:07:05Z</DateUtc></StartTime><FrequencyChanges><FrequencyChange><Frequency dt:dt="r8">3328130</Frequency><Timestamp dt:dt="r8">73673601130</Timestamp><Current dt:dt="…	75.026	2204970	2201470	2204970	2201451	1	right	659832689	07-17-2017	18:07:05	16:07:05	female	70935	37385	-1	37364	106295	70948	-1	70935	412734	404597	-1	404584	8				2	3	6	phaseINVFAce	phaseXPface	4	NF01	779653	779353	779653	779338	l	779338	777581	779338	777574	1757
GofDak_1024-768_new	17	3	21	<?xml version="1.0"?>\n<Clock xmlns:dt="urn:schemas-microsoft-com:datatypes"><Description dt:dt="string">E-Prime Primary Realtime Clock</Description><StartTime><Timestamp dt:dt="int">0</Timestamp><DateUtc dt:dt="string">2017-07-17T16:07:05Z</DateUtc></StartTime><FrequencyChanges><FrequencyChange><Frequency dt:dt="r8">3328130</Frequency><Timestamp dt:dt="r8">73673601130</Timestamp><Current dt:dt="…	75.026	2204970	2201470	2204970	2201451	1	right	659832689	07-17-2017	18:07:05	16:07:05	female	70935	37385	-1	37364	106295	70948	-1	70935	412734	404597	-1	404584	8				2	3	6	phaseINVFAce	phaseXPface	5	NM02	782772	782472	782772	782469	l	782469	780766	782469	780750	1703
GofDak_1024-768_new	17	3	21	<?xml version="1.0"?>\n<Clock xmlns:dt="urn:schemas-microsoft-com:datatypes"><Description dt:dt="string">E-Prime Primary Realtime Clock</Description><StartTime><Timestamp dt:dt="int">0</Timestamp><DateUtc dt:dt="string">2017-07-17T16:07:05Z</DateUtc></StartTime><FrequencyChanges><FrequencyChange><Frequency dt:dt="r8">3328130</Frequency><Timestamp dt:dt="r8">73673601130</Timestamp><Current dt:dt="…	75.026	2204970	2201470	2204970	2201451	1	right	659832689	07-17-2017	18:07:05	16:07:05	female	70935	37385	-1	37364	106295	70948	-1	70935	412734	404597	-1	404584	8				2	3	6	phaseINVFAce	phaseXPface	6	NM101	786145	785845	786145	785831	d	785831	783979	785831	783965	1852
GofDak_1024-768_new	17	3	21	<?xml version="1.0"?>\n<Clock xmlns:dt="urn:schemas-microsoft-com:datatypes"><Description dt:dt="string">E-Prime Primary Realtime Clock</Description><StartTime><Timestamp dt:dt="int">0</Timestamp><DateUtc dt:dt="string">2017-07-17T16:07:05Z</DateUtc></StartTime><FrequencyChanges><FrequencyChange><Frequency dt:dt="r8">3328130</Frequency><Timestamp dt:dt="r8">73673601130</Timestamp><Current dt:dt="…	75.026	2204970	2201470	2204970	2201451	1	right	659832689	07-17-2017	18:07:05	16:07:05	female	70935	37385	-1	37364	106295	70948	-1	70935	412734	404597	-1	404584	8				2	3	6	phaseINVFAce	phaseXPface	7	NF04	789357	789057	789357	789044	d	789044	787377	789044	787366	1667
GofDak_1024-768_new	17	3	21	<?xml version="1.0"?>\n<Clock xmlns:dt="urn:schemas-microsoft-com:datatypes"><Description dt:dt="string">E-Prime Primary Realtime Clock</Description><StartTime><Timestamp dt:dt="int">0</Timestamp><DateUtc dt:dt="string">2017-07-17T16:07:05Z</DateUtc></StartTime><FrequencyChanges><FrequencyChange><Frequency dt:dt="r8">3328130</Frequency><Timestamp dt:dt="r8">73673601130</Timestamp><Current dt:dt="…	75.026	2204970	2201470	2204970	2201451	1	right	659832689	07-17-2017	18:07:05	16:07:05	female	70935	37385	-1	37364	106295	70948	-1	70935	412734	404597	-1	404584	8				2	3	6	phaseINVFAce	phaseXPface	8	NM13	792889	792589	792889	792573	d	792573	790590	792573	790581	1983
GofDak_1024-768_new	17	3	21	<?xml version="1.0"?>\n<Clock xmlns:dt="urn:schemas-microsoft-com:datatypes"><Description dt:dt="string">E-Prime Primary Realtime Clock</Description><StartTime><Timestamp dt:dt="int">0</Timestamp><DateUtc dt:dt="string">2017-07-17T16:07:05Z</DateUtc></StartTime><FrequencyChanges><FrequencyChange><Frequency dt:dt="r8">3328130</Frequency><Timestamp dt:dt="r8">73673601130</Timestamp><Current dt:dt="…	75.026	2204970	2201470	2204970	2201451	1	right	659832689	07-17-2017	18:07:05	16:07:05	female	70935	37385	-1	37364	106295	70948	-1	70935	412734	404597	-1	404584	8				2	3	6	phaseINVFAce	phaseXPface	9	NF109	796288	795988	796288	795983	l	795983	794149	795983	794142	1834
GofDak_1024-768_new	17	3	21	<?xml version="1.0"?>\n<Clock xmlns:dt="urn:schemas-microsoft-com:datatypes"><Description dt:dt="string">E-Prime Primary Realtime Clock</Description><StartTime><Timestamp dt:dt="int">0</Timestamp><DateUtc dt:dt="string">2017-07-17T16:07:05Z</DateUtc></StartTime><FrequencyChanges><FrequencyChange><Frequency dt:dt="r8">3328130</Frequency><Timestamp dt:dt="r8">73673601130</Timestamp><Current dt:dt="…	75.026	2204970	2201470	2204970	2201451	1	right	659832689	07-17-2017	18:07:05	16:07:05	female	70935	37385	-1	37364	106295	70948	-1	70935	412734	404597	-1	404584	8				2	3	6	phaseINVFAce	phaseXPface	10	NF02	799127	798827	799127	798822	d	798822	797254	798822	797245	1568
GofDak_1024-768_new	17	3	21	<?xml version="1.0"?>\n<Clock xmlns:dt="urn:schemas-microsoft-com:datatypes"><Description dt:dt="string">E-Prime Primary Realtime Clock</Description><StartTime><Timestamp dt:dt="int">0</Timestamp><DateUtc dt:dt="string">2017-07-17T16:07:05Z</DateUtc></StartTime><FrequencyChanges><FrequencyChange><Frequency dt:dt="r8">3328130</Frequency><Timestamp dt:dt="r8">73673601130</Timestamp><Current dt:dt="…	75.026	2204970	2201470	2204970	2201451	1	right	659832689	07-17-2017	18:07:05	16:07:05	female	70935	37385	-1	37364	106295	70948	-1	70935	412734	404597	-1	404584	8				2	3	6	phaseINVFAce	phaseXPface	11	NM03	803352	803052	803352	803039	d	803039	801093	803039	801077	1946
GofDak_1024-768_new	17	3	21	<?xml version="1.0"?>\n<Clock xmlns:dt="urn:schemas-microsoft-com:datatypes"><Description dt:dt="string">E-Prime Primary Realtime Clock</Description><StartTime><Timestamp dt:dt="int">0</Timestamp><DateUtc dt:dt="string">2017-07-17T16:07:05Z</DateUtc></StartTime><FrequencyChanges><FrequencyChange><Frequency dt:dt="r8">3328130</Frequency><Timestamp dt:dt="r8">73673601130</Timestamp><Current dt:dt="…	75.026	2204970	2201470	2204970	2201451	1	right	659832689	07-17-2017	18:07:05	16:07:05	female	70935	37385	-1	37364	106295	70948	-1	70935	412734	404597	-1	404584	8				2	3	6	phaseINVFAce	phaseXPface	12	NF27	806884	806584	806884	806571	l	806571	804838	806571	804821	1733
GofDak_1024-768_new	17	3	21	<?xml version="1.0"?>\n<Clock xmlns:dt="urn:schemas-microsoft-com:datatypes"><Description dt:dt="string">E-Prime Primary Realtime Clock</Description><StartTime><Timestamp dt:dt="int">0</Timestamp><DateUtc dt:dt="string">2017-07-17T16:07:05Z</DateUtc></StartTime><FrequencyChanges><FrequencyChange><Frequency dt:dt="r8">3328130</Frequency><Timestamp dt:dt="r8">73673601130</Timestamp><Current dt:dt="…	75.026	2204970	2201470	2204970	2201451	1	right	659832689	07-17-2017	18:07:05	16:07:05	female	70935	37385	-1	37364	106295	70948	-1	70935	412734	404597	-1	404584	8				2	3	6	phaseINVFAce	phaseXPface	13	NM10	810177	809877	810177	809866	d	809866	808051	809866	808037	1815
GofDak_1024-768_new	17	3	21	<?xml version="1.0"?>\n<Clock xmlns:dt="urn:schemas-microsoft-com:datatypes"><Description dt:dt="string">E-Prime Primary Realtime Clock</Description><StartTime><Timestamp dt:dt="int">0</Timestamp><DateUtc dt:dt="string">2017-07-17T16:07:05Z</DateUtc></StartTime><FrequencyChanges><FrequencyChange><Frequency dt:dt="r8">3328130</Frequency><Timestamp dt:dt="r8">73673601130</Timestamp><Current dt:dt="…	75.026	2204970	2201470	2204970	2201451	1	right	659832689	07-17-2017	18:07:05	16:07:05	female	70935	37385	-1	37364	106295	70948	-1	70935	412734	404597	-1	404584	8				2	3	6	phaseINVFAce	phaseXPface	14	NM04	813349	813049	813349	813036	d	813036	811423	813036	811405	1613
GofDak_1024-768_new	17	3	21	<?xml version="1.0"?>\n<Clock xmlns:dt="urn:schemas-microsoft-com:datatypes"><Description dt:dt="string">E-Prime Primary Realtime Clock</Description><StartTime><Timestamp dt:dt="int">0</Timestamp><DateUtc dt:dt="string">2017-07-17T16:07:05Z</DateUtc></StartTime><FrequencyChanges><FrequencyChange><Frequency dt:dt="r8">3328130</Frequency><Timestamp dt:dt="r8">73673601130</Timestamp><Current dt:dt="…	75.026	2204970	2201470	2204970	2201451	1	right	659832689	07-17-2017	18:07:05	16:07:05	female	70935	37385	-1	37364	106295	70948	-1	70935	412734	404597	-1	404584	8				2	3	6	phaseINVFAce	phaseXPface	15	NF11	817201	816901	817201	816887	l	816887	814902	816887	814893	1985
GofDak_1024-768_new	17	3	21	<?xml version="1.0"?>\n<Clock xmlns:dt="urn:schemas-microsoft-com:datatypes"><Description dt:dt="string">E-Prime Primary Realtime Clock</Description><StartTime><Timestamp dt:dt="int">0</Timestamp><DateUtc dt:dt="string">2017-07-17T16:07:05Z</DateUtc></StartTime><FrequencyChanges><FrequencyChange><Frequency dt:dt="r8">3328130</Frequency><Timestamp dt:dt="r8">73673601130</Timestamp><Current dt:dt="…	75.026	2204970	2201470	2204970	2201451	1	right	659832689	07-17-2017	18:07:05	16:07:05	female	70935	37385	-1	37364	106295	70948	-1	70935	412734	404597	-1	404584	8				2	3	6	phaseINVFAce	phaseXPface	16	NM21	820533	820233	820533	820227	d	820227	818234	820227	818229	1993
GofDak_1024-768_new	17	3	21	<?xml version="1.0"?>\n<Clock xmlns:dt="urn:schemas-microsoft-com:datatypes"><Description dt:dt="string">E-Prime Primary Realtime Clock</Description><StartTime><Timestamp dt:dt="int">0</Timestamp><DateUtc dt:dt="string">2017-07-17T16:07:05Z</DateUtc></StartTime><FrequencyChanges><FrequencyChange><Frequency dt:dt="r8">3328130</Frequency><Timestamp dt:dt="r8">73673601130</Timestamp><Current dt:dt="…	75.026	2204970	2201470	2204970	2201451	1	right	659832689	07-17-2017	18:07:05	16:07:05	female	70935	37385	-1	37364	106295	70948	-1	70935	412734	404597	-1	404584	8				2	3	6	phaseINVFAce	phaseXPface	17	NM13	823732	823432	823732	823425	l	823425	821686	823425	821669	1739
GofDak_1024-768_new	17	3	21	<?xml version="1.0"?>\n<Clock xmlns:dt="urn:schemas-microsoft-com:datatypes"><Description dt:dt="string">E-Prime Primary Realtime Clock</Description><StartTime><Timestamp dt:dt="int">0</Timestamp><DateUtc dt:dt="string">2017-07-17T16:07:05Z</DateUtc></StartTime><FrequencyChanges><FrequencyChange><Frequency dt:dt="r8">3328130</Frequency><Timestamp dt:dt="r8">73673601130</Timestamp><Current dt:dt="…	75.026	2204970	2201470	2204970	2201451	1	right	659832689	07-17-2017	18:07:05	16:07:05	female	70935	37385	-1	37364	106295	70948	-1	70935	412734	404597	-1	404584	8				2	3	6	phaseINVFAce	phaseXPface	18	NF09	826931	826631	826931	826621	l	826621	825112	826621	825101	1509
GofDak_1024-768_new	17	3	21	<?xml version="1.0"?>\n<Clock xmlns:dt="urn:schemas-microsoft-com:datatypes"><Description dt:dt="string">E-Prime Primary Realtime Clock</Description><StartTime><Timestamp dt:dt="int">0</Timestamp><DateUtc dt:dt="string">2017-07-17T16:07:05Z</DateUtc></StartTime><FrequencyChanges><FrequencyChange><Frequency dt:dt="r8">3328130</Frequency><Timestamp dt:dt="r8">73673601130</Timestamp><Current dt:dt="…	75.026	2204970	2201470	2204970	2201451	1	right	659832689	07-17-2017	18:07:05	16:07:05	female	70935	37385	-1	37364	106295	70948	-1	70935	412734	404597	-1	404584	8				2	3	6	phaseINVFAce	phaseXPface	19	NM04	831116	830816	831116	830806	l	830806	828870	830806	828853	1936
GofDak_1024-768_new	17	3	21	<?xml version="1.0"?>\n<Clock xmlns:dt="urn:schemas-microsoft-com:datatypes"><Description dt:dt="string">E-Prime Primary Realtime Clock</Description><StartTime><Timestamp dt:dt="int">0</Timestamp><DateUtc dt:dt="string">2017-07-17T16:07:05Z</DateUtc></StartTime><FrequencyChanges><FrequencyChange><Frequency dt:dt="r8">3328130</Frequency><Timestamp dt:dt="r8">73673601130</Timestamp><Current dt:dt="…	75.026	2204970	2201470	2204970	2201451	1	right	659832689	07-17-2017	18:07:05	16:07:05	female	70935	37385	-1	37364	106295	70948	-1	70935	412734	404597	-1	404584	8				2	3	6	phaseINVFAce	phaseXPface	20	NF11	834369	834069	834369	834053	l	834053	832389	834053	832381	1664
GofDak_1024-768_new	17	3	21	<?xml version="1.0"?>\n<Clock xmlns:dt="urn:schemas-microsoft-com:datatypes"><Description dt:dt="string">E-Prime Primary Realtime Clock</Description><StartTime><Timestamp dt:dt="int">0</Timestamp><DateUtc dt:dt="string">2017-07-17T16:07:05Z</DateUtc></StartTime><FrequencyChanges><FrequencyChange><Frequency dt:dt="r8">3328130</Frequency><Timestamp dt:dt="r8">73673601130</Timestamp><Current dt:dt="…	75.026	2204970	2201470	2204970	2201451	1	right	659832689	07-17-2017	18:07:05	16:07:05	female	70935	37385	-1	37364	106295	70948	-1	70935	412734	404597	-1	404584	9				1	4	7	phaseUPFAce	phaseXPface	1	NF109	851950	851650	851950	851645	l	851645	849757	851645	849744	1888
GofDak_1024-768_new	17	3	21	<?xml version="1.0"?>\n<Clock xmlns:dt="urn:schemas-microsoft-com:datatypes"><Description dt:dt="string">E-Prime Primary Realtime Clock</Description><StartTime><Timestamp dt:dt="int">0</Timestamp><DateUtc dt:dt="string">2017-07-17T16:07:05Z</DateUtc></StartTime><FrequencyChanges><FrequencyChange><Frequency dt:dt="r8">3328130</Frequency><Timestamp dt:dt="r8">73673601130</Timestamp><Current dt:dt="…	75.026	2204970	2201470	2204970	2201451	1	right	659832689	07-17-2017	18:07:05	16:07:05	female	70935	37385	-1	37364	106295	70948	-1	70935	412734	404597	-1	404584	9				1	4	7	phaseUPFAce	phaseXPface	2	NF27	855255	854955	855255	854948	l	854948	852996	854948	852981	1952
GofDak_1024-768_new	17	3	21	<?xml version="1.0"?>\n<Clock xmlns:dt="urn:schemas-microsoft-com:datatypes"><Description dt:dt="string">E-Prime Primary Realtime Clock</Description><StartTime><Timestamp dt:dt="int">0</Timestamp><DateUtc dt:dt="string">2017-07-17T16:07:05Z</DateUtc></StartTime><FrequencyChanges><FrequencyChange><Frequency dt:dt="r8">3328130</Frequency><Timestamp dt:dt="r8">73673601130</Timestamp><Current dt:dt="…	75.026	2204970	2201470	2204970	2201451	1	right	659832689	07-17-2017	18:07:05	16:07:05	female	70935	37385	-1	37364	106295	70948	-1	70935	412734	404597	-1	404584	9				1	4	7	phaseUPFAce	phaseXPface	3	NM10	858387	858087	858387	858074	l	858074	856288	858074	856277	1786
GofDak_1024-768_new	17	3	21	<?xml version="1.0"?>\n<Clock xmlns:dt="urn:schemas-microsoft-com:datatypes"><Description dt:dt="string">E-Prime Primary Realtime Clock</Description><StartTime><Timestamp dt:dt="int">0</Timestamp><DateUtc dt:dt="string">2017-07-17T16:07:05Z</DateUtc></StartTime><FrequencyChanges><FrequencyChange><Frequency dt:dt="r8">3328130</Frequency><Timestamp dt:dt="r8">73673601130</Timestamp><Current dt:dt="…	75.026	2204970	2201470	2204970	2201451	1	right	659832689	07-17-2017	18:07:05	16:07:05	female	70935	37385	-1	37364	106295	70948	-1	70935	412734	404597	-1	404584	9				1	4	7	phaseUPFAce	phaseXPface	4	NF02	861373	861073	861373	861063	l	861063	859500	861063	859485	1563
GofDak_1024-768_new	17	3	21	<?xml version="1.0"?>\n<Clock xmlns:dt="urn:schemas-microsoft-com:datatypes"><Description dt:dt="string">E-Prime Primary Realtime Clock</Description><StartTime><Timestamp dt:dt="int">0</Timestamp><DateUtc dt:dt="string">2017-07-17T16:07:05Z</DateUtc></StartTime><FrequencyChanges><FrequencyChange><Frequency dt:dt="r8">3328130</Frequency><Timestamp dt:dt="r8">73673601130</Timestamp><Current dt:dt="…	75.026	2204970	2201470	2204970	2201451	1	right	659832689	07-17-2017	18:07:05	16:07:05	female	70935	37385	-1	37364	106295	70948	-1	70935	412734	404597	-1	404584	9				1	4	7	phaseUPFAce	phaseXPface	5	NF04	864559	864259	864559	864251	l	864251	862659	864251	862645	1592
GofDak_1024-768_new	17	3	21	<?xml version="1.0"?>\n<Clock xmlns:dt="urn:schemas-microsoft-com:datatypes"><Description dt:dt="string">E-Prime Primary Realtime Clock</Description><StartTime><Timestamp dt:dt="int">0</Timestamp><DateUtc dt:dt="string">2017-07-17T16:07:05Z</DateUtc></StartTime><FrequencyChanges><FrequencyChange><Frequency dt:dt="r8">3328130</Frequency><Timestamp dt:dt="r8">73673601130</Timestamp><Current dt:dt="…	75.026	2204970	2201470	2204970	2201451	1	right	659832689	07-17-2017	18:07:05	16:07:05	female	70935	37385	-1	37364	106295	70948	-1	70935	412734	404597	-1	404584	9				1	4	7	phaseUPFAce	phaseXPface	6	NF11	867944	867644	867944	867630	d	867630	865712	867630	865701	1918
GofDak_1024-768_new	17	3	21	<?xml version="1.0"?>\n<Clock xmlns:dt="urn:schemas-microsoft-com:datatypes"><Description dt:dt="string">E-Prime Primary Realtime Clock</Description><StartTime><Timestamp dt:dt="int">0</Timestamp><DateUtc dt:dt="string">2017-07-17T16:07:05Z</DateUtc></StartTime><FrequencyChanges><FrequencyChange><Frequency dt:dt="r8">3328130</Frequency><Timestamp dt:dt="r8">73673601130</Timestamp><Current dt:dt="…	75.026	2204970	2201470	2204970	2201451	1	right	659832689	07-17-2017	18:07:05	16:07:05	female	70935	37385	-1	37364	106295	70948	-1	70935	412734	404597	-1	404584	9				1	4	7	phaseUPFAce	phaseXPface	7	NF02	871236	870936	871236	870921	l	870921	869084	870921	869077	1837
GofDak_1024-768_new	17	3	21	<?xml version="1.0"?>\n<Clock xmlns:dt="urn:schemas-microsoft-com:datatypes"><Description dt:dt="string">E-Prime Primary Realtime Clock</Description><StartTime><Timestamp dt:dt="int">0</Timestamp><DateUtc dt:dt="string">2017-07-17T16:07:05Z</DateUtc></StartTime><FrequencyChanges><FrequencyChange><Frequency dt:dt="r8">3328130</Frequency><Timestamp dt:dt="r8">73673601130</Timestamp><Current dt:dt="…	75.026	2204970	2201470	2204970	2201451	1	right	659832689	07-17-2017	18:07:05	16:07:05	female	70935	37385	-1	37364	106295	70948	-1	70935	412734	404597	-1	404584	9				1	4	7	phaseUPFAce	phaseXPface	8	NM03	874142	873842	874142	873827	d	873827	872309	873827	872301	1518
GofDak_1024-768_new	17	3	21	<?xml version="1.0"?>\n<Clock xmlns:dt="urn:schemas-microsoft-com:datatypes"><Description dt:dt="string">E-Prime Primary Realtime Clock</Description><StartTime><Timestamp dt:dt="int">0</Timestamp><DateUtc dt:dt="string">2017-07-17T16:07:05Z</DateUtc></StartTime><FrequencyChanges><FrequencyChange><Frequency dt:dt="r8">3328130</Frequency><Timestamp dt:dt="r8">73673601130</Timestamp><Current dt:dt="…	75.026	2204970	2201470	2204970	2201451	1	right	659832689	07-17-2017	18:07:05	16:07:05	female	70935	37385	-1	37364	106295	70948	-1	70935	412734	404597	-1	404584	9				1	4	7	phaseUPFAce	phaseXPface	9	NF02	877528	877228	877528	877215	d	877215	875268	877215	875261	1947
GofDak_1024-768_new	17	3	21	<?xml version="1.0"?>\n<Clock xmlns:dt="urn:schemas-microsoft-com:datatypes"><Description dt:dt="string">E-Prime Primary Realtime Clock</Description><StartTime><Timestamp dt:dt="int">0</Timestamp><DateUtc dt:dt="string">2017-07-17T16:07:05Z</DateUtc></StartTime><FrequencyChanges><FrequencyChange><Frequency dt:dt="r8">3328130</Frequency><Timestamp dt:dt="r8">73673601130</Timestamp><Current dt:dt="…	75.026	2204970	2201470	2204970	2201451	1	right	659832689	07-17-2017	18:07:05	16:07:05	female	70935	37385	-1	37364	106295	70948	-1	70935	412734	404597	-1	404584	9				1	4	7	phaseUPFAce	phaseXPface	10	NF04	880820	880520	880820	880509	d	880509	878694	880509	878677	1815
GofDak_1024-768_new	17	3	21	<?xml version="1.0"?>\n<Clock xmlns:dt="urn:schemas-microsoft-com:datatypes"><Description dt:dt="string">E-Prime Primary Realtime Clock</Description><StartTime><Timestamp dt:dt="int">0</Timestamp><DateUtc dt:dt="string">2017-07-17T16:07:05Z</DateUtc></StartTime><FrequencyChanges><FrequencyChange><Frequency dt:dt="r8">3328130</Frequency><Timestamp dt:dt="r8">73673601130</Timestamp><Current dt:dt="…	75.026	2204970	2201470	2204970	2201451	1	right	659832689	07-17-2017	18:07:05	16:07:05	female	70935	37385	-1	37364	106295	70948	-1	70935	412734	404597	-1	404584	9				1	4	7	phaseUPFAce	phaseXPface	11	NF106	884086	883786	884086	883777	d	883777	882039	883777	882029	1738
GofDak_1024-768_new	17	3	21	<?xml version="1.0"?>\n<Clock xmlns:dt="urn:schemas-microsoft-com:datatypes"><Description dt:dt="string">E-Prime Primary Realtime Clock</Description><StartTime><Timestamp dt:dt="int">0</Timestamp><DateUtc dt:dt="string">2017-07-17T16:07:05Z</DateUtc></StartTime><FrequencyChanges><FrequencyChange><Frequency dt:dt="r8">3328130</Frequency><Timestamp dt:dt="r8">73673601130</Timestamp><Current dt:dt="…	75.026	2204970	2201470	2204970	2201451	1	right	659832689	07-17-2017	18:07:05	16:07:05	female	70935	37385	-1	37364	106295	70948	-1	70935	412734	404597	-1	404584	9				1	4	7	phaseUPFAce	phaseXPface	12	NF02	887298	886998	887298	886988	l	886988	885332	886988	885317	1656
GofDak_1024-768_new	17	3	21	<?xml version="1.0"?>\n<Clock xmlns:dt="urn:schemas-microsoft-com:datatypes"><Description dt:dt="string">E-Prime Primary Realtime Clock</Description><StartTime><Timestamp dt:dt="int">0</Timestamp><DateUtc dt:dt="string">2017-07-17T16:07:05Z</DateUtc></StartTime><FrequencyChanges><FrequencyChange><Frequency dt:dt="r8">3328130</Frequency><Timestamp dt:dt="r8">73673601130</Timestamp><Current dt:dt="…	75.026	2204970	2201470	2204970	2201451	1	right	659832689	07-17-2017	18:07:05	16:07:05	female	70935	37385	-1	37364	106295	70948	-1	70935	412734	404597	-1	404584	9				1	4	7	phaseUPFAce	phaseXPface	13	NF105	890630	890330	890630	890319	l	890319	888624	890319	888613	1695
GofDak_1024-768_new	17	3	21	<?xml version="1.0"?>\n<Clock xmlns:dt="urn:schemas-microsoft-com:datatypes"><Description dt:dt="string">E-Prime Primary Realtime Clock</Description><StartTime><Timestamp dt:dt="int">0</Timestamp><DateUtc dt:dt="string">2017-07-17T16:07:05Z</DateUtc></StartTime><FrequencyChanges><FrequencyChange><Frequency dt:dt="r8">3328130</Frequency><Timestamp dt:dt="r8">73673601130</Timestamp><Current dt:dt="…	75.026	2204970	2201470	2204970	2201451	1	right	659832689	07-17-2017	18:07:05	16:07:05	female	70935	37385	-1	37364	106295	70948	-1	70935	412734	404597	-1	404584	9				1	4	7	phaseUPFAce	phaseXPface	14	NM02	893789	893489	893789	893476	l	893476	891770	893476	891757	1706
GofDak_1024-768_new	17	3	21	<?xml version="1.0"?>\n<Clock xmlns:dt="urn:schemas-microsoft-com:datatypes"><Description dt:dt="string">E-Prime Primary Realtime Clock</Description><StartTime><Timestamp dt:dt="int">0</Timestamp><DateUtc dt:dt="string">2017-07-17T16:07:05Z</DateUtc></StartTime><FrequencyChanges><FrequencyChange><Frequency dt:dt="r8">3328130</Frequency><Timestamp dt:dt="r8">73673601130</Timestamp><Current dt:dt="…	75.026	2204970	2201470	2204970	2201451	1	right	659832689	07-17-2017	18:07:05	16:07:05	female	70935	37385	-1	37364	106295	70948	-1	70935	412734	404597	-1	404584	9				1	4	7	phaseUPFAce	phaseXPface	15	NM04	896921	896621	896921	896606	l	896606	895035	896606	895029	1571
GofDak_1024-768_new	17	3	21	<?xml version="1.0"?>\n<Clock xmlns:dt="urn:schemas-microsoft-com:datatypes"><Description dt:dt="string">E-Prime Primary Realtime Clock</Description><StartTime><Timestamp dt:dt="int">0</Timestamp><DateUtc dt:dt="string">2017-07-17T16:07:05Z</DateUtc></StartTime><FrequencyChanges><FrequencyChange><Frequency dt:dt="r8">3328130</Frequency><Timestamp dt:dt="r8">73673601130</Timestamp><Current dt:dt="…	75.026	2204970	2201470	2204970	2201451	1	right	659832689	07-17-2017	18:07:05	16:07:05	female	70935	37385	-1	37364	106295	70948	-1	70935	412734	404597	-1	404584	9				1	4	7	phaseUPFAce	phaseXPface	16	NM09	899894	899594	899894	899586	l	899586	898021	899586	898005	1565
GofDak_1024-768_new	17	3	21	<?xml version="1.0"?>\n<Clock xmlns:dt="urn:schemas-microsoft-com:datatypes"><Description dt:dt="string">E-Prime Primary Realtime Clock</Description><StartTime><Timestamp dt:dt="int">0</Timestamp><DateUtc dt:dt="string">2017-07-17T16:07:05Z</DateUtc></StartTime><FrequencyChanges><FrequencyChange><Frequency dt:dt="r8">3328130</Frequency><Timestamp dt:dt="r8">73673601130</Timestamp><Current dt:dt="…	75.026	2204970	2201470	2204970	2201451	1	right	659832689	07-17-2017	18:07:05	16:07:05	female	70935	37385	-1	37364	106295	70948	-1	70935	412734	404597	-1	404584	9				1	4	7	phaseUPFAce	phaseXPface	17	NF06	903106	902806	903106	902792	d	902792	901060	902792	901045	1732
GofDak_1024-768_new	17	3	21	<?xml version="1.0"?>\n<Clock xmlns:dt="urn:schemas-microsoft-com:datatypes"><Description dt:dt="string">E-Prime Primary Realtime Clock</Description><StartTime><Timestamp dt:dt="int">0</Timestamp><DateUtc dt:dt="string">2017-07-17T16:07:05Z</DateUtc></StartTime><FrequencyChanges><FrequencyChange><Frequency dt:dt="r8">3328130</Frequency><Timestamp dt:dt="r8">73673601130</Timestamp><Current dt:dt="…	75.026	2204970	2201470	2204970	2201451	1	right	659832689	07-17-2017	18:07:05	16:07:05	female	70935	37385	-1	37364	106295	70948	-1	70935	412734	404597	-1	404584	9				1	4	7	phaseUPFAce	phaseXPface	18	NM09	906585	906285	906585	906276	d	906276	904325	906276	904309	1951
GofDak_1024-768_new	17	3	21	<?xml version="1.0"?>\n<Clock xmlns:dt="urn:schemas-microsoft-com:datatypes"><Description dt:dt="string">E-Prime Primary Realtime Clock</Description><StartTime><Timestamp dt:dt="int">0</Timestamp><DateUtc dt:dt="string">2017-07-17T16:07:05Z</DateUtc></StartTime><FrequencyChanges><FrequencyChange><Frequency dt:dt="r8">3328130</Frequency><Timestamp dt:dt="r8">73673601130</Timestamp><Current dt:dt="…	75.026	2204970	2201470	2204970	2201451	1	right	659832689	07-17-2017	18:07:05	16:07:05	female	70935	37385	-1	37364	106295	70948	-1	70935	412734	404597	-1	404584	9				1	4	7	phaseUPFAce	phaseXPface	19	NF27	909970	909670	909970	909657	l	909657	907724	909657	907717	1933
GofDak_1024-768_new	17	3	21	<?xml version="1.0"?>\n<Clock xmlns:dt="urn:schemas-microsoft-com:datatypes"><Description dt:dt="string">E-Prime Primary Realtime Clock</Description><StartTime><Timestamp dt:dt="int">0</Timestamp><DateUtc dt:dt="string">2017-07-17T16:07:05Z</DateUtc></StartTime><FrequencyChanges><FrequencyChange><Frequency dt:dt="r8">3328130</Frequency><Timestamp dt:dt="r8">73673601130</Timestamp><Current dt:dt="…	75.026	2204970	2201470	2204970	2201451	1	right	659832689	07-17-2017	18:07:05	16:07:05	female	70935	37385	-1	37364	106295	70948	-1	70935	412734	404597	-1	404584	9				1	4	7	phaseUPFAce	phaseXPface	20	NF11	913036	912736	913036	912733	d	912733	911190	912733	911173	1543
GofDak_1024-768_new	17	3	21	<?xml version="1.0"?>\n<Clock xmlns:dt="urn:schemas-microsoft-com:datatypes"><Description dt:dt="string">E-Prime Primary Realtime Clock</Description><StartTime><Timestamp dt:dt="int">0</Timestamp><DateUtc dt:dt="string">2017-07-17T16:07:05Z</DateUtc></StartTime><FrequencyChanges><FrequencyChange><Frequency dt:dt="r8">3328130</Frequency><Timestamp dt:dt="r8">73673601130</Timestamp><Current dt:dt="…	75.026	2204970	2201470	2204970	2201451	1	right	659832689	07-17-2017	18:07:05	16:07:05	female	70935	37385	-1	37364	106295	70948	-1	70935	412734	404597	-1	404584	10				2	4	8	phaseINVFAce	phaseXPface	1	NF09	916195	915895	916195	915889	l	915889	914309	915889	914301	1580
GofDak_1024-768_new	17	3	21	<?xml version="1.0"?>\n<Clock xmlns:dt="urn:schemas-microsoft-com:datatypes"><Description dt:dt="string">E-Prime Primary Realtime Clock</Description><StartTime><Timestamp dt:dt="int">0</Timestamp><DateUtc dt:dt="string">2017-07-17T16:07:05Z</DateUtc></StartTime><FrequencyChanges><FrequencyChange><Frequency dt:dt="r8">3328130</Frequency><Timestamp dt:dt="r8">73673601130</Timestamp><Current dt:dt="…	75.026	2204970	2201470	2204970	2201451	1	right	659832689	07-17-2017	18:07:05	16:07:05	female	70935	37385	-1	37364	106295	70948	-1	70935	412734	404597	-1	404584	10				2	4	8	phaseINVFAce	phaseXPface	2	NM02	920127	919827	920127	919812	l	919812	917948	919812	917933	1864
GofDak_1024-768_new	17	3	21	<?xml version="1.0"?>\n<Clock xmlns:dt="urn:schemas-microsoft-com:datatypes"><Description dt:dt="string">E-Prime Primary Realtime Clock</Description><StartTime><Timestamp dt:dt="int">0</Timestamp><DateUtc dt:dt="string">2017-07-17T16:07:05Z</DateUtc></StartTime><FrequencyChanges><FrequencyChange><Frequency dt:dt="r8">3328130</Frequency><Timestamp dt:dt="r8">73673601130</Timestamp><Current dt:dt="…	75.026	2204970	2201470	2204970	2201451	1	right	659832689	07-17-2017	18:07:05	16:07:05	female	70935	37385	-1	37364	106295	70948	-1	70935	412734	404597	-1	404584	10				2	4	8	phaseINVFAce	phaseXPface	3	NM02	924752	924452	924752	924438	d	924438	922493	924438	922477	1945
GofDak_1024-768_new	17	3	21	<?xml version="1.0"?>\n<Clock xmlns:dt="urn:schemas-microsoft-com:datatypes"><Description dt:dt="string">E-Prime Primary Realtime Clock</Description><StartTime><Timestamp dt:dt="int">0</Timestamp><DateUtc dt:dt="string">2017-07-17T16:07:05Z</DateUtc></StartTime><FrequencyChanges><FrequencyChange><Frequency dt:dt="r8">3328130</Frequency><Timestamp dt:dt="r8">73673601130</Timestamp><Current dt:dt="…	75.026	2204970	2201470	2204970	2201451	1	right	659832689	07-17-2017	18:07:05	16:07:05	female	70935	37385	-1	37364	106295	70948	-1	70935	412734	404597	-1	404584	10				2	4	8	phaseINVFAce	phaseXPface	4	NM03	928298	927998	928298	927992	d	927992	926358	927992	926349	1634
GofDak_1024-768_new	17	3	21	<?xml version="1.0"?>\n<Clock xmlns:dt="urn:schemas-microsoft-com:datatypes"><Description dt:dt="string">E-Prime Primary Realtime Clock</Description><StartTime><Timestamp dt:dt="int">0</Timestamp><DateUtc dt:dt="string">2017-07-17T16:07:05Z</DateUtc></StartTime><FrequencyChanges><FrequencyChange><Frequency dt:dt="r8">3328130</Frequency><Timestamp dt:dt="r8">73673601130</Timestamp><Current dt:dt="…	75.026	2204970	2201470	2204970	2201451	1	right	659832689	07-17-2017	18:07:05	16:07:05	female	70935	37385	-1	37364	106295	70948	-1	70935	412734	404597	-1	404584	10				2	4	8	phaseINVFAce	phaseXPface	5	NM101	931763	931463	931763	931453	l	931453	929544	931453	929533	1909
GofDak_1024-768_new	17	3	21	<?xml version="1.0"?>\n<Clock xmlns:dt="urn:schemas-microsoft-com:datatypes"><Description dt:dt="string">E-Prime Primary Realtime Clock</Description><StartTime><Timestamp dt:dt="int">0</Timestamp><DateUtc dt:dt="string">2017-07-17T16:07:05Z</DateUtc></StartTime><FrequencyChanges><FrequencyChange><Frequency dt:dt="r8">3328130</Frequency><Timestamp dt:dt="r8">73673601130</Timestamp><Current dt:dt="…	75.026	2204970	2201470	2204970	2201451	1	right	659832689	07-17-2017	18:07:05	16:07:05	female	70935	37385	-1	37364	106295	70948	-1	70935	412734	404597	-1	404584	10				2	4	8	phaseINVFAce	phaseXPface	6	NF09	935095	934795	935095	934781	l	934781	933076	934781	933061	1705
GofDak_1024-768_new	17	3	21	<?xml version="1.0"?>\n<Clock xmlns:dt="urn:schemas-microsoft-com:datatypes"><Description dt:dt="string">E-Prime Primary Realtime Clock</Description><StartTime><Timestamp dt:dt="int">0</Timestamp><DateUtc dt:dt="string">2017-07-17T16:07:05Z</DateUtc></StartTime><FrequencyChanges><FrequencyChange><Frequency dt:dt="r8">3328130</Frequency><Timestamp dt:dt="r8">73673601130</Timestamp><Current dt:dt="…	75.026	2204970	2201470	2204970	2201451	1	right	659832689	07-17-2017	18:07:05	16:07:05	female	70935	37385	-1	37364	106295	70948	-1	70935	412734	404597	-1	404584	10				2	4	8	phaseINVFAce	phaseXPface	7	NM101	938987	938687	938987	938682	d	938682	937035	938682	937029	1647
GofDak_1024-768_new	17	3	21	<?xml version="1.0"?>\n<Clock xmlns:dt="urn:schemas-microsoft-com:datatypes"><Description dt:dt="string">E-Prime Primary Realtime Clock</Description><StartTime><Timestamp dt:dt="int">0</Timestamp><DateUtc dt:dt="string">2017-07-17T16:07:05Z</DateUtc></StartTime><FrequencyChanges><FrequencyChange><Frequency dt:dt="r8">3328130</Frequency><Timestamp dt:dt="r8">73673601130</Timestamp><Current dt:dt="…	75.026	2204970	2201470	2204970	2201451	1	right	659832689	07-17-2017	18:07:05	16:07:05	female	70935	37385	-1	37364	106295	70948	-1	70935	412734	404597	-1	404584	10				2	4	8	phaseINVFAce	phaseXPface	8	NM10	942026	941726	942026	941716	l	941716	940140	941716	940133	1576
GofDak_1024-768_new	17	3	21	<?xml version="1.0"?>\n<Clock xmlns:dt="urn:schemas-microsoft-com:datatypes"><Description dt:dt="string">E-Prime Primary Realtime Clock</Description><StartTime><Timestamp dt:dt="int">0</Timestamp><DateUtc dt:dt="string">2017-07-17T16:07:05Z</DateUtc></StartTime><FrequencyChanges><FrequencyChange><Frequency dt:dt="r8">3328130</Frequency><Timestamp dt:dt="r8">73673601130</Timestamp><Current dt:dt="…	75.026	2204970	2201470	2204970	2201451	1	right	659832689	07-17-2017	18:07:05	16:07:05	female	70935	37385	-1	37364	106295	70948	-1	70935	412734	404597	-1	404584	10				2	4	8	phaseINVFAce	phaseXPface	9	NF109	945652	945352	945652	945347	d	945347	943539	945347	943525	1808
GofDak_1024-768_new	17	3	21	<?xml version="1.0"?>\n<Clock xmlns:dt="urn:schemas-microsoft-com:datatypes"><Description dt:dt="string">E-Prime Primary Realtime Clock</Description><StartTime><Timestamp dt:dt="int">0</Timestamp><DateUtc dt:dt="string">2017-07-17T16:07:05Z</DateUtc></StartTime><FrequencyChanges><FrequencyChange><Frequency dt:dt="r8">3328130</Frequency><Timestamp dt:dt="r8">73673601130</Timestamp><Current dt:dt="…	75.026	2204970	2201470	2204970	2201451	1	right	659832689	07-17-2017	18:07:05	16:07:05	female	70935	37385	-1	37364	106295	70948	-1	70935	412734	404597	-1	404584	10				2	4	8	phaseINVFAce	phaseXPface	10	NM04	949157	948857	949157	948848	l	948848	947058	948848	947053	1790
GofDak_1024-768_new	17	3	21	<?xml version="1.0"?>\n<Clock xmlns:dt="urn:schemas-microsoft-com:datatypes"><Description dt:dt="string">E-Prime Primary Realtime Clock</Description><StartTime><Timestamp dt:dt="int">0</Timestamp><DateUtc dt:dt="string">2017-07-17T16:07:05Z</DateUtc></StartTime><FrequencyChanges><FrequencyChange><Frequency dt:dt="r8">3328130</Frequency><Timestamp dt:dt="r8">73673601130</Timestamp><Current dt:dt="…	75.026	2204970	2201470	2204970	2201451	1	right	659832689	07-17-2017	18:07:05	16:07:05	female	70935	37385	-1	37364	106295	70948	-1	70935	412734	404597	-1	404584	10				2	4	8	phaseINVFAce	phaseXPface	11	NM13	953596	953296	953596	953287	l	953287	951736	953287	951725	1551
GofDak_1024-768_new	17	3	21	<?xml version="1.0"?>\n<Clock xmlns:dt="urn:schemas-microsoft-com:datatypes"><Description dt:dt="string">E-Prime Primary Realtime Clock</Description><StartTime><Timestamp dt:dt="int">0</Timestamp><DateUtc dt:dt="string">2017-07-17T16:07:05Z</DateUtc></StartTime><FrequencyChanges><FrequencyChange><Frequency dt:dt="r8">3328130</Frequency><Timestamp dt:dt="r8">73673601130</Timestamp><Current dt:dt="…	75.026	2204970	2201470	2204970	2201451	1	right	659832689	07-17-2017	18:07:05	16:07:05	female	70935	37385	-1	37364	106295	70948	-1	70935	412734	404597	-1	404584	10				2	4	8	phaseINVFAce	phaseXPface	12	NF02	957915	957615	957915	957611	l	957611	955722	957611	955709	1889
GofDak_1024-768_new	17	3	21	<?xml version="1.0"?>\n<Clock xmlns:dt="urn:schemas-microsoft-com:datatypes"><Description dt:dt="string">E-Prime Primary Realtime Clock</Description><StartTime><Timestamp dt:dt="int">0</Timestamp><DateUtc dt:dt="string">2017-07-17T16:07:05Z</DateUtc></StartTime><FrequencyChanges><FrequencyChange><Frequency dt:dt="r8">3328130</Frequency><Timestamp dt:dt="r8">73673601130</Timestamp><Current dt:dt="…	75.026	2204970	2201470	2204970	2201451	1	right	659832689	07-17-2017	18:07:05	16:07:05	female	70935	37385	-1	37364	106295	70948	-1	70935	412734	404597	-1	404584	10				2	4	8	phaseINVFAce	phaseXPface	13	NF09	960967	960667	960967	960662	d	960662	959094	960662	959077	1568
GofDak_1024-768_new	17	3	21	<?xml version="1.0"?>\n<Clock xmlns:dt="urn:schemas-microsoft-com:datatypes"><Description dt:dt="string">E-Prime Primary Realtime Clock</Description><StartTime><Timestamp dt:dt="int">0</Timestamp><DateUtc dt:dt="string">2017-07-17T16:07:05Z</DateUtc></StartTime><FrequencyChanges><FrequencyChange><Frequency dt:dt="r8">3328130</Frequency><Timestamp dt:dt="r8">73673601130</Timestamp><Current dt:dt="…	75.026	2204970	2201470	2204970	2201451	1	right	659832689	07-17-2017	18:07:05	16:07:05	female	70935	37385	-1	37364	106295	70948	-1	70935	412734	404597	-1	404584	10				2	4	8	phaseINVFAce	phaseXPface	14	NF27	964432	964132	964432	964123	d	964123	962213	964123	962205	1910
GofDak_1024-768_new	17	3	21	<?xml version="1.0"?>\n<Clock xmlns:dt="urn:schemas-microsoft-com:datatypes"><Description dt:dt="string">E-Prime Primary Realtime Clock</Description><StartTime><Timestamp dt:dt="int">0</Timestamp><DateUtc dt:dt="string">2017-07-17T16:07:05Z</DateUtc></StartTime><FrequencyChanges><FrequencyChange><Frequency dt:dt="r8">3328130</Frequency><Timestamp dt:dt="r8">73673601130</Timestamp><Current dt:dt="…	75.026	2204970	2201470	2204970	2201451	1	right	659832689	07-17-2017	18:07:05	16:07:05	female	70935	37385	-1	37364	106295	70948	-1	70935	412734	404597	-1	404584	10				2	4	8	phaseINVFAce	phaseXPface	15	NF105	967791	967491	967791	967479	l	967479	965798	967479	965781	1681
GofDak_1024-768_new	17	3	21	<?xml version="1.0"?>\n<Clock xmlns:dt="urn:schemas-microsoft-com:datatypes"><Description dt:dt="string">E-Prime Primary Realtime Clock</Description><StartTime><Timestamp dt:dt="int">0</Timestamp><DateUtc dt:dt="string">2017-07-17T16:07:05Z</DateUtc></StartTime><FrequencyChanges><FrequencyChange><Frequency dt:dt="r8">3328130</Frequency><Timestamp dt:dt="r8">73673601130</Timestamp><Current dt:dt="…	75.026	2204970	2201470	2204970	2201451	1	right	659832689	07-17-2017	18:07:05	16:07:05	female	70935	37385	-1	37364	106295	70948	-1	70935	412734	404597	-1	404584	10				2	4	8	phaseINVFAce	phaseXPface	16	NF04	971350	971050	971350	971044	l	971044	969437	971044	969421	1607
GofDak_1024-768_new	17	3	21	<?xml version="1.0"?>\n<Clock xmlns:dt="urn:schemas-microsoft-com:datatypes"><Description dt:dt="string">E-Prime Primary Realtime Clock</Description><StartTime><Timestamp dt:dt="int">0</Timestamp><DateUtc dt:dt="string">2017-07-17T16:07:05Z</DateUtc></StartTime><FrequencyChanges><FrequencyChange><Frequency dt:dt="r8">3328130</Frequency><Timestamp dt:dt="r8">73673601130</Timestamp><Current dt:dt="…	75.026	2204970	2201470	2204970	2201451	1	right	659832689	07-17-2017	18:07:05	16:07:05	female	70935	37385	-1	37364	106295	70948	-1	70935	412734	404597	-1	404584	10				2	4	8	phaseINVFAce	phaseXPface	17	NM13	974762	974462	974762	974452	d	974452	972476	974452	972461	1976
GofDak_1024-768_new	17	3	21	<?xml version="1.0"?>\n<Clock xmlns:dt="urn:schemas-microsoft-com:datatypes"><Description dt:dt="string">E-Prime Primary Realtime Clock</Description><StartTime><Timestamp dt:dt="int">0</Timestamp><DateUtc dt:dt="string">2017-07-17T16:07:05Z</DateUtc></StartTime><FrequencyChanges><FrequencyChange><Frequency dt:dt="r8">3328130</Frequency><Timestamp dt:dt="r8">73673601130</Timestamp><Current dt:dt="…	75.026	2204970	2201470	2204970	2201451	1	right	659832689	07-17-2017	18:07:05	16:07:05	female	70935	37385	-1	37364	106295	70948	-1	70935	412734	404597	-1	404584	10				2	4	8	phaseINVFAce	phaseXPface	18	NM03	977828	977528	977828	977513	l	977513	975942	977513	975933	1571
GofDak_1024-768_new	17	3	21	<?xml version="1.0"?>\n<Clock xmlns:dt="urn:schemas-microsoft-com:datatypes"><Description dt:dt="string">E-Prime Primary Realtime Clock</Description><StartTime><Timestamp dt:dt="int">0</Timestamp><DateUtc dt:dt="string">2017-07-17T16:07:05Z</DateUtc></StartTime><FrequencyChanges><FrequencyChange><Frequency dt:dt="r8">3328130</Frequency><Timestamp dt:dt="r8">73673601130</Timestamp><Current dt:dt="…	75.026	2204970	2201470	2204970	2201451	1	right	659832689	07-17-2017	18:07:05	16:07:05	female	70935	37385	-1	37364	106295	70948	-1	70935	412734	404597	-1	404584	10				2	4	8	phaseINVFAce	phaseXPface	19	NF06	981133	980833	981133	980820	d	980820	979194	980820	979181	1626
GofDak_1024-768_new	17	3	21	<?xml version="1.0"?>\n<Clock xmlns:dt="urn:schemas-microsoft-com:datatypes"><Description dt:dt="string">E-Prime Primary Realtime Clock</Description><StartTime><Timestamp dt:dt="int">0</Timestamp><DateUtc dt:dt="string">2017-07-17T16:07:05Z</DateUtc></StartTime><FrequencyChanges><FrequencyChange><Frequency dt:dt="r8">3328130</Frequency><Timestamp dt:dt="r8">73673601130</Timestamp><Current dt:dt="…	75.026	2204970	2201470	2204970	2201451	1	right	659832689	07-17-2017	18:07:05	16:07:05	female	70935	37385	-1	37364	106295	70948	-1	70935	412734	404597	-1	404584	10				2	4	8	phaseINVFAce	phaseXPface	20	NM21	984479	984179	984479	984174	l	984174	982273	984174	982261	1901
GofDak_1024-768_new	17	3	21	<?xml version="1.0"?>\n<Clock xmlns:dt="urn:schemas-microsoft-com:datatypes"><Description dt:dt="string">E-Prime Primary Realtime Clock</Description><StartTime><Timestamp dt:dt="int">0</Timestamp><DateUtc dt:dt="string">2017-07-17T16:07:05Z</DateUtc></StartTime><FrequencyChanges><FrequencyChange><Frequency dt:dt="r8">3328130</Frequency><Timestamp dt:dt="r8">73673601130</Timestamp><Current dt:dt="…	75.026	2204970	2201470	2204970	2201451	1	right	659832689	07-17-2017	18:07:05	16:07:05	female	70935	37385	-1	37364	106295	70948	-1	70935	412734	404597	-1	404584	11				2	5	9	phaseINVFAce	phaseXPface	1	NF27	987998	987698	987998	987692	l	987692	985739	987692	985725	1953
GofDak_1024-768_new	17	3	21	<?xml version="1.0"?>\n<Clock xmlns:dt="urn:schemas-microsoft-com:datatypes"><Description dt:dt="string">E-Prime Primary Realtime Clock</Description><StartTime><Timestamp dt:dt="int">0</Timestamp><DateUtc dt:dt="string">2017-07-17T16:07:05Z</DateUtc></StartTime><FrequencyChanges><FrequencyChange><Frequency dt:dt="r8">3328130</Frequency><Timestamp dt:dt="r8">73673601130</Timestamp><Current dt:dt="…	75.026	2204970	2201470	2204970	2201451	1	right	659832689	07-17-2017	18:07:05	16:07:05	female	70935	37385	-1	37364	106295	70948	-1	70935	412734	404597	-1	404584	11				2	5	9	phaseINVFAce	phaseXPface	2	NF109	991450	991150	991450	991135	d	991135	989244	991135	989237	1891
GofDak_1024-768_new	17	3	21	<?xml version="1.0"?>\n<Clock xmlns:dt="urn:schemas-microsoft-com:datatypes"><Description dt:dt="string">E-Prime Primary Realtime Clock</Description><StartTime><Timestamp dt:dt="int">0</Timestamp><DateUtc dt:dt="string">2017-07-17T16:07:05Z</DateUtc></StartTime><FrequencyChanges><FrequencyChange><Frequency dt:dt="r8">3328130</Frequency><Timestamp dt:dt="r8">73673601130</Timestamp><Current dt:dt="…	75.026	2204970	2201470	2204970	2201451	1	right	659832689	07-17-2017	18:07:05	16:07:05	female	70935	37385	-1	37364	106295	70948	-1	70935	412734	404597	-1	404584	11				2	5	9	phaseINVFAce	phaseXPface	3	NM08	995249	994949	995249	994943	l	994943	992963	994943	992949	1980
GofDak_1024-768_new	17	3	21	<?xml version="1.0"?>\n<Clock xmlns:dt="urn:schemas-microsoft-com:datatypes"><Description dt:dt="string">E-Prime Primary Realtime Clock</Description><StartTime><Timestamp dt:dt="int">0</Timestamp><DateUtc dt:dt="string">2017-07-17T16:07:05Z</DateUtc></StartTime><FrequencyChanges><FrequencyChange><Frequency dt:dt="r8">3328130</Frequency><Timestamp dt:dt="r8">73673601130</Timestamp><Current dt:dt="…	75.026	2204970	2201470	2204970	2201451	1	right	659832689	07-17-2017	18:07:05	16:07:05	female	70935	37385	-1	37364	106295	70948	-1	70935	412734	404597	-1	404584	11				2	5	9	phaseINVFAce	phaseXPface	4	NF09	998234	997934	998234	997930	d	997930	996255	997930	996245	1675
GofDak_1024-768_new	17	3	21	<?xml version="1.0"?>\n<Clock xmlns:dt="urn:schemas-microsoft-com:datatypes"><Description dt:dt="string">E-Prime Primary Realtime Clock</Description><StartTime><Timestamp dt:dt="int">0</Timestamp><DateUtc dt:dt="string">2017-07-17T16:07:05Z</DateUtc></StartTime><FrequencyChanges><FrequencyChange><Frequency dt:dt="r8">3328130</Frequency><Timestamp dt:dt="r8">73673601130</Timestamp><Current dt:dt="…	75.026	2204970	2201470	2204970	2201451	1	right	659832689	07-17-2017	18:07:05	16:07:05	female	70935	37385	-1	37364	106295	70948	-1	70935	412734	404597	-1	404584	11				2	5	9	phaseINVFAce	phaseXPface	5	NM09	1001660	1001360	1001660	1001350	d	1001350	999467	1001350	999453	1883
GofDak_1024-768_new	17	3	21	<?xml version="1.0"?>\n<Clock xmlns:dt="urn:schemas-microsoft-com:datatypes"><Description dt:dt="string">E-Prime Primary Realtime Clock</Description><StartTime><Timestamp dt:dt="int">0</Timestamp><DateUtc dt:dt="string">2017-07-17T16:07:05Z</DateUtc></StartTime><FrequencyChanges><FrequencyChange><Frequency dt:dt="r8">3328130</Frequency><Timestamp dt:dt="r8">73673601130</Timestamp><Current dt:dt="…	75.026	2204970	2201470	2204970	2201451	1	right	659832689	07-17-2017	18:07:05	16:07:05	female	70935	37385	-1	37364	106295	70948	-1	70935	412734	404597	-1	404584	11				2	5	9	phaseINVFAce	phaseXPface	6	NM09	1005059	1004759	1005059	1004753	d	1004753	1003039	1004753	1003029	1714
GofDak_1024-768_new	17	3	21	<?xml version="1.0"?>\n<Clock xmlns:dt="urn:schemas-microsoft-com:datatypes"><Description dt:dt="string">E-Prime Primary Realtime Clock</Description><StartTime><Timestamp dt:dt="int">0</Timestamp><DateUtc dt:dt="string">2017-07-17T16:07:05Z</DateUtc></StartTime><FrequencyChanges><FrequencyChange><Frequency dt:dt="r8">3328130</Frequency><Timestamp dt:dt="r8">73673601130</Timestamp><Current dt:dt="…	75.026	2204970	2201470	2204970	2201451	1	right	659832689	07-17-2017	18:07:05	16:07:05	female	70935	37385	-1	37364	106295	70948	-1	70935	412734	404597	-1	404584	11				2	5	9	phaseINVFAce	phaseXPface	7	NF11	1008338	1008038	1008338	1008032	l	1008032	1006358	1008032	1006349	1674
GofDak_1024-768_new	17	3	21	<?xml version="1.0"?>\n<Clock xmlns:dt="urn:schemas-microsoft-com:datatypes"><Description dt:dt="string">E-Prime Primary Realtime Clock</Description><StartTime><Timestamp dt:dt="int">0</Timestamp><DateUtc dt:dt="string">2017-07-17T16:07:05Z</DateUtc></StartTime><FrequencyChanges><FrequencyChange><Frequency dt:dt="r8">3328130</Frequency><Timestamp dt:dt="r8">73673601130</Timestamp><Current dt:dt="…	75.026	2204970	2201470	2204970	2201451	1	right	659832689	07-17-2017	18:07:05	16:07:05	female	70935	37385	-1	37364	106295	70948	-1	70935	412734	404597	-1	404584	11				2	5	9	phaseINVFAce	phaseXPface	8	NM08	1011617	1011317	1011617	1011305	d	1011305	1009544	1011305	1009533	1761
GofDak_1024-768_new	17	3	21	<?xml version="1.0"?>\n<Clock xmlns:dt="urn:schemas-microsoft-com:datatypes"><Description dt:dt="string">E-Prime Primary Realtime Clock</Description><StartTime><Timestamp dt:dt="int">0</Timestamp><DateUtc dt:dt="string">2017-07-17T16:07:05Z</DateUtc></StartTime><FrequencyChanges><FrequencyChange><Frequency dt:dt="r8">3328130</Frequency><Timestamp dt:dt="r8">73673601130</Timestamp><Current dt:dt="…	75.026	2204970	2201470	2204970	2201451	1	right	659832689	07-17-2017	18:07:05	16:07:05	female	70935	37385	-1	37364	106295	70948	-1	70935	412734	404597	-1	404584	11				2	5	9	phaseINVFAce	phaseXPface	9	NM21	1014562	1014262	1014562	1014252	d	1014252	1012716	1014252	1012709	1536
GofDak_1024-768_new	17	3	21	<?xml version="1.0"?>\n<Clock xmlns:dt="urn:schemas-microsoft-com:datatypes"><Description dt:dt="string">E-Prime Primary Realtime Clock</Description><StartTime><Timestamp dt:dt="int">0</Timestamp><DateUtc dt:dt="string">2017-07-17T16:07:05Z</DateUtc></StartTime><FrequencyChanges><FrequencyChange><Frequency dt:dt="r8">3328130</Frequency><Timestamp dt:dt="r8">73673601130</Timestamp><Current dt:dt="…	75.026	2204970	2201470	2204970	2201451	1	right	659832689	07-17-2017	18:07:05	16:07:05	female	70935	37385	-1	37364	106295	70948	-1	70935	412734	404597	-1	404584	11				2	5	9	phaseINVFAce	phaseXPface	10	NF02	1017855	1017555	1017855	1017548	d	1017548	1016035	1017548	1016021	1513
GofDak_1024-768_new	17	3	21	<?xml version="1.0"?>\n<Clock xmlns:dt="urn:schemas-microsoft-com:datatypes"><Description dt:dt="string">E-Prime Primary Realtime Clock</Description><StartTime><Timestamp dt:dt="int">0</Timestamp><DateUtc dt:dt="string">2017-07-17T16:07:05Z</DateUtc></StartTime><FrequencyChanges><FrequencyChange><Frequency dt:dt="r8">3328130</Frequency><Timestamp dt:dt="r8">73673601130</Timestamp><Current dt:dt="…	75.026	2204970	2201470	2204970	2201451	1	right	659832689	07-17-2017	18:07:05	16:07:05	female	70935	37385	-1	37364	106295	70948	-1	70935	412734	404597	-1	404584	11				2	5	9	phaseINVFAce	phaseXPface	11	NM21	1021334	1021034	1021334	1021021	l	1021021	1019274	1021021	1019261	1747
GofDak_1024-768_new	17	3	21	<?xml version="1.0"?>\n<Clock xmlns:dt="urn:schemas-microsoft-com:datatypes"><Description dt:dt="string">E-Prime Primary Realtime Clock</Description><StartTime><Timestamp dt:dt="int">0</Timestamp><DateUtc dt:dt="string">2017-07-17T16:07:05Z</DateUtc></StartTime><FrequencyChanges><FrequencyChange><Frequency dt:dt="r8">3328130</Frequency><Timestamp dt:dt="r8">73673601130</Timestamp><Current dt:dt="…	75.026	2204970	2201470	2204970	2201451	1	right	659832689	07-17-2017	18:07:05	16:07:05	female	70935	37385	-1	37364	106295	70948	-1	70935	412734	404597	-1	404584	11				2	5	9	phaseINVFAce	phaseXPface	12	NM101	1024386	1024086	1024386	1024071	d	1024071	1022393	1024071	1022381	1678
GofDak_1024-768_new	17	3	21	<?xml version="1.0"?>\n<Clock xmlns:dt="urn:schemas-microsoft-com:datatypes"><Description dt:dt="string">E-Prime Primary Realtime Clock</Description><StartTime><Timestamp dt:dt="int">0</Timestamp><DateUtc dt:dt="string">2017-07-17T16:07:05Z</DateUtc></StartTime><FrequencyChanges><FrequencyChange><Frequency dt:dt="r8">3328130</Frequency><Timestamp dt:dt="r8">73673601130</Timestamp><Current dt:dt="…	75.026	2204970	2201470	2204970	2201451	1	right	659832689	07-17-2017	18:07:05	16:07:05	female	70935	37385	-1	37364	106295	70948	-1	70935	412734	404597	-1	404584	11				2	5	9	phaseINVFAce	phaseXPface	13	NF27	1027798	1027498	1027798	1027493	d	1027493	1025645	1027493	1025637	1848
GofDak_1024-768_new	17	3	21	<?xml version="1.0"?>\n<Clock xmlns:dt="urn:schemas-microsoft-com:datatypes"><Description dt:dt="string">E-Prime Primary Realtime Clock</Description><StartTime><Timestamp dt:dt="int">0</Timestamp><DateUtc dt:dt="string">2017-07-17T16:07:05Z</DateUtc></StartTime><FrequencyChanges><FrequencyChange><Frequency dt:dt="r8">3328130</Frequency><Timestamp dt:dt="r8">73673601130</Timestamp><Current dt:dt="…	75.026	2204970	2201470	2204970	2201451	1	right	659832689	07-17-2017	18:07:05	16:07:05	female	70935	37385	-1	37364	106295	70948	-1	70935	412734	404597	-1	404584	11				2	5	9	phaseINVFAce	phaseXPface	14	NM21	1030890	1030590	1030890	1030583	l	1030583	1029044	1030583	1029037	1539
GofDak_1024-768_new	17	3	21	<?xml version="1.0"?>\n<Clock xmlns:dt="urn:schemas-microsoft-com:datatypes"><Description dt:dt="string">E-Prime Primary Realtime Clock</Description><StartTime><Timestamp dt:dt="int">0</Timestamp><DateUtc dt:dt="string">2017-07-17T16:07:05Z</DateUtc></StartTime><FrequencyChanges><FrequencyChange><Frequency dt:dt="r8">3328130</Frequency><Timestamp dt:dt="r8">73673601130</Timestamp><Current dt:dt="…	75.026	2204970	2201470	2204970	2201451	1	right	659832689	07-17-2017	18:07:05	16:07:05	female	70935	37385	-1	37364	106295	70948	-1	70935	412734	404597	-1	404584	11				2	5	9	phaseINVFAce	phaseXPface	15	NF105	1034329	1034029	1034329	1034020	d	1034020	1032203	1034020	1032197	1817
GofDak_1024-768_new	17	3	21	<?xml version="1.0"?>\n<Clock xmlns:dt="urn:schemas-microsoft-com:datatypes"><Description dt:dt="string">E-Prime Primary Realtime Clock</Description><StartTime><Timestamp dt:dt="int">0</Timestamp><DateUtc dt:dt="string">2017-07-17T16:07:05Z</DateUtc></StartTime><FrequencyChanges><FrequencyChange><Frequency dt:dt="r8">3328130</Frequency><Timestamp dt:dt="r8">73673601130</Timestamp><Current dt:dt="…	75.026	2204970	2201470	2204970	2201451	1	right	659832689	07-17-2017	18:07:05	16:07:05	female	70935	37385	-1	37364	106295	70948	-1	70935	412734	404597	-1	404584	11				2	5	9	phaseINVFAce	phaseXPface	16	NF01	1037315	1037015	1037315	1037008	l	1037008	1035429	1037008	1035421	1579
GofDak_1024-768_new	17	3	21	<?xml version="1.0"?>\n<Clock xmlns:dt="urn:schemas-microsoft-com:datatypes"><Description dt:dt="string">E-Prime Primary Realtime Clock</Description><StartTime><Timestamp dt:dt="int">0</Timestamp><DateUtc dt:dt="string">2017-07-17T16:07:05Z</DateUtc></StartTime><FrequencyChanges><FrequencyChange><Frequency dt:dt="r8">3328130</Frequency><Timestamp dt:dt="r8">73673601130</Timestamp><Current dt:dt="…	75.026	2204970	2201470	2204970	2201451	1	right	659832689	07-17-2017	18:07:05	16:07:05	female	70935	37385	-1	37364	106295	70948	-1	70935	412734	404597	-1	404584	11				2	5	9	phaseINVFAce	phaseXPface	17	NM13	1040474	1040174	1040474	1040163	l	1040163	1038361	1040163	1038349	1802
GofDak_1024-768_new	17	3	21	<?xml version="1.0"?>\n<Clock xmlns:dt="urn:schemas-microsoft-com:datatypes"><Description dt:dt="string">E-Prime Primary Realtime Clock</Description><StartTime><Timestamp dt:dt="int">0</Timestamp><DateUtc dt:dt="string">2017-07-17T16:07:05Z</DateUtc></StartTime><FrequencyChanges><FrequencyChange><Frequency dt:dt="r8">3328130</Frequency><Timestamp dt:dt="r8">73673601130</Timestamp><Current dt:dt="…	75.026	2204970	2201470	2204970	2201451	1	right	659832689	07-17-2017	18:07:05	16:07:05	female	70935	37385	-1	37364	106295	70948	-1	70935	412734	404597	-1	404584	11				2	5	9	phaseINVFAce	phaseXPface	18	NF105	1044126	1043826	1044126	1043818	d	1043818	1041867	1043818	1041853	1951
GofDak_1024-768_new	17	3	21	<?xml version="1.0"?>\n<Clock xmlns:dt="urn:schemas-microsoft-com:datatypes"><Description dt:dt="string">E-Prime Primary Realtime Clock</Description><StartTime><Timestamp dt:dt="int">0</Timestamp><DateUtc dt:dt="string">2017-07-17T16:07:05Z</DateUtc></StartTime><FrequencyChanges><FrequencyChange><Frequency dt:dt="r8">3328130</Frequency><Timestamp dt:dt="r8">73673601130</Timestamp><Current dt:dt="…	75.026	2204970	2201470	2204970	2201451	1	right	659832689	07-17-2017	18:07:05	16:07:05	female	70935	37385	-1	37364	106295	70948	-1	70935	412734	404597	-1	404584	11				2	5	9	phaseINVFAce	phaseXPface	19	NM08	1047072	1046772	1047072	1046760	l	1046760	1045239	1046760	1045229	1521
GofDak_1024-768_new	17	3	21	<?xml version="1.0"?>\n<Clock xmlns:dt="urn:schemas-microsoft-com:datatypes"><Description dt:dt="string">E-Prime Primary Realtime Clock</Description><StartTime><Timestamp dt:dt="int">0</Timestamp><DateUtc dt:dt="string">2017-07-17T16:07:05Z</DateUtc></StartTime><FrequencyChanges><FrequencyChange><Frequency dt:dt="r8">3328130</Frequency><Timestamp dt:dt="r8">73673601130</Timestamp><Current dt:dt="…	75.026	2204970	2201470	2204970	2201451	1	right	659832689	07-17-2017	18:07:05	16:07:05	female	70935	37385	-1	37364	106295	70948	-1	70935	412734	404597	-1	404584	11				2	5	9	phaseINVFAce	phaseXPface	20	NM02	1050111	1049811	1050111	1049802	d	1049802	1048158	1049802	1048149	1644
GofDak_1024-768_new	17	3	21	<?xml version="1.0"?>\n<Clock xmlns:dt="urn:schemas-microsoft-com:datatypes"><Description dt:dt="string">E-Prime Primary Realtime Clock</Description><StartTime><Timestamp dt:dt="int">0</Timestamp><DateUtc dt:dt="string">2017-07-17T16:07:05Z</DateUtc></StartTime><FrequencyChanges><FrequencyChange><Frequency dt:dt="r8">3328130</Frequency><Timestamp dt:dt="r8">73673601130</Timestamp><Current dt:dt="…	75.026	2204970	2201470	2204970	2201451	1	right	659832689	07-17-2017	18:07:05	16:07:05	female	70935	37385	-1	37364	106295	70948	-1	70935	412734	404597	-1	404584	12				1	5	10	phaseUPFAce	phaseXPface	1	NM21	1117475	1117175	1117475	1117167	l	1117167	1115362	1117167	1115349	1805
GofDak_1024-768_new	17	3	21	<?xml version="1.0"?>\n<Clock xmlns:dt="urn:schemas-microsoft-com:datatypes"><Description dt:dt="string">E-Prime Primary Realtime Clock</Description><StartTime><Timestamp dt:dt="int">0</Timestamp><DateUtc dt:dt="string">2017-07-17T16:07:05Z</DateUtc></StartTime><FrequencyChanges><FrequencyChange><Frequency dt:dt="r8">3328130</Frequency><Timestamp dt:dt="r8">73673601130</Timestamp><Current dt:dt="…	75.026	2204970	2201470	2204970	2201451	1	right	659832689	07-17-2017	18:07:05	16:07:05	female	70935	37385	-1	37364	106295	70948	-1	70935	412734	404597	-1	404584	12				1	5	10	phaseUPFAce	phaseXPface	2	NF105	1120661	1120361	1120661	1120351	l	1120351	1118575	1120351	1118557	1776
GofDak_1024-768_new	17	3	21	<?xml version="1.0"?>\n<Clock xmlns:dt="urn:schemas-microsoft-com:datatypes"><Description dt:dt="string">E-Prime Primary Realtime Clock</Description><StartTime><Timestamp dt:dt="int">0</Timestamp><DateUtc dt:dt="string">2017-07-17T16:07:05Z</DateUtc></StartTime><FrequencyChanges><FrequencyChange><Frequency dt:dt="r8">3328130</Frequency><Timestamp dt:dt="r8">73673601130</Timestamp><Current dt:dt="…	75.026	2204970	2201470	2204970	2201451	1	right	659832689	07-17-2017	18:07:05	16:07:05	female	70935	37385	-1	37364	106295	70948	-1	70935	412734	404597	-1	404584	12				1	5	10	phaseUPFAce	phaseXPface	3	NF105	1123553	1123253	1123553	1123249	d	1123249	1121627	1123249	1121621	1622
GofDak_1024-768_new	17	3	21	<?xml version="1.0"?>\n<Clock xmlns:dt="urn:schemas-microsoft-com:datatypes"><Description dt:dt="string">E-Prime Primary Realtime Clock</Description><StartTime><Timestamp dt:dt="int">0</Timestamp><DateUtc dt:dt="string">2017-07-17T16:07:05Z</DateUtc></StartTime><FrequencyChanges><FrequencyChange><Frequency dt:dt="r8">3328130</Frequency><Timestamp dt:dt="r8">73673601130</Timestamp><Current dt:dt="…	75.026	2204970	2201470	2204970	2201451	1	right	659832689	07-17-2017	18:07:05	16:07:05	female	70935	37385	-1	37364	106295	70948	-1	70935	412734	404597	-1	404584	12				1	5	10	phaseUPFAce	phaseXPface	4	NM101	1126979	1126679	1126979	1126664	l	1126664	1124866	1126664	1124861	1798
GofDak_1024-768_new	17	3	21	<?xml version="1.0"?>\n<Clock xmlns:dt="urn:schemas-microsoft-com:datatypes"><Description dt:dt="string">E-Prime Primary Realtime Clock</Description><StartTime><Timestamp dt:dt="int">0</Timestamp><DateUtc dt:dt="string">2017-07-17T16:07:05Z</DateUtc></StartTime><FrequencyChanges><FrequencyChange><Frequency dt:dt="r8">3328130</Frequency><Timestamp dt:dt="r8">73673601130</Timestamp><Current dt:dt="…	75.026	2204970	2201470	2204970	2201451	1	right	659832689	07-17-2017	18:07:05	16:07:05	female	70935	37385	-1	37364	106295	70948	-1	70935	412734	404597	-1	404584	12				1	5	10	phaseUPFAce	phaseXPface	5	NM13	1130537	1130237	1130537	1130223	d	1130223	1128411	1130223	1128397	1812
GofDak_1024-768_new	17	3	21	<?xml version="1.0"?>\n<Clock xmlns:dt="urn:schemas-microsoft-com:datatypes"><Description dt:dt="string">E-Prime Primary Realtime Clock</Description><StartTime><Timestamp dt:dt="int">0</Timestamp><DateUtc dt:dt="string">2017-07-17T16:07:05Z</DateUtc></StartTime><FrequencyChanges><FrequencyChange><Frequency dt:dt="r8">3328130</Frequency><Timestamp dt:dt="r8">73673601130</Timestamp><Current dt:dt="…	75.026	2204970	2201470	2204970	2201451	1	right	659832689	07-17-2017	18:07:05	16:07:05	female	70935	37385	-1	37364	106295	70948	-1	70935	412734	404597	-1	404584	12				1	5	10	phaseUPFAce	phaseXPface	6	NM101	1133856	1133556	1133856	1133545	l	1133545	1131717	1133545	1131701	1828
GofDak_1024-768_new	17	3	21	<?xml version="1.0"?>\n<Clock xmlns:dt="urn:schemas-microsoft-com:datatypes"><Description dt:dt="string">E-Prime Primary Realtime Clock</Description><StartTime><Timestamp dt:dt="int">0</Timestamp><DateUtc dt:dt="string">2017-07-17T16:07:05Z</DateUtc></StartTime><FrequencyChanges><FrequencyChange><Frequency dt:dt="r8">3328130</Frequency><Timestamp dt:dt="r8">73673601130</Timestamp><Current dt:dt="…	75.026	2204970	2201470	2204970	2201451	1	right	659832689	07-17-2017	18:07:05	16:07:05	female	70935	37385	-1	37364	106295	70948	-1	70935	412734	404597	-1	404584	12				1	5	10	phaseUPFAce	phaseXPface	7	NM09	1137349	1137049	1137349	1137037	d	1137037	1135102	1137037	1135085	1935
GofDak_1024-768_new	17	3	21	<?xml version="1.0"?>\n<Clock xmlns:dt="urn:schemas-microsoft-com:datatypes"><Description dt:dt="string">E-Prime Primary Realtime Clock</Description><StartTime><Timestamp dt:dt="int">0</Timestamp><DateUtc dt:dt="string">2017-07-17T16:07:05Z</DateUtc></StartTime><FrequencyChanges><FrequencyChange><Frequency dt:dt="r8">3328130</Frequency><Timestamp dt:dt="r8">73673601130</Timestamp><Current dt:dt="…	75.026	2204970	2201470	2204970	2201451	1	right	659832689	07-17-2017	18:07:05	16:07:05	female	70935	37385	-1	37364	106295	70948	-1	70935	412734	404597	-1	404584	12				1	5	10	phaseUPFAce	phaseXPface	8	NF109	1140414	1140114	1140414	1140102	d	1140102	1138421	1140102	1138405	1681
GofDak_1024-768_new	17	3	21	<?xml version="1.0"?>\n<Clock xmlns:dt="urn:schemas-microsoft-com:datatypes"><Description dt:dt="string">E-Prime Primary Realtime Clock</Description><StartTime><Timestamp dt:dt="int">0</Timestamp><DateUtc dt:dt="string">2017-07-17T16:07:05Z</DateUtc></StartTime><FrequencyChanges><FrequencyChange><Frequency dt:dt="r8">3328130</Frequency><Timestamp dt:dt="r8">73673601130</Timestamp><Current dt:dt="…	75.026	2204970	2201470	2204970	2201451	1	right	659832689	07-17-2017	18:07:05	16:07:05	female	70935	37385	-1	37364	106295	70948	-1	70935	412734	404597	-1	404584	12				1	5	10	phaseUPFAce	phaseXPface	9	NM101	1143520	1143220	1143520	1143207	d	1143207	1141407	1143207	1141397	1800
GofDak_1024-768_new	17	3	21	<?xml version="1.0"?>\n<Clock xmlns:dt="urn:schemas-microsoft-com:datatypes"><Description dt:dt="string">E-Prime Primary Realtime Clock</Description><StartTime><Timestamp dt:dt="int">0</Timestamp><DateUtc dt:dt="string">2017-07-17T16:07:05Z</DateUtc></StartTime><FrequencyChanges><FrequencyChange><Frequency dt:dt="r8">3328130</Frequency><Timestamp dt:dt="r8">73673601130</Timestamp><Current dt:dt="…	75.026	2204970	2201470	2204970	2201451	1	right	659832689	07-17-2017	18:07:05	16:07:05	female	70935	37385	-1	37364	106295	70948	-1	70935	412734	404597	-1	404584	12				1	5	10	phaseUPFAce	phaseXPface	10	NM21	1147225	1146925	1147225	1146921	d	1146921	1144939	1146921	1144933	1982
GofDak_1024-768_new	17	3	21	<?xml version="1.0"?>\n<Clock xmlns:dt="urn:schemas-microsoft-com:datatypes"><Description dt:dt="string">E-Prime Primary Realtime Clock</Description><StartTime><Timestamp dt:dt="int">0</Timestamp><DateUtc dt:dt="string">2017-07-17T16:07:05Z</DateUtc></StartTime><FrequencyChanges><FrequencyChange><Frequency dt:dt="r8">3328130</Frequency><Timestamp dt:dt="r8">73673601130</Timestamp><Current dt:dt="…	75.026	2204970	2201470	2204970	2201451	1	right	659832689	07-17-2017	18:07:05	16:07:05	female	70935	37385	-1	37364	106295	70948	-1	70935	412734	404597	-1	404584	12				1	5	10	phaseUPFAce	phaseXPface	11	NF09	1150717	1150417	1150717	1150410	d	1150410	1148538	1150410	1148533	1872
GofDak_1024-768_new	17	3	21	<?xml version="1.0"?>\n<Clock xmlns:dt="urn:schemas-microsoft-com:datatypes"><Description dt:dt="string">E-Prime Primary Realtime Clock</Description><StartTime><Timestamp dt:dt="int">0</Timestamp><DateUtc dt:dt="string">2017-07-17T16:07:05Z</DateUtc></StartTime><FrequencyChanges><FrequencyChange><Frequency dt:dt="r8">3328130</Frequency><Timestamp dt:dt="r8">73673601130</Timestamp><Current dt:dt="…	75.026	2204970	2201470	2204970	2201451	1	right	659832689	07-17-2017	18:07:05	16:07:05	female	70935	37385	-1	37364	106295	70948	-1	70935	412734	404597	-1	404584	12				1	5	10	phaseUPFAce	phaseXPface	12	NM10	1153716	1153416	1153716	1153406	d	1153406	1151737	1153406	1151725	1669
GofDak_1024-768_new	17	3	21	<?xml version="1.0"?>\n<Clock xmlns:dt="urn:schemas-microsoft-com:datatypes"><Description dt:dt="string">E-Prime Primary Realtime Clock</Description><StartTime><Timestamp dt:dt="int">0</Timestamp><DateUtc dt:dt="string">2017-07-17T16:07:05Z</DateUtc></StartTime><FrequencyChanges><FrequencyChange><Frequency dt:dt="r8">3328130</Frequency><Timestamp dt:dt="r8">73673601130</Timestamp><Current dt:dt="…	75.026	2204970	2201470	2204970	2201451	1	right	659832689	07-17-2017	18:07:05	16:07:05	female	70935	37385	-1	37364	106295	70948	-1	70935	412734	404597	-1	404584	12				1	5	10	phaseUPFAce	phaseXPface	13	NM04	1156902	1156602	1156902	1156587	d	1156587	1154869	1156587	1154861	1718
GofDak_1024-768_new	17	3	21	<?xml version="1.0"?>\n<Clock xmlns:dt="urn:schemas-microsoft-com:datatypes"><Description dt:dt="string">E-Prime Primary Realtime Clock</Description><StartTime><Timestamp dt:dt="int">0</Timestamp><DateUtc dt:dt="string">2017-07-17T16:07:05Z</DateUtc></StartTime><FrequencyChanges><FrequencyChange><Frequency dt:dt="r8">3328130</Frequency><Timestamp dt:dt="r8">73673601130</Timestamp><Current dt:dt="…	75.026	2204970	2201470	2204970	2201451	1	right	659832689	07-17-2017	18:07:05	16:07:05	female	70935	37385	-1	37364	106295	70948	-1	70935	412734	404597	-1	404584	12				1	5	10	phaseUPFAce	phaseXPface	14	NM04	1160114	1159814	1160114	1159807	d	1159807	1158002	1159807	1157997	1805
GofDak_1024-768_new	17	3	21	<?xml version="1.0"?>\n<Clock xmlns:dt="urn:schemas-microsoft-com:datatypes"><Description dt:dt="string">E-Prime Primary Realtime Clock</Description><StartTime><Timestamp dt:dt="int">0</Timestamp><DateUtc dt:dt="string">2017-07-17T16:07:05Z</DateUtc></StartTime><FrequencyChanges><FrequencyChange><Frequency dt:dt="r8">3328130</Frequency><Timestamp dt:dt="r8">73673601130</Timestamp><Current dt:dt="…	75.026	2204970	2201470	2204970	2201451	1	right	659832689	07-17-2017	18:07:05	16:07:05	female	70935	37385	-1	37364	106295	70948	-1	70935	412734	404597	-1	404584	12				1	5	10	phaseUPFAce	phaseXPface	15	NF106	1163153	1162853	1163153	1162849	l	1162849	1161267	1162849	1161261	1582
GofDak_1024-768_new	17	3	21	<?xml version="1.0"?>\n<Clock xmlns:dt="urn:schemas-microsoft-com:datatypes"><Description dt:dt="string">E-Prime Primary Realtime Clock</Description><StartTime><Timestamp dt:dt="int">0</Timestamp><DateUtc dt:dt="string">2017-07-17T16:07:05Z</DateUtc></StartTime><FrequencyChanges><FrequencyChange><Frequency dt:dt="r8">3328130</Frequency><Timestamp dt:dt="r8">73673601130</Timestamp><Current dt:dt="…	75.026	2204970	2201470	2204970	2201451	1	right	659832689	07-17-2017	18:07:05	16:07:05	female	70935	37385	-1	37364	106295	70948	-1	70935	412734	404597	-1	404584	12				1	5	10	phaseUPFAce	phaseXPface	16	NF11	1166299	1165999	1166299	1165989	l	1165989	1164240	1165989	1164229	1749
GofDak_1024-768_new	17	3	21	<?xml version="1.0"?>\n<Clock xmlns:dt="urn:schemas-microsoft-com:datatypes"><Description dt:dt="string">E-Prime Primary Realtime Clock</Description><StartTime><Timestamp dt:dt="int">0</Timestamp><DateUtc dt:dt="string">2017-07-17T16:07:05Z</DateUtc></StartTime><FrequencyChanges><FrequencyChange><Frequency dt:dt="r8">3328130</Frequency><Timestamp dt:dt="r8">73673601130</Timestamp><Current dt:dt="…	75.026	2204970	2201470	2204970	2201451	1	right	659832689	07-17-2017	18:07:05	16:07:05	female	70935	37385	-1	37364	106295	70948	-1	70935	412734	404597	-1	404584	12				1	5	10	phaseUPFAce	phaseXPface	17	NM02	1169471	1169171	1169471	1169163	l	1169163	1167398	1169163	1167381	1765
GofDak_1024-768_new	17	3	21	<?xml version="1.0"?>\n<Clock xmlns:dt="urn:schemas-microsoft-com:datatypes"><Description dt:dt="string">E-Prime Primary Realtime Clock</Description><StartTime><Timestamp dt:dt="int">0</Timestamp><DateUtc dt:dt="string">2017-07-17T16:07:05Z</DateUtc></StartTime><FrequencyChanges><FrequencyChange><Frequency dt:dt="r8">3328130</Frequency><Timestamp dt:dt="r8">73673601130</Timestamp><Current dt:dt="…	75.026	2204970	2201470	2204970	2201451	1	right	659832689	07-17-2017	18:07:05	16:07:05	female	70935	37385	-1	37364	106295	70948	-1	70935	412734	404597	-1	404584	12				1	5	10	phaseUPFAce	phaseXPface	18	NM21	1172817	1172517	1172817	1172508	d	1172508	1170557	1172508	1170549	1951
GofDak_1024-768_new	17	3	21	<?xml version="1.0"?>\n<Clock xmlns:dt="urn:schemas-microsoft-com:datatypes"><Description dt:dt="string">E-Prime Primary Realtime Clock</Description><StartTime><Timestamp dt:dt="int">0</Timestamp><DateUtc dt:dt="string">2017-07-17T16:07:05Z</DateUtc></StartTime><FrequencyChanges><FrequencyChange><Frequency dt:dt="r8">3328130</Frequency><Timestamp dt:dt="r8">73673601130</Timestamp><Current dt:dt="…	75.026	2204970	2201470	2204970	2201451	1	right	659832689	07-17-2017	18:07:05	16:07:05	female	70935	37385	-1	37364	106295	70948	-1	70935	412734	404597	-1	404584	12				1	5	10	phaseUPFAce	phaseXPface	19	NM08	1176309	1176009	1176309	1175994	l	1175994	1174356	1175994	1174341	1638
GofDak_1024-768_new	17	3	21	<?xml version="1.0"?>\n<Clock xmlns:dt="urn:schemas-microsoft-com:datatypes"><Description dt:dt="string">E-Prime Primary Realtime Clock</Description><StartTime><Timestamp dt:dt="int">0</Timestamp><DateUtc dt:dt="string">2017-07-17T16:07:05Z</DateUtc></StartTime><FrequencyChanges><FrequencyChange><Frequency dt:dt="r8">3328130</Frequency><Timestamp dt:dt="r8">73673601130</Timestamp><Current dt:dt="…	75.026	2204970	2201470	2204970	2201451	1	right	659832689	07-17-2017	18:07:05	16:07:05	female	70935	37385	-1	37364	106295	70948	-1	70935	412734	404597	-1	404584	12				1	5	10	phaseUPFAce	phaseXPface	20	NM101	1179521	1179221	1179521	1179218	l	1179218	1177435	1179218	1177429	1783
GofDak_1024-768_new	17	3	21	<?xml version="1.0"?>\n<Clock xmlns:dt="urn:schemas-microsoft-com:datatypes"><Description dt:dt="string">E-Prime Primary Realtime Clock</Description><StartTime><Timestamp dt:dt="int">0</Timestamp><DateUtc dt:dt="string">2017-07-17T16:07:05Z</DateUtc></StartTime><FrequencyChanges><FrequencyChange><Frequency dt:dt="r8">3328130</Frequency><Timestamp dt:dt="r8">73673601130</Timestamp><Current dt:dt="…	75.026	2204970	2201470	2204970	2201451	1	right	659832689	07-17-2017	18:07:05	16:07:05	female	70935	37385	-1	37364	106295	70948	-1	70935	412734	404597	-1	404584	13				2	6	11	phaseINVFAce	phaseXPface	1	NF11	1182933	1182633	1182933	1182622	d	1182622	1180754	1182622	1180741	1868
GofDak_1024-768_new	17	3	21	<?xml version="1.0"?>\n<Clock xmlns:dt="urn:schemas-microsoft-com:datatypes"><Description dt:dt="string">E-Prime Primary Realtime Clock</Description><StartTime><Timestamp dt:dt="int">0</Timestamp><DateUtc dt:dt="string">2017-07-17T16:07:05Z</DateUtc></StartTime><FrequencyChanges><FrequencyChange><Frequency dt:dt="r8">3328130</Frequency><Timestamp dt:dt="r8">73673601130</Timestamp><Current dt:dt="…	75.026	2204970	2201470	2204970	2201451	1	right	659832689	07-17-2017	18:07:05	16:07:05	female	70935	37385	-1	37364	106295	70948	-1	70935	412734	404597	-1	404584	13				2	6	11	phaseINVFAce	phaseXPface	2	NM10	1186012	1185712	1186012	1185707	d	1185707	1184100	1185707	1184085	1607
GofDak_1024-768_new	17	3	21	<?xml version="1.0"?>\n<Clock xmlns:dt="urn:schemas-microsoft-com:datatypes"><Description dt:dt="string">E-Prime Primary Realtime Clock</Description><StartTime><Timestamp dt:dt="int">0</Timestamp><DateUtc dt:dt="string">2017-07-17T16:07:05Z</DateUtc></StartTime><FrequencyChanges><FrequencyChange><Frequency dt:dt="r8">3328130</Frequency><Timestamp dt:dt="r8">73673601130</Timestamp><Current dt:dt="…	75.026	2204970	2201470	2204970	2201451	1	right	659832689	07-17-2017	18:07:05	16:07:05	female	70935	37385	-1	37364	106295	70948	-1	70935	412734	404597	-1	404584	13				2	6	11	phaseINVFAce	phaseXPface	3	NM21	1189438	1189138	1189438	1189135	l	1189135	1187419	1189135	1187405	1716
GofDak_1024-768_new	17	3	21	<?xml version="1.0"?>\n<Clock xmlns:dt="urn:schemas-microsoft-com:datatypes"><Description dt:dt="string">E-Prime Primary Realtime Clock</Description><StartTime><Timestamp dt:dt="int">0</Timestamp><DateUtc dt:dt="string">2017-07-17T16:07:05Z</DateUtc></StartTime><FrequencyChanges><FrequencyChange><Frequency dt:dt="r8">3328130</Frequency><Timestamp dt:dt="r8">73673601130</Timestamp><Current dt:dt="…	75.026	2204970	2201470	2204970	2201451	1	right	659832689	07-17-2017	18:07:05	16:07:05	female	70935	37385	-1	37364	106295	70948	-1	70935	412734	404597	-1	404584	13				2	6	11	phaseINVFAce	phaseXPface	4	NF109	1192424	1192124	1192424	1192119	l	1192119	1190578	1192119	1190573	1541
GofDak_1024-768_new	17	3	21	<?xml version="1.0"?>\n<Clock xmlns:dt="urn:schemas-microsoft-com:datatypes"><Description dt:dt="string">E-Prime Primary Realtime Clock</Description><StartTime><Timestamp dt:dt="int">0</Timestamp><DateUtc dt:dt="string">2017-07-17T16:07:05Z</DateUtc></StartTime><FrequencyChanges><FrequencyChange><Frequency dt:dt="r8">3328130</Frequency><Timestamp dt:dt="r8">73673601130</Timestamp><Current dt:dt="…	75.026	2204970	2201470	2204970	2201451	1	right	659832689	07-17-2017	18:07:05	16:07:05	female	70935	37385	-1	37364	106295	70948	-1	70935	412734	404597	-1	404584	13				2	6	11	phaseINVFAce	phaseXPface	5	NM03	1195369	1195069	1195369	1195062	l	1195062	1193550	1195062	1193533	1512
GofDak_1024-768_new	17	3	21	<?xml version="1.0"?>\n<Clock xmlns:dt="urn:schemas-microsoft-com:datatypes"><Description dt:dt="string">E-Prime Primary Realtime Clock</Description><StartTime><Timestamp dt:dt="int">0</Timestamp><DateUtc dt:dt="string">2017-07-17T16:07:05Z</DateUtc></StartTime><FrequencyChanges><FrequencyChange><Frequency dt:dt="r8">3328130</Frequency><Timestamp dt:dt="r8">73673601130</Timestamp><Current dt:dt="…	75.026	2204970	2201470	2204970	2201451	1	right	659832689	07-17-2017	18:07:05	16:07:05	female	70935	37385	-1	37364	106295	70948	-1	70935	412734	404597	-1	404584	13				2	6	11	phaseINVFAce	phaseXPface	6	NF109	1198968	1198668	1198968	1198658	l	1198658	1196869	1198658	1196861	1789
GofDak_1024-768_new	17	3	21	<?xml version="1.0"?>\n<Clock xmlns:dt="urn:schemas-microsoft-com:datatypes"><Description dt:dt="string">E-Prime Primary Realtime Clock</Description><StartTime><Timestamp dt:dt="int">0</Timestamp><DateUtc dt:dt="string">2017-07-17T16:07:05Z</DateUtc></StartTime><FrequencyChanges><FrequencyChange><Frequency dt:dt="r8">3328130</Frequency><Timestamp dt:dt="r8">73673601130</Timestamp><Current dt:dt="…	75.026	2204970	2201470	2204970	2201451	1	right	659832689	07-17-2017	18:07:05	16:07:05	female	70935	37385	-1	37364	106295	70948	-1	70935	412734	404597	-1	404584	13				2	6	11	phaseINVFAce	phaseXPface	7	NM08	1202180	1201880	1202180	1201876	l	1201876	1200214	1201876	1200197	1662
GofDak_1024-768_new	17	3	21	<?xml version="1.0"?>\n<Clock xmlns:dt="urn:schemas-microsoft-com:datatypes"><Description dt:dt="string">E-Prime Primary Realtime Clock</Description><StartTime><Timestamp dt:dt="int">0</Timestamp><DateUtc dt:dt="string">2017-07-17T16:07:05Z</DateUtc></StartTime><FrequencyChanges><FrequencyChange><Frequency dt:dt="r8">3328130</Frequency><Timestamp dt:dt="r8">73673601130</Timestamp><Current dt:dt="…	75.026	2204970	2201470	2204970	2201451	1	right	659832689	07-17-2017	18:07:05	16:07:05	female	70935	37385	-1	37364	106295	70948	-1	70935	412734	404597	-1	404584	13				2	6	11	phaseINVFAce	phaseXPface	8	NM03	1205473	1205173	1205473	1205159	l	1205159	1203573	1205159	1203565	1586
GofDak_1024-768_new	17	3	21	<?xml version="1.0"?>\n<Clock xmlns:dt="urn:schemas-microsoft-com:datatypes"><Description dt:dt="string">E-Prime Primary Realtime Clock</Description><StartTime><Timestamp dt:dt="int">0</Timestamp><DateUtc dt:dt="string">2017-07-17T16:07:05Z</DateUtc></StartTime><FrequencyChanges><FrequencyChange><Frequency dt:dt="r8">3328130</Frequency><Timestamp dt:dt="r8">73673601130</Timestamp><Current dt:dt="…	75.026	2204970	2201470	2204970	2201451	1	right	659832689	07-17-2017	18:07:05	16:07:05	female	70935	37385	-1	37364	106295	70948	-1	70935	412734	404597	-1	404584	13				2	6	11	phaseINVFAce	phaseXPface	9	NF01	1209285	1208985	1209285	1208979	d	1208979	1207012	1208979	1206997	1967
GofDak_1024-768_new	17	3	21	<?xml version="1.0"?>\n<Clock xmlns:dt="urn:schemas-microsoft-com:datatypes"><Description dt:dt="string">E-Prime Primary Realtime Clock</Description><StartTime><Timestamp dt:dt="int">0</Timestamp><DateUtc dt:dt="string">2017-07-17T16:07:05Z</DateUtc></StartTime><FrequencyChanges><FrequencyChange><Frequency dt:dt="r8">3328130</Frequency><Timestamp dt:dt="r8">73673601130</Timestamp><Current dt:dt="…	75.026	2204970	2201470	2204970	2201451	1	right	659832689	07-17-2017	18:07:05	16:07:05	female	70935	37385	-1	37364	106295	70948	-1	70935	412734	404597	-1	404584	13				2	6	11	phaseINVFAce	phaseXPface	10	NM09	1212737	1212437	1212737	1212427	d	1212427	1210757	1212427	1210741	1670
GofDak_1024-768_new	17	3	21	<?xml version="1.0"?>\n<Clock xmlns:dt="urn:schemas-microsoft-com:datatypes"><Description dt:dt="string">E-Prime Primary Realtime Clock</Description><StartTime><Timestamp dt:dt="int">0</Timestamp><DateUtc dt:dt="string">2017-07-17T16:07:05Z</DateUtc></StartTime><FrequencyChanges><FrequencyChange><Frequency dt:dt="r8">3328130</Frequency><Timestamp dt:dt="r8">73673601130</Timestamp><Current dt:dt="…	75.026	2204970	2201470	2204970	2201451	1	right	659832689	07-17-2017	18:07:05	16:07:05	female	70935	37385	-1	37364	106295	70948	-1	70935	412734	404597	-1	404584	13				2	6	11	phaseINVFAce	phaseXPface	11	NF109	1216442	1216142	1216442	1216128	l	1216128	1214343	1216128	1214333	1785
GofDak_1024-768_new	17	3	21	<?xml version="1.0"?>\n<Clock xmlns:dt="urn:schemas-microsoft-com:datatypes"><Description dt:dt="string">E-Prime Primary Realtime Clock</Description><StartTime><Timestamp dt:dt="int">0</Timestamp><DateUtc dt:dt="string">2017-07-17T16:07:05Z</DateUtc></StartTime><FrequencyChanges><FrequencyChange><Frequency dt:dt="r8">3328130</Frequency><Timestamp dt:dt="r8">73673601130</Timestamp><Current dt:dt="…	75.026	2204970	2201470	2204970	2201451	1	right	659832689	07-17-2017	18:07:05	16:07:05	female	70935	37385	-1	37364	106295	70948	-1	70935	412734	404597	-1	404584	13				2	6	11	phaseINVFAce	phaseXPface	12	NF27	1219628	1219328	1219628	1219316	d	1219316	1217422	1219316	1217405	1894
GofDak_1024-768_new	17	3	21	<?xml version="1.0"?>\n<Clock xmlns:dt="urn:schemas-microsoft-com:datatypes"><Description dt:dt="string">E-Prime Primary Realtime Clock</Description><StartTime><Timestamp dt:dt="int">0</Timestamp><DateUtc dt:dt="string">2017-07-17T16:07:05Z</DateUtc></StartTime><FrequencyChanges><FrequencyChange><Frequency dt:dt="r8">3328130</Frequency><Timestamp dt:dt="r8">73673601130</Timestamp><Current dt:dt="…	75.026	2204970	2201470	2204970	2201451	1	right	659832689	07-17-2017	18:07:05	16:07:05	female	70935	37385	-1	37364	106295	70948	-1	70935	412734	404597	-1	404584	13				2	6	11	phaseINVFAce	phaseXPface	13	NF06	1223120	1222820	1223120	1222807	l	1222807	1221127	1222807	1221117	1680
GofDak_1024-768_new	17	3	21	<?xml version="1.0"?>\n<Clock xmlns:dt="urn:schemas-microsoft-com:datatypes"><Description dt:dt="string">E-Prime Primary Realtime Clock</Description><StartTime><Timestamp dt:dt="int">0</Timestamp><DateUtc dt:dt="string">2017-07-17T16:07:05Z</DateUtc></StartTime><FrequencyChanges><FrequencyChange><Frequency dt:dt="r8">3328130</Frequency><Timestamp dt:dt="r8">73673601130</Timestamp><Current dt:dt="…	75.026	2204970	2201470	2204970	2201451	1	right	659832689	07-17-2017	18:07:05	16:07:05	female	70935	37385	-1	37364	106295	70948	-1	70935	412734	404597	-1	404584	13				2	6	11	phaseINVFAce	phaseXPface	14	NF09	1226466	1226166	1226466	1226156	d	1226156	1224566	1226156	1224557	1590
GofDak_1024-768_new	17	3	21	<?xml version="1.0"?>\n<Clock xmlns:dt="urn:schemas-microsoft-com:datatypes"><Description dt:dt="string">E-Prime Primary Realtime Clock</Description><StartTime><Timestamp dt:dt="int">0</Timestamp><DateUtc dt:dt="string">2017-07-17T16:07:05Z</DateUtc></StartTime><FrequencyChanges><FrequencyChange><Frequency dt:dt="r8">3328130</Frequency><Timestamp dt:dt="r8">73673601130</Timestamp><Current dt:dt="…	75.026	2204970	2201470	2204970	2201451	1	right	659832689	07-17-2017	18:07:05	16:07:05	female	70935	37385	-1	37364	106295	70948	-1	70935	412734	404597	-1	404584	13				2	6	11	phaseINVFAce	phaseXPface	15	NM02	1229678	1229378	1229678	1229373	l	1229373	1227765	1229373	1227749	1608
GofDak_1024-768_new	17	3	21	<?xml version="1.0"?>\n<Clock xmlns:dt="urn:schemas-microsoft-com:datatypes"><Description dt:dt="string">E-Prime Primary Realtime Clock</Description><StartTime><Timestamp dt:dt="int">0</Timestamp><DateUtc dt:dt="string">2017-07-17T16:07:05Z</DateUtc></StartTime><FrequencyChanges><FrequencyChange><Frequency dt:dt="r8">3328130</Frequency><Timestamp dt:dt="r8">73673601130</Timestamp><Current dt:dt="…	75.026	2204970	2201470	2204970	2201451	1	right	659832689	07-17-2017	18:07:05	16:07:05	female	70935	37385	-1	37364	106295	70948	-1	70935	412734	404597	-1	404584	13				2	6	11	phaseINVFAce	phaseXPface	16	NF01	1232664	1232364	1232664	1232358	l	1232358	1230818	1232358	1230805	1540
GofDak_1024-768_new	17	3	21	<?xml version="1.0"?>\n<Clock xmlns:dt="urn:schemas-microsoft-com:datatypes"><Description dt:dt="string">E-Prime Primary Realtime Clock</Description><StartTime><Timestamp dt:dt="int">0</Timestamp><DateUtc dt:dt="string">2017-07-17T16:07:05Z</DateUtc></StartTime><FrequencyChanges><FrequencyChange><Frequency dt:dt="r8">3328130</Frequency><Timestamp dt:dt="r8">73673601130</Timestamp><Current dt:dt="…	75.026	2204970	2201470	2204970	2201451	1	right	659832689	07-17-2017	18:07:05	16:07:05	female	70935	37385	-1	37364	106295	70948	-1	70935	412734	404597	-1	404584	13				2	6	11	phaseINVFAce	phaseXPface	17	NM09	1235996	1235696	1235996	1235691	l	1235691	1233790	1235691	1233773	1901
GofDak_1024-768_new	17	3	21	<?xml version="1.0"?>\n<Clock xmlns:dt="urn:schemas-microsoft-com:datatypes"><Description dt:dt="string">E-Prime Primary Realtime Clock</Description><StartTime><Timestamp dt:dt="int">0</Timestamp><DateUtc dt:dt="string">2017-07-17T16:07:05Z</DateUtc></StartTime><FrequencyChanges><FrequencyChange><Frequency dt:dt="r8">3328130</Frequency><Timestamp dt:dt="r8">73673601130</Timestamp><Current dt:dt="…	75.026	2204970	2201470	2204970	2201451	1	right	659832689	07-17-2017	18:07:05	16:07:05	female	70935	37385	-1	37364	106295	70948	-1	70935	412734	404597	-1	404584	13				2	6	11	phaseINVFAce	phaseXPface	18	NF27	1239302	1239002	1239302	1238999	l	1238999	1237269	1238999	1237261	1730
GofDak_1024-768_new	17	3	21	<?xml version="1.0"?>\n<Clock xmlns:dt="urn:schemas-microsoft-com:datatypes"><Description dt:dt="string">E-Prime Primary Realtime Clock</Description><StartTime><Timestamp dt:dt="int">0</Timestamp><DateUtc dt:dt="string">2017-07-17T16:07:05Z</DateUtc></StartTime><FrequencyChanges><FrequencyChange><Frequency dt:dt="r8">3328130</Frequency><Timestamp dt:dt="r8">73673601130</Timestamp><Current dt:dt="…	75.026	2204970	2201470	2204970	2201451	1	right	659832689	07-17-2017	18:07:05	16:07:05	female	70935	37385	-1	37364	106295	70948	-1	70935	412734	404597	-1	404584	13				2	6	11	phaseINVFAce	phaseXPface	19	NM101	1243433	1243133	1243433	1243130	d	1243130	1241441	1243130	1241429	1689
GofDak_1024-768_new	17	3	21	<?xml version="1.0"?>\n<Clock xmlns:dt="urn:schemas-microsoft-com:datatypes"><Description dt:dt="string">E-Prime Primary Realtime Clock</Description><StartTime><Timestamp dt:dt="int">0</Timestamp><DateUtc dt:dt="string">2017-07-17T16:07:05Z</DateUtc></StartTime><FrequencyChanges><FrequencyChange><Frequency dt:dt="r8">3328130</Frequency><Timestamp dt:dt="r8">73673601130</Timestamp><Current dt:dt="…	75.026	2204970	2201470	2204970	2201451	1	right	659832689	07-17-2017	18:07:05	16:07:05	female	70935	37385	-1	37364	106295	70948	-1	70935	412734	404597	-1	404584	13				2	6	11	phaseINVFAce	phaseXPface	20	NM02	1246739	1246439	1246739	1246425	l	1246425	1244613	1246425	1244605	1812
GofDak_1024-768_new	17	3	21	<?xml version="1.0"?>\n<Clock xmlns:dt="urn:schemas-microsoft-com:datatypes"><Description dt:dt="string">E-Prime Primary Realtime Clock</Description><StartTime><Timestamp dt:dt="int">0</Timestamp><DateUtc dt:dt="string">2017-07-17T16:07:05Z</DateUtc></StartTime><FrequencyChanges><FrequencyChange><Frequency dt:dt="r8">3328130</Frequency><Timestamp dt:dt="r8">73673601130</Timestamp><Current dt:dt="…	75.026	2204970	2201470	2204970	2201451	1	right	659832689	07-17-2017	18:07:05	16:07:05	female	70935	37385	-1	37364	106295	70948	-1	70935	412734	404597	-1	404584	14				1	6	12	phaseUPFAce	phaseXPface	1	NM04	1249871	1249571	1249871	1249558	d	1249558	1247812	1249558	1247805	1746
GofDak_1024-768_new	17	3	21	<?xml version="1.0"?>\n<Clock xmlns:dt="urn:schemas-microsoft-com:datatypes"><Description dt:dt="string">E-Prime Primary Realtime Clock</Description><StartTime><Timestamp dt:dt="int">0</Timestamp><DateUtc dt:dt="string">2017-07-17T16:07:05Z</DateUtc></StartTime><FrequencyChanges><FrequencyChange><Frequency dt:dt="r8">3328130</Frequency><Timestamp dt:dt="r8">73673601130</Timestamp><Current dt:dt="…	75.026	2204970	2201470	2204970	2201451	1	right	659832689	07-17-2017	18:07:05	16:07:05	female	70935	37385	-1	37364	106295	70948	-1	70935	412734	404597	-1	404584	14				1	6	12	phaseUPFAce	phaseXPface	2	NM13	1253337	1253037	1253337	1253034	l	1253034	1251277	1253034	1251261	1757
GofDak_1024-768_new	17	3	21	<?xml version="1.0"?>\n<Clock xmlns:dt="urn:schemas-microsoft-com:datatypes"><Description dt:dt="string">E-Prime Primary Realtime Clock</Description><StartTime><Timestamp dt:dt="int">0</Timestamp><DateUtc dt:dt="string">2017-07-17T16:07:05Z</DateUtc></StartTime><FrequencyChanges><FrequencyChange><Frequency dt:dt="r8">3328130</Frequency><Timestamp dt:dt="r8">73673601130</Timestamp><Current dt:dt="…	75.026	2204970	2201470	2204970	2201451	1	right	659832689	07-17-2017	18:07:05	16:07:05	female	70935	37385	-1	37364	106295	70948	-1	70935	412734	404597	-1	404584	14				1	6	12	phaseUPFAce	phaseXPface	3	NM05	1257669	1257369	1257669	1257354	d	1257354	1255623	1257354	1255613	1731
GofDak_1024-768_new	17	3	21	<?xml version="1.0"?>\n<Clock xmlns:dt="urn:schemas-microsoft-com:datatypes"><Description dt:dt="string">E-Prime Primary Realtime Clock</Description><StartTime><Timestamp dt:dt="int">0</Timestamp><DateUtc dt:dt="string">2017-07-17T16:07:05Z</DateUtc></StartTime><FrequencyChanges><FrequencyChange><Frequency dt:dt="r8">3328130</Frequency><Timestamp dt:dt="r8">73673601130</Timestamp><Current dt:dt="…	75.026	2204970	2201470	2204970	2201451	1	right	659832689	07-17-2017	18:07:05	16:07:05	female	70935	37385	-1	37364	106295	70948	-1	70935	412734	404597	-1	404584	14				1	6	12	phaseUPFAce	phaseXPface	4	NM10	1261068	1260768	1261068	1260761	l	1260761	1258875	1260761	1258869	1886
GofDak_1024-768_new	17	3	21	<?xml version="1.0"?>\n<Clock xmlns:dt="urn:schemas-microsoft-com:datatypes"><Description dt:dt="string">E-Prime Primary Realtime Clock</Description><StartTime><Timestamp dt:dt="int">0</Timestamp><DateUtc dt:dt="string">2017-07-17T16:07:05Z</DateUtc></StartTime><FrequencyChanges><FrequencyChange><Frequency dt:dt="r8">3328130</Frequency><Timestamp dt:dt="r8">73673601130</Timestamp><Current dt:dt="…	75.026	2204970	2201470	2204970	2201451	1	right	659832689	07-17-2017	18:07:05	16:07:05	female	70935	37385	-1	37364	106295	70948	-1	70935	412734	404597	-1	404584	14				1	6	12	phaseUPFAce	phaseXPface	5	NM02	1264440	1264140	1264440	1264127	l	1264127	1262220	1264127	1262213	1907
GofDak_1024-768_new	17	3	21	<?xml version="1.0"?>\n<Clock xmlns:dt="urn:schemas-microsoft-com:datatypes"><Description dt:dt="string">E-Prime Primary Realtime Clock</Description><StartTime><Timestamp dt:dt="int">0</Timestamp><DateUtc dt:dt="string">2017-07-17T16:07:05Z</DateUtc></StartTime><FrequencyChanges><FrequencyChange><Frequency dt:dt="r8">3328130</Frequency><Timestamp dt:dt="r8">73673601130</Timestamp><Current dt:dt="…	75.026	2204970	2201470	2204970	2201451	1	right	659832689	07-17-2017	18:07:05	16:07:05	female	70935	37385	-1	37364	106295	70948	-1	70935	412734	404597	-1	404584	14				1	6	12	phaseUPFAce	phaseXPface	6	NM05	1267825	1267525	1267825	1267522	l	1267522	1265606	1267522	1265589	1916
GofDak_1024-768_new	17	3	21	<?xml version="1.0"?>\n<Clock xmlns:dt="urn:schemas-microsoft-com:datatypes"><Description dt:dt="string">E-Prime Primary Realtime Clock</Description><StartTime><Timestamp dt:dt="int">0</Timestamp><DateUtc dt:dt="string">2017-07-17T16:07:05Z</DateUtc></StartTime><FrequencyChanges><FrequencyChange><Frequency dt:dt="r8">3328130</Frequency><Timestamp dt:dt="r8">73673601130</Timestamp><Current dt:dt="…	75.026	2204970	2201470	2204970	2201451	1	right	659832689	07-17-2017	18:07:05	16:07:05	female	70935	37385	-1	37364	106295	70948	-1	70935	412734	404597	-1	404584	14				1	6	12	phaseUPFAce	phaseXPface	7	NM04	1271118	1270818	1271118	1270807	l	1270807	1268938	1270807	1268933	1869
GofDak_1024-768_new	17	3	21	<?xml version="1.0"?>\n<Clock xmlns:dt="urn:schemas-microsoft-com:datatypes"><Description dt:dt="string">E-Prime Primary Realtime Clock</Description><StartTime><Timestamp dt:dt="int">0</Timestamp><DateUtc dt:dt="string">2017-07-17T16:07:05Z</DateUtc></StartTime><FrequencyChanges><FrequencyChange><Frequency dt:dt="r8">3328130</Frequency><Timestamp dt:dt="r8">73673601130</Timestamp><Current dt:dt="…	75.026	2204970	2201470	2204970	2201451	1	right	659832689	07-17-2017	18:07:05	16:07:05	female	70935	37385	-1	37364	106295	70948	-1	70935	412734	404597	-1	404584	14				1	6	12	phaseUPFAce	phaseXPface	8	NM08	1274623	1274323	1274623	1274309	d	1274309	1272444	1274309	1272429	1865
GofDak_1024-768_new	17	3	21	<?xml version="1.0"?>\n<Clock xmlns:dt="urn:schemas-microsoft-com:datatypes"><Description dt:dt="string">E-Prime Primary Realtime Clock</Description><StartTime><Timestamp dt:dt="int">0</Timestamp><DateUtc dt:dt="string">2017-07-17T16:07:05Z</DateUtc></StartTime><FrequencyChanges><FrequencyChange><Frequency dt:dt="r8">3328130</Frequency><Timestamp dt:dt="r8">73673601130</Timestamp><Current dt:dt="…	75.026	2204970	2201470	2204970	2201451	1	right	659832689	07-17-2017	18:07:05	16:07:05	female	70935	37385	-1	37364	106295	70948	-1	70935	412734	404597	-1	404584	14				1	6	12	phaseUPFAce	phaseXPface	9	NM09	1277595	1277295	1277595	1277285	d	1277285	1275723	1277285	1275709	1562
GofDak_1024-768_new	17	3	21	<?xml version="1.0"?>\n<Clock xmlns:dt="urn:schemas-microsoft-com:datatypes"><Description dt:dt="string">E-Prime Primary Realtime Clock</Description><StartTime><Timestamp dt:dt="int">0</Timestamp><DateUtc dt:dt="string">2017-07-17T16:07:05Z</DateUtc></StartTime><FrequencyChanges><FrequencyChange><Frequency dt:dt="r8">3328130</Frequency><Timestamp dt:dt="r8">73673601130</Timestamp><Current dt:dt="…	75.026	2204970	2201470	2204970	2201451	1	right	659832689	07-17-2017	18:07:05	16:07:05	female	70935	37385	-1	37364	106295	70948	-1	70935	412734	404597	-1	404584	14				1	6	12	phaseUPFAce	phaseXPface	10	NF27	1280741	1280441	1280741	1280429	l	1280429	1278868	1280429	1278861	1561
GofDak_1024-768_new	17	3	21	<?xml version="1.0"?>\n<Clock xmlns:dt="urn:schemas-microsoft-com:datatypes"><Description dt:dt="string">E-Prime Primary Realtime Clock</Description><StartTime><Timestamp dt:dt="int">0</Timestamp><DateUtc dt:dt="string">2017-07-17T16:07:05Z</DateUtc></StartTime><FrequencyChanges><FrequencyChange><Frequency dt:dt="r8">3328130</Frequency><Timestamp dt:dt="r8">73673601130</Timestamp><Current dt:dt="…	75.026	2204970	2201470	2204970	2201451	1	right	659832689	07-17-2017	18:07:05	16:07:05	female	70935	37385	-1	37364	106295	70948	-1	70935	412734	404597	-1	404584	14				1	6	12	phaseUPFAce	phaseXPface	11	NM13	1284073	1283773	1284073	1283766	l	1283766	1281881	1283766	1281869	1885
GofDak_1024-768_new	17	3	21	<?xml version="1.0"?>\n<Clock xmlns:dt="urn:schemas-microsoft-com:datatypes"><Description dt:dt="string">E-Prime Primary Realtime Clock</Description><StartTime><Timestamp dt:dt="int">0</Timestamp><DateUtc dt:dt="string">2017-07-17T16:07:05Z</DateUtc></StartTime><FrequencyChanges><FrequencyChange><Frequency dt:dt="r8">3328130</Frequency><Timestamp dt:dt="r8">73673601130</Timestamp><Current dt:dt="…	75.026	2204970	2201470	2204970	2201451	1	right	659832689	07-17-2017	18:07:05	16:07:05	female	70935	37385	-1	37364	106295	70948	-1	70935	412734	404597	-1	404584	14				1	6	12	phaseUPFAce	phaseXPface	12	NF01	1287139	1286839	1287139	1286831	l	1286831	1285160	1286831	1285149	1671
GofDak_1024-768_new	17	3	21	<?xml version="1.0"?>\n<Clock xmlns:dt="urn:schemas-microsoft-com:datatypes"><Description dt:dt="string">E-Prime Primary Realtime Clock</Description><StartTime><Timestamp dt:dt="int">0</Timestamp><DateUtc dt:dt="string">2017-07-17T16:07:05Z</DateUtc></StartTime><FrequencyChanges><FrequencyChange><Frequency dt:dt="r8">3328130</Frequency><Timestamp dt:dt="r8">73673601130</Timestamp><Current dt:dt="…	75.026	2204970	2201470	2204970	2201451	1	right	659832689	07-17-2017	18:07:05	16:07:05	female	70935	37385	-1	37364	106295	70948	-1	70935	412734	404597	-1	404584	14				1	6	12	phaseUPFAce	phaseXPface	13	NF02	1290604	1290304	1290604	1290300	l	1290300	1288598	1290300	1288589	1702
GofDak_1024-768_new	17	3	21	<?xml version="1.0"?>\n<Clock xmlns:dt="urn:schemas-microsoft-com:datatypes"><Description dt:dt="string">E-Prime Primary Realtime Clock</Description><StartTime><Timestamp dt:dt="int">0</Timestamp><DateUtc dt:dt="string">2017-07-17T16:07:05Z</DateUtc></StartTime><FrequencyChanges><FrequencyChange><Frequency dt:dt="r8">3328130</Frequency><Timestamp dt:dt="r8">73673601130</Timestamp><Current dt:dt="…	75.026	2204970	2201470	2204970	2201451	1	right	659832689	07-17-2017	18:07:05	16:07:05	female	70935	37385	-1	37364	106295	70948	-1	70935	412734	404597	-1	404584	14				1	6	12	phaseUPFAce	phaseXPface	14	NM10	1293843	1293543	1293843	1293534	d	1293534	1291957	1293534	1291941	1577
GofDak_1024-768_new	17	3	21	<?xml version="1.0"?>\n<Clock xmlns:dt="urn:schemas-microsoft-com:datatypes"><Description dt:dt="string">E-Prime Primary Realtime Clock</Description><StartTime><Timestamp dt:dt="int">0</Timestamp><DateUtc dt:dt="string">2017-07-17T16:07:05Z</DateUtc></StartTime><FrequencyChanges><FrequencyChange><Frequency dt:dt="r8">3328130</Frequency><Timestamp dt:dt="r8">73673601130</Timestamp><Current dt:dt="…	75.026	2204970	2201470	2204970	2201451	1	right	659832689	07-17-2017	18:07:05	16:07:05	female	70935	37385	-1	37364	106295	70948	-1	70935	412734	404597	-1	404584	14				1	6	12	phaseUPFAce	phaseXPface	15	NF06	1298269	1297969	1298269	1297954	d	1297954	1296422	1297954	1296413	1532
GofDak_1024-768_new	17	3	21	<?xml version="1.0"?>\n<Clock xmlns:dt="urn:schemas-microsoft-com:datatypes"><Description dt:dt="string">E-Prime Primary Realtime Clock</Description><StartTime><Timestamp dt:dt="int">0</Timestamp><DateUtc dt:dt="string">2017-07-17T16:07:05Z</DateUtc></StartTime><FrequencyChanges><FrequencyChange><Frequency dt:dt="r8">3328130</Frequency><Timestamp dt:dt="r8">73673601130</Timestamp><Current dt:dt="…	75.026	2204970	2201470	2204970	2201451	1	right	659832689	07-17-2017	18:07:05	16:07:05	female	70935	37385	-1	37364	106295	70948	-1	70935	412734	404597	-1	404584	14				1	6	12	phaseUPFAce	phaseXPface	16	NM101	1301814	1301514	1301814	1301501	d	1301501	1299915	1301501	1299901	1586
GofDak_1024-768_new	17	3	21	<?xml version="1.0"?>\n<Clock xmlns:dt="urn:schemas-microsoft-com:datatypes"><Description dt:dt="string">E-Prime Primary Realtime Clock</Description><StartTime><Timestamp dt:dt="int">0</Timestamp><DateUtc dt:dt="string">2017-07-17T16:07:05Z</DateUtc></StartTime><FrequencyChanges><FrequencyChange><Frequency dt:dt="r8">3328130</Frequency><Timestamp dt:dt="r8">73673601130</Timestamp><Current dt:dt="…	75.026	2204970	2201470	2204970	2201451	1	right	659832689	07-17-2017	18:07:05	16:07:05	female	70935	37385	-1	37364	106295	70948	-1	70935	412734	404597	-1	404584	14				1	6	12	phaseUPFAce	phaseXPface	17	NF02	1305933	1305633	1305933	1305628	l	1305628	1303687	1305628	1303677	1941
GofDak_1024-768_new	17	3	21	<?xml version="1.0"?>\n<Clock xmlns:dt="urn:schemas-microsoft-com:datatypes"><Description dt:dt="string">E-Prime Primary Realtime Clock</Description><StartTime><Timestamp dt:dt="int">0</Timestamp><DateUtc dt:dt="string">2017-07-17T16:07:05Z</DateUtc></StartTime><FrequencyChanges><FrequencyChange><Frequency dt:dt="r8">3328130</Frequency><Timestamp dt:dt="r8">73673601130</Timestamp><Current dt:dt="…	75.026	2204970	2201470	2204970	2201451	1	right	659832689	07-17-2017	18:07:05	16:07:05	female	70935	37385	-1	37364	106295	70948	-1	70935	412734	404597	-1	404584	14				1	6	12	phaseUPFAce	phaseXPface	18	NF27	1309132	1308832	1309132	1308818	d	1308818	1307126	1308818	1307117	1692
GofDak_1024-768_new	17	3	21	<?xml version="1.0"?>\n<Clock xmlns:dt="urn:schemas-microsoft-com:datatypes"><Description dt:dt="string">E-Prime Primary Realtime Clock</Description><StartTime><Timestamp dt:dt="int">0</Timestamp><DateUtc dt:dt="string">2017-07-17T16:07:05Z</DateUtc></StartTime><FrequencyChanges><FrequencyChange><Frequency dt:dt="r8">3328130</Frequency><Timestamp dt:dt="r8">73673601130</Timestamp><Current dt:dt="…	75.026	2204970	2201470	2204970	2201451	1	right	659832689	07-17-2017	18:07:05	16:07:05	female	70935	37385	-1	37364	106295	70948	-1	70935	412734	404597	-1	404584	14				1	6	12	phaseUPFAce	phaseXPface	19	NM13	1312291	1311991	1312291	1311984	d	1311984	1310258	1311984	1310253	1726
GofDak_1024-768_new	17	3	21	<?xml version="1.0"?>\n<Clock xmlns:dt="urn:schemas-microsoft-com:datatypes"><Description dt:dt="string">E-Prime Primary Realtime Clock</Description><StartTime><Timestamp dt:dt="int">0</Timestamp><DateUtc dt:dt="string">2017-07-17T16:07:05Z</DateUtc></StartTime><FrequencyChanges><FrequencyChange><Frequency dt:dt="r8">3328130</Frequency><Timestamp dt:dt="r8">73673601130</Timestamp><Current dt:dt="…	75.026	2204970	2201470	2204970	2201451	1	right	659832689	07-17-2017	18:07:05	16:07:05	female	70935	37385	-1	37364	106295	70948	-1	70935	412734	404597	-1	404584	14				1	6	12	phaseUPFAce	phaseXPface	20	NM08	1315770	1315470	1315770	1315463	d	1315463	1313910	1315463	1313893	1553
GofDak_1024-768_new	17	3	21	<?xml version="1.0"?>\n<Clock xmlns:dt="urn:schemas-microsoft-com:datatypes"><Description dt:dt="string">E-Prime Primary Realtime Clock</Description><StartTime><Timestamp dt:dt="int">0</Timestamp><DateUtc dt:dt="string">2017-07-17T16:07:05Z</DateUtc></StartTime><FrequencyChanges><FrequencyChange><Frequency dt:dt="r8">3328130</Frequency><Timestamp dt:dt="r8">73673601130</Timestamp><Current dt:dt="…	75.026	2204970	2201470	2204970	2201451	1	right	659832689	07-17-2017	18:07:05	16:07:05	female	70935	37385	-1	37364	106295	70948	-1	70935	412734	404597	-1	404584	15				2	7	13	phaseINVFAce	phaseXPface	1	NM05	1395956	1395656	1395956	1395652	l	1395652	1393977	1395652	1393964	1675
GofDak_1024-768_new	17	3	21	<?xml version="1.0"?>\n<Clock xmlns:dt="urn:schemas-microsoft-com:datatypes"><Description dt:dt="string">E-Prime Primary Realtime Clock</Description><StartTime><Timestamp dt:dt="int">0</Timestamp><DateUtc dt:dt="string">2017-07-17T16:07:05Z</DateUtc></StartTime><FrequencyChanges><FrequencyChange><Frequency dt:dt="r8">3328130</Frequency><Timestamp dt:dt="r8">73673601130</Timestamp><Current dt:dt="…	75.026	2204970	2201470	2204970	2201451	1	right	659832689	07-17-2017	18:07:05	16:07:05	female	70935	37385	-1	37364	106295	70948	-1	70935	412734	404597	-1	404584	15				2	7	13	phaseINVFAce	phaseXPface	2	NF06	1399222	1398922	1399222	1398908	l	1398908	1397189	1398908	1397181	1719
GofDak_1024-768_new	17	3	21	<?xml version="1.0"?>\n<Clock xmlns:dt="urn:schemas-microsoft-com:datatypes"><Description dt:dt="string">E-Prime Primary Realtime Clock</Description><StartTime><Timestamp dt:dt="int">0</Timestamp><DateUtc dt:dt="string">2017-07-17T16:07:05Z</DateUtc></StartTime><FrequencyChanges><FrequencyChange><Frequency dt:dt="r8">3328130</Frequency><Timestamp dt:dt="r8">73673601130</Timestamp><Current dt:dt="…	75.026	2204970	2201470	2204970	2201451	1	right	659832689	07-17-2017	18:07:05	16:07:05	female	70935	37385	-1	37364	106295	70948	-1	70935	412734	404597	-1	404584	15				2	7	13	phaseINVFAce	phaseXPface	3	NM13	1402514	1402214	1402514	1402205	d	1402205	1400281	1402205	1400269	1924
GofDak_1024-768_new	17	3	21	<?xml version="1.0"?>\n<Clock xmlns:dt="urn:schemas-microsoft-com:datatypes"><Description dt:dt="string">E-Prime Primary Realtime Clock</Description><StartTime><Timestamp dt:dt="int">0</Timestamp><DateUtc dt:dt="string">2017-07-17T16:07:05Z</DateUtc></StartTime><FrequencyChanges><FrequencyChange><Frequency dt:dt="r8">3328130</Frequency><Timestamp dt:dt="r8">73673601130</Timestamp><Current dt:dt="…	75.026	2204970	2201470	2204970	2201451	1	right	659832689	07-17-2017	18:07:05	16:07:05	female	70935	37385	-1	37364	106295	70948	-1	70935	412734	404597	-1	404584	15				2	7	13	phaseINVFAce	phaseXPface	4	NF11	1405553	1405253	1405553	1405246	l	1405246	1403680	1405246	1403669	1566
GofDak_1024-768_new	17	3	21	<?xml version="1.0"?>\n<Clock xmlns:dt="urn:schemas-microsoft-com:datatypes"><Description dt:dt="string">E-Prime Primary Realtime Clock</Description><StartTime><Timestamp dt:dt="int">0</Timestamp><DateUtc dt:dt="string">2017-07-17T16:07:05Z</DateUtc></StartTime><FrequencyChanges><FrequencyChange><Frequency dt:dt="r8">3328130</Frequency><Timestamp dt:dt="r8">73673601130</Timestamp><Current dt:dt="…	75.026	2204970	2201470	2204970	2201451	1	right	659832689	07-17-2017	18:07:05	16:07:05	female	70935	37385	-1	37364	106295	70948	-1	70935	412734	404597	-1	404584	15				2	7	13	phaseINVFAce	phaseXPface	5	NM02	1409672	1409372	1409672	1409368	l	1409368	1407452	1409368	1407445	1916
GofDak_1024-768_new	17	3	21	<?xml version="1.0"?>\n<Clock xmlns:dt="urn:schemas-microsoft-com:datatypes"><Description dt:dt="string">E-Prime Primary Realtime Clock</Description><StartTime><Timestamp dt:dt="int">0</Timestamp><DateUtc dt:dt="string">2017-07-17T16:07:05Z</DateUtc></StartTime><FrequencyChanges><FrequencyChange><Frequency dt:dt="r8">3328130</Frequency><Timestamp dt:dt="r8">73673601130</Timestamp><Current dt:dt="…	75.026	2204970	2201470	2204970	2201451	1	right	659832689	07-17-2017	18:07:05	16:07:05	female	70935	37385	-1	37364	106295	70948	-1	70935	412734	404597	-1	404584	15				2	7	13	phaseINVFAce	phaseXPface	6	NF106	1412857	1412557	1412857	1412545	l	1412545	1410691	1412545	1410685	1854
GofDak_1024-768_new	17	3	21	<?xml version="1.0"?>\n<Clock xmlns:dt="urn:schemas-microsoft-com:datatypes"><Description dt:dt="string">E-Prime Primary Realtime Clock</Description><StartTime><Timestamp dt:dt="int">0</Timestamp><DateUtc dt:dt="string">2017-07-17T16:07:05Z</DateUtc></StartTime><FrequencyChanges><FrequencyChange><Frequency dt:dt="r8">3328130</Frequency><Timestamp dt:dt="r8">73673601130</Timestamp><Current dt:dt="…	75.026	2204970	2201470	2204970	2201451	1	right	659832689	07-17-2017	18:07:05	16:07:05	female	70935	37385	-1	37364	106295	70948	-1	70935	412734	404597	-1	404584	15				2	7	13	phaseINVFAce	phaseXPface	7	NM09	1416110	1415810	1416110	1415805	l	1415805	1414010	1415805	1413997	1795
GofDak_1024-768_new	17	3	21	<?xml version="1.0"?>\n<Clock xmlns:dt="urn:schemas-microsoft-com:datatypes"><Description dt:dt="string">E-Prime Primary Realtime Clock</Description><StartTime><Timestamp dt:dt="int">0</Timestamp><DateUtc dt:dt="string">2017-07-17T16:07:05Z</DateUtc></StartTime><FrequencyChanges><FrequencyChange><Frequency dt:dt="r8">3328130</Frequency><Timestamp dt:dt="r8">73673601130</Timestamp><Current dt:dt="…	75.026	2204970	2201470	2204970	2201451	1	right	659832689	07-17-2017	18:07:05	16:07:05	female	70935	37385	-1	37364	106295	70948	-1	70935	412734	404597	-1	404584	15				2	7	13	phaseINVFAce	phaseXPface	8	NF04	1419415	1419115	1419415	1419109	d	1419109	1417236	1419109	1417229	1873
GofDak_1024-768_new	17	3	21	<?xml version="1.0"?>\n<Clock xmlns:dt="urn:schemas-microsoft-com:datatypes"><Description dt:dt="string">E-Prime Primary Realtime Clock</Description><StartTime><Timestamp dt:dt="int">0</Timestamp><DateUtc dt:dt="string">2017-07-17T16:07:05Z</DateUtc></StartTime><FrequencyChanges><FrequencyChange><Frequency dt:dt="r8">3328130</Frequency><Timestamp dt:dt="r8">73673601130</Timestamp><Current dt:dt="…	75.026	2204970	2201470	2204970	2201451	1	right	659832689	07-17-2017	18:07:05	16:07:05	female	70935	37385	-1	37364	106295	70948	-1	70935	412734	404597	-1	404584	15				2	7	13	phaseINVFAce	phaseXPface	9	NM03	1422721	1422421	1422721	1422418	d	1422418	1420568	1422418	1420557	1850
GofDak_1024-768_new	17	3	21	<?xml version="1.0"?>\n<Clock xmlns:dt="urn:schemas-microsoft-com:datatypes"><Description dt:dt="string">E-Prime Primary Realtime Clock</Description><StartTime><Timestamp dt:dt="int">0</Timestamp><DateUtc dt:dt="string">2017-07-17T16:07:05Z</DateUtc></StartTime><FrequencyChanges><FrequencyChange><Frequency dt:dt="r8">3328130</Frequency><Timestamp dt:dt="r8">73673601130</Timestamp><Current dt:dt="…	75.026	2204970	2201470	2204970	2201451	1	right	659832689	07-17-2017	18:07:05	16:07:05	female	70935	37385	-1	37364	106295	70948	-1	70935	412734	404597	-1	404584	15				2	7	13	phaseINVFAce	phaseXPface	10	NM08	1426093	1425793	1426093	1425779	l	1425779	1424034	1425779	1424021	1745
GofDak_1024-768_new	17	3	21	<?xml version="1.0"?>\n<Clock xmlns:dt="urn:schemas-microsoft-com:datatypes"><Description dt:dt="string">E-Prime Primary Realtime Clock</Description><StartTime><Timestamp dt:dt="int">0</Timestamp><DateUtc dt:dt="string">2017-07-17T16:07:05Z</DateUtc></StartTime><FrequencyChanges><FrequencyChange><Frequency dt:dt="r8">3328130</Frequency><Timestamp dt:dt="r8">73673601130</Timestamp><Current dt:dt="…	75.026	2204970	2201470	2204970	2201451	1	right	659832689	07-17-2017	18:07:05	16:07:05	female	70935	37385	-1	37364	106295	70948	-1	70935	412734	404597	-1	404584	15				2	7	13	phaseINVFAce	phaseXPface	11	NF109	1429785	1429485	1429785	1429478	l	1429478	1427886	1429478	1427869	1592
GofDak_1024-768_new	17	3	21	<?xml version="1.0"?>\n<Clock xmlns:dt="urn:schemas-microsoft-com:datatypes"><Description dt:dt="string">E-Prime Primary Realtime Clock</Description><StartTime><Timestamp dt:dt="int">0</Timestamp><DateUtc dt:dt="string">2017-07-17T16:07:05Z</DateUtc></StartTime><FrequencyChanges><FrequencyChange><Frequency dt:dt="r8">3328130</Frequency><Timestamp dt:dt="r8">73673601130</Timestamp><Current dt:dt="…	75.026	2204970	2201470	2204970	2201451	1	right	659832689	07-17-2017	18:07:05	16:07:05	female	70935	37385	-1	37364	106295	70948	-1	70935	412734	404597	-1	404584	15				2	7	13	phaseINVFAce	phaseXPface	12	NM101	1433264	1432964	1433264	1432955	l	1432955	1431191	1432955	1431181	1764
GofDak_1024-768_new	17	3	21	<?xml version="1.0"?>\n<Clock xmlns:dt="urn:schemas-microsoft-com:datatypes"><Description dt:dt="string">E-Prime Primary Realtime Clock</Description><StartTime><Timestamp dt:dt="int">0</Timestamp><DateUtc dt:dt="string">2017-07-17T16:07:05Z</DateUtc></StartTime><FrequencyChanges><FrequencyChange><Frequency dt:dt="r8">3328130</Frequency><Timestamp dt:dt="r8">73673601130</Timestamp><Current dt:dt="…	75.026	2204970	2201470	2204970	2201451	1	right	659832689	07-17-2017	18:07:05	16:07:05	female	70935	37385	-1	37364	106295	70948	-1	70935	412734	404597	-1	404584	15				2	7	13	phaseINVFAce	phaseXPface	13	NF11	1436210	1435910	1436210	1435895	l	1435895	1434297	1435895	1434285	1598
GofDak_1024-768_new	17	3	21	<?xml version="1.0"?>\n<Clock xmlns:dt="urn:schemas-microsoft-com:datatypes"><Description dt:dt="string">E-Prime Primary Realtime Clock</Description><StartTime><Timestamp dt:dt="int">0</Timestamp><DateUtc dt:dt="string">2017-07-17T16:07:05Z</DateUtc></StartTime><FrequencyChanges><FrequencyChange><Frequency dt:dt="r8">3328130</Frequency><Timestamp dt:dt="r8">73673601130</Timestamp><Current dt:dt="…	75.026	2204970	2201470	2204970	2201451	1	right	659832689	07-17-2017	18:07:05	16:07:05	female	70935	37385	-1	37364	106295	70948	-1	70935	412734	404597	-1	404584	15				2	7	13	phaseINVFAce	phaseXPface	14	NM02	1439209	1438909	1439209	1438895	l	1438895	1437323	1438895	1437317	1572
GofDak_1024-768_new	17	3	21	<?xml version="1.0"?>\n<Clock xmlns:dt="urn:schemas-microsoft-com:datatypes"><Description dt:dt="string">E-Prime Primary Realtime Clock</Description><StartTime><Timestamp dt:dt="int">0</Timestamp><DateUtc dt:dt="string">2017-07-17T16:07:05Z</DateUtc></StartTime><FrequencyChanges><FrequencyChange><Frequency dt:dt="r8">3328130</Frequency><Timestamp dt:dt="r8">73673601130</Timestamp><Current dt:dt="…	75.026	2204970	2201470	2204970	2201451	1	right	659832689	07-17-2017	18:07:05	16:07:05	female	70935	37385	-1	37364	106295	70948	-1	70935	412734	404597	-1	404584	15				2	7	13	phaseINVFAce	phaseXPface	15	NF27	1442288	1441988	1442288	1441977	d	1441977	1440228	1441977	1440213	1749
GofDak_1024-768_new	17	3	21	<?xml version="1.0"?>\n<Clock xmlns:dt="urn:schemas-microsoft-com:datatypes"><Description dt:dt="string">E-Prime Primary Realtime Clock</Description><StartTime><Timestamp dt:dt="int">0</Timestamp><DateUtc dt:dt="string">2017-07-17T16:07:05Z</DateUtc></StartTime><FrequencyChanges><FrequencyChange><Frequency dt:dt="r8">3328130</Frequency><Timestamp dt:dt="r8">73673601130</Timestamp><Current dt:dt="…	75.026	2204970	2201470	2204970	2201451	1	right	659832689	07-17-2017	18:07:05	16:07:05	female	70935	37385	-1	37364	106295	70948	-1	70935	412734	404597	-1	404584	15				2	7	13	phaseINVFAce	phaseXPface	16	NM05	1445633	1445333	1445633	1445324	l	1445324	1443534	1445324	1443517	1790
GofDak_1024-768_new	17	3	21	<?xml version="1.0"?>\n<Clock xmlns:dt="urn:schemas-microsoft-com:datatypes"><Description dt:dt="string">E-Prime Primary Realtime Clock</Description><StartTime><Timestamp dt:dt="int">0</Timestamp><DateUtc dt:dt="string">2017-07-17T16:07:05Z</DateUtc></StartTime><FrequencyChanges><FrequencyChange><Frequency dt:dt="r8">3328130</Frequency><Timestamp dt:dt="r8">73673601130</Timestamp><Current dt:dt="…	75.026	2204970	2201470	2204970	2201451	1	right	659832689	07-17-2017	18:07:05	16:07:05	female	70935	37385	-1	37364	106295	70948	-1	70935	412734	404597	-1	404584	15				2	7	13	phaseINVFAce	phaseXPface	17	NF105	1450045	1449745	1450045	1449738	l	1449738	1447812	1449738	1447797	1926
GofDak_1024-768_new	17	3	21	<?xml version="1.0"?>\n<Clock xmlns:dt="urn:schemas-microsoft-com:datatypes"><Description dt:dt="string">E-Prime Primary Realtime Clock</Description><StartTime><Timestamp dt:dt="int">0</Timestamp><DateUtc dt:dt="string">2017-07-17T16:07:05Z</DateUtc></StartTime><FrequencyChanges><FrequencyChange><Frequency dt:dt="r8">3328130</Frequency><Timestamp dt:dt="r8">73673601130</Timestamp><Current dt:dt="…	75.026	2204970	2201470	2204970	2201451	1	right	659832689	07-17-2017	18:07:05	16:07:05	female	70935	37385	-1	37364	106295	70948	-1	70935	412734	404597	-1	404584	15				2	7	13	phaseINVFAce	phaseXPface	18	NM04	1453511	1453211	1453511	1453208	d	1453208	1451491	1453208	1451477	1717
GofDak_1024-768_new	17	3	21	<?xml version="1.0"?>\n<Clock xmlns:dt="urn:schemas-microsoft-com:datatypes"><Description dt:dt="string">E-Prime Primary Realtime Clock</Description><StartTime><Timestamp dt:dt="int">0</Timestamp><DateUtc dt:dt="string">2017-07-17T16:07:05Z</DateUtc></StartTime><FrequencyChanges><FrequencyChange><Frequency dt:dt="r8">3328130</Frequency><Timestamp dt:dt="r8">73673601130</Timestamp><Current dt:dt="…	75.026	2204970	2201470	2204970	2201451	1	right	659832689	07-17-2017	18:07:05	16:07:05	female	70935	37385	-1	37364	106295	70948	-1	70935	412734	404597	-1	404584	15				2	7	13	phaseINVFAce	phaseXPface	19	NF04	1457083	1456783	1457083	1456772	d	1456772	1454970	1456772	1454965	1802
GofDak_1024-768_new	17	3	21	<?xml version="1.0"?>\n<Clock xmlns:dt="urn:schemas-microsoft-com:datatypes"><Description dt:dt="string">E-Prime Primary Realtime Clock</Description><StartTime><Timestamp dt:dt="int">0</Timestamp><DateUtc dt:dt="string">2017-07-17T16:07:05Z</DateUtc></StartTime><FrequencyChanges><FrequencyChange><Frequency dt:dt="r8">3328130</Frequency><Timestamp dt:dt="r8">73673601130</Timestamp><Current dt:dt="…	75.026	2204970	2201470	2204970	2201451	1	right	659832689	07-17-2017	18:07:05	16:07:05	female	70935	37385	-1	37364	106295	70948	-1	70935	412734	404597	-1	404584	15				2	7	13	phaseINVFAce	phaseXPface	20	NM08	1460508	1460208	1460508	1460193	d	1460193	1458249	1460193	1458237	1944
GofDak_1024-768_new	17	3	21	<?xml version="1.0"?>\n<Clock xmlns:dt="urn:schemas-microsoft-com:datatypes"><Description dt:dt="string">E-Prime Primary Realtime Clock</Description><StartTime><Timestamp dt:dt="int">0</Timestamp><DateUtc dt:dt="string">2017-07-17T16:07:05Z</DateUtc></StartTime><FrequencyChanges><FrequencyChange><Frequency dt:dt="r8">3328130</Frequency><Timestamp dt:dt="r8">73673601130</Timestamp><Current dt:dt="…	75.026	2204970	2201470	2204970	2201451	1	right	659832689	07-17-2017	18:07:05	16:07:05	female	70935	37385	-1	37364	106295	70948	-1	70935	412734	404597	-1	404584	16				1	7	14	phaseUPFAce	phaseXPface	1	NF105	1463787	1463487	1463787	1463479	d	1463479	1461794	1463479	1461781	1685
GofDak_1024-768_new	17	3	21	<?xml version="1.0"?>\n<Clock xmlns:dt="urn:schemas-microsoft-com:datatypes"><Description dt:dt="string">E-Prime Primary Realtime Clock</Description><StartTime><Timestamp dt:dt="int">0</Timestamp><DateUtc dt:dt="string">2017-07-17T16:07:05Z</DateUtc></StartTime><FrequencyChanges><FrequencyChange><Frequency dt:dt="r8">3328130</Frequency><Timestamp dt:dt="r8">73673601130</Timestamp><Current dt:dt="…	75.026	2204970	2201470	2204970	2201451	1	right	659832689	07-17-2017	18:07:05	16:07:05	female	70935	37385	-1	37364	106295	70948	-1	70935	412734	404597	-1	404584	16				1	7	14	phaseUPFAce	phaseXPface	2	NF106	1467306	1467006	1467306	1466999	l	1466999	1465233	1466999	1465220	1766
GofDak_1024-768_new	17	3	21	<?xml version="1.0"?>\n<Clock xmlns:dt="urn:schemas-microsoft-com:datatypes"><Description dt:dt="string">E-Prime Primary Realtime Clock</Description><StartTime><Timestamp dt:dt="int">0</Timestamp><DateUtc dt:dt="string">2017-07-17T16:07:05Z</DateUtc></StartTime><FrequencyChanges><FrequencyChange><Frequency dt:dt="r8">3328130</Frequency><Timestamp dt:dt="r8">73673601130</Timestamp><Current dt:dt="…	75.026	2204970	2201470	2204970	2201451	1	right	659832689	07-17-2017	18:07:05	16:07:05	female	70935	37385	-1	37364	106295	70948	-1	70935	412734	404597	-1	404584	16				1	7	14	phaseUPFAce	phaseXPface	3	NM13	1470625	1470325	1470625	1470313	d	1470313	1468339	1470313	1468325	1974
GofDak_1024-768_new	17	3	21	<?xml version="1.0"?>\n<Clock xmlns:dt="urn:schemas-microsoft-com:datatypes"><Description dt:dt="string">E-Prime Primary Realtime Clock</Description><StartTime><Timestamp dt:dt="int">0</Timestamp><DateUtc dt:dt="string">2017-07-17T16:07:05Z</DateUtc></StartTime><FrequencyChanges><FrequencyChange><Frequency dt:dt="r8">3328130</Frequency><Timestamp dt:dt="r8">73673601130</Timestamp><Current dt:dt="…	75.026	2204970	2201470	2204970	2201451	1	right	659832689	07-17-2017	18:07:05	16:07:05	female	70935	37385	-1	37364	106295	70948	-1	70935	412734	404597	-1	404584	16				1	7	14	phaseUPFAce	phaseXPface	4	NF01	1473851	1473551	1473851	1473548	l	1473548	1471791	1473548	1471780	1757
GofDak_1024-768_new	17	3	21	<?xml version="1.0"?>\n<Clock xmlns:dt="urn:schemas-microsoft-com:datatypes"><Description dt:dt="string">E-Prime Primary Realtime Clock</Description><StartTime><Timestamp dt:dt="int">0</Timestamp><DateUtc dt:dt="string">2017-07-17T16:07:05Z</DateUtc></StartTime><FrequencyChanges><FrequencyChange><Frequency dt:dt="r8">3328130</Frequency><Timestamp dt:dt="r8">73673601130</Timestamp><Current dt:dt="…	75.026	2204970	2201470	2204970	2201451	1	right	659832689	07-17-2017	18:07:05	16:07:05	female	70935	37385	-1	37364	106295	70948	-1	70935	412734	404597	-1	404584	16				1	7	14	phaseUPFAce	phaseXPface	5	NM08	1477276	1476976	1477276	1476970	l	1476970	1475057	1476970	1475044	1913
GofDak_1024-768_new	17	3	21	<?xml version="1.0"?>\n<Clock xmlns:dt="urn:schemas-microsoft-com:datatypes"><Description dt:dt="string">E-Prime Primary Realtime Clock</Description><StartTime><Timestamp dt:dt="int">0</Timestamp><DateUtc dt:dt="string">2017-07-17T16:07:05Z</DateUtc></StartTime><FrequencyChanges><FrequencyChange><Frequency dt:dt="r8">3328130</Frequency><Timestamp dt:dt="r8">73673601130</Timestamp><Current dt:dt="…	75.026	2204970	2201470	2204970	2201451	1	right	659832689	07-17-2017	18:07:05	16:07:05	female	70935	37385	-1	37364	106295	70948	-1	70935	412734	404597	-1	404584	16				1	7	14	phaseUPFAce	phaseXPface	6	NF06	1480568	1480268	1480568	1480257	d	1480257	1478296	1480257	1478284	1961
GofDak_1024-768_new	17	3	21	<?xml version="1.0"?>\n<Clock xmlns:dt="urn:schemas-microsoft-com:datatypes"><Description dt:dt="string">E-Prime Primary Realtime Clock</Description><StartTime><Timestamp dt:dt="int">0</Timestamp><DateUtc dt:dt="string">2017-07-17T16:07:05Z</DateUtc></StartTime><FrequencyChanges><FrequencyChange><Frequency dt:dt="r8">3328130</Frequency><Timestamp dt:dt="r8">73673601130</Timestamp><Current dt:dt="…	75.026	2204970	2201470	2204970	2201451	1	right	659832689	07-17-2017	18:07:05	16:07:05	female	70935	37385	-1	37364	106295	70948	-1	70935	412734	404597	-1	404584	16				1	7	14	phaseUPFAce	phaseXPface	7	NM101	1484794	1484494	1484794	1484488	d	1484488	1482508	1484488	1482500	1980
GofDak_1024-768_new	17	3	21	<?xml version="1.0"?>\n<Clock xmlns:dt="urn:schemas-microsoft-com:datatypes"><Description dt:dt="string">E-Prime Primary Realtime Clock</Description><StartTime><Timestamp dt:dt="int">0</Timestamp><DateUtc dt:dt="string">2017-07-17T16:07:05Z</DateUtc></StartTime><FrequencyChanges><FrequencyChange><Frequency dt:dt="r8">3328130</Frequency><Timestamp dt:dt="r8">73673601130</Timestamp><Current dt:dt="…	75.026	2204970	2201470	2204970	2201451	1	right	659832689	07-17-2017	18:07:05	16:07:05	female	70935	37385	-1	37364	106295	70948	-1	70935	412734	404597	-1	404584	16				1	7	14	phaseUPFAce	phaseXPface	8	NM09	1488206	1487906	1488206	1487903	l	1487903	1486266	1487903	1486252	1637
GofDak_1024-768_new	17	3	21	<?xml version="1.0"?>\n<Clock xmlns:dt="urn:schemas-microsoft-com:datatypes"><Description dt:dt="string">E-Prime Primary Realtime Clock</Description><StartTime><Timestamp dt:dt="int">0</Timestamp><DateUtc dt:dt="string">2017-07-17T16:07:05Z</DateUtc></StartTime><FrequencyChanges><FrequencyChange><Frequency dt:dt="r8">3328130</Frequency><Timestamp dt:dt="r8">73673601130</Timestamp><Current dt:dt="…	75.026	2204970	2201470	2204970	2201451	1	right	659832689	07-17-2017	18:07:05	16:07:05	female	70935	37385	-1	37364	106295	70948	-1	70935	412734	404597	-1	404584	16				1	7	14	phaseUPFAce	phaseXPface	9	NM21	1491711	1491411	1491711	1491407	d	1491407	1489519	1491407	1489508	1888
GofDak_1024-768_new	17	3	21	<?xml version="1.0"?>\n<Clock xmlns:dt="urn:schemas-microsoft-com:datatypes"><Description dt:dt="string">E-Prime Primary Realtime Clock</Description><StartTime><Timestamp dt:dt="int">0</Timestamp><DateUtc dt:dt="string">2017-07-17T16:07:05Z</DateUtc></StartTime><FrequencyChanges><FrequencyChange><Frequency dt:dt="r8">3328130</Frequency><Timestamp dt:dt="r8">73673601130</Timestamp><Current dt:dt="…	75.026	2204970	2201470	2204970	2201451	1	right	659832689	07-17-2017	18:07:05	16:07:05	female	70935	37385	-1	37364	106295	70948	-1	70935	412734	404597	-1	404584	16				1	7	14	phaseUPFAce	phaseXPface	10	NF09	1495510	1495210	1495510	1495196	d	1495196	1493344	1495196	1493332	1852
GofDak_1024-768_new	17	3	21	<?xml version="1.0"?>\n<Clock xmlns:dt="urn:schemas-microsoft-com:datatypes"><Description dt:dt="string">E-Prime Primary Realtime Clock</Description><StartTime><Timestamp dt:dt="int">0</Timestamp><DateUtc dt:dt="string">2017-07-17T16:07:05Z</DateUtc></StartTime><FrequencyChanges><FrequencyChange><Frequency dt:dt="r8">3328130</Frequency><Timestamp dt:dt="r8">73673601130</Timestamp><Current dt:dt="…	75.026	2204970	2201470	2204970	2201451	1	right	659832689	07-17-2017	18:07:05	16:07:05	female	70935	37385	-1	37364	106295	70948	-1	70935	412734	404597	-1	404584	16				1	7	14	phaseUPFAce	phaseXPface	11	NM08	1499455	1499155	1499455	1499144	d	1499144	1497156	1499144	1497140	1988
GofDak_1024-768_new	17	3	21	<?xml version="1.0"?>\n<Clock xmlns:dt="urn:schemas-microsoft-com:datatypes"><Description dt:dt="string">E-Prime Primary Realtime Clock</Description><StartTime><Timestamp dt:dt="int">0</Timestamp><DateUtc dt:dt="string">2017-07-17T16:07:05Z</DateUtc></StartTime><FrequencyChanges><FrequencyChange><Frequency dt:dt="r8">3328130</Frequency><Timestamp dt:dt="r8">73673601130</Timestamp><Current dt:dt="…	75.026	2204970	2201470	2204970	2201451	1	right	659832689	07-17-2017	18:07:05	16:07:05	female	70935	37385	-1	37364	106295	70948	-1	70935	412734	404597	-1	404584	16				1	7	14	phaseUPFAce	phaseXPface	12	NF02	1502774	1502474	1502774	1502466	l	1502466	1500635	1502466	1500620	1831
GofDak_1024-768_new	17	3	21	<?xml version="1.0"?>\n<Clock xmlns:dt="urn:schemas-microsoft-com:datatypes"><Description dt:dt="string">E-Prime Primary Realtime Clock</Description><StartTime><Timestamp dt:dt="int">0</Timestamp><DateUtc dt:dt="string">2017-07-17T16:07:05Z</DateUtc></StartTime><FrequencyChanges><FrequencyChange><Frequency dt:dt="r8">3328130</Frequency><Timestamp dt:dt="r8">73673601130</Timestamp><Current dt:dt="…	75.026	2204970	2201470	2204970	2201451	1	right	659832689	07-17-2017	18:07:05	16:07:05	female	70935	37385	-1	37364	106295	70948	-1	70935	412734	404597	-1	404584	16				1	7	14	phaseUPFAce	phaseXPface	13	NF04	1506000	1505700	1506000	1505697	l	1505697	1503794	1505697	1503788	1903
GofDak_1024-768_new	17	3	21	<?xml version="1.0"?>\n<Clock xmlns:dt="urn:schemas-microsoft-com:datatypes"><Description dt:dt="string">E-Prime Primary Realtime Clock</Description><StartTime><Timestamp dt:dt="int">0</Timestamp><DateUtc dt:dt="string">2017-07-17T16:07:05Z</DateUtc></StartTime><FrequencyChanges><FrequencyChange><Frequency dt:dt="r8">3328130</Frequency><Timestamp dt:dt="r8">73673601130</Timestamp><Current dt:dt="…	75.026	2204970	2201470	2204970	2201451	1	right	659832689	07-17-2017	18:07:05	16:07:05	female	70935	37385	-1	37364	106295	70948	-1	70935	412734	404597	-1	404584	16				1	7	14	phaseUPFAce	phaseXPface	14	NM09	1509119	1508819	1509119	1508810	l	1508810	1507086	1508810	1507068	1724
GofDak_1024-768_new	17	3	21	<?xml version="1.0"?>\n<Clock xmlns:dt="urn:schemas-microsoft-com:datatypes"><Description dt:dt="string">E-Prime Primary Realtime Clock</Description><StartTime><Timestamp dt:dt="int">0</Timestamp><DateUtc dt:dt="string">2017-07-17T16:07:05Z</DateUtc></StartTime><FrequencyChanges><FrequencyChange><Frequency dt:dt="r8">3328130</Frequency><Timestamp dt:dt="r8">73673601130</Timestamp><Current dt:dt="…	75.026	2204970	2201470	2204970	2201451	1	right	659832689	07-17-2017	18:07:05	16:07:05	female	70935	37385	-1	37364	106295	70948	-1	70935	412734	404597	-1	404584	16				1	7	14	phaseUPFAce	phaseXPface	15	NM05	1512411	1512111	1512411	1512100	d	1512100	1510178	1512100	1510172	1922
GofDak_1024-768_new	17	3	21	<?xml version="1.0"?>\n<Clock xmlns:dt="urn:schemas-microsoft-com:datatypes"><Description dt:dt="string">E-Prime Primary Realtime Clock</Description><StartTime><Timestamp dt:dt="int">0</Timestamp><DateUtc dt:dt="string">2017-07-17T16:07:05Z</DateUtc></StartTime><FrequencyChanges><FrequencyChange><Frequency dt:dt="r8">3328130</Frequency><Timestamp dt:dt="r8">73673601130</Timestamp><Current dt:dt="…	75.026	2204970	2201470	2204970	2201451	1	right	659832689	07-17-2017	18:07:05	16:07:05	female	70935	37385	-1	37364	106295	70948	-1	70935	412734	404597	-1	404584	16				1	7	14	phaseUPFAce	phaseXPface	16	NF109	1515597	1515297	1515597	1515292	d	1515292	1513591	1515292	1513580	1701
GofDak_1024-768_new	17	3	21	<?xml version="1.0"?>\n<Clock xmlns:dt="urn:schemas-microsoft-com:datatypes"><Description dt:dt="string">E-Prime Primary Realtime Clock</Description><StartTime><Timestamp dt:dt="int">0</Timestamp><DateUtc dt:dt="string">2017-07-17T16:07:05Z</DateUtc></StartTime><FrequencyChanges><FrequencyChange><Frequency dt:dt="r8">3328130</Frequency><Timestamp dt:dt="r8">73673601130</Timestamp><Current dt:dt="…	75.026	2204970	2201470	2204970	2201451	1	right	659832689	07-17-2017	18:07:05	16:07:05	female	70935	37385	-1	37364	106295	70948	-1	70935	412734	404597	-1	404584	16				1	7	14	phaseUPFAce	phaseXPface	17	NM21	1518862	1518562	1518862	1518548	d	1518548	1516670	1518548	1516652	1878
GofDak_1024-768_new	17	3	21	<?xml version="1.0"?>\n<Clock xmlns:dt="urn:schemas-microsoft-com:datatypes"><Description dt:dt="string">E-Prime Primary Realtime Clock</Description><StartTime><Timestamp dt:dt="int">0</Timestamp><DateUtc dt:dt="string">2017-07-17T16:07:05Z</DateUtc></StartTime><FrequencyChanges><FrequencyChange><Frequency dt:dt="r8">3328130</Frequency><Timestamp dt:dt="r8">73673601130</Timestamp><Current dt:dt="…	75.026	2204970	2201470	2204970	2201451	1	right	659832689	07-17-2017	18:07:05	16:07:05	female	70935	37385	-1	37364	106295	70948	-1	70935	412734	404597	-1	404584	16				1	7	14	phaseUPFAce	phaseXPface	18	NM08	1521861	1521561	1521861	1521553	l	1521553	1520002	1521553	1519988	1551
GofDak_1024-768_new	17	3	21	<?xml version="1.0"?>\n<Clock xmlns:dt="urn:schemas-microsoft-com:datatypes"><Description dt:dt="string">E-Prime Primary Realtime Clock</Description><StartTime><Timestamp dt:dt="int">0</Timestamp><DateUtc dt:dt="string">2017-07-17T16:07:05Z</DateUtc></StartTime><FrequencyChanges><FrequencyChange><Frequency dt:dt="r8">3328130</Frequency><Timestamp dt:dt="r8">73673601130</Timestamp><Current dt:dt="…	75.026	2204970	2201470	2204970	2201451	1	right	659832689	07-17-2017	18:07:05	16:07:05	female	70935	37385	-1	37364	106295	70948	-1	70935	412734	404597	-1	404584	16				1	7	14	phaseUPFAce	phaseXPface	19	NF105	1525047	1524747	1525047	1524742	l	1524742	1523001	1524742	1522988	1741
GofDak_1024-768_new	17	3	21	<?xml version="1.0"?>\n<Clock xmlns:dt="urn:schemas-microsoft-com:datatypes"><Description dt:dt="string">E-Prime Primary Realtime Clock</Description><StartTime><Timestamp dt:dt="int">0</Timestamp><DateUtc dt:dt="string">2017-07-17T16:07:05Z</DateUtc></StartTime><FrequencyChanges><FrequencyChange><Frequency dt:dt="r8">3328130</Frequency><Timestamp dt:dt="r8">73673601130</Timestamp><Current dt:dt="…	75.026	2204970	2201470	2204970	2201451	1	right	659832689	07-17-2017	18:07:05	16:07:05	female	70935	37385	-1	37364	106295	70948	-1	70935	412734	404597	-1	404584	16				1	7	14	phaseUPFAce	phaseXPface	20	NF11	1527939	1527639	1527939	1527630	d	1527630	1526107	1527630	1526100	1523
GofDak_1024-768_new	17	3	21	<?xml version="1.0"?>\n<Clock xmlns:dt="urn:schemas-microsoft-com:datatypes"><Description dt:dt="string">E-Prime Primary Realtime Clock</Description><StartTime><Timestamp dt:dt="int">0</Timestamp><DateUtc dt:dt="string">2017-07-17T16:07:05Z</DateUtc></StartTime><FrequencyChanges><FrequencyChange><Frequency dt:dt="r8">3328130</Frequency><Timestamp dt:dt="r8">73673601130</Timestamp><Current dt:dt="…	75.026	2204970	2201470	2204970	2201451	1	right	659832689	07-17-2017	18:07:05	16:07:05	female	70935	37385	-1	37364	106295	70948	-1	70935	412734	404597	-1	404584	17				2	8	15	phaseINVFAce	phaseXPface	1	NF06	1531178	1530878	1531178	1530871	l	1530871	1529026	1530871	1529012	1845
GofDak_1024-768_new	17	3	21	<?xml version="1.0"?>\n<Clock xmlns:dt="urn:schemas-microsoft-com:datatypes"><Description dt:dt="string">E-Prime Primary Realtime Clock</Description><StartTime><Timestamp dt:dt="int">0</Timestamp><DateUtc dt:dt="string">2017-07-17T16:07:05Z</DateUtc></StartTime><FrequencyChanges><FrequencyChange><Frequency dt:dt="r8">3328130</Frequency><Timestamp dt:dt="r8">73673601130</Timestamp><Current dt:dt="…	75.026	2204970	2201470	2204970	2201451	1	right	659832689	07-17-2017	18:07:05	16:07:05	female	70935	37385	-1	37364	106295	70948	-1	70935	412734	404597	-1	404584	17				2	8	15	phaseINVFAce	phaseXPface	2	NM05	1534471	1534171	1534471	1534165	d	1534165	1532451	1534165	1532436	1714
GofDak_1024-768_new	17	3	21	<?xml version="1.0"?>\n<Clock xmlns:dt="urn:schemas-microsoft-com:datatypes"><Description dt:dt="string">E-Prime Primary Realtime Clock</Description><StartTime><Timestamp dt:dt="int">0</Timestamp><DateUtc dt:dt="string">2017-07-17T16:07:05Z</DateUtc></StartTime><FrequencyChanges><FrequencyChange><Frequency dt:dt="r8">3328130</Frequency><Timestamp dt:dt="r8">73673601130</Timestamp><Current dt:dt="…	75.026	2204970	2201470	2204970	2201451	1	right	659832689	07-17-2017	18:07:05	16:07:05	female	70935	37385	-1	37364	106295	70948	-1	70935	412734	404597	-1	404584	17				2	8	15	phaseINVFAce	phaseXPface	3	NF04	1537376	1537076	1537376	1537069	d	1537069	1535557	1537069	1535540	1512
GofDak_1024-768_new	17	3	21	<?xml version="1.0"?>\n<Clock xmlns:dt="urn:schemas-microsoft-com:datatypes"><Description dt:dt="string">E-Prime Primary Realtime Clock</Description><StartTime><Timestamp dt:dt="int">0</Timestamp><DateUtc dt:dt="string">2017-07-17T16:07:05Z</DateUtc></StartTime><FrequencyChanges><FrequencyChange><Frequency dt:dt="r8">3328130</Frequency><Timestamp dt:dt="r8">73673601130</Timestamp><Current dt:dt="…	75.026	2204970	2201470	2204970	2201451	1	right	659832689	07-17-2017	18:07:05	16:07:05	female	70935	37385	-1	37364	106295	70948	-1	70935	412734	404597	-1	404584	17				2	8	15	phaseINVFAce	phaseXPface	4	NM10	1540668	1540368	1540668	1540365	d	1540365	1538729	1540365	1538724	1636
GofDak_1024-768_new	17	3	21	<?xml version="1.0"?>\n<Clock xmlns:dt="urn:schemas-microsoft-com:datatypes"><Description dt:dt="string">E-Prime Primary Realtime Clock</Description><StartTime><Timestamp dt:dt="int">0</Timestamp><DateUtc dt:dt="string">2017-07-17T16:07:05Z</DateUtc></StartTime><FrequencyChanges><FrequencyChange><Frequency dt:dt="r8">3328130</Frequency><Timestamp dt:dt="r8">73673601130</Timestamp><Current dt:dt="…	75.026	2204970	2201470	2204970	2201451	1	right	659832689	07-17-2017	18:07:05	16:07:05	female	70935	37385	-1	37364	106295	70948	-1	70935	412734	404597	-1	404584	17				2	8	15	phaseINVFAce	phaseXPface	5	NF02	1543827	1543527	1543827	1543520	d	1543520	1541915	1543520	1541908	1605
GofDak_1024-768_new	17	3	21	<?xml version="1.0"?>\n<Clock xmlns:dt="urn:schemas-microsoft-com:datatypes"><Description dt:dt="string">E-Prime Primary Realtime Clock</Description><StartTime><Timestamp dt:dt="int">0</Timestamp><DateUtc dt:dt="string">2017-07-17T16:07:05Z</DateUtc></StartTime><FrequencyChanges><FrequencyChange><Frequency dt:dt="r8">3328130</Frequency><Timestamp dt:dt="r8">73673601130</Timestamp><Current dt:dt="…	75.026	2204970	2201470	2204970	2201451	1	right	659832689	07-17-2017	18:07:05	16:07:05	female	70935	37385	-1	37364	106295	70948	-1	70935	412734	404597	-1	404584	17				2	8	15	phaseINVFAce	phaseXPface	6	NM08	1547013	1546713	1547013	1546710	d	1546710	1544994	1546710	1544988	1716
GofDak_1024-768_new	17	3	21	<?xml version="1.0"?>\n<Clock xmlns:dt="urn:schemas-microsoft-com:datatypes"><Description dt:dt="string">E-Prime Primary Realtime Clock</Description><StartTime><Timestamp dt:dt="int">0</Timestamp><DateUtc dt:dt="string">2017-07-17T16:07:05Z</DateUtc></StartTime><FrequencyChanges><FrequencyChange><Frequency dt:dt="r8">3328130</Frequency><Timestamp dt:dt="r8">73673601130</Timestamp><Current dt:dt="…	75.026	2204970	2201470	2204970	2201451	1	right	659832689	07-17-2017	18:07:05	16:07:05	female	70935	37385	-1	37364	106295	70948	-1	70935	412734	404597	-1	404584	17				2	8	15	phaseINVFAce	phaseXPface	7	NF02	1550505	1550205	1550505	1550200	d	1550200	1548406	1550200	1548388	1794
GofDak_1024-768_new	17	3	21	<?xml version="1.0"?>\n<Clock xmlns:dt="urn:schemas-microsoft-com:datatypes"><Description dt:dt="string">E-Prime Primary Realtime Clock</Description><StartTime><Timestamp dt:dt="int">0</Timestamp><DateUtc dt:dt="string">2017-07-17T16:07:05Z</DateUtc></StartTime><FrequencyChanges><FrequencyChange><Frequency dt:dt="r8">3328130</Frequency><Timestamp dt:dt="r8">73673601130</Timestamp><Current dt:dt="…	75.026	2204970	2201470	2204970	2201451	1	right	659832689	07-17-2017	18:07:05	16:07:05	female	70935	37385	-1	37364	106295	70948	-1	70935	412734	404597	-1	404584	17				2	8	15	phaseINVFAce	phaseXPface	8	NF106	1554464	1554164	1554464	1554156	d	1554156	1552405	1554156	1552388	1751
GofDak_1024-768_new	17	3	21	<?xml version="1.0"?>\n<Clock xmlns:dt="urn:schemas-microsoft-com:datatypes"><Description dt:dt="string">E-Prime Primary Realtime Clock</Description><StartTime><Timestamp dt:dt="int">0</Timestamp><DateUtc dt:dt="string">2017-07-17T16:07:05Z</DateUtc></StartTime><FrequencyChanges><FrequencyChange><Frequency dt:dt="r8">3328130</Frequency><Timestamp dt:dt="r8">73673601130</Timestamp><Current dt:dt="…	75.026	2204970	2201470	2204970	2201451	1	right	659832689	07-17-2017	18:07:05	16:07:05	female	70935	37385	-1	37364	106295	70948	-1	70935	412734	404597	-1	404584	17				2	8	15	phaseINVFAce	phaseXPface	9	NM08	1558423	1558123	1558423	1558117	l	1558117	1556230	1558117	1556220	1887
GofDak_1024-768_new	17	3	21	<?xml version="1.0"?>\n<Clock xmlns:dt="urn:schemas-microsoft-com:datatypes"><Description dt:dt="string">E-Prime Primary Realtime Clock</Description><StartTime><Timestamp dt:dt="int">0</Timestamp><DateUtc dt:dt="string">2017-07-17T16:07:05Z</DateUtc></StartTime><FrequencyChanges><FrequencyChange><Frequency dt:dt="r8">3328130</Frequency><Timestamp dt:dt="r8">73673601130</Timestamp><Current dt:dt="…	75.026	2204970	2201470	2204970	2201451	1	right	659832689	07-17-2017	18:07:05	16:07:05	female	70935	37385	-1	37364	106295	70948	-1	70935	412734	404597	-1	404584	17				2	8	15	phaseINVFAce	phaseXPface	10	NF109	1561595	1561295	1561595	1561282	d	1561282	1559482	1561282	1559468	1800
GofDak_1024-768_new	17	3	21	<?xml version="1.0"?>\n<Clock xmlns:dt="urn:schemas-microsoft-com:datatypes"><Description dt:dt="string">E-Prime Primary Realtime Clock</Description><StartTime><Timestamp dt:dt="int">0</Timestamp><DateUtc dt:dt="string">2017-07-17T16:07:05Z</DateUtc></StartTime><FrequencyChanges><FrequencyChange><Frequency dt:dt="r8">3328130</Frequency><Timestamp dt:dt="r8">73673601130</Timestamp><Current dt:dt="…	75.026	2204970	2201470	2204970	2201451	1	right	659832689	07-17-2017	18:07:05	16:07:05	female	70935	37385	-1	37364	106295	70948	-1	70935	412734	404597	-1	404584	17				2	8	15	phaseINVFAce	phaseXPface	11	NM03	1564621	1564321	1564621	1564305	l	1564305	1562681	1564305	1562676	1624
GofDak_1024-768_new	17	3	21	<?xml version="1.0"?>\n<Clock xmlns:dt="urn:schemas-microsoft-com:datatypes"><Description dt:dt="string">E-Prime Primary Realtime Clock</Description><StartTime><Timestamp dt:dt="int">0</Timestamp><DateUtc dt:dt="string">2017-07-17T16:07:05Z</DateUtc></StartTime><FrequencyChanges><FrequencyChange><Frequency dt:dt="r8">3328130</Frequency><Timestamp dt:dt="r8">73673601130</Timestamp><Current dt:dt="…	75.026	2204970	2201470	2204970	2201451	1	right	659832689	07-17-2017	18:07:05	16:07:05	female	70935	37385	-1	37364	106295	70948	-1	70935	412734	404597	-1	404584	17				2	8	15	phaseINVFAce	phaseXPface	12	NF27	1568286	1567986	1568286	1567974	d	1567974	1566040	1567974	1566028	1934
GofDak_1024-768_new	17	3	21	<?xml version="1.0"?>\n<Clock xmlns:dt="urn:schemas-microsoft-com:datatypes"><Description dt:dt="string">E-Prime Primary Realtime Clock</Description><StartTime><Timestamp dt:dt="int">0</Timestamp><DateUtc dt:dt="string">2017-07-17T16:07:05Z</DateUtc></StartTime><FrequencyChanges><FrequencyChange><Frequency dt:dt="r8">3328130</Frequency><Timestamp dt:dt="r8">73673601130</Timestamp><Current dt:dt="…	75.026	2204970	2201470	2204970	2201451	1	right	659832689	07-17-2017	18:07:05	16:07:05	female	70935	37385	-1	37364	106295	70948	-1	70935	412734	404597	-1	404584	17				2	8	15	phaseINVFAce	phaseXPface	13	NM21	1571392	1571092	1571392	1571085	d	1571085	1569452	1571085	1569436	1633
GofDak_1024-768_new	17	3	21	<?xml version="1.0"?>\n<Clock xmlns:dt="urn:schemas-microsoft-com:datatypes"><Description dt:dt="string">E-Prime Primary Realtime Clock</Description><StartTime><Timestamp dt:dt="int">0</Timestamp><DateUtc dt:dt="string">2017-07-17T16:07:05Z</DateUtc></StartTime><FrequencyChanges><FrequencyChange><Frequency dt:dt="r8">3328130</Frequency><Timestamp dt:dt="r8">73673601130</Timestamp><Current dt:dt="…	75.026	2204970	2201470	2204970	2201451	1	right	659832689	07-17-2017	18:07:05	16:07:05	female	70935	37385	-1	37364	106295	70948	-1	70935	412734	404597	-1	404584	17				2	8	15	phaseINVFAce	phaseXPface	14	NF06	1575097	1574797	1575097	1574794	l	1574794	1572918	1574794	1572908	1876
GofDak_1024-768_new	17	3	21	<?xml version="1.0"?>\n<Clock xmlns:dt="urn:schemas-microsoft-com:datatypes"><Description dt:dt="string">E-Prime Primary Realtime Clock</Description><StartTime><Timestamp dt:dt="int">0</Timestamp><DateUtc dt:dt="string">2017-07-17T16:07:05Z</DateUtc></StartTime><FrequencyChanges><FrequencyChange><Frequency dt:dt="r8">3328130</Frequency><Timestamp dt:dt="r8">73673601130</Timestamp><Current dt:dt="…	75.026	2204970	2201470	2204970	2201451	1	right	659832689	07-17-2017	18:07:05	16:07:05	female	70935	37385	-1	37364	106295	70948	-1	70935	412734	404597	-1	404584	17				2	8	15	phaseINVFAce	phaseXPface	15	NF106	1577976	1577676	1577976	1577665	l	1577665	1576157	1577665	1576140	1508
GofDak_1024-768_new	17	3	21	<?xml version="1.0"?>\n<Clock xmlns:dt="urn:schemas-microsoft-com:datatypes"><Description dt:dt="string">E-Prime Primary Realtime Clock</Description><StartTime><Timestamp dt:dt="int">0</Timestamp><DateUtc dt:dt="string">2017-07-17T16:07:05Z</DateUtc></StartTime><FrequencyChanges><FrequencyChange><Frequency dt:dt="r8">3328130</Frequency><Timestamp dt:dt="r8">73673601130</Timestamp><Current dt:dt="…	75.026	2204970	2201470	2204970	2201451	1	right	659832689	07-17-2017	18:07:05	16:07:05	female	70935	37385	-1	37364	106295	70948	-1	70935	412734	404597	-1	404584	17				2	8	15	phaseINVFAce	phaseXPface	16	NM101	1581242	1580942	1581242	1580932	l	1580932	1579196	1580932	1579188	1736
GofDak_1024-768_new	17	3	21	<?xml version="1.0"?>\n<Clock xmlns:dt="urn:schemas-microsoft-com:datatypes"><Description dt:dt="string">E-Prime Primary Realtime Clock</Description><StartTime><Timestamp dt:dt="int">0</Timestamp><DateUtc dt:dt="string">2017-07-17T16:07:05Z</DateUtc></StartTime><FrequencyChanges><FrequencyChange><Frequency dt:dt="r8">3328130</Frequency><Timestamp dt:dt="r8">73673601130</Timestamp><Current dt:dt="…	75.026	2204970	2201470	2204970	2201451	1	right	659832689	07-17-2017	18:07:05	16:07:05	female	70935	37385	-1	37364	106295	70948	-1	70935	412734	404597	-1	404584	17				2	8	15	phaseINVFAce	phaseXPface	17	NF106	1584854	1584554	1584854	1584546	l	1584546	1582581	1584546	1582572	1965
GofDak_1024-768_new	17	3	21	<?xml version="1.0"?>\n<Clock xmlns:dt="urn:schemas-microsoft-com:datatypes"><Description dt:dt="string">E-Prime Primary Realtime Clock</Description><StartTime><Timestamp dt:dt="int">0</Timestamp><DateUtc dt:dt="string">2017-07-17T16:07:05Z</DateUtc></StartTime><FrequencyChanges><FrequencyChange><Frequency dt:dt="r8">3328130</Frequency><Timestamp dt:dt="r8">73673601130</Timestamp><Current dt:dt="…	75.026	2204970	2201470	2204970	2201451	1	right	659832689	07-17-2017	18:07:05	16:07:05	female	70935	37385	-1	37364	106295	70948	-1	70935	412734	404597	-1	404584	17				2	8	15	phaseINVFAce	phaseXPface	18	NF105	1588453	1588153	1588453	1588145	l	1588145	1586260	1588145	1586252	1885
GofDak_1024-768_new	17	3	21	<?xml version="1.0"?>\n<Clock xmlns:dt="urn:schemas-microsoft-com:datatypes"><Description dt:dt="string">E-Prime Primary Realtime Clock</Description><StartTime><Timestamp dt:dt="int">0</Timestamp><DateUtc dt:dt="string">2017-07-17T16:07:05Z</DateUtc></StartTime><FrequencyChanges><FrequencyChange><Frequency dt:dt="r8">3328130</Frequency><Timestamp dt:dt="r8">73673601130</Timestamp><Current dt:dt="…	75.026	2204970	2201470	2204970	2201451	1	right	659832689	07-17-2017	18:07:05	16:07:05	female	70935	37385	-1	37364	106295	70948	-1	70935	412734	404597	-1	404584	17				2	8	15	phaseINVFAce	phaseXPface	19	NF09	1591812	1591512	1591812	1591498	d	1591498	1589579	1591498	1589572	1919
GofDak_1024-768_new	17	3	21	<?xml version="1.0"?>\n<Clock xmlns:dt="urn:schemas-microsoft-com:datatypes"><Description dt:dt="string">E-Prime Primary Realtime Clock</Description><StartTime><Timestamp dt:dt="int">0</Timestamp><DateUtc dt:dt="string">2017-07-17T16:07:05Z</DateUtc></StartTime><FrequencyChanges><FrequencyChange><Frequency dt:dt="r8">3328130</Frequency><Timestamp dt:dt="r8">73673601130</Timestamp><Current dt:dt="…	75.026	2204970	2201470	2204970	2201451	1	right	659832689	07-17-2017	18:07:05	16:07:05	female	70935	37385	-1	37364	106295	70948	-1	70935	412734	404597	-1	404584	17				2	8	15	phaseINVFAce	phaseXPface	20	NF04	1594877	1594577	1594877	1594565	l	1594565	1592978	1594565	1592964	1587
GofDak_1024-768_new	17	3	21	<?xml version="1.0"?>\n<Clock xmlns:dt="urn:schemas-microsoft-com:datatypes"><Description dt:dt="string">E-Prime Primary Realtime Clock</Description><StartTime><Timestamp dt:dt="int">0</Timestamp><DateUtc dt:dt="string">2017-07-17T16:07:05Z</DateUtc></StartTime><FrequencyChanges><FrequencyChange><Frequency dt:dt="r8">3328130</Frequency><Timestamp dt:dt="r8">73673601130</Timestamp><Current dt:dt="…	75.026	2204970	2201470	2204970	2201451	1	right	659832689	07-17-2017	18:07:05	16:07:05	female	70935	37385	-1	37364	106295	70948	-1	70935	412734	404597	-1	404584	18				1	8	16	phaseUPFAce	phaseXPface	1	NM13	1608393	1608093	1608393	1608083	d	1608083	1606347	1608083	1606334	1736
GofDak_1024-768_new	17	3	21	<?xml version="1.0"?>\n<Clock xmlns:dt="urn:schemas-microsoft-com:datatypes"><Description dt:dt="string">E-Prime Primary Realtime Clock</Description><StartTime><Timestamp dt:dt="int">0</Timestamp><DateUtc dt:dt="string">2017-07-17T16:07:05Z</DateUtc></StartTime><FrequencyChanges><FrequencyChange><Frequency dt:dt="r8">3328130</Frequency><Timestamp dt:dt="r8">73673601130</Timestamp><Current dt:dt="…	75.026	2204970	2201470	2204970	2201451	1	right	659832689	07-17-2017	18:07:05	16:07:05	female	70935	37385	-1	37364	106295	70948	-1	70935	412734	404597	-1	404584	18				1	8	16	phaseUPFAce	phaseXPface	2	NM101	1611512	1611212	1611512	1611196	l	1611196	1609412	1611196	1609404	1784
GofDak_1024-768_new	17	3	21	<?xml version="1.0"?>\n<Clock xmlns:dt="urn:schemas-microsoft-com:datatypes"><Description dt:dt="string">E-Prime Primary Realtime Clock</Description><StartTime><Timestamp dt:dt="int">0</Timestamp><DateUtc dt:dt="string">2017-07-17T16:07:05Z</DateUtc></StartTime><FrequencyChanges><FrequencyChange><Frequency dt:dt="r8">3328130</Frequency><Timestamp dt:dt="r8">73673601130</Timestamp><Current dt:dt="…	75.026	2204970	2201470	2204970	2201451	1	right	659832689	07-17-2017	18:07:05	16:07:05	female	70935	37385	-1	37364	106295	70948	-1	70935	412734	404597	-1	404584	18				1	8	16	phaseUPFAce	phaseXPface	3	NF01	1614524	1614224	1614524	1614213	d	1614213	1612438	1614213	1612428	1775
GofDak_1024-768_new	17	3	21	<?xml version="1.0"?>\n<Clock xmlns:dt="urn:schemas-microsoft-com:datatypes"><Description dt:dt="string">E-Prime Primary Realtime Clock</Description><StartTime><Timestamp dt:dt="int">0</Timestamp><DateUtc dt:dt="string">2017-07-17T16:07:05Z</DateUtc></StartTime><FrequencyChanges><FrequencyChange><Frequency dt:dt="r8">3328130</Frequency><Timestamp dt:dt="r8">73673601130</Timestamp><Current dt:dt="…	75.026	2204970	2201470	2204970	2201451	1	right	659832689	07-17-2017	18:07:05	16:07:05	female	70935	37385	-1	37364	106295	70948	-1	70935	412734	404597	-1	404584	18				1	8	16	phaseUPFAce	phaseXPface	4	NM04	1617750	1617450	1617750	1617445	d	1617445	1615770	1617445	1615764	1675
GofDak_1024-768_new	17	3	21	<?xml version="1.0"?>\n<Clock xmlns:dt="urn:schemas-microsoft-com:datatypes"><Description dt:dt="string">E-Prime Primary Realtime Clock</Description><StartTime><Timestamp dt:dt="int">0</Timestamp><DateUtc dt:dt="string">2017-07-17T16:07:05Z</DateUtc></StartTime><FrequencyChanges><FrequencyChange><Frequency dt:dt="r8">3328130</Frequency><Timestamp dt:dt="r8">73673601130</Timestamp><Current dt:dt="…	75.026	2204970	2201470	2204970	2201451	1	right	659832689	07-17-2017	18:07:05	16:07:05	female	70935	37385	-1	37364	106295	70948	-1	70935	412734	404597	-1	404584	18				1	8	16	phaseUPFAce	phaseXPface	5	NF04	1620695	1620395	1620695	1620383	d	1620383	1618729	1620383	1618724	1654
GofDak_1024-768_new	17	3	21	<?xml version="1.0"?>\n<Clock xmlns:dt="urn:schemas-microsoft-com:datatypes"><Description dt:dt="string">E-Prime Primary Realtime Clock</Description><StartTime><Timestamp dt:dt="int">0</Timestamp><DateUtc dt:dt="string">2017-07-17T16:07:05Z</DateUtc></StartTime><FrequencyChanges><FrequencyChange><Frequency dt:dt="r8">3328130</Frequency><Timestamp dt:dt="r8">73673601130</Timestamp><Current dt:dt="…	75.026	2204970	2201470	2204970	2201451	1	right	659832689	07-17-2017	18:07:05	16:07:05	female	70935	37385	-1	37364	106295	70948	-1	70935	412734	404597	-1	404584	18				1	8	16	phaseUPFAce	phaseXPface	6	NM09	1624081	1623781	1624081	1623767	l	1623767	1621795	1623767	1621788	1972
GofDak_1024-768_new	17	3	21	<?xml version="1.0"?>\n<Clock xmlns:dt="urn:schemas-microsoft-com:datatypes"><Description dt:dt="string">E-Prime Primary Realtime Clock</Description><StartTime><Timestamp dt:dt="int">0</Timestamp><DateUtc dt:dt="string">2017-07-17T16:07:05Z</DateUtc></StartTime><FrequencyChanges><FrequencyChange><Frequency dt:dt="r8">3328130</Frequency><Timestamp dt:dt="r8">73673601130</Timestamp><Current dt:dt="…	75.026	2204970	2201470	2204970	2201451	1	right	659832689	07-17-2017	18:07:05	16:07:05	female	70935	37385	-1	37364	106295	70948	-1	70935	412734	404597	-1	404584	18				1	8	16	phaseUPFAce	phaseXPface	7	NM02	1627187	1626887	1627187	1626873	d	1626873	1625074	1626873	1625068	1799
GofDak_1024-768_new	17	3	21	<?xml version="1.0"?>\n<Clock xmlns:dt="urn:schemas-microsoft-com:datatypes"><Description dt:dt="string">E-Prime Primary Realtime Clock</Description><StartTime><Timestamp dt:dt="int">0</Timestamp><DateUtc dt:dt="string">2017-07-17T16:07:05Z</DateUtc></StartTime><FrequencyChanges><FrequencyChange><Frequency dt:dt="r8">3328130</Frequency><Timestamp dt:dt="r8">73673601130</Timestamp><Current dt:dt="…	75.026	2204970	2201470	2204970	2201451	1	right	659832689	07-17-2017	18:07:05	16:07:05	female	70935	37385	-1	37364	106295	70948	-1	70935	412734	404597	-1	404584	18				1	8	16	phaseUPFAce	phaseXPface	8	NM03	1630199	1629899	1630199	1629887	l	1629887	1628233	1629887	1628220	1654
GofDak_1024-768_new	17	3	21	<?xml version="1.0"?>\n<Clock xmlns:dt="urn:schemas-microsoft-com:datatypes"><Description dt:dt="string">E-Prime Primary Realtime Clock</Description><StartTime><Timestamp dt:dt="int">0</Timestamp><DateUtc dt:dt="string">2017-07-17T16:07:05Z</DateUtc></StartTime><FrequencyChanges><FrequencyChange><Frequency dt:dt="r8">3328130</Frequency><Timestamp dt:dt="r8">73673601130</Timestamp><Current dt:dt="…	75.026	2204970	2201470	2204970	2201451	1	right	659832689	07-17-2017	18:07:05	16:07:05	female	70935	37385	-1	37364	106295	70948	-1	70935	412734	404597	-1	404584	18				1	8	16	phaseUPFAce	phaseXPface	9	NM13	1633278	1632978	1633278	1632971	l	1632971	1631418	1632971	1631404	1553
GofDak_1024-768_new	17	3	21	<?xml version="1.0"?>\n<Clock xmlns:dt="urn:schemas-microsoft-com:datatypes"><Description dt:dt="string">E-Prime Primary Realtime Clock</Description><StartTime><Timestamp dt:dt="int">0</Timestamp><DateUtc dt:dt="string">2017-07-17T16:07:05Z</DateUtc></StartTime><FrequencyChanges><FrequencyChange><Frequency dt:dt="r8">3328130</Frequency><Timestamp dt:dt="r8">73673601130</Timestamp><Current dt:dt="…	75.026	2204970	2201470	2204970	2201451	1	right	659832689	07-17-2017	18:07:05	16:07:05	female	70935	37385	-1	37364	106295	70948	-1	70935	412734	404597	-1	404584	18				1	8	16	phaseUPFAce	phaseXPface	10	NF109	1636583	1636283	1636583	1636279	l	1636279	1634337	1636279	1634324	1942
GofDak_1024-768_new	17	3	21	<?xml version="1.0"?>\n<Clock xmlns:dt="urn:schemas-microsoft-com:datatypes"><Description dt:dt="string">E-Prime Primary Realtime Clock</Description><StartTime><Timestamp dt:dt="int">0</Timestamp><DateUtc dt:dt="string">2017-07-17T16:07:05Z</DateUtc></StartTime><FrequencyChanges><FrequencyChange><Frequency dt:dt="r8">3328130</Frequency><Timestamp dt:dt="r8">73673601130</Timestamp><Current dt:dt="…	75.026	2204970	2201470	2204970	2201451	1	right	659832689	07-17-2017	18:07:05	16:07:05	female	70935	37385	-1	37364	106295	70948	-1	70935	412734	404597	-1	404584	18				1	8	16	phaseUPFAce	phaseXPface	11	NF109	1639649	1639349	1639649	1639346	d	1639346	1637683	1639346	1637668	1663
GofDak_1024-768_new	17	3	21	<?xml version="1.0"?>\n<Clock xmlns:dt="urn:schemas-microsoft-com:datatypes"><Description dt:dt="string">E-Prime Primary Realtime Clock</Description><StartTime><Timestamp dt:dt="int">0</Timestamp><DateUtc dt:dt="string">2017-07-17T16:07:05Z</DateUtc></StartTime><FrequencyChanges><FrequencyChange><Frequency dt:dt="r8">3328130</Frequency><Timestamp dt:dt="r8">73673601130</Timestamp><Current dt:dt="…	75.026	2204970	2201470	2204970	2201451	1	right	659832689	07-17-2017	18:07:05	16:07:05	female	70935	37385	-1	37364	106295	70948	-1	70935	412734	404597	-1	404584	18				1	8	16	phaseUPFAce	phaseXPface	12	NF11	1642888	1642588	1642888	1642582	l	1642582	1640922	1642582	1640916	1660
GofDak_1024-768_new	17	3	21	<?xml version="1.0"?>\n<Clock xmlns:dt="urn:schemas-microsoft-com:datatypes"><Description dt:dt="string">E-Prime Primary Realtime Clock</Description><StartTime><Timestamp dt:dt="int">0</Timestamp><DateUtc dt:dt="string">2017-07-17T16:07:05Z</DateUtc></StartTime><FrequencyChanges><FrequencyChange><Frequency dt:dt="r8">3328130</Frequency><Timestamp dt:dt="r8">73673601130</Timestamp><Current dt:dt="…	75.026	2204970	2201470	2204970	2201451	1	right	659832689	07-17-2017	18:07:05	16:07:05	female	70935	37385	-1	37364	106295	70948	-1	70935	412734	404597	-1	404584	18				1	8	16	phaseUPFAce	phaseXPface	13	NF06	1645967	1645667	1645967	1645654	l	1645654	1644028	1645654	1644020	1626
GofDak_1024-768_new	17	3	21	<?xml version="1.0"?>\n<Clock xmlns:dt="urn:schemas-microsoft-com:datatypes"><Description dt:dt="string">E-Prime Primary Realtime Clock</Description><StartTime><Timestamp dt:dt="int">0</Timestamp><DateUtc dt:dt="string">2017-07-17T16:07:05Z</DateUtc></StartTime><FrequencyChanges><FrequencyChange><Frequency dt:dt="r8">3328130</Frequency><Timestamp dt:dt="r8">73673601130</Timestamp><Current dt:dt="…	75.026	2204970	2201470	2204970	2201451	1	right	659832689	07-17-2017	18:07:05	16:07:05	female	70935	37385	-1	37364	106295	70948	-1	70935	412734	404597	-1	404584	18				1	8	16	phaseUPFAce	phaseXPface	14	NM21	1648993	1648693	1648993	1648677	l	1648677	1646987	1648677	1646972	1690
GofDak_1024-768_new	17	3	21	<?xml version="1.0"?>\n<Clock xmlns:dt="urn:schemas-microsoft-com:datatypes"><Description dt:dt="string">E-Prime Primary Realtime Clock</Description><StartTime><Timestamp dt:dt="int">0</Timestamp><DateUtc dt:dt="string">2017-07-17T16:07:05Z</DateUtc></StartTime><FrequencyChanges><FrequencyChange><Frequency dt:dt="r8">3328130</Frequency><Timestamp dt:dt="r8">73673601130</Timestamp><Current dt:dt="…	75.026	2204970	2201470	2204970	2201451	1	right	659832689	07-17-2017	18:07:05	16:07:05	female	70935	37385	-1	37364	106295	70948	-1	70935	412734	404597	-1	404584	18				1	8	16	phaseUPFAce	phaseXPface	15	NM02	1651872	1651572	1651872	1651557	d	1651557	1650052	1651557	1650036	1505
GofDak_1024-768_new	17	3	21	<?xml version="1.0"?>\n<Clock xmlns:dt="urn:schemas-microsoft-com:datatypes"><Description dt:dt="string">E-Prime Primary Realtime Clock</Description><StartTime><Timestamp dt:dt="int">0</Timestamp><DateUtc dt:dt="string">2017-07-17T16:07:05Z</DateUtc></StartTime><FrequencyChanges><FrequencyChange><Frequency dt:dt="r8">3328130</Frequency><Timestamp dt:dt="r8">73673601130</Timestamp><Current dt:dt="…	75.026	2204970	2201470	2204970	2201451	1	right	659832689	07-17-2017	18:07:05	16:07:05	female	70935	37385	-1	37364	106295	70948	-1	70935	412734	404597	-1	404584	18				1	8	16	phaseUPFAce	phaseXPface	16	NF106	1655084	1654784	1655084	1654770	d	1654770	1653078	1654770	1653060	1692
GofDak_1024-768_new	17	3	21	<?xml version="1.0"?>\n<Clock xmlns:dt="urn:schemas-microsoft-com:datatypes"><Description dt:dt="string">E-Prime Primary Realtime Clock</Description><StartTime><Timestamp dt:dt="int">0</Timestamp><DateUtc dt:dt="string">2017-07-17T16:07:05Z</DateUtc></StartTime><FrequencyChanges><FrequencyChange><Frequency dt:dt="r8">3328130</Frequency><Timestamp dt:dt="r8">73673601130</Timestamp><Current dt:dt="…	75.026	2204970	2201470	2204970	2201451	1	right	659832689	07-17-2017	18:07:05	16:07:05	female	70935	37385	-1	37364	106295	70948	-1	70935	412734	404597	-1	404584	18				1	8	16	phaseUPFAce	phaseXPface	17	NM08	1658256	1657956	1658256	1657943	d	1657943	1656370	1657943	1656356	1573
GofDak_1024-768_new	17	3	21	<?xml version="1.0"?>\n<Clock xmlns:dt="urn:schemas-microsoft-com:datatypes"><Description dt:dt="string">E-Prime Primary Realtime Clock</Description><StartTime><Timestamp dt:dt="int">0</Timestamp><DateUtc dt:dt="string">2017-07-17T16:07:05Z</DateUtc></StartTime><FrequencyChanges><FrequencyChange><Frequency dt:dt="r8">3328130</Frequency><Timestamp dt:dt="r8">73673601130</Timestamp><Current dt:dt="…	75.026	2204970	2201470	2204970	2201451	1	right	659832689	07-17-2017	18:07:05	16:07:05	female	70935	37385	-1	37364	106295	70948	-1	70935	412734	404597	-1	404584	18				1	8	16	phaseUPFAce	phaseXPface	18	NF06	1661642	1661342	1661642	1661334	l	1661334	1659636	1661334	1659620	1698
GofDak_1024-768_new	17	3	21	<?xml version="1.0"?>\n<Clock xmlns:dt="urn:schemas-microsoft-com:datatypes"><Description dt:dt="string">E-Prime Primary Realtime Clock</Description><StartTime><Timestamp dt:dt="int">0</Timestamp><DateUtc dt:dt="string">2017-07-17T16:07:05Z</DateUtc></StartTime><FrequencyChanges><FrequencyChange><Frequency dt:dt="r8">3328130</Frequency><Timestamp dt:dt="r8">73673601130</Timestamp><Current dt:dt="…	75.026	2204970	2201470	2204970	2201451	1	right	659832689	07-17-2017	18:07:05	16:07:05	female	70935	37385	-1	37364	106295	70948	-1	70935	412734	404597	-1	404584	18				1	8	16	phaseUPFAce	phaseXPface	19	NF11	1664801	1664501	1664801	1664488	d	1664488	1662768	1664488	1662756	1720
GofDak_1024-768_new	17	3	21	<?xml version="1.0"?>\n<Clock xmlns:dt="urn:schemas-microsoft-com:datatypes"><Description dt:dt="string">E-Prime Primary Realtime Clock</Description><StartTime><Timestamp dt:dt="int">0</Timestamp><DateUtc dt:dt="string">2017-07-17T16:07:05Z</DateUtc></StartTime><FrequencyChanges><FrequencyChange><Frequency dt:dt="r8">3328130</Frequency><Timestamp dt:dt="r8">73673601130</Timestamp><Current dt:dt="…	75.026	2204970	2201470	2204970	2201451	1	right	659832689	07-17-2017	18:07:05	16:07:05	female	70935	37385	-1	37364	106295	70948	-1	70935	412734	404597	-1	404584	18				1	8	16	phaseUPFAce	phaseXPface	20	NF27	1667893	1667593	1667893	1667588	d	1667588	1665980	1667588	1665972	1608
GofDak_1024-768_new	17	3	21	<?xml version="1.0"?>\n<Clock xmlns:dt="urn:schemas-microsoft-com:datatypes"><Description dt:dt="string">E-Prime Primary Realtime Clock</Description><StartTime><Timestamp dt:dt="int">0</Timestamp><DateUtc dt:dt="string">2017-07-17T16:07:05Z</DateUtc></StartTime><FrequencyChanges><FrequencyChange><Frequency dt:dt="r8">3328130</Frequency><Timestamp dt:dt="r8">73673601130</Timestamp><Current dt:dt="…	75.026	2204970	2201470	2204970	2201451	1	right	659832689	07-17-2017	18:07:05	16:07:05	female	70935	37385	-1	37364	106295	70948	-1	70935	412734	404597	-1	404584	19				2	9	17	phaseINVFAce	phaseXPface	1	NF04	1671092	1670792	1671092	1670786	d	1670786	1669059	1670786	1669044	1727
GofDak_1024-768_new	17	3	21	<?xml version="1.0"?>\n<Clock xmlns:dt="urn:schemas-microsoft-com:datatypes"><Description dt:dt="string">E-Prime Primary Realtime Clock</Description><StartTime><Timestamp dt:dt="int">0</Timestamp><DateUtc dt:dt="string">2017-07-17T16:07:05Z</DateUtc></StartTime><FrequencyChanges><FrequencyChange><Frequency dt:dt="r8">3328130</Frequency><Timestamp dt:dt="r8">73673601130</Timestamp><Current dt:dt="…	75.026	2204970	2201470	2204970	2201451	1	right	659832689	07-17-2017	18:07:05	16:07:05	female	70935	37385	-1	37364	106295	70948	-1	70935	412734	404597	-1	404584	19				2	9	17	phaseINVFAce	phaseXPface	2	NF11	1674571	1674271	1674571	1674267	d	1674267	1672338	1674267	1672332	1929
GofDak_1024-768_new	17	3	21	<?xml version="1.0"?>\n<Clock xmlns:dt="urn:schemas-microsoft-com:datatypes"><Description dt:dt="string">E-Prime Primary Realtime Clock</Description><StartTime><Timestamp dt:dt="int">0</Timestamp><DateUtc dt:dt="string">2017-07-17T16:07:05Z</DateUtc></StartTime><FrequencyChanges><FrequencyChange><Frequency dt:dt="r8">3328130</Frequency><Timestamp dt:dt="r8">73673601130</Timestamp><Current dt:dt="…	75.026	2204970	2201470	2204970	2201451	1	right	659832689	07-17-2017	18:07:05	16:07:05	female	70935	37385	-1	37364	106295	70948	-1	70935	412734	404597	-1	404584	19				2	9	17	phaseINVFAce	phaseXPface	3	NF02	1678023	1677723	1678023	1677716	l	1677716	1675817	1677716	1675804	1899
GofDak_1024-768_new	17	3	21	<?xml version="1.0"?>\n<Clock xmlns:dt="urn:schemas-microsoft-com:datatypes"><Description dt:dt="string">E-Prime Primary Realtime Clock</Description><StartTime><Timestamp dt:dt="int">0</Timestamp><DateUtc dt:dt="string">2017-07-17T16:07:05Z</DateUtc></StartTime><FrequencyChanges><FrequencyChange><Frequency dt:dt="r8">3328130</Frequency><Timestamp dt:dt="r8">73673601130</Timestamp><Current dt:dt="…	75.026	2204970	2201470	2204970	2201451	1	right	659832689	07-17-2017	18:07:05	16:07:05	female	70935	37385	-1	37364	106295	70948	-1	70935	412734	404597	-1	404584	19				2	9	17	phaseINVFAce	phaseXPface	4	NF09	1681169	1680869	1681169	1680861	l	1680861	1679083	1680861	1679076	1778
GofDak_1024-768_new	17	3	21	<?xml version="1.0"?>\n<Clock xmlns:dt="urn:schemas-microsoft-com:datatypes"><Description dt:dt="string">E-Prime Primary Realtime Clock</Description><StartTime><Timestamp dt:dt="int">0</Timestamp><DateUtc dt:dt="string">2017-07-17T16:07:05Z</DateUtc></StartTime><FrequencyChanges><FrequencyChange><Frequency dt:dt="r8">3328130</Frequency><Timestamp dt:dt="r8">73673601130</Timestamp><Current dt:dt="…	75.026	2204970	2201470	2204970	2201451	1	right	659832689	07-17-2017	18:07:05	16:07:05	female	70935	37385	-1	37364	106295	70948	-1	70935	412734	404597	-1	404584	19				2	9	17	phaseINVFAce	phaseXPface	5	NF11	1684528	1684228	1684528	1684221	l	1684221	1682308	1684221	1682300	1913
GofDak_1024-768_new	17	3	21	<?xml version="1.0"?>\n<Clock xmlns:dt="urn:schemas-microsoft-com:datatypes"><Description dt:dt="string">E-Prime Primary Realtime Clock</Description><StartTime><Timestamp dt:dt="int">0</Timestamp><DateUtc dt:dt="string">2017-07-17T16:07:05Z</DateUtc></StartTime><FrequencyChanges><FrequencyChange><Frequency dt:dt="r8">3328130</Frequency><Timestamp dt:dt="r8">73673601130</Timestamp><Current dt:dt="…	75.026	2204970	2201470	2204970	2201451	1	right	659832689	07-17-2017	18:07:05	16:07:05	female	70935	37385	-1	37364	106295	70948	-1	70935	412734	404597	-1	404584	19				2	9	17	phaseINVFAce	phaseXPface	6	NM08	1687900	1687600	1687900	1687593	l	1687593	1685747	1687593	1685740	1846
GofDak_1024-768_new	17	3	21	<?xml version="1.0"?>\n<Clock xmlns:dt="urn:schemas-microsoft-com:datatypes"><Description dt:dt="string">E-Prime Primary Realtime Clock</Description><StartTime><Timestamp dt:dt="int">0</Timestamp><DateUtc dt:dt="string">2017-07-17T16:07:05Z</DateUtc></StartTime><FrequencyChanges><FrequencyChange><Frequency dt:dt="r8">3328130</Frequency><Timestamp dt:dt="r8">73673601130</Timestamp><Current dt:dt="…	75.026	2204970	2201470	2204970	2201451	1	right	659832689	07-17-2017	18:07:05	16:07:05	female	70935	37385	-1	37364	106295	70948	-1	70935	412734	404597	-1	404584	19				2	9	17	phaseINVFAce	phaseXPface	7	NF04	1691112	1690812	1691112	1690799	d	1690799	1688973	1690799	1688964	1826
GofDak_1024-768_new	17	3	21	<?xml version="1.0"?>\n<Clock xmlns:dt="urn:schemas-microsoft-com:datatypes"><Description dt:dt="string">E-Prime Primary Realtime Clock</Description><StartTime><Timestamp dt:dt="int">0</Timestamp><DateUtc dt:dt="string">2017-07-17T16:07:05Z</DateUtc></StartTime><FrequencyChanges><FrequencyChange><Frequency dt:dt="r8">3328130</Frequency><Timestamp dt:dt="r8">73673601130</Timestamp><Current dt:dt="…	75.026	2204970	2201470	2204970	2201451	1	right	659832689	07-17-2017	18:07:05	16:07:05	female	70935	37385	-1	37364	106295	70948	-1	70935	412734	404597	-1	404584	19				2	9	17	phaseINVFAce	phaseXPface	8	NM04	1694551	1694251	1694551	1694241	l	1694241	1692252	1694241	1692236	1989
GofDak_1024-768_new	17	3	21	<?xml version="1.0"?>\n<Clock xmlns:dt="urn:schemas-microsoft-com:datatypes"><Description dt:dt="string">E-Prime Primary Realtime Clock</Description><StartTime><Timestamp dt:dt="int">0</Timestamp><DateUtc dt:dt="string">2017-07-17T16:07:05Z</DateUtc></StartTime><FrequencyChanges><FrequencyChange><Frequency dt:dt="r8">3328130</Frequency><Timestamp dt:dt="r8">73673601130</Timestamp><Current dt:dt="…	75.026	2204970	2201470	2204970	2201451	1	right	659832689	07-17-2017	18:07:05	16:07:05	female	70935	37385	-1	37364	106295	70948	-1	70935	412734	404597	-1	404584	19				2	9	17	phaseINVFAce	phaseXPface	9	NF06	1697470	1697170	1697470	1697167	d	1697167	1695597	1697167	1695588	1570
GofDak_1024-768_new	17	3	21	<?xml version="1.0"?>\n<Clock xmlns:dt="urn:schemas-microsoft-com:datatypes"><Description dt:dt="string">E-Prime Primary Realtime Clock</Description><StartTime><Timestamp dt:dt="int">0</Timestamp><DateUtc dt:dt="string">2017-07-17T16:07:05Z</DateUtc></StartTime><FrequencyChanges><FrequencyChange><Frequency dt:dt="r8">3328130</Frequency><Timestamp dt:dt="r8">73673601130</Timestamp><Current dt:dt="…	75.026	2204970	2201470	2204970	2201451	1	right	659832689	07-17-2017	18:07:05	16:07:05	female	70935	37385	-1	37364	106295	70948	-1	70935	412734	404597	-1	404584	19				2	9	17	phaseINVFAce	phaseXPface	10	NM05	1701015	1700715	1701015	1700709	l	1700709	1698743	1700709	1698732	1966
GofDak_1024-768_new	17	3	21	<?xml version="1.0"?>\n<Clock xmlns:dt="urn:schemas-microsoft-com:datatypes"><Description dt:dt="string">E-Prime Primary Realtime Clock</Description><StartTime><Timestamp dt:dt="int">0</Timestamp><DateUtc dt:dt="string">2017-07-17T16:07:05Z</DateUtc></StartTime><FrequencyChanges><FrequencyChange><Frequency dt:dt="r8">3328130</Frequency><Timestamp dt:dt="r8">73673601130</Timestamp><Current dt:dt="…	75.026	2204970	2201470	2204970	2201451	1	right	659832689	07-17-2017	18:07:05	16:07:05	female	70935	37385	-1	37364	106295	70948	-1	70935	412734	404597	-1	404584	19				2	9	17	phaseINVFAce	phaseXPface	11	NF109	1704468	1704168	1704468	1704158	d	1704158	1702382	1704158	1702372	1776
GofDak_1024-768_new	17	3	21	<?xml version="1.0"?>\n<Clock xmlns:dt="urn:schemas-microsoft-com:datatypes"><Description dt:dt="string">E-Prime Primary Realtime Clock</Description><StartTime><Timestamp dt:dt="int">0</Timestamp><DateUtc dt:dt="string">2017-07-17T16:07:05Z</DateUtc></StartTime><FrequencyChanges><FrequencyChange><Frequency dt:dt="r8">3328130</Frequency><Timestamp dt:dt="r8">73673601130</Timestamp><Current dt:dt="…	75.026	2204970	2201470	2204970	2201451	1	right	659832689	07-17-2017	18:07:05	16:07:05	female	70935	37385	-1	37364	106295	70948	-1	70935	412734	404597	-1	404584	19				2	9	17	phaseINVFAce	phaseXPface	12	NM09	1707880	1707580	1707880	1707577	d	1707577	1705927	1707577	1705916	1650
GofDak_1024-768_new	17	3	21	<?xml version="1.0"?>\n<Clock xmlns:dt="urn:schemas-microsoft-com:datatypes"><Description dt:dt="string">E-Prime Primary Realtime Clock</Description><StartTime><Timestamp dt:dt="int">0</Timestamp><DateUtc dt:dt="string">2017-07-17T16:07:05Z</DateUtc></StartTime><FrequencyChanges><FrequencyChange><Frequency dt:dt="r8">3328130</Frequency><Timestamp dt:dt="r8">73673601130</Timestamp><Current dt:dt="…	75.026	2204970	2201470	2204970	2201451	1	right	659832689	07-17-2017	18:07:05	16:07:05	female	70935	37385	-1	37364	106295	70948	-1	70935	412734	404597	-1	404584	19				2	9	17	phaseINVFAce	phaseXPface	13	NF105	1711252	1710952	1711252	1710945	d	1710945	1709379	1710945	1709364	1566
GofDak_1024-768_new	17	3	21	<?xml version="1.0"?>\n<Clock xmlns:dt="urn:schemas-microsoft-com:datatypes"><Description dt:dt="string">E-Prime Primary Realtime Clock</Description><StartTime><Timestamp dt:dt="int">0</Timestamp><DateUtc dt:dt="string">2017-07-17T16:07:05Z</DateUtc></StartTime><FrequencyChanges><FrequencyChange><Frequency dt:dt="r8">3328130</Frequency><Timestamp dt:dt="r8">73673601130</Timestamp><Current dt:dt="…	75.026	2204970	2201470	2204970	2201451	1	right	659832689	07-17-2017	18:07:05	16:07:05	female	70935	37385	-1	37364	106295	70948	-1	70935	412734	404597	-1	404584	19				2	9	17	phaseINVFAce	phaseXPface	14	NF27	1714584	1714284	1714584	1714271	l	1714271	1712512	1714271	1712500	1759
GofDak_1024-768_new	17	3	21	<?xml version="1.0"?>\n<Clock xmlns:dt="urn:schemas-microsoft-com:datatypes"><Description dt:dt="string">E-Prime Primary Realtime Clock</Description><StartTime><Timestamp dt:dt="int">0</Timestamp><DateUtc dt:dt="string">2017-07-17T16:07:05Z</DateUtc></StartTime><FrequencyChanges><FrequencyChange><Frequency dt:dt="r8">3328130</Frequency><Timestamp dt:dt="r8">73673601130</Timestamp><Current dt:dt="…	75.026	2204970	2201470	2204970	2201451	1	right	659832689	07-17-2017	18:07:05	16:07:05	female	70935	37385	-1	37364	106295	70948	-1	70935	412734	404597	-1	404584	19				2	9	17	phaseINVFAce	phaseXPface	15	NF106	1717903	1717603	1717903	1717591	d	1717591	1715990	1717591	1715980	1601
GofDak_1024-768_new	17	3	21	<?xml version="1.0"?>\n<Clock xmlns:dt="urn:schemas-microsoft-com:datatypes"><Description dt:dt="string">E-Prime Primary Realtime Clock</Description><StartTime><Timestamp dt:dt="int">0</Timestamp><DateUtc dt:dt="string">2017-07-17T16:07:05Z</DateUtc></StartTime><FrequencyChanges><FrequencyChange><Frequency dt:dt="r8">3328130</Frequency><Timestamp dt:dt="r8">73673601130</Timestamp><Current dt:dt="…	75.026	2204970	2201470	2204970	2201451	1	right	659832689	07-17-2017	18:07:05	16:07:05	female	70935	37385	-1	37364	106295	70948	-1	70935	412734	404597	-1	404584	19				2	9	17	phaseINVFAce	phaseXPface	16	NF11	1721182	1720882	1721182	1720868	d	1720868	1719189	1720868	1719180	1679
GofDak_1024-768_new	17	3	21	<?xml version="1.0"?>\n<Clock xmlns:dt="urn:schemas-microsoft-com:datatypes"><Description dt:dt="string">E-Prime Primary Realtime Clock</Description><StartTime><Timestamp dt:dt="int">0</Timestamp><DateUtc dt:dt="string">2017-07-17T16:07:05Z</DateUtc></StartTime><FrequencyChanges><FrequencyChange><Frequency dt:dt="r8">3328130</Frequency><Timestamp dt:dt="r8">73673601130</Timestamp><Current dt:dt="…	75.026	2204970	2201470	2204970	2201451	1	right	659832689	07-17-2017	18:07:05	16:07:05	female	70935	37385	-1	37364	106295	70948	-1	70935	412734	404597	-1	404584	19				2	9	17	phaseINVFAce	phaseXPface	17	NF06	1725301	1725001	1725301	1724986	d	1724986	1723095	1724986	1723084	1891
GofDak_1024-768_new	17	3	21	<?xml version="1.0"?>\n<Clock xmlns:dt="urn:schemas-microsoft-com:datatypes"><Description dt:dt="string">E-Prime Primary Realtime Clock</Description><StartTime><Timestamp dt:dt="int">0</Timestamp><DateUtc dt:dt="string">2017-07-17T16:07:05Z</DateUtc></StartTime><FrequencyChanges><FrequencyChange><Frequency dt:dt="r8">3328130</Frequency><Timestamp dt:dt="r8">73673601130</Timestamp><Current dt:dt="…	75.026	2204970	2201470	2204970	2201451	1	right	659832689	07-17-2017	18:07:05	16:07:05	female	70935	37385	-1	37364	106295	70948	-1	70935	412734	404597	-1	404584	19				2	9	17	phaseINVFAce	phaseXPface	18	NF106	1728700	1728400	1728700	1728394	d	1728394	1726787	1728394	1726772	1607
GofDak_1024-768_new	17	3	21	<?xml version="1.0"?>\n<Clock xmlns:dt="urn:schemas-microsoft-com:datatypes"><Description dt:dt="string">E-Prime Primary Realtime Clock</Description><StartTime><Timestamp dt:dt="int">0</Timestamp><DateUtc dt:dt="string">2017-07-17T16:07:05Z</DateUtc></StartTime><FrequencyChanges><FrequencyChange><Frequency dt:dt="r8">3328130</Frequency><Timestamp dt:dt="r8">73673601130</Timestamp><Current dt:dt="…	75.026	2204970	2201470	2204970	2201451	1	right	659832689	07-17-2017	18:07:05	16:07:05	female	70935	37385	-1	37364	106295	70948	-1	70935	412734	404597	-1	404584	19				2	9	17	phaseINVFAce	phaseXPface	19	NF01	1732298	1731998	1732298	1731990	l	1731990	1730212	1731990	1730196	1778
GofDak_1024-768_new	17	3	21	<?xml version="1.0"?>\n<Clock xmlns:dt="urn:schemas-microsoft-com:datatypes"><Description dt:dt="string">E-Prime Primary Realtime Clock</Description><StartTime><Timestamp dt:dt="int">0</Timestamp><DateUtc dt:dt="string">2017-07-17T16:07:05Z</DateUtc></StartTime><FrequencyChanges><FrequencyChange><Frequency dt:dt="r8">3328130</Frequency><Timestamp dt:dt="r8">73673601130</Timestamp><Current dt:dt="…	75.026	2204970	2201470	2204970	2201451	1	right	659832689	07-17-2017	18:07:05	16:07:05	female	70935	37385	-1	37364	106295	70948	-1	70935	412734	404597	-1	404584	19				2	9	17	phaseINVFAce	phaseXPface	20	NF04	1735217	1734917	1735217	1734904	l	1734904	1733251	1734904	1733236	1653
GofDak_1024-768_new	17	3	21	<?xml version="1.0"?>\n<Clock xmlns:dt="urn:schemas-microsoft-com:datatypes"><Description dt:dt="string">E-Prime Primary Realtime Clock</Description><StartTime><Timestamp dt:dt="int">0</Timestamp><DateUtc dt:dt="string">2017-07-17T16:07:05Z</DateUtc></StartTime><FrequencyChanges><FrequencyChange><Frequency dt:dt="r8">3328130</Frequency><Timestamp dt:dt="r8">73673601130</Timestamp><Current dt:dt="…	75.026	2204970	2201470	2204970	2201451	1	right	659832689	07-17-2017	18:07:05	16:07:05	female	70935	37385	-1	37364	106295	70948	-1	70935	412734	404597	-1	404584	20				1	9	18	phaseUPFAce	phaseXPface	1	NF06	1738856	1738556	1738856	1738544	l	1738544	1736637	1738544	1736628	1907
GofDak_1024-768_new	17	3	21	<?xml version="1.0"?>\n<Clock xmlns:dt="urn:schemas-microsoft-com:datatypes"><Description dt:dt="string">E-Prime Primary Realtime Clock</Description><StartTime><Timestamp dt:dt="int">0</Timestamp><DateUtc dt:dt="string">2017-07-17T16:07:05Z</DateUtc></StartTime><FrequencyChanges><FrequencyChange><Frequency dt:dt="r8">3328130</Frequency><Timestamp dt:dt="r8">73673601130</Timestamp><Current dt:dt="…	75.026	2204970	2201470	2204970	2201451	1	right	659832689	07-17-2017	18:07:05	16:07:05	female	70935	37385	-1	37364	106295	70948	-1	70935	412734	404597	-1	404584	20				1	9	18	phaseUPFAce	phaseXPface	2	NM10	1741789	1741489	1741789	1741475	l	1741475	1739836	1741475	1739828	1639
GofDak_1024-768_new	17	3	21	<?xml version="1.0"?>\n<Clock xmlns:dt="urn:schemas-microsoft-com:datatypes"><Description dt:dt="string">E-Prime Primary Realtime Clock</Description><StartTime><Timestamp dt:dt="int">0</Timestamp><DateUtc dt:dt="string">2017-07-17T16:07:05Z</DateUtc></StartTime><FrequencyChanges><FrequencyChange><Frequency dt:dt="r8">3328130</Frequency><Timestamp dt:dt="r8">73673601130</Timestamp><Current dt:dt="…	75.026	2204970	2201470	2204970	2201451	1	right	659832689	07-17-2017	18:07:05	16:07:05	female	70935	37385	-1	37364	106295	70948	-1	70935	412734	404597	-1	404584	20				1	9	18	phaseUPFAce	phaseXPface	3	NF01	1744921	1744621	1744921	1744611	l	1744611	1742782	1744611	1742772	1829
GofDak_1024-768_new	17	3	21	<?xml version="1.0"?>\n<Clock xmlns:dt="urn:schemas-microsoft-com:datatypes"><Description dt:dt="string">E-Prime Primary Realtime Clock</Description><StartTime><Timestamp dt:dt="int">0</Timestamp><DateUtc dt:dt="string">2017-07-17T16:07:05Z</DateUtc></StartTime><FrequencyChanges><FrequencyChange><Frequency dt:dt="r8">3328130</Frequency><Timestamp dt:dt="r8">73673601130</Timestamp><Current dt:dt="…	75.026	2204970	2201470	2204970	2201451	1	right	659832689	07-17-2017	18:07:05	16:07:05	female	70935	37385	-1	37364	106295	70948	-1	70935	412734	404597	-1	404584	20				1	9	18	phaseUPFAce	phaseXPface	4	NM08	1747920	1747620	1747920	1747616	l	1747616	1745887	1747616	1745876	1729
GofDak_1024-768_new	17	3	21	<?xml version="1.0"?>\n<Clock xmlns:dt="urn:schemas-microsoft-com:datatypes"><Description dt:dt="string">E-Prime Primary Realtime Clock</Description><StartTime><Timestamp dt:dt="int">0</Timestamp><DateUtc dt:dt="string">2017-07-17T16:07:05Z</DateUtc></StartTime><FrequencyChanges><FrequencyChange><Frequency dt:dt="r8">3328130</Frequency><Timestamp dt:dt="r8">73673601130</Timestamp><Current dt:dt="…	75.026	2204970	2201470	2204970	2201451	1	right	659832689	07-17-2017	18:07:05	16:07:05	female	70935	37385	-1	37364	106295	70948	-1	70935	412734	404597	-1	404584	20				1	9	18	phaseUPFAce	phaseXPface	5	NM03	1750772	1750472	1750772	1750463	d	1750463	1748926	1750463	1748916	1537
GofDak_1024-768_new	17	3	21	<?xml version="1.0"?>\n<Clock xmlns:dt="urn:schemas-microsoft-com:datatypes"><Description dt:dt="string">E-Prime Primary Realtime Clock</Description><StartTime><Timestamp dt:dt="int">0</Timestamp><DateUtc dt:dt="string">2017-07-17T16:07:05Z</DateUtc></StartTime><FrequencyChanges><FrequencyChange><Frequency dt:dt="r8">3328130</Frequency><Timestamp dt:dt="r8">73673601130</Timestamp><Current dt:dt="…	75.026	2204970	2201470	2204970	2201451	1	right	659832689	07-17-2017	18:07:05	16:07:05	female	70935	37385	-1	37364	106295	70948	-1	70935	412734	404597	-1	404584	20				1	9	18	phaseUPFAce	phaseXPface	6	NF11	1753558	1753258	1753558	1753252	d	1753252	1751725	1753252	1751716	1527
GofDak_1024-768_new	17	3	21	<?xml version="1.0"?>\n<Clock xmlns:dt="urn:schemas-microsoft-com:datatypes"><Description dt:dt="string">E-Prime Primary Realtime Clock</Description><StartTime><Timestamp dt:dt="int">0</Timestamp><DateUtc dt:dt="string">2017-07-17T16:07:05Z</DateUtc></StartTime><FrequencyChanges><FrequencyChange><Frequency dt:dt="r8">3328130</Frequency><Timestamp dt:dt="r8">73673601130</Timestamp><Current dt:dt="…	75.026	2204970	2201470	2204970	2201451	1	right	659832689	07-17-2017	18:07:05	16:07:05	female	70935	37385	-1	37364	106295	70948	-1	70935	412734	404597	-1	404584	20				1	9	18	phaseUPFAce	phaseXPface	7	NF27	1756544	1756244	1756544	1756230	d	1756230	1754698	1756230	1754692	1532
GofDak_1024-768_new	17	3	21	<?xml version="1.0"?>\n<Clock xmlns:dt="urn:schemas-microsoft-com:datatypes"><Description dt:dt="string">E-Prime Primary Realtime Clock</Description><StartTime><Timestamp dt:dt="int">0</Timestamp><DateUtc dt:dt="string">2017-07-17T16:07:05Z</DateUtc></StartTime><FrequencyChanges><FrequencyChange><Frequency dt:dt="r8">3328130</Frequency><Timestamp dt:dt="r8">73673601130</Timestamp><Current dt:dt="…	75.026	2204970	2201470	2204970	2201451	1	right	659832689	07-17-2017	18:07:05	16:07:05	female	70935	37385	-1	37364	106295	70948	-1	70935	412734	404597	-1	404584	20				1	9	18	phaseUPFAce	phaseXPface	8	NF04	1759423	1759123	1759423	1759118	l	1759118	1757603	1759118	1757588	1515
GofDak_1024-768_new	17	3	21	<?xml version="1.0"?>\n<Clock xmlns:dt="urn:schemas-microsoft-com:datatypes"><Description dt:dt="string">E-Prime Primary Realtime Clock</Description><StartTime><Timestamp dt:dt="int">0</Timestamp><DateUtc dt:dt="string">2017-07-17T16:07:05Z</DateUtc></StartTime><FrequencyChanges><FrequencyChange><Frequency dt:dt="r8">3328130</Frequency><Timestamp dt:dt="r8">73673601130</Timestamp><Current dt:dt="…	75.026	2204970	2201470	2204970	2201451	1	right	659832689	07-17-2017	18:07:05	16:07:05	female	70935	37385	-1	37364	106295	70948	-1	70935	412734	404597	-1	404584	20				1	9	18	phaseUPFAce	phaseXPface	9	NF27	1762315	1762015	1762315	1762005	l	1762005	1760482	1762005	1760468	1523
GofDak_1024-768_new	17	3	21	<?xml version="1.0"?>\n<Clock xmlns:dt="urn:schemas-microsoft-com:datatypes"><Description dt:dt="string">E-Prime Primary Realtime Clock</Description><StartTime><Timestamp dt:dt="int">0</Timestamp><DateUtc dt:dt="string">2017-07-17T16:07:05Z</DateUtc></StartTime><FrequencyChanges><FrequencyChange><Frequency dt:dt="r8">3328130</Frequency><Timestamp dt:dt="r8">73673601130</Timestamp><Current dt:dt="…	75.026	2204970	2201470	2204970	2201451	1	right	659832689	07-17-2017	18:07:05	16:07:05	female	70935	37385	-1	37364	106295	70948	-1	70935	412734	404597	-1	404584	20				1	9	18	phaseUPFAce	phaseXPface	10	NF02	1765314	1765014	1765314	1765009	d	1765009	1763375	1765009	1763364	1634
GofDak_1024-768_new	17	3	21	<?xml version="1.0"?>\n<Clock xmlns:dt="urn:schemas-microsoft-com:datatypes"><Description dt:dt="string">E-Prime Primary Realtime Clock</Description><StartTime><Timestamp dt:dt="int">0</Timestamp><DateUtc dt:dt="string">2017-07-17T16:07:05Z</DateUtc></StartTime><FrequencyChanges><FrequencyChange><Frequency dt:dt="r8">3328130</Frequency><Timestamp dt:dt="r8">73673601130</Timestamp><Current dt:dt="…	75.026	2204970	2201470	2204970	2201451	1	right	659832689	07-17-2017	18:07:05	16:07:05	female	70935	37385	-1	37364	106295	70948	-1	70935	412734	404597	-1	404584	20				1	9	18	phaseUPFAce	phaseXPface	11	NF09	1768407	1768107	1768407	1768094	l	1768094	1766374	1768094	1766356	1720
GofDak_1024-768_new	17	3	21	<?xml version="1.0"?>\n<Clock xmlns:dt="urn:schemas-microsoft-com:datatypes"><Description dt:dt="string">E-Prime Primary Realtime Clock</Description><StartTime><Timestamp dt:dt="int">0</Timestamp><DateUtc dt:dt="string">2017-07-17T16:07:05Z</DateUtc></StartTime><FrequencyChanges><FrequencyChange><Frequency dt:dt="r8">3328130</Frequency><Timestamp dt:dt="r8">73673601130</Timestamp><Current dt:dt="…	75.026	2204970	2201470	2204970	2201451	1	right	659832689	07-17-2017	18:07:05	16:07:05	female	70935	37385	-1	37364	106295	70948	-1	70935	412734	404597	-1	404584	20				1	9	18	phaseUPFAce	phaseXPface	12	NM05	1771605	1771305	1771605	1771296	d	1771296	1769626	1771296	1769612	1670
GofDak_1024-768_new	17	3	21	<?xml version="1.0"?>\n<Clock xmlns:dt="urn:schemas-microsoft-com:datatypes"><Description dt:dt="string">E-Prime Primary Realtime Clock</Description><StartTime><Timestamp dt:dt="int">0</Timestamp><DateUtc dt:dt="string">2017-07-17T16:07:05Z</DateUtc></StartTime><FrequencyChanges><FrequencyChange><Frequency dt:dt="r8">3328130</Frequency><Timestamp dt:dt="r8">73673601130</Timestamp><Current dt:dt="…	75.026	2204970	2201470	2204970	2201451	1	right	659832689	07-17-2017	18:07:05	16:07:05	female	70935	37385	-1	37364	106295	70948	-1	70935	412734	404597	-1	404584	20				1	9	18	phaseUPFAce	phaseXPface	13	NF01	1774991	1774691	1774991	1774679	l	1774679	1772732	1774679	1772716	1947
GofDak_1024-768_new	17	3	21	<?xml version="1.0"?>\n<Clock xmlns:dt="urn:schemas-microsoft-com:datatypes"><Description dt:dt="string">E-Prime Primary Realtime Clock</Description><StartTime><Timestamp dt:dt="int">0</Timestamp><DateUtc dt:dt="string">2017-07-17T16:07:05Z</DateUtc></StartTime><FrequencyChanges><FrequencyChange><Frequency dt:dt="r8">3328130</Frequency><Timestamp dt:dt="r8">73673601130</Timestamp><Current dt:dt="…	75.026	2204970	2201470	2204970	2201451	1	right	659832689	07-17-2017	18:07:05	16:07:05	female	70935	37385	-1	37364	106295	70948	-1	70935	412734	404597	-1	404584	20				1	9	18	phaseUPFAce	phaseXPface	14	NF105	1778190	1777890	1778190	1777881	l	1777881	1775931	1777881	1775924	1950
GofDak_1024-768_new	17	3	21	<?xml version="1.0"?>\n<Clock xmlns:dt="urn:schemas-microsoft-com:datatypes"><Description dt:dt="string">E-Prime Primary Realtime Clock</Description><StartTime><Timestamp dt:dt="int">0</Timestamp><DateUtc dt:dt="string">2017-07-17T16:07:05Z</DateUtc></StartTime><FrequencyChanges><FrequencyChange><Frequency dt:dt="r8">3328130</Frequency><Timestamp dt:dt="r8">73673601130</Timestamp><Current dt:dt="…	75.026	2204970	2201470	2204970	2201451	1	right	659832689	07-17-2017	18:07:05	16:07:05	female	70935	37385	-1	37364	106295	70948	-1	70935	412734	404597	-1	404584	20				1	9	18	phaseUPFAce	phaseXPface	15	NM04	1781296	1780996	1781296	1780980	l	1780980	1779289	1780980	1779284	1691
GofDak_1024-768_new	17	3	21	<?xml version="1.0"?>\n<Clock xmlns:dt="urn:schemas-microsoft-com:datatypes"><Description dt:dt="string">E-Prime Primary Realtime Clock</Description><StartTime><Timestamp dt:dt="int">0</Timestamp><DateUtc dt:dt="string">2017-07-17T16:07:05Z</DateUtc></StartTime><FrequencyChanges><FrequencyChange><Frequency dt:dt="r8">3328130</Frequency><Timestamp dt:dt="r8">73673601130</Timestamp><Current dt:dt="…	75.026	2204970	2201470	2204970	2201451	1	right	659832689	07-17-2017	18:07:05	16:07:05	female	70935	37385	-1	37364	106295	70948	-1	70935	412734	404597	-1	404584	20				1	9	18	phaseUPFAce	phaseXPface	16	NM10	1784135	1783835	1784135	1783823	d	1783823	1782262	1783823	1782252	1561
GofDak_1024-768_new	17	3	21	<?xml version="1.0"?>\n<Clock xmlns:dt="urn:schemas-microsoft-com:datatypes"><Description dt:dt="string">E-Prime Primary Realtime Clock</Description><StartTime><Timestamp dt:dt="int">0</Timestamp><DateUtc dt:dt="string">2017-07-17T16:07:05Z</DateUtc></StartTime><FrequencyChanges><FrequencyChange><Frequency dt:dt="r8">3328130</Frequency><Timestamp dt:dt="r8">73673601130</Timestamp><Current dt:dt="…	75.026	2204970	2201470	2204970	2201451	1	right	659832689	07-17-2017	18:07:05	16:07:05	female	70935	37385	-1	37364	106295	70948	-1	70935	412734	404597	-1	404584	20				1	9	18	phaseUPFAce	phaseXPface	17	NF09	1787347	1787047	1787347	1787043	l	1787043	1785181	1787043	1785164	1862
GofDak_1024-768_new	17	3	21	<?xml version="1.0"?>\n<Clock xmlns:dt="urn:schemas-microsoft-com:datatypes"><Description dt:dt="string">E-Prime Primary Realtime Clock</Description><StartTime><Timestamp dt:dt="int">0</Timestamp><DateUtc dt:dt="string">2017-07-17T16:07:05Z</DateUtc></StartTime><FrequencyChanges><FrequencyChange><Frequency dt:dt="r8">3328130</Frequency><Timestamp dt:dt="r8">73673601130</Timestamp><Current dt:dt="…	75.026	2204970	2201470	2204970	2201451	1	right	659832689	07-17-2017	18:07:05	16:07:05	female	70935	37385	-1	37364	106295	70948	-1	70935	412734	404597	-1	404584	20				1	9	18	phaseUPFAce	phaseXPface	18	NF04	1790306	1790006	1790306	1790000	d	1790000	1788406	1790000	1788396	1594
GofDak_1024-768_new	17	3	21	<?xml version="1.0"?>\n<Clock xmlns:dt="urn:schemas-microsoft-com:datatypes"><Description dt:dt="string">E-Prime Primary Realtime Clock</Description><StartTime><Timestamp dt:dt="int">0</Timestamp><DateUtc dt:dt="string">2017-07-17T16:07:05Z</DateUtc></StartTime><FrequencyChanges><FrequencyChange><Frequency dt:dt="r8">3328130</Frequency><Timestamp dt:dt="r8">73673601130</Timestamp><Current dt:dt="…	75.026	2204970	2201470	2204970	2201451	1	right	659832689	07-17-2017	18:07:05	16:07:05	female	70935	37385	-1	37364	106295	70948	-1	70935	412734	404597	-1	404584	20				1	9	18	phaseUPFAce	phaseXPface	19	NM101	1793305	1793005	1793305	1793002	d	1793002	1791365	1793002	1791348	1637
GofDak_1024-768_new	17	3	21	<?xml version="1.0"?>\n<Clock xmlns:dt="urn:schemas-microsoft-com:datatypes"><Description dt:dt="string">E-Prime Primary Realtime Clock</Description><StartTime><Timestamp dt:dt="int">0</Timestamp><DateUtc dt:dt="string">2017-07-17T16:07:05Z</DateUtc></StartTime><FrequencyChanges><FrequencyChange><Frequency dt:dt="r8">3328130</Frequency><Timestamp dt:dt="r8">73673601130</Timestamp><Current dt:dt="…	75.026	2204970	2201470	2204970	2201451	1	right	659832689	07-17-2017	18:07:05	16:07:05	female	70935	37385	-1	37364	106295	70948	-1	70935	412734	404597	-1	404584	20				1	9	18	phaseUPFAce	phaseXPface	20	NM13	1796517	1796217	1796517	1796214	d	1796214	1794511	1796214	1794500	1703
GofDak_1024-768_new	17	3	21	<?xml version="1.0"?>\n<Clock xmlns:dt="urn:schemas-microsoft-com:datatypes"><Description dt:dt="string">E-Prime Primary Realtime Clock</Description><StartTime><Timestamp dt:dt="int">0</Timestamp><DateUtc dt:dt="string">2017-07-17T16:07:05Z</DateUtc></StartTime><FrequencyChanges><FrequencyChange><Frequency dt:dt="r8">3328130</Frequency><Timestamp dt:dt="r8">73673601130</Timestamp><Current dt:dt="…	75.026	2204970	2201470	2204970	2201451	1	right	659832689	07-17-2017	18:07:05	16:07:05	female	70935	37385	-1	37364	106295	70948	-1	70935	412734	404597	-1	404584	21				2	10	19	phaseINVFAce	phaseXPface	1	NM101	1805594	1805294	1805594	1805282	l	1805282	1803641	1805282	1803628	1641
GofDak_1024-768_new	17	3	21	<?xml version="1.0"?>\n<Clock xmlns:dt="urn:schemas-microsoft-com:datatypes"><Description dt:dt="string">E-Prime Primary Realtime Clock</Description><StartTime><Timestamp dt:dt="int">0</Timestamp><DateUtc dt:dt="string">2017-07-17T16:07:05Z</DateUtc></StartTime><FrequencyChanges><FrequencyChange><Frequency dt:dt="r8">3328130</Frequency><Timestamp dt:dt="r8">73673601130</Timestamp><Current dt:dt="…	75.026	2204970	2201470	2204970	2201451	1	right	659832689	07-17-2017	18:07:05	16:07:05	female	70935	37385	-1	37364	106295	70948	-1	70935	412734	404597	-1	404584	21				2	10	19	phaseINVFAce	phaseXPface	2	NF106	1809033	1808733	1809033	1808730	l	1808730	1807120	1808730	1807108	1610
GofDak_1024-768_new	17	3	21	<?xml version="1.0"?>\n<Clock xmlns:dt="urn:schemas-microsoft-com:datatypes"><Description dt:dt="string">E-Prime Primary Realtime Clock</Description><StartTime><Timestamp dt:dt="int">0</Timestamp><DateUtc dt:dt="string">2017-07-17T16:07:05Z</DateUtc></StartTime><FrequencyChanges><FrequencyChange><Frequency dt:dt="r8">3328130</Frequency><Timestamp dt:dt="r8">73673601130</Timestamp><Current dt:dt="…	75.026	2204970	2201470	2204970	2201451	1	right	659832689	07-17-2017	18:07:05	16:07:05	female	70935	37385	-1	37364	106295	70948	-1	70935	412734	404597	-1	404584	21				2	10	19	phaseINVFAce	phaseXPface	3	NM101	1812285	1811985	1812285	1811970	d	1811970	1810026	1811970	1810020	1944
GofDak_1024-768_new	17	3	21	<?xml version="1.0"?>\n<Clock xmlns:dt="urn:schemas-microsoft-com:datatypes"><Description dt:dt="string">E-Prime Primary Realtime Clock</Description><StartTime><Timestamp dt:dt="int">0</Timestamp><DateUtc dt:dt="string">2017-07-17T16:07:05Z</DateUtc></StartTime><FrequencyChanges><FrequencyChange><Frequency dt:dt="r8">3328130</Frequency><Timestamp dt:dt="r8">73673601130</Timestamp><Current dt:dt="…	75.026	2204970	2201470	2204970	2201451	1	right	659832689	07-17-2017	18:07:05	16:07:05	female	70935	37385	-1	37364	106295	70948	-1	70935	412734	404597	-1	404584	21				2	10	19	phaseINVFAce	phaseXPface	4	NM13	1815284	1814984	1815284	1814975	l	1814975	1813398	1814975	1813388	1577
GofDak_1024-768_new	17	3	21	<?xml version="1.0"?>\n<Clock xmlns:dt="urn:schemas-microsoft-com:datatypes"><Description dt:dt="string">E-Prime Primary Realtime Clock</Description><StartTime><Timestamp dt:dt="int">0</Timestamp><DateUtc dt:dt="string">2017-07-17T16:07:05Z</DateUtc></StartTime><FrequencyChanges><FrequencyChange><Frequency dt:dt="r8">3328130</Frequency><Timestamp dt:dt="r8">73673601130</Timestamp><Current dt:dt="…	75.026	2204970	2201470	2204970	2201451	1	right	659832689	07-17-2017	18:07:05	16:07:05	female	70935	37385	-1	37364	106295	70948	-1	70935	412734	404597	-1	404584	21				2	10	19	phaseINVFAce	phaseXPface	5	NM09	1818617	1818317	1818617	1818308	d	1818308	1816437	1818308	1816428	1871
GofDak_1024-768_new	17	3	21	<?xml version="1.0"?>\n<Clock xmlns:dt="urn:schemas-microsoft-com:datatypes"><Description dt:dt="string">E-Prime Primary Realtime Clock</Description><StartTime><Timestamp dt:dt="int">0</Timestamp><DateUtc dt:dt="string">2017-07-17T16:07:05Z</DateUtc></StartTime><FrequencyChanges><FrequencyChange><Frequency dt:dt="r8">3328130</Frequency><Timestamp dt:dt="r8">73673601130</Timestamp><Current dt:dt="…	75.026	2204970	2201470	2204970	2201451	1	right	659832689	07-17-2017	18:07:05	16:07:05	female	70935	37385	-1	37364	106295	70948	-1	70935	412734	404597	-1	404584	21				2	10	19	phaseINVFAce	phaseXPface	6	NF105	1821656	1821356	1821656	1821349	l	1821349	1819783	1821349	1819772	1566
GofDak_1024-768_new	17	3	21	<?xml version="1.0"?>\n<Clock xmlns:dt="urn:schemas-microsoft-com:datatypes"><Description dt:dt="string">E-Prime Primary Realtime Clock</Description><StartTime><Timestamp dt:dt="int">0</Timestamp><DateUtc dt:dt="string">2017-07-17T16:07:05Z</DateUtc></StartTime><FrequencyChanges><FrequencyChange><Frequency dt:dt="r8">3328130</Frequency><Timestamp dt:dt="r8">73673601130</Timestamp><Current dt:dt="…	75.026	2204970	2201470	2204970	2201451	1	right	659832689	07-17-2017	18:07:05	16:07:05	female	70935	37385	-1	37364	106295	70948	-1	70935	412734	404597	-1	404584	21				2	10	19	phaseINVFAce	phaseXPface	7	NF11	1824908	1824608	1824908	1824602	d	1824602	1822729	1824602	1822724	1873
GofDak_1024-768_new	17	3	21	<?xml version="1.0"?>\n<Clock xmlns:dt="urn:schemas-microsoft-com:datatypes"><Description dt:dt="string">E-Prime Primary Realtime Clock</Description><StartTime><Timestamp dt:dt="int">0</Timestamp><DateUtc dt:dt="string">2017-07-17T16:07:05Z</DateUtc></StartTime><FrequencyChanges><FrequencyChange><Frequency dt:dt="r8">3328130</Frequency><Timestamp dt:dt="r8">73673601130</Timestamp><Current dt:dt="…	75.026	2204970	2201470	2204970	2201451	1	right	659832689	07-17-2017	18:07:05	16:07:05	female	70935	37385	-1	37364	106295	70948	-1	70935	412734	404597	-1	404584	21				2	10	19	phaseINVFAce	phaseXPface	8	NF105	1828173	1827873	1828173	1827866	d	1827866	1826047	1827866	1826036	1819
GofDak_1024-768_new	17	3	21	<?xml version="1.0"?>\n<Clock xmlns:dt="urn:schemas-microsoft-com:datatypes"><Description dt:dt="string">E-Prime Primary Realtime Clock</Description><StartTime><Timestamp dt:dt="int">0</Timestamp><DateUtc dt:dt="string">2017-07-17T16:07:05Z</DateUtc></StartTime><FrequencyChanges><FrequencyChange><Frequency dt:dt="r8">3328130</Frequency><Timestamp dt:dt="r8">73673601130</Timestamp><Current dt:dt="…	75.026	2204970	2201470	2204970	2201451	1	right	659832689	07-17-2017	18:07:05	16:07:05	female	70935	37385	-1	37364	106295	70948	-1	70935	412734	404597	-1	404584	21				2	10	19	phaseINVFAce	phaseXPface	9	NF105	1831066	1830766	1831066	1830755	d	1830755	1829193	1830755	1829180	1562
GofDak_1024-768_new	17	3	21	<?xml version="1.0"?>\n<Clock xmlns:dt="urn:schemas-microsoft-com:datatypes"><Description dt:dt="string">E-Prime Primary Realtime Clock</Description><StartTime><Timestamp dt:dt="int">0</Timestamp><DateUtc dt:dt="string">2017-07-17T16:07:05Z</DateUtc></StartTime><FrequencyChanges><FrequencyChange><Frequency dt:dt="r8">3328130</Frequency><Timestamp dt:dt="r8">73673601130</Timestamp><Current dt:dt="…	75.026	2204970	2201470	2204970	2201451	1	right	659832689	07-17-2017	18:07:05	16:07:05	female	70935	37385	-1	37364	106295	70948	-1	70935	412734	404597	-1	404584	21				2	10	19	phaseINVFAce	phaseXPface	10	NM09	1833998	1833698	1833998	1833683	l	1833683	1832125	1833683	1832116	1558
GofDak_1024-768_new	17	3	21	<?xml version="1.0"?>\n<Clock xmlns:dt="urn:schemas-microsoft-com:datatypes"><Description dt:dt="string">E-Prime Primary Realtime Clock</Description><StartTime><Timestamp dt:dt="int">0</Timestamp><DateUtc dt:dt="string">2017-07-17T16:07:05Z</DateUtc></StartTime><FrequencyChanges><FrequencyChange><Frequency dt:dt="r8">3328130</Frequency><Timestamp dt:dt="r8">73673601130</Timestamp><Current dt:dt="…	75.026	2204970	2201470	2204970	2201451	1	right	659832689	07-17-2017	18:07:05	16:07:05	female	70935	37385	-1	37364	106295	70948	-1	70935	412734	404597	-1	404584	21				2	10	19	phaseINVFAce	phaseXPface	11	NF01	1836997	1836697	1836997	1836686	l	1836686	1835124	1836686	1835108	1562
GofDak_1024-768_new	17	3	21	<?xml version="1.0"?>\n<Clock xmlns:dt="urn:schemas-microsoft-com:datatypes"><Description dt:dt="string">E-Prime Primary Realtime Clock</Description><StartTime><Timestamp dt:dt="int">0</Timestamp><DateUtc dt:dt="string">2017-07-17T16:07:05Z</DateUtc></StartTime><FrequencyChanges><FrequencyChange><Frequency dt:dt="r8">3328130</Frequency><Timestamp dt:dt="r8">73673601130</Timestamp><Current dt:dt="…	75.026	2204970	2201470	2204970	2201451	1	right	659832689	07-17-2017	18:07:05	16:07:05	female	70935	37385	-1	37364	106295	70948	-1	70935	412734	404597	-1	404584	21				2	10	19	phaseINVFAce	phaseXPface	12	NM13	1839996	1839696	1839996	1839689	d	1839689	1838083	1839689	1838076	1606
GofDak_1024-768_new	17	3	21	<?xml version="1.0"?>\n<Clock xmlns:dt="urn:schemas-microsoft-com:datatypes"><Description dt:dt="string">E-Prime Primary Realtime Clock</Description><StartTime><Timestamp dt:dt="int">0</Timestamp><DateUtc dt:dt="string">2017-07-17T16:07:05Z</DateUtc></StartTime><FrequencyChanges><FrequencyChange><Frequency dt:dt="r8">3328130</Frequency><Timestamp dt:dt="r8">73673601130</Timestamp><Current dt:dt="…	75.026	2204970	2201470	2204970	2201451	1	right	659832689	07-17-2017	18:07:05	16:07:05	female	70935	37385	-1	37364	106295	70948	-1	70935	412734	404597	-1	404584	21				2	10	19	phaseINVFAce	phaseXPface	13	NM05	1843382	1843082	1843382	1843068	d	1843068	1841202	1843068	1841188	1866
GofDak_1024-768_new	17	3	21	<?xml version="1.0"?>\n<Clock xmlns:dt="urn:schemas-microsoft-com:datatypes"><Description dt:dt="string">E-Prime Primary Realtime Clock</Description><StartTime><Timestamp dt:dt="int">0</Timestamp><DateUtc dt:dt="string">2017-07-17T16:07:05Z</DateUtc></StartTime><FrequencyChanges><FrequencyChange><Frequency dt:dt="r8">3328130</Frequency><Timestamp dt:dt="r8">73673601130</Timestamp><Current dt:dt="…	75.026	2204970	2201470	2204970	2201451	1	right	659832689	07-17-2017	18:07:05	16:07:05	female	70935	37385	-1	37364	106295	70948	-1	70935	412734	404597	-1	404584	21				2	10	19	phaseINVFAce	phaseXPface	14	NF27	1846767	1846467	1846767	1846459	d	1846459	1844535	1846459	1844524	1924
GofDak_1024-768_new	17	3	21	<?xml version="1.0"?>\n<Clock xmlns:dt="urn:schemas-microsoft-com:datatypes"><Description dt:dt="string">E-Prime Primary Realtime Clock</Description><StartTime><Timestamp dt:dt="int">0</Timestamp><DateUtc dt:dt="string">2017-07-17T16:07:05Z</DateUtc></StartTime><FrequencyChanges><FrequencyChange><Frequency dt:dt="r8">3328130</Frequency><Timestamp dt:dt="r8">73673601130</Timestamp><Current dt:dt="…	75.026	2204970	2201470	2204970	2201451	1	right	659832689	07-17-2017	18:07:05	16:07:05	female	70935	37385	-1	37364	106295	70948	-1	70935	412734	404597	-1	404584	21				2	10	19	phaseINVFAce	phaseXPface	15	NM09	1850353	1850053	1850353	1850045	l	1850045	1848147	1850045	1848132	1898
GofDak_1024-768_new	17	3	21	<?xml version="1.0"?>\n<Clock xmlns:dt="urn:schemas-microsoft-com:datatypes"><Description dt:dt="string">E-Prime Primary Realtime Clock</Description><StartTime><Timestamp dt:dt="int">0</Timestamp><DateUtc dt:dt="string">2017-07-17T16:07:05Z</DateUtc></StartTime><FrequencyChanges><FrequencyChange><Frequency dt:dt="r8">3328130</Frequency><Timestamp dt:dt="r8">73673601130</Timestamp><Current dt:dt="…	75.026	2204970	2201470	2204970	2201451	1	right	659832689	07-17-2017	18:07:05	16:07:05	female	70935	37385	-1	37364	106295	70948	-1	70935	412734	404597	-1	404584	21				2	10	19	phaseINVFAce	phaseXPface	16	NM04	1854085	1853785	1854085	1853782	d	1853782	1851852	1853782	1851836	1930
GofDak_1024-768_new	17	3	21	<?xml version="1.0"?>\n<Clock xmlns:dt="urn:schemas-microsoft-com:datatypes"><Description dt:dt="string">E-Prime Primary Realtime Clock</Description><StartTime><Timestamp dt:dt="int">0</Timestamp><DateUtc dt:dt="string">2017-07-17T16:07:05Z</DateUtc></StartTime><FrequencyChanges><FrequencyChange><Frequency dt:dt="r8">3328130</Frequency><Timestamp dt:dt="r8">73673601130</Timestamp><Current dt:dt="…	75.026	2204970	2201470	2204970	2201451	1	right	659832689	07-17-2017	18:07:05	16:07:05	female	70935	37385	-1	37364	106295	70948	-1	70935	412734	404597	-1	404584	21				2	10	19	phaseINVFAce	phaseXPface	17	NM09	1857817	1857517	1857817	1857513	l	1857513	1855544	1857513	1855532	1969
GofDak_1024-768_new	17	3	21	<?xml version="1.0"?>\n<Clock xmlns:dt="urn:schemas-microsoft-com:datatypes"><Description dt:dt="string">E-Prime Primary Realtime Clock</Description><StartTime><Timestamp dt:dt="int">0</Timestamp><DateUtc dt:dt="string">2017-07-17T16:07:05Z</DateUtc></StartTime><FrequencyChanges><FrequencyChange><Frequency dt:dt="r8">3328130</Frequency><Timestamp dt:dt="r8">73673601130</Timestamp><Current dt:dt="…	75.026	2204970	2201470	2204970	2201451	1	right	659832689	07-17-2017	18:07:05	16:07:05	female	70935	37385	-1	37364	106295	70948	-1	70935	412734	404597	-1	404584	21				2	10	19	phaseINVFAce	phaseXPface	18	NM03	1860669	1860369	1860669	1860358	l	1860358	1858850	1860358	1858836	1508
GofDak_1024-768_new	17	3	21	<?xml version="1.0"?>\n<Clock xmlns:dt="urn:schemas-microsoft-com:datatypes"><Description dt:dt="string">E-Prime Primary Realtime Clock</Description><StartTime><Timestamp dt:dt="int">0</Timestamp><DateUtc dt:dt="string">2017-07-17T16:07:05Z</DateUtc></StartTime><FrequencyChanges><FrequencyChange><Frequency dt:dt="r8">3328130</Frequency><Timestamp dt:dt="r8">73673601130</Timestamp><Current dt:dt="…	75.026	2204970	2201470	2204970	2201451	1	right	659832689	07-17-2017	18:07:05	16:07:05	female	70935	37385	-1	37364	106295	70948	-1	70935	412734	404597	-1	404584	21				2	10	19	phaseINVFAce	phaseXPface	19	NF01	1863855	1863555	1863855	1863546	d	1863546	1861729	1863546	1861716	1817
GofDak_1024-768_new	17	3	21	<?xml version="1.0"?>\n<Clock xmlns:dt="urn:schemas-microsoft-com:datatypes"><Description dt:dt="string">E-Prime Primary Realtime Clock</Description><StartTime><Timestamp dt:dt="int">0</Timestamp><DateUtc dt:dt="string">2017-07-17T16:07:05Z</DateUtc></StartTime><FrequencyChanges><FrequencyChange><Frequency dt:dt="r8">3328130</Frequency><Timestamp dt:dt="r8">73673601130</Timestamp><Current dt:dt="…	75.026	2204970	2201470	2204970	2201451	1	right	659832689	07-17-2017	18:07:05	16:07:05	female	70935	37385	-1	37364	106295	70948	-1	70935	412734	404597	-1	404584	21				2	10	19	phaseINVFAce	phaseXPface	20	NM13	1866921	1866621	1866921	1866610	l	1866610	1864795	1866610	1864780	1815
GofDak_1024-768_new	17	3	21	<?xml version="1.0"?>\n<Clock xmlns:dt="urn:schemas-microsoft-com:datatypes"><Description dt:dt="string">E-Prime Primary Realtime Clock</Description><StartTime><Timestamp dt:dt="int">0</Timestamp><DateUtc dt:dt="string">2017-07-17T16:07:05Z</DateUtc></StartTime><FrequencyChanges><FrequencyChange><Frequency dt:dt="r8">3328130</Frequency><Timestamp dt:dt="r8">73673601130</Timestamp><Current dt:dt="…	75.026	2204970	2201470	2204970	2201451	1	right	659832689	07-17-2017	18:07:05	16:07:05	female	70935	37385	-1	37364	106295	70948	-1	70935	412734	404597	-1	404584	22				1	10	20	phaseUPFAce	phaseXPface	1	NF01	1870546	1870246	1870546	1870236	l	1870236	1868273	1870236	1868260	1963
GofDak_1024-768_new	17	3	21	<?xml version="1.0"?>\n<Clock xmlns:dt="urn:schemas-microsoft-com:datatypes"><Description dt:dt="string">E-Prime Primary Realtime Clock</Description><StartTime><Timestamp dt:dt="int">0</Timestamp><DateUtc dt:dt="string">2017-07-17T16:07:05Z</DateUtc></StartTime><FrequencyChanges><FrequencyChange><Frequency dt:dt="r8">3328130</Frequency><Timestamp dt:dt="r8">73673601130</Timestamp><Current dt:dt="…	75.026	2204970	2201470	2204970	2201451	1	right	659832689	07-17-2017	18:07:05	16:07:05	female	70935	37385	-1	37364	106295	70948	-1	70935	412734	404597	-1	404584	22				1	10	20	phaseUPFAce	phaseXPface	2	NF109	1873692	1873392	1873692	1873378	l	1873378	1871699	1873378	1871684	1679
GofDak_1024-768_new	17	3	21	<?xml version="1.0"?>\n<Clock xmlns:dt="urn:schemas-microsoft-com:datatypes"><Description dt:dt="string">E-Prime Primary Realtime Clock</Description><StartTime><Timestamp dt:dt="int">0</Timestamp><DateUtc dt:dt="string">2017-07-17T16:07:05Z</DateUtc></StartTime><FrequencyChanges><FrequencyChange><Frequency dt:dt="r8">3328130</Frequency><Timestamp dt:dt="r8">73673601130</Timestamp><Current dt:dt="…	75.026	2204970	2201470	2204970	2201451	1	right	659832689	07-17-2017	18:07:05	16:07:05	female	70935	37385	-1	37364	106295	70948	-1	70935	412734	404597	-1	404584	22				1	10	20	phaseUPFAce	phaseXPface	3	NF106	1876557	1876257	1876557	1876251	d	1876251	1874658	1876251	1874644	1593
GofDak_1024-768_new	17	3	21	<?xml version="1.0"?>\n<Clock xmlns:dt="urn:schemas-microsoft-com:datatypes"><Description dt:dt="string">E-Prime Primary Realtime Clock</Description><StartTime><Timestamp dt:dt="int">0</Timestamp><DateUtc dt:dt="string">2017-07-17T16:07:05Z</DateUtc></StartTime><FrequencyChanges><FrequencyChange><Frequency dt:dt="r8">3328130</Frequency><Timestamp dt:dt="r8">73673601130</Timestamp><Current dt:dt="…	75.026	2204970	2201470	2204970	2201451	1	right	659832689	07-17-2017	18:07:05	16:07:05	female	70935	37385	-1	37364	106295	70948	-1	70935	412734	404597	-1	404584	22				1	10	20	phaseUPFAce	phaseXPface	4	NM03	1879543	1879243	1879543	1879232	l	1879232	1877617	1879232	1877612	1615
GofDak_1024-768_new	17	3	21	<?xml version="1.0"?>\n<Clock xmlns:dt="urn:schemas-microsoft-com:datatypes"><Description dt:dt="string">E-Prime Primary Realtime Clock</Description><StartTime><Timestamp dt:dt="int">0</Timestamp><DateUtc dt:dt="string">2017-07-17T16:07:05Z</DateUtc></StartTime><FrequencyChanges><FrequencyChange><Frequency dt:dt="r8">3328130</Frequency><Timestamp dt:dt="r8">73673601130</Timestamp><Current dt:dt="…	75.026	2204970	2201470	2204970	2201451	1	right	659832689	07-17-2017	18:07:05	16:07:05	female	70935	37385	-1	37364	106295	70948	-1	70935	412734	404597	-1	404584	22				1	10	20	phaseUPFAce	phaseXPface	5	NM02	1883209	1882909	1883209	1882897	l	1882897	1880989	1882897	1880980	1908
GofDak_1024-768_new	17	3	21	<?xml version="1.0"?>\n<Clock xmlns:dt="urn:schemas-microsoft-com:datatypes"><Description dt:dt="string">E-Prime Primary Realtime Clock</Description><StartTime><Timestamp dt:dt="int">0</Timestamp><DateUtc dt:dt="string">2017-07-17T16:07:05Z</DateUtc></StartTime><FrequencyChanges><FrequencyChange><Frequency dt:dt="r8">3328130</Frequency><Timestamp dt:dt="r8">73673601130</Timestamp><Current dt:dt="…	75.026	2204970	2201470	2204970	2201451	1	right	659832689	07-17-2017	18:07:05	16:07:05	female	70935	37385	-1	37364	106295	70948	-1	70935	412734	404597	-1	404584	22				1	10	20	phaseUPFAce	phaseXPface	6	NF06	1886074	1885774	1886074	1885759	l	1885759	1884201	1885759	1884188	1558
GofDak_1024-768_new	17	3	21	<?xml version="1.0"?>\n<Clock xmlns:dt="urn:schemas-microsoft-com:datatypes"><Description dt:dt="string">E-Prime Primary Realtime Clock</Description><StartTime><Timestamp dt:dt="int">0</Timestamp><DateUtc dt:dt="string">2017-07-17T16:07:05Z</DateUtc></StartTime><FrequencyChanges><FrequencyChange><Frequency dt:dt="r8">3328130</Frequency><Timestamp dt:dt="r8">73673601130</Timestamp><Current dt:dt="…	75.026	2204970	2201470	2204970	2201451	1	right	659832689	07-17-2017	18:07:05	16:07:05	female	70935	37385	-1	37364	106295	70948	-1	70935	412734	404597	-1	404584	22				1	10	20	phaseUPFAce	phaseXPface	7	NF105	1889207	1888907	1889207	1888895	d	1888895	1887134	1888895	1887124	1761
GofDak_1024-768_new	17	3	21	<?xml version="1.0"?>\n<Clock xmlns:dt="urn:schemas-microsoft-com:datatypes"><Description dt:dt="string">E-Prime Primary Realtime Clock</Description><StartTime><Timestamp dt:dt="int">0</Timestamp><DateUtc dt:dt="string">2017-07-17T16:07:05Z</DateUtc></StartTime><FrequencyChanges><FrequencyChange><Frequency dt:dt="r8">3328130</Frequency><Timestamp dt:dt="r8">73673601130</Timestamp><Current dt:dt="…	75.026	2204970	2201470	2204970	2201451	1	right	659832689	07-17-2017	18:07:05	16:07:05	female	70935	37385	-1	37364	106295	70948	-1	70935	412734	404597	-1	404584	22				1	10	20	phaseUPFAce	phaseXPface	8	NM04	1892206	1891906	1892206	1891897	d	1891897	1890199	1891897	1890188	1698
GofDak_1024-768_new	17	3	21	<?xml version="1.0"?>\n<Clock xmlns:dt="urn:schemas-microsoft-com:datatypes"><Description dt:dt="string">E-Prime Primary Realtime Clock</Description><StartTime><Timestamp dt:dt="int">0</Timestamp><DateUtc dt:dt="string">2017-07-17T16:07:05Z</DateUtc></StartTime><FrequencyChanges><FrequencyChange><Frequency dt:dt="r8">3328130</Frequency><Timestamp dt:dt="r8">73673601130</Timestamp><Current dt:dt="…	75.026	2204970	2201470	2204970	2201451	1	right	659832689	07-17-2017	18:07:05	16:07:05	female	70935	37385	-1	37364	106295	70948	-1	70935	412734	404597	-1	404584	22				1	10	20	phaseUPFAce	phaseXPface	9	NF27	1895218	1894918	1895218	1894905	d	1894905	1893212	1894905	1893196	1693
GofDak_1024-768_new	17	3	21	<?xml version="1.0"?>\n<Clock xmlns:dt="urn:schemas-microsoft-com:datatypes"><Description dt:dt="string">E-Prime Primary Realtime Clock</Description><StartTime><Timestamp dt:dt="int">0</Timestamp><DateUtc dt:dt="string">2017-07-17T16:07:05Z</DateUtc></StartTime><FrequencyChanges><FrequencyChange><Frequency dt:dt="r8">3328130</Frequency><Timestamp dt:dt="r8">73673601130</Timestamp><Current dt:dt="…	75.026	2204970	2201470	2204970	2201451	1	right	659832689	07-17-2017	18:07:05	16:07:05	female	70935	37385	-1	37364	106295	70948	-1	70935	412734	404597	-1	404584	22				1	10	20	phaseUPFAce	phaseXPface	10	NF109	1898310	1898010	1898310	1898000	l	1898000	1896277	1898000	1896260	1723
GofDak_1024-768_new	17	3	21	<?xml version="1.0"?>\n<Clock xmlns:dt="urn:schemas-microsoft-com:datatypes"><Description dt:dt="string">E-Prime Primary Realtime Clock</Description><StartTime><Timestamp dt:dt="int">0</Timestamp><DateUtc dt:dt="string">2017-07-17T16:07:05Z</DateUtc></StartTime><FrequencyChanges><FrequencyChange><Frequency dt:dt="r8">3328130</Frequency><Timestamp dt:dt="r8">73673601130</Timestamp><Current dt:dt="…	75.026	2204970	2201470	2204970	2201451	1	right	659832689	07-17-2017	18:07:05	16:07:05	female	70935	37385	-1	37364	106295	70948	-1	70935	412734	404597	-1	404584	22				1	10	20	phaseUPFAce	phaseXPface	11	NM10	1901163	1900863	1901163	1900850	l	1900850	1899330	1900850	1899316	1520
GofDak_1024-768_new	17	3	21	<?xml version="1.0"?>\n<Clock xmlns:dt="urn:schemas-microsoft-com:datatypes"><Description dt:dt="string">E-Prime Primary Realtime Clock</Description><StartTime><Timestamp dt:dt="int">0</Timestamp><DateUtc dt:dt="string">2017-07-17T16:07:05Z</DateUtc></StartTime><FrequencyChanges><FrequencyChange><Frequency dt:dt="r8">3328130</Frequency><Timestamp dt:dt="r8">73673601130</Timestamp><Current dt:dt="…	75.026	2204970	2201470	2204970	2201451	1	right	659832689	07-17-2017	18:07:05	16:07:05	female	70935	37385	-1	37364	106295	70948	-1	70935	412734	404597	-1	404584	22				1	10	20	phaseUPFAce	phaseXPface	12	NF02	1904548	1904248	1904548	1904238	d	1904238	1902302	1904238	1902292	1936
GofDak_1024-768_new	17	3	21	<?xml version="1.0"?>\n<Clock xmlns:dt="urn:schemas-microsoft-com:datatypes"><Description dt:dt="string">E-Prime Primary Realtime Clock</Description><StartTime><Timestamp dt:dt="int">0</Timestamp><DateUtc dt:dt="string">2017-07-17T16:07:05Z</DateUtc></StartTime><FrequencyChanges><FrequencyChange><Frequency dt:dt="r8">3328130</Frequency><Timestamp dt:dt="r8">73673601130</Timestamp><Current dt:dt="…	75.026	2204970	2201470	2204970	2201451	1	right	659832689	07-17-2017	18:07:05	16:07:05	female	70935	37385	-1	37364	106295	70948	-1	70935	412734	404597	-1	404584	22				1	10	20	phaseUPFAce	phaseXPface	13	NF105	1907614	1907314	1907614	1907311	d	1907311	1905808	1907311	1905796	1503
GofDak_1024-768_new	17	3	21	<?xml version="1.0"?>\n<Clock xmlns:dt="urn:schemas-microsoft-com:datatypes"><Description dt:dt="string">E-Prime Primary Realtime Clock</Description><StartTime><Timestamp dt:dt="int">0</Timestamp><DateUtc dt:dt="string">2017-07-17T16:07:05Z</DateUtc></StartTime><FrequencyChanges><FrequencyChange><Frequency dt:dt="r8">3328130</Frequency><Timestamp dt:dt="r8">73673601130</Timestamp><Current dt:dt="…	75.026	2204970	2201470	2204970	2201451	1	right	659832689	07-17-2017	18:07:05	16:07:05	female	70935	37385	-1	37364	106295	70948	-1	70935	412734	404597	-1	404584	22				1	10	20	phaseUPFAce	phaseXPface	14	NF106	1910626	1910326	1910626	1910315	l	1910315	1908620	1910315	1908604	1695
GofDak_1024-768_new	17	3	21	<?xml version="1.0"?>\n<Clock xmlns:dt="urn:schemas-microsoft-com:datatypes"><Description dt:dt="string">E-Prime Primary Realtime Clock</Description><StartTime><Timestamp dt:dt="int">0</Timestamp><DateUtc dt:dt="string">2017-07-17T16:07:05Z</DateUtc></StartTime><FrequencyChanges><FrequencyChange><Frequency dt:dt="r8">3328130</Frequency><Timestamp dt:dt="r8">73673601130</Timestamp><Current dt:dt="…	75.026	2204970	2201470	2204970	2201451	1	right	659832689	07-17-2017	18:07:05	16:07:05	female	70935	37385	-1	37364	106295	70948	-1	70935	412734	404597	-1	404584	22				1	10	20	phaseUPFAce	phaseXPface	15	NF109	1913519	1913219	1913519	1913209	l	1913209	1911699	1913209	1911684	1510
GofDak_1024-768_new	17	3	21	<?xml version="1.0"?>\n<Clock xmlns:dt="urn:schemas-microsoft-com:datatypes"><Description dt:dt="string">E-Prime Primary Realtime Clock</Description><StartTime><Timestamp dt:dt="int">0</Timestamp><DateUtc dt:dt="string">2017-07-17T16:07:05Z</DateUtc></StartTime><FrequencyChanges><FrequencyChange><Frequency dt:dt="r8">3328130</Frequency><Timestamp dt:dt="r8">73673601130</Timestamp><Current dt:dt="…	75.026	2204970	2201470	2204970	2201451	1	right	659832689	07-17-2017	18:07:05	16:07:05	female	70935	37385	-1	37364	106295	70948	-1	70935	412734	404597	-1	404584	22				1	10	20	phaseUPFAce	phaseXPface	16	NF106	1916544	1916244	1916544	1916234	d	1916234	1914671	1916234	1914660	1563
GofDak_1024-768_new	17	3	21	<?xml version="1.0"?>\n<Clock xmlns:dt="urn:schemas-microsoft-com:datatypes"><Description dt:dt="string">E-Prime Primary Realtime Clock</Description><StartTime><Timestamp dt:dt="int">0</Timestamp><DateUtc dt:dt="string">2017-07-17T16:07:05Z</DateUtc></StartTime><FrequencyChanges><FrequencyChange><Frequency dt:dt="r8">3328130</Frequency><Timestamp dt:dt="r8">73673601130</Timestamp><Current dt:dt="…	75.026	2204970	2201470	2204970	2201451	1	right	659832689	07-17-2017	18:07:05	16:07:05	female	70935	37385	-1	37364	106295	70948	-1	70935	412734	404597	-1	404584	22				1	10	20	phaseUPFAce	phaseXPface	17	NM21	1919450	1919150	1919450	1919143	l	1919143	1917484	1919143	1917468	1659
GofDak_1024-768_new	17	3	21	<?xml version="1.0"?>\n<Clock xmlns:dt="urn:schemas-microsoft-com:datatypes"><Description dt:dt="string">E-Prime Primary Realtime Clock</Description><StartTime><Timestamp dt:dt="int">0</Timestamp><DateUtc dt:dt="string">2017-07-17T16:07:05Z</DateUtc></StartTime><FrequencyChanges><FrequencyChange><Frequency dt:dt="r8">3328130</Frequency><Timestamp dt:dt="r8">73673601130</Timestamp><Current dt:dt="…	75.026	2204970	2201470	2204970	2201451	1	right	659832689	07-17-2017	18:07:05	16:07:05	female	70935	37385	-1	37364	106295	70948	-1	70935	412734	404597	-1	404584	22				1	10	20	phaseUPFAce	phaseXPface	18	NF106	1922715	1922415	1922715	1922409	d	1922409	1920829	1922409	1920812	1580
GofDak_1024-768_new	17	3	21	<?xml version="1.0"?>\n<Clock xmlns:dt="urn:schemas-microsoft-com:datatypes"><Description dt:dt="string">E-Prime Primary Realtime Clock</Description><StartTime><Timestamp dt:dt="int">0</Timestamp><DateUtc dt:dt="string">2017-07-17T16:07:05Z</DateUtc></StartTime><FrequencyChanges><FrequencyChange><Frequency dt:dt="r8">3328130</Frequency><Timestamp dt:dt="r8">73673601130</Timestamp><Current dt:dt="…	75.026	2204970	2201470	2204970	2201451	1	right	659832689	07-17-2017	18:07:05	16:07:05	female	70935	37385	-1	37364	106295	70948	-1	70935	412734	404597	-1	404584	22				1	10	20	phaseUPFAce	phaseXPface	19	NF27	1926221	1925921	1926221	1925909	d	1925909	1923948	1925909	1923940	1961
GofDak_1024-768_new	17	3	21	<?xml version="1.0"?>\n<Clock xmlns:dt="urn:schemas-microsoft-com:datatypes"><Description dt:dt="string">E-Prime Primary Realtime Clock</Description><StartTime><Timestamp dt:dt="int">0</Timestamp><DateUtc dt:dt="string">2017-07-17T16:07:05Z</DateUtc></StartTime><FrequencyChanges><FrequencyChange><Frequency dt:dt="r8">3328130</Frequency><Timestamp dt:dt="r8">73673601130</Timestamp><Current dt:dt="…	75.026	2204970	2201470	2204970	2201451	1	right	659832689	07-17-2017	18:07:05	16:07:05	female	70935	37385	-1	37364	106295	70948	-1	70935	412734	404597	-1	404584	22				1	10	20	phaseUPFAce	phaseXPface	20	NF27	1929300	1929000	1929300	1928991	l	1928991	1927480	1928991	1927468	1511
GofDak_1024-768_new	17	3	21	<?xml version="1.0"?>\n<Clock xmlns:dt="urn:schemas-microsoft-com:datatypes"><Description dt:dt="string">E-Prime Primary Realtime Clock</Description><StartTime><Timestamp dt:dt="int">0</Timestamp><DateUtc dt:dt="string">2017-07-17T16:07:05Z</DateUtc></StartTime><FrequencyChanges><FrequencyChange><Frequency dt:dt="r8">3328130</Frequency><Timestamp dt:dt="r8">73673601130</Timestamp><Current dt:dt="…	75.026	2204970	2201470	2204970	2201451	1	right	659832689	07-17-2017	18:07:05	16:07:05	female	70935	37385	-1	37364	106295	70948	-1	70935	412734	404597	-1	404584	23				2	11	21	phaseINVFAce	phaseXPface	1	NM21	1932566	1932266	1932566	1932261	l	1932261	1930400	1932261	1930388	1861
GofDak_1024-768_new	17	3	21	<?xml version="1.0"?>\n<Clock xmlns:dt="urn:schemas-microsoft-com:datatypes"><Description dt:dt="string">E-Prime Primary Realtime Clock</Description><StartTime><Timestamp dt:dt="int">0</Timestamp><DateUtc dt:dt="string">2017-07-17T16:07:05Z</DateUtc></StartTime><FrequencyChanges><FrequencyChange><Frequency dt:dt="r8">3328130</Frequency><Timestamp dt:dt="r8">73673601130</Timestamp><Current dt:dt="…	75.026	2204970	2201470	2204970	2201451	1	right	659832689	07-17-2017	18:07:05	16:07:05	female	70935	37385	-1	37364	106295	70948	-1	70935	412734	404597	-1	404584	23				2	11	21	phaseINVFAce	phaseXPface	2	NF106	1936098	1935798	1936098	1935788	d	1935788	1933865	1935788	1933852	1923
GofDak_1024-768_new	17	3	21	<?xml version="1.0"?>\n<Clock xmlns:dt="urn:schemas-microsoft-com:datatypes"><Description dt:dt="string">E-Prime Primary Realtime Clock</Description><StartTime><Timestamp dt:dt="int">0</Timestamp><DateUtc dt:dt="string">2017-07-17T16:07:05Z</DateUtc></StartTime><FrequencyChanges><FrequencyChange><Frequency dt:dt="r8">3328130</Frequency><Timestamp dt:dt="r8">73673601130</Timestamp><Current dt:dt="…	75.026	2204970	2201470	2204970	2201451	1	right	659832689	07-17-2017	18:07:05	16:07:05	female	70935	37385	-1	37364	106295	70948	-1	70935	412734	404597	-1	404584	23				2	11	21	phaseINVFAce	phaseXPface	3	NF27	1939550	1939250	1939550	1939247	l	1939247	1937517	1939247	1937500	1730
GofDak_1024-768_new	17	3	21	<?xml version="1.0"?>\n<Clock xmlns:dt="urn:schemas-microsoft-com:datatypes"><Description dt:dt="string">E-Prime Primary Realtime Clock</Description><StartTime><Timestamp dt:dt="int">0</Timestamp><DateUtc dt:dt="string">2017-07-17T16:07:05Z</DateUtc></StartTime><FrequencyChanges><FrequencyChange><Frequency dt:dt="r8">3328130</Frequency><Timestamp dt:dt="r8">73673601130</Timestamp><Current dt:dt="…	75.026	2204970	2201470	2204970	2201451	1	right	659832689	07-17-2017	18:07:05	16:07:05	female	70935	37385	-1	37364	106295	70948	-1	70935	412734	404597	-1	404584	23				2	11	21	phaseINVFAce	phaseXPface	4	NM08	1942656	1942356	1942656	1942351	d	1942351	1940729	1942351	1940716	1622
GofDak_1024-768_new	17	3	21	<?xml version="1.0"?>\n<Clock xmlns:dt="urn:schemas-microsoft-com:datatypes"><Description dt:dt="string">E-Prime Primary Realtime Clock</Description><StartTime><Timestamp dt:dt="int">0</Timestamp><DateUtc dt:dt="string">2017-07-17T16:07:05Z</DateUtc></StartTime><FrequencyChanges><FrequencyChange><Frequency dt:dt="r8">3328130</Frequency><Timestamp dt:dt="r8">73673601130</Timestamp><Current dt:dt="…	75.026	2204970	2201470	2204970	2201451	1	right	659832689	07-17-2017	18:07:05	16:07:05	female	70935	37385	-1	37364	106295	70948	-1	70935	412734	404597	-1	404584	23				2	11	21	phaseINVFAce	phaseXPface	5	NF106	1945761	1945461	1945761	1945448	l	1945448	1943835	1945448	1943820	1613
GofDak_1024-768_new	17	3	21	<?xml version="1.0"?>\n<Clock xmlns:dt="urn:schemas-microsoft-com:datatypes"><Description dt:dt="string">E-Prime Primary Realtime Clock</Description><StartTime><Timestamp dt:dt="int">0</Timestamp><DateUtc dt:dt="string">2017-07-17T16:07:05Z</DateUtc></StartTime><FrequencyChanges><FrequencyChange><Frequency dt:dt="r8">3328130</Frequency><Timestamp dt:dt="r8">73673601130</Timestamp><Current dt:dt="…	75.026	2204970	2201470	2204970	2201451	1	right	659832689	07-17-2017	18:07:05	16:07:05	female	70935	37385	-1	37364	106295	70948	-1	70935	412734	404597	-1	404584	23				2	11	21	phaseINVFAce	phaseXPface	6	NM10	1948667	1948367	1948667	1948356	l	1948356	1946794	1948356	1946788	1562
GofDak_1024-768_new	17	3	21	<?xml version="1.0"?>\n<Clock xmlns:dt="urn:schemas-microsoft-com:datatypes"><Description dt:dt="string">E-Prime Primary Realtime Clock</Description><StartTime><Timestamp dt:dt="int">0</Timestamp><DateUtc dt:dt="string">2017-07-17T16:07:05Z</DateUtc></StartTime><FrequencyChanges><FrequencyChange><Frequency dt:dt="r8">3328130</Frequency><Timestamp dt:dt="r8">73673601130</Timestamp><Current dt:dt="…	75.026	2204970	2201470	2204970	2201451	1	right	659832689	07-17-2017	18:07:05	16:07:05	female	70935	37385	-1	37364	106295	70948	-1	70935	412734	404597	-1	404584	23				2	11	21	phaseINVFAce	phaseXPface	7	NF109	1951479	1951179	1951479	1951169	d	1951169	1949660	1951169	1949652	1509
GofDak_1024-768_new	17	3	21	<?xml version="1.0"?>\n<Clock xmlns:dt="urn:schemas-microsoft-com:datatypes"><Description dt:dt="string">E-Prime Primary Realtime Clock</Description><StartTime><Timestamp dt:dt="int">0</Timestamp><DateUtc dt:dt="string">2017-07-17T16:07:05Z</DateUtc></StartTime><FrequencyChanges><FrequencyChange><Frequency dt:dt="r8">3328130</Frequency><Timestamp dt:dt="r8">73673601130</Timestamp><Current dt:dt="…	75.026	2204970	2201470	2204970	2201451	1	right	659832689	07-17-2017	18:07:05	16:07:05	female	70935	37385	-1	37364	106295	70948	-1	70935	412734	404597	-1	404584	23				2	11	21	phaseINVFAce	phaseXPface	8	NM05	1954812	1954512	1954812	1954497	d	1954497	1952713	1954497	1952708	1784
GofDak_1024-768_new	17	3	21	<?xml version="1.0"?>\n<Clock xmlns:dt="urn:schemas-microsoft-com:datatypes"><Description dt:dt="string">E-Prime Primary Realtime Clock</Description><StartTime><Timestamp dt:dt="int">0</Timestamp><DateUtc dt:dt="string">2017-07-17T16:07:05Z</DateUtc></StartTime><FrequencyChanges><FrequencyChange><Frequency dt:dt="r8">3328130</Frequency><Timestamp dt:dt="r8">73673601130</Timestamp><Current dt:dt="…	75.026	2204970	2201470	2204970	2201451	1	right	659832689	07-17-2017	18:07:05	16:07:05	female	70935	37385	-1	37364	106295	70948	-1	70935	412734	404597	-1	404584	23				2	11	21	phaseINVFAce	phaseXPface	9	NM08	1958304	1958004	1958304	1957992	d	1957992	1956231	1957992	1956220	1761
GofDak_1024-768_new	17	3	21	<?xml version="1.0"?>\n<Clock xmlns:dt="urn:schemas-microsoft-com:datatypes"><Description dt:dt="string">E-Prime Primary Realtime Clock</Description><StartTime><Timestamp dt:dt="int">0</Timestamp><DateUtc dt:dt="string">2017-07-17T16:07:05Z</DateUtc></StartTime><FrequencyChanges><FrequencyChange><Frequency dt:dt="r8">3328130</Frequency><Timestamp dt:dt="r8">73673601130</Timestamp><Current dt:dt="…	75.026	2204970	2201470	2204970	2201451	1	right	659832689	07-17-2017	18:07:05	16:07:05	female	70935	37385	-1	37364	106295	70948	-1	70935	412734	404597	-1	404584	23				2	11	21	phaseINVFAce	phaseXPface	10	NF06	1961609	1961309	1961609	1961300	d	1961300	1959670	1961300	1959660	1630
GofDak_1024-768_new	17	3	21	<?xml version="1.0"?>\n<Clock xmlns:dt="urn:schemas-microsoft-com:datatypes"><Description dt:dt="string">E-Prime Primary Realtime Clock</Description><StartTime><Timestamp dt:dt="int">0</Timestamp><DateUtc dt:dt="string">2017-07-17T16:07:05Z</DateUtc></StartTime><FrequencyChanges><FrequencyChange><Frequency dt:dt="r8">3328130</Frequency><Timestamp dt:dt="r8">73673601130</Timestamp><Current dt:dt="…	75.026	2204970	2201470	2204970	2201451	1	right	659832689	07-17-2017	18:07:05	16:07:05	female	70935	37385	-1	37364	106295	70948	-1	70935	412734	404597	-1	404584	23				2	11	21	phaseINVFAce	phaseXPface	11	NF04	1964955	1964655	1964955	1964651	l	1964651	1963149	1964651	1963132	1502
GofDak_1024-768_new	17	3	21	<?xml version="1.0"?>\n<Clock xmlns:dt="urn:schemas-microsoft-com:datatypes"><Description dt:dt="string">E-Prime Primary Realtime Clock</Description><StartTime><Timestamp dt:dt="int">0</Timestamp><DateUtc dt:dt="string">2017-07-17T16:07:05Z</DateUtc></StartTime><FrequencyChanges><FrequencyChange><Frequency dt:dt="r8">3328130</Frequency><Timestamp dt:dt="r8">73673601130</Timestamp><Current dt:dt="…	75.026	2204970	2201470	2204970	2201451	1	right	659832689	07-17-2017	18:07:05	16:07:05	female	70935	37385	-1	37364	106295	70948	-1	70935	412734	404597	-1	404584	23				2	11	21	phaseINVFAce	phaseXPface	12	NM08	1967861	1967561	1967861	1967547	d	1967547	1965974	1967547	1965964	1573
GofDak_1024-768_new	17	3	21	<?xml version="1.0"?>\n<Clock xmlns:dt="urn:schemas-microsoft-com:datatypes"><Description dt:dt="string">E-Prime Primary Realtime Clock</Description><StartTime><Timestamp dt:dt="int">0</Timestamp><DateUtc dt:dt="string">2017-07-17T16:07:05Z</DateUtc></StartTime><FrequencyChanges><FrequencyChange><Frequency dt:dt="r8">3328130</Frequency><Timestamp dt:dt="r8">73673601130</Timestamp><Current dt:dt="…	75.026	2204970	2201470	2204970	2201451	1	right	659832689	07-17-2017	18:07:05	16:07:05	female	70935	37385	-1	37364	106295	70948	-1	70935	412734	404597	-1	404584	23				2	11	21	phaseINVFAce	phaseXPface	13	NM03	1971566	1971266	1971566	1971258	l	1971258	1969307	1971258	1969300	1951
GofDak_1024-768_new	17	3	21	<?xml version="1.0"?>\n<Clock xmlns:dt="urn:schemas-microsoft-com:datatypes"><Description dt:dt="string">E-Prime Primary Realtime Clock</Description><StartTime><Timestamp dt:dt="int">0</Timestamp><DateUtc dt:dt="string">2017-07-17T16:07:05Z</DateUtc></StartTime><FrequencyChanges><FrequencyChange><Frequency dt:dt="r8">3328130</Frequency><Timestamp dt:dt="r8">73673601130</Timestamp><Current dt:dt="…	75.026	2204970	2201470	2204970	2201451	1	right	659832689	07-17-2017	18:07:05	16:07:05	female	70935	37385	-1	37364	106295	70948	-1	70935	412734	404597	-1	404584	23				2	11	21	phaseINVFAce	phaseXPface	14	NF04	1975191	1974891	1975191	1974876	l	1974876	1973212	1974876	1973204	1664
GofDak_1024-768_new	17	3	21	<?xml version="1.0"?>\n<Clock xmlns:dt="urn:schemas-microsoft-com:datatypes"><Description dt:dt="string">E-Prime Primary Realtime Clock</Description><StartTime><Timestamp dt:dt="int">0</Timestamp><DateUtc dt:dt="string">2017-07-17T16:07:05Z</DateUtc></StartTime><FrequencyChanges><FrequencyChange><Frequency dt:dt="r8">3328130</Frequency><Timestamp dt:dt="r8">73673601130</Timestamp><Current dt:dt="…	75.026	2204970	2201470	2204970	2201451	1	right	659832689	07-17-2017	18:07:05	16:07:05	female	70935	37385	-1	37364	106295	70948	-1	70935	412734	404597	-1	404584	23				2	11	21	phaseINVFAce	phaseXPface	15	NF01	1978590	1978290	1978590	1978281	d	1978281	1976304	1978281	1976292	1977
GofDak_1024-768_new	17	3	21	<?xml version="1.0"?>\n<Clock xmlns:dt="urn:schemas-microsoft-com:datatypes"><Description dt:dt="string">E-Prime Primary Realtime Clock</Description><StartTime><Timestamp dt:dt="int">0</Timestamp><DateUtc dt:dt="string">2017-07-17T16:07:05Z</DateUtc></StartTime><FrequencyChanges><FrequencyChange><Frequency dt:dt="r8">3328130</Frequency><Timestamp dt:dt="r8">73673601130</Timestamp><Current dt:dt="…	75.026	2204970	2201470	2204970	2201451	1	right	659832689	07-17-2017	18:07:05	16:07:05	female	70935	37385	-1	37364	106295	70948	-1	70935	412734	404597	-1	404584	23				2	11	21	phaseINVFAce	phaseXPface	16	NM10	1981923	1981623	1981923	1981612	l	1981612	1979770	1981612	1979764	1842
GofDak_1024-768_new	17	3	21	<?xml version="1.0"?>\n<Clock xmlns:dt="urn:schemas-microsoft-com:datatypes"><Description dt:dt="string">E-Prime Primary Realtime Clock</Description><StartTime><Timestamp dt:dt="int">0</Timestamp><DateUtc dt:dt="string">2017-07-17T16:07:05Z</DateUtc></StartTime><FrequencyChanges><FrequencyChange><Frequency dt:dt="r8">3328130</Frequency><Timestamp dt:dt="r8">73673601130</Timestamp><Current dt:dt="…	75.026	2204970	2201470	2204970	2201451	1	right	659832689	07-17-2017	18:07:05	16:07:05	female	70935	37385	-1	37364	106295	70948	-1	70935	412734	404597	-1	404584	23				2	11	21	phaseINVFAce	phaseXPface	17	NM03	1984868	1984568	1984868	1984557	d	1984557	1982955	1984557	1982940	1602
GofDak_1024-768_new	17	3	21	<?xml version="1.0"?>\n<Clock xmlns:dt="urn:schemas-microsoft-com:datatypes"><Description dt:dt="string">E-Prime Primary Realtime Clock</Description><StartTime><Timestamp dt:dt="int">0</Timestamp><DateUtc dt:dt="string">2017-07-17T16:07:05Z</DateUtc></StartTime><FrequencyChanges><FrequencyChange><Frequency dt:dt="r8">3328130</Frequency><Timestamp dt:dt="r8">73673601130</Timestamp><Current dt:dt="…	75.026	2204970	2201470	2204970	2201451	1	right	659832689	07-17-2017	18:07:05	16:07:05	female	70935	37385	-1	37364	106295	70948	-1	70935	412734	404597	-1	404584	23				2	11	21	phaseINVFAce	phaseXPface	18	NM10	1988294	1987994	1988294	1987988	d	1987988	1986034	1987988	1986020	1954
GofDak_1024-768_new	17	3	21	<?xml version="1.0"?>\n<Clock xmlns:dt="urn:schemas-microsoft-com:datatypes"><Description dt:dt="string">E-Prime Primary Realtime Clock</Description><StartTime><Timestamp dt:dt="int">0</Timestamp><DateUtc dt:dt="string">2017-07-17T16:07:05Z</DateUtc></StartTime><FrequencyChanges><FrequencyChange><Frequency dt:dt="r8">3328130</Frequency><Timestamp dt:dt="r8">73673601130</Timestamp><Current dt:dt="…	75.026	2204970	2201470	2204970	2201451	1	right	659832689	07-17-2017	18:07:05	16:07:05	female	70935	37385	-1	37364	106295	70948	-1	70935	412734	404597	-1	404584	23				2	11	21	phaseINVFAce	phaseXPface	19	NM10	1991626	1991326	1991626	1991318	l	1991318	1989713	1991318	1989708	1605
GofDak_1024-768_new	17	3	21	<?xml version="1.0"?>\n<Clock xmlns:dt="urn:schemas-microsoft-com:datatypes"><Description dt:dt="string">E-Prime Primary Realtime Clock</Description><StartTime><Timestamp dt:dt="int">0</Timestamp><DateUtc dt:dt="string">2017-07-17T16:07:05Z</DateUtc></StartTime><FrequencyChanges><FrequencyChange><Frequency dt:dt="r8">3328130</Frequency><Timestamp dt:dt="r8">73673601130</Timestamp><Current dt:dt="…	75.026	2204970	2201470	2204970	2201451	1	right	659832689	07-17-2017	18:07:05	16:07:05	female	70935	37385	-1	37364	106295	70948	-1	70935	412734	404597	-1	404584	23				2	11	21	phaseINVFAce	phaseXPface	20	NM21	1994705	1994405	1994705	1994399	l	1994399	1992859	1994399	1992844	1540
GofDak_1024-768_new	17	3	21	<?xml version="1.0"?>\n<Clock xmlns:dt="urn:schemas-microsoft-com:datatypes"><Description dt:dt="string">E-Prime Primary Realtime Clock</Description><StartTime><Timestamp dt:dt="int">0</Timestamp><DateUtc dt:dt="string">2017-07-17T16:07:05Z</DateUtc></StartTime><FrequencyChanges><FrequencyChange><Frequency dt:dt="r8">3328130</Frequency><Timestamp dt:dt="r8">73673601130</Timestamp><Current dt:dt="…	75.026	2204970	2201470	2204970	2201451	1	right	659832689	07-17-2017	18:07:05	16:07:05	female	70935	37385	-1	37364	106295	70948	-1	70935	412734	404597	-1	404584	24				1	11	22	phaseUPFAce	phaseXPface	1	NM03	2002622	2002322	2002622	2002314	l	2002314	2000536	2002314	2000523	1778
GofDak_1024-768_new	17	3	21	<?xml version="1.0"?>\n<Clock xmlns:dt="urn:schemas-microsoft-com:datatypes"><Description dt:dt="string">E-Prime Primary Realtime Clock</Description><StartTime><Timestamp dt:dt="int">0</Timestamp><DateUtc dt:dt="string">2017-07-17T16:07:05Z</DateUtc></StartTime><FrequencyChanges><FrequencyChange><Frequency dt:dt="r8">3328130</Frequency><Timestamp dt:dt="r8">73673601130</Timestamp><Current dt:dt="…	75.026	2204970	2201470	2204970	2201451	1	right	659832689	07-17-2017	18:07:05	16:07:05	female	70935	37385	-1	37364	106295	70948	-1	70935	412734	404597	-1	404584	24				1	11	22	phaseUPFAce	phaseXPface	2	NM05	2005768	2005468	2005768	2005458	d	2005458	2003602	2005458	2003588	1856
GofDak_1024-768_new	17	3	21	<?xml version="1.0"?>\n<Clock xmlns:dt="urn:schemas-microsoft-com:datatypes"><Description dt:dt="string">E-Prime Primary Realtime Clock</Description><StartTime><Timestamp dt:dt="int">0</Timestamp><DateUtc dt:dt="string">2017-07-17T16:07:05Z</DateUtc></StartTime><FrequencyChanges><FrequencyChange><Frequency dt:dt="r8">3328130</Frequency><Timestamp dt:dt="r8">73673601130</Timestamp><Current dt:dt="…	75.026	2204970	2201470	2204970	2201451	1	right	659832689	07-17-2017	18:07:05	16:07:05	female	70935	37385	-1	37364	106295	70948	-1	70935	412734	404597	-1	404584	24				1	11	22	phaseUPFAce	phaseXPface	3	NF11	2008794	2008494	2008794	2008480	l	2008480	2006868	2008480	2006852	1612
GofDak_1024-768_new	17	3	21	<?xml version="1.0"?>\n<Clock xmlns:dt="urn:schemas-microsoft-com:datatypes"><Description dt:dt="string">E-Prime Primary Realtime Clock</Description><StartTime><Timestamp dt:dt="int">0</Timestamp><DateUtc dt:dt="string">2017-07-17T16:07:05Z</DateUtc></StartTime><FrequencyChanges><FrequencyChange><Frequency dt:dt="r8">3328130</Frequency><Timestamp dt:dt="r8">73673601130</Timestamp><Current dt:dt="…	75.026	2204970	2201470	2204970	2201451	1	right	659832689	07-17-2017	18:07:05	16:07:05	female	70935	37385	-1	37364	106295	70948	-1	70935	412734	404597	-1	404584	24				1	11	22	phaseUPFAce	phaseXPface	4	NM04	2011793	2011493	2011793	2011481	l	2011481	2009787	2011481	2009780	1694
GofDak_1024-768_new	17	3	21	<?xml version="1.0"?>\n<Clock xmlns:dt="urn:schemas-microsoft-com:datatypes"><Description dt:dt="string">E-Prime Primary Realtime Clock</Description><StartTime><Timestamp dt:dt="int">0</Timestamp><DateUtc dt:dt="string">2017-07-17T16:07:05Z</DateUtc></StartTime><FrequencyChanges><FrequencyChange><Frequency dt:dt="r8">3328130</Frequency><Timestamp dt:dt="r8">73673601130</Timestamp><Current dt:dt="…	75.026	2204970	2201470	2204970	2201451	1	right	659832689	07-17-2017	18:07:05	16:07:05	female	70935	37385	-1	37364	106295	70948	-1	70935	412734	404597	-1	404584	24				1	11	22	phaseUPFAce	phaseXPface	5	NM09	2014858	2014558	2014858	2014544	l	2014544	2012826	2014544	2012820	1718
GofDak_1024-768_new	17	3	21	<?xml version="1.0"?>\n<Clock xmlns:dt="urn:schemas-microsoft-com:datatypes"><Description dt:dt="string">E-Prime Primary Realtime Clock</Description><StartTime><Timestamp dt:dt="int">0</Timestamp><DateUtc dt:dt="string">2017-07-17T16:07:05Z</DateUtc></StartTime><FrequencyChanges><FrequencyChange><Frequency dt:dt="r8">3328130</Frequency><Timestamp dt:dt="r8">73673601130</Timestamp><Current dt:dt="…	75.026	2204970	2201470	2204970	2201451	1	right	659832689	07-17-2017	18:07:05	16:07:05	female	70935	37385	-1	37364	106295	70948	-1	70935	412734	404597	-1	404584	24				1	11	22	phaseUPFAce	phaseXPface	6	NM05	2017871	2017571	2017871	2017557	l	2017557	2015785	2017557	2015780	1772
GofDak_1024-768_new	17	3	21	<?xml version="1.0"?>\n<Clock xmlns:dt="urn:schemas-microsoft-com:datatypes"><Description dt:dt="string">E-Prime Primary Realtime Clock</Description><StartTime><Timestamp dt:dt="int">0</Timestamp><DateUtc dt:dt="string">2017-07-17T16:07:05Z</DateUtc></StartTime><FrequencyChanges><FrequencyChange><Frequency dt:dt="r8">3328130</Frequency><Timestamp dt:dt="r8">73673601130</Timestamp><Current dt:dt="…	75.026	2204970	2201470	2204970	2201451	1	right	659832689	07-17-2017	18:07:05	16:07:05	female	70935	37385	-1	37364	106295	70948	-1	70935	412734	404597	-1	404584	24				1	11	22	phaseUPFAce	phaseXPface	7	NM10	2020883	2020583	2020883	2020571	d	2020571	2019064	2020571	2019052	1507
GofDak_1024-768_new	17	3	21	<?xml version="1.0"?>\n<Clock xmlns:dt="urn:schemas-microsoft-com:datatypes"><Description dt:dt="string">E-Prime Primary Realtime Clock</Description><StartTime><Timestamp dt:dt="int">0</Timestamp><DateUtc dt:dt="string">2017-07-17T16:07:05Z</DateUtc></StartTime><FrequencyChanges><FrequencyChange><Frequency dt:dt="r8">3328130</Frequency><Timestamp dt:dt="r8">73673601130</Timestamp><Current dt:dt="…	75.026	2204970	2201470	2204970	2201451	1	right	659832689	07-17-2017	18:07:05	16:07:05	female	70935	37385	-1	37364	106295	70948	-1	70935	412734	404597	-1	404584	24				1	11	22	phaseUPFAce	phaseXPface	8	NF105	2024269	2023969	2024269	2023966	d	2023966	2022222	2023966	2022212	1744
GofDak_1024-768_new	17	3	21	<?xml version="1.0"?>\n<Clock xmlns:dt="urn:schemas-microsoft-com:datatypes"><Description dt:dt="string">E-Prime Primary Realtime Clock</Description><StartTime><Timestamp dt:dt="int">0</Timestamp><DateUtc dt:dt="string">2017-07-17T16:07:05Z</DateUtc></StartTime><FrequencyChanges><FrequencyChange><Frequency dt:dt="r8">3328130</Frequency><Timestamp dt:dt="r8">73673601130</Timestamp><Current dt:dt="…	75.026	2204970	2201470	2204970	2201451	1	right	659832689	07-17-2017	18:07:05	16:07:05	female	70935	37385	-1	37364	106295	70948	-1	70935	412734	404597	-1	404584	24				1	11	22	phaseUPFAce	phaseXPface	9	NM02	2027627	2027327	2027627	2027315	l	2027315	2025435	2027315	2025420	1880
GofDak_1024-768_new	17	3	21	<?xml version="1.0"?>\n<Clock xmlns:dt="urn:schemas-microsoft-com:datatypes"><Description dt:dt="string">E-Prime Primary Realtime Clock</Description><StartTime><Timestamp dt:dt="int">0</Timestamp><DateUtc dt:dt="string">2017-07-17T16:07:05Z</DateUtc></StartTime><FrequencyChanges><FrequencyChange><Frequency dt:dt="r8">3328130</Frequency><Timestamp dt:dt="r8">73673601130</Timestamp><Current dt:dt="…	75.026	2204970	2201470	2204970	2201451	1	right	659832689	07-17-2017	18:07:05	16:07:05	female	70935	37385	-1	37364	106295	70948	-1	70935	412734	404597	-1	404584	24				1	11	22	phaseUPFAce	phaseXPface	10	NF106	2030666	2030366	2030666	2030361	d	2030361	2028794	2030361	2028780	1567
GofDak_1024-768_new	17	3	21	<?xml version="1.0"?>\n<Clock xmlns:dt="urn:schemas-microsoft-com:datatypes"><Description dt:dt="string">E-Prime Primary Realtime Clock</Description><StartTime><Timestamp dt:dt="int">0</Timestamp><DateUtc dt:dt="string">2017-07-17T16:07:05Z</DateUtc></StartTime><FrequencyChanges><FrequencyChange><Frequency dt:dt="r8">3328130</Frequency><Timestamp dt:dt="r8">73673601130</Timestamp><Current dt:dt="…	75.026	2204970	2201470	2204970	2201451	1	right	659832689	07-17-2017	18:07:05	16:07:05	female	70935	37385	-1	37364	106295	70948	-1	70935	412734	404597	-1	404584	24				1	11	22	phaseUPFAce	phaseXPface	11	NM05	2034705	2034405	2034705	2034395	d	2034395	2032419	2034395	2032412	1976
GofDak_1024-768_new	17	3	21	<?xml version="1.0"?>\n<Clock xmlns:dt="urn:schemas-microsoft-com:datatypes"><Description dt:dt="string">E-Prime Primary Realtime Clock</Description><StartTime><Timestamp dt:dt="int">0</Timestamp><DateUtc dt:dt="string">2017-07-17T16:07:05Z</DateUtc></StartTime><FrequencyChanges><FrequencyChange><Frequency dt:dt="r8">3328130</Frequency><Timestamp dt:dt="r8">73673601130</Timestamp><Current dt:dt="…	75.026	2204970	2201470	2204970	2201451	1	right	659832689	07-17-2017	18:07:05	16:07:05	female	70935	37385	-1	37364	106295	70948	-1	70935	412734	404597	-1	404584	24				1	11	22	phaseUPFAce	phaseXPface	12	NF11	2038077	2037777	2038077	2037764	d	2037764	2036018	2037764	2036012	1746
GofDak_1024-768_new	17	3	21	<?xml version="1.0"?>\n<Clock xmlns:dt="urn:schemas-microsoft-com:datatypes"><Description dt:dt="string">E-Prime Primary Realtime Clock</Description><StartTime><Timestamp dt:dt="int">0</Timestamp><DateUtc dt:dt="string">2017-07-17T16:07:05Z</DateUtc></StartTime><FrequencyChanges><FrequencyChange><Frequency dt:dt="r8">3328130</Frequency><Timestamp dt:dt="r8">73673601130</Timestamp><Current dt:dt="…	75.026	2204970	2201470	2204970	2201451	1	right	659832689	07-17-2017	18:07:05	16:07:05	female	70935	37385	-1	37364	106295	70948	-1	70935	412734	404597	-1	404584	24				1	11	22	phaseUPFAce	phaseXPface	13	NM04	2041476	2041176	2041476	2041171	l	2041171	2039257	2041171	2039252	1914
GofDak_1024-768_new	17	3	21	<?xml version="1.0"?>\n<Clock xmlns:dt="urn:schemas-microsoft-com:datatypes"><Description dt:dt="string">E-Prime Primary Realtime Clock</Description><StartTime><Timestamp dt:dt="int">0</Timestamp><DateUtc dt:dt="string">2017-07-17T16:07:05Z</DateUtc></StartTime><FrequencyChanges><FrequencyChange><Frequency dt:dt="r8">3328130</Frequency><Timestamp dt:dt="r8">73673601130</Timestamp><Current dt:dt="…	75.026	2204970	2201470	2204970	2201451	1	right	659832689	07-17-2017	18:07:05	16:07:05	female	70935	37385	-1	37364	106295	70948	-1	70935	412734	404597	-1	404584	24				1	11	22	phaseUPFAce	phaseXPface	14	NM03	2044742	2044442	2044742	2044430	l	2044430	2042682	2044430	2042668	1748
GofDak_1024-768_new	17	3	21	<?xml version="1.0"?>\n<Clock xmlns:dt="urn:schemas-microsoft-com:datatypes"><Description dt:dt="string">E-Prime Primary Realtime Clock</Description><StartTime><Timestamp dt:dt="int">0</Timestamp><DateUtc dt:dt="string">2017-07-17T16:07:05Z</DateUtc></StartTime><FrequencyChanges><FrequencyChange><Frequency dt:dt="r8">3328130</Frequency><Timestamp dt:dt="r8">73673601130</Timestamp><Current dt:dt="…	75.026	2204970	2201470	2204970	2201451	1	right	659832689	07-17-2017	18:07:05	16:07:05	female	70935	37385	-1	37364	106295	70948	-1	70935	412734	404597	-1	404584	24				1	11	22	phaseUPFAce	phaseXPface	15	NF01	2047807	2047507	2047807	2047501	d	2047501	2045881	2047501	2045876	1620
GofDak_1024-768_new	17	3	21	<?xml version="1.0"?>\n<Clock xmlns:dt="urn:schemas-microsoft-com:datatypes"><Description dt:dt="string">E-Prime Primary Realtime Clock</Description><StartTime><Timestamp dt:dt="int">0</Timestamp><DateUtc dt:dt="string">2017-07-17T16:07:05Z</DateUtc></StartTime><FrequencyChanges><FrequencyChange><Frequency dt:dt="r8">3328130</Frequency><Timestamp dt:dt="r8">73673601130</Timestamp><Current dt:dt="…	75.026	2204970	2201470	2204970	2201451	1	right	659832689	07-17-2017	18:07:05	16:07:05	female	70935	37385	-1	37364	106295	70948	-1	70935	412734	404597	-1	404584	24				1	11	22	phaseUPFAce	phaseXPface	16	NM21	2051393	2051093	2051393	2051090	l	2051090	2049187	2051090	2049180	1903
GofDak_1024-768_new	17	3	21	<?xml version="1.0"?>\n<Clock xmlns:dt="urn:schemas-microsoft-com:datatypes"><Description dt:dt="string">E-Prime Primary Realtime Clock</Description><StartTime><Timestamp dt:dt="int">0</Timestamp><DateUtc dt:dt="string">2017-07-17T16:07:05Z</DateUtc></StartTime><FrequencyChanges><FrequencyChange><Frequency dt:dt="r8">3328130</Frequency><Timestamp dt:dt="r8">73673601130</Timestamp><Current dt:dt="…	75.026	2204970	2201470	2204970	2201451	1	right	659832689	07-17-2017	18:07:05	16:07:05	female	70935	37385	-1	37364	106295	70948	-1	70935	412734	404597	-1	404584	24				1	11	22	phaseUPFAce	phaseXPface	17	NM04	2054605	2054305	2054605	2054298	d	2054298	2052679	2054298	2052668	1619
GofDak_1024-768_new	17	3	21	<?xml version="1.0"?>\n<Clock xmlns:dt="urn:schemas-microsoft-com:datatypes"><Description dt:dt="string">E-Prime Primary Realtime Clock</Description><StartTime><Timestamp dt:dt="int">0</Timestamp><DateUtc dt:dt="string">2017-07-17T16:07:05Z</DateUtc></StartTime><FrequencyChanges><FrequencyChange><Frequency dt:dt="r8">3328130</Frequency><Timestamp dt:dt="r8">73673601130</Timestamp><Current dt:dt="…	75.026	2204970	2201470	2204970	2201451	1	right	659832689	07-17-2017	18:07:05	16:07:05	female	70935	37385	-1	37364	106295	70948	-1	70935	412734	404597	-1	404584	24				1	11	22	phaseUPFAce	phaseXPface	18	NF06	2058151	2057851	2058151	2057844	l	2057844	2055985	2057844	2055980	1859
GofDak_1024-768_new	17	3	21	<?xml version="1.0"?>\n<Clock xmlns:dt="urn:schemas-microsoft-com:datatypes"><Description dt:dt="string">E-Prime Primary Realtime Clock</Description><StartTime><Timestamp dt:dt="int">0</Timestamp><DateUtc dt:dt="string">2017-07-17T16:07:05Z</DateUtc></StartTime><FrequencyChanges><FrequencyChange><Frequency dt:dt="r8">3328130</Frequency><Timestamp dt:dt="r8">73673601130</Timestamp><Current dt:dt="…	75.026	2204970	2201470	2204970	2201451	1	right	659832689	07-17-2017	18:07:05	16:07:05	female	70935	37385	-1	37364	106295	70948	-1	70935	412734	404597	-1	404584	24				1	11	22	phaseUPFAce	phaseXPface	19	NF02	2061190	2060890	2061190	2060886	d	2060886	2059304	2060886	2059292	1582
GofDak_1024-768_new	17	3	21	<?xml version="1.0"?>\n<Clock xmlns:dt="urn:schemas-microsoft-com:datatypes"><Description dt:dt="string">E-Prime Primary Realtime Clock</Description><StartTime><Timestamp dt:dt="int">0</Timestamp><DateUtc dt:dt="string">2017-07-17T16:07:05Z</DateUtc></StartTime><FrequencyChanges><FrequencyChange><Frequency dt:dt="r8">3328130</Frequency><Timestamp dt:dt="r8">73673601130</Timestamp><Current dt:dt="…	75.026	2204970	2201470	2204970	2201451	1	right	659832689	07-17-2017	18:07:05	16:07:05	female	70935	37385	-1	37364	106295	70948	-1	70935	412734	404597	-1	404584	24				1	11	22	phaseUPFAce	phaseXPface	20	NF04	2064722	2064422	2064722	2064418	l	2064418	2062649	2064418	2062644	1769
GofDak_1024-768_new	17	3	21	<?xml version="1.0"?>\n<Clock xmlns:dt="urn:schemas-microsoft-com:datatypes"><Description dt:dt="string">E-Prime Primary Realtime Clock</Description><StartTime><Timestamp dt:dt="int">0</Timestamp><DateUtc dt:dt="string">2017-07-17T16:07:05Z</DateUtc></StartTime><FrequencyChanges><FrequencyChange><Frequency dt:dt="r8">3328130</Frequency><Timestamp dt:dt="r8">73673601130</Timestamp><Current dt:dt="…	75.026	2204970	2201470	2204970	2201451	1	right	659832689	07-17-2017	18:07:05	16:07:05	female	70935	37385	-1	37364	106295	70948	-1	70935	412734	404597	-1	404584	25				2	12	23	phaseINVFAce	phaseXPface	1	NF09	2067961	2067661	2067961	2067653	d	2067653	2065821	2067653	2065812	1832
GofDak_1024-768_new	17	3	21	<?xml version="1.0"?>\n<Clock xmlns:dt="urn:schemas-microsoft-com:datatypes"><Description dt:dt="string">E-Prime Primary Realtime Clock</Description><StartTime><Timestamp dt:dt="int">0</Timestamp><DateUtc dt:dt="string">2017-07-17T16:07:05Z</DateUtc></StartTime><FrequencyChanges><FrequencyChange><Frequency dt:dt="r8">3328130</Frequency><Timestamp dt:dt="r8">73673601130</Timestamp><Current dt:dt="…	75.026	2204970	2201470	2204970	2201451	1	right	659832689	07-17-2017	18:07:05	16:07:05	female	70935	37385	-1	37364	106295	70948	-1	70935	412734	404597	-1	404584	25				2	12	23	phaseINVFAce	phaseXPface	2	NM05	2071133	2070833	2071133	2070820	l	2070820	2069247	2070820	2069236	1573
GofDak_1024-768_new	17	3	21	<?xml version="1.0"?>\n<Clock xmlns:dt="urn:schemas-microsoft-com:datatypes"><Description dt:dt="string">E-Prime Primary Realtime Clock</Description><StartTime><Timestamp dt:dt="int">0</Timestamp><DateUtc dt:dt="string">2017-07-17T16:07:05Z</DateUtc></StartTime><FrequencyChanges><FrequencyChange><Frequency dt:dt="r8">3328130</Frequency><Timestamp dt:dt="r8">73673601130</Timestamp><Current dt:dt="…	75.026	2204970	2201470	2204970	2201451	1	right	659832689	07-17-2017	18:07:05	16:07:05	female	70935	37385	-1	37364	106295	70948	-1	70935	412734	404597	-1	404584	25				2	12	23	phaseINVFAce	phaseXPface	3	NM05	2074599	2074299	2074599	2074284	l	2074284	2072353	2074284	2072340	1931
GofDak_1024-768_new	17	3	21	<?xml version="1.0"?>\n<Clock xmlns:dt="urn:schemas-microsoft-com:datatypes"><Description dt:dt="string">E-Prime Primary Realtime Clock</Description><StartTime><Timestamp dt:dt="int">0</Timestamp><DateUtc dt:dt="string">2017-07-17T16:07:05Z</DateUtc></StartTime><FrequencyChanges><FrequencyChange><Frequency dt:dt="r8">3328130</Frequency><Timestamp dt:dt="r8">73673601130</Timestamp><Current dt:dt="…	75.026	2204970	2201470	2204970	2201451	1	right	659832689	07-17-2017	18:07:05	16:07:05	female	70935	37385	-1	37364	106295	70948	-1	70935	412734	404597	-1	404584	25				2	12	23	phaseINVFAce	phaseXPface	4	NF02	2077891	2077591	2077891	2077580	d	2077580	2075725	2077580	2075708	1855
GofDak_1024-768_new	17	3	21	<?xml version="1.0"?>\n<Clock xmlns:dt="urn:schemas-microsoft-com:datatypes"><Description dt:dt="string">E-Prime Primary Realtime Clock</Description><StartTime><Timestamp dt:dt="int">0</Timestamp><DateUtc dt:dt="string">2017-07-17T16:07:05Z</DateUtc></StartTime><FrequencyChanges><FrequencyChange><Frequency dt:dt="r8">3328130</Frequency><Timestamp dt:dt="r8">73673601130</Timestamp><Current dt:dt="…	75.026	2204970	2201470	2204970	2201451	1	right	659832689	07-17-2017	18:07:05	16:07:05	female	70935	37385	-1	37364	106295	70948	-1	70935	412734	404597	-1	404584	25				2	12	23	phaseINVFAce	phaseXPface	5	NM03	2081170	2080870	2081170	2080865	d	2080865	2079044	2080865	2079036	1821
GofDak_1024-768_new	17	3	21	<?xml version="1.0"?>\n<Clock xmlns:dt="urn:schemas-microsoft-com:datatypes"><Description dt:dt="string">E-Prime Primary Realtime Clock</Description><StartTime><Timestamp dt:dt="int">0</Timestamp><DateUtc dt:dt="string">2017-07-17T16:07:05Z</DateUtc></StartTime><FrequencyChanges><FrequencyChange><Frequency dt:dt="r8">3328130</Frequency><Timestamp dt:dt="r8">73673601130</Timestamp><Current dt:dt="…	75.026	2204970	2201470	2204970	2201451	1	right	659832689	07-17-2017	18:07:05	16:07:05	female	70935	37385	-1	37364	106295	70948	-1	70935	412734	404597	-1	404584	25				2	12	23	phaseINVFAce	phaseXPface	6	NF106	2085208	2084908	2085208	2084900	l	2084900	2083082	2084900	2083068	1818
GofDak_1024-768_new	17	3	21	<?xml version="1.0"?>\n<Clock xmlns:dt="urn:schemas-microsoft-com:datatypes"><Description dt:dt="string">E-Prime Primary Realtime Clock</Description><StartTime><Timestamp dt:dt="int">0</Timestamp><DateUtc dt:dt="string">2017-07-17T16:07:05Z</DateUtc></StartTime><FrequencyChanges><FrequencyChange><Frequency dt:dt="r8">3328130</Frequency><Timestamp dt:dt="r8">73673601130</Timestamp><Current dt:dt="…	75.026	2204970	2201470	2204970	2201451	1	right	659832689	07-17-2017	18:07:05	16:07:05	female	70935	37385	-1	37364	106295	70948	-1	70935	412734	404597	-1	404584	25				2	12	23	phaseINVFAce	phaseXPface	7	NM04	2088407	2088107	2088407	2088101	d	2088101	2086348	2088101	2086332	1753
GofDak_1024-768_new	17	3	21	<?xml version="1.0"?>\n<Clock xmlns:dt="urn:schemas-microsoft-com:datatypes"><Description dt:dt="string">E-Prime Primary Realtime Clock</Description><StartTime><Timestamp dt:dt="int">0</Timestamp><DateUtc dt:dt="string">2017-07-17T16:07:05Z</DateUtc></StartTime><FrequencyChanges><FrequencyChange><Frequency dt:dt="r8">3328130</Frequency><Timestamp dt:dt="r8">73673601130</Timestamp><Current dt:dt="…	75.026	2204970	2201470	2204970	2201451	1	right	659832689	07-17-2017	18:07:05	16:07:05	female	70935	37385	-1	37364	106295	70948	-1	70935	412734	404597	-1	404584	25				2	12	23	phaseINVFAce	phaseXPface	8	NM02	2092339	2092039	2092339	2092030	d	2092030	2090320	2092030	2090308	1710
GofDak_1024-768_new	17	3	21	<?xml version="1.0"?>\n<Clock xmlns:dt="urn:schemas-microsoft-com:datatypes"><Description dt:dt="string">E-Prime Primary Realtime Clock</Description><StartTime><Timestamp dt:dt="int">0</Timestamp><DateUtc dt:dt="string">2017-07-17T16:07:05Z</DateUtc></StartTime><FrequencyChanges><FrequencyChange><Frequency dt:dt="r8">3328130</Frequency><Timestamp dt:dt="r8">73673601130</Timestamp><Current dt:dt="…	75.026	2204970	2201470	2204970	2201451	1	right	659832689	07-17-2017	18:07:05	16:07:05	female	70935	37385	-1	37364	106295	70948	-1	70935	412734	404597	-1	404584	25				2	12	23	phaseINVFAce	phaseXPface	9	NM21	2097111	2096811	2097111	2096798	d	2096798	2094932	2096798	2094916	1866
GofDak_1024-768_new	17	3	21	<?xml version="1.0"?>\n<Clock xmlns:dt="urn:schemas-microsoft-com:datatypes"><Description dt:dt="string">E-Prime Primary Realtime Clock</Description><StartTime><Timestamp dt:dt="int">0</Timestamp><DateUtc dt:dt="string">2017-07-17T16:07:05Z</DateUtc></StartTime><FrequencyChanges><FrequencyChange><Frequency dt:dt="r8">3328130</Frequency><Timestamp dt:dt="r8">73673601130</Timestamp><Current dt:dt="…	75.026	2204970	2201470	2204970	2201451	1	right	659832689	07-17-2017	18:07:05	16:07:05	female	70935	37385	-1	37364	106295	70948	-1	70935	412734	404597	-1	404584	25				2	12	23	phaseINVFAce	phaseXPface	10	NM05	2100523	2100223	2100523	2100213	d	2100213	2098384	2100213	2098380	1829
GofDak_1024-768_new	17	3	21	<?xml version="1.0"?>\n<Clock xmlns:dt="urn:schemas-microsoft-com:datatypes"><Description dt:dt="string">E-Prime Primary Realtime Clock</Description><StartTime><Timestamp dt:dt="int">0</Timestamp><DateUtc dt:dt="string">2017-07-17T16:07:05Z</DateUtc></StartTime><FrequencyChanges><FrequencyChange><Frequency dt:dt="r8">3328130</Frequency><Timestamp dt:dt="r8">73673601130</Timestamp><Current dt:dt="…	75.026	2204970	2201470	2204970	2201451	1	right	659832689	07-17-2017	18:07:05	16:07:05	female	70935	37385	-1	37364	106295	70948	-1	70935	412734	404597	-1	404584	25				2	12	23	phaseINVFAce	phaseXPface	11	NF27	2104375	2104075	2104375	2104062	l	2104062	2102463	2104062	2102452	1599
GofDak_1024-768_new	17	3	21	<?xml version="1.0"?>\n<Clock xmlns:dt="urn:schemas-microsoft-com:datatypes"><Description dt:dt="string">E-Prime Primary Realtime Clock</Description><StartTime><Timestamp dt:dt="int">0</Timestamp><DateUtc dt:dt="string">2017-07-17T16:07:05Z</DateUtc></StartTime><FrequencyChanges><FrequencyChange><Frequency dt:dt="r8">3328130</Frequency><Timestamp dt:dt="r8">73673601130</Timestamp><Current dt:dt="…	75.026	2204970	2201470	2204970	2201451	1	right	659832689	07-17-2017	18:07:05	16:07:05	female	70935	37385	-1	37364	106295	70948	-1	70935	412734	404597	-1	404584	25				2	12	23	phaseINVFAce	phaseXPface	12	NF02	2108041	2107741	2108041	2107737	l	2107737	2105808	2107737	2105796	1929
GofDak_1024-768_new	17	3	21	<?xml version="1.0"?>\n<Clock xmlns:dt="urn:schemas-microsoft-com:datatypes"><Description dt:dt="string">E-Prime Primary Realtime Clock</Description><StartTime><Timestamp dt:dt="int">0</Timestamp><DateUtc dt:dt="string">2017-07-17T16:07:05Z</DateUtc></StartTime><FrequencyChanges><FrequencyChange><Frequency dt:dt="r8">3328130</Frequency><Timestamp dt:dt="r8">73673601130</Timestamp><Current dt:dt="…	75.026	2204970	2201470	2204970	2201451	1	right	659832689	07-17-2017	18:07:05	16:07:05	female	70935	37385	-1	37364	106295	70948	-1	70935	412734	404597	-1	404584	25				2	12	23	phaseINVFAce	phaseXPface	13	NM21	2111693	2111393	2111693	2111378	d	2111378	2109394	2111378	2109380	1984
GofDak_1024-768_new	17	3	21	<?xml version="1.0"?>\n<Clock xmlns:dt="urn:schemas-microsoft-com:datatypes"><Description dt:dt="string">E-Prime Primary Realtime Clock</Description><StartTime><Timestamp dt:dt="int">0</Timestamp><DateUtc dt:dt="string">2017-07-17T16:07:05Z</DateUtc></StartTime><FrequencyChanges><FrequencyChange><Frequency dt:dt="r8">3328130</Frequency><Timestamp dt:dt="r8">73673601130</Timestamp><Current dt:dt="…	75.026	2204970	2201470	2204970	2201451	1	right	659832689	07-17-2017	18:07:05	16:07:05	female	70935	37385	-1	37364	106295	70948	-1	70935	412734	404597	-1	404584	25				2	12	23	phaseINVFAce	phaseXPface	14	NM05	2114919	2114619	2114919	2114603	l	2114603	2112912	2114603	2112908	1691
GofDak_1024-768_new	17	3	21	<?xml version="1.0"?>\n<Clock xmlns:dt="urn:schemas-microsoft-com:datatypes"><Description dt:dt="string">E-Prime Primary Realtime Clock</Description><StartTime><Timestamp dt:dt="int">0</Timestamp><DateUtc dt:dt="string">2017-07-17T16:07:05Z</DateUtc></StartTime><FrequencyChanges><FrequencyChange><Frequency dt:dt="r8">3328130</Frequency><Timestamp dt:dt="r8">73673601130</Timestamp><Current dt:dt="…	75.026	2204970	2201470	2204970	2201451	1	right	659832689	07-17-2017	18:07:05	16:07:05	female	70935	37385	-1	37364	106295	70948	-1	70935	412734	404597	-1	404584	25				2	12	23	phaseINVFAce	phaseXPface	15	NF06	2118064	2117764	2118064	2117761	l	2117761	2115965	2117761	2115948	1796
GofDak_1024-768_new	17	3	21	<?xml version="1.0"?>\n<Clock xmlns:dt="urn:schemas-microsoft-com:datatypes"><Description dt:dt="string">E-Prime Primary Realtime Clock</Description><StartTime><Timestamp dt:dt="int">0</Timestamp><DateUtc dt:dt="string">2017-07-17T16:07:05Z</DateUtc></StartTime><FrequencyChanges><FrequencyChange><Frequency dt:dt="r8">3328130</Frequency><Timestamp dt:dt="r8">73673601130</Timestamp><Current dt:dt="…	75.026	2204970	2201470	2204970	2201451	1	right	659832689	07-17-2017	18:07:05	16:07:05	female	70935	37385	-1	37364	106295	70948	-1	70935	412734	404597	-1	404584	25				2	12	23	phaseINVFAce	phaseXPface	16	NF01	2121330	2121030	2121330	2121027	d	2121027	2119257	2121027	2119244	1770
GofDak_1024-768_new	17	3	21	<?xml version="1.0"?>\n<Clock xmlns:dt="urn:schemas-microsoft-com:datatypes"><Description dt:dt="string">E-Prime Primary Realtime Clock</Description><StartTime><Timestamp dt:dt="int">0</Timestamp><DateUtc dt:dt="string">2017-07-17T16:07:05Z</DateUtc></StartTime><FrequencyChanges><FrequencyChange><Frequency dt:dt="r8">3328130</Frequency><Timestamp dt:dt="r8">73673601130</Timestamp><Current dt:dt="…	75.026	2204970	2201470	2204970	2201451	1	right	659832689	07-17-2017	18:07:05	16:07:05	female	70935	37385	-1	37364	106295	70948	-1	70935	412734	404597	-1	404584	25				2	12	23	phaseINVFAce	phaseXPface	17	NM10	2125209	2124909	2125209	2124897	d	2124897	2123282	2124897	2123275	1615
GofDak_1024-768_new	17	3	21	<?xml version="1.0"?>\n<Clock xmlns:dt="urn:schemas-microsoft-com:datatypes"><Description dt:dt="string">E-Prime Primary Realtime Clock</Description><StartTime><Timestamp dt:dt="int">0</Timestamp><DateUtc dt:dt="string">2017-07-17T16:07:05Z</DateUtc></StartTime><FrequencyChanges><FrequencyChange><Frequency dt:dt="r8">3328130</Frequency><Timestamp dt:dt="r8">73673601130</Timestamp><Current dt:dt="…	75.026	2204970	2201470	2204970	2201451	1	right	659832689	07-17-2017	18:07:05	16:07:05	female	70935	37385	-1	37364	106295	70948	-1	70935	412734	404597	-1	404584	25				2	12	23	phaseINVFAce	phaseXPface	18	NF02	2128661	2128361	2128661	2128351	l	2128351	2126761	2128351	2126755	1590
GofDak_1024-768_new	17	3	21	<?xml version="1.0"?>\n<Clock xmlns:dt="urn:schemas-microsoft-com:datatypes"><Description dt:dt="string">E-Prime Primary Realtime Clock</Description><StartTime><Timestamp dt:dt="int">0</Timestamp><DateUtc dt:dt="string">2017-07-17T16:07:05Z</DateUtc></StartTime><FrequencyChanges><FrequencyChange><Frequency dt:dt="r8">3328130</Frequency><Timestamp dt:dt="r8">73673601130</Timestamp><Current dt:dt="…	75.026	2204970	2201470	2204970	2201451	1	right	659832689	07-17-2017	18:07:05	16:07:05	female	70935	37385	-1	37364	106295	70948	-1	70935	412734	404597	-1	404584	25				2	12	23	phaseINVFAce	phaseXPface	19	NM02	2131833	2131533	2131833	2131521	d	2131521	2129934	2131521	2129923	1587
GofDak_1024-768_new	17	3	21	<?xml version="1.0"?>\n<Clock xmlns:dt="urn:schemas-microsoft-com:datatypes"><Description dt:dt="string">E-Prime Primary Realtime Clock</Description><StartTime><Timestamp dt:dt="int">0</Timestamp><DateUtc dt:dt="string">2017-07-17T16:07:05Z</DateUtc></StartTime><FrequencyChanges><FrequencyChange><Frequency dt:dt="r8">3328130</Frequency><Timestamp dt:dt="r8">73673601130</Timestamp><Current dt:dt="…	75.026	2204970	2201470	2204970	2201451	1	right	659832689	07-17-2017	18:07:05	16:07:05	female	70935	37385	-1	37364	106295	70948	-1	70935	412734	404597	-1	404584	25				2	12	23	phaseINVFAce	phaseXPface	20	NF04	2134832	2134532	2134832	2134517	l	2134517	2133013	2134517	2132995	1504
GofDak_1024-768_new	17	3	21	<?xml version="1.0"?>\n<Clock xmlns:dt="urn:schemas-microsoft-com:datatypes"><Description dt:dt="string">E-Prime Primary Realtime Clock</Description><StartTime><Timestamp dt:dt="int">0</Timestamp><DateUtc dt:dt="string">2017-07-17T16:07:05Z</DateUtc></StartTime><FrequencyChanges><FrequencyChange><Frequency dt:dt="r8">3328130</Frequency><Timestamp dt:dt="r8">73673601130</Timestamp><Current dt:dt="…	75.026	2204970	2201470	2204970	2201451	1	right	659832689	07-17-2017	18:07:05	16:07:05	female	70935	37385	-1	37364	106295	70948	-1	70935	412734	404597	-1	404584	26				1	12	24	phaseUPFAce	phaseXPface	1	NF106	2138178	2137878	2138178	2137875	l	2137875	2135972	2137875	2135963	1903
GofDak_1024-768_new	17	3	21	<?xml version="1.0"?>\n<Clock xmlns:dt="urn:schemas-microsoft-com:datatypes"><Description dt:dt="string">E-Prime Primary Realtime Clock</Description><StartTime><Timestamp dt:dt="int">0</Timestamp><DateUtc dt:dt="string">2017-07-17T16:07:05Z</DateUtc></StartTime><FrequencyChanges><FrequencyChange><Frequency dt:dt="r8">3328130</Frequency><Timestamp dt:dt="r8">73673601130</Timestamp><Current dt:dt="…	75.026	2204970	2201470	2204970	2201451	1	right	659832689	07-17-2017	18:07:05	16:07:05	female	70935	37385	-1	37364	106295	70948	-1	70935	412734	404597	-1	404584	26				1	12	24	phaseUPFAce	phaseXPface	2	NF01	2141283	2140983	2141283	2140977	l	2140977	2139144	2140977	2139131	1833
GofDak_1024-768_new	17	3	21	<?xml version="1.0"?>\n<Clock xmlns:dt="urn:schemas-microsoft-com:datatypes"><Description dt:dt="string">E-Prime Primary Realtime Clock</Description><StartTime><Timestamp dt:dt="int">0</Timestamp><DateUtc dt:dt="string">2017-07-17T16:07:05Z</DateUtc></StartTime><FrequencyChanges><FrequencyChange><Frequency dt:dt="r8">3328130</Frequency><Timestamp dt:dt="r8">73673601130</Timestamp><Current dt:dt="…	75.026	2204970	2201470	2204970	2201451	1	right	659832689	07-17-2017	18:07:05	16:07:05	female	70935	37385	-1	37364	106295	70948	-1	70935	412734	404597	-1	404584	26				1	12	24	phaseUPFAce	phaseXPface	3	NF109	2144322	2144022	2144322	2144011	d	2144011	2142316	2144011	2142307	1695
GofDak_1024-768_new	17	3	21	<?xml version="1.0"?>\n<Clock xmlns:dt="urn:schemas-microsoft-com:datatypes"><Description dt:dt="string">E-Prime Primary Realtime Clock</Description><StartTime><Timestamp dt:dt="int">0</Timestamp><DateUtc dt:dt="string">2017-07-17T16:07:05Z</DateUtc></StartTime><FrequencyChanges><FrequencyChange><Frequency dt:dt="r8">3328130</Frequency><Timestamp dt:dt="r8">73673601130</Timestamp><Current dt:dt="…	75.026	2204970	2201470	2204970	2201451	1	right	659832689	07-17-2017	18:07:05	16:07:05	female	70935	37385	-1	37364	106295	70948	-1	70935	412734	404597	-1	404584	26				1	12	24	phaseUPFAce	phaseXPface	4	NM08	2148507	2148207	2148507	2148194	l	2148194	2146275	2148194	2146267	1919
GofDak_1024-768_new	17	3	21	<?xml version="1.0"?>\n<Clock xmlns:dt="urn:schemas-microsoft-com:datatypes"><Description dt:dt="string">E-Prime Primary Realtime Clock</Description><StartTime><Timestamp dt:dt="int">0</Timestamp><DateUtc dt:dt="string">2017-07-17T16:07:05Z</DateUtc></StartTime><FrequencyChanges><FrequencyChange><Frequency dt:dt="r8">3328130</Frequency><Timestamp dt:dt="r8">73673601130</Timestamp><Current dt:dt="…	75.026	2204970	2201470	2204970	2201451	1	right	659832689	07-17-2017	18:07:05	16:07:05	female	70935	37385	-1	37364	106295	70948	-1	70935	412734	404597	-1	404584	26				1	12	24	phaseUPFAce	phaseXPface	5	NM13	2151733	2151433	2151733	2151428	l	2151428	2149500	2151428	2149483	1928
GofDak_1024-768_new	17	3	21	<?xml version="1.0"?>\n<Clock xmlns:dt="urn:schemas-microsoft-com:datatypes"><Description dt:dt="string">E-Prime Primary Realtime Clock</Description><StartTime><Timestamp dt:dt="int">0</Timestamp><DateUtc dt:dt="string">2017-07-17T16:07:05Z</DateUtc></StartTime><FrequencyChanges><FrequencyChange><Frequency dt:dt="r8">3328130</Frequency><Timestamp dt:dt="r8">73673601130</Timestamp><Current dt:dt="…	75.026	2204970	2201470	2204970	2201451	1	right	659832689	07-17-2017	18:07:05	16:07:05	female	70935	37385	-1	37364	106295	70948	-1	70935	412734	404597	-1	404584	26				1	12	24	phaseUPFAce	phaseXPface	6	NF11	2154825	2154525	2154825	2154520	l	2154520	2152833	2154520	2152819	1687
GofDak_1024-768_new	17	3	21	<?xml version="1.0"?>\n<Clock xmlns:dt="urn:schemas-microsoft-com:datatypes"><Description dt:dt="string">E-Prime Primary Realtime Clock</Description><StartTime><Timestamp dt:dt="int">0</Timestamp><DateUtc dt:dt="string">2017-07-17T16:07:05Z</DateUtc></StartTime><FrequencyChanges><FrequencyChange><Frequency dt:dt="r8">3328130</Frequency><Timestamp dt:dt="r8">73673601130</Timestamp><Current dt:dt="…	75.026	2204970	2201470	2204970	2201451	1	right	659832689	07-17-2017	18:07:05	16:07:05	female	70935	37385	-1	37364	106295	70948	-1	70935	412734	404597	-1	404584	26				1	12	24	phaseUPFAce	phaseXPface	7	NF09	2157891	2157591	2157891	2157585	l	2157585	2155885	2157585	2155867	1700
GofDak_1024-768_new	17	3	21	<?xml version="1.0"?>\n<Clock xmlns:dt="urn:schemas-microsoft-com:datatypes"><Description dt:dt="string">E-Prime Primary Realtime Clock</Description><StartTime><Timestamp dt:dt="int">0</Timestamp><DateUtc dt:dt="string">2017-07-17T16:07:05Z</DateUtc></StartTime><FrequencyChanges><FrequencyChange><Frequency dt:dt="r8">3328130</Frequency><Timestamp dt:dt="r8">73673601130</Timestamp><Current dt:dt="…	75.026	2204970	2201470	2204970	2201451	1	right	659832689	07-17-2017	18:07:05	16:07:05	female	70935	37385	-1	37364	106295	70948	-1	70935	412734	404597	-1	404584	26				1	12	24	phaseUPFAce	phaseXPface	8	NF04	2160717	2160417	2160717	2160406	l	2160406	2158831	2160406	2158819	1575
GofDak_1024-768_new	17	3	21	<?xml version="1.0"?>\n<Clock xmlns:dt="urn:schemas-microsoft-com:datatypes"><Description dt:dt="string">E-Prime Primary Realtime Clock</Description><StartTime><Timestamp dt:dt="int">0</Timestamp><DateUtc dt:dt="string">2017-07-17T16:07:05Z</DateUtc></StartTime><FrequencyChanges><FrequencyChange><Frequency dt:dt="r8">3328130</Frequency><Timestamp dt:dt="r8">73673601130</Timestamp><Current dt:dt="…	75.026	2204970	2201470	2204970	2201451	1	right	659832689	07-17-2017	18:07:05	16:07:05	female	70935	37385	-1	37364	106295	70948	-1	70935	412734	404597	-1	404584	26				1	12	24	phaseUPFAce	phaseXPface	9	NF09	2164009	2163709	2164009	2163696	d	2163696	2161696	2163696	2161691	2000
GofDak_1024-768_new	17	3	21	<?xml version="1.0"?>\n<Clock xmlns:dt="urn:schemas-microsoft-com:datatypes"><Description dt:dt="string">E-Prime Primary Realtime Clock</Description><StartTime><Timestamp dt:dt="int">0</Timestamp><DateUtc dt:dt="string">2017-07-17T16:07:05Z</DateUtc></StartTime><FrequencyChanges><FrequencyChange><Frequency dt:dt="r8">3328130</Frequency><Timestamp dt:dt="r8">73673601130</Timestamp><Current dt:dt="…	75.026	2204970	2201470	2204970	2201451	1	right	659832689	07-17-2017	18:07:05	16:07:05	female	70935	37385	-1	37364	106295	70948	-1	70935	412734	404597	-1	404584	26				1	12	24	phaseUPFAce	phaseXPface	10	NM21	2167421	2167121	2167421	2167117	l	2167117	2165162	2167117	2165147	1955
GofDak_1024-768_new	17	3	21	<?xml version="1.0"?>\n<Clock xmlns:dt="urn:schemas-microsoft-com:datatypes"><Description dt:dt="string">E-Prime Primary Realtime Clock</Description><StartTime><Timestamp dt:dt="int">0</Timestamp><DateUtc dt:dt="string">2017-07-17T16:07:05Z</DateUtc></StartTime><FrequencyChanges><FrequencyChange><Frequency dt:dt="r8">3328130</Frequency><Timestamp dt:dt="r8">73673601130</Timestamp><Current dt:dt="…	75.026	2204970	2201470	2204970	2201451	1	right	659832689	07-17-2017	18:07:05	16:07:05	female	70935	37385	-1	37364	106295	70948	-1	70935	412734	404597	-1	404584	26				1	12	24	phaseUPFAce	phaseXPface	11	NM05	2170673	2170373	2170673	2170362	l	2170362	2168387	2170362	2168371	1975
GofDak_1024-768_new	17	3	21	<?xml version="1.0"?>\n<Clock xmlns:dt="urn:schemas-microsoft-com:datatypes"><Description dt:dt="string">E-Prime Primary Realtime Clock</Description><StartTime><Timestamp dt:dt="int">0</Timestamp><DateUtc dt:dt="string">2017-07-17T16:07:05Z</DateUtc></StartTime><FrequencyChanges><FrequencyChange><Frequency dt:dt="r8">3328130</Frequency><Timestamp dt:dt="r8">73673601130</Timestamp><Current dt:dt="…	75.026	2204970	2201470	2204970	2201451	1	right	659832689	07-17-2017	18:07:05	16:07:05	female	70935	37385	-1	37364	106295	70948	-1	70935	412734	404597	-1	404584	26				1	12	24	phaseUPFAce	phaseXPface	12	NF09	2173752	2173452	2173752	2173444	d	2173444	2171626	2173444	2171611	1818
GofDak_1024-768_new	17	3	21	<?xml version="1.0"?>\n<Clock xmlns:dt="urn:schemas-microsoft-com:datatypes"><Description dt:dt="string">E-Prime Primary Realtime Clock</Description><StartTime><Timestamp dt:dt="int">0</Timestamp><DateUtc dt:dt="string">2017-07-17T16:07:05Z</DateUtc></StartTime><FrequencyChanges><FrequencyChange><Frequency dt:dt="r8">3328130</Frequency><Timestamp dt:dt="r8">73673601130</Timestamp><Current dt:dt="…	75.026	2204970	2201470	2204970	2201451	1	right	659832689	07-17-2017	18:07:05	16:07:05	female	70935	37385	-1	37364	106295	70948	-1	70935	412734	404597	-1	404584	26				1	12	24	phaseUPFAce	phaseXPface	13	NM03	2176938	2176638	2176938	2176629	d	2176629	2174932	2176629	2174915	1697
GofDak_1024-768_new	17	3	21	<?xml version="1.0"?>\n<Clock xmlns:dt="urn:schemas-microsoft-com:datatypes"><Description dt:dt="string">E-Prime Primary Realtime Clock</Description><StartTime><Timestamp dt:dt="int">0</Timestamp><DateUtc dt:dt="string">2017-07-17T16:07:05Z</DateUtc></StartTime><FrequencyChanges><FrequencyChange><Frequency dt:dt="r8">3328130</Frequency><Timestamp dt:dt="r8">73673601130</Timestamp><Current dt:dt="…	75.026	2204970	2201470	2204970	2201451	1	right	659832689	07-17-2017	18:07:05	16:07:05	female	70935	37385	-1	37364	106295	70948	-1	70935	412734	404597	-1	404584	26				1	12	24	phaseUPFAce	phaseXPface	14	NF04	2180270	2179970	2180270	2179966	d	2179966	2178331	2179966	2178315	1635
GofDak_1024-768_new	17	3	21	<?xml version="1.0"?>\n<Clock xmlns:dt="urn:schemas-microsoft-com:datatypes"><Description dt:dt="string">E-Prime Primary Realtime Clock</Description><StartTime><Timestamp dt:dt="int">0</Timestamp><DateUtc dt:dt="string">2017-07-17T16:07:05Z</DateUtc></StartTime><FrequencyChanges><FrequencyChange><Frequency dt:dt="r8">3328130</Frequency><Timestamp dt:dt="r8">73673601130</Timestamp><Current dt:dt="…	75.026	2204970	2201470	2204970	2201451	1	right	659832689	07-17-2017	18:07:05	16:07:05	female	70935	37385	-1	37364	106295	70948	-1	70935	412734	404597	-1	404584	26				1	12	24	phaseUPFAce	phaseXPface	15	NM02	2183523	2183223	2183523	2183211	d	2183211	2181556	2183211	2181547	1655
GofDak_1024-768_new	17	3	21	<?xml version="1.0"?>\n<Clock xmlns:dt="urn:schemas-microsoft-com:datatypes"><Description dt:dt="string">E-Prime Primary Realtime Clock</Description><StartTime><Timestamp dt:dt="int">0</Timestamp><DateUtc dt:dt="string">2017-07-17T16:07:05Z</DateUtc></StartTime><FrequencyChanges><FrequencyChange><Frequency dt:dt="r8">3328130</Frequency><Timestamp dt:dt="r8">73673601130</Timestamp><Current dt:dt="…	75.026	2204970	2201470	2204970	2201451	1	right	659832689	07-17-2017	18:07:05	16:07:05	female	70935	37385	-1	37364	106295	70948	-1	70935	412734	404597	-1	404584	26				1	12	24	phaseUPFAce	phaseXPface	16	NF09	2186988	2186688	2186988	2186682	d	2186682	2185022	2186682	2185011	1660
GofDak_1024-768_new	17	3	21	<?xml version="1.0"?>\n<Clock xmlns:dt="urn:schemas-microsoft-com:datatypes"><Description dt:dt="string">E-Prime Primary Realtime Clock</Description><StartTime><Timestamp dt:dt="int">0</Timestamp><DateUtc dt:dt="string">2017-07-17T16:07:05Z</DateUtc></StartTime><FrequencyChanges><FrequencyChange><Frequency dt:dt="r8">3328130</Frequency><Timestamp dt:dt="r8">73673601130</Timestamp><Current dt:dt="…	75.026	2204970	2201470	2204970	2201451	1	right	659832689	07-17-2017	18:07:05	16:07:05	female	70935	37385	-1	37364	106295	70948	-1	70935	412734	404597	-1	404584	26				1	12	24	phaseUPFAce	phaseXPface	17	NM05	2190347	2190047	2190347	2190036	l	2190036	2188154	2190036	2188147	1882
GofDak_1024-768_new	17	3	21	<?xml version="1.0"?>\n<Clock xmlns:dt="urn:schemas-microsoft-com:datatypes"><Description dt:dt="string">E-Prime Primary Realtime Clock</Description><StartTime><Timestamp dt:dt="int">0</Timestamp><DateUtc dt:dt="string">2017-07-17T16:07:05Z</DateUtc></StartTime><FrequencyChanges><FrequencyChange><Frequency dt:dt="r8">3328130</Frequency><Timestamp dt:dt="r8">73673601130</Timestamp><Current dt:dt="…	75.026	2204970	2201470	2204970	2201451	1	right	659832689	07-17-2017	18:07:05	16:07:05	female	70935	37385	-1	37364	106295	70948	-1	70935	412734	404597	-1	404584	26				1	12	24	phaseUPFAce	phaseXPface	18	NM04	2193626	2193326	2193626	2193322	l	2193322	2191580	2193322	2191571	1742
GofDak_1024-768_new	17	3	21	<?xml version="1.0"?>\n<Clock xmlns:dt="urn:schemas-microsoft-com:datatypes"><Description dt:dt="string">E-Prime Primary Realtime Clock</Description><StartTime><Timestamp dt:dt="int">0</Timestamp><DateUtc dt:dt="string">2017-07-17T16:07:05Z</DateUtc></StartTime><FrequencyChanges><FrequencyChange><Frequency dt:dt="r8">3328130</Frequency><Timestamp dt:dt="r8">73673601130</Timestamp><Current dt:dt="…	75.026	2204970	2201470	2204970	2201451	1	right	659832689	07-17-2017	18:07:05	16:07:05	female	70935	37385	-1	37364	106295	70948	-1	70935	412734	404597	-1	404584	26				1	12	24	phaseUPFAce	phaseXPface	19	NM03	2197038	2196738	2197038	2196730	l	2196730	2194832	2196730	2194819	1898
GofDak_1024-768_new	17	3	21	<?xml version="1.0"?>\n<Clock xmlns:dt="urn:schemas-microsoft-com:datatypes"><Description dt:dt="string">E-Prime Primary Realtime Clock</Description><StartTime><Timestamp dt:dt="int">0</Timestamp><DateUtc dt:dt="string">2017-07-17T16:07:05Z</DateUtc></StartTime><FrequencyChanges><FrequencyChange><Frequency dt:dt="r8">3328130</Frequency><Timestamp dt:dt="r8">73673601130</Timestamp><Current dt:dt="…	75.026	2204970	2201470	2204970	2201451	1	right	659832689	07-17-2017	18:07:05	16:07:05	female	70935	37385	-1	37364	106295	70948	-1	70935	412734	404597	-1	404584	26				1	12	24	phaseUPFAce	phaseXPface	20	NF109	2200450	2200150	2200450	2200137	d	2200137	2198204	2200137	2198195	1933
[truncated: 28 more columns]
