# Supplementary material for: Fixed or flexible? Orientation preference in identity and gaze processing in humans
Source: PLoS One. 2019 Jan 25;14(1):e0210503. doi: 10.1371/journal.pone.0210503 (PMC6347268; doi:10.1371/journal.pone.0210503)
Supplement: S3 File — Eprime log files were merged across gaze experiment sessions. (ZIP) [file pone.0210503.s005.zip › GofDak_1024-768_new-18-1.xlsx]

## Sheet: GofDak_1024-768_new-18-1
D:\GAZE\Gaze_data\GazeCoD_data\NEWDATA\GofDak_1024-768_new-18-1.edat2
ExperimentName	Subject	Session	Age	Clock.Information	Display.RefreshRate	fini.OffsetTime	fini.OnsetTime	fini.TargetOffsetTime	fini.TargetOnsetTime	Group	Handedness	RandomSeed	SessionDate	SessionTime	SessionTimeUtc	Sex	start.OffsetTime	start.OnsetTime	start.TargetOffsetTime	start.TargetOnsetTime	start2.OffsetTime	start2.OnsetTime	start2.TargetOffsetTime	start2.TargetOnsetTime	start5.OffsetTime	start5.OnsetTime	start5.TargetOffsetTime	start5.TargetOnsetTime	Block	phasePRACTICE1	phasePRACTICE1.Cycle	phasePRACTICE1.Sample	phaseXPface	phaseXPface.Cycle	phaseXPface.Sample	Procedure[Block]	Running[Block]	Trial	cible	cible.OffsetTime	cible.OnsetTime	cible.TargetOffsetTime	cible.TargetOnsetTime	correct	crossStart.OffsetTime	crossStart.OnsetTime	crossStart.TargetOffsetTime	crossStart.TargetOnsetTime	jitterdur
GofDak_1024-768_new	18	1	25	<?xml version="1.0"?>\n<Clock xmlns:dt="urn:schemas-microsoft-com:datatypes"><Description dt:dt="string">E-Prime Primary Realtime Clock</Description><StartTime><Timestamp dt:dt="int">0</Timestamp><DateUtc dt:dt="string">2017-07-18T06:21:12Z</DateUtc></StartTime><FrequencyChanges><FrequencyChange><Frequency dt:dt="r8">3328124</Frequency><Timestamp dt:dt="r8">2917140724</Timestamp><Current dt:dt="r…	75.025	1876566	1873066	1876566	1873050	1	right	-1377158333	07-18-2017	08:21:12	06:21:12	female	40714	24512	-1	24496	43810	40722	-1	40714	288106	283295	-1	283283	1	1	1	1				practUP	phasePRACTICE1	1	NF11	46780	46480	46780	46466	l	46466	44827	46466	44814	1639
GofDak_1024-768_new	18	1	25	<?xml version="1.0"?>\n<Clock xmlns:dt="urn:schemas-microsoft-com:datatypes"><Description dt:dt="string">E-Prime Primary Realtime Clock</Description><StartTime><Timestamp dt:dt="int">0</Timestamp><DateUtc dt:dt="string">2017-07-18T06:21:12Z</DateUtc></StartTime><FrequencyChanges><FrequencyChange><Frequency dt:dt="r8">3328124</Frequency><Timestamp dt:dt="r8">2917140724</Timestamp><Current dt:dt="r…	75.025	1876566	1873066	1876566	1873050	1	right	-1377158333	07-18-2017	08:21:12	06:21:12	female	40714	24512	-1	24496	43810	40722	-1	40714	288106	283295	-1	283283	1	1	1	1				practUP	phasePRACTICE1	2	NF106	50045	49745	50045	49739	d	49739	47839	49739	47834	1900
GofDak_1024-768_new	18	1	25	<?xml version="1.0"?>\n<Clock xmlns:dt="urn:schemas-microsoft-com:datatypes"><Description dt:dt="string">E-Prime Primary Realtime Clock</Description><StartTime><Timestamp dt:dt="int">0</Timestamp><DateUtc dt:dt="string">2017-07-18T06:21:12Z</DateUtc></StartTime><FrequencyChanges><FrequencyChange><Frequency dt:dt="r8">3328124</Frequency><Timestamp dt:dt="r8">2917140724</Timestamp><Current dt:dt="r…	75.025	1876566	1873066	1876566	1873050	1	right	-1377158333	07-18-2017	08:21:12	06:21:12	female	40714	24512	-1	24496	43810	40722	-1	40714	288106	283295	-1	283283	1	1	1	1				practUP	phasePRACTICE1	3	NM02	53124	52824	53124	52819	d	52819	51105	52819	51098	1714
GofDak_1024-768_new	18	1	25	<?xml version="1.0"?>\n<Clock xmlns:dt="urn:schemas-microsoft-com:datatypes"><Description dt:dt="string">E-Prime Primary Realtime Clock</Description><StartTime><Timestamp dt:dt="int">0</Timestamp><DateUtc dt:dt="string">2017-07-18T06:21:12Z</DateUtc></StartTime><FrequencyChanges><FrequencyChange><Frequency dt:dt="r8">3328124</Frequency><Timestamp dt:dt="r8">2917140724</Timestamp><Current dt:dt="r…	75.025	1876566	1873066	1876566	1873050	1	right	-1377158333	07-18-2017	08:21:12	06:21:12	female	40714	24512	-1	24496	43810	40722	-1	40714	288106	283295	-1	283283	1	1	1	1				practUP	phasePRACTICE1	4	NM13	56297	55997	56297	55987	l	55987	54104	55987	54090	1883
GofDak_1024-768_new	18	1	25	<?xml version="1.0"?>\n<Clock xmlns:dt="urn:schemas-microsoft-com:datatypes"><Description dt:dt="string">E-Prime Primary Realtime Clock</Description><StartTime><Timestamp dt:dt="int">0</Timestamp><DateUtc dt:dt="string">2017-07-18T06:21:12Z</DateUtc></StartTime><FrequencyChanges><FrequencyChange><Frequency dt:dt="r8">3328124</Frequency><Timestamp dt:dt="r8">2917140724</Timestamp><Current dt:dt="r…	75.025	1876566	1873066	1876566	1873050	1	right	-1377158333	07-18-2017	08:21:12	06:21:12	female	40714	24512	-1	24496	43810	40722	-1	40714	288106	283295	-1	283283	1	1	1	1				practUP	phasePRACTICE1	5	NF105	59509	59209	59509	59196	l	59196	57303	59196	57298	1893
GofDak_1024-768_new	18	1	25	<?xml version="1.0"?>\n<Clock xmlns:dt="urn:schemas-microsoft-com:datatypes"><Description dt:dt="string">E-Prime Primary Realtime Clock</Description><StartTime><Timestamp dt:dt="int">0</Timestamp><DateUtc dt:dt="string">2017-07-18T06:21:12Z</DateUtc></StartTime><FrequencyChanges><FrequencyChange><Frequency dt:dt="r8">3328124</Frequency><Timestamp dt:dt="r8">2917140724</Timestamp><Current dt:dt="r…	75.025	1876566	1873066	1876566	1873050	1	right	-1377158333	07-18-2017	08:21:12	06:21:12	female	40714	24512	-1	24496	43810	40722	-1	40714	288106	283295	-1	283283	1	1	1	1				practUP	phasePRACTICE1	6	NF01	62495	62195	62495	62183	l	62183	60555	62183	60546	1628
GofDak_1024-768_new	18	1	25	<?xml version="1.0"?>\n<Clock xmlns:dt="urn:schemas-microsoft-com:datatypes"><Description dt:dt="string">E-Prime Primary Realtime Clock</Description><StartTime><Timestamp dt:dt="int">0</Timestamp><DateUtc dt:dt="string">2017-07-18T06:21:12Z</DateUtc></StartTime><FrequencyChanges><FrequencyChange><Frequency dt:dt="r8">3328124</Frequency><Timestamp dt:dt="r8">2917140724</Timestamp><Current dt:dt="r…	75.025	1876566	1873066	1876566	1873050	1	right	-1377158333	07-18-2017	08:21:12	06:21:12	female	40714	24512	-1	24496	43810	40722	-1	40714	288106	283295	-1	283283	1	1	1	1				practUP	phasePRACTICE1	7	NM05	65520	65220	65520	65209	l	65209	63448	65209	63442	1761
GofDak_1024-768_new	18	1	25	<?xml version="1.0"?>\n<Clock xmlns:dt="urn:schemas-microsoft-com:datatypes"><Description dt:dt="string">E-Prime Primary Realtime Clock</Description><StartTime><Timestamp dt:dt="int">0</Timestamp><DateUtc dt:dt="string">2017-07-18T06:21:12Z</DateUtc></StartTime><FrequencyChanges><FrequencyChange><Frequency dt:dt="r8">3328124</Frequency><Timestamp dt:dt="r8">2917140724</Timestamp><Current dt:dt="r…	75.025	1876566	1873066	1876566	1873050	1	right	-1377158333	07-18-2017	08:21:12	06:21:12	female	40714	24512	-1	24496	43810	40722	-1	40714	288106	283295	-1	283283	1	1	1	1				practUP	phasePRACTICE1	8	NF04	68613	68313	68613	68302	d	68302	66647	68302	66642	1655
GofDak_1024-768_new	18	1	25	<?xml version="1.0"?>\n<Clock xmlns:dt="urn:schemas-microsoft-com:datatypes"><Description dt:dt="string">E-Prime Primary Realtime Clock</Description><StartTime><Timestamp dt:dt="int">0</Timestamp><DateUtc dt:dt="string">2017-07-18T06:21:12Z</DateUtc></StartTime><FrequencyChanges><FrequencyChange><Frequency dt:dt="r8">3328124</Frequency><Timestamp dt:dt="r8">2917140724</Timestamp><Current dt:dt="r…	75.025	1876566	1873066	1876566	1873050	1	right	-1377158333	07-18-2017	08:21:12	06:21:12	female	40714	24512	-1	24496	43810	40722	-1	40714	288106	283295	-1	283283	1	1	1	1				practUP	phasePRACTICE1	9	NM101	71785	71485	71785	71478	d	71478	69726	71478	69714	1752
GofDak_1024-768_new	18	1	25	<?xml version="1.0"?>\n<Clock xmlns:dt="urn:schemas-microsoft-com:datatypes"><Description dt:dt="string">E-Prime Primary Realtime Clock</Description><StartTime><Timestamp dt:dt="int">0</Timestamp><DateUtc dt:dt="string">2017-07-18T06:21:12Z</DateUtc></StartTime><FrequencyChanges><FrequencyChange><Frequency dt:dt="r8">3328124</Frequency><Timestamp dt:dt="r8">2917140724</Timestamp><Current dt:dt="r…	75.025	1876566	1873066	1876566	1873050	1	right	-1377158333	07-18-2017	08:21:12	06:21:12	female	40714	24512	-1	24496	43810	40722	-1	40714	288106	283295	-1	283283	1	1	1	1				practUP	phasePRACTICE1	10	NM13	74784	74484	74784	74472	l	74472	72778	74472	72770	1694
GofDak_1024-768_new	18	1	25	<?xml version="1.0"?>\n<Clock xmlns:dt="urn:schemas-microsoft-com:datatypes"><Description dt:dt="string">E-Prime Primary Realtime Clock</Description><StartTime><Timestamp dt:dt="int">0</Timestamp><DateUtc dt:dt="string">2017-07-18T06:21:12Z</DateUtc></StartTime><FrequencyChanges><FrequencyChange><Frequency dt:dt="r8">3328124</Frequency><Timestamp dt:dt="r8">2917140724</Timestamp><Current dt:dt="r…	75.025	1876566	1873066	1876566	1873050	1	right	-1377158333	07-18-2017	08:21:12	06:21:12	female	40714	24512	-1	24496	43810	40722	-1	40714	288106	283295	-1	283283	1	1	1	1				practUP	phasePRACTICE1	11	NF09	78783	78483	78783	78473	l	78473	76883	78473	76866	1590
GofDak_1024-768_new	18	1	25	<?xml version="1.0"?>\n<Clock xmlns:dt="urn:schemas-microsoft-com:datatypes"><Description dt:dt="string">E-Prime Primary Realtime Clock</Description><StartTime><Timestamp dt:dt="int">0</Timestamp><DateUtc dt:dt="string">2017-07-18T06:21:12Z</DateUtc></StartTime><FrequencyChanges><FrequencyChange><Frequency dt:dt="r8">3328124</Frequency><Timestamp dt:dt="r8">2917140724</Timestamp><Current dt:dt="r…	75.025	1876566	1873066	1876566	1873050	1	right	-1377158333	07-18-2017	08:21:12	06:21:12	female	40714	24512	-1	24496	43810	40722	-1	40714	288106	283295	-1	283283	1	1	1	1				practUP	phasePRACTICE1	12	NM03	81662	81362	81662	81357	d	81357	79736	81357	79730	1621
GofDak_1024-768_new	18	1	25	<?xml version="1.0"?>\n<Clock xmlns:dt="urn:schemas-microsoft-com:datatypes"><Description dt:dt="string">E-Prime Primary Realtime Clock</Description><StartTime><Timestamp dt:dt="int">0</Timestamp><DateUtc dt:dt="string">2017-07-18T06:21:12Z</DateUtc></StartTime><FrequencyChanges><FrequencyChange><Frequency dt:dt="r8">3328124</Frequency><Timestamp dt:dt="r8">2917140724</Timestamp><Current dt:dt="r…	75.025	1876566	1873066	1876566	1873050	1	right	-1377158333	07-18-2017	08:21:12	06:21:12	female	40714	24512	-1	24496	43810	40722	-1	40714	288106	283295	-1	283283	1	1	1	1				practUP	phasePRACTICE1	13	NM21	84861	84561	84861	84548	l	84548	82655	84548	82642	1893
GofDak_1024-768_new	18	1	25	<?xml version="1.0"?>\n<Clock xmlns:dt="urn:schemas-microsoft-com:datatypes"><Description dt:dt="string">E-Prime Primary Realtime Clock</Description><StartTime><Timestamp dt:dt="int">0</Timestamp><DateUtc dt:dt="string">2017-07-18T06:21:12Z</DateUtc></StartTime><FrequencyChanges><FrequencyChange><Frequency dt:dt="r8">3328124</Frequency><Timestamp dt:dt="r8">2917140724</Timestamp><Current dt:dt="r…	75.025	1876566	1873066	1876566	1873050	1	right	-1377158333	07-18-2017	08:21:12	06:21:12	female	40714	24512	-1	24496	43810	40722	-1	40714	288106	283295	-1	283283	1	1	1	1				practUP	phasePRACTICE1	14	NF27	88153	87853	88153	87843	d	87843	86027	87843	86018	1816
GofDak_1024-768_new	18	1	25	<?xml version="1.0"?>\n<Clock xmlns:dt="urn:schemas-microsoft-com:datatypes"><Description dt:dt="string">E-Prime Primary Realtime Clock</Description><StartTime><Timestamp dt:dt="int">0</Timestamp><DateUtc dt:dt="string">2017-07-18T06:21:12Z</DateUtc></StartTime><FrequencyChanges><FrequencyChange><Frequency dt:dt="r8">3328124</Frequency><Timestamp dt:dt="r8">2917140724</Timestamp><Current dt:dt="r…	75.025	1876566	1873066	1876566	1873050	1	right	-1377158333	07-18-2017	08:21:12	06:21:12	female	40714	24512	-1	24496	43810	40722	-1	40714	288106	283295	-1	283283	1	1	1	1				practUP	phasePRACTICE1	15	NM21	91525	91225	91525	91211	l	91211	89226	91211	89218	1985
GofDak_1024-768_new	18	1	25	<?xml version="1.0"?>\n<Clock xmlns:dt="urn:schemas-microsoft-com:datatypes"><Description dt:dt="string">E-Prime Primary Realtime Clock</Description><StartTime><Timestamp dt:dt="int">0</Timestamp><DateUtc dt:dt="string">2017-07-18T06:21:12Z</DateUtc></StartTime><FrequencyChanges><FrequencyChange><Frequency dt:dt="r8">3328124</Frequency><Timestamp dt:dt="r8">2917140724</Timestamp><Current dt:dt="r…	75.025	1876566	1873066	1876566	1873050	1	right	-1377158333	07-18-2017	08:21:12	06:21:12	female	40714	24512	-1	24496	43810	40722	-1	40714	288106	283295	-1	283283	1	1	1	1				practUP	phasePRACTICE1	16	NM21	94871	94571	94871	94558	d	94558	92585	94558	92570	1973
GofDak_1024-768_new	18	1	25	<?xml version="1.0"?>\n<Clock xmlns:dt="urn:schemas-microsoft-com:datatypes"><Description dt:dt="string">E-Prime Primary Realtime Clock</Description><StartTime><Timestamp dt:dt="int">0</Timestamp><DateUtc dt:dt="string">2017-07-18T06:21:12Z</DateUtc></StartTime><FrequencyChanges><FrequencyChange><Frequency dt:dt="r8">3328124</Frequency><Timestamp dt:dt="r8">2917140724</Timestamp><Current dt:dt="r…	75.025	1876566	1873066	1876566	1873050	1	right	-1377158333	07-18-2017	08:21:12	06:21:12	female	40714	24512	-1	24496	43810	40722	-1	40714	288106	283295	-1	283283	1	1	1	1				practUP	phasePRACTICE1	17	NF06	98003	97703	98003	97697	l	97697	96010	97697	96002	1687
GofDak_1024-768_new	18	1	25	<?xml version="1.0"?>\n<Clock xmlns:dt="urn:schemas-microsoft-com:datatypes"><Description dt:dt="string">E-Prime Primary Realtime Clock</Description><StartTime><Timestamp dt:dt="int">0</Timestamp><DateUtc dt:dt="string">2017-07-18T06:21:12Z</DateUtc></StartTime><FrequencyChanges><FrequencyChange><Frequency dt:dt="r8">3328124</Frequency><Timestamp dt:dt="r8">2917140724</Timestamp><Current dt:dt="r…	75.025	1876566	1873066	1876566	1873050	1	right	-1377158333	07-18-2017	08:21:12	06:21:12	female	40714	24512	-1	24496	43810	40722	-1	40714	288106	283295	-1	283283	1	1	1	1				practUP	phasePRACTICE1	18	NF09	100909	100609	100909	100593	l	100593	98929	100593	98914	1664
GofDak_1024-768_new	18	1	25	<?xml version="1.0"?>\n<Clock xmlns:dt="urn:schemas-microsoft-com:datatypes"><Description dt:dt="string">E-Prime Primary Realtime Clock</Description><StartTime><Timestamp dt:dt="int">0</Timestamp><DateUtc dt:dt="string">2017-07-18T06:21:12Z</DateUtc></StartTime><FrequencyChanges><FrequencyChange><Frequency dt:dt="r8">3328124</Frequency><Timestamp dt:dt="r8">2917140724</Timestamp><Current dt:dt="r…	75.025	1876566	1873066	1876566	1873050	1	right	-1377158333	07-18-2017	08:21:12	06:21:12	female	40714	24512	-1	24496	43810	40722	-1	40714	288106	283295	-1	283283	1	1	1	1				practUP	phasePRACTICE1	19	NF109	104001	103701	104001	103692	l	103692	101955	103692	101946	1737
GofDak_1024-768_new	18	1	25	<?xml version="1.0"?>\n<Clock xmlns:dt="urn:schemas-microsoft-com:datatypes"><Description dt:dt="string">E-Prime Primary Realtime Clock</Description><StartTime><Timestamp dt:dt="int">0</Timestamp><DateUtc dt:dt="string">2017-07-18T06:21:12Z</DateUtc></StartTime><FrequencyChanges><FrequencyChange><Frequency dt:dt="r8">3328124</Frequency><Timestamp dt:dt="r8">2917140724</Timestamp><Current dt:dt="r…	75.025	1876566	1873066	1876566	1873050	1	right	-1377158333	07-18-2017	08:21:12	06:21:12	female	40714	24512	-1	24496	43810	40722	-1	40714	288106	283295	-1	283283	1	1	1	1				practUP	phasePRACTICE1	20	NM08	106973	106673	106973	106660	l	106660	105047	106660	105034	1613
GofDak_1024-768_new	18	1	25	<?xml version="1.0"?>\n<Clock xmlns:dt="urn:schemas-microsoft-com:datatypes"><Description dt:dt="string">E-Prime Primary Realtime Clock</Description><StartTime><Timestamp dt:dt="int">0</Timestamp><DateUtc dt:dt="string">2017-07-18T06:21:12Z</DateUtc></StartTime><FrequencyChanges><FrequencyChange><Frequency dt:dt="r8">3328124</Frequency><Timestamp dt:dt="r8">2917140724</Timestamp><Current dt:dt="r…	75.025	1876566	1873066	1876566	1873050	1	right	-1377158333	07-18-2017	08:21:12	06:21:12	female	40714	24512	-1	24496	43810	40722	-1	40714	288106	283295	-1	283283	1	1	1	1				practUP	phasePRACTICE1	21	NM08	110852	110552	110852	110544	d	110544	108739	110544	108730	1805
GofDak_1024-768_new	18	1	25	<?xml version="1.0"?>\n<Clock xmlns:dt="urn:schemas-microsoft-com:datatypes"><Description dt:dt="string">E-Prime Primary Realtime Clock</Description><StartTime><Timestamp dt:dt="int">0</Timestamp><DateUtc dt:dt="string">2017-07-18T06:21:12Z</DateUtc></StartTime><FrequencyChanges><FrequencyChange><Frequency dt:dt="r8">3328124</Frequency><Timestamp dt:dt="r8">2917140724</Timestamp><Current dt:dt="r…	75.025	1876566	1873066	1876566	1873050	1	right	-1377158333	07-18-2017	08:21:12	06:21:12	female	40714	24512	-1	24496	43810	40722	-1	40714	288106	283295	-1	283283	1	1	1	1				practUP	phasePRACTICE1	22	NF109	113931	113631	113931	113625	l	113625	111898	113625	111882	1727
GofDak_1024-768_new	18	1	25	<?xml version="1.0"?>\n<Clock xmlns:dt="urn:schemas-microsoft-com:datatypes"><Description dt:dt="string">E-Prime Primary Realtime Clock</Description><StartTime><Timestamp dt:dt="int">0</Timestamp><DateUtc dt:dt="string">2017-07-18T06:21:12Z</DateUtc></StartTime><FrequencyChanges><FrequencyChange><Frequency dt:dt="r8">3328124</Frequency><Timestamp dt:dt="r8">2917140724</Timestamp><Current dt:dt="r…	75.025	1876566	1873066	1876566	1873050	1	right	-1377158333	07-18-2017	08:21:12	06:21:12	female	40714	24512	-1	24496	43810	40722	-1	40714	288106	283295	-1	283283	1	1	1	1				practUP	phasePRACTICE1	23	NF109	116810	116510	116810	116501	l	116501	114871	116501	114866	1630
GofDak_1024-768_new	18	1	25	<?xml version="1.0"?>\n<Clock xmlns:dt="urn:schemas-microsoft-com:datatypes"><Description dt:dt="string">E-Prime Primary Realtime Clock</Description><StartTime><Timestamp dt:dt="int">0</Timestamp><DateUtc dt:dt="string">2017-07-18T06:21:12Z</DateUtc></StartTime><FrequencyChanges><FrequencyChange><Frequency dt:dt="r8">3328124</Frequency><Timestamp dt:dt="r8">2917140724</Timestamp><Current dt:dt="r…	75.025	1876566	1873066	1876566	1873050	1	right	-1377158333	07-18-2017	08:21:12	06:21:12	female	40714	24512	-1	24496	43810	40722	-1	40714	288106	283295	-1	283283	1	1	1	1				practUP	phasePRACTICE1	24	NM13	119609	119309	119609	119304	d	119304	117763	119304	117746	1541
GofDak_1024-768_new	18	1	25	<?xml version="1.0"?>\n<Clock xmlns:dt="urn:schemas-microsoft-com:datatypes"><Description dt:dt="string">E-Prime Primary Realtime Clock</Description><StartTime><Timestamp dt:dt="int">0</Timestamp><DateUtc dt:dt="string">2017-07-18T06:21:12Z</DateUtc></StartTime><FrequencyChanges><FrequencyChange><Frequency dt:dt="r8">3328124</Frequency><Timestamp dt:dt="r8">2917140724</Timestamp><Current dt:dt="r…	75.025	1876566	1873066	1876566	1873050	1	right	-1377158333	07-18-2017	08:21:12	06:21:12	female	40714	24512	-1	24496	43810	40722	-1	40714	288106	283295	-1	283283	1	1	1	1				practUP	phasePRACTICE1	25	NF105	122528	122228	122528	122220	l	122220	120616	122220	120610	1604
GofDak_1024-768_new	18	1	25	<?xml version="1.0"?>\n<Clock xmlns:dt="urn:schemas-microsoft-com:datatypes"><Description dt:dt="string">E-Prime Primary Realtime Clock</Description><StartTime><Timestamp dt:dt="int">0</Timestamp><DateUtc dt:dt="string">2017-07-18T06:21:12Z</DateUtc></StartTime><FrequencyChanges><FrequencyChange><Frequency dt:dt="r8">3328124</Frequency><Timestamp dt:dt="r8">2917140724</Timestamp><Current dt:dt="r…	75.025	1876566	1873066	1876566	1873050	1	right	-1377158333	07-18-2017	08:21:12	06:21:12	female	40714	24512	-1	24496	43810	40722	-1	40714	288106	283295	-1	283283	1	1	1	1				practUP	phasePRACTICE1	26	NF11	125674	125374	125674	125367	d	125367	123601	125367	123594	1766
GofDak_1024-768_new	18	1	25	<?xml version="1.0"?>\n<Clock xmlns:dt="urn:schemas-microsoft-com:datatypes"><Description dt:dt="string">E-Prime Primary Realtime Clock</Description><StartTime><Timestamp dt:dt="int">0</Timestamp><DateUtc dt:dt="string">2017-07-18T06:21:12Z</DateUtc></StartTime><FrequencyChanges><FrequencyChange><Frequency dt:dt="r8">3328124</Frequency><Timestamp dt:dt="r8">2917140724</Timestamp><Current dt:dt="r…	75.025	1876566	1873066	1876566	1873050	1	right	-1377158333	07-18-2017	08:21:12	06:21:12	female	40714	24512	-1	24496	43810	40722	-1	40714	288106	283295	-1	283283	1	1	1	1				practUP	phasePRACTICE1	27	NF02	128460	128160	128460	128151	l	128151	126627	128151	126610	1524
GofDak_1024-768_new	18	1	25	<?xml version="1.0"?>\n<Clock xmlns:dt="urn:schemas-microsoft-com:datatypes"><Description dt:dt="string">E-Prime Primary Realtime Clock</Description><StartTime><Timestamp dt:dt="int">0</Timestamp><DateUtc dt:dt="string">2017-07-18T06:21:12Z</DateUtc></StartTime><FrequencyChanges><FrequencyChange><Frequency dt:dt="r8">3328124</Frequency><Timestamp dt:dt="r8">2917140724</Timestamp><Current dt:dt="r…	75.025	1876566	1873066	1876566	1873050	1	right	-1377158333	07-18-2017	08:21:12	06:21:12	female	40714	24512	-1	24496	43810	40722	-1	40714	288106	283295	-1	283283	1	1	1	1				practUP	phasePRACTICE1	28	NF02	131739	131439	131739	131429	d	131429	129506	131429	129498	1923
GofDak_1024-768_new	18	1	25	<?xml version="1.0"?>\n<Clock xmlns:dt="urn:schemas-microsoft-com:datatypes"><Description dt:dt="string">E-Prime Primary Realtime Clock</Description><StartTime><Timestamp dt:dt="int">0</Timestamp><DateUtc dt:dt="string">2017-07-18T06:21:12Z</DateUtc></StartTime><FrequencyChanges><FrequencyChange><Frequency dt:dt="r8">3328124</Frequency><Timestamp dt:dt="r8">2917140724</Timestamp><Current dt:dt="r…	75.025	1876566	1873066	1876566	1873050	1	right	-1377158333	07-18-2017	08:21:12	06:21:12	female	40714	24512	-1	24496	43810	40722	-1	40714	288106	283295	-1	283283	1	1	1	1				practUP	phasePRACTICE1	29	NM09	135031	134731	135031	134716	l	134716	132799	134716	132794	1917
GofDak_1024-768_new	18	1	25	<?xml version="1.0"?>\n<Clock xmlns:dt="urn:schemas-microsoft-com:datatypes"><Description dt:dt="string">E-Prime Primary Realtime Clock</Description><StartTime><Timestamp dt:dt="int">0</Timestamp><DateUtc dt:dt="string">2017-07-18T06:21:12Z</DateUtc></StartTime><FrequencyChanges><FrequencyChange><Frequency dt:dt="r8">3328124</Frequency><Timestamp dt:dt="r8">2917140724</Timestamp><Current dt:dt="r…	75.025	1876566	1873066	1876566	1873050	1	right	-1377158333	07-18-2017	08:21:12	06:21:12	female	40714	24512	-1	24496	43810	40722	-1	40714	288106	283295	-1	283283	1	1	1	1				practUP	phasePRACTICE1	30	NM05	138057	137757	138057	137750	l	137750	136010	137750	135994	1740
GofDak_1024-768_new	18	1	25	<?xml version="1.0"?>\n<Clock xmlns:dt="urn:schemas-microsoft-com:datatypes"><Description dt:dt="string">E-Prime Primary Realtime Clock</Description><StartTime><Timestamp dt:dt="int">0</Timestamp><DateUtc dt:dt="string">2017-07-18T06:21:12Z</DateUtc></StartTime><FrequencyChanges><FrequencyChange><Frequency dt:dt="r8">3328124</Frequency><Timestamp dt:dt="r8">2917140724</Timestamp><Current dt:dt="r…	75.025	1876566	1873066	1876566	1873050	1	right	-1377158333	07-18-2017	08:21:12	06:21:12	female	40714	24512	-1	24496	43810	40722	-1	40714	288106	283295	-1	283283	1	1	1	1				practUP	phasePRACTICE1	31	NF04	141682	141382	141682	141376	l	141376	139823	141376	139818	1553
GofDak_1024-768_new	18	1	25	<?xml version="1.0"?>\n<Clock xmlns:dt="urn:schemas-microsoft-com:datatypes"><Description dt:dt="string">E-Prime Primary Realtime Clock</Description><StartTime><Timestamp dt:dt="int">0</Timestamp><DateUtc dt:dt="string">2017-07-18T06:21:12Z</DateUtc></StartTime><FrequencyChanges><FrequencyChange><Frequency dt:dt="r8">3328124</Frequency><Timestamp dt:dt="r8">2917140724</Timestamp><Current dt:dt="r…	75.025	1876566	1873066	1876566	1873050	1	right	-1377158333	07-18-2017	08:21:12	06:21:12	female	40714	24512	-1	24496	43810	40722	-1	40714	288106	283295	-1	283283	1	1	1	1				practUP	phasePRACTICE1	32	NM09	144534	144234	144534	144219	d	144219	142568	144219	142562	1651
GofDak_1024-768_new	18	1	25	<?xml version="1.0"?>\n<Clock xmlns:dt="urn:schemas-microsoft-com:datatypes"><Description dt:dt="string">E-Prime Primary Realtime Clock</Description><StartTime><Timestamp dt:dt="int">0</Timestamp><DateUtc dt:dt="string">2017-07-18T06:21:12Z</DateUtc></StartTime><FrequencyChanges><FrequencyChange><Frequency dt:dt="r8">3328124</Frequency><Timestamp dt:dt="r8">2917140724</Timestamp><Current dt:dt="r…	75.025	1876566	1873066	1876566	1873050	1	right	-1377158333	07-18-2017	08:21:12	06:21:12	female	40714	24512	-1	24496	43810	40722	-1	40714	288106	283295	-1	283283	1	1	1	1				practUP	phasePRACTICE1	33	NF109	147480	147180	147480	147176	d	147176	145474	147176	145458	1702
GofDak_1024-768_new	18	1	25	<?xml version="1.0"?>\n<Clock xmlns:dt="urn:schemas-microsoft-com:datatypes"><Description dt:dt="string">E-Prime Primary Realtime Clock</Description><StartTime><Timestamp dt:dt="int">0</Timestamp><DateUtc dt:dt="string">2017-07-18T06:21:12Z</DateUtc></StartTime><FrequencyChanges><FrequencyChange><Frequency dt:dt="r8">3328124</Frequency><Timestamp dt:dt="r8">2917140724</Timestamp><Current dt:dt="r…	75.025	1876566	1873066	1876566	1873050	1	right	-1377158333	07-18-2017	08:21:12	06:21:12	female	40714	24512	-1	24496	43810	40722	-1	40714	288106	283295	-1	283283	1	1	1	1				practUP	phasePRACTICE1	34	NF09	150799	150499	150799	150490	d	150490	148553	150490	148538	1937
GofDak_1024-768_new	18	1	25	<?xml version="1.0"?>\n<Clock xmlns:dt="urn:schemas-microsoft-com:datatypes"><Description dt:dt="string">E-Prime Primary Realtime Clock</Description><StartTime><Timestamp dt:dt="int">0</Timestamp><DateUtc dt:dt="string">2017-07-18T06:21:12Z</DateUtc></StartTime><FrequencyChanges><FrequencyChange><Frequency dt:dt="r8">3328124</Frequency><Timestamp dt:dt="r8">2917140724</Timestamp><Current dt:dt="r…	75.025	1876566	1873066	1876566	1873050	1	right	-1377158333	07-18-2017	08:21:12	06:21:12	female	40714	24512	-1	24496	43810	40722	-1	40714	288106	283295	-1	283283	1	1	1	1				practUP	phasePRACTICE1	35	NM13	154105	153805	154105	153792	l	153792	151872	153792	151866	1920
GofDak_1024-768_new	18	1	25	<?xml version="1.0"?>\n<Clock xmlns:dt="urn:schemas-microsoft-com:datatypes"><Description dt:dt="string">E-Prime Primary Realtime Clock</Description><StartTime><Timestamp dt:dt="int">0</Timestamp><DateUtc dt:dt="string">2017-07-18T06:21:12Z</DateUtc></StartTime><FrequencyChanges><FrequencyChange><Frequency dt:dt="r8">3328124</Frequency><Timestamp dt:dt="r8">2917140724</Timestamp><Current dt:dt="r…	75.025	1876566	1873066	1876566	1873050	1	right	-1377158333	07-18-2017	08:21:12	06:21:12	female	40714	24512	-1	24496	43810	40722	-1	40714	288106	283295	-1	283283	1	1	1	1				practUP	phasePRACTICE1	36	NF02	157277	156977	157277	156962	l	156962	155071	156962	155058	1891
GofDak_1024-768_new	18	1	25	<?xml version="1.0"?>\n<Clock xmlns:dt="urn:schemas-microsoft-com:datatypes"><Description dt:dt="string">E-Prime Primary Realtime Clock</Description><StartTime><Timestamp dt:dt="int">0</Timestamp><DateUtc dt:dt="string">2017-07-18T06:21:12Z</DateUtc></StartTime><FrequencyChanges><FrequencyChange><Frequency dt:dt="r8">3328124</Frequency><Timestamp dt:dt="r8">2917140724</Timestamp><Current dt:dt="r…	75.025	1876566	1873066	1876566	1873050	1	right	-1377158333	07-18-2017	08:21:12	06:21:12	female	40714	24512	-1	24496	43810	40722	-1	40714	288106	283295	-1	283283	1	1	1	1				practUP	phasePRACTICE1	37	NM21	160183	159883	160183	159878	d	159878	158296	159878	158282	1582
GofDak_1024-768_new	18	1	25	<?xml version="1.0"?>\n<Clock xmlns:dt="urn:schemas-microsoft-com:datatypes"><Description dt:dt="string">E-Prime Primary Realtime Clock</Description><StartTime><Timestamp dt:dt="int">0</Timestamp><DateUtc dt:dt="string">2017-07-18T06:21:12Z</DateUtc></StartTime><FrequencyChanges><FrequencyChange><Frequency dt:dt="r8">3328124</Frequency><Timestamp dt:dt="r8">2917140724</Timestamp><Current dt:dt="r…	75.025	1876566	1873066	1876566	1873050	1	right	-1377158333	07-18-2017	08:21:12	06:21:12	female	40714	24512	-1	24496	43810	40722	-1	40714	288106	283295	-1	283283	1	1	1	1				practUP	phasePRACTICE1	38	NF06	163048	162748	163048	162735	d	162735	161176	162735	161162	1559
GofDak_1024-768_new	18	1	25	<?xml version="1.0"?>\n<Clock xmlns:dt="urn:schemas-microsoft-com:datatypes"><Description dt:dt="string">E-Prime Primary Realtime Clock</Description><StartTime><Timestamp dt:dt="int">0</Timestamp><DateUtc dt:dt="string">2017-07-18T06:21:12Z</DateUtc></StartTime><FrequencyChanges><FrequencyChange><Frequency dt:dt="r8">3328124</Frequency><Timestamp dt:dt="r8">2917140724</Timestamp><Current dt:dt="r…	75.025	1876566	1873066	1876566	1873050	1	right	-1377158333	07-18-2017	08:21:12	06:21:12	female	40714	24512	-1	24496	43810	40722	-1	40714	288106	283295	-1	283283	1	1	1	1				practUP	phasePRACTICE1	39	NF04	166341	166041	166341	166033	l	166033	164374	166033	164362	1659
GofDak_1024-768_new	18	1	25	<?xml version="1.0"?>\n<Clock xmlns:dt="urn:schemas-microsoft-com:datatypes"><Description dt:dt="string">E-Prime Primary Realtime Clock</Description><StartTime><Timestamp dt:dt="int">0</Timestamp><DateUtc dt:dt="string">2017-07-18T06:21:12Z</DateUtc></StartTime><FrequencyChanges><FrequencyChange><Frequency dt:dt="r8">3328124</Frequency><Timestamp dt:dt="r8">2917140724</Timestamp><Current dt:dt="r…	75.025	1876566	1873066	1876566	1873050	1	right	-1377158333	07-18-2017	08:21:12	06:21:12	female	40714	24512	-1	24496	43810	40722	-1	40714	288106	283295	-1	283283	1	1	1	1				practUP	phasePRACTICE1	40	NF109	169393	169093	169393	169077	d	169077	167294	169077	167282	1783
GofDak_1024-768_new	18	1	25	<?xml version="1.0"?>\n<Clock xmlns:dt="urn:schemas-microsoft-com:datatypes"><Description dt:dt="string">E-Prime Primary Realtime Clock</Description><StartTime><Timestamp dt:dt="int">0</Timestamp><DateUtc dt:dt="string">2017-07-18T06:21:12Z</DateUtc></StartTime><FrequencyChanges><FrequencyChange><Frequency dt:dt="r8">3328124</Frequency><Timestamp dt:dt="r8">2917140724</Timestamp><Current dt:dt="r…	75.025	1876566	1873066	1876566	1873050	1	right	-1377158333	07-18-2017	08:21:12	06:21:12	female	40714	24512	-1	24496	43810	40722	-1	40714	288106	283295	-1	283283	1	1	1	1				practUP	phasePRACTICE1	41	NF09	173831	173531	173831	173527	d	173527	171985	173527	171970	1542
GofDak_1024-768_new	18	1	25	<?xml version="1.0"?>\n<Clock xmlns:dt="urn:schemas-microsoft-com:datatypes"><Description dt:dt="string">E-Prime Primary Realtime Clock</Description><StartTime><Timestamp dt:dt="int">0</Timestamp><DateUtc dt:dt="string">2017-07-18T06:21:12Z</DateUtc></StartTime><FrequencyChanges><FrequencyChange><Frequency dt:dt="r8">3328124</Frequency><Timestamp dt:dt="r8">2917140724</Timestamp><Current dt:dt="r…	75.025	1876566	1873066	1876566	1873050	1	right	-1377158333	07-18-2017	08:21:12	06:21:12	female	40714	24512	-1	24496	43810	40722	-1	40714	288106	283295	-1	283283	1	1	1	1				practUP	phasePRACTICE1	42	NF106	177004	176704	177004	176692	d	176692	175051	176692	175034	1641
GofDak_1024-768_new	18	1	25	<?xml version="1.0"?>\n<Clock xmlns:dt="urn:schemas-microsoft-com:datatypes"><Description dt:dt="string">E-Prime Primary Realtime Clock</Description><StartTime><Timestamp dt:dt="int">0</Timestamp><DateUtc dt:dt="string">2017-07-18T06:21:12Z</DateUtc></StartTime><FrequencyChanges><FrequencyChange><Frequency dt:dt="r8">3328124</Frequency><Timestamp dt:dt="r8">2917140724</Timestamp><Current dt:dt="r…	75.025	1876566	1873066	1876566	1873050	1	right	-1377158333	07-18-2017	08:21:12	06:21:12	female	40714	24512	-1	24496	43810	40722	-1	40714	288106	283295	-1	283283	1	1	1	1				practUP	phasePRACTICE1	43	NM10	180069	179769	180069	179763	l	179763	178010	179763	178002	1753
GofDak_1024-768_new	18	1	25	<?xml version="1.0"?>\n<Clock xmlns:dt="urn:schemas-microsoft-com:datatypes"><Description dt:dt="string">E-Prime Primary Realtime Clock</Description><StartTime><Timestamp dt:dt="int">0</Timestamp><DateUtc dt:dt="string">2017-07-18T06:21:12Z</DateUtc></StartTime><FrequencyChanges><FrequencyChange><Frequency dt:dt="r8">3328124</Frequency><Timestamp dt:dt="r8">2917140724</Timestamp><Current dt:dt="r…	75.025	1876566	1873066	1876566	1873050	1	right	-1377158333	07-18-2017	08:21:12	06:21:12	female	40714	24512	-1	24496	43810	40722	-1	40714	288106	283295	-1	283283	1	1	1	1				practUP	phasePRACTICE1	44	NF02	182988	182688	182988	182677	l	182677	181022	182677	181018	1655
GofDak_1024-768_new	18	1	25	<?xml version="1.0"?>\n<Clock xmlns:dt="urn:schemas-microsoft-com:datatypes"><Description dt:dt="string">E-Prime Primary Realtime Clock</Description><StartTime><Timestamp dt:dt="int">0</Timestamp><DateUtc dt:dt="string">2017-07-18T06:21:12Z</DateUtc></StartTime><FrequencyChanges><FrequencyChange><Frequency dt:dt="r8">3328124</Frequency><Timestamp dt:dt="r8">2917140724</Timestamp><Current dt:dt="r…	75.025	1876566	1873066	1876566	1873050	1	right	-1377158333	07-18-2017	08:21:12	06:21:12	female	40714	24512	-1	24496	43810	40722	-1	40714	288106	283295	-1	283283	1	1	1	1				practUP	phasePRACTICE1	45	NM08	185881	185581	185881	185571	d	185571	183995	185571	183978	1576
GofDak_1024-768_new	18	1	25	<?xml version="1.0"?>\n<Clock xmlns:dt="urn:schemas-microsoft-com:datatypes"><Description dt:dt="string">E-Prime Primary Realtime Clock</Description><StartTime><Timestamp dt:dt="int">0</Timestamp><DateUtc dt:dt="string">2017-07-18T06:21:12Z</DateUtc></StartTime><FrequencyChanges><FrequencyChange><Frequency dt:dt="r8">3328124</Frequency><Timestamp dt:dt="r8">2917140724</Timestamp><Current dt:dt="r…	75.025	1876566	1873066	1876566	1873050	1	right	-1377158333	07-18-2017	08:21:12	06:21:12	female	40714	24512	-1	24496	43810	40722	-1	40714	288106	283295	-1	283283	1	1	1	1				practUP	phasePRACTICE1	46	NM04	189146	188846	189146	188840	d	188840	187087	188840	187082	1753
GofDak_1024-768_new	18	1	25	<?xml version="1.0"?>\n<Clock xmlns:dt="urn:schemas-microsoft-com:datatypes"><Description dt:dt="string">E-Prime Primary Realtime Clock</Description><StartTime><Timestamp dt:dt="int">0</Timestamp><DateUtc dt:dt="string">2017-07-18T06:21:12Z</DateUtc></StartTime><FrequencyChanges><FrequencyChange><Frequency dt:dt="r8">3328124</Frequency><Timestamp dt:dt="r8">2917140724</Timestamp><Current dt:dt="r…	75.025	1876566	1873066	1876566	1873050	1	right	-1377158333	07-18-2017	08:21:12	06:21:12	female	40714	24512	-1	24496	43810	40722	-1	40714	288106	283295	-1	283283	1	1	1	1				practUP	phasePRACTICE1	47	NF02	192052	191752	192052	191742	d	191742	190099	191742	190082	1643
GofDak_1024-768_new	18	1	25	<?xml version="1.0"?>\n<Clock xmlns:dt="urn:schemas-microsoft-com:datatypes"><Description dt:dt="string">E-Prime Primary Realtime Clock</Description><StartTime><Timestamp dt:dt="int">0</Timestamp><DateUtc dt:dt="string">2017-07-18T06:21:12Z</DateUtc></StartTime><FrequencyChanges><FrequencyChange><Frequency dt:dt="r8">3328124</Frequency><Timestamp dt:dt="r8">2917140724</Timestamp><Current dt:dt="r…	75.025	1876566	1873066	1876566	1873050	1	right	-1377158333	07-18-2017	08:21:12	06:21:12	female	40714	24512	-1	24496	43810	40722	-1	40714	288106	283295	-1	283283	1	1	1	1				practUP	phasePRACTICE1	48	NF106	195144	194844	195144	194839	l	194839	193178	194839	193170	1661
GofDak_1024-768_new	18	1	25	<?xml version="1.0"?>\n<Clock xmlns:dt="urn:schemas-microsoft-com:datatypes"><Description dt:dt="string">E-Prime Primary Realtime Clock</Description><StartTime><Timestamp dt:dt="int">0</Timestamp><DateUtc dt:dt="string">2017-07-18T06:21:12Z</DateUtc></StartTime><FrequencyChanges><FrequencyChange><Frequency dt:dt="r8">3328124</Frequency><Timestamp dt:dt="r8">2917140724</Timestamp><Current dt:dt="r…	75.025	1876566	1873066	1876566	1873050	1	right	-1377158333	07-18-2017	08:21:12	06:21:12	female	40714	24512	-1	24496	43810	40722	-1	40714	288106	283295	-1	283283	1	1	1	1				practUP	phasePRACTICE1	49	NM05	198530	198230	198530	198224	l	198224	196337	198224	196330	1887
GofDak_1024-768_new	18	1	25	<?xml version="1.0"?>\n<Clock xmlns:dt="urn:schemas-microsoft-com:datatypes"><Description dt:dt="string">E-Prime Primary Realtime Clock</Description><StartTime><Timestamp dt:dt="int">0</Timestamp><DateUtc dt:dt="string">2017-07-18T06:21:12Z</DateUtc></StartTime><FrequencyChanges><FrequencyChange><Frequency dt:dt="r8">3328124</Frequency><Timestamp dt:dt="r8">2917140724</Timestamp><Current dt:dt="r…	75.025	1876566	1873066	1876566	1873050	1	right	-1377158333	07-18-2017	08:21:12	06:21:12	female	40714	24512	-1	24496	43810	40722	-1	40714	288106	283295	-1	283283	1	1	1	1				practUP	phasePRACTICE1	50	NM13	201782	201482	201782	201470	d	201470	199550	201470	199538	1920
GofDak_1024-768_new	18	1	25	<?xml version="1.0"?>\n<Clock xmlns:dt="urn:schemas-microsoft-com:datatypes"><Description dt:dt="string">E-Prime Primary Realtime Clock</Description><StartTime><Timestamp dt:dt="int">0</Timestamp><DateUtc dt:dt="string">2017-07-18T06:21:12Z</DateUtc></StartTime><FrequencyChanges><FrequencyChange><Frequency dt:dt="r8">3328124</Frequency><Timestamp dt:dt="r8">2917140724</Timestamp><Current dt:dt="r…	75.025	1876566	1873066	1876566	1873050	1	right	-1377158333	07-18-2017	08:21:12	06:21:12	female	40714	24512	-1	24496	43810	40722	-1	40714	288106	283295	-1	283283	2	2	1	2				practINV	phasePRACTICE1	1	NF02	213352	213052	213352	213041	d	213041	211412	213041	211402	1629
GofDak_1024-768_new	18	1	25	<?xml version="1.0"?>\n<Clock xmlns:dt="urn:schemas-microsoft-com:datatypes"><Description dt:dt="string">E-Prime Primary Realtime Clock</Description><StartTime><Timestamp dt:dt="int">0</Timestamp><DateUtc dt:dt="string">2017-07-18T06:21:12Z</DateUtc></StartTime><FrequencyChanges><FrequencyChange><Frequency dt:dt="r8">3328124</Frequency><Timestamp dt:dt="r8">2917140724</Timestamp><Current dt:dt="r…	75.025	1876566	1873066	1876566	1873050	1	right	-1377158333	07-18-2017	08:21:12	06:21:12	female	40714	24512	-1	24496	43810	40722	-1	40714	288106	283295	-1	283283	2	2	1	2				practINV	phasePRACTICE1	2	NF106	216937	216637	216937	216632	d	216632	214651	216632	214642	1981
GofDak_1024-768_new	18	1	25	<?xml version="1.0"?>\n<Clock xmlns:dt="urn:schemas-microsoft-com:datatypes"><Description dt:dt="string">E-Prime Primary Realtime Clock</Description><StartTime><Timestamp dt:dt="int">0</Timestamp><DateUtc dt:dt="string">2017-07-18T06:21:12Z</DateUtc></StartTime><FrequencyChanges><FrequencyChange><Frequency dt:dt="r8">3328124</Frequency><Timestamp dt:dt="r8">2917140724</Timestamp><Current dt:dt="r…	75.025	1876566	1873066	1876566	1873050	1	right	-1377158333	07-18-2017	08:21:12	06:21:12	female	40714	24512	-1	24496	43810	40722	-1	40714	288106	283295	-1	283283	2	2	1	2				practINV	phasePRACTICE1	3	NF04	220256	219956	220256	219949	l	219949	218090	219949	218074	1859
GofDak_1024-768_new	18	1	25	<?xml version="1.0"?>\n<Clock xmlns:dt="urn:schemas-microsoft-com:datatypes"><Description dt:dt="string">E-Prime Primary Realtime Clock</Description><StartTime><Timestamp dt:dt="int">0</Timestamp><DateUtc dt:dt="string">2017-07-18T06:21:12Z</DateUtc></StartTime><FrequencyChanges><FrequencyChange><Frequency dt:dt="r8">3328124</Frequency><Timestamp dt:dt="r8">2917140724</Timestamp><Current dt:dt="r…	75.025	1876566	1873066	1876566	1873050	1	right	-1377158333	07-18-2017	08:21:12	06:21:12	female	40714	24512	-1	24496	43810	40722	-1	40714	288106	283295	-1	283283	2	2	1	2				practINV	phasePRACTICE1	4	NF04	223428	223128	223428	223116	l	223116	221342	223116	221338	1774
GofDak_1024-768_new	18	1	25	<?xml version="1.0"?>\n<Clock xmlns:dt="urn:schemas-microsoft-com:datatypes"><Description dt:dt="string">E-Prime Primary Realtime Clock</Description><StartTime><Timestamp dt:dt="int">0</Timestamp><DateUtc dt:dt="string">2017-07-18T06:21:12Z</DateUtc></StartTime><FrequencyChanges><FrequencyChange><Frequency dt:dt="r8">3328124</Frequency><Timestamp dt:dt="r8">2917140724</Timestamp><Current dt:dt="r…	75.025	1876566	1873066	1876566	1873050	1	right	-1377158333	07-18-2017	08:21:12	06:21:12	female	40714	24512	-1	24496	43810	40722	-1	40714	288106	283295	-1	283283	2	2	1	2				practINV	phasePRACTICE1	5	NM21	226601	226301	226601	226297	l	226297	224488	226297	224482	1809
GofDak_1024-768_new	18	1	25	<?xml version="1.0"?>\n<Clock xmlns:dt="urn:schemas-microsoft-com:datatypes"><Description dt:dt="string">E-Prime Primary Realtime Clock</Description><StartTime><Timestamp dt:dt="int">0</Timestamp><DateUtc dt:dt="string">2017-07-18T06:21:12Z</DateUtc></StartTime><FrequencyChanges><FrequencyChange><Frequency dt:dt="r8">3328124</Frequency><Timestamp dt:dt="r8">2917140724</Timestamp><Current dt:dt="r…	75.025	1876566	1873066	1876566	1873050	1	right	-1377158333	07-18-2017	08:21:12	06:21:12	female	40714	24512	-1	24496	43810	40722	-1	40714	288106	283295	-1	283283	2	2	1	2				practINV	phasePRACTICE1	6	NF27	230093	229793	230093	229780	d	229780	227980	229780	227970	1800
GofDak_1024-768_new	18	1	25	<?xml version="1.0"?>\n<Clock xmlns:dt="urn:schemas-microsoft-com:datatypes"><Description dt:dt="string">E-Prime Primary Realtime Clock</Description><StartTime><Timestamp dt:dt="int">0</Timestamp><DateUtc dt:dt="string">2017-07-18T06:21:12Z</DateUtc></StartTime><FrequencyChanges><FrequencyChange><Frequency dt:dt="r8">3328124</Frequency><Timestamp dt:dt="r8">2917140724</Timestamp><Current dt:dt="r…	75.025	1876566	1873066	1876566	1873050	1	right	-1377158333	07-18-2017	08:21:12	06:21:12	female	40714	24512	-1	24496	43810	40722	-1	40714	288106	283295	-1	283283	2	2	1	2				practINV	phasePRACTICE1	7	NM21	233172	232872	233172	232859	d	232859	231312	232859	231306	1547
GofDak_1024-768_new	18	1	25	<?xml version="1.0"?>\n<Clock xmlns:dt="urn:schemas-microsoft-com:datatypes"><Description dt:dt="string">E-Prime Primary Realtime Clock</Description><StartTime><Timestamp dt:dt="int">0</Timestamp><DateUtc dt:dt="string">2017-07-18T06:21:12Z</DateUtc></StartTime><FrequencyChanges><FrequencyChange><Frequency dt:dt="r8">3328124</Frequency><Timestamp dt:dt="r8">2917140724</Timestamp><Current dt:dt="r…	75.025	1876566	1873066	1876566	1873050	1	right	-1377158333	07-18-2017	08:21:12	06:21:12	female	40714	24512	-1	24496	43810	40722	-1	40714	288106	283295	-1	283283	2	2	1	2				practINV	phasePRACTICE1	8	NF105	236251	235951	236251	235939	l	235939	234391	235939	234378	1548
GofDak_1024-768_new	18	1	25	<?xml version="1.0"?>\n<Clock xmlns:dt="urn:schemas-microsoft-com:datatypes"><Description dt:dt="string">E-Prime Primary Realtime Clock</Description><StartTime><Timestamp dt:dt="int">0</Timestamp><DateUtc dt:dt="string">2017-07-18T06:21:12Z</DateUtc></StartTime><FrequencyChanges><FrequencyChange><Frequency dt:dt="r8">3328124</Frequency><Timestamp dt:dt="r8">2917140724</Timestamp><Current dt:dt="r…	75.025	1876566	1873066	1876566	1873050	1	right	-1377158333	07-18-2017	08:21:12	06:21:12	female	40714	24512	-1	24496	43810	40722	-1	40714	288106	283295	-1	283283	2	2	1	2				practINV	phasePRACTICE1	9	NF06	239223	238923	239223	238910	d	238910	237390	238910	237378	1520
GofDak_1024-768_new	18	1	25	<?xml version="1.0"?>\n<Clock xmlns:dt="urn:schemas-microsoft-com:datatypes"><Description dt:dt="string">E-Prime Primary Realtime Clock</Description><StartTime><Timestamp dt:dt="int">0</Timestamp><DateUtc dt:dt="string">2017-07-18T06:21:12Z</DateUtc></StartTime><FrequencyChanges><FrequencyChange><Frequency dt:dt="r8">3328124</Frequency><Timestamp dt:dt="r8">2917140724</Timestamp><Current dt:dt="r…	75.025	1876566	1873066	1876566	1873050	1	right	-1377158333	07-18-2017	08:21:12	06:21:12	female	40714	24512	-1	24496	43810	40722	-1	40714	288106	283295	-1	283283	2	2	1	2				practINV	phasePRACTICE1	10	NF105	242609	242309	242609	242303	d	242303	240389	242303	240378	1914
GofDak_1024-768_new	18	1	25	<?xml version="1.0"?>\n<Clock xmlns:dt="urn:schemas-microsoft-com:datatypes"><Description dt:dt="string">E-Prime Primary Realtime Clock</Description><StartTime><Timestamp dt:dt="int">0</Timestamp><DateUtc dt:dt="string">2017-07-18T06:21:12Z</DateUtc></StartTime><FrequencyChanges><FrequencyChange><Frequency dt:dt="r8">3328124</Frequency><Timestamp dt:dt="r8">2917140724</Timestamp><Current dt:dt="r…	75.025	1876566	1873066	1876566	1873050	1	right	-1377158333	07-18-2017	08:21:12	06:21:12	female	40714	24512	-1	24496	43810	40722	-1	40714	288106	283295	-1	283283	2	2	1	2				practINV	phasePRACTICE1	11	NM101	248540	248240	248540	248232	d	248232	246587	248232	246578	1645
GofDak_1024-768_new	18	1	25	<?xml version="1.0"?>\n<Clock xmlns:dt="urn:schemas-microsoft-com:datatypes"><Description dt:dt="string">E-Prime Primary Realtime Clock</Description><StartTime><Timestamp dt:dt="int">0</Timestamp><DateUtc dt:dt="string">2017-07-18T06:21:12Z</DateUtc></StartTime><FrequencyChanges><FrequencyChange><Frequency dt:dt="r8">3328124</Frequency><Timestamp dt:dt="r8">2917140724</Timestamp><Current dt:dt="r…	75.025	1876566	1873066	1876566	1873050	1	right	-1377158333	07-18-2017	08:21:12	06:21:12	female	40714	24512	-1	24496	43810	40722	-1	40714	288106	283295	-1	283283	2	2	1	2				practINV	phasePRACTICE1	12	NM09	251832	251532	251832	251519	d	251519	249800	251519	249786	1719
GofDak_1024-768_new	18	1	25	<?xml version="1.0"?>\n<Clock xmlns:dt="urn:schemas-microsoft-com:datatypes"><Description dt:dt="string">E-Prime Primary Realtime Clock</Description><StartTime><Timestamp dt:dt="int">0</Timestamp><DateUtc dt:dt="string">2017-07-18T06:21:12Z</DateUtc></StartTime><FrequencyChanges><FrequencyChange><Frequency dt:dt="r8">3328124</Frequency><Timestamp dt:dt="r8">2917140724</Timestamp><Current dt:dt="r…	75.025	1876566	1873066	1876566	1873050	1	right	-1377158333	07-18-2017	08:21:12	06:21:12	female	40714	24512	-1	24496	43810	40722	-1	40714	288106	283295	-1	283283	2	2	1	2				practINV	phasePRACTICE1	13	NF27	255018	254718	255018	254708	l	254708	252892	254708	252882	1816
GofDak_1024-768_new	18	1	25	<?xml version="1.0"?>\n<Clock xmlns:dt="urn:schemas-microsoft-com:datatypes"><Description dt:dt="string">E-Prime Primary Realtime Clock</Description><StartTime><Timestamp dt:dt="int">0</Timestamp><DateUtc dt:dt="string">2017-07-18T06:21:12Z</DateUtc></StartTime><FrequencyChanges><FrequencyChange><Frequency dt:dt="r8">3328124</Frequency><Timestamp dt:dt="r8">2917140724</Timestamp><Current dt:dt="r…	75.025	1876566	1873066	1876566	1873050	1	right	-1377158333	07-18-2017	08:21:12	06:21:12	female	40714	24512	-1	24496	43810	40722	-1	40714	288106	283295	-1	283283	2	2	1	2				practINV	phasePRACTICE1	14	NF04	258644	258344	258644	258328	l	258328	256571	258328	256554	1757
GofDak_1024-768_new	18	1	25	<?xml version="1.0"?>\n<Clock xmlns:dt="urn:schemas-microsoft-com:datatypes"><Description dt:dt="string">E-Prime Primary Realtime Clock</Description><StartTime><Timestamp dt:dt="int">0</Timestamp><DateUtc dt:dt="string">2017-07-18T06:21:12Z</DateUtc></StartTime><FrequencyChanges><FrequencyChange><Frequency dt:dt="r8">3328124</Frequency><Timestamp dt:dt="r8">2917140724</Timestamp><Current dt:dt="r…	75.025	1876566	1873066	1876566	1873050	1	right	-1377158333	07-18-2017	08:21:12	06:21:12	female	40714	24512	-1	24496	43810	40722	-1	40714	288106	283295	-1	283283	2	2	1	2				practINV	phasePRACTICE1	15	NF11	262029	261729	262029	261716	l	261716	260010	261716	259994	1706
GofDak_1024-768_new	18	1	25	<?xml version="1.0"?>\n<Clock xmlns:dt="urn:schemas-microsoft-com:datatypes"><Description dt:dt="string">E-Prime Primary Realtime Clock</Description><StartTime><Timestamp dt:dt="int">0</Timestamp><DateUtc dt:dt="string">2017-07-18T06:21:12Z</DateUtc></StartTime><FrequencyChanges><FrequencyChange><Frequency dt:dt="r8">3328124</Frequency><Timestamp dt:dt="r8">2917140724</Timestamp><Current dt:dt="r…	75.025	1876566	1873066	1876566	1873050	1	right	-1377158333	07-18-2017	08:21:12	06:21:12	female	40714	24512	-1	24496	43810	40722	-1	40714	288106	283295	-1	283283	2	2	1	2				practINV	phasePRACTICE1	16	NF109	265695	265395	265695	265383	d	265383	263395	265383	263386	1988
GofDak_1024-768_new	18	1	25	<?xml version="1.0"?>\n<Clock xmlns:dt="urn:schemas-microsoft-com:datatypes"><Description dt:dt="string">E-Prime Primary Realtime Clock</Description><StartTime><Timestamp dt:dt="int">0</Timestamp><DateUtc dt:dt="string">2017-07-18T06:21:12Z</DateUtc></StartTime><FrequencyChanges><FrequencyChange><Frequency dt:dt="r8">3328124</Frequency><Timestamp dt:dt="r8">2917140724</Timestamp><Current dt:dt="r…	75.025	1876566	1873066	1876566	1873050	1	right	-1377158333	07-18-2017	08:21:12	06:21:12	female	40714	24512	-1	24496	43810	40722	-1	40714	288106	283295	-1	283283	2	2	1	2				practINV	phasePRACTICE1	17	NF105	268960	268660	268960	268652	l	268652	266807	268652	266794	1845
GofDak_1024-768_new	18	1	25	<?xml version="1.0"?>\n<Clock xmlns:dt="urn:schemas-microsoft-com:datatypes"><Description dt:dt="string">E-Prime Primary Realtime Clock</Description><StartTime><Timestamp dt:dt="int">0</Timestamp><DateUtc dt:dt="string">2017-07-18T06:21:12Z</DateUtc></StartTime><FrequencyChanges><FrequencyChange><Frequency dt:dt="r8">3328124</Frequency><Timestamp dt:dt="r8">2917140724</Timestamp><Current dt:dt="r…	75.025	1876566	1873066	1876566	1873050	1	right	-1377158333	07-18-2017	08:21:12	06:21:12	female	40714	24512	-1	24496	43810	40722	-1	40714	288106	283295	-1	283283	2	2	1	2				practINV	phasePRACTICE1	18	NM10	272506	272206	272506	272202	d	272202	270366	272202	270354	1836
GofDak_1024-768_new	18	1	25	<?xml version="1.0"?>\n<Clock xmlns:dt="urn:schemas-microsoft-com:datatypes"><Description dt:dt="string">E-Prime Primary Realtime Clock</Description><StartTime><Timestamp dt:dt="int">0</Timestamp><DateUtc dt:dt="string">2017-07-18T06:21:12Z</DateUtc></StartTime><FrequencyChanges><FrequencyChange><Frequency dt:dt="r8">3328124</Frequency><Timestamp dt:dt="r8">2917140724</Timestamp><Current dt:dt="r…	75.025	1876566	1873066	1876566	1873050	1	right	-1377158333	07-18-2017	08:21:12	06:21:12	female	40714	24512	-1	24496	43810	40722	-1	40714	288106	283295	-1	283283	2	2	1	2				practINV	phasePRACTICE1	19	NM02	275691	275391	275691	275385	l	275385	273672	275385	273666	1713
GofDak_1024-768_new	18	1	25	<?xml version="1.0"?>\n<Clock xmlns:dt="urn:schemas-microsoft-com:datatypes"><Description dt:dt="string">E-Prime Primary Realtime Clock</Description><StartTime><Timestamp dt:dt="int">0</Timestamp><DateUtc dt:dt="string">2017-07-18T06:21:12Z</DateUtc></StartTime><FrequencyChanges><FrequencyChange><Frequency dt:dt="r8">3328124</Frequency><Timestamp dt:dt="r8">2917140724</Timestamp><Current dt:dt="r…	75.025	1876566	1873066	1876566	1873050	1	right	-1377158333	07-18-2017	08:21:12	06:21:12	female	40714	24512	-1	24496	43810	40722	-1	40714	288106	283295	-1	283283	2	2	1	2				practINV	phasePRACTICE1	20	NF09	279303	279003	279303	278997	d	278997	277164	278997	277154	1833
GofDak_1024-768_new	18	1	25	<?xml version="1.0"?>\n<Clock xmlns:dt="urn:schemas-microsoft-com:datatypes"><Description dt:dt="string">E-Prime Primary Realtime Clock</Description><StartTime><Timestamp dt:dt="int">0</Timestamp><DateUtc dt:dt="string">2017-07-18T06:21:12Z</DateUtc></StartTime><FrequencyChanges><FrequencyChange><Frequency dt:dt="r8">3328124</Frequency><Timestamp dt:dt="r8">2917140724</Timestamp><Current dt:dt="r…	75.025	1876566	1873066	1876566	1873050	1	right	-1377158333	07-18-2017	08:21:12	06:21:12	female	40714	24512	-1	24496	43810	40722	-1	40714	288106	283295	-1	283283	3				1	1	1	phaseUPFAce	phaseXPface	1	NM13	291419	291119	291419	291116	d	291116	289120	291116	289108	1996
GofDak_1024-768_new	18	1	25	<?xml version="1.0"?>\n<Clock xmlns:dt="urn:schemas-microsoft-com:datatypes"><Description dt:dt="string">E-Prime Primary Realtime Clock</Description><StartTime><Timestamp dt:dt="int">0</Timestamp><DateUtc dt:dt="string">2017-07-18T06:21:12Z</DateUtc></StartTime><FrequencyChanges><FrequencyChange><Frequency dt:dt="r8">3328124</Frequency><Timestamp dt:dt="r8">2917140724</Timestamp><Current dt:dt="r…	75.025	1876566	1873066	1876566	1873050	1	right	-1377158333	07-18-2017	08:21:12	06:21:12	female	40714	24512	-1	24496	43810	40722	-1	40714	288106	283295	-1	283283	3				1	1	1	phaseUPFAce	phaseXPface	2	NF11	294392	294092	294392	294087	l	294087	292492	294087	292482	1595
GofDak_1024-768_new	18	1	25	<?xml version="1.0"?>\n<Clock xmlns:dt="urn:schemas-microsoft-com:datatypes"><Description dt:dt="string">E-Prime Primary Realtime Clock</Description><StartTime><Timestamp dt:dt="int">0</Timestamp><DateUtc dt:dt="string">2017-07-18T06:21:12Z</DateUtc></StartTime><FrequencyChanges><FrequencyChange><Frequency dt:dt="r8">3328124</Frequency><Timestamp dt:dt="r8">2917140724</Timestamp><Current dt:dt="r…	75.025	1876566	1873066	1876566	1873050	1	right	-1377158333	07-18-2017	08:21:12	06:21:12	female	40714	24512	-1	24496	43810	40722	-1	40714	288106	283295	-1	283283	3				1	1	1	phaseUPFAce	phaseXPface	3	NM21	297351	297051	297351	297045	l	297045	295425	297045	295410	1620
GofDak_1024-768_new	18	1	25	<?xml version="1.0"?>\n<Clock xmlns:dt="urn:schemas-microsoft-com:datatypes"><Description dt:dt="string">E-Prime Primary Realtime Clock</Description><StartTime><Timestamp dt:dt="int">0</Timestamp><DateUtc dt:dt="string">2017-07-18T06:21:12Z</DateUtc></StartTime><FrequencyChanges><FrequencyChange><Frequency dt:dt="r8">3328124</Frequency><Timestamp dt:dt="r8">2917140724</Timestamp><Current dt:dt="r…	75.025	1876566	1873066	1876566	1873050	1	right	-1377158333	07-18-2017	08:21:12	06:21:12	female	40714	24512	-1	24496	43810	40722	-1	40714	288106	283295	-1	283283	3				1	1	1	phaseUPFAce	phaseXPface	4	NM21	300536	300236	300536	300231	l	300231	298384	300231	298378	1847
GofDak_1024-768_new	18	1	25	<?xml version="1.0"?>\n<Clock xmlns:dt="urn:schemas-microsoft-com:datatypes"><Description dt:dt="string">E-Prime Primary Realtime Clock</Description><StartTime><Timestamp dt:dt="int">0</Timestamp><DateUtc dt:dt="string">2017-07-18T06:21:12Z</DateUtc></StartTime><FrequencyChanges><FrequencyChange><Frequency dt:dt="r8">3328124</Frequency><Timestamp dt:dt="r8">2917140724</Timestamp><Current dt:dt="r…	75.025	1876566	1873066	1876566	1873050	1	right	-1377158333	07-18-2017	08:21:12	06:21:12	female	40714	24512	-1	24496	43810	40722	-1	40714	288106	283295	-1	283283	3				1	1	1	phaseUPFAce	phaseXPface	5	NF11	303642	303342	303642	303338	d	303338	301503	303338	301498	1835
GofDak_1024-768_new	18	1	25	<?xml version="1.0"?>\n<Clock xmlns:dt="urn:schemas-microsoft-com:datatypes"><Description dt:dt="string">E-Prime Primary Realtime Clock</Description><StartTime><Timestamp dt:dt="int">0</Timestamp><DateUtc dt:dt="string">2017-07-18T06:21:12Z</DateUtc></StartTime><FrequencyChanges><FrequencyChange><Frequency dt:dt="r8">3328124</Frequency><Timestamp dt:dt="r8">2917140724</Timestamp><Current dt:dt="r…	75.025	1876566	1873066	1876566	1873050	1	right	-1377158333	07-18-2017	08:21:12	06:21:12	female	40714	24512	-1	24496	43810	40722	-1	40714	288106	283295	-1	283283	3				1	1	1	phaseUPFAce	phaseXPface	6	NM13	306948	306648	306948	306640	l	306640	304848	306640	304834	1792
GofDak_1024-768_new	18	1	25	<?xml version="1.0"?>\n<Clock xmlns:dt="urn:schemas-microsoft-com:datatypes"><Description dt:dt="string">E-Prime Primary Realtime Clock</Description><StartTime><Timestamp dt:dt="int">0</Timestamp><DateUtc dt:dt="string">2017-07-18T06:21:12Z</DateUtc></StartTime><FrequencyChanges><FrequencyChange><Frequency dt:dt="r8">3328124</Frequency><Timestamp dt:dt="r8">2917140724</Timestamp><Current dt:dt="r…	75.025	1876566	1873066	1876566	1873050	1	right	-1377158333	07-18-2017	08:21:12	06:21:12	female	40714	24512	-1	24496	43810	40722	-1	40714	288106	283295	-1	283283	3				1	1	1	phaseUPFAce	phaseXPface	7	NF105	309773	309473	309773	309465	l	309465	307887	309465	307874	1578
GofDak_1024-768_new	18	1	25	<?xml version="1.0"?>\n<Clock xmlns:dt="urn:schemas-microsoft-com:datatypes"><Description dt:dt="string">E-Prime Primary Realtime Clock</Description><StartTime><Timestamp dt:dt="int">0</Timestamp><DateUtc dt:dt="string">2017-07-18T06:21:12Z</DateUtc></StartTime><FrequencyChanges><FrequencyChange><Frequency dt:dt="r8">3328124</Frequency><Timestamp dt:dt="r8">2917140724</Timestamp><Current dt:dt="r…	75.025	1876566	1873066	1876566	1873050	1	right	-1377158333	07-18-2017	08:21:12	06:21:12	female	40714	24512	-1	24496	43810	40722	-1	40714	288106	283295	-1	283283	3				1	1	1	phaseUPFAce	phaseXPface	8	NF01	313252	312952	313252	312945	l	312945	310967	312945	310962	1978
GofDak_1024-768_new	18	1	25	<?xml version="1.0"?>\n<Clock xmlns:dt="urn:schemas-microsoft-com:datatypes"><Description dt:dt="string">E-Prime Primary Realtime Clock</Description><StartTime><Timestamp dt:dt="int">0</Timestamp><DateUtc dt:dt="string">2017-07-18T06:21:12Z</DateUtc></StartTime><FrequencyChanges><FrequencyChange><Frequency dt:dt="r8">3328124</Frequency><Timestamp dt:dt="r8">2917140724</Timestamp><Current dt:dt="r…	75.025	1876566	1873066	1876566	1873050	1	right	-1377158333	07-18-2017	08:21:12	06:21:12	female	40714	24512	-1	24496	43810	40722	-1	40714	288106	283295	-1	283283	3				1	1	1	phaseUPFAce	phaseXPface	9	NM09	316438	316138	316438	316129	d	316129	314192	316129	314178	1937
GofDak_1024-768_new	18	1	25	<?xml version="1.0"?>\n<Clock xmlns:dt="urn:schemas-microsoft-com:datatypes"><Description dt:dt="string">E-Prime Primary Realtime Clock</Description><StartTime><Timestamp dt:dt="int">0</Timestamp><DateUtc dt:dt="string">2017-07-18T06:21:12Z</DateUtc></StartTime><FrequencyChanges><FrequencyChange><Frequency dt:dt="r8">3328124</Frequency><Timestamp dt:dt="r8">2917140724</Timestamp><Current dt:dt="r…	75.025	1876566	1873066	1876566	1873050	1	right	-1377158333	07-18-2017	08:21:12	06:21:12	female	40714	24512	-1	24496	43810	40722	-1	40714	288106	283295	-1	283283	3				1	1	1	phaseUPFAce	phaseXPface	10	NM101	319344	319044	319344	319038	l	319038	317484	319038	317474	1554
GofDak_1024-768_new	18	1	25	<?xml version="1.0"?>\n<Clock xmlns:dt="urn:schemas-microsoft-com:datatypes"><Description dt:dt="string">E-Prime Primary Realtime Clock</Description><StartTime><Timestamp dt:dt="int">0</Timestamp><DateUtc dt:dt="string">2017-07-18T06:21:12Z</DateUtc></StartTime><FrequencyChanges><FrequencyChange><Frequency dt:dt="r8">3328124</Frequency><Timestamp dt:dt="r8">2917140724</Timestamp><Current dt:dt="r…	75.025	1876566	1873066	1876566	1873050	1	right	-1377158333	07-18-2017	08:21:12	06:21:12	female	40714	24512	-1	24496	43810	40722	-1	40714	288106	283295	-1	283283	3				1	1	1	phaseUPFAce	phaseXPface	11	NM21	322116	321816	322116	321805	d	321805	320283	321805	320274	1522
GofDak_1024-768_new	18	1	25	<?xml version="1.0"?>\n<Clock xmlns:dt="urn:schemas-microsoft-com:datatypes"><Description dt:dt="string">E-Prime Primary Realtime Clock</Description><StartTime><Timestamp dt:dt="int">0</Timestamp><DateUtc dt:dt="string">2017-07-18T06:21:12Z</DateUtc></StartTime><FrequencyChanges><FrequencyChange><Frequency dt:dt="r8">3328124</Frequency><Timestamp dt:dt="r8">2917140724</Timestamp><Current dt:dt="r…	75.025	1876566	1873066	1876566	1873050	1	right	-1377158333	07-18-2017	08:21:12	06:21:12	female	40714	24512	-1	24496	43810	40722	-1	40714	288106	283295	-1	283283	3				1	1	1	phaseUPFAce	phaseXPface	12	NM04	325035	324735	325035	324730	l	324730	323149	324730	323138	1581
GofDak_1024-768_new	18	1	25	<?xml version="1.0"?>\n<Clock xmlns:dt="urn:schemas-microsoft-com:datatypes"><Description dt:dt="string">E-Prime Primary Realtime Clock</Description><StartTime><Timestamp dt:dt="int">0</Timestamp><DateUtc dt:dt="string">2017-07-18T06:21:12Z</DateUtc></StartTime><FrequencyChanges><FrequencyChange><Frequency dt:dt="r8">3328124</Frequency><Timestamp dt:dt="r8">2917140724</Timestamp><Current dt:dt="r…	75.025	1876566	1873066	1876566	1873050	1	right	-1377158333	07-18-2017	08:21:12	06:21:12	female	40714	24512	-1	24496	43810	40722	-1	40714	288106	283295	-1	283283	3				1	1	1	phaseUPFAce	phaseXPface	13	NF106	327821	327521	327821	327512	l	327512	326001	327512	325994	1511
GofDak_1024-768_new	18	1	25	<?xml version="1.0"?>\n<Clock xmlns:dt="urn:schemas-microsoft-com:datatypes"><Description dt:dt="string">E-Prime Primary Realtime Clock</Description><StartTime><Timestamp dt:dt="int">0</Timestamp><DateUtc dt:dt="string">2017-07-18T06:21:12Z</DateUtc></StartTime><FrequencyChanges><FrequencyChange><Frequency dt:dt="r8">3328124</Frequency><Timestamp dt:dt="r8">2917140724</Timestamp><Current dt:dt="r…	75.025	1876566	1873066	1876566	1873050	1	right	-1377158333	07-18-2017	08:21:12	06:21:12	female	40714	24512	-1	24496	43810	40722	-1	40714	288106	283295	-1	283283	3				1	1	1	phaseUPFAce	phaseXPface	14	NF02	330940	330640	330940	330630	l	330630	328907	330630	328890	1723
GofDak_1024-768_new	18	1	25	<?xml version="1.0"?>\n<Clock xmlns:dt="urn:schemas-microsoft-com:datatypes"><Description dt:dt="string">E-Prime Primary Realtime Clock</Description><StartTime><Timestamp dt:dt="int">0</Timestamp><DateUtc dt:dt="string">2017-07-18T06:21:12Z</DateUtc></StartTime><FrequencyChanges><FrequencyChange><Frequency dt:dt="r8">3328124</Frequency><Timestamp dt:dt="r8">2917140724</Timestamp><Current dt:dt="r…	75.025	1876566	1873066	1876566	1873050	1	right	-1377158333	07-18-2017	08:21:12	06:21:12	female	40714	24512	-1	24496	43810	40722	-1	40714	288106	283295	-1	283283	3				1	1	1	phaseUPFAce	phaseXPface	15	NM21	334112	333812	334112	333800	d	333800	331946	333800	331930	1854
GofDak_1024-768_new	18	1	25	<?xml version="1.0"?>\n<Clock xmlns:dt="urn:schemas-microsoft-com:datatypes"><Description dt:dt="string">E-Prime Primary Realtime Clock</Description><StartTime><Timestamp dt:dt="int">0</Timestamp><DateUtc dt:dt="string">2017-07-18T06:21:12Z</DateUtc></StartTime><FrequencyChanges><FrequencyChange><Frequency dt:dt="r8">3328124</Frequency><Timestamp dt:dt="r8">2917140724</Timestamp><Current dt:dt="r…	75.025	1876566	1873066	1876566	1873050	1	right	-1377158333	07-18-2017	08:21:12	06:21:12	female	40714	24512	-1	24496	43810	40722	-1	40714	288106	283295	-1	283283	3				1	1	1	phaseUPFAce	phaseXPface	16	NM03	337258	336958	337258	336943	d	336943	335292	336943	335282	1651
GofDak_1024-768_new	18	1	25	<?xml version="1.0"?>\n<Clock xmlns:dt="urn:schemas-microsoft-com:datatypes"><Description dt:dt="string">E-Prime Primary Realtime Clock</Description><StartTime><Timestamp dt:dt="int">0</Timestamp><DateUtc dt:dt="string">2017-07-18T06:21:12Z</DateUtc></StartTime><FrequencyChanges><FrequencyChange><Frequency dt:dt="r8">3328124</Frequency><Timestamp dt:dt="r8">2917140724</Timestamp><Current dt:dt="r…	75.025	1876566	1873066	1876566	1873050	1	right	-1377158333	07-18-2017	08:21:12	06:21:12	female	40714	24512	-1	24496	43810	40722	-1	40714	288106	283295	-1	283283	3				1	1	1	phaseUPFAce	phaseXPface	17	NM02	340537	340237	340537	340229	l	340229	338264	340229	338250	1965
GofDak_1024-768_new	18	1	25	<?xml version="1.0"?>\n<Clock xmlns:dt="urn:schemas-microsoft-com:datatypes"><Description dt:dt="string">E-Prime Primary Realtime Clock</Description><StartTime><Timestamp dt:dt="int">0</Timestamp><DateUtc dt:dt="string">2017-07-18T06:21:12Z</DateUtc></StartTime><FrequencyChanges><FrequencyChange><Frequency dt:dt="r8">3328124</Frequency><Timestamp dt:dt="r8">2917140724</Timestamp><Current dt:dt="r…	75.025	1876566	1873066	1876566	1873050	1	right	-1377158333	07-18-2017	08:21:12	06:21:12	female	40714	24512	-1	24496	43810	40722	-1	40714	288106	283295	-1	283283	3				1	1	1	phaseUPFAce	phaseXPface	18	NF106	343736	343436	343736	343421	l	343421	341543	343421	341530	1878
GofDak_1024-768_new	18	1	25	<?xml version="1.0"?>\n<Clock xmlns:dt="urn:schemas-microsoft-com:datatypes"><Description dt:dt="string">E-Prime Primary Realtime Clock</Description><StartTime><Timestamp dt:dt="int">0</Timestamp><DateUtc dt:dt="string">2017-07-18T06:21:12Z</DateUtc></StartTime><FrequencyChanges><FrequencyChange><Frequency dt:dt="r8">3328124</Frequency><Timestamp dt:dt="r8">2917140724</Timestamp><Current dt:dt="r…	75.025	1876566	1873066	1876566	1873050	1	right	-1377158333	07-18-2017	08:21:12	06:21:12	female	40714	24512	-1	24496	43810	40722	-1	40714	288106	283295	-1	283283	3				1	1	1	phaseUPFAce	phaseXPface	19	NM09	346975	346675	346975	346667	d	346667	344675	346667	344666	1992
GofDak_1024-768_new	18	1	25	<?xml version="1.0"?>\n<Clock xmlns:dt="urn:schemas-microsoft-com:datatypes"><Description dt:dt="string">E-Prime Primary Realtime Clock</Description><StartTime><Timestamp dt:dt="int">0</Timestamp><DateUtc dt:dt="string">2017-07-18T06:21:12Z</DateUtc></StartTime><FrequencyChanges><FrequencyChange><Frequency dt:dt="r8">3328124</Frequency><Timestamp dt:dt="r8">2917140724</Timestamp><Current dt:dt="r…	75.025	1876566	1873066	1876566	1873050	1	right	-1377158333	07-18-2017	08:21:12	06:21:12	female	40714	24512	-1	24496	43810	40722	-1	40714	288106	283295	-1	283283	3				1	1	1	phaseUPFAce	phaseXPface	20	NM03	350280	349980	350280	349967	d	349967	348034	349967	348026	1933
GofDak_1024-768_new	18	1	25	<?xml version="1.0"?>\n<Clock xmlns:dt="urn:schemas-microsoft-com:datatypes"><Description dt:dt="string">E-Prime Primary Realtime Clock</Description><StartTime><Timestamp dt:dt="int">0</Timestamp><DateUtc dt:dt="string">2017-07-18T06:21:12Z</DateUtc></StartTime><FrequencyChanges><FrequencyChange><Frequency dt:dt="r8">3328124</Frequency><Timestamp dt:dt="r8">2917140724</Timestamp><Current dt:dt="r…	75.025	1876566	1873066	1876566	1873050	1	right	-1377158333	07-18-2017	08:21:12	06:21:12	female	40714	24512	-1	24496	43810	40722	-1	40714	288106	283295	-1	283283	4				2	1	2	phaseINVFAce	phaseXPface	1	NF09	353319	353019	353319	353007	l	353007	351327	353007	351322	1680
GofDak_1024-768_new	18	1	25	<?xml version="1.0"?>\n<Clock xmlns:dt="urn:schemas-microsoft-com:datatypes"><Description dt:dt="string">E-Prime Primary Realtime Clock</Description><StartTime><Timestamp dt:dt="int">0</Timestamp><DateUtc dt:dt="string">2017-07-18T06:21:12Z</DateUtc></StartTime><FrequencyChanges><FrequencyChange><Frequency dt:dt="r8">3328124</Frequency><Timestamp dt:dt="r8">2917140724</Timestamp><Current dt:dt="r…	75.025	1876566	1873066	1876566	1873050	1	right	-1377158333	07-18-2017	08:21:12	06:21:12	female	40714	24512	-1	24496	43810	40722	-1	40714	288106	283295	-1	283283	4				2	1	2	phaseINVFAce	phaseXPface	2	NM21	356651	356351	356651	356346	d	356346	354419	356346	354410	1927
GofDak_1024-768_new	18	1	25	<?xml version="1.0"?>\n<Clock xmlns:dt="urn:schemas-microsoft-com:datatypes"><Description dt:dt="string">E-Prime Primary Realtime Clock</Description><StartTime><Timestamp dt:dt="int">0</Timestamp><DateUtc dt:dt="string">2017-07-18T06:21:12Z</DateUtc></StartTime><FrequencyChanges><FrequencyChange><Frequency dt:dt="r8">3328124</Frequency><Timestamp dt:dt="r8">2917140724</Timestamp><Current dt:dt="r…	75.025	1876566	1873066	1876566	1873050	1	right	-1377158333	07-18-2017	08:21:12	06:21:12	female	40714	24512	-1	24496	43810	40722	-1	40714	288106	283295	-1	283283	4				2	1	2	phaseINVFAce	phaseXPface	3	NF109	359757	359457	359757	359454	l	359454	357698	359454	357682	1756
GofDak_1024-768_new	18	1	25	<?xml version="1.0"?>\n<Clock xmlns:dt="urn:schemas-microsoft-com:datatypes"><Description dt:dt="string">E-Prime Primary Realtime Clock</Description><StartTime><Timestamp dt:dt="int">0</Timestamp><DateUtc dt:dt="string">2017-07-18T06:21:12Z</DateUtc></StartTime><FrequencyChanges><FrequencyChange><Frequency dt:dt="r8">3328124</Frequency><Timestamp dt:dt="r8">2917140724</Timestamp><Current dt:dt="r…	75.025	1876566	1873066	1876566	1873050	1	right	-1377158333	07-18-2017	08:21:12	06:21:12	female	40714	24512	-1	24496	43810	40722	-1	40714	288106	283295	-1	283283	4				2	1	2	phaseINVFAce	phaseXPface	4	NF02	362609	362309	362609	362306	d	362306	360710	362306	360698	1596
GofDak_1024-768_new	18	1	25	<?xml version="1.0"?>\n<Clock xmlns:dt="urn:schemas-microsoft-com:datatypes"><Description dt:dt="string">E-Prime Primary Realtime Clock</Description><StartTime><Timestamp dt:dt="int">0</Timestamp><DateUtc dt:dt="string">2017-07-18T06:21:12Z</DateUtc></StartTime><FrequencyChanges><FrequencyChange><Frequency dt:dt="r8">3328124</Frequency><Timestamp dt:dt="r8">2917140724</Timestamp><Current dt:dt="r…	75.025	1876566	1873066	1876566	1873050	1	right	-1377158333	07-18-2017	08:21:12	06:21:12	female	40714	24512	-1	24496	43810	40722	-1	40714	288106	283295	-1	283283	4				2	1	2	phaseINVFAce	phaseXPface	5	NF27	365835	365535	365835	365532	l	365532	363576	365532	363562	1956
GofDak_1024-768_new	18	1	25	<?xml version="1.0"?>\n<Clock xmlns:dt="urn:schemas-microsoft-com:datatypes"><Description dt:dt="string">E-Prime Primary Realtime Clock</Description><StartTime><Timestamp dt:dt="int">0</Timestamp><DateUtc dt:dt="string">2017-07-18T06:21:12Z</DateUtc></StartTime><FrequencyChanges><FrequencyChange><Frequency dt:dt="r8">3328124</Frequency><Timestamp dt:dt="r8">2917140724</Timestamp><Current dt:dt="r…	75.025	1876566	1873066	1876566	1873050	1	right	-1377158333	07-18-2017	08:21:12	06:21:12	female	40714	24512	-1	24496	43810	40722	-1	40714	288106	283295	-1	283283	4				2	1	2	phaseINVFAce	phaseXPface	6	NF09	368727	368427	368727	368417	d	368417	366881	368417	366874	1536
GofDak_1024-768_new	18	1	25	<?xml version="1.0"?>\n<Clock xmlns:dt="urn:schemas-microsoft-com:datatypes"><Description dt:dt="string">E-Prime Primary Realtime Clock</Description><StartTime><Timestamp dt:dt="int">0</Timestamp><DateUtc dt:dt="string">2017-07-18T06:21:12Z</DateUtc></StartTime><FrequencyChanges><FrequencyChange><Frequency dt:dt="r8">3328124</Frequency><Timestamp dt:dt="r8">2917140724</Timestamp><Current dt:dt="r…	75.025	1876566	1873066	1876566	1873050	1	right	-1377158333	07-18-2017	08:21:12	06:21:12	female	40714	24512	-1	24496	43810	40722	-1	40714	288106	283295	-1	283283	4				2	1	2	phaseINVFAce	phaseXPface	7	NF106	371780	371480	371780	371471	d	371471	369854	371471	369842	1617
GofDak_1024-768_new	18	1	25	<?xml version="1.0"?>\n<Clock xmlns:dt="urn:schemas-microsoft-com:datatypes"><Description dt:dt="string">E-Prime Primary Realtime Clock</Description><StartTime><Timestamp dt:dt="int">0</Timestamp><DateUtc dt:dt="string">2017-07-18T06:21:12Z</DateUtc></StartTime><FrequencyChanges><FrequencyChange><Frequency dt:dt="r8">3328124</Frequency><Timestamp dt:dt="r8">2917140724</Timestamp><Current dt:dt="r…	75.025	1876566	1873066	1876566	1873050	1	right	-1377158333	07-18-2017	08:21:12	06:21:12	female	40714	24512	-1	24496	43810	40722	-1	40714	288106	283295	-1	283283	4				2	1	2	phaseINVFAce	phaseXPface	8	NM05	375085	374785	375085	374780	l	374780	372786	374780	372778	1994
GofDak_1024-768_new	18	1	25	<?xml version="1.0"?>\n<Clock xmlns:dt="urn:schemas-microsoft-com:datatypes"><Description dt:dt="string">E-Prime Primary Realtime Clock</Description><StartTime><Timestamp dt:dt="int">0</Timestamp><DateUtc dt:dt="string">2017-07-18T06:21:12Z</DateUtc></StartTime><FrequencyChanges><FrequencyChange><Frequency dt:dt="r8">3328124</Frequency><Timestamp dt:dt="r8">2917140724</Timestamp><Current dt:dt="r…	75.025	1876566	1873066	1876566	1873050	1	right	-1377158333	07-18-2017	08:21:12	06:21:12	female	40714	24512	-1	24496	43810	40722	-1	40714	288106	283295	-1	283283	4				2	1	2	phaseINVFAce	phaseXPface	9	NM03	378111	377811	378111	377807	l	377807	376132	377807	376122	1675
GofDak_1024-768_new	18	1	25	<?xml version="1.0"?>\n<Clock xmlns:dt="urn:schemas-microsoft-com:datatypes"><Description dt:dt="string">E-Prime Primary Realtime Clock</Description><StartTime><Timestamp dt:dt="int">0</Timestamp><DateUtc dt:dt="string">2017-07-18T06:21:12Z</DateUtc></StartTime><FrequencyChanges><FrequencyChange><Frequency dt:dt="r8">3328124</Frequency><Timestamp dt:dt="r8">2917140724</Timestamp><Current dt:dt="r…	75.025	1876566	1873066	1876566	1873050	1	right	-1377158333	07-18-2017	08:21:12	06:21:12	female	40714	24512	-1	24496	43810	40722	-1	40714	288106	283295	-1	283283	4				2	1	2	phaseINVFAce	phaseXPface	10	NM02	381043	380743	381043	380730	l	380730	379184	380730	379178	1546
GofDak_1024-768_new	18	1	25	<?xml version="1.0"?>\n<Clock xmlns:dt="urn:schemas-microsoft-com:datatypes"><Description dt:dt="string">E-Prime Primary Realtime Clock</Description><StartTime><Timestamp dt:dt="int">0</Timestamp><DateUtc dt:dt="string">2017-07-18T06:21:12Z</DateUtc></StartTime><FrequencyChanges><FrequencyChange><Frequency dt:dt="r8">3328124</Frequency><Timestamp dt:dt="r8">2917140724</Timestamp><Current dt:dt="r…	75.025	1876566	1873066	1876566	1873050	1	right	-1377158333	07-18-2017	08:21:12	06:21:12	female	40714	24512	-1	24496	43810	40722	-1	40714	288106	283295	-1	283283	4				2	1	2	phaseINVFAce	phaseXPface	11	NM05	384162	383862	384162	383853	d	383853	382063	383853	382050	1790
GofDak_1024-768_new	18	1	25	<?xml version="1.0"?>\n<Clock xmlns:dt="urn:schemas-microsoft-com:datatypes"><Description dt:dt="string">E-Prime Primary Realtime Clock</Description><StartTime><Timestamp dt:dt="int">0</Timestamp><DateUtc dt:dt="string">2017-07-18T06:21:12Z</DateUtc></StartTime><FrequencyChanges><FrequencyChange><Frequency dt:dt="r8">3328124</Frequency><Timestamp dt:dt="r8">2917140724</Timestamp><Current dt:dt="r…	75.025	1876566	1873066	1876566	1873050	1	right	-1377158333	07-18-2017	08:21:12	06:21:12	female	40714	24512	-1	24496	43810	40722	-1	40714	288106	283295	-1	283283	4				2	1	2	phaseINVFAce	phaseXPface	12	NM05	387455	387155	387455	387150	d	387150	385182	387150	385170	1968
GofDak_1024-768_new	18	1	25	<?xml version="1.0"?>\n<Clock xmlns:dt="urn:schemas-microsoft-com:datatypes"><Description dt:dt="string">E-Prime Primary Realtime Clock</Description><StartTime><Timestamp dt:dt="int">0</Timestamp><DateUtc dt:dt="string">2017-07-18T06:21:12Z</DateUtc></StartTime><FrequencyChanges><FrequencyChange><Frequency dt:dt="r8">3328124</Frequency><Timestamp dt:dt="r8">2917140724</Timestamp><Current dt:dt="r…	75.025	1876566	1873066	1876566	1873050	1	right	-1377158333	07-18-2017	08:21:12	06:21:12	female	40714	24512	-1	24496	43810	40722	-1	40714	288106	283295	-1	283283	4				2	1	2	phaseINVFAce	phaseXPface	13	NF01	390627	390327	390627	390317	l	390317	388607	390317	388594	1710
GofDak_1024-768_new	18	1	25	<?xml version="1.0"?>\n<Clock xmlns:dt="urn:schemas-microsoft-com:datatypes"><Description dt:dt="string">E-Prime Primary Realtime Clock</Description><StartTime><Timestamp dt:dt="int">0</Timestamp><DateUtc dt:dt="string">2017-07-18T06:21:12Z</DateUtc></StartTime><FrequencyChanges><FrequencyChange><Frequency dt:dt="r8">3328124</Frequency><Timestamp dt:dt="r8">2917140724</Timestamp><Current dt:dt="r…	75.025	1876566	1873066	1876566	1873050	1	right	-1377158333	07-18-2017	08:21:12	06:21:12	female	40714	24512	-1	24496	43810	40722	-1	40714	288106	283295	-1	283283	4				2	1	2	phaseINVFAce	phaseXPface	14	NM04	393439	393139	393439	393127	d	393127	391580	393127	391570	1547
GofDak_1024-768_new	18	1	25	<?xml version="1.0"?>\n<Clock xmlns:dt="urn:schemas-microsoft-com:datatypes"><Description dt:dt="string">E-Prime Primary Realtime Clock</Description><StartTime><Timestamp dt:dt="int">0</Timestamp><DateUtc dt:dt="string">2017-07-18T06:21:12Z</DateUtc></StartTime><FrequencyChanges><FrequencyChange><Frequency dt:dt="r8">3328124</Frequency><Timestamp dt:dt="r8">2917140724</Timestamp><Current dt:dt="r…	75.025	1876566	1873066	1876566	1873050	1	right	-1377158333	07-18-2017	08:21:12	06:21:12	female	40714	24512	-1	24496	43810	40722	-1	40714	288106	283295	-1	283283	4				2	1	2	phaseINVFAce	phaseXPface	15	NF105	397038	396738	397038	396735	l	396735	394965	396735	394954	1770
GofDak_1024-768_new	18	1	25	<?xml version="1.0"?>\n<Clock xmlns:dt="urn:schemas-microsoft-com:datatypes"><Description dt:dt="string">E-Prime Primary Realtime Clock</Description><StartTime><Timestamp dt:dt="int">0</Timestamp><DateUtc dt:dt="string">2017-07-18T06:21:12Z</DateUtc></StartTime><FrequencyChanges><FrequencyChange><Frequency dt:dt="r8">3328124</Frequency><Timestamp dt:dt="r8">2917140724</Timestamp><Current dt:dt="r…	75.025	1876566	1873066	1876566	1873050	1	right	-1377158333	07-18-2017	08:21:12	06:21:12	female	40714	24512	-1	24496	43810	40722	-1	40714	288106	283295	-1	283283	4				2	1	2	phaseINVFAce	phaseXPface	16	NM05	400064	399764	400064	399754	l	399754	398138	399754	398122	1616
GofDak_1024-768_new	18	1	25	<?xml version="1.0"?>\n<Clock xmlns:dt="urn:schemas-microsoft-com:datatypes"><Description dt:dt="string">E-Prime Primary Realtime Clock</Description><StartTime><Timestamp dt:dt="int">0</Timestamp><DateUtc dt:dt="string">2017-07-18T06:21:12Z</DateUtc></StartTime><FrequencyChanges><FrequencyChange><Frequency dt:dt="r8">3328124</Frequency><Timestamp dt:dt="r8">2917140724</Timestamp><Current dt:dt="r…	75.025	1876566	1873066	1876566	1873050	1	right	-1377158333	07-18-2017	08:21:12	06:21:12	female	40714	24512	-1	24496	43810	40722	-1	40714	288106	283295	-1	283283	4				2	1	2	phaseINVFAce	phaseXPface	17	NM05	403396	403096	403396	403089	d	403089	401150	403089	401138	1939
GofDak_1024-768_new	18	1	25	<?xml version="1.0"?>\n<Clock xmlns:dt="urn:schemas-microsoft-com:datatypes"><Description dt:dt="string">E-Prime Primary Realtime Clock</Description><StartTime><Timestamp dt:dt="int">0</Timestamp><DateUtc dt:dt="string">2017-07-18T06:21:12Z</DateUtc></StartTime><FrequencyChanges><FrequencyChange><Frequency dt:dt="r8">3328124</Frequency><Timestamp dt:dt="r8">2917140724</Timestamp><Current dt:dt="r…	75.025	1876566	1873066	1876566	1873050	1	right	-1377158333	07-18-2017	08:21:12	06:21:12	female	40714	24512	-1	24496	43810	40722	-1	40714	288106	283295	-1	283283	4				2	1	2	phaseINVFAce	phaseXPface	18	NM04	406635	406335	406635	406327	d	406327	404562	406327	404546	1765
GofDak_1024-768_new	18	1	25	<?xml version="1.0"?>\n<Clock xmlns:dt="urn:schemas-microsoft-com:datatypes"><Description dt:dt="string">E-Prime Primary Realtime Clock</Description><StartTime><Timestamp dt:dt="int">0</Timestamp><DateUtc dt:dt="string">2017-07-18T06:21:12Z</DateUtc></StartTime><FrequencyChanges><FrequencyChange><Frequency dt:dt="r8">3328124</Frequency><Timestamp dt:dt="r8">2917140724</Timestamp><Current dt:dt="r…	75.025	1876566	1873066	1876566	1873050	1	right	-1377158333	07-18-2017	08:21:12	06:21:12	female	40714	24512	-1	24496	43810	40722	-1	40714	288106	283295	-1	283283	4				2	1	2	phaseINVFAce	phaseXPface	19	NM03	410194	409894	410194	409883	d	409883	407988	409883	407978	1895
GofDak_1024-768_new	18	1	25	<?xml version="1.0"?>\n<Clock xmlns:dt="urn:schemas-microsoft-com:datatypes"><Description dt:dt="string">E-Prime Primary Realtime Clock</Description><StartTime><Timestamp dt:dt="int">0</Timestamp><DateUtc dt:dt="string">2017-07-18T06:21:12Z</DateUtc></StartTime><FrequencyChanges><FrequencyChange><Frequency dt:dt="r8">3328124</Frequency><Timestamp dt:dt="r8">2917140724</Timestamp><Current dt:dt="r…	75.025	1876566	1873066	1876566	1873050	1	right	-1377158333	07-18-2017	08:21:12	06:21:12	female	40714	24512	-1	24496	43810	40722	-1	40714	288106	283295	-1	283283	4				2	1	2	phaseINVFAce	phaseXPface	20	NM21	413299	412999	413299	412996	d	412996	411360	412996	411354	1636
GofDak_1024-768_new	18	1	25	<?xml version="1.0"?>\n<Clock xmlns:dt="urn:schemas-microsoft-com:datatypes"><Description dt:dt="string">E-Prime Primary Realtime Clock</Description><StartTime><Timestamp dt:dt="int">0</Timestamp><DateUtc dt:dt="string">2017-07-18T06:21:12Z</DateUtc></StartTime><FrequencyChanges><FrequencyChange><Frequency dt:dt="r8">3328124</Frequency><Timestamp dt:dt="r8">2917140724</Timestamp><Current dt:dt="r…	75.025	1876566	1873066	1876566	1873050	1	right	-1377158333	07-18-2017	08:21:12	06:21:12	female	40714	24512	-1	24496	43810	40722	-1	40714	288106	283295	-1	283283	5				2	2	3	phaseINVFAce	phaseXPface	1	NM13	416658	416358	416658	416348	d	416348	414386	416348	414378	1962
GofDak_1024-768_new	18	1	25	<?xml version="1.0"?>\n<Clock xmlns:dt="urn:schemas-microsoft-com:datatypes"><Description dt:dt="string">E-Prime Primary Realtime Clock</Description><StartTime><Timestamp dt:dt="int">0</Timestamp><DateUtc dt:dt="string">2017-07-18T06:21:12Z</DateUtc></StartTime><FrequencyChanges><FrequencyChange><Frequency dt:dt="r8">3328124</Frequency><Timestamp dt:dt="r8">2917140724</Timestamp><Current dt:dt="r…	75.025	1876566	1873066	1876566	1873050	1	right	-1377158333	07-18-2017	08:21:12	06:21:12	female	40714	24512	-1	24496	43810	40722	-1	40714	288106	283295	-1	283283	5				2	2	3	phaseINVFAce	phaseXPface	2	NF109	419844	419544	419844	419530	d	419530	417838	419530	417826	1692
GofDak_1024-768_new	18	1	25	<?xml version="1.0"?>\n<Clock xmlns:dt="urn:schemas-microsoft-com:datatypes"><Description dt:dt="string">E-Prime Primary Realtime Clock</Description><StartTime><Timestamp dt:dt="int">0</Timestamp><DateUtc dt:dt="string">2017-07-18T06:21:12Z</DateUtc></StartTime><FrequencyChanges><FrequencyChange><Frequency dt:dt="r8">3328124</Frequency><Timestamp dt:dt="r8">2917140724</Timestamp><Current dt:dt="r…	75.025	1876566	1873066	1876566	1873050	1	right	-1377158333	07-18-2017	08:21:12	06:21:12	female	40714	24512	-1	24496	43810	40722	-1	40714	288106	283295	-1	283283	5				2	2	3	phaseINVFAce	phaseXPface	3	NM13	423203	422903	423203	422898	d	422898	421103	422898	421090	1795
GofDak_1024-768_new	18	1	25	<?xml version="1.0"?>\n<Clock xmlns:dt="urn:schemas-microsoft-com:datatypes"><Description dt:dt="string">E-Prime Primary Realtime Clock</Description><StartTime><Timestamp dt:dt="int">0</Timestamp><DateUtc dt:dt="string">2017-07-18T06:21:12Z</DateUtc></StartTime><FrequencyChanges><FrequencyChange><Frequency dt:dt="r8">3328124</Frequency><Timestamp dt:dt="r8">2917140724</Timestamp><Current dt:dt="r…	75.025	1876566	1873066	1876566	1873050	1	right	-1377158333	07-18-2017	08:21:12	06:21:12	female	40714	24512	-1	24496	43810	40722	-1	40714	288106	283295	-1	283283	5				2	2	3	phaseINVFAce	phaseXPface	4	NF09	426282	425982	426282	425974	l	425974	424369	425974	424362	1605
GofDak_1024-768_new	18	1	25	<?xml version="1.0"?>\n<Clock xmlns:dt="urn:schemas-microsoft-com:datatypes"><Description dt:dt="string">E-Prime Primary Realtime Clock</Description><StartTime><Timestamp dt:dt="int">0</Timestamp><DateUtc dt:dt="string">2017-07-18T06:21:12Z</DateUtc></StartTime><FrequencyChanges><FrequencyChange><Frequency dt:dt="r8">3328124</Frequency><Timestamp dt:dt="r8">2917140724</Timestamp><Current dt:dt="r…	75.025	1876566	1873066	1876566	1873050	1	right	-1377158333	07-18-2017	08:21:12	06:21:12	female	40714	24512	-1	24496	43810	40722	-1	40714	288106	283295	-1	283283	5				2	2	3	phaseINVFAce	phaseXPface	5	NF27	429561	429261	429561	429248	l	429248	427475	429248	427458	1773
GofDak_1024-768_new	18	1	25	<?xml version="1.0"?>\n<Clock xmlns:dt="urn:schemas-microsoft-com:datatypes"><Description dt:dt="string">E-Prime Primary Realtime Clock</Description><StartTime><Timestamp dt:dt="int">0</Timestamp><DateUtc dt:dt="string">2017-07-18T06:21:12Z</DateUtc></StartTime><FrequencyChanges><FrequencyChange><Frequency dt:dt="r8">3328124</Frequency><Timestamp dt:dt="r8">2917140724</Timestamp><Current dt:dt="r…	75.025	1876566	1873066	1876566	1873050	1	right	-1377158333	07-18-2017	08:21:12	06:21:12	female	40714	24512	-1	24496	43810	40722	-1	40714	288106	283295	-1	283283	5				2	2	3	phaseINVFAce	phaseXPface	6	NM04	432893	432593	432893	432580	l	432580	430727	432580	430722	1853
GofDak_1024-768_new	18	1	25	<?xml version="1.0"?>\n<Clock xmlns:dt="urn:schemas-microsoft-com:datatypes"><Description dt:dt="string">E-Prime Primary Realtime Clock</Description><StartTime><Timestamp dt:dt="int">0</Timestamp><DateUtc dt:dt="string">2017-07-18T06:21:12Z</DateUtc></StartTime><FrequencyChanges><FrequencyChange><Frequency dt:dt="r8">3328124</Frequency><Timestamp dt:dt="r8">2917140724</Timestamp><Current dt:dt="r…	75.025	1876566	1873066	1876566	1873050	1	right	-1377158333	07-18-2017	08:21:12	06:21:12	female	40714	24512	-1	24496	43810	40722	-1	40714	288106	283295	-1	283283	5				2	2	3	phaseINVFAce	phaseXPface	7	NM02	435985	435685	435985	435670	l	435670	434099	435670	434090	1571
GofDak_1024-768_new	18	1	25	<?xml version="1.0"?>\n<Clock xmlns:dt="urn:schemas-microsoft-com:datatypes"><Description dt:dt="string">E-Prime Primary Realtime Clock</Description><StartTime><Timestamp dt:dt="int">0</Timestamp><DateUtc dt:dt="string">2017-07-18T06:21:12Z</DateUtc></StartTime><FrequencyChanges><FrequencyChange><Frequency dt:dt="r8">3328124</Frequency><Timestamp dt:dt="r8">2917140724</Timestamp><Current dt:dt="r…	75.025	1876566	1873066	1876566	1873050	1	right	-1377158333	07-18-2017	08:21:12	06:21:12	female	40714	24512	-1	24496	43810	40722	-1	40714	288106	283295	-1	283283	5				2	2	3	phaseINVFAce	phaseXPface	8	NF01	439144	438844	439144	438829	d	438829	437151	438829	437138	1678
GofDak_1024-768_new	18	1	25	<?xml version="1.0"?>\n<Clock xmlns:dt="urn:schemas-microsoft-com:datatypes"><Description dt:dt="string">E-Prime Primary Realtime Clock</Description><StartTime><Timestamp dt:dt="int">0</Timestamp><DateUtc dt:dt="string">2017-07-18T06:21:12Z</DateUtc></StartTime><FrequencyChanges><FrequencyChange><Frequency dt:dt="r8">3328124</Frequency><Timestamp dt:dt="r8">2917140724</Timestamp><Current dt:dt="r…	75.025	1876566	1873066	1876566	1873050	1	right	-1377158333	07-18-2017	08:21:12	06:21:12	female	40714	24512	-1	24496	43810	40722	-1	40714	288106	283295	-1	283283	5				2	2	3	phaseINVFAce	phaseXPface	9	NF04	442197	441897	442197	441889	l	441889	440257	441889	440242	1632
GofDak_1024-768_new	18	1	25	<?xml version="1.0"?>\n<Clock xmlns:dt="urn:schemas-microsoft-com:datatypes"><Description dt:dt="string">E-Prime Primary Realtime Clock</Description><StartTime><Timestamp dt:dt="int">0</Timestamp><DateUtc dt:dt="string">2017-07-18T06:21:12Z</DateUtc></StartTime><FrequencyChanges><FrequencyChange><Frequency dt:dt="r8">3328124</Frequency><Timestamp dt:dt="r8">2917140724</Timestamp><Current dt:dt="r…	75.025	1876566	1873066	1876566	1873050	1	right	-1377158333	07-18-2017	08:21:12	06:21:12	female	40714	24512	-1	24496	43810	40722	-1	40714	288106	283295	-1	283283	5				2	2	3	phaseINVFAce	phaseXPface	10	NM13	445182	444882	445182	444875	l	444875	443256	444875	443250	1619
GofDak_1024-768_new	18	1	25	<?xml version="1.0"?>\n<Clock xmlns:dt="urn:schemas-microsoft-com:datatypes"><Description dt:dt="string">E-Prime Primary Realtime Clock</Description><StartTime><Timestamp dt:dt="int">0</Timestamp><DateUtc dt:dt="string">2017-07-18T06:21:12Z</DateUtc></StartTime><FrequencyChanges><FrequencyChange><Frequency dt:dt="r8">3328124</Frequency><Timestamp dt:dt="r8">2917140724</Timestamp><Current dt:dt="r…	75.025	1876566	1873066	1876566	1873050	1	right	-1377158333	07-18-2017	08:21:12	06:21:12	female	40714	24512	-1	24496	43810	40722	-1	40714	288106	283295	-1	283283	5				2	2	3	phaseINVFAce	phaseXPface	11	NF04	448341	448041	448341	448029	d	448029	446495	448029	446482	1534
GofDak_1024-768_new	18	1	25	<?xml version="1.0"?>\n<Clock xmlns:dt="urn:schemas-microsoft-com:datatypes"><Description dt:dt="string">E-Prime Primary Realtime Clock</Description><StartTime><Timestamp dt:dt="int">0</Timestamp><DateUtc dt:dt="string">2017-07-18T06:21:12Z</DateUtc></StartTime><FrequencyChanges><FrequencyChange><Frequency dt:dt="r8">3328124</Frequency><Timestamp dt:dt="r8">2917140724</Timestamp><Current dt:dt="r…	75.025	1876566	1873066	1876566	1873050	1	right	-1377158333	07-18-2017	08:21:12	06:21:12	female	40714	24512	-1	24496	43810	40722	-1	40714	288106	283295	-1	283283	5				2	2	3	phaseINVFAce	phaseXPface	12	NM09	451527	451227	451527	451216	d	451216	449494	451216	449482	1722
GofDak_1024-768_new	18	1	25	<?xml version="1.0"?>\n<Clock xmlns:dt="urn:schemas-microsoft-com:datatypes"><Description dt:dt="string">E-Prime Primary Realtime Clock</Description><StartTime><Timestamp dt:dt="int">0</Timestamp><DateUtc dt:dt="string">2017-07-18T06:21:12Z</DateUtc></StartTime><FrequencyChanges><FrequencyChange><Frequency dt:dt="r8">3328124</Frequency><Timestamp dt:dt="r8">2917140724</Timestamp><Current dt:dt="r…	75.025	1876566	1873066	1876566	1873050	1	right	-1377158333	07-18-2017	08:21:12	06:21:12	female	40714	24512	-1	24496	43810	40722	-1	40714	288106	283295	-1	283283	5				2	2	3	phaseINVFAce	phaseXPface	13	NM13	454872	454572	454872	454563	d	454563	452986	454563	452970	1577
GofDak_1024-768_new	18	1	25	<?xml version="1.0"?>\n<Clock xmlns:dt="urn:schemas-microsoft-com:datatypes"><Description dt:dt="string">E-Prime Primary Realtime Clock</Description><StartTime><Timestamp dt:dt="int">0</Timestamp><DateUtc dt:dt="string">2017-07-18T06:21:12Z</DateUtc></StartTime><FrequencyChanges><FrequencyChange><Frequency dt:dt="r8">3328124</Frequency><Timestamp dt:dt="r8">2917140724</Timestamp><Current dt:dt="r…	75.025	1876566	1873066	1876566	1873050	1	right	-1377158333	07-18-2017	08:21:12	06:21:12	female	40714	24512	-1	24496	43810	40722	-1	40714	288106	283295	-1	283283	5				2	2	3	phaseINVFAce	phaseXPface	14	NF106	457978	457678	457978	457669	d	457669	455959	457669	455946	1710
GofDak_1024-768_new	18	1	25	<?xml version="1.0"?>\n<Clock xmlns:dt="urn:schemas-microsoft-com:datatypes"><Description dt:dt="string">E-Prime Primary Realtime Clock</Description><StartTime><Timestamp dt:dt="int">0</Timestamp><DateUtc dt:dt="string">2017-07-18T06:21:12Z</DateUtc></StartTime><FrequencyChanges><FrequencyChange><Frequency dt:dt="r8">3328124</Frequency><Timestamp dt:dt="r8">2917140724</Timestamp><Current dt:dt="r…	75.025	1876566	1873066	1876566	1873050	1	right	-1377158333	07-18-2017	08:21:12	06:21:12	female	40714	24512	-1	24496	43810	40722	-1	40714	288106	283295	-1	283283	5				2	2	3	phaseINVFAce	phaseXPface	15	NF06	461350	461050	461350	461044	l	461044	459264	461044	459258	1780
GofDak_1024-768_new	18	1	25	<?xml version="1.0"?>\n<Clock xmlns:dt="urn:schemas-microsoft-com:datatypes"><Description dt:dt="string">E-Prime Primary Realtime Clock</Description><StartTime><Timestamp dt:dt="int">0</Timestamp><DateUtc dt:dt="string">2017-07-18T06:21:12Z</DateUtc></StartTime><FrequencyChanges><FrequencyChange><Frequency dt:dt="r8">3328124</Frequency><Timestamp dt:dt="r8">2917140724</Timestamp><Current dt:dt="r…	75.025	1876566	1873066	1876566	1873050	1	right	-1377158333	07-18-2017	08:21:12	06:21:12	female	40714	24512	-1	24496	43810	40722	-1	40714	288106	283295	-1	283283	5				2	2	3	phaseINVFAce	phaseXPface	16	NM04	464642	464342	464642	464331	d	464331	462423	464331	462418	1908
GofDak_1024-768_new	18	1	25	<?xml version="1.0"?>\n<Clock xmlns:dt="urn:schemas-microsoft-com:datatypes"><Description dt:dt="string">E-Prime Primary Realtime Clock</Description><StartTime><Timestamp dt:dt="int">0</Timestamp><DateUtc dt:dt="string">2017-07-18T06:21:12Z</DateUtc></StartTime><FrequencyChanges><FrequencyChange><Frequency dt:dt="r8">3328124</Frequency><Timestamp dt:dt="r8">2917140724</Timestamp><Current dt:dt="r…	75.025	1876566	1873066	1876566	1873050	1	right	-1377158333	07-18-2017	08:21:12	06:21:12	female	40714	24512	-1	24496	43810	40722	-1	40714	288106	283295	-1	283283	5				2	2	3	phaseINVFAce	phaseXPface	17	NF02	467788	467488	467788	467478	d	467478	465755	467478	465746	1723
GofDak_1024-768_new	18	1	25	<?xml version="1.0"?>\n<Clock xmlns:dt="urn:schemas-microsoft-com:datatypes"><Description dt:dt="string">E-Prime Primary Realtime Clock</Description><StartTime><Timestamp dt:dt="int">0</Timestamp><DateUtc dt:dt="string">2017-07-18T06:21:12Z</DateUtc></StartTime><FrequencyChanges><FrequencyChange><Frequency dt:dt="r8">3328124</Frequency><Timestamp dt:dt="r8">2917140724</Timestamp><Current dt:dt="r…	75.025	1876566	1873066	1876566	1873050	1	right	-1377158333	07-18-2017	08:21:12	06:21:12	female	40714	24512	-1	24496	43810	40722	-1	40714	288106	283295	-1	283283	5				2	2	3	phaseINVFAce	phaseXPface	18	NM21	471294	470994	471294	470979	d	470979	469248	470979	469242	1731
GofDak_1024-768_new	18	1	25	<?xml version="1.0"?>\n<Clock xmlns:dt="urn:schemas-microsoft-com:datatypes"><Description dt:dt="string">E-Prime Primary Realtime Clock</Description><StartTime><Timestamp dt:dt="int">0</Timestamp><DateUtc dt:dt="string">2017-07-18T06:21:12Z</DateUtc></StartTime><FrequencyChanges><FrequencyChange><Frequency dt:dt="r8">3328124</Frequency><Timestamp dt:dt="r8">2917140724</Timestamp><Current dt:dt="r…	75.025	1876566	1873066	1876566	1873050	1	right	-1377158333	07-18-2017	08:21:12	06:21:12	female	40714	24512	-1	24496	43810	40722	-1	40714	288106	283295	-1	283283	5				2	2	3	phaseINVFAce	phaseXPface	19	NM21	474306	474006	474306	473996	l	473996	472447	473996	472434	1549
GofDak_1024-768_new	18	1	25	<?xml version="1.0"?>\n<Clock xmlns:dt="urn:schemas-microsoft-com:datatypes"><Description dt:dt="string">E-Prime Primary Realtime Clock</Description><StartTime><Timestamp dt:dt="int">0</Timestamp><DateUtc dt:dt="string">2017-07-18T06:21:12Z</DateUtc></StartTime><FrequencyChanges><FrequencyChange><Frequency dt:dt="r8">3328124</Frequency><Timestamp dt:dt="r8">2917140724</Timestamp><Current dt:dt="r…	75.025	1876566	1873066	1876566	1873050	1	right	-1377158333	07-18-2017	08:21:12	06:21:12	female	40714	24512	-1	24496	43810	40722	-1	40714	288106	283295	-1	283283	5				2	2	3	phaseINVFAce	phaseXPface	20	NF106	477292	476992	477292	476976	d	476976	475286	476976	475274	1690
GofDak_1024-768_new	18	1	25	<?xml version="1.0"?>\n<Clock xmlns:dt="urn:schemas-microsoft-com:datatypes"><Description dt:dt="string">E-Prime Primary Realtime Clock</Description><StartTime><Timestamp dt:dt="int">0</Timestamp><DateUtc dt:dt="string">2017-07-18T06:21:12Z</DateUtc></StartTime><FrequencyChanges><FrequencyChange><Frequency dt:dt="r8">3328124</Frequency><Timestamp dt:dt="r8">2917140724</Timestamp><Current dt:dt="r…	75.025	1876566	1873066	1876566	1873050	1	right	-1377158333	07-18-2017	08:21:12	06:21:12	female	40714	24512	-1	24496	43810	40722	-1	40714	288106	283295	-1	283283	6				1	2	4	phaseUPFAce	phaseXPface	1	NF27	501004	500704	501004	500690	l	500690	498958	500690	498945	1732
GofDak_1024-768_new	18	1	25	<?xml version="1.0"?>\n<Clock xmlns:dt="urn:schemas-microsoft-com:datatypes"><Description dt:dt="string">E-Prime Primary Realtime Clock</Description><StartTime><Timestamp dt:dt="int">0</Timestamp><DateUtc dt:dt="string">2017-07-18T06:21:12Z</DateUtc></StartTime><FrequencyChanges><FrequencyChange><Frequency dt:dt="r8">3328124</Frequency><Timestamp dt:dt="r8">2917140724</Timestamp><Current dt:dt="r…	75.025	1876566	1873066	1876566	1873050	1	right	-1377158333	07-18-2017	08:21:12	06:21:12	female	40714	24512	-1	24496	43810	40722	-1	40714	288106	283295	-1	283283	6				1	2	4	phaseUPFAce	phaseXPface	2	NM04	503950	503650	503950	503634	d	503634	502130	503634	502114	1504
GofDak_1024-768_new	18	1	25	<?xml version="1.0"?>\n<Clock xmlns:dt="urn:schemas-microsoft-com:datatypes"><Description dt:dt="string">E-Prime Primary Realtime Clock</Description><StartTime><Timestamp dt:dt="int">0</Timestamp><DateUtc dt:dt="string">2017-07-18T06:21:12Z</DateUtc></StartTime><FrequencyChanges><FrequencyChange><Frequency dt:dt="r8">3328124</Frequency><Timestamp dt:dt="r8">2917140724</Timestamp><Current dt:dt="r…	75.025	1876566	1873066	1876566	1873050	1	right	-1377158333	07-18-2017	08:21:12	06:21:12	female	40714	24512	-1	24496	43810	40722	-1	40714	288106	283295	-1	283283	6				1	2	4	phaseUPFAce	phaseXPface	3	NM101	507069	506769	507069	506761	l	506761	504929	506761	504914	1832
GofDak_1024-768_new	18	1	25	<?xml version="1.0"?>\n<Clock xmlns:dt="urn:schemas-microsoft-com:datatypes"><Description dt:dt="string">E-Prime Primary Realtime Clock</Description><StartTime><Timestamp dt:dt="int">0</Timestamp><DateUtc dt:dt="string">2017-07-18T06:21:12Z</DateUtc></StartTime><FrequencyChanges><FrequencyChange><Frequency dt:dt="r8">3328124</Frequency><Timestamp dt:dt="r8">2917140724</Timestamp><Current dt:dt="r…	75.025	1876566	1873066	1876566	1873050	1	right	-1377158333	07-18-2017	08:21:12	06:21:12	female	40714	24512	-1	24496	43810	40722	-1	40714	288106	283295	-1	283283	6				1	2	4	phaseUPFAce	phaseXPface	4	NM10	510281	509981	510281	509968	l	509968	508035	509968	508026	1933
GofDak_1024-768_new	18	1	25	<?xml version="1.0"?>\n<Clock xmlns:dt="urn:schemas-microsoft-com:datatypes"><Description dt:dt="string">E-Prime Primary Realtime Clock</Description><StartTime><Timestamp dt:dt="int">0</Timestamp><DateUtc dt:dt="string">2017-07-18T06:21:12Z</DateUtc></StartTime><FrequencyChanges><FrequencyChange><Frequency dt:dt="r8">3328124</Frequency><Timestamp dt:dt="r8">2917140724</Timestamp><Current dt:dt="r…	75.025	1876566	1873066	1876566	1873050	1	right	-1377158333	07-18-2017	08:21:12	06:21:12	female	40714	24512	-1	24496	43810	40722	-1	40714	288106	283295	-1	283283	6				1	2	4	phaseUPFAce	phaseXPface	5	NF01	513346	513046	513346	513041	l	513041	511407	513041	511394	1634
GofDak_1024-768_new	18	1	25	<?xml version="1.0"?>\n<Clock xmlns:dt="urn:schemas-microsoft-com:datatypes"><Description dt:dt="string">E-Prime Primary Realtime Clock</Description><StartTime><Timestamp dt:dt="int">0</Timestamp><DateUtc dt:dt="string">2017-07-18T06:21:12Z</DateUtc></StartTime><FrequencyChanges><FrequencyChange><Frequency dt:dt="r8">3328124</Frequency><Timestamp dt:dt="r8">2917140724</Timestamp><Current dt:dt="r…	75.025	1876566	1873066	1876566	1873050	1	right	-1377158333	07-18-2017	08:21:12	06:21:12	female	40714	24512	-1	24496	43810	40722	-1	40714	288106	283295	-1	283283	6				1	2	4	phaseUPFAce	phaseXPface	6	NM101	516466	516166	516466	516162	d	516162	514419	516162	514402	1743
GofDak_1024-768_new	18	1	25	<?xml version="1.0"?>\n<Clock xmlns:dt="urn:schemas-microsoft-com:datatypes"><Description dt:dt="string">E-Prime Primary Realtime Clock</Description><StartTime><Timestamp dt:dt="int">0</Timestamp><DateUtc dt:dt="string">2017-07-18T06:21:12Z</DateUtc></StartTime><FrequencyChanges><FrequencyChange><Frequency dt:dt="r8">3328124</Frequency><Timestamp dt:dt="r8">2917140724</Timestamp><Current dt:dt="r…	75.025	1876566	1873066	1876566	1873050	1	right	-1377158333	07-18-2017	08:21:12	06:21:12	female	40714	24512	-1	24496	43810	40722	-1	40714	288106	283295	-1	283283	6				1	2	4	phaseUPFAce	phaseXPface	7	NM101	519638	519338	519638	519328	l	519328	517565	519328	517554	1763
GofDak_1024-768_new	18	1	25	<?xml version="1.0"?>\n<Clock xmlns:dt="urn:schemas-microsoft-com:datatypes"><Description dt:dt="string">E-Prime Primary Realtime Clock</Description><StartTime><Timestamp dt:dt="int">0</Timestamp><DateUtc dt:dt="string">2017-07-18T06:21:12Z</DateUtc></StartTime><FrequencyChanges><FrequencyChange><Frequency dt:dt="r8">3328124</Frequency><Timestamp dt:dt="r8">2917140724</Timestamp><Current dt:dt="r…	75.025	1876566	1873066	1876566	1873050	1	right	-1377158333	07-18-2017	08:21:12	06:21:12	female	40714	24512	-1	24496	43810	40722	-1	40714	288106	283295	-1	283283	6				1	2	4	phaseUPFAce	phaseXPface	8	NM09	522477	522177	522477	522166	d	522166	520631	522166	520626	1535
GofDak_1024-768_new	18	1	25	<?xml version="1.0"?>\n<Clock xmlns:dt="urn:schemas-microsoft-com:datatypes"><Description dt:dt="string">E-Prime Primary Realtime Clock</Description><StartTime><Timestamp dt:dt="int">0</Timestamp><DateUtc dt:dt="string">2017-07-18T06:21:12Z</DateUtc></StartTime><FrequencyChanges><FrequencyChange><Frequency dt:dt="r8">3328124</Frequency><Timestamp dt:dt="r8">2917140724</Timestamp><Current dt:dt="r…	75.025	1876566	1873066	1876566	1873050	1	right	-1377158333	07-18-2017	08:21:12	06:21:12	female	40714	24512	-1	24496	43810	40722	-1	40714	288106	283295	-1	283283	6				1	2	4	phaseUPFAce	phaseXPface	9	NM02	525502	525202	525502	525190	d	525190	523536	525190	523522	1654
GofDak_1024-768_new	18	1	25	<?xml version="1.0"?>\n<Clock xmlns:dt="urn:schemas-microsoft-com:datatypes"><Description dt:dt="string">E-Prime Primary Realtime Clock</Description><StartTime><Timestamp dt:dt="int">0</Timestamp><DateUtc dt:dt="string">2017-07-18T06:21:12Z</DateUtc></StartTime><FrequencyChanges><FrequencyChange><Frequency dt:dt="r8">3328124</Frequency><Timestamp dt:dt="r8">2917140724</Timestamp><Current dt:dt="r…	75.025	1876566	1873066	1876566	1873050	1	right	-1377158333	07-18-2017	08:21:12	06:21:12	female	40714	24512	-1	24496	43810	40722	-1	40714	288106	283295	-1	283283	6				1	2	4	phaseUPFAce	phaseXPface	10	NM21	528422	528122	528422	528118	l	528118	526522	528118	526514	1596
GofDak_1024-768_new	18	1	25	<?xml version="1.0"?>\n<Clock xmlns:dt="urn:schemas-microsoft-com:datatypes"><Description dt:dt="string">E-Prime Primary Realtime Clock</Description><StartTime><Timestamp dt:dt="int">0</Timestamp><DateUtc dt:dt="string">2017-07-18T06:21:12Z</DateUtc></StartTime><FrequencyChanges><FrequencyChange><Frequency dt:dt="r8">3328124</Frequency><Timestamp dt:dt="r8">2917140724</Timestamp><Current dt:dt="r…	75.025	1876566	1873066	1876566	1873050	1	right	-1377158333	07-18-2017	08:21:12	06:21:12	female	40714	24512	-1	24496	43810	40722	-1	40714	288106	283295	-1	283283	6				1	2	4	phaseUPFAce	phaseXPface	11	NM03	531407	531107	531407	531096	d	531096	529548	531096	529538	1548
GofDak_1024-768_new	18	1	25	<?xml version="1.0"?>\n<Clock xmlns:dt="urn:schemas-microsoft-com:datatypes"><Description dt:dt="string">E-Prime Primary Realtime Clock</Description><StartTime><Timestamp dt:dt="int">0</Timestamp><DateUtc dt:dt="string">2017-07-18T06:21:12Z</DateUtc></StartTime><FrequencyChanges><FrequencyChange><Frequency dt:dt="r8">3328124</Frequency><Timestamp dt:dt="r8">2917140724</Timestamp><Current dt:dt="r…	75.025	1876566	1873066	1876566	1873050	1	right	-1377158333	07-18-2017	08:21:12	06:21:12	female	40714	24512	-1	24496	43810	40722	-1	40714	288106	283295	-1	283283	6				1	2	4	phaseUPFAce	phaseXPface	12	NF09	534713	534413	534713	534400	l	534400	532560	534400	532546	1840
GofDak_1024-768_new	18	1	25	<?xml version="1.0"?>\n<Clock xmlns:dt="urn:schemas-microsoft-com:datatypes"><Description dt:dt="string">E-Prime Primary Realtime Clock</Description><StartTime><Timestamp dt:dt="int">0</Timestamp><DateUtc dt:dt="string">2017-07-18T06:21:12Z</DateUtc></StartTime><FrequencyChanges><FrequencyChange><Frequency dt:dt="r8">3328124</Frequency><Timestamp dt:dt="r8">2917140724</Timestamp><Current dt:dt="r…	75.025	1876566	1873066	1876566	1873050	1	right	-1377158333	07-18-2017	08:21:12	06:21:12	female	40714	24512	-1	24496	43810	40722	-1	40714	288106	283295	-1	283283	6				1	2	4	phaseUPFAce	phaseXPface	13	NF109	538045	537745	538045	537739	d	537739	535746	537739	535730	1993
GofDak_1024-768_new	18	1	25	<?xml version="1.0"?>\n<Clock xmlns:dt="urn:schemas-microsoft-com:datatypes"><Description dt:dt="string">E-Prime Primary Realtime Clock</Description><StartTime><Timestamp dt:dt="int">0</Timestamp><DateUtc dt:dt="string">2017-07-18T06:21:12Z</DateUtc></StartTime><FrequencyChanges><FrequencyChange><Frequency dt:dt="r8">3328124</Frequency><Timestamp dt:dt="r8">2917140724</Timestamp><Current dt:dt="r…	75.025	1876566	1873066	1876566	1873050	1	right	-1377158333	07-18-2017	08:21:12	06:21:12	female	40714	24512	-1	24496	43810	40722	-1	40714	288106	283295	-1	283283	6				1	2	4	phaseUPFAce	phaseXPface	14	NM13	541337	541037	541337	541022	d	541022	539158	541022	539146	1864
GofDak_1024-768_new	18	1	25	<?xml version="1.0"?>\n<Clock xmlns:dt="urn:schemas-microsoft-com:datatypes"><Description dt:dt="string">E-Prime Primary Realtime Clock</Description><StartTime><Timestamp dt:dt="int">0</Timestamp><DateUtc dt:dt="string">2017-07-18T06:21:12Z</DateUtc></StartTime><FrequencyChanges><FrequencyChange><Frequency dt:dt="r8">3328124</Frequency><Timestamp dt:dt="r8">2917140724</Timestamp><Current dt:dt="r…	75.025	1876566	1873066	1876566	1873050	1	right	-1377158333	07-18-2017	08:21:12	06:21:12	female	40714	24512	-1	24496	43810	40722	-1	40714	288106	283295	-1	283283	6				1	2	4	phaseUPFAce	phaseXPface	15	NM21	544416	544116	544416	544105	d	544105	542384	544105	542370	1721
GofDak_1024-768_new	18	1	25	<?xml version="1.0"?>\n<Clock xmlns:dt="urn:schemas-microsoft-com:datatypes"><Description dt:dt="string">E-Prime Primary Realtime Clock</Description><StartTime><Timestamp dt:dt="int">0</Timestamp><DateUtc dt:dt="string">2017-07-18T06:21:12Z</DateUtc></StartTime><FrequencyChanges><FrequencyChange><Frequency dt:dt="r8">3328124</Frequency><Timestamp dt:dt="r8">2917140724</Timestamp><Current dt:dt="r…	75.025	1876566	1873066	1876566	1873050	1	right	-1377158333	07-18-2017	08:21:12	06:21:12	female	40714	24512	-1	24496	43810	40722	-1	40714	288106	283295	-1	283283	6				1	2	4	phaseUPFAce	phaseXPface	16	NF01	547495	547195	547495	547180	l	547180	545609	547180	545594	1571
GofDak_1024-768_new	18	1	25	<?xml version="1.0"?>\n<Clock xmlns:dt="urn:schemas-microsoft-com:datatypes"><Description dt:dt="string">E-Prime Primary Realtime Clock</Description><StartTime><Timestamp dt:dt="int">0</Timestamp><DateUtc dt:dt="string">2017-07-18T06:21:12Z</DateUtc></StartTime><FrequencyChanges><FrequencyChange><Frequency dt:dt="r8">3328124</Frequency><Timestamp dt:dt="r8">2917140724</Timestamp><Current dt:dt="r…	75.025	1876566	1873066	1876566	1873050	1	right	-1377158333	07-18-2017	08:21:12	06:21:12	female	40714	24512	-1	24496	43810	40722	-1	40714	288106	283295	-1	283283	6				1	2	4	phaseUPFAce	phaseXPface	17	NM05	550721	550421	550721	550411	l	550411	548608	550411	548602	1803
GofDak_1024-768_new	18	1	25	<?xml version="1.0"?>\n<Clock xmlns:dt="urn:schemas-microsoft-com:datatypes"><Description dt:dt="string">E-Prime Primary Realtime Clock</Description><StartTime><Timestamp dt:dt="int">0</Timestamp><DateUtc dt:dt="string">2017-07-18T06:21:12Z</DateUtc></StartTime><FrequencyChanges><FrequencyChange><Frequency dt:dt="r8">3328124</Frequency><Timestamp dt:dt="r8">2917140724</Timestamp><Current dt:dt="r…	75.025	1876566	1873066	1876566	1873050	1	right	-1377158333	07-18-2017	08:21:12	06:21:12	female	40714	24512	-1	24496	43810	40722	-1	40714	288106	283295	-1	283283	6				1	2	4	phaseUPFAce	phaseXPface	18	NM13	553866	553566	553866	553553	l	553553	551847	553553	551834	1706
GofDak_1024-768_new	18	1	25	<?xml version="1.0"?>\n<Clock xmlns:dt="urn:schemas-microsoft-com:datatypes"><Description dt:dt="string">E-Prime Primary Realtime Clock</Description><StartTime><Timestamp dt:dt="int">0</Timestamp><DateUtc dt:dt="string">2017-07-18T06:21:12Z</DateUtc></StartTime><FrequencyChanges><FrequencyChange><Frequency dt:dt="r8">3328124</Frequency><Timestamp dt:dt="r8">2917140724</Timestamp><Current dt:dt="r…	75.025	1876566	1873066	1876566	1873050	1	right	-1377158333	07-18-2017	08:21:12	06:21:12	female	40714	24512	-1	24496	43810	40722	-1	40714	288106	283295	-1	283283	6				1	2	4	phaseUPFAce	phaseXPface	19	NF01	557079	556779	557079	556771	l	556771	554926	556771	554914	1845
GofDak_1024-768_new	18	1	25	<?xml version="1.0"?>\n<Clock xmlns:dt="urn:schemas-microsoft-com:datatypes"><Description dt:dt="string">E-Prime Primary Realtime Clock</Description><StartTime><Timestamp dt:dt="int">0</Timestamp><DateUtc dt:dt="string">2017-07-18T06:21:12Z</DateUtc></StartTime><FrequencyChanges><FrequencyChange><Frequency dt:dt="r8">3328124</Frequency><Timestamp dt:dt="r8">2917140724</Timestamp><Current dt:dt="r…	75.025	1876566	1873066	1876566	1873050	1	right	-1377158333	07-18-2017	08:21:12	06:21:12	female	40714	24512	-1	24496	43810	40722	-1	40714	288106	283295	-1	283283	6				1	2	4	phaseUPFAce	phaseXPface	20	NF105	560064	559764	560064	559760	d	559760	558152	559760	558138	1608
GofDak_1024-768_new	18	1	25	<?xml version="1.0"?>\n<Clock xmlns:dt="urn:schemas-microsoft-com:datatypes"><Description dt:dt="string">E-Prime Primary Realtime Clock</Description><StartTime><Timestamp dt:dt="int">0</Timestamp><DateUtc dt:dt="string">2017-07-18T06:21:12Z</DateUtc></StartTime><FrequencyChanges><FrequencyChange><Frequency dt:dt="r8">3328124</Frequency><Timestamp dt:dt="r8">2917140724</Timestamp><Current dt:dt="r…	75.025	1876566	1873066	1876566	1873050	1	right	-1377158333	07-18-2017	08:21:12	06:21:12	female	40714	24512	-1	24496	43810	40722	-1	40714	288106	283295	-1	283283	7				2	3	5	phaseINVFAce	phaseXPface	1	NF11	563090	562790	563090	562781	l	562781	561137	562781	561122	1644
GofDak_1024-768_new	18	1	25	<?xml version="1.0"?>\n<Clock xmlns:dt="urn:schemas-microsoft-com:datatypes"><Description dt:dt="string">E-Prime Primary Realtime Clock</Description><StartTime><Timestamp dt:dt="int">0</Timestamp><DateUtc dt:dt="string">2017-07-18T06:21:12Z</DateUtc></StartTime><FrequencyChanges><FrequencyChange><Frequency dt:dt="r8">3328124</Frequency><Timestamp dt:dt="r8">2917140724</Timestamp><Current dt:dt="r…	75.025	1876566	1873066	1876566	1873050	1	right	-1377158333	07-18-2017	08:21:12	06:21:12	female	40714	24512	-1	24496	43810	40722	-1	40714	288106	283295	-1	283283	7				2	3	5	phaseINVFAce	phaseXPface	2	NM05	565982	565682	565982	565679	d	565679	564110	565679	564098	1569
GofDak_1024-768_new	18	1	25	<?xml version="1.0"?>\n<Clock xmlns:dt="urn:schemas-microsoft-com:datatypes"><Description dt:dt="string">E-Prime Primary Realtime Clock</Description><StartTime><Timestamp dt:dt="int">0</Timestamp><DateUtc dt:dt="string">2017-07-18T06:21:12Z</DateUtc></StartTime><FrequencyChanges><FrequencyChange><Frequency dt:dt="r8">3328124</Frequency><Timestamp dt:dt="r8">2917140724</Timestamp><Current dt:dt="r…	75.025	1876566	1873066	1876566	1873050	1	right	-1377158333	07-18-2017	08:21:12	06:21:12	female	40714	24512	-1	24496	43810	40722	-1	40714	288106	283295	-1	283283	7				2	3	5	phaseINVFAce	phaseXPface	3	NM101	569061	568761	569061	568747	d	568747	567015	568747	567002	1732
GofDak_1024-768_new	18	1	25	<?xml version="1.0"?>\n<Clock xmlns:dt="urn:schemas-microsoft-com:datatypes"><Description dt:dt="string">E-Prime Primary Realtime Clock</Description><StartTime><Timestamp dt:dt="int">0</Timestamp><DateUtc dt:dt="string">2017-07-18T06:21:12Z</DateUtc></StartTime><FrequencyChanges><FrequencyChange><Frequency dt:dt="r8">3328124</Frequency><Timestamp dt:dt="r8">2917140724</Timestamp><Current dt:dt="r…	75.025	1876566	1873066	1876566	1873050	1	right	-1377158333	07-18-2017	08:21:12	06:21:12	female	40714	24512	-1	24496	43810	40722	-1	40714	288106	283295	-1	283283	7				2	3	5	phaseINVFAce	phaseXPface	4	NM101	572087	571787	572087	571777	l	571777	570001	571777	569986	1776
GofDak_1024-768_new	18	1	25	<?xml version="1.0"?>\n<Clock xmlns:dt="urn:schemas-microsoft-com:datatypes"><Description dt:dt="string">E-Prime Primary Realtime Clock</Description><StartTime><Timestamp dt:dt="int">0</Timestamp><DateUtc dt:dt="string">2017-07-18T06:21:12Z</DateUtc></StartTime><FrequencyChanges><FrequencyChange><Frequency dt:dt="r8">3328124</Frequency><Timestamp dt:dt="r8">2917140724</Timestamp><Current dt:dt="r…	75.025	1876566	1873066	1876566	1873050	1	right	-1377158333	07-18-2017	08:21:12	06:21:12	female	40714	24512	-1	24496	43810	40722	-1	40714	288106	283295	-1	283283	7				2	3	5	phaseINVFAce	phaseXPface	5	NM08	575379	575079	575379	575067	l	575067	573187	575067	573178	1880
GofDak_1024-768_new	18	1	25	<?xml version="1.0"?>\n<Clock xmlns:dt="urn:schemas-microsoft-com:datatypes"><Description dt:dt="string">E-Prime Primary Realtime Clock</Description><StartTime><Timestamp dt:dt="int">0</Timestamp><DateUtc dt:dt="string">2017-07-18T06:21:12Z</DateUtc></StartTime><FrequencyChanges><FrequencyChange><Frequency dt:dt="r8">3328124</Frequency><Timestamp dt:dt="r8">2917140724</Timestamp><Current dt:dt="r…	75.025	1876566	1873066	1876566	1873050	1	right	-1377158333	07-18-2017	08:21:12	06:21:12	female	40714	24512	-1	24496	43810	40722	-1	40714	288106	283295	-1	283283	7				2	3	5	phaseINVFAce	phaseXPface	6	NF01	578538	578238	578538	578231	l	578231	576439	578231	576426	1792
GofDak_1024-768_new	18	1	25	<?xml version="1.0"?>\n<Clock xmlns:dt="urn:schemas-microsoft-com:datatypes"><Description dt:dt="string">E-Prime Primary Realtime Clock</Description><StartTime><Timestamp dt:dt="int">0</Timestamp><DateUtc dt:dt="string">2017-07-18T06:21:12Z</DateUtc></StartTime><FrequencyChanges><FrequencyChange><Frequency dt:dt="r8">3328124</Frequency><Timestamp dt:dt="r8">2917140724</Timestamp><Current dt:dt="r…	75.025	1876566	1873066	1876566	1873050	1	right	-1377158333	07-18-2017	08:21:12	06:21:12	female	40714	24512	-1	24496	43810	40722	-1	40714	288106	283295	-1	283283	7				2	3	5	phaseINVFAce	phaseXPface	7	NM05	581751	581451	581751	581435	d	581435	579571	581435	579562	1864
GofDak_1024-768_new	18	1	25	<?xml version="1.0"?>\n<Clock xmlns:dt="urn:schemas-microsoft-com:datatypes"><Description dt:dt="string">E-Prime Primary Realtime Clock</Description><StartTime><Timestamp dt:dt="int">0</Timestamp><DateUtc dt:dt="string">2017-07-18T06:21:12Z</DateUtc></StartTime><FrequencyChanges><FrequencyChange><Frequency dt:dt="r8">3328124</Frequency><Timestamp dt:dt="r8">2917140724</Timestamp><Current dt:dt="r…	75.025	1876566	1873066	1876566	1873050	1	right	-1377158333	07-18-2017	08:21:12	06:21:12	female	40714	24512	-1	24496	43810	40722	-1	40714	288106	283295	-1	283283	7				2	3	5	phaseINVFAce	phaseXPface	8	NM02	584950	584650	584950	584641	l	584641	582810	584641	582802	1831
GofDak_1024-768_new	18	1	25	<?xml version="1.0"?>\n<Clock xmlns:dt="urn:schemas-microsoft-com:datatypes"><Description dt:dt="string">E-Prime Primary Realtime Clock</Description><StartTime><Timestamp dt:dt="int">0</Timestamp><DateUtc dt:dt="string">2017-07-18T06:21:12Z</DateUtc></StartTime><FrequencyChanges><FrequencyChange><Frequency dt:dt="r8">3328124</Frequency><Timestamp dt:dt="r8">2917140724</Timestamp><Current dt:dt="r…	75.025	1876566	1873066	1876566	1873050	1	right	-1377158333	07-18-2017	08:21:12	06:21:12	female	40714	24512	-1	24496	43810	40722	-1	40714	288106	283295	-1	283283	7				2	3	5	phaseINVFAce	phaseXPface	9	NF01	588308	588008	588308	588001	l	588001	586062	588001	586058	1939
GofDak_1024-768_new	18	1	25	<?xml version="1.0"?>\n<Clock xmlns:dt="urn:schemas-microsoft-com:datatypes"><Description dt:dt="string">E-Prime Primary Realtime Clock</Description><StartTime><Timestamp dt:dt="int">0</Timestamp><DateUtc dt:dt="string">2017-07-18T06:21:12Z</DateUtc></StartTime><FrequencyChanges><FrequencyChange><Frequency dt:dt="r8">3328124</Frequency><Timestamp dt:dt="r8">2917140724</Timestamp><Current dt:dt="r…	75.025	1876566	1873066	1876566	1873050	1	right	-1377158333	07-18-2017	08:21:12	06:21:12	female	40714	24512	-1	24496	43810	40722	-1	40714	288106	283295	-1	283283	7				2	3	5	phaseINVFAce	phaseXPface	10	NM04	591521	591221	591521	591215	d	591215	589368	591215	589354	1847
GofDak_1024-768_new	18	1	25	<?xml version="1.0"?>\n<Clock xmlns:dt="urn:schemas-microsoft-com:datatypes"><Description dt:dt="string">E-Prime Primary Realtime Clock</Description><StartTime><Timestamp dt:dt="int">0</Timestamp><DateUtc dt:dt="string">2017-07-18T06:21:12Z</DateUtc></StartTime><FrequencyChanges><FrequencyChange><Frequency dt:dt="r8">3328124</Frequency><Timestamp dt:dt="r8">2917140724</Timestamp><Current dt:dt="r…	75.025	1876566	1873066	1876566	1873050	1	right	-1377158333	07-18-2017	08:21:12	06:21:12	female	40714	24512	-1	24496	43810	40722	-1	40714	288106	283295	-1	283283	7				2	3	5	phaseINVFAce	phaseXPface	11	NF106	594786	594486	594786	594476	d	594476	592660	594476	592650	1816
GofDak_1024-768_new	18	1	25	<?xml version="1.0"?>\n<Clock xmlns:dt="urn:schemas-microsoft-com:datatypes"><Description dt:dt="string">E-Prime Primary Realtime Clock</Description><StartTime><Timestamp dt:dt="int">0</Timestamp><DateUtc dt:dt="string">2017-07-18T06:21:12Z</DateUtc></StartTime><FrequencyChanges><FrequencyChange><Frequency dt:dt="r8">3328124</Frequency><Timestamp dt:dt="r8">2917140724</Timestamp><Current dt:dt="r…	75.025	1876566	1873066	1876566	1873050	1	right	-1377158333	07-18-2017	08:21:12	06:21:12	female	40714	24512	-1	24496	43810	40722	-1	40714	288106	283295	-1	283283	7				2	3	5	phaseINVFAce	phaseXPface	12	NM04	598065	597765	598065	597758	l	597758	595979	597758	595962	1779
GofDak_1024-768_new	18	1	25	<?xml version="1.0"?>\n<Clock xmlns:dt="urn:schemas-microsoft-com:datatypes"><Description dt:dt="string">E-Prime Primary Realtime Clock</Description><StartTime><Timestamp dt:dt="int">0</Timestamp><DateUtc dt:dt="string">2017-07-18T06:21:12Z</DateUtc></StartTime><FrequencyChanges><FrequencyChange><Frequency dt:dt="r8">3328124</Frequency><Timestamp dt:dt="r8">2917140724</Timestamp><Current dt:dt="r…	75.025	1876566	1873066	1876566	1873050	1	right	-1377158333	07-18-2017	08:21:12	06:21:12	female	40714	24512	-1	24496	43810	40722	-1	40714	288106	283295	-1	283283	7				2	3	5	phaseINVFAce	phaseXPface	13	NF11	601171	600871	601171	600861	d	600861	599072	600861	599058	1789
GofDak_1024-768_new	18	1	25	<?xml version="1.0"?>\n<Clock xmlns:dt="urn:schemas-microsoft-com:datatypes"><Description dt:dt="string">E-Prime Primary Realtime Clock</Description><StartTime><Timestamp dt:dt="int">0</Timestamp><DateUtc dt:dt="string">2017-07-18T06:21:12Z</DateUtc></StartTime><FrequencyChanges><FrequencyChange><Frequency dt:dt="r8">3328124</Frequency><Timestamp dt:dt="r8">2917140724</Timestamp><Current dt:dt="r…	75.025	1876566	1873066	1876566	1873050	1	right	-1377158333	07-18-2017	08:21:12	06:21:12	female	40714	24512	-1	24496	43810	40722	-1	40714	288106	283295	-1	283283	7				2	3	5	phaseINVFAce	phaseXPface	14	NF27	604050	603750	604050	603740	d	603740	602124	603740	602114	1616
GofDak_1024-768_new	18	1	25	<?xml version="1.0"?>\n<Clock xmlns:dt="urn:schemas-microsoft-com:datatypes"><Description dt:dt="string">E-Prime Primary Realtime Clock</Description><StartTime><Timestamp dt:dt="int">0</Timestamp><DateUtc dt:dt="string">2017-07-18T06:21:12Z</DateUtc></StartTime><FrequencyChanges><FrequencyChange><Frequency dt:dt="r8">3328124</Frequency><Timestamp dt:dt="r8">2917140724</Timestamp><Current dt:dt="r…	75.025	1876566	1873066	1876566	1873050	1	right	-1377158333	07-18-2017	08:21:12	06:21:12	female	40714	24512	-1	24496	43810	40722	-1	40714	288106	283295	-1	283283	7				2	3	5	phaseINVFAce	phaseXPface	15	NF09	607062	606762	607062	606752	d	606752	605043	606752	605026	1709
GofDak_1024-768_new	18	1	25	<?xml version="1.0"?>\n<Clock xmlns:dt="urn:schemas-microsoft-com:datatypes"><Description dt:dt="string">E-Prime Primary Realtime Clock</Description><StartTime><Timestamp dt:dt="int">0</Timestamp><DateUtc dt:dt="string">2017-07-18T06:21:12Z</DateUtc></StartTime><FrequencyChanges><FrequencyChange><Frequency dt:dt="r8">3328124</Frequency><Timestamp dt:dt="r8">2917140724</Timestamp><Current dt:dt="r…	75.025	1876566	1873066	1876566	1873050	1	right	-1377158333	07-18-2017	08:21:12	06:21:12	female	40714	24512	-1	24496	43810	40722	-1	40714	288106	283295	-1	283283	7				2	3	5	phaseINVFAce	phaseXPface	16	NM05	610341	610041	610341	610032	d	610032	608095	610032	608090	1937
GofDak_1024-768_new	18	1	25	<?xml version="1.0"?>\n<Clock xmlns:dt="urn:schemas-microsoft-com:datatypes"><Description dt:dt="string">E-Prime Primary Realtime Clock</Description><StartTime><Timestamp dt:dt="int">0</Timestamp><DateUtc dt:dt="string">2017-07-18T06:21:12Z</DateUtc></StartTime><FrequencyChanges><FrequencyChange><Frequency dt:dt="r8">3328124</Frequency><Timestamp dt:dt="r8">2917140724</Timestamp><Current dt:dt="r…	75.025	1876566	1873066	1876566	1873050	1	right	-1377158333	07-18-2017	08:21:12	06:21:12	female	40714	24512	-1	24496	43810	40722	-1	40714	288106	283295	-1	283283	7				2	3	5	phaseINVFAce	phaseXPface	17	NM03	613554	613254	613554	613242	d	613242	611374	613242	611362	1868
GofDak_1024-768_new	18	1	25	<?xml version="1.0"?>\n<Clock xmlns:dt="urn:schemas-microsoft-com:datatypes"><Description dt:dt="string">E-Prime Primary Realtime Clock</Description><StartTime><Timestamp dt:dt="int">0</Timestamp><DateUtc dt:dt="string">2017-07-18T06:21:12Z</DateUtc></StartTime><FrequencyChanges><FrequencyChange><Frequency dt:dt="r8">3328124</Frequency><Timestamp dt:dt="r8">2917140724</Timestamp><Current dt:dt="r…	75.025	1876566	1873066	1876566	1873050	1	right	-1377158333	07-18-2017	08:21:12	06:21:12	female	40714	24512	-1	24496	43810	40722	-1	40714	288106	283295	-1	283283	7				2	3	5	phaseINVFAce	phaseXPface	18	NF105	616593	616293	616593	616288	l	616288	614546	616288	614530	1742
GofDak_1024-768_new	18	1	25	<?xml version="1.0"?>\n<Clock xmlns:dt="urn:schemas-microsoft-com:datatypes"><Description dt:dt="string">E-Prime Primary Realtime Clock</Description><StartTime><Timestamp dt:dt="int">0</Timestamp><DateUtc dt:dt="string">2017-07-18T06:21:12Z</DateUtc></StartTime><FrequencyChanges><FrequencyChange><Frequency dt:dt="r8">3328124</Frequency><Timestamp dt:dt="r8">2917140724</Timestamp><Current dt:dt="r…	75.025	1876566	1873066	1876566	1873050	1	right	-1377158333	07-18-2017	08:21:12	06:21:12	female	40714	24512	-1	24496	43810	40722	-1	40714	288106	283295	-1	283283	7				2	3	5	phaseINVFAce	phaseXPface	19	NF06	619552	619252	619552	619245	d	619245	617719	619245	617714	1526
GofDak_1024-768_new	18	1	25	<?xml version="1.0"?>\n<Clock xmlns:dt="urn:schemas-microsoft-com:datatypes"><Description dt:dt="string">E-Prime Primary Realtime Clock</Description><StartTime><Timestamp dt:dt="int">0</Timestamp><DateUtc dt:dt="string">2017-07-18T06:21:12Z</DateUtc></StartTime><FrequencyChanges><FrequencyChange><Frequency dt:dt="r8">3328124</Frequency><Timestamp dt:dt="r8">2917140724</Timestamp><Current dt:dt="r…	75.025	1876566	1873066	1876566	1873050	1	right	-1377158333	07-18-2017	08:21:12	06:21:12	female	40714	24512	-1	24496	43810	40722	-1	40714	288106	283295	-1	283283	7				2	3	5	phaseINVFAce	phaseXPface	20	NM04	622964	622664	622964	622649	l	622649	620918	622649	620906	1731
GofDak_1024-768_new	18	1	25	<?xml version="1.0"?>\n<Clock xmlns:dt="urn:schemas-microsoft-com:datatypes"><Description dt:dt="string">E-Prime Primary Realtime Clock</Description><StartTime><Timestamp dt:dt="int">0</Timestamp><DateUtc dt:dt="string">2017-07-18T06:21:12Z</DateUtc></StartTime><FrequencyChanges><FrequencyChange><Frequency dt:dt="r8">3328124</Frequency><Timestamp dt:dt="r8">2917140724</Timestamp><Current dt:dt="r…	75.025	1876566	1873066	1876566	1873050	1	right	-1377158333	07-18-2017	08:21:12	06:21:12	female	40714	24512	-1	24496	43810	40722	-1	40714	288106	283295	-1	283283	8				1	3	6	phaseUPFAce	phaseXPface	1	NM21	626003	625703	626003	625695	d	625695	624063	625695	624050	1632
GofDak_1024-768_new	18	1	25	<?xml version="1.0"?>\n<Clock xmlns:dt="urn:schemas-microsoft-com:datatypes"><Description dt:dt="string">E-Prime Primary Realtime Clock</Description><StartTime><Timestamp dt:dt="int">0</Timestamp><DateUtc dt:dt="string">2017-07-18T06:21:12Z</DateUtc></StartTime><FrequencyChanges><FrequencyChange><Frequency dt:dt="r8">3328124</Frequency><Timestamp dt:dt="r8">2917140724</Timestamp><Current dt:dt="r…	75.025	1876566	1873066	1876566	1873050	1	right	-1377158333	07-18-2017	08:21:12	06:21:12	female	40714	24512	-1	24496	43810	40722	-1	40714	288106	283295	-1	283283	8				1	3	6	phaseUPFAce	phaseXPface	2	NF04	629428	629128	629428	629114	l	629114	627129	629114	627122	1985
GofDak_1024-768_new	18	1	25	<?xml version="1.0"?>\n<Clock xmlns:dt="urn:schemas-microsoft-com:datatypes"><Description dt:dt="string">E-Prime Primary Realtime Clock</Description><StartTime><Timestamp dt:dt="int">0</Timestamp><DateUtc dt:dt="string">2017-07-18T06:21:12Z</DateUtc></StartTime><FrequencyChanges><FrequencyChange><Frequency dt:dt="r8">3328124</Frequency><Timestamp dt:dt="r8">2917140724</Timestamp><Current dt:dt="r…	75.025	1876566	1873066	1876566	1873050	1	right	-1377158333	07-18-2017	08:21:12	06:21:12	female	40714	24512	-1	24496	43810	40722	-1	40714	288106	283295	-1	283283	8				1	3	6	phaseUPFAce	phaseXPface	3	NF09	632761	632461	632761	632448	l	632448	630461	632448	630450	1987
GofDak_1024-768_new	18	1	25	<?xml version="1.0"?>\n<Clock xmlns:dt="urn:schemas-microsoft-com:datatypes"><Description dt:dt="string">E-Prime Primary Realtime Clock</Description><StartTime><Timestamp dt:dt="int">0</Timestamp><DateUtc dt:dt="string">2017-07-18T06:21:12Z</DateUtc></StartTime><FrequencyChanges><FrequencyChange><Frequency dt:dt="r8">3328124</Frequency><Timestamp dt:dt="r8">2917140724</Timestamp><Current dt:dt="r…	75.025	1876566	1873066	1876566	1873050	1	right	-1377158333	07-18-2017	08:21:12	06:21:12	female	40714	24512	-1	24496	43810	40722	-1	40714	288106	283295	-1	283283	8				1	3	6	phaseUPFAce	phaseXPface	4	NF06	635786	635486	635786	635479	l	635479	633713	635479	633698	1766
GofDak_1024-768_new	18	1	25	<?xml version="1.0"?>\n<Clock xmlns:dt="urn:schemas-microsoft-com:datatypes"><Description dt:dt="string">E-Prime Primary Realtime Clock</Description><StartTime><Timestamp dt:dt="int">0</Timestamp><DateUtc dt:dt="string">2017-07-18T06:21:12Z</DateUtc></StartTime><FrequencyChanges><FrequencyChange><Frequency dt:dt="r8">3328124</Frequency><Timestamp dt:dt="r8">2917140724</Timestamp><Current dt:dt="r…	75.025	1876566	1873066	1876566	1873050	1	right	-1377158333	07-18-2017	08:21:12	06:21:12	female	40714	24512	-1	24496	43810	40722	-1	40714	288106	283295	-1	283283	8				1	3	6	phaseUPFAce	phaseXPface	5	NM02	638585	638285	638585	638274	d	638274	636739	638274	636730	1535
GofDak_1024-768_new	18	1	25	<?xml version="1.0"?>\n<Clock xmlns:dt="urn:schemas-microsoft-com:datatypes"><Description dt:dt="string">E-Prime Primary Realtime Clock</Description><StartTime><Timestamp dt:dt="int">0</Timestamp><DateUtc dt:dt="string">2017-07-18T06:21:12Z</DateUtc></StartTime><FrequencyChanges><FrequencyChange><Frequency dt:dt="r8">3328124</Frequency><Timestamp dt:dt="r8">2917140724</Timestamp><Current dt:dt="r…	75.025	1876566	1873066	1876566	1873050	1	right	-1377158333	07-18-2017	08:21:12	06:21:12	female	40714	24512	-1	24496	43810	40722	-1	40714	288106	283295	-1	283283	8				1	3	6	phaseUPFAce	phaseXPface	6	NF109	641504	641204	641504	641194	l	641194	639672	641194	639658	1522
GofDak_1024-768_new	18	1	25	<?xml version="1.0"?>\n<Clock xmlns:dt="urn:schemas-microsoft-com:datatypes"><Description dt:dt="string">E-Prime Primary Realtime Clock</Description><StartTime><Timestamp dt:dt="int">0</Timestamp><DateUtc dt:dt="string">2017-07-18T06:21:12Z</DateUtc></StartTime><FrequencyChanges><FrequencyChange><Frequency dt:dt="r8">3328124</Frequency><Timestamp dt:dt="r8">2917140724</Timestamp><Current dt:dt="r…	75.025	1876566	1873066	1876566	1873050	1	right	-1377158333	07-18-2017	08:21:12	06:21:12	female	40714	24512	-1	24496	43810	40722	-1	40714	288106	283295	-1	283283	8				1	3	6	phaseUPFAce	phaseXPface	7	NF09	644917	644617	644917	644610	l	644610	642617	644610	642610	1993
GofDak_1024-768_new	18	1	25	<?xml version="1.0"?>\n<Clock xmlns:dt="urn:schemas-microsoft-com:datatypes"><Description dt:dt="string">E-Prime Primary Realtime Clock</Description><StartTime><Timestamp dt:dt="int">0</Timestamp><DateUtc dt:dt="string">2017-07-18T06:21:12Z</DateUtc></StartTime><FrequencyChanges><FrequencyChange><Frequency dt:dt="r8">3328124</Frequency><Timestamp dt:dt="r8">2917140724</Timestamp><Current dt:dt="r…	75.025	1876566	1873066	1876566	1873050	1	right	-1377158333	07-18-2017	08:21:12	06:21:12	female	40714	24512	-1	24496	43810	40722	-1	40714	288106	283295	-1	283283	8				1	3	6	phaseUPFAce	phaseXPface	8	NF11	648235	647935	648235	647922	d	647922	645923	647922	645906	1999
GofDak_1024-768_new	18	1	25	<?xml version="1.0"?>\n<Clock xmlns:dt="urn:schemas-microsoft-com:datatypes"><Description dt:dt="string">E-Prime Primary Realtime Clock</Description><StartTime><Timestamp dt:dt="int">0</Timestamp><DateUtc dt:dt="string">2017-07-18T06:21:12Z</DateUtc></StartTime><FrequencyChanges><FrequencyChange><Frequency dt:dt="r8">3328124</Frequency><Timestamp dt:dt="r8">2917140724</Timestamp><Current dt:dt="r…	75.025	1876566	1873066	1876566	1873050	1	right	-1377158333	07-18-2017	08:21:12	06:21:12	female	40714	24512	-1	24496	43810	40722	-1	40714	288106	283295	-1	283283	8				1	3	6	phaseUPFAce	phaseXPface	9	NF01	651248	650948	651248	650942	l	650942	649242	650942	649226	1700
GofDak_1024-768_new	18	1	25	<?xml version="1.0"?>\n<Clock xmlns:dt="urn:schemas-microsoft-com:datatypes"><Description dt:dt="string">E-Prime Primary Realtime Clock</Description><StartTime><Timestamp dt:dt="int">0</Timestamp><DateUtc dt:dt="string">2017-07-18T06:21:12Z</DateUtc></StartTime><FrequencyChanges><FrequencyChange><Frequency dt:dt="r8">3328124</Frequency><Timestamp dt:dt="r8">2917140724</Timestamp><Current dt:dt="r…	75.025	1876566	1873066	1876566	1873050	1	right	-1377158333	07-18-2017	08:21:12	06:21:12	female	40714	24512	-1	24496	43810	40722	-1	40714	288106	283295	-1	283283	8				1	3	6	phaseUPFAce	phaseXPface	10	NM10	654327	654027	654327	654024	l	654024	652414	654024	652402	1610
GofDak_1024-768_new	18	1	25	<?xml version="1.0"?>\n<Clock xmlns:dt="urn:schemas-microsoft-com:datatypes"><Description dt:dt="string">E-Prime Primary Realtime Clock</Description><StartTime><Timestamp dt:dt="int">0</Timestamp><DateUtc dt:dt="string">2017-07-18T06:21:12Z</DateUtc></StartTime><FrequencyChanges><FrequencyChange><Frequency dt:dt="r8">3328124</Frequency><Timestamp dt:dt="r8">2917140724</Timestamp><Current dt:dt="r…	75.025	1876566	1873066	1876566	1873050	1	right	-1377158333	07-18-2017	08:21:12	06:21:12	female	40714	24512	-1	24496	43810	40722	-1	40714	288106	283295	-1	283283	8				1	3	6	phaseUPFAce	phaseXPface	11	NF01	657512	657212	657512	657204	l	657204	655346	657204	655330	1858
GofDak_1024-768_new	18	1	25	<?xml version="1.0"?>\n<Clock xmlns:dt="urn:schemas-microsoft-com:datatypes"><Description dt:dt="string">E-Prime Primary Realtime Clock</Description><StartTime><Timestamp dt:dt="int">0</Timestamp><DateUtc dt:dt="string">2017-07-18T06:21:12Z</DateUtc></StartTime><FrequencyChanges><FrequencyChange><Frequency dt:dt="r8">3328124</Frequency><Timestamp dt:dt="r8">2917140724</Timestamp><Current dt:dt="r…	75.025	1876566	1873066	1876566	1873050	1	right	-1377158333	07-18-2017	08:21:12	06:21:12	female	40714	24512	-1	24496	43810	40722	-1	40714	288106	283295	-1	283283	8				1	3	6	phaseUPFAce	phaseXPface	12	NF09	660405	660105	660405	660101	d	660101	658479	660101	658474	1622
GofDak_1024-768_new	18	1	25	<?xml version="1.0"?>\n<Clock xmlns:dt="urn:schemas-microsoft-com:datatypes"><Description dt:dt="string">E-Prime Primary Realtime Clock</Description><StartTime><Timestamp dt:dt="int">0</Timestamp><DateUtc dt:dt="string">2017-07-18T06:21:12Z</DateUtc></StartTime><FrequencyChanges><FrequencyChange><Frequency dt:dt="r8">3328124</Frequency><Timestamp dt:dt="r8">2917140724</Timestamp><Current dt:dt="r…	75.025	1876566	1873066	1876566	1873050	1	right	-1377158333	07-18-2017	08:21:12	06:21:12	female	40714	24512	-1	24496	43810	40722	-1	40714	288106	283295	-1	283283	8				1	3	6	phaseUPFAce	phaseXPface	13	NM02	663364	663064	663364	663048	d	663048	661424	663048	661418	1624
GofDak_1024-768_new	18	1	25	<?xml version="1.0"?>\n<Clock xmlns:dt="urn:schemas-microsoft-com:datatypes"><Description dt:dt="string">E-Prime Primary Realtime Clock</Description><StartTime><Timestamp dt:dt="int">0</Timestamp><DateUtc dt:dt="string">2017-07-18T06:21:12Z</DateUtc></StartTime><FrequencyChanges><FrequencyChange><Frequency dt:dt="r8">3328124</Frequency><Timestamp dt:dt="r8">2917140724</Timestamp><Current dt:dt="r…	75.025	1876566	1873066	1876566	1873050	1	right	-1377158333	07-18-2017	08:21:12	06:21:12	female	40714	24512	-1	24496	43810	40722	-1	40714	288106	283295	-1	283283	8				1	3	6	phaseUPFAce	phaseXPface	14	NM02	666589	666289	666589	666281	d	666281	664330	666281	664314	1951
GofDak_1024-768_new	18	1	25	<?xml version="1.0"?>\n<Clock xmlns:dt="urn:schemas-microsoft-com:datatypes"><Description dt:dt="string">E-Prime Primary Realtime Clock</Description><StartTime><Timestamp dt:dt="int">0</Timestamp><DateUtc dt:dt="string">2017-07-18T06:21:12Z</DateUtc></StartTime><FrequencyChanges><FrequencyChange><Frequency dt:dt="r8">3328124</Frequency><Timestamp dt:dt="r8">2917140724</Timestamp><Current dt:dt="r…	75.025	1876566	1873066	1876566	1873050	1	right	-1377158333	07-18-2017	08:21:12	06:21:12	female	40714	24512	-1	24496	43810	40722	-1	40714	288106	283295	-1	283283	8				1	3	6	phaseUPFAce	phaseXPface	15	NM02	669642	669342	669642	669332	l	669332	667649	669332	667634	1683
GofDak_1024-768_new	18	1	25	<?xml version="1.0"?>\n<Clock xmlns:dt="urn:schemas-microsoft-com:datatypes"><Description dt:dt="string">E-Prime Primary Realtime Clock</Description><StartTime><Timestamp dt:dt="int">0</Timestamp><DateUtc dt:dt="string">2017-07-18T06:21:12Z</DateUtc></StartTime><FrequencyChanges><FrequencyChange><Frequency dt:dt="r8">3328124</Frequency><Timestamp dt:dt="r8">2917140724</Timestamp><Current dt:dt="r…	75.025	1876566	1873066	1876566	1873050	1	right	-1377158333	07-18-2017	08:21:12	06:21:12	female	40714	24512	-1	24496	43810	40722	-1	40714	288106	283295	-1	283283	8				1	3	6	phaseUPFAce	phaseXPface	16	NF105	672774	672474	672774	672460	d	672460	670595	672460	670586	1865
GofDak_1024-768_new	18	1	25	<?xml version="1.0"?>\n<Clock xmlns:dt="urn:schemas-microsoft-com:datatypes"><Description dt:dt="string">E-Prime Primary Realtime Clock</Description><StartTime><Timestamp dt:dt="int">0</Timestamp><DateUtc dt:dt="string">2017-07-18T06:21:12Z</DateUtc></StartTime><FrequencyChanges><FrequencyChange><Frequency dt:dt="r8">3328124</Frequency><Timestamp dt:dt="r8">2917140724</Timestamp><Current dt:dt="r…	75.025	1876566	1873066	1876566	1873050	1	right	-1377158333	07-18-2017	08:21:12	06:21:12	female	40714	24512	-1	24496	43810	40722	-1	40714	288106	283295	-1	283283	8				1	3	6	phaseUPFAce	phaseXPface	17	NF27	676173	675873	676173	675858	d	675858	673887	675858	673874	1971
GofDak_1024-768_new	18	1	25	<?xml version="1.0"?>\n<Clock xmlns:dt="urn:schemas-microsoft-com:datatypes"><Description dt:dt="string">E-Prime Primary Realtime Clock</Description><StartTime><Timestamp dt:dt="int">0</Timestamp><DateUtc dt:dt="string">2017-07-18T06:21:12Z</DateUtc></StartTime><FrequencyChanges><FrequencyChange><Frequency dt:dt="r8">3328124</Frequency><Timestamp dt:dt="r8">2917140724</Timestamp><Current dt:dt="r…	75.025	1876566	1873066	1876566	1873050	1	right	-1377158333	07-18-2017	08:21:12	06:21:12	female	40714	24512	-1	24496	43810	40722	-1	40714	288106	283295	-1	283283	8				1	3	6	phaseUPFAce	phaseXPface	18	NF106	679399	679099	679399	679083	d	679083	677153	679083	677146	1930
GofDak_1024-768_new	18	1	25	<?xml version="1.0"?>\n<Clock xmlns:dt="urn:schemas-microsoft-com:datatypes"><Description dt:dt="string">E-Prime Primary Realtime Clock</Description><StartTime><Timestamp dt:dt="int">0</Timestamp><DateUtc dt:dt="string">2017-07-18T06:21:12Z</DateUtc></StartTime><FrequencyChanges><FrequencyChange><Frequency dt:dt="r8">3328124</Frequency><Timestamp dt:dt="r8">2917140724</Timestamp><Current dt:dt="r…	75.025	1876566	1873066	1876566	1873050	1	right	-1377158333	07-18-2017	08:21:12	06:21:12	female	40714	24512	-1	24496	43810	40722	-1	40714	288106	283295	-1	283283	8				1	3	6	phaseUPFAce	phaseXPface	19	NM05	682304	682004	682304	681992	d	681992	680338	681992	680330	1654
GofDak_1024-768_new	18	1	25	<?xml version="1.0"?>\n<Clock xmlns:dt="urn:schemas-microsoft-com:datatypes"><Description dt:dt="string">E-Prime Primary Realtime Clock</Description><StartTime><Timestamp dt:dt="int">0</Timestamp><DateUtc dt:dt="string">2017-07-18T06:21:12Z</DateUtc></StartTime><FrequencyChanges><FrequencyChange><Frequency dt:dt="r8">3328124</Frequency><Timestamp dt:dt="r8">2917140724</Timestamp><Current dt:dt="r…	75.025	1876566	1873066	1876566	1873050	1	right	-1377158333	07-18-2017	08:21:12	06:21:12	female	40714	24512	-1	24496	43810	40722	-1	40714	288106	283295	-1	283283	8				1	3	6	phaseUPFAce	phaseXPface	20	NM02	685383	685083	685383	685069	l	685069	683244	685069	683234	1825
GofDak_1024-768_new	18	1	25	<?xml version="1.0"?>\n<Clock xmlns:dt="urn:schemas-microsoft-com:datatypes"><Description dt:dt="string">E-Prime Primary Realtime Clock</Description><StartTime><Timestamp dt:dt="int">0</Timestamp><DateUtc dt:dt="string">2017-07-18T06:21:12Z</DateUtc></StartTime><FrequencyChanges><FrequencyChange><Frequency dt:dt="r8">3328124</Frequency><Timestamp dt:dt="r8">2917140724</Timestamp><Current dt:dt="r…	75.025	1876566	1873066	1876566	1873050	1	right	-1377158333	07-18-2017	08:21:12	06:21:12	female	40714	24512	-1	24496	43810	40722	-1	40714	288106	283295	-1	283283	9				2	4	7	phaseINVFAce	phaseXPface	1	NF09	696073	695773	696073	695765	d	695765	694134	695765	694121	1631
GofDak_1024-768_new	18	1	25	<?xml version="1.0"?>\n<Clock xmlns:dt="urn:schemas-microsoft-com:datatypes"><Description dt:dt="string">E-Prime Primary Realtime Clock</Description><StartTime><Timestamp dt:dt="int">0</Timestamp><DateUtc dt:dt="string">2017-07-18T06:21:12Z</DateUtc></StartTime><FrequencyChanges><FrequencyChange><Frequency dt:dt="r8">3328124</Frequency><Timestamp dt:dt="r8">2917140724</Timestamp><Current dt:dt="r…	75.025	1876566	1873066	1876566	1873050	1	right	-1377158333	07-18-2017	08:21:12	06:21:12	female	40714	24512	-1	24496	43810	40722	-1	40714	288106	283295	-1	283283	9				2	4	7	phaseINVFAce	phaseXPface	2	NM03	699072	698772	699072	698768	d	698768	697053	698768	697042	1715
GofDak_1024-768_new	18	1	25	<?xml version="1.0"?>\n<Clock xmlns:dt="urn:schemas-microsoft-com:datatypes"><Description dt:dt="string">E-Prime Primary Realtime Clock</Description><StartTime><Timestamp dt:dt="int">0</Timestamp><DateUtc dt:dt="string">2017-07-18T06:21:12Z</DateUtc></StartTime><FrequencyChanges><FrequencyChange><Frequency dt:dt="r8">3328124</Frequency><Timestamp dt:dt="r8">2917140724</Timestamp><Current dt:dt="r…	75.025	1876566	1873066	1876566	1873050	1	right	-1377158333	07-18-2017	08:21:12	06:21:12	female	40714	24512	-1	24496	43810	40722	-1	40714	288106	283295	-1	283283	9				2	4	7	phaseINVFAce	phaseXPface	3	NM13	702284	701984	702284	701971	d	701971	700305	701971	700290	1666
GofDak_1024-768_new	18	1	25	<?xml version="1.0"?>\n<Clock xmlns:dt="urn:schemas-microsoft-com:datatypes"><Description dt:dt="string">E-Prime Primary Realtime Clock</Description><StartTime><Timestamp dt:dt="int">0</Timestamp><DateUtc dt:dt="string">2017-07-18T06:21:12Z</DateUtc></StartTime><FrequencyChanges><FrequencyChange><Frequency dt:dt="r8">3328124</Frequency><Timestamp dt:dt="r8">2917140724</Timestamp><Current dt:dt="r…	75.025	1876566	1873066	1876566	1873050	1	right	-1377158333	07-18-2017	08:21:12	06:21:12	female	40714	24512	-1	24496	43810	40722	-1	40714	288106	283295	-1	283283	9				2	4	7	phaseINVFAce	phaseXPface	4	NM101	705283	704983	705283	704975	l	704975	703344	704975	703330	1631
GofDak_1024-768_new	18	1	25	<?xml version="1.0"?>\n<Clock xmlns:dt="urn:schemas-microsoft-com:datatypes"><Description dt:dt="string">E-Prime Primary Realtime Clock</Description><StartTime><Timestamp dt:dt="int">0</Timestamp><DateUtc dt:dt="string">2017-07-18T06:21:12Z</DateUtc></StartTime><FrequencyChanges><FrequencyChange><Frequency dt:dt="r8">3328124</Frequency><Timestamp dt:dt="r8">2917140724</Timestamp><Current dt:dt="r…	75.025	1876566	1873066	1876566	1873050	1	right	-1377158333	07-18-2017	08:21:12	06:21:12	female	40714	24512	-1	24496	43810	40722	-1	40714	288106	283295	-1	283283	9				2	4	7	phaseINVFAce	phaseXPface	5	NF04	708456	708156	708456	708148	l	708148	706423	708148	706418	1725
GofDak_1024-768_new	18	1	25	<?xml version="1.0"?>\n<Clock xmlns:dt="urn:schemas-microsoft-com:datatypes"><Description dt:dt="string">E-Prime Primary Realtime Clock</Description><StartTime><Timestamp dt:dt="int">0</Timestamp><DateUtc dt:dt="string">2017-07-18T06:21:12Z</DateUtc></StartTime><FrequencyChanges><FrequencyChange><Frequency dt:dt="r8">3328124</Frequency><Timestamp dt:dt="r8">2917140724</Timestamp><Current dt:dt="r…	75.025	1876566	1873066	1876566	1873050	1	right	-1377158333	07-18-2017	08:21:12	06:21:12	female	40714	24512	-1	24496	43810	40722	-1	40714	288106	283295	-1	283283	9				2	4	7	phaseINVFAce	phaseXPface	6	NM10	711228	710928	711228	710915	l	710915	709409	710915	709402	1506
GofDak_1024-768_new	18	1	25	<?xml version="1.0"?>\n<Clock xmlns:dt="urn:schemas-microsoft-com:datatypes"><Description dt:dt="string">E-Prime Primary Realtime Clock</Description><StartTime><Timestamp dt:dt="int">0</Timestamp><DateUtc dt:dt="string">2017-07-18T06:21:12Z</DateUtc></StartTime><FrequencyChanges><FrequencyChange><Frequency dt:dt="r8">3328124</Frequency><Timestamp dt:dt="r8">2917140724</Timestamp><Current dt:dt="r…	75.025	1876566	1873066	1876566	1873050	1	right	-1377158333	07-18-2017	08:21:12	06:21:12	female	40714	24512	-1	24496	43810	40722	-1	40714	288106	283295	-1	283283	9				2	4	7	phaseINVFAce	phaseXPface	7	NM13	714427	714127	714427	714122	l	714122	712168	714122	712162	1954
GofDak_1024-768_new	18	1	25	<?xml version="1.0"?>\n<Clock xmlns:dt="urn:schemas-microsoft-com:datatypes"><Description dt:dt="string">E-Prime Primary Realtime Clock</Description><StartTime><Timestamp dt:dt="int">0</Timestamp><DateUtc dt:dt="string">2017-07-18T06:21:12Z</DateUtc></StartTime><FrequencyChanges><FrequencyChange><Frequency dt:dt="r8">3328124</Frequency><Timestamp dt:dt="r8">2917140724</Timestamp><Current dt:dt="r…	75.025	1876566	1873066	1876566	1873050	1	right	-1377158333	07-18-2017	08:21:12	06:21:12	female	40714	24512	-1	24496	43810	40722	-1	40714	288106	283295	-1	283283	9				2	4	7	phaseINVFAce	phaseXPface	8	NF27	717226	716926	717226	716915	l	716915	715407	716915	715402	1508
GofDak_1024-768_new	18	1	25	<?xml version="1.0"?>\n<Clock xmlns:dt="urn:schemas-microsoft-com:datatypes"><Description dt:dt="string">E-Prime Primary Realtime Clock</Description><StartTime><Timestamp dt:dt="int">0</Timestamp><DateUtc dt:dt="string">2017-07-18T06:21:12Z</DateUtc></StartTime><FrequencyChanges><FrequencyChange><Frequency dt:dt="r8">3328124</Frequency><Timestamp dt:dt="r8">2917140724</Timestamp><Current dt:dt="r…	75.025	1876566	1873066	1876566	1873050	1	right	-1377158333	07-18-2017	08:21:12	06:21:12	female	40714	24512	-1	24496	43810	40722	-1	40714	288106	283295	-1	283283	9				2	4	7	phaseINVFAce	phaseXPface	9	NM13	720145	719845	720145	719839	l	719839	718232	719839	718226	1607
GofDak_1024-768_new	18	1	25	<?xml version="1.0"?>\n<Clock xmlns:dt="urn:schemas-microsoft-com:datatypes"><Description dt:dt="string">E-Prime Primary Realtime Clock</Description><StartTime><Timestamp dt:dt="int">0</Timestamp><DateUtc dt:dt="string">2017-07-18T06:21:12Z</DateUtc></StartTime><FrequencyChanges><FrequencyChange><Frequency dt:dt="r8">3328124</Frequency><Timestamp dt:dt="r8">2917140724</Timestamp><Current dt:dt="r…	75.025	1876566	1873066	1876566	1873050	1	right	-1377158333	07-18-2017	08:21:12	06:21:12	female	40714	24512	-1	24496	43810	40722	-1	40714	288106	283295	-1	283283	9				2	4	7	phaseINVFAce	phaseXPface	10	NM09	723331	723031	723331	723028	l	723028	721111	723028	721098	1917
GofDak_1024-768_new	18	1	25	<?xml version="1.0"?>\n<Clock xmlns:dt="urn:schemas-microsoft-com:datatypes"><Description dt:dt="string">E-Prime Primary Realtime Clock</Description><StartTime><Timestamp dt:dt="int">0</Timestamp><DateUtc dt:dt="string">2017-07-18T06:21:12Z</DateUtc></StartTime><FrequencyChanges><FrequencyChange><Frequency dt:dt="r8">3328124</Frequency><Timestamp dt:dt="r8">2917140724</Timestamp><Current dt:dt="r…	75.025	1876566	1873066	1876566	1873050	1	right	-1377158333	07-18-2017	08:21:12	06:21:12	female	40714	24512	-1	24496	43810	40722	-1	40714	288106	283295	-1	283283	9				2	4	7	phaseINVFAce	phaseXPface	11	NM08	726596	726296	726596	726291	d	726291	724324	726291	724314	1967
GofDak_1024-768_new	18	1	25	<?xml version="1.0"?>\n<Clock xmlns:dt="urn:schemas-microsoft-com:datatypes"><Description dt:dt="string">E-Prime Primary Realtime Clock</Description><StartTime><Timestamp dt:dt="int">0</Timestamp><DateUtc dt:dt="string">2017-07-18T06:21:12Z</DateUtc></StartTime><FrequencyChanges><FrequencyChange><Frequency dt:dt="r8">3328124</Frequency><Timestamp dt:dt="r8">2917140724</Timestamp><Current dt:dt="r…	75.025	1876566	1873066	1876566	1873050	1	right	-1377158333	07-18-2017	08:21:12	06:21:12	female	40714	24512	-1	24496	43810	40722	-1	40714	288106	283295	-1	283283	9				2	4	7	phaseINVFAce	phaseXPface	12	NF06	729302	729002	729302	728995	l	728995	727483	728995	727466	1512
GofDak_1024-768_new	18	1	25	<?xml version="1.0"?>\n<Clock xmlns:dt="urn:schemas-microsoft-com:datatypes"><Description dt:dt="string">E-Prime Primary Realtime Clock</Description><StartTime><Timestamp dt:dt="int">0</Timestamp><DateUtc dt:dt="string">2017-07-18T06:21:12Z</DateUtc></StartTime><FrequencyChanges><FrequencyChange><Frequency dt:dt="r8">3328124</Frequency><Timestamp dt:dt="r8">2917140724</Timestamp><Current dt:dt="r…	75.025	1876566	1873066	1876566	1873050	1	right	-1377158333	07-18-2017	08:21:12	06:21:12	female	40714	24512	-1	24496	43810	40722	-1	40714	288106	283295	-1	283283	9				2	4	7	phaseINVFAce	phaseXPface	13	NM09	732301	732001	732301	731988	l	731988	730362	731988	730346	1626
GofDak_1024-768_new	18	1	25	<?xml version="1.0"?>\n<Clock xmlns:dt="urn:schemas-microsoft-com:datatypes"><Description dt:dt="string">E-Prime Primary Realtime Clock</Description><StartTime><Timestamp dt:dt="int">0</Timestamp><DateUtc dt:dt="string">2017-07-18T06:21:12Z</DateUtc></StartTime><FrequencyChanges><FrequencyChange><Frequency dt:dt="r8">3328124</Frequency><Timestamp dt:dt="r8">2917140724</Timestamp><Current dt:dt="r…	75.025	1876566	1873066	1876566	1873050	1	right	-1377158333	07-18-2017	08:21:12	06:21:12	female	40714	24512	-1	24496	43810	40722	-1	40714	288106	283295	-1	283283	9				2	4	7	phaseINVFAce	phaseXPface	14	NF06	735207	734907	735207	734896	d	734896	733281	734896	733274	1615
GofDak_1024-768_new	18	1	25	<?xml version="1.0"?>\n<Clock xmlns:dt="urn:schemas-microsoft-com:datatypes"><Description dt:dt="string">E-Prime Primary Realtime Clock</Description><StartTime><Timestamp dt:dt="int">0</Timestamp><DateUtc dt:dt="string">2017-07-18T06:21:12Z</DateUtc></StartTime><FrequencyChanges><FrequencyChange><Frequency dt:dt="r8">3328124</Frequency><Timestamp dt:dt="r8">2917140724</Timestamp><Current dt:dt="r…	75.025	1876566	1873066	1876566	1873050	1	right	-1377158333	07-18-2017	08:21:12	06:21:12	female	40714	24512	-1	24496	43810	40722	-1	40714	288106	283295	-1	283283	9				2	4	7	phaseINVFAce	phaseXPface	15	NM10	738552	738252	738552	738246	d	738246	736533	738246	736522	1713
GofDak_1024-768_new	18	1	25	<?xml version="1.0"?>\n<Clock xmlns:dt="urn:schemas-microsoft-com:datatypes"><Description dt:dt="string">E-Prime Primary Realtime Clock</Description><StartTime><Timestamp dt:dt="int">0</Timestamp><DateUtc dt:dt="string">2017-07-18T06:21:12Z</DateUtc></StartTime><FrequencyChanges><FrequencyChange><Frequency dt:dt="r8">3328124</Frequency><Timestamp dt:dt="r8">2917140724</Timestamp><Current dt:dt="r…	75.025	1876566	1873066	1876566	1873050	1	right	-1377158333	07-18-2017	08:21:12	06:21:12	female	40714	24512	-1	24496	43810	40722	-1	40714	288106	283295	-1	283283	9				2	4	7	phaseINVFAce	phaseXPface	16	NF109	741751	741451	741751	741448	l	741448	739865	741448	739850	1583
GofDak_1024-768_new	18	1	25	<?xml version="1.0"?>\n<Clock xmlns:dt="urn:schemas-microsoft-com:datatypes"><Description dt:dt="string">E-Prime Primary Realtime Clock</Description><StartTime><Timestamp dt:dt="int">0</Timestamp><DateUtc dt:dt="string">2017-07-18T06:21:12Z</DateUtc></StartTime><FrequencyChanges><FrequencyChange><Frequency dt:dt="r8">3328124</Frequency><Timestamp dt:dt="r8">2917140724</Timestamp><Current dt:dt="r…	75.025	1876566	1873066	1876566	1873050	1	right	-1377158333	07-18-2017	08:21:12	06:21:12	female	40714	24512	-1	24496	43810	40722	-1	40714	288106	283295	-1	283283	9				2	4	7	phaseINVFAce	phaseXPface	17	NF09	744924	744624	744924	744616	l	744616	742784	744616	742770	1832
GofDak_1024-768_new	18	1	25	<?xml version="1.0"?>\n<Clock xmlns:dt="urn:schemas-microsoft-com:datatypes"><Description dt:dt="string">E-Prime Primary Realtime Clock</Description><StartTime><Timestamp dt:dt="int">0</Timestamp><DateUtc dt:dt="string">2017-07-18T06:21:12Z</DateUtc></StartTime><FrequencyChanges><FrequencyChange><Frequency dt:dt="r8">3328124</Frequency><Timestamp dt:dt="r8">2917140724</Timestamp><Current dt:dt="r…	75.025	1876566	1873066	1876566	1873050	1	right	-1377158333	07-18-2017	08:21:12	06:21:12	female	40714	24512	-1	24496	43810	40722	-1	40714	288106	283295	-1	283283	9				2	4	7	phaseINVFAce	phaseXPface	18	NF04	747829	747529	747829	747515	l	747515	745917	747515	745906	1598
GofDak_1024-768_new	18	1	25	<?xml version="1.0"?>\n<Clock xmlns:dt="urn:schemas-microsoft-com:datatypes"><Description dt:dt="string">E-Prime Primary Realtime Clock</Description><StartTime><Timestamp dt:dt="int">0</Timestamp><DateUtc dt:dt="string">2017-07-18T06:21:12Z</DateUtc></StartTime><FrequencyChanges><FrequencyChange><Frequency dt:dt="r8">3328124</Frequency><Timestamp dt:dt="r8">2917140724</Timestamp><Current dt:dt="r…	75.025	1876566	1873066	1876566	1873050	1	right	-1377158333	07-18-2017	08:21:12	06:21:12	female	40714	24512	-1	24496	43810	40722	-1	40714	288106	283295	-1	283283	9				2	4	7	phaseINVFAce	phaseXPface	19	NF09	750682	750382	750682	750368	d	750368	748729	750368	748722	1639
GofDak_1024-768_new	18	1	25	<?xml version="1.0"?>\n<Clock xmlns:dt="urn:schemas-microsoft-com:datatypes"><Description dt:dt="string">E-Prime Primary Realtime Clock</Description><StartTime><Timestamp dt:dt="int">0</Timestamp><DateUtc dt:dt="string">2017-07-18T06:21:12Z</DateUtc></StartTime><FrequencyChanges><FrequencyChange><Frequency dt:dt="r8">3328124</Frequency><Timestamp dt:dt="r8">2917140724</Timestamp><Current dt:dt="r…	75.025	1876566	1873066	1876566	1873050	1	right	-1377158333	07-18-2017	08:21:12	06:21:12	female	40714	24512	-1	24496	43810	40722	-1	40714	288106	283295	-1	283283	9				2	4	7	phaseINVFAce	phaseXPface	20	NF06	753801	753501	753801	753486	l	753486	751595	753486	751578	1891
GofDak_1024-768_new	18	1	25	<?xml version="1.0"?>\n<Clock xmlns:dt="urn:schemas-microsoft-com:datatypes"><Description dt:dt="string">E-Prime Primary Realtime Clock</Description><StartTime><Timestamp dt:dt="int">0</Timestamp><DateUtc dt:dt="string">2017-07-18T06:21:12Z</DateUtc></StartTime><FrequencyChanges><FrequencyChange><Frequency dt:dt="r8">3328124</Frequency><Timestamp dt:dt="r8">2917140724</Timestamp><Current dt:dt="r…	75.025	1876566	1873066	1876566	1873050	1	right	-1377158333	07-18-2017	08:21:12	06:21:12	female	40714	24512	-1	24496	43810	40722	-1	40714	288106	283295	-1	283283	10				1	4	8	phaseUPFAce	phaseXPface	1	NF11	756893	756593	756893	756584	l	756584	755074	756584	755066	1510
GofDak_1024-768_new	18	1	25	<?xml version="1.0"?>\n<Clock xmlns:dt="urn:schemas-microsoft-com:datatypes"><Description dt:dt="string">E-Prime Primary Realtime Clock</Description><StartTime><Timestamp dt:dt="int">0</Timestamp><DateUtc dt:dt="string">2017-07-18T06:21:12Z</DateUtc></StartTime><FrequencyChanges><FrequencyChange><Frequency dt:dt="r8">3328124</Frequency><Timestamp dt:dt="r8">2917140724</Timestamp><Current dt:dt="r…	75.025	1876566	1873066	1876566	1873050	1	right	-1377158333	07-18-2017	08:21:12	06:21:12	female	40714	24512	-1	24496	43810	40722	-1	40714	288106	283295	-1	283283	10				1	4	8	phaseUPFAce	phaseXPface	2	NM13	760225	759925	760225	759919	d	759919	758113	759919	758098	1806
GofDak_1024-768_new	18	1	25	<?xml version="1.0"?>\n<Clock xmlns:dt="urn:schemas-microsoft-com:datatypes"><Description dt:dt="string">E-Prime Primary Realtime Clock</Description><StartTime><Timestamp dt:dt="int">0</Timestamp><DateUtc dt:dt="string">2017-07-18T06:21:12Z</DateUtc></StartTime><FrequencyChanges><FrequencyChange><Frequency dt:dt="r8">3328124</Frequency><Timestamp dt:dt="r8">2917140724</Timestamp><Current dt:dt="r…	75.025	1876566	1873066	1876566	1873050	1	right	-1377158333	07-18-2017	08:21:12	06:21:12	female	40714	24512	-1	24496	43810	40722	-1	40714	288106	283295	-1	283283	10				1	4	8	phaseUPFAce	phaseXPface	3	NF06	763278	762978	763278	762969	l	762969	761178	762969	761162	1791
GofDak_1024-768_new	18	1	25	<?xml version="1.0"?>\n<Clock xmlns:dt="urn:schemas-microsoft-com:datatypes"><Description dt:dt="string">E-Prime Primary Realtime Clock</Description><StartTime><Timestamp dt:dt="int">0</Timestamp><DateUtc dt:dt="string">2017-07-18T06:21:12Z</DateUtc></StartTime><FrequencyChanges><FrequencyChange><Frequency dt:dt="r8">3328124</Frequency><Timestamp dt:dt="r8">2917140724</Timestamp><Current dt:dt="r…	75.025	1876566	1873066	1876566	1873050	1	right	-1377158333	07-18-2017	08:21:12	06:21:12	female	40714	24512	-1	24496	43810	40722	-1	40714	288106	283295	-1	283283	10				1	4	8	phaseUPFAce	phaseXPface	4	NM08	766250	765950	766250	765947	d	765947	764271	765947	764258	1676
GofDak_1024-768_new	18	1	25	<?xml version="1.0"?>\n<Clock xmlns:dt="urn:schemas-microsoft-com:datatypes"><Description dt:dt="string">E-Prime Primary Realtime Clock</Description><StartTime><Timestamp dt:dt="int">0</Timestamp><DateUtc dt:dt="string">2017-07-18T06:21:12Z</DateUtc></StartTime><FrequencyChanges><FrequencyChange><Frequency dt:dt="r8">3328124</Frequency><Timestamp dt:dt="r8">2917140724</Timestamp><Current dt:dt="r…	75.025	1876566	1873066	1876566	1873050	1	right	-1377158333	07-18-2017	08:21:12	06:21:12	female	40714	24512	-1	24496	43810	40722	-1	40714	288106	283295	-1	283283	10				1	4	8	phaseUPFAce	phaseXPface	5	NF109	769476	769176	769476	769168	d	769168	767336	769168	767322	1832
GofDak_1024-768_new	18	1	25	<?xml version="1.0"?>\n<Clock xmlns:dt="urn:schemas-microsoft-com:datatypes"><Description dt:dt="string">E-Prime Primary Realtime Clock</Description><StartTime><Timestamp dt:dt="int">0</Timestamp><DateUtc dt:dt="string">2017-07-18T06:21:12Z</DateUtc></StartTime><FrequencyChanges><FrequencyChange><Frequency dt:dt="r8">3328124</Frequency><Timestamp dt:dt="r8">2917140724</Timestamp><Current dt:dt="r…	75.025	1876566	1873066	1876566	1873050	1	right	-1377158333	07-18-2017	08:21:12	06:21:12	female	40714	24512	-1	24496	43810	40722	-1	40714	288106	283295	-1	283283	10				1	4	8	phaseUPFAce	phaseXPface	6	NF02	772675	772375	772675	772370	d	772370	770495	772370	770482	1875
GofDak_1024-768_new	18	1	25	<?xml version="1.0"?>\n<Clock xmlns:dt="urn:schemas-microsoft-com:datatypes"><Description dt:dt="string">E-Prime Primary Realtime Clock</Description><StartTime><Timestamp dt:dt="int">0</Timestamp><DateUtc dt:dt="string">2017-07-18T06:21:12Z</DateUtc></StartTime><FrequencyChanges><FrequencyChange><Frequency dt:dt="r8">3328124</Frequency><Timestamp dt:dt="r8">2917140724</Timestamp><Current dt:dt="r…	75.025	1876566	1873066	1876566	1873050	1	right	-1377158333	07-18-2017	08:21:12	06:21:12	female	40714	24512	-1	24496	43810	40722	-1	40714	288106	283295	-1	283283	10				1	4	8	phaseUPFAce	phaseXPface	7	NM21	775527	775227	775527	775220	l	775220	773681	775220	773674	1539
GofDak_1024-768_new	18	1	25	<?xml version="1.0"?>\n<Clock xmlns:dt="urn:schemas-microsoft-com:datatypes"><Description dt:dt="string">E-Prime Primary Realtime Clock</Description><StartTime><Timestamp dt:dt="int">0</Timestamp><DateUtc dt:dt="string">2017-07-18T06:21:12Z</DateUtc></StartTime><FrequencyChanges><FrequencyChange><Frequency dt:dt="r8">3328124</Frequency><Timestamp dt:dt="r8">2917140724</Timestamp><Current dt:dt="r…	75.025	1876566	1873066	1876566	1873050	1	right	-1377158333	07-18-2017	08:21:12	06:21:12	female	40714	24512	-1	24496	43810	40722	-1	40714	288106	283295	-1	283283	10				1	4	8	phaseUPFAce	phaseXPface	8	NM10	778779	778479	778779	778468	d	778468	776960	778468	776946	1508
GofDak_1024-768_new	18	1	25	<?xml version="1.0"?>\n<Clock xmlns:dt="urn:schemas-microsoft-com:datatypes"><Description dt:dt="string">E-Prime Primary Realtime Clock</Description><StartTime><Timestamp dt:dt="int">0</Timestamp><DateUtc dt:dt="string">2017-07-18T06:21:12Z</DateUtc></StartTime><FrequencyChanges><FrequencyChange><Frequency dt:dt="r8">3328124</Frequency><Timestamp dt:dt="r8">2917140724</Timestamp><Current dt:dt="r…	75.025	1876566	1873066	1876566	1873050	1	right	-1377158333	07-18-2017	08:21:12	06:21:12	female	40714	24512	-1	24496	43810	40722	-1	40714	288106	283295	-1	283283	10				1	4	8	phaseUPFAce	phaseXPface	9	NM09	781672	781372	781672	781364	l	781364	779759	781364	779746	1605
GofDak_1024-768_new	18	1	25	<?xml version="1.0"?>\n<Clock xmlns:dt="urn:schemas-microsoft-com:datatypes"><Description dt:dt="string">E-Prime Primary Realtime Clock</Description><StartTime><Timestamp dt:dt="int">0</Timestamp><DateUtc dt:dt="string">2017-07-18T06:21:12Z</DateUtc></StartTime><FrequencyChanges><FrequencyChange><Frequency dt:dt="r8">3328124</Frequency><Timestamp dt:dt="r8">2917140724</Timestamp><Current dt:dt="r…	75.025	1876566	1873066	1876566	1873050	1	right	-1377158333	07-18-2017	08:21:12	06:21:12	female	40714	24512	-1	24496	43810	40722	-1	40714	288106	283295	-1	283283	10				1	4	8	phaseUPFAce	phaseXPface	10	NF06	784764	784464	784764	784455	d	784455	782624	784455	782610	1831
GofDak_1024-768_new	18	1	25	<?xml version="1.0"?>\n<Clock xmlns:dt="urn:schemas-microsoft-com:datatypes"><Description dt:dt="string">E-Prime Primary Realtime Clock</Description><StartTime><Timestamp dt:dt="int">0</Timestamp><DateUtc dt:dt="string">2017-07-18T06:21:12Z</DateUtc></StartTime><FrequencyChanges><FrequencyChange><Frequency dt:dt="r8">3328124</Frequency><Timestamp dt:dt="r8">2917140724</Timestamp><Current dt:dt="r…	75.025	1876566	1873066	1876566	1873050	1	right	-1377158333	07-18-2017	08:21:12	06:21:12	female	40714	24512	-1	24496	43810	40722	-1	40714	288106	283295	-1	283283	10				1	4	8	phaseUPFAce	phaseXPface	11	NM08	787790	787490	787790	787487	d	787487	785890	787487	785874	1597
GofDak_1024-768_new	18	1	25	<?xml version="1.0"?>\n<Clock xmlns:dt="urn:schemas-microsoft-com:datatypes"><Description dt:dt="string">E-Prime Primary Realtime Clock</Description><StartTime><Timestamp dt:dt="int">0</Timestamp><DateUtc dt:dt="string">2017-07-18T06:21:12Z</DateUtc></StartTime><FrequencyChanges><FrequencyChange><Frequency dt:dt="r8">3328124</Frequency><Timestamp dt:dt="r8">2917140724</Timestamp><Current dt:dt="r…	75.025	1876566	1873066	1876566	1873050	1	right	-1377158333	07-18-2017	08:21:12	06:21:12	female	40714	24512	-1	24496	43810	40722	-1	40714	288106	283295	-1	283283	10				1	4	8	phaseUPFAce	phaseXPface	12	NF106	790882	790582	790882	790578	d	790578	788849	790578	788834	1729
GofDak_1024-768_new	18	1	25	<?xml version="1.0"?>\n<Clock xmlns:dt="urn:schemas-microsoft-com:datatypes"><Description dt:dt="string">E-Prime Primary Realtime Clock</Description><StartTime><Timestamp dt:dt="int">0</Timestamp><DateUtc dt:dt="string">2017-07-18T06:21:12Z</DateUtc></StartTime><FrequencyChanges><FrequencyChange><Frequency dt:dt="r8">3328124</Frequency><Timestamp dt:dt="r8">2917140724</Timestamp><Current dt:dt="r…	75.025	1876566	1873066	1876566	1873050	1	right	-1377158333	07-18-2017	08:21:12	06:21:12	female	40714	24512	-1	24496	43810	40722	-1	40714	288106	283295	-1	283283	10				1	4	8	phaseUPFAce	phaseXPface	13	NF27	793814	793514	793814	793499	d	793499	791995	793499	791978	1504
GofDak_1024-768_new	18	1	25	<?xml version="1.0"?>\n<Clock xmlns:dt="urn:schemas-microsoft-com:datatypes"><Description dt:dt="string">E-Prime Primary Realtime Clock</Description><StartTime><Timestamp dt:dt="int">0</Timestamp><DateUtc dt:dt="string">2017-07-18T06:21:12Z</DateUtc></StartTime><FrequencyChanges><FrequencyChange><Frequency dt:dt="r8">3328124</Frequency><Timestamp dt:dt="r8">2917140724</Timestamp><Current dt:dt="r…	75.025	1876566	1873066	1876566	1873050	1	right	-1377158333	07-18-2017	08:21:12	06:21:12	female	40714	24512	-1	24496	43810	40722	-1	40714	288106	283295	-1	283283	10				1	4	8	phaseUPFAce	phaseXPface	14	NF11	796787	796487	796787	796474	d	796474	794767	796474	794762	1707
GofDak_1024-768_new	18	1	25	<?xml version="1.0"?>\n<Clock xmlns:dt="urn:schemas-microsoft-com:datatypes"><Description dt:dt="string">E-Prime Primary Realtime Clock</Description><StartTime><Timestamp dt:dt="int">0</Timestamp><DateUtc dt:dt="string">2017-07-18T06:21:12Z</DateUtc></StartTime><FrequencyChanges><FrequencyChange><Frequency dt:dt="r8">3328124</Frequency><Timestamp dt:dt="r8">2917140724</Timestamp><Current dt:dt="r…	75.025	1876566	1873066	1876566	1873050	1	right	-1377158333	07-18-2017	08:21:12	06:21:12	female	40714	24512	-1	24496	43810	40722	-1	40714	288106	283295	-1	283283	10				1	4	8	phaseUPFAce	phaseXPface	15	NM13	799652	799352	799652	799346	l	799346	797740	799346	797730	1606
GofDak_1024-768_new	18	1	25	<?xml version="1.0"?>\n<Clock xmlns:dt="urn:schemas-microsoft-com:datatypes"><Description dt:dt="string">E-Prime Primary Realtime Clock</Description><StartTime><Timestamp dt:dt="int">0</Timestamp><DateUtc dt:dt="string">2017-07-18T06:21:12Z</DateUtc></StartTime><FrequencyChanges><FrequencyChange><Frequency dt:dt="r8">3328124</Frequency><Timestamp dt:dt="r8">2917140724</Timestamp><Current dt:dt="r…	75.025	1876566	1873066	1876566	1873050	1	right	-1377158333	07-18-2017	08:21:12	06:21:12	female	40714	24512	-1	24496	43810	40722	-1	40714	288106	283295	-1	283283	10				1	4	8	phaseUPFAce	phaseXPface	16	NF06	802945	802645	802945	802633	d	802633	800659	802633	800642	1974
GofDak_1024-768_new	18	1	25	<?xml version="1.0"?>\n<Clock xmlns:dt="urn:schemas-microsoft-com:datatypes"><Description dt:dt="string">E-Prime Primary Realtime Clock</Description><StartTime><Timestamp dt:dt="int">0</Timestamp><DateUtc dt:dt="string">2017-07-18T06:21:12Z</DateUtc></StartTime><FrequencyChanges><FrequencyChange><Frequency dt:dt="r8">3328124</Frequency><Timestamp dt:dt="r8">2917140724</Timestamp><Current dt:dt="r…	75.025	1876566	1873066	1876566	1873050	1	right	-1377158333	07-18-2017	08:21:12	06:21:12	female	40714	24512	-1	24496	43810	40722	-1	40714	288106	283295	-1	283283	10				1	4	8	phaseUPFAce	phaseXPface	17	NF09	806050	805750	806050	805735	d	805735	803937	805735	803930	1798
GofDak_1024-768_new	18	1	25	<?xml version="1.0"?>\n<Clock xmlns:dt="urn:schemas-microsoft-com:datatypes"><Description dt:dt="string">E-Prime Primary Realtime Clock</Description><StartTime><Timestamp dt:dt="int">0</Timestamp><DateUtc dt:dt="string">2017-07-18T06:21:12Z</DateUtc></StartTime><FrequencyChanges><FrequencyChange><Frequency dt:dt="r8">3328124</Frequency><Timestamp dt:dt="r8">2917140724</Timestamp><Current dt:dt="r…	75.025	1876566	1873066	1876566	1873050	1	right	-1377158333	07-18-2017	08:21:12	06:21:12	female	40714	24512	-1	24496	43810	40722	-1	40714	288106	283295	-1	283283	10				1	4	8	phaseUPFAce	phaseXPface	18	NM10	809196	808896	809196	808885	l	808885	807043	808885	807026	1842
GofDak_1024-768_new	18	1	25	<?xml version="1.0"?>\n<Clock xmlns:dt="urn:schemas-microsoft-com:datatypes"><Description dt:dt="string">E-Prime Primary Realtime Clock</Description><StartTime><Timestamp dt:dt="int">0</Timestamp><DateUtc dt:dt="string">2017-07-18T06:21:12Z</DateUtc></StartTime><FrequencyChanges><FrequencyChange><Frequency dt:dt="r8">3328124</Frequency><Timestamp dt:dt="r8">2917140724</Timestamp><Current dt:dt="r…	75.025	1876566	1873066	1876566	1873050	1	right	-1377158333	07-18-2017	08:21:12	06:21:12	female	40714	24512	-1	24496	43810	40722	-1	40714	288106	283295	-1	283283	10				1	4	8	phaseUPFAce	phaseXPface	19	NM13	812062	811762	812062	811751	d	811751	810202	811751	810194	1549
GofDak_1024-768_new	18	1	25	<?xml version="1.0"?>\n<Clock xmlns:dt="urn:schemas-microsoft-com:datatypes"><Description dt:dt="string">E-Prime Primary Realtime Clock</Description><StartTime><Timestamp dt:dt="int">0</Timestamp><DateUtc dt:dt="string">2017-07-18T06:21:12Z</DateUtc></StartTime><FrequencyChanges><FrequencyChange><Frequency dt:dt="r8">3328124</Frequency><Timestamp dt:dt="r8">2917140724</Timestamp><Current dt:dt="r…	75.025	1876566	1873066	1876566	1873050	1	right	-1377158333	07-18-2017	08:21:12	06:21:12	female	40714	24512	-1	24496	43810	40722	-1	40714	288106	283295	-1	283283	10				1	4	8	phaseUPFAce	phaseXPface	20	NF09	815261	814961	815261	814945	d	814945	813041	814945	813034	1904
GofDak_1024-768_new	18	1	25	<?xml version="1.0"?>\n<Clock xmlns:dt="urn:schemas-microsoft-com:datatypes"><Description dt:dt="string">E-Prime Primary Realtime Clock</Description><StartTime><Timestamp dt:dt="int">0</Timestamp><DateUtc dt:dt="string">2017-07-18T06:21:12Z</DateUtc></StartTime><FrequencyChanges><FrequencyChange><Frequency dt:dt="r8">3328124</Frequency><Timestamp dt:dt="r8">2917140724</Timestamp><Current dt:dt="r…	75.025	1876566	1873066	1876566	1873050	1	right	-1377158333	07-18-2017	08:21:12	06:21:12	female	40714	24512	-1	24496	43810	40722	-1	40714	288106	283295	-1	283283	11				1	5	9	phaseUPFAce	phaseXPface	1	NF04	818473	818173	818473	818164	l	818164	816253	818164	816242	1911
GofDak_1024-768_new	18	1	25	<?xml version="1.0"?>\n<Clock xmlns:dt="urn:schemas-microsoft-com:datatypes"><Description dt:dt="string">E-Prime Primary Realtime Clock</Description><StartTime><Timestamp dt:dt="int">0</Timestamp><DateUtc dt:dt="string">2017-07-18T06:21:12Z</DateUtc></StartTime><FrequencyChanges><FrequencyChange><Frequency dt:dt="r8">3328124</Frequency><Timestamp dt:dt="r8">2917140724</Timestamp><Current dt:dt="r…	75.025	1876566	1873066	1876566	1873050	1	right	-1377158333	07-18-2017	08:21:12	06:21:12	female	40714	24512	-1	24496	43810	40722	-1	40714	288106	283295	-1	283283	11				1	5	9	phaseUPFAce	phaseXPface	2	NF06	821832	821532	821832	821527	l	821527	819812	821527	819802	1715
GofDak_1024-768_new	18	1	25	<?xml version="1.0"?>\n<Clock xmlns:dt="urn:schemas-microsoft-com:datatypes"><Description dt:dt="string">E-Prime Primary Realtime Clock</Description><StartTime><Timestamp dt:dt="int">0</Timestamp><DateUtc dt:dt="string">2017-07-18T06:21:12Z</DateUtc></StartTime><FrequencyChanges><FrequencyChange><Frequency dt:dt="r8">3328124</Frequency><Timestamp dt:dt="r8">2917140724</Timestamp><Current dt:dt="r…	75.025	1876566	1873066	1876566	1873050	1	right	-1377158333	07-18-2017	08:21:12	06:21:12	female	40714	24512	-1	24496	43810	40722	-1	40714	288106	283295	-1	283283	11				1	5	9	phaseUPFAce	phaseXPface	3	NF09	824791	824491	824791	824481	l	824481	822811	824481	822794	1670
GofDak_1024-768_new	18	1	25	<?xml version="1.0"?>\n<Clock xmlns:dt="urn:schemas-microsoft-com:datatypes"><Description dt:dt="string">E-Prime Primary Realtime Clock</Description><StartTime><Timestamp dt:dt="int">0</Timestamp><DateUtc dt:dt="string">2017-07-18T06:21:12Z</DateUtc></StartTime><FrequencyChanges><FrequencyChange><Frequency dt:dt="r8">3328124</Frequency><Timestamp dt:dt="r8">2917140724</Timestamp><Current dt:dt="r…	75.025	1876566	1873066	1876566	1873050	1	right	-1377158333	07-18-2017	08:21:12	06:21:12	female	40714	24512	-1	24496	43810	40722	-1	40714	288106	283295	-1	283283	11				1	5	9	phaseUPFAce	phaseXPface	4	NM02	828110	827810	828110	827805	l	827805	825997	827805	825986	1808
GofDak_1024-768_new	18	1	25	<?xml version="1.0"?>\n<Clock xmlns:dt="urn:schemas-microsoft-com:datatypes"><Description dt:dt="string">E-Prime Primary Realtime Clock</Description><StartTime><Timestamp dt:dt="int">0</Timestamp><DateUtc dt:dt="string">2017-07-18T06:21:12Z</DateUtc></StartTime><FrequencyChanges><FrequencyChange><Frequency dt:dt="r8">3328124</Frequency><Timestamp dt:dt="r8">2917140724</Timestamp><Current dt:dt="r…	75.025	1876566	1873066	1876566	1873050	1	right	-1377158333	07-18-2017	08:21:12	06:21:12	female	40714	24512	-1	24496	43810	40722	-1	40714	288106	283295	-1	283283	11				1	5	9	phaseUPFAce	phaseXPface	5	NF04	831402	831102	831402	831090	l	831090	829103	831090	829098	1987
GofDak_1024-768_new	18	1	25	<?xml version="1.0"?>\n<Clock xmlns:dt="urn:schemas-microsoft-com:datatypes"><Description dt:dt="string">E-Prime Primary Realtime Clock</Description><StartTime><Timestamp dt:dt="int">0</Timestamp><DateUtc dt:dt="string">2017-07-18T06:21:12Z</DateUtc></StartTime><FrequencyChanges><FrequencyChange><Frequency dt:dt="r8">3328124</Frequency><Timestamp dt:dt="r8">2917140724</Timestamp><Current dt:dt="r…	75.025	1876566	1873066	1876566	1873050	1	right	-1377158333	07-18-2017	08:21:12	06:21:12	female	40714	24512	-1	24496	43810	40722	-1	40714	288106	283295	-1	283283	11				1	5	9	phaseUPFAce	phaseXPface	6	NM101	834481	834181	834481	834166	d	834166	832435	834166	832418	1731
GofDak_1024-768_new	18	1	25	<?xml version="1.0"?>\n<Clock xmlns:dt="urn:schemas-microsoft-com:datatypes"><Description dt:dt="string">E-Prime Primary Realtime Clock</Description><StartTime><Timestamp dt:dt="int">0</Timestamp><DateUtc dt:dt="string">2017-07-18T06:21:12Z</DateUtc></StartTime><FrequencyChanges><FrequencyChange><Frequency dt:dt="r8">3328124</Frequency><Timestamp dt:dt="r8">2917140724</Timestamp><Current dt:dt="r…	75.025	1876566	1873066	1876566	1873050	1	right	-1377158333	07-18-2017	08:21:12	06:21:12	female	40714	24512	-1	24496	43810	40722	-1	40714	288106	283295	-1	283283	11				1	5	9	phaseUPFAce	phaseXPface	7	NM08	837507	837207	837507	837198	d	837198	835607	837198	835594	1591
GofDak_1024-768_new	18	1	25	<?xml version="1.0"?>\n<Clock xmlns:dt="urn:schemas-microsoft-com:datatypes"><Description dt:dt="string">E-Prime Primary Realtime Clock</Description><StartTime><Timestamp dt:dt="int">0</Timestamp><DateUtc dt:dt="string">2017-07-18T06:21:12Z</DateUtc></StartTime><FrequencyChanges><FrequencyChange><Frequency dt:dt="r8">3328124</Frequency><Timestamp dt:dt="r8">2917140724</Timestamp><Current dt:dt="r…	75.025	1876566	1873066	1876566	1873050	1	right	-1377158333	07-18-2017	08:21:12	06:21:12	female	40714	24512	-1	24496	43810	40722	-1	40714	288106	283295	-1	283283	11				1	5	9	phaseUPFAce	phaseXPface	8	NM08	840479	840179	840479	840168	l	840168	838486	840168	838474	1682
GofDak_1024-768_new	18	1	25	<?xml version="1.0"?>\n<Clock xmlns:dt="urn:schemas-microsoft-com:datatypes"><Description dt:dt="string">E-Prime Primary Realtime Clock</Description><StartTime><Timestamp dt:dt="int">0</Timestamp><DateUtc dt:dt="string">2017-07-18T06:21:12Z</DateUtc></StartTime><FrequencyChanges><FrequencyChange><Frequency dt:dt="r8">3328124</Frequency><Timestamp dt:dt="r8">2917140724</Timestamp><Current dt:dt="r…	75.025	1876566	1873066	1876566	1873050	1	right	-1377158333	07-18-2017	08:21:12	06:21:12	female	40714	24512	-1	24496	43810	40722	-1	40714	288106	283295	-1	283283	11				1	5	9	phaseUPFAce	phaseXPface	9	NM10	843585	843285	843585	843271	d	843271	841578	843271	841570	1693
GofDak_1024-768_new	18	1	25	<?xml version="1.0"?>\n<Clock xmlns:dt="urn:schemas-microsoft-com:datatypes"><Description dt:dt="string">E-Prime Primary Realtime Clock</Description><StartTime><Timestamp dt:dt="int">0</Timestamp><DateUtc dt:dt="string">2017-07-18T06:21:12Z</DateUtc></StartTime><FrequencyChanges><FrequencyChange><Frequency dt:dt="r8">3328124</Frequency><Timestamp dt:dt="r8">2917140724</Timestamp><Current dt:dt="r…	75.025	1876566	1873066	1876566	1873050	1	right	-1377158333	07-18-2017	08:21:12	06:21:12	female	40714	24512	-1	24496	43810	40722	-1	40714	288106	283295	-1	283283	11				1	5	9	phaseUPFAce	phaseXPface	10	NF06	846757	846457	846757	846447	d	846447	844551	846447	844546	1896
GofDak_1024-768_new	18	1	25	<?xml version="1.0"?>\n<Clock xmlns:dt="urn:schemas-microsoft-com:datatypes"><Description dt:dt="string">E-Prime Primary Realtime Clock</Description><StartTime><Timestamp dt:dt="int">0</Timestamp><DateUtc dt:dt="string">2017-07-18T06:21:12Z</DateUtc></StartTime><FrequencyChanges><FrequencyChange><Frequency dt:dt="r8">3328124</Frequency><Timestamp dt:dt="r8">2917140724</Timestamp><Current dt:dt="r…	75.025	1876566	1873066	1876566	1873050	1	right	-1377158333	07-18-2017	08:21:12	06:21:12	female	40714	24512	-1	24496	43810	40722	-1	40714	288106	283295	-1	283283	11				1	5	9	phaseUPFAce	phaseXPface	11	NF27	850262	849962	850262	849953	l	849953	847976	849953	847962	1977
GofDak_1024-768_new	18	1	25	<?xml version="1.0"?>\n<Clock xmlns:dt="urn:schemas-microsoft-com:datatypes"><Description dt:dt="string">E-Prime Primary Realtime Clock</Description><StartTime><Timestamp dt:dt="int">0</Timestamp><DateUtc dt:dt="string">2017-07-18T06:21:12Z</DateUtc></StartTime><FrequencyChanges><FrequencyChange><Frequency dt:dt="r8">3328124</Frequency><Timestamp dt:dt="r8">2917140724</Timestamp><Current dt:dt="r…	75.025	1876566	1873066	1876566	1873050	1	right	-1377158333	07-18-2017	08:21:12	06:21:12	female	40714	24512	-1	24496	43810	40722	-1	40714	288106	283295	-1	283283	11				1	5	9	phaseUPFAce	phaseXPface	12	NF109	853395	853095	853395	853089	l	853089	851482	853089	851466	1607
GofDak_1024-768_new	18	1	25	<?xml version="1.0"?>\n<Clock xmlns:dt="urn:schemas-microsoft-com:datatypes"><Description dt:dt="string">E-Prime Primary Realtime Clock</Description><StartTime><Timestamp dt:dt="int">0</Timestamp><DateUtc dt:dt="string">2017-07-18T06:21:12Z</DateUtc></StartTime><FrequencyChanges><FrequencyChange><Frequency dt:dt="r8">3328124</Frequency><Timestamp dt:dt="r8">2917140724</Timestamp><Current dt:dt="r…	75.025	1876566	1873066	1876566	1873050	1	right	-1377158333	07-18-2017	08:21:12	06:21:12	female	40714	24512	-1	24496	43810	40722	-1	40714	288106	283295	-1	283283	11				1	5	9	phaseUPFAce	phaseXPface	13	NF27	856447	856147	856447	856139	l	856139	854321	856139	854306	1818
GofDak_1024-768_new	18	1	25	<?xml version="1.0"?>\n<Clock xmlns:dt="urn:schemas-microsoft-com:datatypes"><Description dt:dt="string">E-Prime Primary Realtime Clock</Description><StartTime><Timestamp dt:dt="int">0</Timestamp><DateUtc dt:dt="string">2017-07-18T06:21:12Z</DateUtc></StartTime><FrequencyChanges><FrequencyChange><Frequency dt:dt="r8">3328124</Frequency><Timestamp dt:dt="r8">2917140724</Timestamp><Current dt:dt="r…	75.025	1876566	1873066	1876566	1873050	1	right	-1377158333	07-18-2017	08:21:12	06:21:12	female	40714	24512	-1	24496	43810	40722	-1	40714	288106	283295	-1	283283	11				1	5	9	phaseUPFAce	phaseXPface	14	NM04	859739	859439	859739	859424	l	859424	857533	859424	857522	1891
GofDak_1024-768_new	18	1	25	<?xml version="1.0"?>\n<Clock xmlns:dt="urn:schemas-microsoft-com:datatypes"><Description dt:dt="string">E-Prime Primary Realtime Clock</Description><StartTime><Timestamp dt:dt="int">0</Timestamp><DateUtc dt:dt="string">2017-07-18T06:21:12Z</DateUtc></StartTime><FrequencyChanges><FrequencyChange><Frequency dt:dt="r8">3328124</Frequency><Timestamp dt:dt="r8">2917140724</Timestamp><Current dt:dt="r…	75.025	1876566	1873066	1876566	1873050	1	right	-1377158333	07-18-2017	08:21:12	06:21:12	female	40714	24512	-1	24496	43810	40722	-1	40714	288106	283295	-1	283283	11				1	5	9	phaseUPFAce	phaseXPface	15	NF04	863111	862811	863111	862796	d	862796	860799	862796	860786	1997
GofDak_1024-768_new	18	1	25	<?xml version="1.0"?>\n<Clock xmlns:dt="urn:schemas-microsoft-com:datatypes"><Description dt:dt="string">E-Prime Primary Realtime Clock</Description><StartTime><Timestamp dt:dt="int">0</Timestamp><DateUtc dt:dt="string">2017-07-18T06:21:12Z</DateUtc></StartTime><FrequencyChanges><FrequencyChange><Frequency dt:dt="r8">3328124</Frequency><Timestamp dt:dt="r8">2917140724</Timestamp><Current dt:dt="r…	75.025	1876566	1873066	1876566	1873050	1	right	-1377158333	07-18-2017	08:21:12	06:21:12	female	40714	24512	-1	24496	43810	40722	-1	40714	288106	283295	-1	283283	11				1	5	9	phaseUPFAce	phaseXPface	16	NM13	866510	866210	866510	866207	d	866207	864224	866207	864210	1983
GofDak_1024-768_new	18	1	25	<?xml version="1.0"?>\n<Clock xmlns:dt="urn:schemas-microsoft-com:datatypes"><Description dt:dt="string">E-Prime Primary Realtime Clock</Description><StartTime><Timestamp dt:dt="int">0</Timestamp><DateUtc dt:dt="string">2017-07-18T06:21:12Z</DateUtc></StartTime><FrequencyChanges><FrequencyChange><Frequency dt:dt="r8">3328124</Frequency><Timestamp dt:dt="r8">2917140724</Timestamp><Current dt:dt="r…	75.025	1876566	1873066	1876566	1873050	1	right	-1377158333	07-18-2017	08:21:12	06:21:12	female	40714	24512	-1	24496	43810	40722	-1	40714	288106	283295	-1	283283	11				1	5	9	phaseUPFAce	phaseXPface	17	NM02	869376	869076	869376	869073	l	869073	867543	869073	867538	1530
GofDak_1024-768_new	18	1	25	<?xml version="1.0"?>\n<Clock xmlns:dt="urn:schemas-microsoft-com:datatypes"><Description dt:dt="string">E-Prime Primary Realtime Clock</Description><StartTime><Timestamp dt:dt="int">0</Timestamp><DateUtc dt:dt="string">2017-07-18T06:21:12Z</DateUtc></StartTime><FrequencyChanges><FrequencyChange><Frequency dt:dt="r8">3328124</Frequency><Timestamp dt:dt="r8">2917140724</Timestamp><Current dt:dt="r…	75.025	1876566	1873066	1876566	1873050	1	right	-1377158333	07-18-2017	08:21:12	06:21:12	female	40714	24512	-1	24496	43810	40722	-1	40714	288106	283295	-1	283283	11				1	5	9	phaseUPFAce	phaseXPface	18	NF11	872402	872102	872402	872092	l	872092	870489	872092	870482	1603
GofDak_1024-768_new	18	1	25	<?xml version="1.0"?>\n<Clock xmlns:dt="urn:schemas-microsoft-com:datatypes"><Description dt:dt="string">E-Prime Primary Realtime Clock</Description><StartTime><Timestamp dt:dt="int">0</Timestamp><DateUtc dt:dt="string">2017-07-18T06:21:12Z</DateUtc></StartTime><FrequencyChanges><FrequencyChange><Frequency dt:dt="r8">3328124</Frequency><Timestamp dt:dt="r8">2917140724</Timestamp><Current dt:dt="r…	75.025	1876566	1873066	1876566	1873050	1	right	-1377158333	07-18-2017	08:21:12	06:21:12	female	40714	24512	-1	24496	43810	40722	-1	40714	288106	283295	-1	283283	11				1	5	9	phaseUPFAce	phaseXPface	19	NM04	875734	875434	875734	875423	d	875423	873475	875423	873458	1948
GofDak_1024-768_new	18	1	25	<?xml version="1.0"?>\n<Clock xmlns:dt="urn:schemas-microsoft-com:datatypes"><Description dt:dt="string">E-Prime Primary Realtime Clock</Description><StartTime><Timestamp dt:dt="int">0</Timestamp><DateUtc dt:dt="string">2017-07-18T06:21:12Z</DateUtc></StartTime><FrequencyChanges><FrequencyChange><Frequency dt:dt="r8">3328124</Frequency><Timestamp dt:dt="r8">2917140724</Timestamp><Current dt:dt="r…	75.025	1876566	1873066	1876566	1873050	1	right	-1377158333	07-18-2017	08:21:12	06:21:12	female	40714	24512	-1	24496	43810	40722	-1	40714	288106	283295	-1	283283	11				1	5	9	phaseUPFAce	phaseXPface	20	NM10	878720	878420	878720	878415	d	878415	876874	878415	876866	1541
GofDak_1024-768_new	18	1	25	<?xml version="1.0"?>\n<Clock xmlns:dt="urn:schemas-microsoft-com:datatypes"><Description dt:dt="string">E-Prime Primary Realtime Clock</Description><StartTime><Timestamp dt:dt="int">0</Timestamp><DateUtc dt:dt="string">2017-07-18T06:21:12Z</DateUtc></StartTime><FrequencyChanges><FrequencyChange><Frequency dt:dt="r8">3328124</Frequency><Timestamp dt:dt="r8">2917140724</Timestamp><Current dt:dt="r…	75.025	1876566	1873066	1876566	1873050	1	right	-1377158333	07-18-2017	08:21:12	06:21:12	female	40714	24512	-1	24496	43810	40722	-1	40714	288106	283295	-1	283283	12				2	5	10	phaseINVFAce	phaseXPface	1	NM03	887863	887563	887863	887550	d	887550	885591	887550	885578	1959
GofDak_1024-768_new	18	1	25	<?xml version="1.0"?>\n<Clock xmlns:dt="urn:schemas-microsoft-com:datatypes"><Description dt:dt="string">E-Prime Primary Realtime Clock</Description><StartTime><Timestamp dt:dt="int">0</Timestamp><DateUtc dt:dt="string">2017-07-18T06:21:12Z</DateUtc></StartTime><FrequencyChanges><FrequencyChange><Frequency dt:dt="r8">3328124</Frequency><Timestamp dt:dt="r8">2917140724</Timestamp><Current dt:dt="r…	75.025	1876566	1873066	1876566	1873050	1	right	-1377158333	07-18-2017	08:21:12	06:21:12	female	40714	24512	-1	24496	43810	40722	-1	40714	288106	283295	-1	283283	12				2	5	10	phaseINVFAce	phaseXPface	2	NM101	890916	890616	890916	890610	d	890610	888976	890610	888970	1634
GofDak_1024-768_new	18	1	25	<?xml version="1.0"?>\n<Clock xmlns:dt="urn:schemas-microsoft-com:datatypes"><Description dt:dt="string">E-Prime Primary Realtime Clock</Description><StartTime><Timestamp dt:dt="int">0</Timestamp><DateUtc dt:dt="string">2017-07-18T06:21:12Z</DateUtc></StartTime><FrequencyChanges><FrequencyChange><Frequency dt:dt="r8">3328124</Frequency><Timestamp dt:dt="r8">2917140724</Timestamp><Current dt:dt="r…	75.025	1876566	1873066	1876566	1873050	1	right	-1377158333	07-18-2017	08:21:12	06:21:12	female	40714	24512	-1	24496	43810	40722	-1	40714	288106	283295	-1	283283	12				2	5	10	phaseINVFAce	phaseXPface	3	NM21	893928	893628	893928	893624	d	893624	891882	893624	891866	1742
GofDak_1024-768_new	18	1	25	<?xml version="1.0"?>\n<Clock xmlns:dt="urn:schemas-microsoft-com:datatypes"><Description dt:dt="string">E-Prime Primary Realtime Clock</Description><StartTime><Timestamp dt:dt="int">0</Timestamp><DateUtc dt:dt="string">2017-07-18T06:21:12Z</DateUtc></StartTime><FrequencyChanges><FrequencyChange><Frequency dt:dt="r8">3328124</Frequency><Timestamp dt:dt="r8">2917140724</Timestamp><Current dt:dt="r…	75.025	1876566	1873066	1876566	1873050	1	right	-1377158333	07-18-2017	08:21:12	06:21:12	female	40714	24512	-1	24496	43810	40722	-1	40714	288106	283295	-1	283283	12				2	5	10	phaseINVFAce	phaseXPface	4	NM10	897007	896707	897007	896692	d	896692	895174	896692	895170	1518
GofDak_1024-768_new	18	1	25	<?xml version="1.0"?>\n<Clock xmlns:dt="urn:schemas-microsoft-com:datatypes"><Description dt:dt="string">E-Prime Primary Realtime Clock</Description><StartTime><Timestamp dt:dt="int">0</Timestamp><DateUtc dt:dt="string">2017-07-18T06:21:12Z</DateUtc></StartTime><FrequencyChanges><FrequencyChange><Frequency dt:dt="r8">3328124</Frequency><Timestamp dt:dt="r8">2917140724</Timestamp><Current dt:dt="r…	75.025	1876566	1873066	1876566	1873050	1	right	-1377158333	07-18-2017	08:21:12	06:21:12	female	40714	24512	-1	24496	43810	40722	-1	40714	288106	283295	-1	283283	12				2	5	10	phaseINVFAce	phaseXPface	5	NM13	899913	899613	899913	899600	l	899600	898053	899600	898042	1547
GofDak_1024-768_new	18	1	25	<?xml version="1.0"?>\n<Clock xmlns:dt="urn:schemas-microsoft-com:datatypes"><Description dt:dt="string">E-Prime Primary Realtime Clock</Description><StartTime><Timestamp dt:dt="int">0</Timestamp><DateUtc dt:dt="string">2017-07-18T06:21:12Z</DateUtc></StartTime><FrequencyChanges><FrequencyChange><Frequency dt:dt="r8">3328124</Frequency><Timestamp dt:dt="r8">2917140724</Timestamp><Current dt:dt="r…	75.025	1876566	1873066	1876566	1873050	1	right	-1377158333	07-18-2017	08:21:12	06:21:12	female	40714	24512	-1	24496	43810	40722	-1	40714	288106	283295	-1	283283	12				2	5	10	phaseINVFAce	phaseXPface	6	NF11	902778	902478	902778	902475	d	902475	900919	902475	900906	1556
GofDak_1024-768_new	18	1	25	<?xml version="1.0"?>\n<Clock xmlns:dt="urn:schemas-microsoft-com:datatypes"><Description dt:dt="string">E-Prime Primary Realtime Clock</Description><StartTime><Timestamp dt:dt="int">0</Timestamp><DateUtc dt:dt="string">2017-07-18T06:21:12Z</DateUtc></StartTime><FrequencyChanges><FrequencyChange><Frequency dt:dt="r8">3328124</Frequency><Timestamp dt:dt="r8">2917140724</Timestamp><Current dt:dt="r…	75.025	1876566	1873066	1876566	1873050	1	right	-1377158333	07-18-2017	08:21:12	06:21:12	female	40714	24512	-1	24496	43810	40722	-1	40714	288106	283295	-1	283283	12				2	5	10	phaseINVFAce	phaseXPface	7	NM05	905871	905571	905871	905565	l	905565	903758	905565	903746	1807
GofDak_1024-768_new	18	1	25	<?xml version="1.0"?>\n<Clock xmlns:dt="urn:schemas-microsoft-com:datatypes"><Description dt:dt="string">E-Prime Primary Realtime Clock</Description><StartTime><Timestamp dt:dt="int">0</Timestamp><DateUtc dt:dt="string">2017-07-18T06:21:12Z</DateUtc></StartTime><FrequencyChanges><FrequencyChange><Frequency dt:dt="r8">3328124</Frequency><Timestamp dt:dt="r8">2917140724</Timestamp><Current dt:dt="r…	75.025	1876566	1873066	1876566	1873050	1	right	-1377158333	07-18-2017	08:21:12	06:21:12	female	40714	24512	-1	24496	43810	40722	-1	40714	288106	283295	-1	283283	12				2	5	10	phaseINVFAce	phaseXPface	8	NM08	908950	908650	908950	908637	l	908637	906810	908637	906794	1827
GofDak_1024-768_new	18	1	25	<?xml version="1.0"?>\n<Clock xmlns:dt="urn:schemas-microsoft-com:datatypes"><Description dt:dt="string">E-Prime Primary Realtime Clock</Description><StartTime><Timestamp dt:dt="int">0</Timestamp><DateUtc dt:dt="string">2017-07-18T06:21:12Z</DateUtc></StartTime><FrequencyChanges><FrequencyChange><Frequency dt:dt="r8">3328124</Frequency><Timestamp dt:dt="r8">2917140724</Timestamp><Current dt:dt="r…	75.025	1876566	1873066	1876566	1873050	1	right	-1377158333	07-18-2017	08:21:12	06:21:12	female	40714	24512	-1	24496	43810	40722	-1	40714	288106	283295	-1	283283	12				2	5	10	phaseINVFAce	phaseXPface	9	NM09	911762	911462	911762	911458	l	911458	909903	911458	909890	1555
GofDak_1024-768_new	18	1	25	<?xml version="1.0"?>\n<Clock xmlns:dt="urn:schemas-microsoft-com:datatypes"><Description dt:dt="string">E-Prime Primary Realtime Clock</Description><StartTime><Timestamp dt:dt="int">0</Timestamp><DateUtc dt:dt="string">2017-07-18T06:21:12Z</DateUtc></StartTime><FrequencyChanges><FrequencyChange><Frequency dt:dt="r8">3328124</Frequency><Timestamp dt:dt="r8">2917140724</Timestamp><Current dt:dt="r…	75.025	1876566	1873066	1876566	1873050	1	right	-1377158333	07-18-2017	08:21:12	06:21:12	female	40714	24512	-1	24496	43810	40722	-1	40714	288106	283295	-1	283283	12				2	5	10	phaseINVFAce	phaseXPface	10	NM08	914734	914434	914734	914424	l	914424	912675	914424	912666	1749
GofDak_1024-768_new	18	1	25	<?xml version="1.0"?>\n<Clock xmlns:dt="urn:schemas-microsoft-com:datatypes"><Description dt:dt="string">E-Prime Primary Realtime Clock</Description><StartTime><Timestamp dt:dt="int">0</Timestamp><DateUtc dt:dt="string">2017-07-18T06:21:12Z</DateUtc></StartTime><FrequencyChanges><FrequencyChange><Frequency dt:dt="r8">3328124</Frequency><Timestamp dt:dt="r8">2917140724</Timestamp><Current dt:dt="r…	75.025	1876566	1873066	1876566	1873050	1	right	-1377158333	07-18-2017	08:21:12	06:21:12	female	40714	24512	-1	24496	43810	40722	-1	40714	288106	283295	-1	283283	12				2	5	10	phaseINVFAce	phaseXPface	11	NF02	917534	917234	917534	917231	l	917231	915647	917231	915642	1584
GofDak_1024-768_new	18	1	25	<?xml version="1.0"?>\n<Clock xmlns:dt="urn:schemas-microsoft-com:datatypes"><Description dt:dt="string">E-Prime Primary Realtime Clock</Description><StartTime><Timestamp dt:dt="int">0</Timestamp><DateUtc dt:dt="string">2017-07-18T06:21:12Z</DateUtc></StartTime><FrequencyChanges><FrequencyChange><Frequency dt:dt="r8">3328124</Frequency><Timestamp dt:dt="r8">2917140724</Timestamp><Current dt:dt="r…	75.025	1876566	1873066	1876566	1873050	1	right	-1377158333	07-18-2017	08:21:12	06:21:12	female	40714	24512	-1	24496	43810	40722	-1	40714	288106	283295	-1	283283	12				2	5	10	phaseINVFAce	phaseXPface	12	NF02	920373	920073	920373	920065	d	920065	918553	920065	918538	1512
GofDak_1024-768_new	18	1	25	<?xml version="1.0"?>\n<Clock xmlns:dt="urn:schemas-microsoft-com:datatypes"><Description dt:dt="string">E-Prime Primary Realtime Clock</Description><StartTime><Timestamp dt:dt="int">0</Timestamp><DateUtc dt:dt="string">2017-07-18T06:21:12Z</DateUtc></StartTime><FrequencyChanges><FrequencyChange><Frequency dt:dt="r8">3328124</Frequency><Timestamp dt:dt="r8">2917140724</Timestamp><Current dt:dt="r…	75.025	1876566	1873066	1876566	1873050	1	right	-1377158333	07-18-2017	08:21:12	06:21:12	female	40714	24512	-1	24496	43810	40722	-1	40714	288106	283295	-1	283283	12				2	5	10	phaseINVFAce	phaseXPface	13	NF06	923572	923272	923572	923258	l	923258	921379	923258	921370	1879
GofDak_1024-768_new	18	1	25	<?xml version="1.0"?>\n<Clock xmlns:dt="urn:schemas-microsoft-com:datatypes"><Description dt:dt="string">E-Prime Primary Realtime Clock</Description><StartTime><Timestamp dt:dt="int">0</Timestamp><DateUtc dt:dt="string">2017-07-18T06:21:12Z</DateUtc></StartTime><FrequencyChanges><FrequencyChange><Frequency dt:dt="r8">3328124</Frequency><Timestamp dt:dt="r8">2917140724</Timestamp><Current dt:dt="r…	75.025	1876566	1873066	1876566	1873050	1	right	-1377158333	07-18-2017	08:21:12	06:21:12	female	40714	24512	-1	24496	43810	40722	-1	40714	288106	283295	-1	283283	12				2	5	10	phaseINVFAce	phaseXPface	14	NF04	926464	926164	926464	926149	d	926149	924591	926149	924578	1558
GofDak_1024-768_new	18	1	25	<?xml version="1.0"?>\n<Clock xmlns:dt="urn:schemas-microsoft-com:datatypes"><Description dt:dt="string">E-Prime Primary Realtime Clock</Description><StartTime><Timestamp dt:dt="int">0</Timestamp><DateUtc dt:dt="string">2017-07-18T06:21:12Z</DateUtc></StartTime><FrequencyChanges><FrequencyChange><Frequency dt:dt="r8">3328124</Frequency><Timestamp dt:dt="r8">2917140724</Timestamp><Current dt:dt="r…	75.025	1876566	1873066	1876566	1873050	1	right	-1377158333	07-18-2017	08:21:12	06:21:12	female	40714	24512	-1	24496	43810	40722	-1	40714	288106	283295	-1	283283	12				2	5	10	phaseINVFAce	phaseXPface	15	NF01	929556	929256	929556	929247	d	929247	927537	929247	927522	1710
GofDak_1024-768_new	18	1	25	<?xml version="1.0"?>\n<Clock xmlns:dt="urn:schemas-microsoft-com:datatypes"><Description dt:dt="string">E-Prime Primary Realtime Clock</Description><StartTime><Timestamp dt:dt="int">0</Timestamp><DateUtc dt:dt="string">2017-07-18T06:21:12Z</DateUtc></StartTime><FrequencyChanges><FrequencyChange><Frequency dt:dt="r8">3328124</Frequency><Timestamp dt:dt="r8">2917140724</Timestamp><Current dt:dt="r…	75.025	1876566	1873066	1876566	1873050	1	right	-1377158333	07-18-2017	08:21:12	06:21:12	female	40714	24512	-1	24496	43810	40722	-1	40714	288106	283295	-1	283283	12				2	5	10	phaseINVFAce	phaseXPface	16	NM101	933022	932722	933022	932716	d	932716	930722	932716	930714	1994
GofDak_1024-768_new	18	1	25	<?xml version="1.0"?>\n<Clock xmlns:dt="urn:schemas-microsoft-com:datatypes"><Description dt:dt="string">E-Prime Primary Realtime Clock</Description><StartTime><Timestamp dt:dt="int">0</Timestamp><DateUtc dt:dt="string">2017-07-18T06:21:12Z</DateUtc></StartTime><FrequencyChanges><FrequencyChange><Frequency dt:dt="r8">3328124</Frequency><Timestamp dt:dt="r8">2917140724</Timestamp><Current dt:dt="r…	75.025	1876566	1873066	1876566	1873050	1	right	-1377158333	07-18-2017	08:21:12	06:21:12	female	40714	24512	-1	24496	43810	40722	-1	40714	288106	283295	-1	283283	12				2	5	10	phaseINVFAce	phaseXPface	17	NM08	936087	935787	936087	935779	d	935779	933988	935779	933978	1791
GofDak_1024-768_new	18	1	25	<?xml version="1.0"?>\n<Clock xmlns:dt="urn:schemas-microsoft-com:datatypes"><Description dt:dt="string">E-Prime Primary Realtime Clock</Description><StartTime><Timestamp dt:dt="int">0</Timestamp><DateUtc dt:dt="string">2017-07-18T06:21:12Z</DateUtc></StartTime><FrequencyChanges><FrequencyChange><Frequency dt:dt="r8">3328124</Frequency><Timestamp dt:dt="r8">2917140724</Timestamp><Current dt:dt="r…	75.025	1876566	1873066	1876566	1873050	1	right	-1377158333	07-18-2017	08:21:12	06:21:12	female	40714	24512	-1	24496	43810	40722	-1	40714	288106	283295	-1	283283	12				2	5	10	phaseINVFAce	phaseXPface	18	NF105	939526	939226	939526	939222	d	939222	937520	939222	937506	1702
GofDak_1024-768_new	18	1	25	<?xml version="1.0"?>\n<Clock xmlns:dt="urn:schemas-microsoft-com:datatypes"><Description dt:dt="string">E-Prime Primary Realtime Clock</Description><StartTime><Timestamp dt:dt="int">0</Timestamp><DateUtc dt:dt="string">2017-07-18T06:21:12Z</DateUtc></StartTime><FrequencyChanges><FrequencyChange><Frequency dt:dt="r8">3328124</Frequency><Timestamp dt:dt="r8">2917140724</Timestamp><Current dt:dt="r…	75.025	1876566	1873066	1876566	1873050	1	right	-1377158333	07-18-2017	08:21:12	06:21:12	female	40714	24512	-1	24496	43810	40722	-1	40714	288106	283295	-1	283283	12				2	5	10	phaseINVFAce	phaseXPface	19	NM21	942885	942585	942885	942573	d	942573	940799	942573	940786	1774
GofDak_1024-768_new	18	1	25	<?xml version="1.0"?>\n<Clock xmlns:dt="urn:schemas-microsoft-com:datatypes"><Description dt:dt="string">E-Prime Primary Realtime Clock</Description><StartTime><Timestamp dt:dt="int">0</Timestamp><DateUtc dt:dt="string">2017-07-18T06:21:12Z</DateUtc></StartTime><FrequencyChanges><FrequencyChange><Frequency dt:dt="r8">3328124</Frequency><Timestamp dt:dt="r8">2917140724</Timestamp><Current dt:dt="r…	75.025	1876566	1873066	1876566	1873050	1	right	-1377158333	07-18-2017	08:21:12	06:21:12	female	40714	24512	-1	24496	43810	40722	-1	40714	288106	283295	-1	283283	12				2	5	10	phaseINVFAce	phaseXPface	20	NM09	946337	946037	946337	946023	d	946023	944051	946023	944042	1972
GofDak_1024-768_new	18	1	25	<?xml version="1.0"?>\n<Clock xmlns:dt="urn:schemas-microsoft-com:datatypes"><Description dt:dt="string">E-Prime Primary Realtime Clock</Description><StartTime><Timestamp dt:dt="int">0</Timestamp><DateUtc dt:dt="string">2017-07-18T06:21:12Z</DateUtc></StartTime><FrequencyChanges><FrequencyChange><Frequency dt:dt="r8">3328124</Frequency><Timestamp dt:dt="r8">2917140724</Timestamp><Current dt:dt="r…	75.025	1876566	1873066	1876566	1873050	1	right	-1377158333	07-18-2017	08:21:12	06:21:12	female	40714	24512	-1	24496	43810	40722	-1	40714	288106	283295	-1	283283	13				2	6	11	phaseINVFAce	phaseXPface	1	NF106	949723	949423	949723	949413	l	949413	947424	949413	947410	1989
GofDak_1024-768_new	18	1	25	<?xml version="1.0"?>\n<Clock xmlns:dt="urn:schemas-microsoft-com:datatypes"><Description dt:dt="string">E-Prime Primary Realtime Clock</Description><StartTime><Timestamp dt:dt="int">0</Timestamp><DateUtc dt:dt="string">2017-07-18T06:21:12Z</DateUtc></StartTime><FrequencyChanges><FrequencyChange><Frequency dt:dt="r8">3328124</Frequency><Timestamp dt:dt="r8">2917140724</Timestamp><Current dt:dt="r…	75.025	1876566	1873066	1876566	1873050	1	right	-1377158333	07-18-2017	08:21:12	06:21:12	female	40714	24512	-1	24496	43810	40722	-1	40714	288106	283295	-1	283283	13				2	6	11	phaseINVFAce	phaseXPface	2	NF27	952735	952435	952735	952425	d	952425	950743	952425	950730	1682
GofDak_1024-768_new	18	1	25	<?xml version="1.0"?>\n<Clock xmlns:dt="urn:schemas-microsoft-com:datatypes"><Description dt:dt="string">E-Prime Primary Realtime Clock</Description><StartTime><Timestamp dt:dt="int">0</Timestamp><DateUtc dt:dt="string">2017-07-18T06:21:12Z</DateUtc></StartTime><FrequencyChanges><FrequencyChange><Frequency dt:dt="r8">3328124</Frequency><Timestamp dt:dt="r8">2917140724</Timestamp><Current dt:dt="r…	75.025	1876566	1873066	1876566	1873050	1	right	-1377158333	07-18-2017	08:21:12	06:21:12	female	40714	24512	-1	24496	43810	40722	-1	40714	288106	283295	-1	283283	13				2	6	11	phaseINVFAce	phaseXPface	3	NF27	955841	955541	955841	955529	l	955529	953755	955529	953746	1774
GofDak_1024-768_new	18	1	25	<?xml version="1.0"?>\n<Clock xmlns:dt="urn:schemas-microsoft-com:datatypes"><Description dt:dt="string">E-Prime Primary Realtime Clock</Description><StartTime><Timestamp dt:dt="int">0</Timestamp><DateUtc dt:dt="string">2017-07-18T06:21:12Z</DateUtc></StartTime><FrequencyChanges><FrequencyChange><Frequency dt:dt="r8">3328124</Frequency><Timestamp dt:dt="r8">2917140724</Timestamp><Current dt:dt="r…	75.025	1876566	1873066	1876566	1873050	1	right	-1377158333	07-18-2017	08:21:12	06:21:12	female	40714	24512	-1	24496	43810	40722	-1	40714	288106	283295	-1	283283	13				2	6	11	phaseINVFAce	phaseXPface	4	NF01	958693	958393	958693	958378	l	958378	956861	958378	956850	1517
GofDak_1024-768_new	18	1	25	<?xml version="1.0"?>\n<Clock xmlns:dt="urn:schemas-microsoft-com:datatypes"><Description dt:dt="string">E-Prime Primary Realtime Clock</Description><StartTime><Timestamp dt:dt="int">0</Timestamp><DateUtc dt:dt="string">2017-07-18T06:21:12Z</DateUtc></StartTime><FrequencyChanges><FrequencyChange><Frequency dt:dt="r8">3328124</Frequency><Timestamp dt:dt="r8">2917140724</Timestamp><Current dt:dt="r…	75.025	1876566	1873066	1876566	1873050	1	right	-1377158333	07-18-2017	08:21:12	06:21:12	female	40714	24512	-1	24496	43810	40722	-1	40714	288106	283295	-1	283283	13				2	6	11	phaseINVFAce	phaseXPface	5	NM101	961799	961499	961799	961485	l	961485	959713	961485	959706	1772
GofDak_1024-768_new	18	1	25	<?xml version="1.0"?>\n<Clock xmlns:dt="urn:schemas-microsoft-com:datatypes"><Description dt:dt="string">E-Prime Primary Realtime Clock</Description><StartTime><Timestamp dt:dt="int">0</Timestamp><DateUtc dt:dt="string">2017-07-18T06:21:12Z</DateUtc></StartTime><FrequencyChanges><FrequencyChange><Frequency dt:dt="r8">3328124</Frequency><Timestamp dt:dt="r8">2917140724</Timestamp><Current dt:dt="r…	75.025	1876566	1873066	1876566	1873050	1	right	-1377158333	07-18-2017	08:21:12	06:21:12	female	40714	24512	-1	24496	43810	40722	-1	40714	288106	283295	-1	283283	13				2	6	11	phaseINVFAce	phaseXPface	6	NF105	964678	964378	964678	964367	l	964367	962752	964367	962746	1615
GofDak_1024-768_new	18	1	25	<?xml version="1.0"?>\n<Clock xmlns:dt="urn:schemas-microsoft-com:datatypes"><Description dt:dt="string">E-Prime Primary Realtime Clock</Description><StartTime><Timestamp dt:dt="int">0</Timestamp><DateUtc dt:dt="string">2017-07-18T06:21:12Z</DateUtc></StartTime><FrequencyChanges><FrequencyChange><Frequency dt:dt="r8">3328124</Frequency><Timestamp dt:dt="r8">2917140724</Timestamp><Current dt:dt="r…	75.025	1876566	1873066	1876566	1873050	1	right	-1377158333	07-18-2017	08:21:12	06:21:12	female	40714	24512	-1	24496	43810	40722	-1	40714	288106	283295	-1	283283	13				2	6	11	phaseINVFAce	phaseXPface	7	NM03	968210	967910	968210	967905	d	967905	965978	967905	965970	1927
GofDak_1024-768_new	18	1	25	<?xml version="1.0"?>\n<Clock xmlns:dt="urn:schemas-microsoft-com:datatypes"><Description dt:dt="string">E-Prime Primary Realtime Clock</Description><StartTime><Timestamp dt:dt="int">0</Timestamp><DateUtc dt:dt="string">2017-07-18T06:21:12Z</DateUtc></StartTime><FrequencyChanges><FrequencyChange><Frequency dt:dt="r8">3328124</Frequency><Timestamp dt:dt="r8">2917140724</Timestamp><Current dt:dt="r…	75.025	1876566	1873066	1876566	1873050	1	right	-1377158333	07-18-2017	08:21:12	06:21:12	female	40714	24512	-1	24496	43810	40722	-1	40714	288106	283295	-1	283283	13				2	6	11	phaseINVFAce	phaseXPface	8	NM09	971036	970736	971036	970721	d	970721	969176	970721	969170	1545
GofDak_1024-768_new	18	1	25	<?xml version="1.0"?>\n<Clock xmlns:dt="urn:schemas-microsoft-com:datatypes"><Description dt:dt="string">E-Prime Primary Realtime Clock</Description><StartTime><Timestamp dt:dt="int">0</Timestamp><DateUtc dt:dt="string">2017-07-18T06:21:12Z</DateUtc></StartTime><FrequencyChanges><FrequencyChange><Frequency dt:dt="r8">3328124</Frequency><Timestamp dt:dt="r8">2917140724</Timestamp><Current dt:dt="r…	75.025	1876566	1873066	1876566	1873050	1	right	-1377158333	07-18-2017	08:21:12	06:21:12	female	40714	24512	-1	24496	43810	40722	-1	40714	288106	283295	-1	283283	13				2	6	11	phaseINVFAce	phaseXPface	9	NF106	974142	973842	974142	973829	l	973829	972056	973829	972050	1773
GofDak_1024-768_new	18	1	25	<?xml version="1.0"?>\n<Clock xmlns:dt="urn:schemas-microsoft-com:datatypes"><Description dt:dt="string">E-Prime Primary Realtime Clock</Description><StartTime><Timestamp dt:dt="int">0</Timestamp><DateUtc dt:dt="string">2017-07-18T06:21:12Z</DateUtc></StartTime><FrequencyChanges><FrequencyChange><Frequency dt:dt="r8">3328124</Frequency><Timestamp dt:dt="r8">2917140724</Timestamp><Current dt:dt="r…	75.025	1876566	1873066	1876566	1873050	1	right	-1377158333	07-18-2017	08:21:12	06:21:12	female	40714	24512	-1	24496	43810	40722	-1	40714	288106	283295	-1	283283	13				2	6	11	phaseINVFAce	phaseXPface	10	NF109	977487	977187	977487	977179	l	977179	975481	977179	975466	1698
GofDak_1024-768_new	18	1	25	<?xml version="1.0"?>\n<Clock xmlns:dt="urn:schemas-microsoft-com:datatypes"><Description dt:dt="string">E-Prime Primary Realtime Clock</Description><StartTime><Timestamp dt:dt="int">0</Timestamp><DateUtc dt:dt="string">2017-07-18T06:21:12Z</DateUtc></StartTime><FrequencyChanges><FrequencyChange><Frequency dt:dt="r8">3328124</Frequency><Timestamp dt:dt="r8">2917140724</Timestamp><Current dt:dt="r…	75.025	1876566	1873066	1876566	1873050	1	right	-1377158333	07-18-2017	08:21:12	06:21:12	female	40714	24512	-1	24496	43810	40722	-1	40714	288106	283295	-1	283283	13				2	6	11	phaseINVFAce	phaseXPface	11	NF27	980899	980599	980899	980596	d	980596	978800	980596	978794	1796
GofDak_1024-768_new	18	1	25	<?xml version="1.0"?>\n<Clock xmlns:dt="urn:schemas-microsoft-com:datatypes"><Description dt:dt="string">E-Prime Primary Realtime Clock</Description><StartTime><Timestamp dt:dt="int">0</Timestamp><DateUtc dt:dt="string">2017-07-18T06:21:12Z</DateUtc></StartTime><FrequencyChanges><FrequencyChange><Frequency dt:dt="r8">3328124</Frequency><Timestamp dt:dt="r8">2917140724</Timestamp><Current dt:dt="r…	75.025	1876566	1873066	1876566	1873050	1	right	-1377158333	07-18-2017	08:21:12	06:21:12	female	40714	24512	-1	24496	43810	40722	-1	40714	288106	283295	-1	283283	13				2	6	11	phaseINVFAce	phaseXPface	12	NF109	983845	983545	983845	983531	d	983531	981879	983531	981874	1652
GofDak_1024-768_new	18	1	25	<?xml version="1.0"?>\n<Clock xmlns:dt="urn:schemas-microsoft-com:datatypes"><Description dt:dt="string">E-Prime Primary Realtime Clock</Description><StartTime><Timestamp dt:dt="int">0</Timestamp><DateUtc dt:dt="string">2017-07-18T06:21:12Z</DateUtc></StartTime><FrequencyChanges><FrequencyChange><Frequency dt:dt="r8">3328124</Frequency><Timestamp dt:dt="r8">2917140724</Timestamp><Current dt:dt="r…	75.025	1876566	1873066	1876566	1873050	1	right	-1377158333	07-18-2017	08:21:12	06:21:12	female	40714	24512	-1	24496	43810	40722	-1	40714	288106	283295	-1	283283	13				2	6	11	phaseINVFAce	phaseXPface	13	NF109	986937	986637	986937	986626	l	986626	985051	986626	985042	1575
GofDak_1024-768_new	18	1	25	<?xml version="1.0"?>\n<Clock xmlns:dt="urn:schemas-microsoft-com:datatypes"><Description dt:dt="string">E-Prime Primary Realtime Clock</Description><StartTime><Timestamp dt:dt="int">0</Timestamp><DateUtc dt:dt="string">2017-07-18T06:21:12Z</DateUtc></StartTime><FrequencyChanges><FrequencyChange><Frequency dt:dt="r8">3328124</Frequency><Timestamp dt:dt="r8">2917140724</Timestamp><Current dt:dt="r…	75.025	1876566	1873066	1876566	1873050	1	right	-1377158333	07-18-2017	08:21:12	06:21:12	female	40714	24512	-1	24496	43810	40722	-1	40714	288106	283295	-1	283283	13				2	6	11	phaseINVFAce	phaseXPface	14	NF01	990283	989983	990283	989973	d	989973	988264	989973	988258	1709
GofDak_1024-768_new	18	1	25	<?xml version="1.0"?>\n<Clock xmlns:dt="urn:schemas-microsoft-com:datatypes"><Description dt:dt="string">E-Prime Primary Realtime Clock</Description><StartTime><Timestamp dt:dt="int">0</Timestamp><DateUtc dt:dt="string">2017-07-18T06:21:12Z</DateUtc></StartTime><FrequencyChanges><FrequencyChange><Frequency dt:dt="r8">3328124</Frequency><Timestamp dt:dt="r8">2917140724</Timestamp><Current dt:dt="r…	75.025	1876566	1873066	1876566	1873050	1	right	-1377158333	07-18-2017	08:21:12	06:21:12	female	40714	24512	-1	24496	43810	40722	-1	40714	288106	283295	-1	283283	13				2	6	11	phaseINVFAce	phaseXPface	15	NM03	993469	993169	993469	993161	l	993161	991383	993161	991370	1778
GofDak_1024-768_new	18	1	25	<?xml version="1.0"?>\n<Clock xmlns:dt="urn:schemas-microsoft-com:datatypes"><Description dt:dt="string">E-Prime Primary Realtime Clock</Description><StartTime><Timestamp dt:dt="int">0</Timestamp><DateUtc dt:dt="string">2017-07-18T06:21:12Z</DateUtc></StartTime><FrequencyChanges><FrequencyChange><Frequency dt:dt="r8">3328124</Frequency><Timestamp dt:dt="r8">2917140724</Timestamp><Current dt:dt="r…	75.025	1876566	1873066	1876566	1873050	1	right	-1377158333	07-18-2017	08:21:12	06:21:12	female	40714	24512	-1	24496	43810	40722	-1	40714	288106	283295	-1	283283	13				2	6	11	phaseINVFAce	phaseXPface	16	NF11	996827	996527	996827	996514	l	996514	994528	996514	994514	1986
GofDak_1024-768_new	18	1	25	<?xml version="1.0"?>\n<Clock xmlns:dt="urn:schemas-microsoft-com:datatypes"><Description dt:dt="string">E-Prime Primary Realtime Clock</Description><StartTime><Timestamp dt:dt="int">0</Timestamp><DateUtc dt:dt="string">2017-07-18T06:21:12Z</DateUtc></StartTime><FrequencyChanges><FrequencyChange><Frequency dt:dt="r8">3328124</Frequency><Timestamp dt:dt="r8">2917140724</Timestamp><Current dt:dt="r…	75.025	1876566	1873066	1876566	1873050	1	right	-1377158333	07-18-2017	08:21:12	06:21:12	female	40714	24512	-1	24496	43810	40722	-1	40714	288106	283295	-1	283283	13				2	6	11	phaseINVFAce	phaseXPface	17	NM04	1000173	999873	1000173	999868	d	999868	997927	999868	997922	1941
GofDak_1024-768_new	18	1	25	<?xml version="1.0"?>\n<Clock xmlns:dt="urn:schemas-microsoft-com:datatypes"><Description dt:dt="string">E-Prime Primary Realtime Clock</Description><StartTime><Timestamp dt:dt="int">0</Timestamp><DateUtc dt:dt="string">2017-07-18T06:21:12Z</DateUtc></StartTime><FrequencyChanges><FrequencyChange><Frequency dt:dt="r8">3328124</Frequency><Timestamp dt:dt="r8">2917140724</Timestamp><Current dt:dt="r…	75.025	1876566	1873066	1876566	1873050	1	right	-1377158333	07-18-2017	08:21:12	06:21:12	female	40714	24512	-1	24496	43810	40722	-1	40714	288106	283295	-1	283283	13				2	6	11	phaseINVFAce	phaseXPface	18	NF27	1003492	1003192	1003492	1003180	l	1003180	1001379	1003180	1001370	1801
GofDak_1024-768_new	18	1	25	<?xml version="1.0"?>\n<Clock xmlns:dt="urn:schemas-microsoft-com:datatypes"><Description dt:dt="string">E-Prime Primary Realtime Clock</Description><StartTime><Timestamp dt:dt="int">0</Timestamp><DateUtc dt:dt="string">2017-07-18T06:21:12Z</DateUtc></StartTime><FrequencyChanges><FrequencyChange><Frequency dt:dt="r8">3328124</Frequency><Timestamp dt:dt="r8">2917140724</Timestamp><Current dt:dt="r…	75.025	1876566	1873066	1876566	1873050	1	right	-1377158333	07-18-2017	08:21:12	06:21:12	female	40714	24512	-1	24496	43810	40722	-1	40714	288106	283295	-1	283283	13				2	6	11	phaseINVFAce	phaseXPface	19	NM13	1006544	1006244	1006544	1006236	l	1006236	1004552	1006236	1004546	1684
GofDak_1024-768_new	18	1	25	<?xml version="1.0"?>\n<Clock xmlns:dt="urn:schemas-microsoft-com:datatypes"><Description dt:dt="string">E-Prime Primary Realtime Clock</Description><StartTime><Timestamp dt:dt="int">0</Timestamp><DateUtc dt:dt="string">2017-07-18T06:21:12Z</DateUtc></StartTime><FrequencyChanges><FrequencyChange><Frequency dt:dt="r8">3328124</Frequency><Timestamp dt:dt="r8">2917140724</Timestamp><Current dt:dt="r…	75.025	1876566	1873066	1876566	1873050	1	right	-1377158333	07-18-2017	08:21:12	06:21:12	female	40714	24512	-1	24496	43810	40722	-1	40714	288106	283295	-1	283283	13				2	6	11	phaseINVFAce	phaseXPface	20	NM13	1009357	1009057	1009357	1009047	l	1009047	1007537	1009047	1007522	1510
GofDak_1024-768_new	18	1	25	<?xml version="1.0"?>\n<Clock xmlns:dt="urn:schemas-microsoft-com:datatypes"><Description dt:dt="string">E-Prime Primary Realtime Clock</Description><StartTime><Timestamp dt:dt="int">0</Timestamp><DateUtc dt:dt="string">2017-07-18T06:21:12Z</DateUtc></StartTime><FrequencyChanges><FrequencyChange><Frequency dt:dt="r8">3328124</Frequency><Timestamp dt:dt="r8">2917140724</Timestamp><Current dt:dt="r…	75.025	1876566	1873066	1876566	1873050	1	right	-1377158333	07-18-2017	08:21:12	06:21:12	female	40714	24512	-1	24496	43810	40722	-1	40714	288106	283295	-1	283283	14				1	6	12	phaseUPFAce	phaseXPface	1	NF105	1012609	1012309	1012609	1012305	l	1012305	1010336	1012305	1010330	1969
GofDak_1024-768_new	18	1	25	<?xml version="1.0"?>\n<Clock xmlns:dt="urn:schemas-microsoft-com:datatypes"><Description dt:dt="string">E-Prime Primary Realtime Clock</Description><StartTime><Timestamp dt:dt="int">0</Timestamp><DateUtc dt:dt="string">2017-07-18T06:21:12Z</DateUtc></StartTime><FrequencyChanges><FrequencyChange><Frequency dt:dt="r8">3328124</Frequency><Timestamp dt:dt="r8">2917140724</Timestamp><Current dt:dt="r…	75.025	1876566	1873066	1876566	1873050	1	right	-1377158333	07-18-2017	08:21:12	06:21:12	female	40714	24512	-1	24496	43810	40722	-1	40714	288106	283295	-1	283283	14				1	6	12	phaseUPFAce	phaseXPface	2	NF105	1015808	1015508	1015808	1015500	d	1015500	1013682	1015500	1013674	1818
GofDak_1024-768_new	18	1	25	<?xml version="1.0"?>\n<Clock xmlns:dt="urn:schemas-microsoft-com:datatypes"><Description dt:dt="string">E-Prime Primary Realtime Clock</Description><StartTime><Timestamp dt:dt="int">0</Timestamp><DateUtc dt:dt="string">2017-07-18T06:21:12Z</DateUtc></StartTime><FrequencyChanges><FrequencyChange><Frequency dt:dt="r8">3328124</Frequency><Timestamp dt:dt="r8">2917140724</Timestamp><Current dt:dt="r…	75.025	1876566	1873066	1876566	1873050	1	right	-1377158333	07-18-2017	08:21:12	06:21:12	female	40714	24512	-1	24496	43810	40722	-1	40714	288106	283295	-1	283283	14				1	6	12	phaseUPFAce	phaseXPface	3	NM03	1018954	1018654	1018954	1018639	l	1018639	1016774	1018639	1016762	1865
GofDak_1024-768_new	18	1	25	<?xml version="1.0"?>\n<Clock xmlns:dt="urn:schemas-microsoft-com:datatypes"><Description dt:dt="string">E-Prime Primary Realtime Clock</Description><StartTime><Timestamp dt:dt="int">0</Timestamp><DateUtc dt:dt="string">2017-07-18T06:21:12Z</DateUtc></StartTime><FrequencyChanges><FrequencyChange><Frequency dt:dt="r8">3328124</Frequency><Timestamp dt:dt="r8">2917140724</Timestamp><Current dt:dt="r…	75.025	1876566	1873066	1876566	1873050	1	right	-1377158333	07-18-2017	08:21:12	06:21:12	female	40714	24512	-1	24496	43810	40722	-1	40714	288106	283295	-1	283283	14				1	6	12	phaseUPFAce	phaseXPface	4	NF109	1022099	1021799	1022099	1021786	l	1021786	1019946	1021786	1019930	1840
GofDak_1024-768_new	18	1	25	<?xml version="1.0"?>\n<Clock xmlns:dt="urn:schemas-microsoft-com:datatypes"><Description dt:dt="string">E-Prime Primary Realtime Clock</Description><StartTime><Timestamp dt:dt="int">0</Timestamp><DateUtc dt:dt="string">2017-07-18T06:21:12Z</DateUtc></StartTime><FrequencyChanges><FrequencyChange><Frequency dt:dt="r8">3328124</Frequency><Timestamp dt:dt="r8">2917140724</Timestamp><Current dt:dt="r…	75.025	1876566	1873066	1876566	1873050	1	right	-1377158333	07-18-2017	08:21:12	06:21:12	female	40714	24512	-1	24496	43810	40722	-1	40714	288106	283295	-1	283283	14				1	6	12	phaseUPFAce	phaseXPface	5	NM03	1025365	1025065	1025365	1025049	l	1025049	1023145	1025049	1023138	1904
GofDak_1024-768_new	18	1	25	<?xml version="1.0"?>\n<Clock xmlns:dt="urn:schemas-microsoft-com:datatypes"><Description dt:dt="string">E-Prime Primary Realtime Clock</Description><StartTime><Timestamp dt:dt="int">0</Timestamp><DateUtc dt:dt="string">2017-07-18T06:21:12Z</DateUtc></StartTime><FrequencyChanges><FrequencyChange><Frequency dt:dt="r8">3328124</Frequency><Timestamp dt:dt="r8">2917140724</Timestamp><Current dt:dt="r…	75.025	1876566	1873066	1876566	1873050	1	right	-1377158333	07-18-2017	08:21:12	06:21:12	female	40714	24512	-1	24496	43810	40722	-1	40714	288106	283295	-1	283283	14				1	6	12	phaseUPFAce	phaseXPface	6	NF11	1028297	1027997	1028297	1027987	l	1027987	1026304	1027987	1026290	1683
GofDak_1024-768_new	18	1	25	<?xml version="1.0"?>\n<Clock xmlns:dt="urn:schemas-microsoft-com:datatypes"><Description dt:dt="string">E-Prime Primary Realtime Clock</Description><StartTime><Timestamp dt:dt="int">0</Timestamp><DateUtc dt:dt="string">2017-07-18T06:21:12Z</DateUtc></StartTime><FrequencyChanges><FrequencyChange><Frequency dt:dt="r8">3328124</Frequency><Timestamp dt:dt="r8">2917140724</Timestamp><Current dt:dt="r…	75.025	1876566	1873066	1876566	1873050	1	right	-1377158333	07-18-2017	08:21:12	06:21:12	female	40714	24512	-1	24496	43810	40722	-1	40714	288106	283295	-1	283283	14				1	6	12	phaseUPFAce	phaseXPface	7	NF105	1031563	1031263	1031563	1031253	l	1031253	1029290	1031253	1029282	1963
GofDak_1024-768_new	18	1	25	<?xml version="1.0"?>\n<Clock xmlns:dt="urn:schemas-microsoft-com:datatypes"><Description dt:dt="string">E-Prime Primary Realtime Clock</Description><StartTime><Timestamp dt:dt="int">0</Timestamp><DateUtc dt:dt="string">2017-07-18T06:21:12Z</DateUtc></StartTime><FrequencyChanges><FrequencyChange><Frequency dt:dt="r8">3328124</Frequency><Timestamp dt:dt="r8">2917140724</Timestamp><Current dt:dt="r…	75.025	1876566	1873066	1876566	1873050	1	right	-1377158333	07-18-2017	08:21:12	06:21:12	female	40714	24512	-1	24496	43810	40722	-1	40714	288106	283295	-1	283283	14				1	6	12	phaseUPFAce	phaseXPface	8	NF27	1034748	1034448	1034748	1034445	d	1034445	1032462	1034445	1032450	1983
GofDak_1024-768_new	18	1	25	<?xml version="1.0"?>\n<Clock xmlns:dt="urn:schemas-microsoft-com:datatypes"><Description dt:dt="string">E-Prime Primary Realtime Clock</Description><StartTime><Timestamp dt:dt="int">0</Timestamp><DateUtc dt:dt="string">2017-07-18T06:21:12Z</DateUtc></StartTime><FrequencyChanges><FrequencyChange><Frequency dt:dt="r8">3328124</Frequency><Timestamp dt:dt="r8">2917140724</Timestamp><Current dt:dt="r…	75.025	1876566	1873066	1876566	1873050	1	right	-1377158333	07-18-2017	08:21:12	06:21:12	female	40714	24512	-1	24496	43810	40722	-1	40714	288106	283295	-1	283283	14				1	6	12	phaseUPFAce	phaseXPface	9	NM04	1037961	1037661	1037961	1037655	l	1037655	1035861	1037655	1035850	1794
GofDak_1024-768_new	18	1	25	<?xml version="1.0"?>\n<Clock xmlns:dt="urn:schemas-microsoft-com:datatypes"><Description dt:dt="string">E-Prime Primary Realtime Clock</Description><StartTime><Timestamp dt:dt="int">0</Timestamp><DateUtc dt:dt="string">2017-07-18T06:21:12Z</DateUtc></StartTime><FrequencyChanges><FrequencyChange><Frequency dt:dt="r8">3328124</Frequency><Timestamp dt:dt="r8">2917140724</Timestamp><Current dt:dt="r…	75.025	1876566	1873066	1876566	1873050	1	right	-1377158333	07-18-2017	08:21:12	06:21:12	female	40714	24512	-1	24496	43810	40722	-1	40714	288106	283295	-1	283283	14				1	6	12	phaseUPFAce	phaseXPface	10	NF06	1040946	1040646	1040946	1040632	d	1040632	1039007	1040632	1038994	1625
GofDak_1024-768_new	18	1	25	<?xml version="1.0"?>\n<Clock xmlns:dt="urn:schemas-microsoft-com:datatypes"><Description dt:dt="string">E-Prime Primary Realtime Clock</Description><StartTime><Timestamp dt:dt="int">0</Timestamp><DateUtc dt:dt="string">2017-07-18T06:21:12Z</DateUtc></StartTime><FrequencyChanges><FrequencyChange><Frequency dt:dt="r8">3328124</Frequency><Timestamp dt:dt="r8">2917140724</Timestamp><Current dt:dt="r…	75.025	1876566	1873066	1876566	1873050	1	right	-1377158333	07-18-2017	08:21:12	06:21:12	female	40714	24512	-1	24496	43810	40722	-1	40714	288106	283295	-1	283283	14				1	6	12	phaseUPFAce	phaseXPface	11	NF04	1043759	1043459	1043759	1043447	d	1043447	1041939	1043447	1041930	1508
GofDak_1024-768_new	18	1	25	<?xml version="1.0"?>\n<Clock xmlns:dt="urn:schemas-microsoft-com:datatypes"><Description dt:dt="string">E-Prime Primary Realtime Clock</Description><StartTime><Timestamp dt:dt="int">0</Timestamp><DateUtc dt:dt="string">2017-07-18T06:21:12Z</DateUtc></StartTime><FrequencyChanges><FrequencyChange><Frequency dt:dt="r8">3328124</Frequency><Timestamp dt:dt="r8">2917140724</Timestamp><Current dt:dt="r…	75.025	1876566	1873066	1876566	1873050	1	right	-1377158333	07-18-2017	08:21:12	06:21:12	female	40714	24512	-1	24496	43810	40722	-1	40714	288106	283295	-1	283283	14				1	6	12	phaseUPFAce	phaseXPface	12	NF105	1046731	1046431	1046731	1046423	l	1046423	1044698	1046423	1044690	1725
GofDak_1024-768_new	18	1	25	<?xml version="1.0"?>\n<Clock xmlns:dt="urn:schemas-microsoft-com:datatypes"><Description dt:dt="string">E-Prime Primary Realtime Clock</Description><StartTime><Timestamp dt:dt="int">0</Timestamp><DateUtc dt:dt="string">2017-07-18T06:21:12Z</DateUtc></StartTime><FrequencyChanges><FrequencyChange><Frequency dt:dt="r8">3328124</Frequency><Timestamp dt:dt="r8">2917140724</Timestamp><Current dt:dt="r…	75.025	1876566	1873066	1876566	1873050	1	right	-1377158333	07-18-2017	08:21:12	06:21:12	female	40714	24512	-1	24496	43810	40722	-1	40714	288106	283295	-1	283283	14				1	6	12	phaseUPFAce	phaseXPface	13	NM08	1050117	1049817	1050117	1049801	l	1049801	1047871	1049801	1047866	1930
GofDak_1024-768_new	18	1	25	<?xml version="1.0"?>\n<Clock xmlns:dt="urn:schemas-microsoft-com:datatypes"><Description dt:dt="string">E-Prime Primary Realtime Clock</Description><StartTime><Timestamp dt:dt="int">0</Timestamp><DateUtc dt:dt="string">2017-07-18T06:21:12Z</DateUtc></StartTime><FrequencyChanges><FrequencyChange><Frequency dt:dt="r8">3328124</Frequency><Timestamp dt:dt="r8">2917140724</Timestamp><Current dt:dt="r…	75.025	1876566	1873066	1876566	1873050	1	right	-1377158333	07-18-2017	08:21:12	06:21:12	female	40714	24512	-1	24496	43810	40722	-1	40714	288106	283295	-1	283283	14				1	6	12	phaseUPFAce	phaseXPface	14	NF02	1053356	1053056	1053356	1053040	l	1053040	1051123	1053040	1051114	1917
GofDak_1024-768_new	18	1	25	<?xml version="1.0"?>\n<Clock xmlns:dt="urn:schemas-microsoft-com:datatypes"><Description dt:dt="string">E-Prime Primary Realtime Clock</Description><StartTime><Timestamp dt:dt="int">0</Timestamp><DateUtc dt:dt="string">2017-07-18T06:21:12Z</DateUtc></StartTime><FrequencyChanges><FrequencyChange><Frequency dt:dt="r8">3328124</Frequency><Timestamp dt:dt="r8">2917140724</Timestamp><Current dt:dt="r…	75.025	1876566	1873066	1876566	1873050	1	right	-1377158333	07-18-2017	08:21:12	06:21:12	female	40714	24512	-1	24496	43810	40722	-1	40714	288106	283295	-1	283283	14				1	6	12	phaseUPFAce	phaseXPface	15	NM101	1056555	1056255	1056555	1056239	l	1056239	1054602	1056239	1054586	1637
GofDak_1024-768_new	18	1	25	<?xml version="1.0"?>\n<Clock xmlns:dt="urn:schemas-microsoft-com:datatypes"><Description dt:dt="string">E-Prime Primary Realtime Clock</Description><StartTime><Timestamp dt:dt="int">0</Timestamp><DateUtc dt:dt="string">2017-07-18T06:21:12Z</DateUtc></StartTime><FrequencyChanges><FrequencyChange><Frequency dt:dt="r8">3328124</Frequency><Timestamp dt:dt="r8">2917140724</Timestamp><Current dt:dt="r…	75.025	1876566	1873066	1876566	1873050	1	right	-1377158333	07-18-2017	08:21:12	06:21:12	female	40714	24512	-1	24496	43810	40722	-1	40714	288106	283295	-1	283283	14				1	6	12	phaseUPFAce	phaseXPface	16	NM101	1059620	1059320	1059620	1059308	d	1059308	1057521	1059308	1057514	1787
GofDak_1024-768_new	18	1	25	<?xml version="1.0"?>\n<Clock xmlns:dt="urn:schemas-microsoft-com:datatypes"><Description dt:dt="string">E-Prime Primary Realtime Clock</Description><StartTime><Timestamp dt:dt="int">0</Timestamp><DateUtc dt:dt="string">2017-07-18T06:21:12Z</DateUtc></StartTime><FrequencyChanges><FrequencyChange><Frequency dt:dt="r8">3328124</Frequency><Timestamp dt:dt="r8">2917140724</Timestamp><Current dt:dt="r…	75.025	1876566	1873066	1876566	1873050	1	right	-1377158333	07-18-2017	08:21:12	06:21:12	female	40714	24512	-1	24496	43810	40722	-1	40714	288106	283295	-1	283283	14				1	6	12	phaseUPFAce	phaseXPface	17	NM09	1062539	1062239	1062539	1062232	l	1062232	1060680	1062232	1060674	1552
GofDak_1024-768_new	18	1	25	<?xml version="1.0"?>\n<Clock xmlns:dt="urn:schemas-microsoft-com:datatypes"><Description dt:dt="string">E-Prime Primary Realtime Clock</Description><StartTime><Timestamp dt:dt="int">0</Timestamp><DateUtc dt:dt="string">2017-07-18T06:21:12Z</DateUtc></StartTime><FrequencyChanges><FrequencyChange><Frequency dt:dt="r8">3328124</Frequency><Timestamp dt:dt="r8">2917140724</Timestamp><Current dt:dt="r…	75.025	1876566	1873066	1876566	1873050	1	right	-1377158333	07-18-2017	08:21:12	06:21:12	female	40714	24512	-1	24496	43810	40722	-1	40714	288106	283295	-1	283283	14				1	6	12	phaseUPFAce	phaseXPface	18	NM05	1065485	1065185	1065485	1065180	d	1065180	1063545	1065180	1063538	1635
GofDak_1024-768_new	18	1	25	<?xml version="1.0"?>\n<Clock xmlns:dt="urn:schemas-microsoft-com:datatypes"><Description dt:dt="string">E-Prime Primary Realtime Clock</Description><StartTime><Timestamp dt:dt="int">0</Timestamp><DateUtc dt:dt="string">2017-07-18T06:21:12Z</DateUtc></StartTime><FrequencyChanges><FrequencyChange><Frequency dt:dt="r8">3328124</Frequency><Timestamp dt:dt="r8">2917140724</Timestamp><Current dt:dt="r…	75.025	1876566	1873066	1876566	1873050	1	right	-1377158333	07-18-2017	08:21:12	06:21:12	female	40714	24512	-1	24496	43810	40722	-1	40714	288106	283295	-1	283283	14				1	6	12	phaseUPFAce	phaseXPface	19	NF105	1068671	1068371	1068671	1068366	d	1068366	1066478	1068366	1066466	1888
GofDak_1024-768_new	18	1	25	<?xml version="1.0"?>\n<Clock xmlns:dt="urn:schemas-microsoft-com:datatypes"><Description dt:dt="string">E-Prime Primary Realtime Clock</Description><StartTime><Timestamp dt:dt="int">0</Timestamp><DateUtc dt:dt="string">2017-07-18T06:21:12Z</DateUtc></StartTime><FrequencyChanges><FrequencyChange><Frequency dt:dt="r8">3328124</Frequency><Timestamp dt:dt="r8">2917140724</Timestamp><Current dt:dt="r…	75.025	1876566	1873066	1876566	1873050	1	right	-1377158333	07-18-2017	08:21:12	06:21:12	female	40714	24512	-1	24496	43810	40722	-1	40714	288106	283295	-1	283283	14				1	6	12	phaseUPFAce	phaseXPface	20	NM02	1071803	1071503	1071803	1071492	d	1071492	1069743	1071492	1069738	1749
GofDak_1024-768_new	18	1	25	<?xml version="1.0"?>\n<Clock xmlns:dt="urn:schemas-microsoft-com:datatypes"><Description dt:dt="string">E-Prime Primary Realtime Clock</Description><StartTime><Timestamp dt:dt="int">0</Timestamp><DateUtc dt:dt="string">2017-07-18T06:21:12Z</DateUtc></StartTime><FrequencyChanges><FrequencyChange><Frequency dt:dt="r8">3328124</Frequency><Timestamp dt:dt="r8">2917140724</Timestamp><Current dt:dt="r…	75.025	1876566	1873066	1876566	1873050	1	right	-1377158333	07-18-2017	08:21:12	06:21:12	female	40714	24512	-1	24496	43810	40722	-1	40714	288106	283295	-1	283283	15				2	7	13	phaseINVFAce	phaseXPface	1	NF02	1079027	1078727	1079027	1078712	l	1078712	1077194	1078712	1077181	1518
GofDak_1024-768_new	18	1	25	<?xml version="1.0"?>\n<Clock xmlns:dt="urn:schemas-microsoft-com:datatypes"><Description dt:dt="string">E-Prime Primary Realtime Clock</Description><StartTime><Timestamp dt:dt="int">0</Timestamp><DateUtc dt:dt="string">2017-07-18T06:21:12Z</DateUtc></StartTime><FrequencyChanges><FrequencyChange><Frequency dt:dt="r8">3328124</Frequency><Timestamp dt:dt="r8">2917140724</Timestamp><Current dt:dt="r…	75.025	1876566	1873066	1876566	1873050	1	right	-1377158333	07-18-2017	08:21:12	06:21:12	female	40714	24512	-1	24496	43810	40722	-1	40714	288106	283295	-1	283283	15				2	7	13	phaseINVFAce	phaseXPface	2	NF109	1082053	1081753	1082053	1081749	d	1081749	1080153	1081749	1080138	1596
GofDak_1024-768_new	18	1	25	<?xml version="1.0"?>\n<Clock xmlns:dt="urn:schemas-microsoft-com:datatypes"><Description dt:dt="string">E-Prime Primary Realtime Clock</Description><StartTime><Timestamp dt:dt="int">0</Timestamp><DateUtc dt:dt="string">2017-07-18T06:21:12Z</DateUtc></StartTime><FrequencyChanges><FrequencyChange><Frequency dt:dt="r8">3328124</Frequency><Timestamp dt:dt="r8">2917140724</Timestamp><Current dt:dt="r…	75.025	1876566	1873066	1876566	1873050	1	right	-1377158333	07-18-2017	08:21:12	06:21:12	female	40714	24512	-1	24496	43810	40722	-1	40714	288106	283295	-1	283283	15				2	7	13	phaseINVFAce	phaseXPface	3	NF105	1085225	1084925	1085225	1084922	d	1084922	1083352	1084922	1083338	1570
GofDak_1024-768_new	18	1	25	<?xml version="1.0"?>\n<Clock xmlns:dt="urn:schemas-microsoft-com:datatypes"><Description dt:dt="string">E-Prime Primary Realtime Clock</Description><StartTime><Timestamp dt:dt="int">0</Timestamp><DateUtc dt:dt="string">2017-07-18T06:21:12Z</DateUtc></StartTime><FrequencyChanges><FrequencyChange><Frequency dt:dt="r8">3328124</Frequency><Timestamp dt:dt="r8">2917140724</Timestamp><Current dt:dt="r…	75.025	1876566	1873066	1876566	1873050	1	right	-1377158333	07-18-2017	08:21:12	06:21:12	female	40714	24512	-1	24496	43810	40722	-1	40714	288106	283295	-1	283283	15				2	7	13	phaseINVFAce	phaseXPface	4	NF04	1088331	1088031	1088331	1088019	d	1088019	1086298	1088019	1086282	1721
GofDak_1024-768_new	18	1	25	<?xml version="1.0"?>\n<Clock xmlns:dt="urn:schemas-microsoft-com:datatypes"><Description dt:dt="string">E-Prime Primary Realtime Clock</Description><StartTime><Timestamp dt:dt="int">0</Timestamp><DateUtc dt:dt="string">2017-07-18T06:21:12Z</DateUtc></StartTime><FrequencyChanges><FrequencyChange><Frequency dt:dt="r8">3328124</Frequency><Timestamp dt:dt="r8">2917140724</Timestamp><Current dt:dt="r…	75.025	1876566	1873066	1876566	1873050	1	right	-1377158333	07-18-2017	08:21:12	06:21:12	female	40714	24512	-1	24496	43810	40722	-1	40714	288106	283295	-1	283283	15				2	7	13	phaseINVFAce	phaseXPface	5	NF01	1091623	1091323	1091623	1091311	l	1091311	1089444	1091311	1089426	1867
GofDak_1024-768_new	18	1	25	<?xml version="1.0"?>\n<Clock xmlns:dt="urn:schemas-microsoft-com:datatypes"><Description dt:dt="string">E-Prime Primary Realtime Clock</Description><StartTime><Timestamp dt:dt="int">0</Timestamp><DateUtc dt:dt="string">2017-07-18T06:21:12Z</DateUtc></StartTime><FrequencyChanges><FrequencyChange><Frequency dt:dt="r8">3328124</Frequency><Timestamp dt:dt="r8">2917140724</Timestamp><Current dt:dt="r…	75.025	1876566	1873066	1876566	1873050	1	right	-1377158333	07-18-2017	08:21:12	06:21:12	female	40714	24512	-1	24496	43810	40722	-1	40714	288106	283295	-1	283283	15				2	7	13	phaseINVFAce	phaseXPface	6	NM02	1095022	1094722	1095022	1094712	l	1094712	1093042	1094712	1093026	1670
GofDak_1024-768_new	18	1	25	<?xml version="1.0"?>\n<Clock xmlns:dt="urn:schemas-microsoft-com:datatypes"><Description dt:dt="string">E-Prime Primary Realtime Clock</Description><StartTime><Timestamp dt:dt="int">0</Timestamp><DateUtc dt:dt="string">2017-07-18T06:21:12Z</DateUtc></StartTime><FrequencyChanges><FrequencyChange><Frequency dt:dt="r8">3328124</Frequency><Timestamp dt:dt="r8">2917140724</Timestamp><Current dt:dt="r…	75.025	1876566	1873066	1876566	1873050	1	right	-1377158333	07-18-2017	08:21:12	06:21:12	female	40714	24512	-1	24496	43810	40722	-1	40714	288106	283295	-1	283283	15				2	7	13	phaseINVFAce	phaseXPface	7	NM101	1098341	1098041	1098341	1098025	d	1098025	1096028	1098025	1096018	1997
GofDak_1024-768_new	18	1	25	<?xml version="1.0"?>\n<Clock xmlns:dt="urn:schemas-microsoft-com:datatypes"><Description dt:dt="string">E-Prime Primary Realtime Clock</Description><StartTime><Timestamp dt:dt="int">0</Timestamp><DateUtc dt:dt="string">2017-07-18T06:21:12Z</DateUtc></StartTime><FrequencyChanges><FrequencyChange><Frequency dt:dt="r8">3328124</Frequency><Timestamp dt:dt="r8">2917140724</Timestamp><Current dt:dt="r…	75.025	1876566	1873066	1876566	1873050	1	right	-1377158333	07-18-2017	08:21:12	06:21:12	female	40714	24512	-1	24496	43810	40722	-1	40714	288106	283295	-1	283283	15				2	7	13	phaseINVFAce	phaseXPface	8	NF11	1101193	1100893	1101193	1100890	l	1100890	1099360	1100890	1099354	1530
GofDak_1024-768_new	18	1	25	<?xml version="1.0"?>\n<Clock xmlns:dt="urn:schemas-microsoft-com:datatypes"><Description dt:dt="string">E-Prime Primary Realtime Clock</Description><StartTime><Timestamp dt:dt="int">0</Timestamp><DateUtc dt:dt="string">2017-07-18T06:21:12Z</DateUtc></StartTime><FrequencyChanges><FrequencyChange><Frequency dt:dt="r8">3328124</Frequency><Timestamp dt:dt="r8">2917140724</Timestamp><Current dt:dt="r…	75.025	1876566	1873066	1876566	1873050	1	right	-1377158333	07-18-2017	08:21:12	06:21:12	female	40714	24512	-1	24496	43810	40722	-1	40714	288106	283295	-1	283283	15				2	7	13	phaseINVFAce	phaseXPface	9	NM10	1104365	1104065	1104365	1104052	l	1104052	1102159	1104052	1102154	1893
GofDak_1024-768_new	18	1	25	<?xml version="1.0"?>\n<Clock xmlns:dt="urn:schemas-microsoft-com:datatypes"><Description dt:dt="string">E-Prime Primary Realtime Clock</Description><StartTime><Timestamp dt:dt="int">0</Timestamp><DateUtc dt:dt="string">2017-07-18T06:21:12Z</DateUtc></StartTime><FrequencyChanges><FrequencyChange><Frequency dt:dt="r8">3328124</Frequency><Timestamp dt:dt="r8">2917140724</Timestamp><Current dt:dt="r…	75.025	1876566	1873066	1876566	1873050	1	right	-1377158333	07-18-2017	08:21:12	06:21:12	female	40714	24512	-1	24496	43810	40722	-1	40714	288106	283295	-1	283283	15				2	7	13	phaseINVFAce	phaseXPface	10	NM02	1107418	1107118	1107418	1107115	d	1107115	1105425	1107115	1105410	1690
GofDak_1024-768_new	18	1	25	<?xml version="1.0"?>\n<Clock xmlns:dt="urn:schemas-microsoft-com:datatypes"><Description dt:dt="string">E-Prime Primary Realtime Clock</Description><StartTime><Timestamp dt:dt="int">0</Timestamp><DateUtc dt:dt="string">2017-07-18T06:21:12Z</DateUtc></StartTime><FrequencyChanges><FrequencyChange><Frequency dt:dt="r8">3328124</Frequency><Timestamp dt:dt="r8">2917140724</Timestamp><Current dt:dt="r…	75.025	1876566	1873066	1876566	1873050	1	right	-1377158333	07-18-2017	08:21:12	06:21:12	female	40714	24512	-1	24496	43810	40722	-1	40714	288106	283295	-1	283283	15				2	7	13	phaseINVFAce	phaseXPface	11	NM09	1110683	1110383	1110683	1110370	l	1110370	1108491	1110370	1108474	1879
GofDak_1024-768_new	18	1	25	<?xml version="1.0"?>\n<Clock xmlns:dt="urn:schemas-microsoft-com:datatypes"><Description dt:dt="string">E-Prime Primary Realtime Clock</Description><StartTime><Timestamp dt:dt="int">0</Timestamp><DateUtc dt:dt="string">2017-07-18T06:21:12Z</DateUtc></StartTime><FrequencyChanges><FrequencyChange><Frequency dt:dt="r8">3328124</Frequency><Timestamp dt:dt="r8">2917140724</Timestamp><Current dt:dt="r…	75.025	1876566	1873066	1876566	1873050	1	right	-1377158333	07-18-2017	08:21:12	06:21:12	female	40714	24512	-1	24496	43810	40722	-1	40714	288106	283295	-1	283283	15				2	7	13	phaseINVFAce	phaseXPface	12	NF11	1113376	1113076	1113376	1113070	l	1113070	1111570	1113070	1111554	1500
GofDak_1024-768_new	18	1	25	<?xml version="1.0"?>\n<Clock xmlns:dt="urn:schemas-microsoft-com:datatypes"><Description dt:dt="string">E-Prime Primary Realtime Clock</Description><StartTime><Timestamp dt:dt="int">0</Timestamp><DateUtc dt:dt="string">2017-07-18T06:21:12Z</DateUtc></StartTime><FrequencyChanges><FrequencyChange><Frequency dt:dt="r8">3328124</Frequency><Timestamp dt:dt="r8">2917140724</Timestamp><Current dt:dt="r…	75.025	1876566	1873066	1876566	1873050	1	right	-1377158333	07-18-2017	08:21:12	06:21:12	female	40714	24512	-1	24496	43810	40722	-1	40714	288106	283295	-1	283283	15				2	7	13	phaseINVFAce	phaseXPface	13	NF11	1116388	1116088	1116388	1116085	l	1116085	1114542	1116085	1114530	1543
GofDak_1024-768_new	18	1	25	<?xml version="1.0"?>\n<Clock xmlns:dt="urn:schemas-microsoft-com:datatypes"><Description dt:dt="string">E-Prime Primary Realtime Clock</Description><StartTime><Timestamp dt:dt="int">0</Timestamp><DateUtc dt:dt="string">2017-07-18T06:21:12Z</DateUtc></StartTime><FrequencyChanges><FrequencyChange><Frequency dt:dt="r8">3328124</Frequency><Timestamp dt:dt="r8">2917140724</Timestamp><Current dt:dt="r…	75.025	1876566	1873066	1876566	1873050	1	right	-1377158333	07-18-2017	08:21:12	06:21:12	female	40714	24512	-1	24496	43810	40722	-1	40714	288106	283295	-1	283283	15				2	7	13	phaseINVFAce	phaseXPface	14	NF06	1119787	1119487	1119787	1119484	d	1119484	1117674	1119484	1117658	1810
GofDak_1024-768_new	18	1	25	<?xml version="1.0"?>\n<Clock xmlns:dt="urn:schemas-microsoft-com:datatypes"><Description dt:dt="string">E-Prime Primary Realtime Clock</Description><StartTime><Timestamp dt:dt="int">0</Timestamp><DateUtc dt:dt="string">2017-07-18T06:21:12Z</DateUtc></StartTime><FrequencyChanges><FrequencyChange><Frequency dt:dt="r8">3328124</Frequency><Timestamp dt:dt="r8">2917140724</Timestamp><Current dt:dt="r…	75.025	1876566	1873066	1876566	1873050	1	right	-1377158333	07-18-2017	08:21:12	06:21:12	female	40714	24512	-1	24496	43810	40722	-1	40714	288106	283295	-1	283283	15				2	7	13	phaseINVFAce	phaseXPface	15	NF109	1122773	1122473	1122773	1122464	l	1122464	1120780	1122464	1120770	1684
GofDak_1024-768_new	18	1	25	<?xml version="1.0"?>\n<Clock xmlns:dt="urn:schemas-microsoft-com:datatypes"><Description dt:dt="string">E-Prime Primary Realtime Clock</Description><StartTime><Timestamp dt:dt="int">0</Timestamp><DateUtc dt:dt="string">2017-07-18T06:21:12Z</DateUtc></StartTime><FrequencyChanges><FrequencyChange><Frequency dt:dt="r8">3328124</Frequency><Timestamp dt:dt="r8">2917140724</Timestamp><Current dt:dt="r…	75.025	1876566	1873066	1876566	1873050	1	right	-1377158333	07-18-2017	08:21:12	06:21:12	female	40714	24512	-1	24496	43810	40722	-1	40714	288106	283295	-1	283283	15				2	7	13	phaseINVFAce	phaseXPface	16	NF09	1126238	1125938	1126238	1125923	l	1125923	1124126	1125923	1124114	1797
GofDak_1024-768_new	18	1	25	<?xml version="1.0"?>\n<Clock xmlns:dt="urn:schemas-microsoft-com:datatypes"><Description dt:dt="string">E-Prime Primary Realtime Clock</Description><StartTime><Timestamp dt:dt="int">0</Timestamp><DateUtc dt:dt="string">2017-07-18T06:21:12Z</DateUtc></StartTime><FrequencyChanges><FrequencyChange><Frequency dt:dt="r8">3328124</Frequency><Timestamp dt:dt="r8">2917140724</Timestamp><Current dt:dt="r…	75.025	1876566	1873066	1876566	1873050	1	right	-1377158333	07-18-2017	08:21:12	06:21:12	female	40714	24512	-1	24496	43810	40722	-1	40714	288106	283295	-1	283283	15				2	7	13	phaseINVFAce	phaseXPface	17	NF11	1129584	1129284	1129584	1129277	l	1129277	1127484	1129277	1127474	1793
GofDak_1024-768_new	18	1	25	<?xml version="1.0"?>\n<Clock xmlns:dt="urn:schemas-microsoft-com:datatypes"><Description dt:dt="string">E-Prime Primary Realtime Clock</Description><StartTime><Timestamp dt:dt="int">0</Timestamp><DateUtc dt:dt="string">2017-07-18T06:21:12Z</DateUtc></StartTime><FrequencyChanges><FrequencyChange><Frequency dt:dt="r8">3328124</Frequency><Timestamp dt:dt="r8">2917140724</Timestamp><Current dt:dt="r…	75.025	1876566	1873066	1876566	1873050	1	right	-1377158333	07-18-2017	08:21:12	06:21:12	female	40714	24512	-1	24496	43810	40722	-1	40714	288106	283295	-1	283283	15				2	7	13	phaseINVFAce	phaseXPface	18	NF27	1132756	1132456	1132756	1132451	d	1132451	1130657	1132451	1130642	1794
GofDak_1024-768_new	18	1	25	<?xml version="1.0"?>\n<Clock xmlns:dt="urn:schemas-microsoft-com:datatypes"><Description dt:dt="string">E-Prime Primary Realtime Clock</Description><StartTime><Timestamp dt:dt="int">0</Timestamp><DateUtc dt:dt="string">2017-07-18T06:21:12Z</DateUtc></StartTime><FrequencyChanges><FrequencyChange><Frequency dt:dt="r8">3328124</Frequency><Timestamp dt:dt="r8">2917140724</Timestamp><Current dt:dt="r…	75.025	1876566	1873066	1876566	1873050	1	right	-1377158333	07-18-2017	08:21:12	06:21:12	female	40714	24512	-1	24496	43810	40722	-1	40714	288106	283295	-1	283283	15				2	7	13	phaseINVFAce	phaseXPface	19	NM101	1136022	1135722	1136022	1135714	d	1135714	1133749	1135714	1133738	1965
GofDak_1024-768_new	18	1	25	<?xml version="1.0"?>\n<Clock xmlns:dt="urn:schemas-microsoft-com:datatypes"><Description dt:dt="string">E-Prime Primary Realtime Clock</Description><StartTime><Timestamp dt:dt="int">0</Timestamp><DateUtc dt:dt="string">2017-07-18T06:21:12Z</DateUtc></StartTime><FrequencyChanges><FrequencyChange><Frequency dt:dt="r8">3328124</Frequency><Timestamp dt:dt="r8">2917140724</Timestamp><Current dt:dt="r…	75.025	1876566	1873066	1876566	1873050	1	right	-1377158333	07-18-2017	08:21:12	06:21:12	female	40714	24512	-1	24496	43810	40722	-1	40714	288106	283295	-1	283283	15				2	7	13	phaseINVFAce	phaseXPface	20	NF09	1139167	1138867	1139167	1138862	l	1138862	1137135	1138862	1137122	1727
GofDak_1024-768_new	18	1	25	<?xml version="1.0"?>\n<Clock xmlns:dt="urn:schemas-microsoft-com:datatypes"><Description dt:dt="string">E-Prime Primary Realtime Clock</Description><StartTime><Timestamp dt:dt="int">0</Timestamp><DateUtc dt:dt="string">2017-07-18T06:21:12Z</DateUtc></StartTime><FrequencyChanges><FrequencyChange><Frequency dt:dt="r8">3328124</Frequency><Timestamp dt:dt="r8">2917140724</Timestamp><Current dt:dt="r…	75.025	1876566	1873066	1876566	1873050	1	right	-1377158333	07-18-2017	08:21:12	06:21:12	female	40714	24512	-1	24496	43810	40722	-1	40714	288106	283295	-1	283283	16				1	7	14	phaseUPFAce	phaseXPface	1	NF27	1142686	1142386	1142686	1142379	l	1142379	1140440	1142379	1140434	1939
GofDak_1024-768_new	18	1	25	<?xml version="1.0"?>\n<Clock xmlns:dt="urn:schemas-microsoft-com:datatypes"><Description dt:dt="string">E-Prime Primary Realtime Clock</Description><StartTime><Timestamp dt:dt="int">0</Timestamp><DateUtc dt:dt="string">2017-07-18T06:21:12Z</DateUtc></StartTime><FrequencyChanges><FrequencyChange><Frequency dt:dt="r8">3328124</Frequency><Timestamp dt:dt="r8">2917140724</Timestamp><Current dt:dt="r…	75.025	1876566	1873066	1876566	1873050	1	right	-1377158333	07-18-2017	08:21:12	06:21:12	female	40714	24512	-1	24496	43810	40722	-1	40714	288106	283295	-1	283283	16				1	7	14	phaseUPFAce	phaseXPface	2	NF106	1146005	1145705	1146005	1145702	d	1145702	1144092	1145702	1144082	1610
GofDak_1024-768_new	18	1	25	<?xml version="1.0"?>\n<Clock xmlns:dt="urn:schemas-microsoft-com:datatypes"><Description dt:dt="string">E-Prime Primary Realtime Clock</Description><StartTime><Timestamp dt:dt="int">0</Timestamp><DateUtc dt:dt="string">2017-07-18T06:21:12Z</DateUtc></StartTime><FrequencyChanges><FrequencyChange><Frequency dt:dt="r8">3328124</Frequency><Timestamp dt:dt="r8">2917140724</Timestamp><Current dt:dt="r…	75.025	1876566	1873066	1876566	1873050	1	right	-1377158333	07-18-2017	08:21:12	06:21:12	female	40714	24512	-1	24496	43810	40722	-1	40714	288106	283295	-1	283283	16				1	7	14	phaseUPFAce	phaseXPface	3	NF106	1148884	1148584	1148884	1148578	l	1148578	1147011	1148578	1146994	1567
GofDak_1024-768_new	18	1	25	<?xml version="1.0"?>\n<Clock xmlns:dt="urn:schemas-microsoft-com:datatypes"><Description dt:dt="string">E-Prime Primary Realtime Clock</Description><StartTime><Timestamp dt:dt="int">0</Timestamp><DateUtc dt:dt="string">2017-07-18T06:21:12Z</DateUtc></StartTime><FrequencyChanges><FrequencyChange><Frequency dt:dt="r8">3328124</Frequency><Timestamp dt:dt="r8">2917140724</Timestamp><Current dt:dt="r…	75.025	1876566	1873066	1876566	1873050	1	right	-1377158333	07-18-2017	08:21:12	06:21:12	female	40714	24512	-1	24496	43810	40722	-1	40714	288106	283295	-1	283283	16				1	7	14	phaseUPFAce	phaseXPface	4	NM05	1151777	1151477	1151777	1151469	d	1151469	1149944	1151469	1149930	1525
GofDak_1024-768_new	18	1	25	<?xml version="1.0"?>\n<Clock xmlns:dt="urn:schemas-microsoft-com:datatypes"><Description dt:dt="string">E-Prime Primary Realtime Clock</Description><StartTime><Timestamp dt:dt="int">0</Timestamp><DateUtc dt:dt="string">2017-07-18T06:21:12Z</DateUtc></StartTime><FrequencyChanges><FrequencyChange><Frequency dt:dt="r8">3328124</Frequency><Timestamp dt:dt="r8">2917140724</Timestamp><Current dt:dt="r…	75.025	1876566	1873066	1876566	1873050	1	right	-1377158333	07-18-2017	08:21:12	06:21:12	female	40714	24512	-1	24496	43810	40722	-1	40714	288106	283295	-1	283283	16				1	7	14	phaseUPFAce	phaseXPface	5	NM05	1155055	1154755	1155055	1154743	d	1154743	1153009	1154743	1152994	1734
GofDak_1024-768_new	18	1	25	<?xml version="1.0"?>\n<Clock xmlns:dt="urn:schemas-microsoft-com:datatypes"><Description dt:dt="string">E-Prime Primary Realtime Clock</Description><StartTime><Timestamp dt:dt="int">0</Timestamp><DateUtc dt:dt="string">2017-07-18T06:21:12Z</DateUtc></StartTime><FrequencyChanges><FrequencyChange><Frequency dt:dt="r8">3328124</Frequency><Timestamp dt:dt="r8">2917140724</Timestamp><Current dt:dt="r…	75.025	1876566	1873066	1876566	1873050	1	right	-1377158333	07-18-2017	08:21:12	06:21:12	female	40714	24512	-1	24496	43810	40722	-1	40714	288106	283295	-1	283283	16				1	7	14	phaseUPFAce	phaseXPface	6	NF02	1158294	1157994	1158294	1157979	l	1157979	1156195	1157979	1156186	1784
GofDak_1024-768_new	18	1	25	<?xml version="1.0"?>\n<Clock xmlns:dt="urn:schemas-microsoft-com:datatypes"><Description dt:dt="string">E-Prime Primary Realtime Clock</Description><StartTime><Timestamp dt:dt="int">0</Timestamp><DateUtc dt:dt="string">2017-07-18T06:21:12Z</DateUtc></StartTime><FrequencyChanges><FrequencyChange><Frequency dt:dt="r8">3328124</Frequency><Timestamp dt:dt="r8">2917140724</Timestamp><Current dt:dt="r…	75.025	1876566	1873066	1876566	1873050	1	right	-1377158333	07-18-2017	08:21:12	06:21:12	female	40714	24512	-1	24496	43810	40722	-1	40714	288106	283295	-1	283283	16				1	7	14	phaseUPFAce	phaseXPface	7	NF04	1161907	1161607	1161907	1161593	d	1161593	1159634	1161593	1159626	1959
GofDak_1024-768_new	18	1	25	<?xml version="1.0"?>\n<Clock xmlns:dt="urn:schemas-microsoft-com:datatypes"><Description dt:dt="string">E-Prime Primary Realtime Clock</Description><StartTime><Timestamp dt:dt="int">0</Timestamp><DateUtc dt:dt="string">2017-07-18T06:21:12Z</DateUtc></StartTime><FrequencyChanges><FrequencyChange><Frequency dt:dt="r8">3328124</Frequency><Timestamp dt:dt="r8">2917140724</Timestamp><Current dt:dt="r…	75.025	1876566	1873066	1876566	1873050	1	right	-1377158333	07-18-2017	08:21:12	06:21:12	female	40714	24512	-1	24496	43810	40722	-1	40714	288106	283295	-1	283283	16				1	7	14	phaseUPFAce	phaseXPface	8	NF109	1165159	1164859	1165159	1164850	d	1164850	1162913	1164850	1162906	1937
GofDak_1024-768_new	18	1	25	<?xml version="1.0"?>\n<Clock xmlns:dt="urn:schemas-microsoft-com:datatypes"><Description dt:dt="string">E-Prime Primary Realtime Clock</Description><StartTime><Timestamp dt:dt="int">0</Timestamp><DateUtc dt:dt="string">2017-07-18T06:21:12Z</DateUtc></StartTime><FrequencyChanges><FrequencyChange><Frequency dt:dt="r8">3328124</Frequency><Timestamp dt:dt="r8">2917140724</Timestamp><Current dt:dt="r…	75.025	1876566	1873066	1876566	1873050	1	right	-1377158333	07-18-2017	08:21:12	06:21:12	female	40714	24512	-1	24496	43810	40722	-1	40714	288106	283295	-1	283283	16				1	7	14	phaseUPFAce	phaseXPface	9	NM04	1168065	1167765	1168065	1167752	d	1167752	1166125	1167752	1166114	1627
GofDak_1024-768_new	18	1	25	<?xml version="1.0"?>\n<Clock xmlns:dt="urn:schemas-microsoft-com:datatypes"><Description dt:dt="string">E-Prime Primary Realtime Clock</Description><StartTime><Timestamp dt:dt="int">0</Timestamp><DateUtc dt:dt="string">2017-07-18T06:21:12Z</DateUtc></StartTime><FrequencyChanges><FrequencyChange><Frequency dt:dt="r8">3328124</Frequency><Timestamp dt:dt="r8">2917140724</Timestamp><Current dt:dt="r…	75.025	1876566	1873066	1876566	1873050	1	right	-1377158333	07-18-2017	08:21:12	06:21:12	female	40714	24512	-1	24496	43810	40722	-1	40714	288106	283295	-1	283283	16				1	7	14	phaseUPFAce	phaseXPface	10	NM08	1171250	1170950	1171250	1170944	l	1170944	1169071	1170944	1169066	1873
GofDak_1024-768_new	18	1	25	<?xml version="1.0"?>\n<Clock xmlns:dt="urn:schemas-microsoft-com:datatypes"><Description dt:dt="string">E-Prime Primary Realtime Clock</Description><StartTime><Timestamp dt:dt="int">0</Timestamp><DateUtc dt:dt="string">2017-07-18T06:21:12Z</DateUtc></StartTime><FrequencyChanges><FrequencyChange><Frequency dt:dt="r8">3328124</Frequency><Timestamp dt:dt="r8">2917140724</Timestamp><Current dt:dt="r…	75.025	1876566	1873066	1876566	1873050	1	right	-1377158333	07-18-2017	08:21:12	06:21:12	female	40714	24512	-1	24496	43810	40722	-1	40714	288106	283295	-1	283283	16				1	7	14	phaseUPFAce	phaseXPface	11	NM21	1174729	1174429	1174729	1174425	d	1174425	1172643	1174425	1172634	1782
GofDak_1024-768_new	18	1	25	<?xml version="1.0"?>\n<Clock xmlns:dt="urn:schemas-microsoft-com:datatypes"><Description dt:dt="string">E-Prime Primary Realtime Clock</Description><StartTime><Timestamp dt:dt="int">0</Timestamp><DateUtc dt:dt="string">2017-07-18T06:21:12Z</DateUtc></StartTime><FrequencyChanges><FrequencyChange><Frequency dt:dt="r8">3328124</Frequency><Timestamp dt:dt="r8">2917140724</Timestamp><Current dt:dt="r…	75.025	1876566	1873066	1876566	1873050	1	right	-1377158333	07-18-2017	08:21:12	06:21:12	female	40714	24512	-1	24496	43810	40722	-1	40714	288106	283295	-1	283283	16				1	7	14	phaseUPFAce	phaseXPface	12	NM101	1177621	1177321	1177621	1177309	l	1177309	1175722	1177309	1175706	1587
GofDak_1024-768_new	18	1	25	<?xml version="1.0"?>\n<Clock xmlns:dt="urn:schemas-microsoft-com:datatypes"><Description dt:dt="string">E-Prime Primary Realtime Clock</Description><StartTime><Timestamp dt:dt="int">0</Timestamp><DateUtc dt:dt="string">2017-07-18T06:21:12Z</DateUtc></StartTime><FrequencyChanges><FrequencyChange><Frequency dt:dt="r8">3328124</Frequency><Timestamp dt:dt="r8">2917140724</Timestamp><Current dt:dt="r…	75.025	1876566	1873066	1876566	1873050	1	right	-1377158333	07-18-2017	08:21:12	06:21:12	female	40714	24512	-1	24496	43810	40722	-1	40714	288106	283295	-1	283283	16				1	7	14	phaseUPFAce	phaseXPface	13	NM13	1180980	1180680	1180980	1180673	l	1180673	1178801	1180673	1178794	1872
GofDak_1024-768_new	18	1	25	<?xml version="1.0"?>\n<Clock xmlns:dt="urn:schemas-microsoft-com:datatypes"><Description dt:dt="string">E-Prime Primary Realtime Clock</Description><StartTime><Timestamp dt:dt="int">0</Timestamp><DateUtc dt:dt="string">2017-07-18T06:21:12Z</DateUtc></StartTime><FrequencyChanges><FrequencyChange><Frequency dt:dt="r8">3328124</Frequency><Timestamp dt:dt="r8">2917140724</Timestamp><Current dt:dt="r…	75.025	1876566	1873066	1876566	1873050	1	right	-1377158333	07-18-2017	08:21:12	06:21:12	female	40714	24512	-1	24496	43810	40722	-1	40714	288106	283295	-1	283283	16				1	7	14	phaseUPFAce	phaseXPface	14	NF09	1183819	1183519	1183819	1183513	d	1183513	1181907	1183513	1181898	1606
GofDak_1024-768_new	18	1	25	<?xml version="1.0"?>\n<Clock xmlns:dt="urn:schemas-microsoft-com:datatypes"><Description dt:dt="string">E-Prime Primary Realtime Clock</Description><StartTime><Timestamp dt:dt="int">0</Timestamp><DateUtc dt:dt="string">2017-07-18T06:21:12Z</DateUtc></StartTime><FrequencyChanges><FrequencyChange><Frequency dt:dt="r8">3328124</Frequency><Timestamp dt:dt="r8">2917140724</Timestamp><Current dt:dt="r…	75.025	1876566	1873066	1876566	1873050	1	right	-1377158333	07-18-2017	08:21:12	06:21:12	female	40714	24512	-1	24496	43810	40722	-1	40714	288106	283295	-1	283283	16				1	7	14	phaseUPFAce	phaseXPface	15	NM04	1186725	1186425	1186725	1186420	d	1186420	1184826	1186420	1184818	1594
GofDak_1024-768_new	18	1	25	<?xml version="1.0"?>\n<Clock xmlns:dt="urn:schemas-microsoft-com:datatypes"><Description dt:dt="string">E-Prime Primary Realtime Clock</Description><StartTime><Timestamp dt:dt="int">0</Timestamp><DateUtc dt:dt="string">2017-07-18T06:21:12Z</DateUtc></StartTime><FrequencyChanges><FrequencyChange><Frequency dt:dt="r8">3328124</Frequency><Timestamp dt:dt="r8">2917140724</Timestamp><Current dt:dt="r…	75.025	1876566	1873066	1876566	1873050	1	right	-1377158333	07-18-2017	08:21:12	06:21:12	female	40714	24512	-1	24496	43810	40722	-1	40714	288106	283295	-1	283283	16				1	7	14	phaseUPFAce	phaseXPface	16	NF01	1189751	1189451	1189751	1189443	d	1189443	1187745	1189443	1187730	1698
GofDak_1024-768_new	18	1	25	<?xml version="1.0"?>\n<Clock xmlns:dt="urn:schemas-microsoft-com:datatypes"><Description dt:dt="string">E-Prime Primary Realtime Clock</Description><StartTime><Timestamp dt:dt="int">0</Timestamp><DateUtc dt:dt="string">2017-07-18T06:21:12Z</DateUtc></StartTime><FrequencyChanges><FrequencyChange><Frequency dt:dt="r8">3328124</Frequency><Timestamp dt:dt="r8">2917140724</Timestamp><Current dt:dt="r…	75.025	1876566	1873066	1876566	1873050	1	right	-1377158333	07-18-2017	08:21:12	06:21:12	female	40714	24512	-1	24496	43810	40722	-1	40714	288106	283295	-1	283283	16				1	7	14	phaseUPFAce	phaseXPface	17	NM13	1192750	1192450	1192750	1192437	l	1192437	1190690	1192437	1190682	1747
GofDak_1024-768_new	18	1	25	<?xml version="1.0"?>\n<Clock xmlns:dt="urn:schemas-microsoft-com:datatypes"><Description dt:dt="string">E-Prime Primary Realtime Clock</Description><StartTime><Timestamp dt:dt="int">0</Timestamp><DateUtc dt:dt="string">2017-07-18T06:21:12Z</DateUtc></StartTime><FrequencyChanges><FrequencyChange><Frequency dt:dt="r8">3328124</Frequency><Timestamp dt:dt="r8">2917140724</Timestamp><Current dt:dt="r…	75.025	1876566	1873066	1876566	1873050	1	right	-1377158333	07-18-2017	08:21:12	06:21:12	female	40714	24512	-1	24496	43810	40722	-1	40714	288106	283295	-1	283283	16				1	7	14	phaseUPFAce	phaseXPface	18	NF02	1195615	1195315	1195615	1195306	d	1195306	1193769	1195306	1193762	1537
GofDak_1024-768_new	18	1	25	<?xml version="1.0"?>\n<Clock xmlns:dt="urn:schemas-microsoft-com:datatypes"><Description dt:dt="string">E-Prime Primary Realtime Clock</Description><StartTime><Timestamp dt:dt="int">0</Timestamp><DateUtc dt:dt="string">2017-07-18T06:21:12Z</DateUtc></StartTime><FrequencyChanges><FrequencyChange><Frequency dt:dt="r8">3328124</Frequency><Timestamp dt:dt="r8">2917140724</Timestamp><Current dt:dt="r…	75.025	1876566	1873066	1876566	1873050	1	right	-1377158333	07-18-2017	08:21:12	06:21:12	female	40714	24512	-1	24496	43810	40722	-1	40714	288106	283295	-1	283283	16				1	7	14	phaseUPFAce	phaseXPface	19	NM08	1198455	1198155	1198455	1198139	d	1198139	1196608	1198139	1196602	1531
GofDak_1024-768_new	18	1	25	<?xml version="1.0"?>\n<Clock xmlns:dt="urn:schemas-microsoft-com:datatypes"><Description dt:dt="string">E-Prime Primary Realtime Clock</Description><StartTime><Timestamp dt:dt="int">0</Timestamp><DateUtc dt:dt="string">2017-07-18T06:21:12Z</DateUtc></StartTime><FrequencyChanges><FrequencyChange><Frequency dt:dt="r8">3328124</Frequency><Timestamp dt:dt="r8">2917140724</Timestamp><Current dt:dt="r…	75.025	1876566	1873066	1876566	1873050	1	right	-1377158333	07-18-2017	08:21:12	06:21:12	female	40714	24512	-1	24496	43810	40722	-1	40714	288106	283295	-1	283283	16				1	7	14	phaseUPFAce	phaseXPface	20	NF106	1201387	1201087	1201387	1201074	l	1201074	1199461	1201074	1199450	1613
GofDak_1024-768_new	18	1	25	<?xml version="1.0"?>\n<Clock xmlns:dt="urn:schemas-microsoft-com:datatypes"><Description dt:dt="string">E-Prime Primary Realtime Clock</Description><StartTime><Timestamp dt:dt="int">0</Timestamp><DateUtc dt:dt="string">2017-07-18T06:21:12Z</DateUtc></StartTime><FrequencyChanges><FrequencyChange><Frequency dt:dt="r8">3328124</Frequency><Timestamp dt:dt="r8">2917140724</Timestamp><Current dt:dt="r…	75.025	1876566	1873066	1876566	1873050	1	right	-1377158333	07-18-2017	08:21:12	06:21:12	female	40714	24512	-1	24496	43810	40722	-1	40714	288106	283295	-1	283283	17				2	8	15	phaseINVFAce	phaseXPface	1	NF02	1204826	1204526	1204826	1204520	l	1204520	1202580	1204520	1202570	1940
GofDak_1024-768_new	18	1	25	<?xml version="1.0"?>\n<Clock xmlns:dt="urn:schemas-microsoft-com:datatypes"><Description dt:dt="string">E-Prime Primary Realtime Clock</Description><StartTime><Timestamp dt:dt="int">0</Timestamp><DateUtc dt:dt="string">2017-07-18T06:21:12Z</DateUtc></StartTime><FrequencyChanges><FrequencyChange><Frequency dt:dt="r8">3328124</Frequency><Timestamp dt:dt="r8">2917140724</Timestamp><Current dt:dt="r…	75.025	1876566	1873066	1876566	1873050	1	right	-1377158333	07-18-2017	08:21:12	06:21:12	female	40714	24512	-1	24496	43810	40722	-1	40714	288106	283295	-1	283283	17				2	8	15	phaseINVFAce	phaseXPface	2	NM05	1208265	1207965	1208265	1207962	l	1207962	1205979	1207962	1205962	1983
GofDak_1024-768_new	18	1	25	<?xml version="1.0"?>\n<Clock xmlns:dt="urn:schemas-microsoft-com:datatypes"><Description dt:dt="string">E-Prime Primary Realtime Clock</Description><StartTime><Timestamp dt:dt="int">0</Timestamp><DateUtc dt:dt="string">2017-07-18T06:21:12Z</DateUtc></StartTime><FrequencyChanges><FrequencyChange><Frequency dt:dt="r8">3328124</Frequency><Timestamp dt:dt="r8">2917140724</Timestamp><Current dt:dt="r…	75.025	1876566	1873066	1876566	1873050	1	right	-1377158333	07-18-2017	08:21:12	06:21:12	female	40714	24512	-1	24496	43810	40722	-1	40714	288106	283295	-1	283283	17				2	8	15	phaseINVFAce	phaseXPface	3	NF04	1211237	1210937	1211237	1210930	d	1210930	1209298	1210930	1209282	1632
GofDak_1024-768_new	18	1	25	<?xml version="1.0"?>\n<Clock xmlns:dt="urn:schemas-microsoft-com:datatypes"><Description dt:dt="string">E-Prime Primary Realtime Clock</Description><StartTime><Timestamp dt:dt="int">0</Timestamp><DateUtc dt:dt="string">2017-07-18T06:21:12Z</DateUtc></StartTime><FrequencyChanges><FrequencyChange><Frequency dt:dt="r8">3328124</Frequency><Timestamp dt:dt="r8">2917140724</Timestamp><Current dt:dt="r…	75.025	1876566	1873066	1876566	1873050	1	right	-1377158333	07-18-2017	08:21:12	06:21:12	female	40714	24512	-1	24496	43810	40722	-1	40714	288106	283295	-1	283283	17				2	8	15	phaseINVFAce	phaseXPface	4	NM08	1214209	1213909	1214209	1213905	d	1213905	1212257	1213905	1212242	1648
GofDak_1024-768_new	18	1	25	<?xml version="1.0"?>\n<Clock xmlns:dt="urn:schemas-microsoft-com:datatypes"><Description dt:dt="string">E-Prime Primary Realtime Clock</Description><StartTime><Timestamp dt:dt="int">0</Timestamp><DateUtc dt:dt="string">2017-07-18T06:21:12Z</DateUtc></StartTime><FrequencyChanges><FrequencyChange><Frequency dt:dt="r8">3328124</Frequency><Timestamp dt:dt="r8">2917140724</Timestamp><Current dt:dt="r…	75.025	1876566	1873066	1876566	1873050	1	right	-1377158333	07-18-2017	08:21:12	06:21:12	female	40714	24512	-1	24496	43810	40722	-1	40714	288106	283295	-1	283283	17				2	8	15	phaseINVFAce	phaseXPface	5	NM08	1217302	1217002	1217302	1216997	l	1216997	1215216	1216997	1215202	1781
GofDak_1024-768_new	18	1	25	<?xml version="1.0"?>\n<Clock xmlns:dt="urn:schemas-microsoft-com:datatypes"><Description dt:dt="string">E-Prime Primary Realtime Clock</Description><StartTime><Timestamp dt:dt="int">0</Timestamp><DateUtc dt:dt="string">2017-07-18T06:21:12Z</DateUtc></StartTime><FrequencyChanges><FrequencyChange><Frequency dt:dt="r8">3328124</Frequency><Timestamp dt:dt="r8">2917140724</Timestamp><Current dt:dt="r…	75.025	1876566	1873066	1876566	1873050	1	right	-1377158333	07-18-2017	08:21:12	06:21:12	female	40714	24512	-1	24496	43810	40722	-1	40714	288106	283295	-1	283283	17				2	8	15	phaseINVFAce	phaseXPface	6	NM05	1220621	1220321	1220621	1220310	l	1220310	1218401	1220310	1218386	1909
GofDak_1024-768_new	18	1	25	<?xml version="1.0"?>\n<Clock xmlns:dt="urn:schemas-microsoft-com:datatypes"><Description dt:dt="string">E-Prime Primary Realtime Clock</Description><StartTime><Timestamp dt:dt="int">0</Timestamp><DateUtc dt:dt="string">2017-07-18T06:21:12Z</DateUtc></StartTime><FrequencyChanges><FrequencyChange><Frequency dt:dt="r8">3328124</Frequency><Timestamp dt:dt="r8">2917140724</Timestamp><Current dt:dt="r…	75.025	1876566	1873066	1876566	1873050	1	right	-1377158333	07-18-2017	08:21:12	06:21:12	female	40714	24512	-1	24496	43810	40722	-1	40714	288106	283295	-1	283283	17				2	8	15	phaseINVFAce	phaseXPface	7	NM02	1223966	1223666	1223966	1223660	d	1223660	1221747	1223660	1221730	1913
GofDak_1024-768_new	18	1	25	<?xml version="1.0"?>\n<Clock xmlns:dt="urn:schemas-microsoft-com:datatypes"><Description dt:dt="string">E-Prime Primary Realtime Clock</Description><StartTime><Timestamp dt:dt="int">0</Timestamp><DateUtc dt:dt="string">2017-07-18T06:21:12Z</DateUtc></StartTime><FrequencyChanges><FrequencyChange><Frequency dt:dt="r8">3328124</Frequency><Timestamp dt:dt="r8">2917140724</Timestamp><Current dt:dt="r…	75.025	1876566	1873066	1876566	1873050	1	right	-1377158333	07-18-2017	08:21:12	06:21:12	female	40714	24512	-1	24496	43810	40722	-1	40714	288106	283295	-1	283283	17				2	8	15	phaseINVFAce	phaseXPface	8	NM09	1227258	1226958	1227258	1226954	d	1226954	1224986	1226954	1224978	1968
GofDak_1024-768_new	18	1	25	<?xml version="1.0"?>\n<Clock xmlns:dt="urn:schemas-microsoft-com:datatypes"><Description dt:dt="string">E-Prime Primary Realtime Clock</Description><StartTime><Timestamp dt:dt="int">0</Timestamp><DateUtc dt:dt="string">2017-07-18T06:21:12Z</DateUtc></StartTime><FrequencyChanges><FrequencyChange><Frequency dt:dt="r8">3328124</Frequency><Timestamp dt:dt="r8">2917140724</Timestamp><Current dt:dt="r…	75.025	1876566	1873066	1876566	1873050	1	right	-1377158333	07-18-2017	08:21:12	06:21:12	female	40714	24512	-1	24496	43810	40722	-1	40714	288106	283295	-1	283283	17				2	8	15	phaseINVFAce	phaseXPface	9	NF01	1230164	1229864	1230164	1229855	d	1229855	1228225	1229855	1228218	1630
GofDak_1024-768_new	18	1	25	<?xml version="1.0"?>\n<Clock xmlns:dt="urn:schemas-microsoft-com:datatypes"><Description dt:dt="string">E-Prime Primary Realtime Clock</Description><StartTime><Timestamp dt:dt="int">0</Timestamp><DateUtc dt:dt="string">2017-07-18T06:21:12Z</DateUtc></StartTime><FrequencyChanges><FrequencyChange><Frequency dt:dt="r8">3328124</Frequency><Timestamp dt:dt="r8">2917140724</Timestamp><Current dt:dt="r…	75.025	1876566	1873066	1876566	1873050	1	right	-1377158333	07-18-2017	08:21:12	06:21:12	female	40714	24512	-1	24496	43810	40722	-1	40714	288106	283295	-1	283283	17				2	8	15	phaseINVFAce	phaseXPface	10	NF106	1233483	1233183	1233483	1233171	d	1233171	1231277	1233171	1231266	1894
GofDak_1024-768_new	18	1	25	<?xml version="1.0"?>\n<Clock xmlns:dt="urn:schemas-microsoft-com:datatypes"><Description dt:dt="string">E-Prime Primary Realtime Clock</Description><StartTime><Timestamp dt:dt="int">0</Timestamp><DateUtc dt:dt="string">2017-07-18T06:21:12Z</DateUtc></StartTime><FrequencyChanges><FrequencyChange><Frequency dt:dt="r8">3328124</Frequency><Timestamp dt:dt="r8">2917140724</Timestamp><Current dt:dt="r…	75.025	1876566	1873066	1876566	1873050	1	right	-1377158333	07-18-2017	08:21:12	06:21:12	female	40714	24512	-1	24496	43810	40722	-1	40714	288106	283295	-1	283283	17				2	8	15	phaseINVFAce	phaseXPface	11	NF04	1236255	1235955	1236255	1235950	d	1235950	1234423	1235950	1234418	1527
GofDak_1024-768_new	18	1	25	<?xml version="1.0"?>\n<Clock xmlns:dt="urn:schemas-microsoft-com:datatypes"><Description dt:dt="string">E-Prime Primary Realtime Clock</Description><StartTime><Timestamp dt:dt="int">0</Timestamp><DateUtc dt:dt="string">2017-07-18T06:21:12Z</DateUtc></StartTime><FrequencyChanges><FrequencyChange><Frequency dt:dt="r8">3328124</Frequency><Timestamp dt:dt="r8">2917140724</Timestamp><Current dt:dt="r…	75.025	1876566	1873066	1876566	1873050	1	right	-1377158333	07-18-2017	08:21:12	06:21:12	female	40714	24512	-1	24496	43810	40722	-1	40714	288106	283295	-1	283283	17				2	8	15	phaseINVFAce	phaseXPface	12	NM03	1239268	1238968	1239268	1238952	l	1238952	1237288	1238952	1237282	1664
GofDak_1024-768_new	18	1	25	<?xml version="1.0"?>\n<Clock xmlns:dt="urn:schemas-microsoft-com:datatypes"><Description dt:dt="string">E-Prime Primary Realtime Clock</Description><StartTime><Timestamp dt:dt="int">0</Timestamp><DateUtc dt:dt="string">2017-07-18T06:21:12Z</DateUtc></StartTime><FrequencyChanges><FrequencyChange><Frequency dt:dt="r8">3328124</Frequency><Timestamp dt:dt="r8">2917140724</Timestamp><Current dt:dt="r…	75.025	1876566	1873066	1876566	1873050	1	right	-1377158333	07-18-2017	08:21:12	06:21:12	female	40714	24512	-1	24496	43810	40722	-1	40714	288106	283295	-1	283283	17				2	8	15	phaseINVFAce	phaseXPface	13	NM101	1242453	1242153	1242453	1242148	l	1242148	1240327	1242148	1240322	1821
GofDak_1024-768_new	18	1	25	<?xml version="1.0"?>\n<Clock xmlns:dt="urn:schemas-microsoft-com:datatypes"><Description dt:dt="string">E-Prime Primary Realtime Clock</Description><StartTime><Timestamp dt:dt="int">0</Timestamp><DateUtc dt:dt="string">2017-07-18T06:21:12Z</DateUtc></StartTime><FrequencyChanges><FrequencyChange><Frequency dt:dt="r8">3328124</Frequency><Timestamp dt:dt="r8">2917140724</Timestamp><Current dt:dt="r…	75.025	1876566	1873066	1876566	1873050	1	right	-1377158333	07-18-2017	08:21:12	06:21:12	female	40714	24512	-1	24496	43810	40722	-1	40714	288106	283295	-1	283283	17				2	8	15	phaseINVFAce	phaseXPface	14	NM08	1245546	1245246	1245546	1245238	d	1245238	1243673	1245238	1243666	1565
GofDak_1024-768_new	18	1	25	<?xml version="1.0"?>\n<Clock xmlns:dt="urn:schemas-microsoft-com:datatypes"><Description dt:dt="string">E-Prime Primary Realtime Clock</Description><StartTime><Timestamp dt:dt="int">0</Timestamp><DateUtc dt:dt="string">2017-07-18T06:21:12Z</DateUtc></StartTime><FrequencyChanges><FrequencyChange><Frequency dt:dt="r8">3328124</Frequency><Timestamp dt:dt="r8">2917140724</Timestamp><Current dt:dt="r…	75.025	1876566	1873066	1876566	1873050	1	right	-1377158333	07-18-2017	08:21:12	06:21:12	female	40714	24512	-1	24496	43810	40722	-1	40714	288106	283295	-1	283283	17				2	8	15	phaseINVFAce	phaseXPface	15	NM08	1248465	1248165	1248465	1248158	d	1248158	1246512	1248158	1246506	1646
GofDak_1024-768_new	18	1	25	<?xml version="1.0"?>\n<Clock xmlns:dt="urn:schemas-microsoft-com:datatypes"><Description dt:dt="string">E-Prime Primary Realtime Clock</Description><StartTime><Timestamp dt:dt="int">0</Timestamp><DateUtc dt:dt="string">2017-07-18T06:21:12Z</DateUtc></StartTime><FrequencyChanges><FrequencyChange><Frequency dt:dt="r8">3328124</Frequency><Timestamp dt:dt="r8">2917140724</Timestamp><Current dt:dt="r…	75.025	1876566	1873066	1876566	1873050	1	right	-1377158333	07-18-2017	08:21:12	06:21:12	female	40714	24512	-1	24496	43810	40722	-1	40714	288106	283295	-1	283283	17				2	8	15	phaseINVFAce	phaseXPface	16	NM02	1251477	1251177	1251477	1251163	l	1251163	1249431	1251163	1249426	1732
GofDak_1024-768_new	18	1	25	<?xml version="1.0"?>\n<Clock xmlns:dt="urn:schemas-microsoft-com:datatypes"><Description dt:dt="string">E-Prime Primary Realtime Clock</Description><StartTime><Timestamp dt:dt="int">0</Timestamp><DateUtc dt:dt="string">2017-07-18T06:21:12Z</DateUtc></StartTime><FrequencyChanges><FrequencyChange><Frequency dt:dt="r8">3328124</Frequency><Timestamp dt:dt="r8">2917140724</Timestamp><Current dt:dt="r…	75.025	1876566	1873066	1876566	1873050	1	right	-1377158333	07-18-2017	08:21:12	06:21:12	female	40714	24512	-1	24496	43810	40722	-1	40714	288106	283295	-1	283283	17				2	8	15	phaseINVFAce	phaseXPface	17	NM04	1254276	1253976	1254276	1253965	l	1253965	1252417	1253965	1252402	1548
GofDak_1024-768_new	18	1	25	<?xml version="1.0"?>\n<Clock xmlns:dt="urn:schemas-microsoft-com:datatypes"><Description dt:dt="string">E-Prime Primary Realtime Clock</Description><StartTime><Timestamp dt:dt="int">0</Timestamp><DateUtc dt:dt="string">2017-07-18T06:21:12Z</DateUtc></StartTime><FrequencyChanges><FrequencyChange><Frequency dt:dt="r8">3328124</Frequency><Timestamp dt:dt="r8">2917140724</Timestamp><Current dt:dt="r…	75.025	1876566	1873066	1876566	1873050	1	right	-1377158333	07-18-2017	08:21:12	06:21:12	female	40714	24512	-1	24496	43810	40722	-1	40714	288106	283295	-1	283283	17				2	8	15	phaseINVFAce	phaseXPface	18	NF106	1257849	1257549	1257849	1257546	l	1257546	1255616	1257546	1255610	1930
GofDak_1024-768_new	18	1	25	<?xml version="1.0"?>\n<Clock xmlns:dt="urn:schemas-microsoft-com:datatypes"><Description dt:dt="string">E-Prime Primary Realtime Clock</Description><StartTime><Timestamp dt:dt="int">0</Timestamp><DateUtc dt:dt="string">2017-07-18T06:21:12Z</DateUtc></StartTime><FrequencyChanges><FrequencyChange><Frequency dt:dt="r8">3328124</Frequency><Timestamp dt:dt="r8">2917140724</Timestamp><Current dt:dt="r…	75.025	1876566	1873066	1876566	1873050	1	right	-1377158333	07-18-2017	08:21:12	06:21:12	female	40714	24512	-1	24496	43810	40722	-1	40714	288106	283295	-1	283283	17				2	8	15	phaseINVFAce	phaseXPface	19	NF11	1261021	1260721	1261021	1260710	d	1260710	1259041	1260710	1259026	1669
GofDak_1024-768_new	18	1	25	<?xml version="1.0"?>\n<Clock xmlns:dt="urn:schemas-microsoft-com:datatypes"><Description dt:dt="string">E-Prime Primary Realtime Clock</Description><StartTime><Timestamp dt:dt="int">0</Timestamp><DateUtc dt:dt="string">2017-07-18T06:21:12Z</DateUtc></StartTime><FrequencyChanges><FrequencyChange><Frequency dt:dt="r8">3328124</Frequency><Timestamp dt:dt="r8">2917140724</Timestamp><Current dt:dt="r…	75.025	1876566	1873066	1876566	1873050	1	right	-1377158333	07-18-2017	08:21:12	06:21:12	female	40714	24512	-1	24496	43810	40722	-1	40714	288106	283295	-1	283283	17				2	8	15	phaseINVFAce	phaseXPface	20	NM04	1263953	1263653	1263953	1263638	l	1263638	1262080	1263638	1262066	1558
GofDak_1024-768_new	18	1	25	<?xml version="1.0"?>\n<Clock xmlns:dt="urn:schemas-microsoft-com:datatypes"><Description dt:dt="string">E-Prime Primary Realtime Clock</Description><StartTime><Timestamp dt:dt="int">0</Timestamp><DateUtc dt:dt="string">2017-07-18T06:21:12Z</DateUtc></StartTime><FrequencyChanges><FrequencyChange><Frequency dt:dt="r8">3328124</Frequency><Timestamp dt:dt="r8">2917140724</Timestamp><Current dt:dt="r…	75.025	1876566	1873066	1876566	1873050	1	right	-1377158333	07-18-2017	08:21:12	06:21:12	female	40714	24512	-1	24496	43810	40722	-1	40714	288106	283295	-1	283283	18				1	8	16	phaseUPFAce	phaseXPface	1	NM04	1298835	1298535	1298835	1298529	l	1298529	1296842	1298529	1296829	1687
GofDak_1024-768_new	18	1	25	<?xml version="1.0"?>\n<Clock xmlns:dt="urn:schemas-microsoft-com:datatypes"><Description dt:dt="string">E-Prime Primary Realtime Clock</Description><StartTime><Timestamp dt:dt="int">0</Timestamp><DateUtc dt:dt="string">2017-07-18T06:21:12Z</DateUtc></StartTime><FrequencyChanges><FrequencyChange><Frequency dt:dt="r8">3328124</Frequency><Timestamp dt:dt="r8">2917140724</Timestamp><Current dt:dt="r…	75.025	1876566	1873066	1876566	1873050	1	right	-1377158333	07-18-2017	08:21:12	06:21:12	female	40714	24512	-1	24496	43810	40722	-1	40714	288106	283295	-1	283283	18				1	8	16	phaseUPFAce	phaseXPface	2	NF106	1301900	1301600	1301900	1301589	d	1301589	1299881	1301589	1299874	1708
GofDak_1024-768_new	18	1	25	<?xml version="1.0"?>\n<Clock xmlns:dt="urn:schemas-microsoft-com:datatypes"><Description dt:dt="string">E-Prime Primary Realtime Clock</Description><StartTime><Timestamp dt:dt="int">0</Timestamp><DateUtc dt:dt="string">2017-07-18T06:21:12Z</DateUtc></StartTime><FrequencyChanges><FrequencyChange><Frequency dt:dt="r8">3328124</Frequency><Timestamp dt:dt="r8">2917140724</Timestamp><Current dt:dt="r…	75.025	1876566	1873066	1876566	1873050	1	right	-1377158333	07-18-2017	08:21:12	06:21:12	female	40714	24512	-1	24496	43810	40722	-1	40714	288106	283295	-1	283283	18				1	8	16	phaseUPFAce	phaseXPface	3	NM21	1305339	1305039	1305339	1305032	l	1305032	1303320	1305032	1303306	1712
GofDak_1024-768_new	18	1	25	<?xml version="1.0"?>\n<Clock xmlns:dt="urn:schemas-microsoft-com:datatypes"><Description dt:dt="string">E-Prime Primary Realtime Clock</Description><StartTime><Timestamp dt:dt="int">0</Timestamp><DateUtc dt:dt="string">2017-07-18T06:21:12Z</DateUtc></StartTime><FrequencyChanges><FrequencyChange><Frequency dt:dt="r8">3328124</Frequency><Timestamp dt:dt="r8">2917140724</Timestamp><Current dt:dt="r…	75.025	1876566	1873066	1876566	1873050	1	right	-1377158333	07-18-2017	08:21:12	06:21:12	female	40714	24512	-1	24496	43810	40722	-1	40714	288106	283295	-1	283283	18				1	8	16	phaseUPFAce	phaseXPface	4	NM03	1308498	1308198	1308498	1308189	d	1308189	1306439	1308189	1306426	1750
GofDak_1024-768_new	18	1	25	<?xml version="1.0"?>\n<Clock xmlns:dt="urn:schemas-microsoft-com:datatypes"><Description dt:dt="string">E-Prime Primary Realtime Clock</Description><StartTime><Timestamp dt:dt="int">0</Timestamp><DateUtc dt:dt="string">2017-07-18T06:21:12Z</DateUtc></StartTime><FrequencyChanges><FrequencyChange><Frequency dt:dt="r8">3328124</Frequency><Timestamp dt:dt="r8">2917140724</Timestamp><Current dt:dt="r…	75.025	1876566	1873066	1876566	1873050	1	right	-1377158333	07-18-2017	08:21:12	06:21:12	female	40714	24512	-1	24496	43810	40722	-1	40714	288106	283295	-1	283283	18				1	8	16	phaseUPFAce	phaseXPface	5	NF04	1311524	1311224	1311524	1311210	d	1311210	1309518	1311210	1309506	1692
GofDak_1024-768_new	18	1	25	<?xml version="1.0"?>\n<Clock xmlns:dt="urn:schemas-microsoft-com:datatypes"><Description dt:dt="string">E-Prime Primary Realtime Clock</Description><StartTime><Timestamp dt:dt="int">0</Timestamp><DateUtc dt:dt="string">2017-07-18T06:21:12Z</DateUtc></StartTime><FrequencyChanges><FrequencyChange><Frequency dt:dt="r8">3328124</Frequency><Timestamp dt:dt="r8">2917140724</Timestamp><Current dt:dt="r…	75.025	1876566	1873066	1876566	1873050	1	right	-1377158333	07-18-2017	08:21:12	06:21:12	female	40714	24512	-1	24496	43810	40722	-1	40714	288106	283295	-1	283283	18				1	8	16	phaseUPFAce	phaseXPface	6	NM05	1314496	1314196	1314496	1314193	d	1314193	1312464	1314193	1312450	1729
GofDak_1024-768_new	18	1	25	<?xml version="1.0"?>\n<Clock xmlns:dt="urn:schemas-microsoft-com:datatypes"><Description dt:dt="string">E-Prime Primary Realtime Clock</Description><StartTime><Timestamp dt:dt="int">0</Timestamp><DateUtc dt:dt="string">2017-07-18T06:21:12Z</DateUtc></StartTime><FrequencyChanges><FrequencyChange><Frequency dt:dt="r8">3328124</Frequency><Timestamp dt:dt="r8">2917140724</Timestamp><Current dt:dt="r…	75.025	1876566	1873066	1876566	1873050	1	right	-1377158333	07-18-2017	08:21:12	06:21:12	female	40714	24512	-1	24496	43810	40722	-1	40714	288106	283295	-1	283283	18				1	8	16	phaseUPFAce	phaseXPface	7	NF01	1317695	1317395	1317695	1317392	d	1317392	1315689	1317392	1315674	1703
GofDak_1024-768_new	18	1	25	<?xml version="1.0"?>\n<Clock xmlns:dt="urn:schemas-microsoft-com:datatypes"><Description dt:dt="string">E-Prime Primary Realtime Clock</Description><StartTime><Timestamp dt:dt="int">0</Timestamp><DateUtc dt:dt="string">2017-07-18T06:21:12Z</DateUtc></StartTime><FrequencyChanges><FrequencyChange><Frequency dt:dt="r8">3328124</Frequency><Timestamp dt:dt="r8">2917140724</Timestamp><Current dt:dt="r…	75.025	1876566	1873066	1876566	1873050	1	right	-1377158333	07-18-2017	08:21:12	06:21:12	female	40714	24512	-1	24496	43810	40722	-1	40714	288106	283295	-1	283283	18				1	8	16	phaseUPFAce	phaseXPface	8	NM08	1320868	1320568	1320868	1320555	d	1320555	1318968	1320555	1318954	1587
GofDak_1024-768_new	18	1	25	<?xml version="1.0"?>\n<Clock xmlns:dt="urn:schemas-microsoft-com:datatypes"><Description dt:dt="string">E-Prime Primary Realtime Clock</Description><StartTime><Timestamp dt:dt="int">0</Timestamp><DateUtc dt:dt="string">2017-07-18T06:21:12Z</DateUtc></StartTime><FrequencyChanges><FrequencyChange><Frequency dt:dt="r8">3328124</Frequency><Timestamp dt:dt="r8">2917140724</Timestamp><Current dt:dt="r…	75.025	1876566	1873066	1876566	1873050	1	right	-1377158333	07-18-2017	08:21:12	06:21:12	female	40714	24512	-1	24496	43810	40722	-1	40714	288106	283295	-1	283283	18				1	8	16	phaseUPFAce	phaseXPface	9	NF105	1324253	1323953	1324253	1323946	d	1323946	1322047	1323946	1322042	1899
GofDak_1024-768_new	18	1	25	<?xml version="1.0"?>\n<Clock xmlns:dt="urn:schemas-microsoft-com:datatypes"><Description dt:dt="string">E-Prime Primary Realtime Clock</Description><StartTime><Timestamp dt:dt="int">0</Timestamp><DateUtc dt:dt="string">2017-07-18T06:21:12Z</DateUtc></StartTime><FrequencyChanges><FrequencyChange><Frequency dt:dt="r8">3328124</Frequency><Timestamp dt:dt="r8">2917140724</Timestamp><Current dt:dt="r…	75.025	1876566	1873066	1876566	1873050	1	right	-1377158333	07-18-2017	08:21:12	06:21:12	female	40714	24512	-1	24496	43810	40722	-1	40714	288106	283295	-1	283283	18				1	8	16	phaseUPFAce	phaseXPface	10	NM03	1327199	1326899	1327199	1326891	l	1326891	1325259	1326891	1325250	1632
GofDak_1024-768_new	18	1	25	<?xml version="1.0"?>\n<Clock xmlns:dt="urn:schemas-microsoft-com:datatypes"><Description dt:dt="string">E-Prime Primary Realtime Clock</Description><StartTime><Timestamp dt:dt="int">0</Timestamp><DateUtc dt:dt="string">2017-07-18T06:21:12Z</DateUtc></StartTime><FrequencyChanges><FrequencyChange><Frequency dt:dt="r8">3328124</Frequency><Timestamp dt:dt="r8">2917140724</Timestamp><Current dt:dt="r…	75.025	1876566	1873066	1876566	1873050	1	right	-1377158333	07-18-2017	08:21:12	06:21:12	female	40714	24512	-1	24496	43810	40722	-1	40714	288106	283295	-1	283283	18				1	8	16	phaseUPFAce	phaseXPface	11	NF106	1330691	1330391	1330691	1330387	l	1330387	1328418	1330387	1328402	1969
GofDak_1024-768_new	18	1	25	<?xml version="1.0"?>\n<Clock xmlns:dt="urn:schemas-microsoft-com:datatypes"><Description dt:dt="string">E-Prime Primary Realtime Clock</Description><StartTime><Timestamp dt:dt="int">0</Timestamp><DateUtc dt:dt="string">2017-07-18T06:21:12Z</DateUtc></StartTime><FrequencyChanges><FrequencyChange><Frequency dt:dt="r8">3328124</Frequency><Timestamp dt:dt="r8">2917140724</Timestamp><Current dt:dt="r…	75.025	1876566	1873066	1876566	1873050	1	right	-1377158333	07-18-2017	08:21:12	06:21:12	female	40714	24512	-1	24496	43810	40722	-1	40714	288106	283295	-1	283283	18				1	8	16	phaseUPFAce	phaseXPface	12	NF27	1334143	1333843	1334143	1333832	d	1333832	1332124	1333832	1332114	1708
GofDak_1024-768_new	18	1	25	<?xml version="1.0"?>\n<Clock xmlns:dt="urn:schemas-microsoft-com:datatypes"><Description dt:dt="string">E-Prime Primary Realtime Clock</Description><StartTime><Timestamp dt:dt="int">0</Timestamp><DateUtc dt:dt="string">2017-07-18T06:21:12Z</DateUtc></StartTime><FrequencyChanges><FrequencyChange><Frequency dt:dt="r8">3328124</Frequency><Timestamp dt:dt="r8">2917140724</Timestamp><Current dt:dt="r…	75.025	1876566	1873066	1876566	1873050	1	right	-1377158333	07-18-2017	08:21:12	06:21:12	female	40714	24512	-1	24496	43810	40722	-1	40714	288106	283295	-1	283283	18				1	8	16	phaseUPFAce	phaseXPface	13	NM08	1337409	1337109	1337409	1337098	l	1337098	1335136	1337098	1335122	1962
GofDak_1024-768_new	18	1	25	<?xml version="1.0"?>\n<Clock xmlns:dt="urn:schemas-microsoft-com:datatypes"><Description dt:dt="string">E-Prime Primary Realtime Clock</Description><StartTime><Timestamp dt:dt="int">0</Timestamp><DateUtc dt:dt="string">2017-07-18T06:21:12Z</DateUtc></StartTime><FrequencyChanges><FrequencyChange><Frequency dt:dt="r8">3328124</Frequency><Timestamp dt:dt="r8">2917140724</Timestamp><Current dt:dt="r…	75.025	1876566	1873066	1876566	1873050	1	right	-1377158333	07-18-2017	08:21:12	06:21:12	female	40714	24512	-1	24496	43810	40722	-1	40714	288106	283295	-1	283283	18				1	8	16	phaseUPFAce	phaseXPface	14	NF106	1340781	1340481	1340781	1340474	d	1340474	1338602	1340474	1338594	1872
GofDak_1024-768_new	18	1	25	<?xml version="1.0"?>\n<Clock xmlns:dt="urn:schemas-microsoft-com:datatypes"><Description dt:dt="string">E-Prime Primary Realtime Clock</Description><StartTime><Timestamp dt:dt="int">0</Timestamp><DateUtc dt:dt="string">2017-07-18T06:21:12Z</DateUtc></StartTime><FrequencyChanges><FrequencyChange><Frequency dt:dt="r8">3328124</Frequency><Timestamp dt:dt="r8">2917140724</Timestamp><Current dt:dt="r…	75.025	1876566	1873066	1876566	1873050	1	right	-1377158333	07-18-2017	08:21:12	06:21:12	female	40714	24512	-1	24496	43810	40722	-1	40714	288106	283295	-1	283283	18				1	8	16	phaseUPFAce	phaseXPface	15	NF105	1343833	1343533	1343833	1343520	l	1343520	1341921	1343520	1341914	1599
GofDak_1024-768_new	18	1	25	<?xml version="1.0"?>\n<Clock xmlns:dt="urn:schemas-microsoft-com:datatypes"><Description dt:dt="string">E-Prime Primary Realtime Clock</Description><StartTime><Timestamp dt:dt="int">0</Timestamp><DateUtc dt:dt="string">2017-07-18T06:21:12Z</DateUtc></StartTime><FrequencyChanges><FrequencyChange><Frequency dt:dt="r8">3328124</Frequency><Timestamp dt:dt="r8">2917140724</Timestamp><Current dt:dt="r…	75.025	1876566	1873066	1876566	1873050	1	right	-1377158333	07-18-2017	08:21:12	06:21:12	female	40714	24512	-1	24496	43810	40722	-1	40714	288106	283295	-1	283283	18				1	8	16	phaseUPFAce	phaseXPface	16	NM04	1347446	1347146	1347446	1347142	d	1347142	1345266	1347142	1345258	1876
GofDak_1024-768_new	18	1	25	<?xml version="1.0"?>\n<Clock xmlns:dt="urn:schemas-microsoft-com:datatypes"><Description dt:dt="string">E-Prime Primary Realtime Clock</Description><StartTime><Timestamp dt:dt="int">0</Timestamp><DateUtc dt:dt="string">2017-07-18T06:21:12Z</DateUtc></StartTime><FrequencyChanges><FrequencyChange><Frequency dt:dt="r8">3328124</Frequency><Timestamp dt:dt="r8">2917140724</Timestamp><Current dt:dt="r…	75.025	1876566	1873066	1876566	1873050	1	right	-1377158333	07-18-2017	08:21:12	06:21:12	female	40714	24512	-1	24496	43810	40722	-1	40714	288106	283295	-1	283283	18				1	8	16	phaseUPFAce	phaseXPface	17	NM09	1350724	1350424	1350724	1350419	l	1350419	1348425	1350419	1348410	1994
GofDak_1024-768_new	18	1	25	<?xml version="1.0"?>\n<Clock xmlns:dt="urn:schemas-microsoft-com:datatypes"><Description dt:dt="string">E-Prime Primary Realtime Clock</Description><StartTime><Timestamp dt:dt="int">0</Timestamp><DateUtc dt:dt="string">2017-07-18T06:21:12Z</DateUtc></StartTime><FrequencyChanges><FrequencyChange><Frequency dt:dt="r8">3328124</Frequency><Timestamp dt:dt="r8">2917140724</Timestamp><Current dt:dt="r…	75.025	1876566	1873066	1876566	1873050	1	right	-1377158333	07-18-2017	08:21:12	06:21:12	female	40714	24512	-1	24496	43810	40722	-1	40714	288106	283295	-1	283283	18				1	8	16	phaseUPFAce	phaseXPface	18	NF11	1354070	1353770	1354070	1353756	d	1353756	1352117	1353756	1352106	1639
GofDak_1024-768_new	18	1	25	<?xml version="1.0"?>\n<Clock xmlns:dt="urn:schemas-microsoft-com:datatypes"><Description dt:dt="string">E-Prime Primary Realtime Clock</Description><StartTime><Timestamp dt:dt="int">0</Timestamp><DateUtc dt:dt="string">2017-07-18T06:21:12Z</DateUtc></StartTime><FrequencyChanges><FrequencyChange><Frequency dt:dt="r8">3328124</Frequency><Timestamp dt:dt="r8">2917140724</Timestamp><Current dt:dt="r…	75.025	1876566	1873066	1876566	1873050	1	right	-1377158333	07-18-2017	08:21:12	06:21:12	female	40714	24512	-1	24496	43810	40722	-1	40714	288106	283295	-1	283283	18				1	8	16	phaseUPFAce	phaseXPface	19	NF09	1356976	1356676	1356976	1356669	d	1356669	1355103	1356669	1355098	1566
GofDak_1024-768_new	18	1	25	<?xml version="1.0"?>\n<Clock xmlns:dt="urn:schemas-microsoft-com:datatypes"><Description dt:dt="string">E-Prime Primary Realtime Clock</Description><StartTime><Timestamp dt:dt="int">0</Timestamp><DateUtc dt:dt="string">2017-07-18T06:21:12Z</DateUtc></StartTime><FrequencyChanges><FrequencyChange><Frequency dt:dt="r8">3328124</Frequency><Timestamp dt:dt="r8">2917140724</Timestamp><Current dt:dt="r…	75.025	1876566	1873066	1876566	1873050	1	right	-1377158333	07-18-2017	08:21:12	06:21:12	female	40714	24512	-1	24496	43810	40722	-1	40714	288106	283295	-1	283283	18				1	8	16	phaseUPFAce	phaseXPface	20	NM09	1360588	1360288	1360588	1360283	l	1360283	1358408	1360283	1358402	1875
GofDak_1024-768_new	18	1	25	<?xml version="1.0"?>\n<Clock xmlns:dt="urn:schemas-microsoft-com:datatypes"><Description dt:dt="string">E-Prime Primary Realtime Clock</Description><StartTime><Timestamp dt:dt="int">0</Timestamp><DateUtc dt:dt="string">2017-07-18T06:21:12Z</DateUtc></StartTime><FrequencyChanges><FrequencyChange><Frequency dt:dt="r8">3328124</Frequency><Timestamp dt:dt="r8">2917140724</Timestamp><Current dt:dt="r…	75.025	1876566	1873066	1876566	1873050	1	right	-1377158333	07-18-2017	08:21:12	06:21:12	female	40714	24512	-1	24496	43810	40722	-1	40714	288106	283295	-1	283283	19				2	9	17	phaseINVFAce	phaseXPface	1	NM21	1363760	1363460	1363760	1363454	d	1363454	1361687	1363454	1361674	1767
GofDak_1024-768_new	18	1	25	<?xml version="1.0"?>\n<Clock xmlns:dt="urn:schemas-microsoft-com:datatypes"><Description dt:dt="string">E-Prime Primary Realtime Clock</Description><StartTime><Timestamp dt:dt="int">0</Timestamp><DateUtc dt:dt="string">2017-07-18T06:21:12Z</DateUtc></StartTime><FrequencyChanges><FrequencyChange><Frequency dt:dt="r8">3328124</Frequency><Timestamp dt:dt="r8">2917140724</Timestamp><Current dt:dt="r…	75.025	1876566	1873066	1876566	1873050	1	right	-1377158333	07-18-2017	08:21:12	06:21:12	female	40714	24512	-1	24496	43810	40722	-1	40714	288106	283295	-1	283283	19				2	9	17	phaseINVFAce	phaseXPface	2	NF06	1366639	1366339	1366639	1366324	d	1366324	1364820	1366324	1364810	1504
GofDak_1024-768_new	18	1	25	<?xml version="1.0"?>\n<Clock xmlns:dt="urn:schemas-microsoft-com:datatypes"><Description dt:dt="string">E-Prime Primary Realtime Clock</Description><StartTime><Timestamp dt:dt="int">0</Timestamp><DateUtc dt:dt="string">2017-07-18T06:21:12Z</DateUtc></StartTime><FrequencyChanges><FrequencyChange><Frequency dt:dt="r8">3328124</Frequency><Timestamp dt:dt="r8">2917140724</Timestamp><Current dt:dt="r…	75.025	1876566	1873066	1876566	1873050	1	right	-1377158333	07-18-2017	08:21:12	06:21:12	female	40714	24512	-1	24496	43810	40722	-1	40714	288106	283295	-1	283283	19				2	9	17	phaseINVFAce	phaseXPface	3	NM21	1370065	1369765	1370065	1369750	l	1369750	1367779	1369750	1367770	1971
GofDak_1024-768_new	18	1	25	<?xml version="1.0"?>\n<Clock xmlns:dt="urn:schemas-microsoft-com:datatypes"><Description dt:dt="string">E-Prime Primary Realtime Clock</Description><StartTime><Timestamp dt:dt="int">0</Timestamp><DateUtc dt:dt="string">2017-07-18T06:21:12Z</DateUtc></StartTime><FrequencyChanges><FrequencyChange><Frequency dt:dt="r8">3328124</Frequency><Timestamp dt:dt="r8">2917140724</Timestamp><Current dt:dt="r…	75.025	1876566	1873066	1876566	1873050	1	right	-1377158333	07-18-2017	08:21:12	06:21:12	female	40714	24512	-1	24496	43810	40722	-1	40714	288106	283295	-1	283283	19				2	9	17	phaseINVFAce	phaseXPface	4	NM10	1373210	1372910	1373210	1372906	d	1372906	1371338	1372906	1371330	1568
GofDak_1024-768_new	18	1	25	<?xml version="1.0"?>\n<Clock xmlns:dt="urn:schemas-microsoft-com:datatypes"><Description dt:dt="string">E-Prime Primary Realtime Clock</Description><StartTime><Timestamp dt:dt="int">0</Timestamp><DateUtc dt:dt="string">2017-07-18T06:21:12Z</DateUtc></StartTime><FrequencyChanges><FrequencyChange><Frequency dt:dt="r8">3328124</Frequency><Timestamp dt:dt="r8">2917140724</Timestamp><Current dt:dt="r…	75.025	1876566	1873066	1876566	1873050	1	right	-1377158333	07-18-2017	08:21:12	06:21:12	female	40714	24512	-1	24496	43810	40722	-1	40714	288106	283295	-1	283283	19				2	9	17	phaseINVFAce	phaseXPface	5	NM03	1376143	1375843	1376143	1375840	l	1375840	1374177	1375840	1374162	1663
GofDak_1024-768_new	18	1	25	<?xml version="1.0"?>\n<Clock xmlns:dt="urn:schemas-microsoft-com:datatypes"><Description dt:dt="string">E-Prime Primary Realtime Clock</Description><StartTime><Timestamp dt:dt="int">0</Timestamp><DateUtc dt:dt="string">2017-07-18T06:21:12Z</DateUtc></StartTime><FrequencyChanges><FrequencyChange><Frequency dt:dt="r8">3328124</Frequency><Timestamp dt:dt="r8">2917140724</Timestamp><Current dt:dt="r…	75.025	1876566	1873066	1876566	1873050	1	right	-1377158333	07-18-2017	08:21:12	06:21:12	female	40714	24512	-1	24496	43810	40722	-1	40714	288106	283295	-1	283283	19				2	9	17	phaseINVFAce	phaseXPface	6	NM03	1379262	1378962	1379262	1378957	l	1378957	1377242	1378957	1377226	1715
GofDak_1024-768_new	18	1	25	<?xml version="1.0"?>\n<Clock xmlns:dt="urn:schemas-microsoft-com:datatypes"><Description dt:dt="string">E-Prime Primary Realtime Clock</Description><StartTime><Timestamp dt:dt="int">0</Timestamp><DateUtc dt:dt="string">2017-07-18T06:21:12Z</DateUtc></StartTime><FrequencyChanges><FrequencyChange><Frequency dt:dt="r8">3328124</Frequency><Timestamp dt:dt="r8">2917140724</Timestamp><Current dt:dt="r…	75.025	1876566	1873066	1876566	1873050	1	right	-1377158333	07-18-2017	08:21:12	06:21:12	female	40714	24512	-1	24496	43810	40722	-1	40714	288106	283295	-1	283283	19				2	9	17	phaseINVFAce	phaseXPface	7	NM10	1382474	1382174	1382474	1382160	d	1382160	1380508	1382160	1380498	1652
GofDak_1024-768_new	18	1	25	<?xml version="1.0"?>\n<Clock xmlns:dt="urn:schemas-microsoft-com:datatypes"><Description dt:dt="string">E-Prime Primary Realtime Clock</Description><StartTime><Timestamp dt:dt="int">0</Timestamp><DateUtc dt:dt="string">2017-07-18T06:21:12Z</DateUtc></StartTime><FrequencyChanges><FrequencyChange><Frequency dt:dt="r8">3328124</Frequency><Timestamp dt:dt="r8">2917140724</Timestamp><Current dt:dt="r…	75.025	1876566	1873066	1876566	1873050	1	right	-1377158333	07-18-2017	08:21:12	06:21:12	female	40714	24512	-1	24496	43810	40722	-1	40714	288106	283295	-1	283283	19				2	9	17	phaseINVFAce	phaseXPface	8	NF105	1385980	1385680	1385980	1385665	l	1385665	1383920	1385665	1383906	1745
GofDak_1024-768_new	18	1	25	<?xml version="1.0"?>\n<Clock xmlns:dt="urn:schemas-microsoft-com:datatypes"><Description dt:dt="string">E-Prime Primary Realtime Clock</Description><StartTime><Timestamp dt:dt="int">0</Timestamp><DateUtc dt:dt="string">2017-07-18T06:21:12Z</DateUtc></StartTime><FrequencyChanges><FrequencyChange><Frequency dt:dt="r8">3328124</Frequency><Timestamp dt:dt="r8">2917140724</Timestamp><Current dt:dt="r…	75.025	1876566	1873066	1876566	1873050	1	right	-1377158333	07-18-2017	08:21:12	06:21:12	female	40714	24512	-1	24496	43810	40722	-1	40714	288106	283295	-1	283283	19				2	9	17	phaseINVFAce	phaseXPface	9	NF01	1389525	1389225	1389525	1389214	d	1389214	1387226	1389214	1387210	1988
GofDak_1024-768_new	18	1	25	<?xml version="1.0"?>\n<Clock xmlns:dt="urn:schemas-microsoft-com:datatypes"><Description dt:dt="string">E-Prime Primary Realtime Clock</Description><StartTime><Timestamp dt:dt="int">0</Timestamp><DateUtc dt:dt="string">2017-07-18T06:21:12Z</DateUtc></StartTime><FrequencyChanges><FrequencyChange><Frequency dt:dt="r8">3328124</Frequency><Timestamp dt:dt="r8">2917140724</Timestamp><Current dt:dt="r…	75.025	1876566	1873066	1876566	1873050	1	right	-1377158333	07-18-2017	08:21:12	06:21:12	female	40714	24512	-1	24496	43810	40722	-1	40714	288106	283295	-1	283283	19				2	9	17	phaseINVFAce	phaseXPface	10	NF11	1392377	1392077	1392377	1392065	d	1392065	1390558	1392065	1390546	1507
GofDak_1024-768_new	18	1	25	<?xml version="1.0"?>\n<Clock xmlns:dt="urn:schemas-microsoft-com:datatypes"><Description dt:dt="string">E-Prime Primary Realtime Clock</Description><StartTime><Timestamp dt:dt="int">0</Timestamp><DateUtc dt:dt="string">2017-07-18T06:21:12Z</DateUtc></StartTime><FrequencyChanges><FrequencyChange><Frequency dt:dt="r8">3328124</Frequency><Timestamp dt:dt="r8">2917140724</Timestamp><Current dt:dt="r…	75.025	1876566	1873066	1876566	1873050	1	right	-1377158333	07-18-2017	08:21:12	06:21:12	female	40714	24512	-1	24496	43810	40722	-1	40714	288106	283295	-1	283283	19				2	9	17	phaseINVFAce	phaseXPface	11	NM02	1395470	1395170	1395470	1395159	d	1395159	1393370	1395159	1393354	1789
GofDak_1024-768_new	18	1	25	<?xml version="1.0"?>\n<Clock xmlns:dt="urn:schemas-microsoft-com:datatypes"><Description dt:dt="string">E-Prime Primary Realtime Clock</Description><StartTime><Timestamp dt:dt="int">0</Timestamp><DateUtc dt:dt="string">2017-07-18T06:21:12Z</DateUtc></StartTime><FrequencyChanges><FrequencyChange><Frequency dt:dt="r8">3328124</Frequency><Timestamp dt:dt="r8">2917140724</Timestamp><Current dt:dt="r…	75.025	1876566	1873066	1876566	1873050	1	right	-1377158333	07-18-2017	08:21:12	06:21:12	female	40714	24512	-1	24496	43810	40722	-1	40714	288106	283295	-1	283283	19				2	9	17	phaseINVFAce	phaseXPface	12	NF06	1398455	1398155	1398455	1398148	l	1398148	1396556	1398148	1396546	1592
GofDak_1024-768_new	18	1	25	<?xml version="1.0"?>\n<Clock xmlns:dt="urn:schemas-microsoft-com:datatypes"><Description dt:dt="string">E-Prime Primary Realtime Clock</Description><StartTime><Timestamp dt:dt="int">0</Timestamp><DateUtc dt:dt="string">2017-07-18T06:21:12Z</DateUtc></StartTime><FrequencyChanges><FrequencyChange><Frequency dt:dt="r8">3328124</Frequency><Timestamp dt:dt="r8">2917140724</Timestamp><Current dt:dt="r…	75.025	1876566	1873066	1876566	1873050	1	right	-1377158333	07-18-2017	08:21:12	06:21:12	female	40714	24512	-1	24496	43810	40722	-1	40714	288106	283295	-1	283283	19				2	9	17	phaseINVFAce	phaseXPface	13	NM05	1401401	1401101	1401401	1401094	l	1401094	1399568	1401094	1399554	1526
GofDak_1024-768_new	18	1	25	<?xml version="1.0"?>\n<Clock xmlns:dt="urn:schemas-microsoft-com:datatypes"><Description dt:dt="string">E-Prime Primary Realtime Clock</Description><StartTime><Timestamp dt:dt="int">0</Timestamp><DateUtc dt:dt="string">2017-07-18T06:21:12Z</DateUtc></StartTime><FrequencyChanges><FrequencyChange><Frequency dt:dt="r8">3328124</Frequency><Timestamp dt:dt="r8">2917140724</Timestamp><Current dt:dt="r…	75.025	1876566	1873066	1876566	1873050	1	right	-1377158333	07-18-2017	08:21:12	06:21:12	female	40714	24512	-1	24496	43810	40722	-1	40714	288106	283295	-1	283283	19				2	9	17	phaseINVFAce	phaseXPface	14	NF04	1404640	1404340	1404640	1404327	l	1404327	1402461	1404327	1402450	1866
GofDak_1024-768_new	18	1	25	<?xml version="1.0"?>\n<Clock xmlns:dt="urn:schemas-microsoft-com:datatypes"><Description dt:dt="string">E-Prime Primary Realtime Clock</Description><StartTime><Timestamp dt:dt="int">0</Timestamp><DateUtc dt:dt="string">2017-07-18T06:21:12Z</DateUtc></StartTime><FrequencyChanges><FrequencyChange><Frequency dt:dt="r8">3328124</Frequency><Timestamp dt:dt="r8">2917140724</Timestamp><Current dt:dt="r…	75.025	1876566	1873066	1876566	1873050	1	right	-1377158333	07-18-2017	08:21:12	06:21:12	female	40714	24512	-1	24496	43810	40722	-1	40714	288106	283295	-1	283283	19				2	9	17	phaseINVFAce	phaseXPface	15	NM08	1407786	1407486	1407786	1407472	d	1407472	1405660	1407472	1405650	1812
GofDak_1024-768_new	18	1	25	<?xml version="1.0"?>\n<Clock xmlns:dt="urn:schemas-microsoft-com:datatypes"><Description dt:dt="string">E-Prime Primary Realtime Clock</Description><StartTime><Timestamp dt:dt="int">0</Timestamp><DateUtc dt:dt="string">2017-07-18T06:21:12Z</DateUtc></StartTime><FrequencyChanges><FrequencyChange><Frequency dt:dt="r8">3328124</Frequency><Timestamp dt:dt="r8">2917140724</Timestamp><Current dt:dt="r…	75.025	1876566	1873066	1876566	1873050	1	right	-1377158333	07-18-2017	08:21:12	06:21:12	female	40714	24512	-1	24496	43810	40722	-1	40714	288106	283295	-1	283283	19				2	9	17	phaseINVFAce	phaseXPface	16	NF109	1410958	1410658	1410958	1410648	l	1410648	1408899	1410648	1408882	1749
GofDak_1024-768_new	18	1	25	<?xml version="1.0"?>\n<Clock xmlns:dt="urn:schemas-microsoft-com:datatypes"><Description dt:dt="string">E-Prime Primary Realtime Clock</Description><StartTime><Timestamp dt:dt="int">0</Timestamp><DateUtc dt:dt="string">2017-07-18T06:21:12Z</DateUtc></StartTime><FrequencyChanges><FrequencyChange><Frequency dt:dt="r8">3328124</Frequency><Timestamp dt:dt="r8">2917140724</Timestamp><Current dt:dt="r…	75.025	1876566	1873066	1876566	1873050	1	right	-1377158333	07-18-2017	08:21:12	06:21:12	female	40714	24512	-1	24496	43810	40722	-1	40714	288106	283295	-1	283283	19				2	9	17	phaseINVFAce	phaseXPface	17	NM09	1413997	1413697	1413997	1413689	l	1413689	1412058	1413689	1412042	1631
GofDak_1024-768_new	18	1	25	<?xml version="1.0"?>\n<Clock xmlns:dt="urn:schemas-microsoft-com:datatypes"><Description dt:dt="string">E-Prime Primary Realtime Clock</Description><StartTime><Timestamp dt:dt="int">0</Timestamp><DateUtc dt:dt="string">2017-07-18T06:21:12Z</DateUtc></StartTime><FrequencyChanges><FrequencyChange><Frequency dt:dt="r8">3328124</Frequency><Timestamp dt:dt="r8">2917140724</Timestamp><Current dt:dt="r…	75.025	1876566	1873066	1876566	1873050	1	right	-1377158333	07-18-2017	08:21:12	06:21:12	female	40714	24512	-1	24496	43810	40722	-1	40714	288106	283295	-1	283283	19				2	9	17	phaseINVFAce	phaseXPface	18	NM02	1417303	1417003	1417303	1416989	l	1416989	1415123	1416989	1415106	1866
GofDak_1024-768_new	18	1	25	<?xml version="1.0"?>\n<Clock xmlns:dt="urn:schemas-microsoft-com:datatypes"><Description dt:dt="string">E-Prime Primary Realtime Clock</Description><StartTime><Timestamp dt:dt="int">0</Timestamp><DateUtc dt:dt="string">2017-07-18T06:21:12Z</DateUtc></StartTime><FrequencyChanges><FrequencyChange><Frequency dt:dt="r8">3328124</Frequency><Timestamp dt:dt="r8">2917140724</Timestamp><Current dt:dt="r…	75.025	1876566	1873066	1876566	1873050	1	right	-1377158333	07-18-2017	08:21:12	06:21:12	female	40714	24512	-1	24496	43810	40722	-1	40714	288106	283295	-1	283283	19				2	9	17	phaseINVFAce	phaseXPface	19	NM13	1420128	1419828	1420128	1419818	d	1419818	1418309	1419818	1418298	1509
GofDak_1024-768_new	18	1	25	<?xml version="1.0"?>\n<Clock xmlns:dt="urn:schemas-microsoft-com:datatypes"><Description dt:dt="string">E-Prime Primary Realtime Clock</Description><StartTime><Timestamp dt:dt="int">0</Timestamp><DateUtc dt:dt="string">2017-07-18T06:21:12Z</DateUtc></StartTime><FrequencyChanges><FrequencyChange><Frequency dt:dt="r8">3328124</Frequency><Timestamp dt:dt="r8">2917140724</Timestamp><Current dt:dt="r…	75.025	1876566	1873066	1876566	1873050	1	right	-1377158333	07-18-2017	08:21:12	06:21:12	female	40714	24512	-1	24496	43810	40722	-1	40714	288106	283295	-1	283283	19				2	9	17	phaseINVFAce	phaseXPface	20	NF06	1423074	1422774	1423074	1422761	d	1422761	1421175	1422761	1421170	1586
GofDak_1024-768_new	18	1	25	<?xml version="1.0"?>\n<Clock xmlns:dt="urn:schemas-microsoft-com:datatypes"><Description dt:dt="string">E-Prime Primary Realtime Clock</Description><StartTime><Timestamp dt:dt="int">0</Timestamp><DateUtc dt:dt="string">2017-07-18T06:21:12Z</DateUtc></StartTime><FrequencyChanges><FrequencyChange><Frequency dt:dt="r8">3328124</Frequency><Timestamp dt:dt="r8">2917140724</Timestamp><Current dt:dt="r…	75.025	1876566	1873066	1876566	1873050	1	right	-1377158333	07-18-2017	08:21:12	06:21:12	female	40714	24512	-1	24496	43810	40722	-1	40714	288106	283295	-1	283283	20				1	9	18	phaseUPFAce	phaseXPface	1	NF27	1426326	1426026	1426326	1426022	d	1426022	1424120	1426022	1424106	1902
GofDak_1024-768_new	18	1	25	<?xml version="1.0"?>\n<Clock xmlns:dt="urn:schemas-microsoft-com:datatypes"><Description dt:dt="string">E-Prime Primary Realtime Clock</Description><StartTime><Timestamp dt:dt="int">0</Timestamp><DateUtc dt:dt="string">2017-07-18T06:21:12Z</DateUtc></StartTime><FrequencyChanges><FrequencyChange><Frequency dt:dt="r8">3328124</Frequency><Timestamp dt:dt="r8">2917140724</Timestamp><Current dt:dt="r…	75.025	1876566	1873066	1876566	1873050	1	right	-1377158333	07-18-2017	08:21:12	06:21:12	female	40714	24512	-1	24496	43810	40722	-1	40714	288106	283295	-1	283283	20				1	9	18	phaseUPFAce	phaseXPface	2	NF11	1429512	1429212	1429512	1429203	d	1429203	1427386	1429203	1427370	1817
GofDak_1024-768_new	18	1	25	<?xml version="1.0"?>\n<Clock xmlns:dt="urn:schemas-microsoft-com:datatypes"><Description dt:dt="string">E-Prime Primary Realtime Clock</Description><StartTime><Timestamp dt:dt="int">0</Timestamp><DateUtc dt:dt="string">2017-07-18T06:21:12Z</DateUtc></StartTime><FrequencyChanges><FrequencyChange><Frequency dt:dt="r8">3328124</Frequency><Timestamp dt:dt="r8">2917140724</Timestamp><Current dt:dt="r…	75.025	1876566	1873066	1876566	1873050	1	right	-1377158333	07-18-2017	08:21:12	06:21:12	female	40714	24512	-1	24496	43810	40722	-1	40714	288106	283295	-1	283283	20				1	9	18	phaseUPFAce	phaseXPface	3	NF06	1432538	1432238	1432538	1432232	l	1432232	1430465	1432232	1430458	1767
GofDak_1024-768_new	18	1	25	<?xml version="1.0"?>\n<Clock xmlns:dt="urn:schemas-microsoft-com:datatypes"><Description dt:dt="string">E-Prime Primary Realtime Clock</Description><StartTime><Timestamp dt:dt="int">0</Timestamp><DateUtc dt:dt="string">2017-07-18T06:21:12Z</DateUtc></StartTime><FrequencyChanges><FrequencyChange><Frequency dt:dt="r8">3328124</Frequency><Timestamp dt:dt="r8">2917140724</Timestamp><Current dt:dt="r…	75.025	1876566	1873066	1876566	1873050	1	right	-1377158333	07-18-2017	08:21:12	06:21:12	female	40714	24512	-1	24496	43810	40722	-1	40714	288106	283295	-1	283283	20				1	9	18	phaseUPFAce	phaseXPface	4	NM05	1435710	1435410	1435710	1435399	l	1435399	1433824	1435399	1433818	1575
GofDak_1024-768_new	18	1	25	<?xml version="1.0"?>\n<Clock xmlns:dt="urn:schemas-microsoft-com:datatypes"><Description dt:dt="string">E-Prime Primary Realtime Clock</Description><StartTime><Timestamp dt:dt="int">0</Timestamp><DateUtc dt:dt="string">2017-07-18T06:21:12Z</DateUtc></StartTime><FrequencyChanges><FrequencyChange><Frequency dt:dt="r8">3328124</Frequency><Timestamp dt:dt="r8">2917140724</Timestamp><Current dt:dt="r…	75.025	1876566	1873066	1876566	1873050	1	right	-1377158333	07-18-2017	08:21:12	06:21:12	female	40714	24512	-1	24496	43810	40722	-1	40714	288106	283295	-1	283283	20				1	9	18	phaseUPFAce	phaseXPface	5	NM03	1438962	1438662	1438962	1438655	l	1438655	1436943	1438655	1436930	1712
GofDak_1024-768_new	18	1	25	<?xml version="1.0"?>\n<Clock xmlns:dt="urn:schemas-microsoft-com:datatypes"><Description dt:dt="string">E-Prime Primary Realtime Clock</Description><StartTime><Timestamp dt:dt="int">0</Timestamp><DateUtc dt:dt="string">2017-07-18T06:21:12Z</DateUtc></StartTime><FrequencyChanges><FrequencyChange><Frequency dt:dt="r8">3328124</Frequency><Timestamp dt:dt="r8">2917140724</Timestamp><Current dt:dt="r…	75.025	1876566	1873066	1876566	1873050	1	right	-1377158333	07-18-2017	08:21:12	06:21:12	female	40714	24512	-1	24496	43810	40722	-1	40714	288106	283295	-1	283283	20				1	9	18	phaseUPFAce	phaseXPface	6	NM10	1442121	1441821	1442121	1441809	d	1441809	1439968	1441809	1439962	1841
GofDak_1024-768_new	18	1	25	<?xml version="1.0"?>\n<Clock xmlns:dt="urn:schemas-microsoft-com:datatypes"><Description dt:dt="string">E-Prime Primary Realtime Clock</Description><StartTime><Timestamp dt:dt="int">0</Timestamp><DateUtc dt:dt="string">2017-07-18T06:21:12Z</DateUtc></StartTime><FrequencyChanges><FrequencyChange><Frequency dt:dt="r8">3328124</Frequency><Timestamp dt:dt="r8">2917140724</Timestamp><Current dt:dt="r…	75.025	1876566	1873066	1876566	1873050	1	right	-1377158333	07-18-2017	08:21:12	06:21:12	female	40714	24512	-1	24496	43810	40722	-1	40714	288106	283295	-1	283283	20				1	9	18	phaseUPFAce	phaseXPface	7	NM08	1445133	1444833	1445133	1444819	d	1444819	1443074	1444819	1443066	1745
GofDak_1024-768_new	18	1	25	<?xml version="1.0"?>\n<Clock xmlns:dt="urn:schemas-microsoft-com:datatypes"><Description dt:dt="string">E-Prime Primary Realtime Clock</Description><StartTime><Timestamp dt:dt="int">0</Timestamp><DateUtc dt:dt="string">2017-07-18T06:21:12Z</DateUtc></StartTime><FrequencyChanges><FrequencyChange><Frequency dt:dt="r8">3328124</Frequency><Timestamp dt:dt="r8">2917140724</Timestamp><Current dt:dt="r…	75.025	1876566	1873066	1876566	1873050	1	right	-1377158333	07-18-2017	08:21:12	06:21:12	female	40714	24512	-1	24496	43810	40722	-1	40714	288106	283295	-1	283283	20				1	9	18	phaseUPFAce	phaseXPface	8	NM101	1448026	1447726	1448026	1447723	d	1447723	1446100	1447723	1446090	1623
GofDak_1024-768_new	18	1	25	<?xml version="1.0"?>\n<Clock xmlns:dt="urn:schemas-microsoft-com:datatypes"><Description dt:dt="string">E-Prime Primary Realtime Clock</Description><StartTime><Timestamp dt:dt="int">0</Timestamp><DateUtc dt:dt="string">2017-07-18T06:21:12Z</DateUtc></StartTime><FrequencyChanges><FrequencyChange><Frequency dt:dt="r8">3328124</Frequency><Timestamp dt:dt="r8">2917140724</Timestamp><Current dt:dt="r…	75.025	1876566	1873066	1876566	1873050	1	right	-1377158333	07-18-2017	08:21:12	06:21:12	female	40714	24512	-1	24496	43810	40722	-1	40714	288106	283295	-1	283283	20				1	9	18	phaseUPFAce	phaseXPface	9	NM04	1451238	1450938	1451238	1450926	d	1450926	1449059	1450926	1449050	1867
GofDak_1024-768_new	18	1	25	<?xml version="1.0"?>\n<Clock xmlns:dt="urn:schemas-microsoft-com:datatypes"><Description dt:dt="string">E-Prime Primary Realtime Clock</Description><StartTime><Timestamp dt:dt="int">0</Timestamp><DateUtc dt:dt="string">2017-07-18T06:21:12Z</DateUtc></StartTime><FrequencyChanges><FrequencyChange><Frequency dt:dt="r8">3328124</Frequency><Timestamp dt:dt="r8">2917140724</Timestamp><Current dt:dt="r…	75.025	1876566	1873066	1876566	1873050	1	right	-1377158333	07-18-2017	08:21:12	06:21:12	female	40714	24512	-1	24496	43810	40722	-1	40714	288106	283295	-1	283283	20				1	9	18	phaseUPFAce	phaseXPface	10	NM02	1454237	1453937	1454237	1453934	l	1453934	1452178	1453934	1452162	1756
GofDak_1024-768_new	18	1	25	<?xml version="1.0"?>\n<Clock xmlns:dt="urn:schemas-microsoft-com:datatypes"><Description dt:dt="string">E-Prime Primary Realtime Clock</Description><StartTime><Timestamp dt:dt="int">0</Timestamp><DateUtc dt:dt="string">2017-07-18T06:21:12Z</DateUtc></StartTime><FrequencyChanges><FrequencyChange><Frequency dt:dt="r8">3328124</Frequency><Timestamp dt:dt="r8">2917140724</Timestamp><Current dt:dt="r…	75.025	1876566	1873066	1876566	1873050	1	right	-1377158333	07-18-2017	08:21:12	06:21:12	female	40714	24512	-1	24496	43810	40722	-1	40714	288106	283295	-1	283283	20				1	9	18	phaseUPFAce	phaseXPface	11	NF27	1457489	1457189	1457489	1457181	l	1457181	1455203	1457181	1455194	1978
GofDak_1024-768_new	18	1	25	<?xml version="1.0"?>\n<Clock xmlns:dt="urn:schemas-microsoft-com:datatypes"><Description dt:dt="string">E-Prime Primary Realtime Clock</Description><StartTime><Timestamp dt:dt="int">0</Timestamp><DateUtc dt:dt="string">2017-07-18T06:21:12Z</DateUtc></StartTime><FrequencyChanges><FrequencyChange><Frequency dt:dt="r8">3328124</Frequency><Timestamp dt:dt="r8">2917140724</Timestamp><Current dt:dt="r…	75.025	1876566	1873066	1876566	1873050	1	right	-1377158333	07-18-2017	08:21:12	06:21:12	female	40714	24512	-1	24496	43810	40722	-1	40714	288106	283295	-1	283283	20				1	9	18	phaseUPFAce	phaseXPface	12	NM101	1460688	1460388	1460688	1460376	d	1460376	1458682	1460376	1458666	1694
GofDak_1024-768_new	18	1	25	<?xml version="1.0"?>\n<Clock xmlns:dt="urn:schemas-microsoft-com:datatypes"><Description dt:dt="string">E-Prime Primary Realtime Clock</Description><StartTime><Timestamp dt:dt="int">0</Timestamp><DateUtc dt:dt="string">2017-07-18T06:21:12Z</DateUtc></StartTime><FrequencyChanges><FrequencyChange><Frequency dt:dt="r8">3328124</Frequency><Timestamp dt:dt="r8">2917140724</Timestamp><Current dt:dt="r…	75.025	1876566	1873066	1876566	1873050	1	right	-1377158333	07-18-2017	08:21:12	06:21:12	female	40714	24512	-1	24496	43810	40722	-1	40714	288106	283295	-1	283283	20				1	9	18	phaseUPFAce	phaseXPface	13	NM05	1463674	1463374	1463674	1463367	l	1463367	1461668	1463367	1461658	1699
GofDak_1024-768_new	18	1	25	<?xml version="1.0"?>\n<Clock xmlns:dt="urn:schemas-microsoft-com:datatypes"><Description dt:dt="string">E-Prime Primary Realtime Clock</Description><StartTime><Timestamp dt:dt="int">0</Timestamp><DateUtc dt:dt="string">2017-07-18T06:21:12Z</DateUtc></StartTime><FrequencyChanges><FrequencyChange><Frequency dt:dt="r8">3328124</Frequency><Timestamp dt:dt="r8">2917140724</Timestamp><Current dt:dt="r…	75.025	1876566	1873066	1876566	1873050	1	right	-1377158333	07-18-2017	08:21:12	06:21:12	female	40714	24512	-1	24496	43810	40722	-1	40714	288106	283295	-1	283283	20				1	9	18	phaseUPFAce	phaseXPface	14	NF109	1466700	1466400	1466700	1466389	d	1466389	1464853	1466389	1464842	1536
GofDak_1024-768_new	18	1	25	<?xml version="1.0"?>\n<Clock xmlns:dt="urn:schemas-microsoft-com:datatypes"><Description dt:dt="string">E-Prime Primary Realtime Clock</Description><StartTime><Timestamp dt:dt="int">0</Timestamp><DateUtc dt:dt="string">2017-07-18T06:21:12Z</DateUtc></StartTime><FrequencyChanges><FrequencyChange><Frequency dt:dt="r8">3328124</Frequency><Timestamp dt:dt="r8">2917140724</Timestamp><Current dt:dt="r…	75.025	1876566	1873066	1876566	1873050	1	right	-1377158333	07-18-2017	08:21:12	06:21:12	female	40714	24512	-1	24496	43810	40722	-1	40714	288106	283295	-1	283283	20				1	9	18	phaseUPFAce	phaseXPface	15	NF01	1469845	1469545	1469845	1469542	d	1469542	1467679	1469542	1467674	1863
GofDak_1024-768_new	18	1	25	<?xml version="1.0"?>\n<Clock xmlns:dt="urn:schemas-microsoft-com:datatypes"><Description dt:dt="string">E-Prime Primary Realtime Clock</Description><StartTime><Timestamp dt:dt="int">0</Timestamp><DateUtc dt:dt="string">2017-07-18T06:21:12Z</DateUtc></StartTime><FrequencyChanges><FrequencyChange><Frequency dt:dt="r8">3328124</Frequency><Timestamp dt:dt="r8">2917140724</Timestamp><Current dt:dt="r…	75.025	1876566	1873066	1876566	1873050	1	right	-1377158333	07-18-2017	08:21:12	06:21:12	female	40714	24512	-1	24496	43810	40722	-1	40714	288106	283295	-1	283283	20				1	9	18	phaseUPFAce	phaseXPface	16	NM03	1472951	1472651	1472951	1472644	l	1472644	1470825	1472644	1470818	1819
GofDak_1024-768_new	18	1	25	<?xml version="1.0"?>\n<Clock xmlns:dt="urn:schemas-microsoft-com:datatypes"><Description dt:dt="string">E-Prime Primary Realtime Clock</Description><StartTime><Timestamp dt:dt="int">0</Timestamp><DateUtc dt:dt="string">2017-07-18T06:21:12Z</DateUtc></StartTime><FrequencyChanges><FrequencyChange><Frequency dt:dt="r8">3328124</Frequency><Timestamp dt:dt="r8">2917140724</Timestamp><Current dt:dt="r…	75.025	1876566	1873066	1876566	1873050	1	right	-1377158333	07-18-2017	08:21:12	06:21:12	female	40714	24512	-1	24496	43810	40722	-1	40714	288106	283295	-1	283283	20				1	9	18	phaseUPFAce	phaseXPface	17	NM05	1476110	1475810	1476110	1475803	l	1475803	1473984	1475803	1473970	1819
GofDak_1024-768_new	18	1	25	<?xml version="1.0"?>\n<Clock xmlns:dt="urn:schemas-microsoft-com:datatypes"><Description dt:dt="string">E-Prime Primary Realtime Clock</Description><StartTime><Timestamp dt:dt="int">0</Timestamp><DateUtc dt:dt="string">2017-07-18T06:21:12Z</DateUtc></StartTime><FrequencyChanges><FrequencyChange><Frequency dt:dt="r8">3328124</Frequency><Timestamp dt:dt="r8">2917140724</Timestamp><Current dt:dt="r…	75.025	1876566	1873066	1876566	1873050	1	right	-1377158333	07-18-2017	08:21:12	06:21:12	female	40714	24512	-1	24496	43810	40722	-1	40714	288106	283295	-1	283283	20				1	9	18	phaseUPFAce	phaseXPface	18	NM09	1479176	1478876	1479176	1478865	d	1478865	1477303	1478865	1477298	1562
GofDak_1024-768_new	18	1	25	<?xml version="1.0"?>\n<Clock xmlns:dt="urn:schemas-microsoft-com:datatypes"><Description dt:dt="string">E-Prime Primary Realtime Clock</Description><StartTime><Timestamp dt:dt="int">0</Timestamp><DateUtc dt:dt="string">2017-07-18T06:21:12Z</DateUtc></StartTime><FrequencyChanges><FrequencyChange><Frequency dt:dt="r8">3328124</Frequency><Timestamp dt:dt="r8">2917140724</Timestamp><Current dt:dt="r…	75.025	1876566	1873066	1876566	1873050	1	right	-1377158333	07-18-2017	08:21:12	06:21:12	female	40714	24512	-1	24496	43810	40722	-1	40714	288106	283295	-1	283283	20				1	9	18	phaseUPFAce	phaseXPface	19	NF02	1482148	1481848	1482148	1481844	l	1481844	1480275	1481844	1480258	1569
GofDak_1024-768_new	18	1	25	<?xml version="1.0"?>\n<Clock xmlns:dt="urn:schemas-microsoft-com:datatypes"><Description dt:dt="string">E-Prime Primary Realtime Clock</Description><StartTime><Timestamp dt:dt="int">0</Timestamp><DateUtc dt:dt="string">2017-07-18T06:21:12Z</DateUtc></StartTime><FrequencyChanges><FrequencyChange><Frequency dt:dt="r8">3328124</Frequency><Timestamp dt:dt="r8">2917140724</Timestamp><Current dt:dt="r…	75.025	1876566	1873066	1876566	1873050	1	right	-1377158333	07-18-2017	08:21:12	06:21:12	female	40714	24512	-1	24496	43810	40722	-1	40714	288106	283295	-1	283283	20				1	9	18	phaseUPFAce	phaseXPface	20	NF02	1484947	1484647	1484947	1484643	l	1484643	1483127	1484643	1483122	1516
GofDak_1024-768_new	18	1	25	<?xml version="1.0"?>\n<Clock xmlns:dt="urn:schemas-microsoft-com:datatypes"><Description dt:dt="string">E-Prime Primary Realtime Clock</Description><StartTime><Timestamp dt:dt="int">0</Timestamp><DateUtc dt:dt="string">2017-07-18T06:21:12Z</DateUtc></StartTime><FrequencyChanges><FrequencyChange><Frequency dt:dt="r8">3328124</Frequency><Timestamp dt:dt="r8">2917140724</Timestamp><Current dt:dt="r…	75.025	1876566	1873066	1876566	1873050	1	right	-1377158333	07-18-2017	08:21:12	06:21:12	female	40714	24512	-1	24496	43810	40722	-1	40714	288106	283295	-1	283283	21				1	10	19	phaseUPFAce	phaseXPface	1	NM08	1490785	1490485	1490785	1490479	l	1490479	1488912	1490479	1488899	1567
GofDak_1024-768_new	18	1	25	<?xml version="1.0"?>\n<Clock xmlns:dt="urn:schemas-microsoft-com:datatypes"><Description dt:dt="string">E-Prime Primary Realtime Clock</Description><StartTime><Timestamp dt:dt="int">0</Timestamp><DateUtc dt:dt="string">2017-07-18T06:21:12Z</DateUtc></StartTime><FrequencyChanges><FrequencyChange><Frequency dt:dt="r8">3328124</Frequency><Timestamp dt:dt="r8">2917140724</Timestamp><Current dt:dt="r…	75.025	1876566	1873066	1876566	1873050	1	right	-1377158333	07-18-2017	08:21:12	06:21:12	female	40714	24512	-1	24496	43810	40722	-1	40714	288106	283295	-1	283283	21				1	10	19	phaseUPFAce	phaseXPface	2	NF02	1493731	1493431	1493731	1493424	d	1493424	1491738	1493424	1491730	1686
GofDak_1024-768_new	18	1	25	<?xml version="1.0"?>\n<Clock xmlns:dt="urn:schemas-microsoft-com:datatypes"><Description dt:dt="string">E-Prime Primary Realtime Clock</Description><StartTime><Timestamp dt:dt="int">0</Timestamp><DateUtc dt:dt="string">2017-07-18T06:21:12Z</DateUtc></StartTime><FrequencyChanges><FrequencyChange><Frequency dt:dt="r8">3328124</Frequency><Timestamp dt:dt="r8">2917140724</Timestamp><Current dt:dt="r…	75.025	1876566	1873066	1876566	1873050	1	right	-1377158333	07-18-2017	08:21:12	06:21:12	female	40714	24512	-1	24496	43810	40722	-1	40714	288106	283295	-1	283283	21				1	10	19	phaseUPFAce	phaseXPface	3	NM10	1496850	1496550	1496850	1496545	l	1496545	1494804	1496545	1494786	1741
GofDak_1024-768_new	18	1	25	<?xml version="1.0"?>\n<Clock xmlns:dt="urn:schemas-microsoft-com:datatypes"><Description dt:dt="string">E-Prime Primary Realtime Clock</Description><StartTime><Timestamp dt:dt="int">0</Timestamp><DateUtc dt:dt="string">2017-07-18T06:21:12Z</DateUtc></StartTime><FrequencyChanges><FrequencyChange><Frequency dt:dt="r8">3328124</Frequency><Timestamp dt:dt="r8">2917140724</Timestamp><Current dt:dt="r…	75.025	1876566	1873066	1876566	1873050	1	right	-1377158333	07-18-2017	08:21:12	06:21:12	female	40714	24512	-1	24496	43810	40722	-1	40714	288106	283295	-1	283283	21				1	10	19	phaseUPFAce	phaseXPface	4	NF27	1500115	1499815	1500115	1499811	d	1499811	1498043	1499811	1498034	1768
GofDak_1024-768_new	18	1	25	<?xml version="1.0"?>\n<Clock xmlns:dt="urn:schemas-microsoft-com:datatypes"><Description dt:dt="string">E-Prime Primary Realtime Clock</Description><StartTime><Timestamp dt:dt="int">0</Timestamp><DateUtc dt:dt="string">2017-07-18T06:21:12Z</DateUtc></StartTime><FrequencyChanges><FrequencyChange><Frequency dt:dt="r8">3328124</Frequency><Timestamp dt:dt="r8">2917140724</Timestamp><Current dt:dt="r…	75.025	1876566	1873066	1876566	1873050	1	right	-1377158333	07-18-2017	08:21:12	06:21:12	female	40714	24512	-1	24496	43810	40722	-1	40714	288106	283295	-1	283283	21				1	10	19	phaseUPFAce	phaseXPface	5	NM101	1503168	1502868	1503168	1502862	l	1502862	1501148	1502862	1501138	1714
GofDak_1024-768_new	18	1	25	<?xml version="1.0"?>\n<Clock xmlns:dt="urn:schemas-microsoft-com:datatypes"><Description dt:dt="string">E-Prime Primary Realtime Clock</Description><StartTime><Timestamp dt:dt="int">0</Timestamp><DateUtc dt:dt="string">2017-07-18T06:21:12Z</DateUtc></StartTime><FrequencyChanges><FrequencyChange><Frequency dt:dt="r8">3328124</Frequency><Timestamp dt:dt="r8">2917140724</Timestamp><Current dt:dt="r…	75.025	1876566	1873066	1876566	1873050	1	right	-1377158333	07-18-2017	08:21:12	06:21:12	female	40714	24512	-1	24496	43810	40722	-1	40714	288106	283295	-1	283283	21				1	10	19	phaseUPFAce	phaseXPface	6	NF01	1506100	1505800	1506100	1505797	d	1505797	1504147	1505797	1504130	1650
GofDak_1024-768_new	18	1	25	<?xml version="1.0"?>\n<Clock xmlns:dt="urn:schemas-microsoft-com:datatypes"><Description dt:dt="string">E-Prime Primary Realtime Clock</Description><StartTime><Timestamp dt:dt="int">0</Timestamp><DateUtc dt:dt="string">2017-07-18T06:21:12Z</DateUtc></StartTime><FrequencyChanges><FrequencyChange><Frequency dt:dt="r8">3328124</Frequency><Timestamp dt:dt="r8">2917140724</Timestamp><Current dt:dt="r…	75.025	1876566	1873066	1876566	1873050	1	right	-1377158333	07-18-2017	08:21:12	06:21:12	female	40714	24512	-1	24496	43810	40722	-1	40714	288106	283295	-1	283283	21				1	10	19	phaseUPFAce	phaseXPface	7	NM09	1509166	1508866	1509166	1508855	l	1508855	1507280	1508855	1507274	1575
GofDak_1024-768_new	18	1	25	<?xml version="1.0"?>\n<Clock xmlns:dt="urn:schemas-microsoft-com:datatypes"><Description dt:dt="string">E-Prime Primary Realtime Clock</Description><StartTime><Timestamp dt:dt="int">0</Timestamp><DateUtc dt:dt="string">2017-07-18T06:21:12Z</DateUtc></StartTime><FrequencyChanges><FrequencyChange><Frequency dt:dt="r8">3328124</Frequency><Timestamp dt:dt="r8">2917140724</Timestamp><Current dt:dt="r…	75.025	1876566	1873066	1876566	1873050	1	right	-1377158333	07-18-2017	08:21:12	06:21:12	female	40714	24512	-1	24496	43810	40722	-1	40714	288106	283295	-1	283283	21				1	10	19	phaseUPFAce	phaseXPface	8	NF109	1512365	1512065	1512365	1512062	l	1512062	1510452	1512062	1510442	1610
GofDak_1024-768_new	18	1	25	<?xml version="1.0"?>\n<Clock xmlns:dt="urn:schemas-microsoft-com:datatypes"><Description dt:dt="string">E-Prime Primary Realtime Clock</Description><StartTime><Timestamp dt:dt="int">0</Timestamp><DateUtc dt:dt="string">2017-07-18T06:21:12Z</DateUtc></StartTime><FrequencyChanges><FrequencyChange><Frequency dt:dt="r8">3328124</Frequency><Timestamp dt:dt="r8">2917140724</Timestamp><Current dt:dt="r…	75.025	1876566	1873066	1876566	1873050	1	right	-1377158333	07-18-2017	08:21:12	06:21:12	female	40714	24512	-1	24496	43810	40722	-1	40714	288106	283295	-1	283283	21				1	10	19	phaseUPFAce	phaseXPface	9	NM09	1515910	1515610	1515910	1515596	d	1515596	1513824	1515596	1513818	1772
GofDak_1024-768_new	18	1	25	<?xml version="1.0"?>\n<Clock xmlns:dt="urn:schemas-microsoft-com:datatypes"><Description dt:dt="string">E-Prime Primary Realtime Clock</Description><StartTime><Timestamp dt:dt="int">0</Timestamp><DateUtc dt:dt="string">2017-07-18T06:21:12Z</DateUtc></StartTime><FrequencyChanges><FrequencyChange><Frequency dt:dt="r8">3328124</Frequency><Timestamp dt:dt="r8">2917140724</Timestamp><Current dt:dt="r…	75.025	1876566	1873066	1876566	1873050	1	right	-1377158333	07-18-2017	08:21:12	06:21:12	female	40714	24512	-1	24496	43810	40722	-1	40714	288106	283295	-1	283283	21				1	10	19	phaseUPFAce	phaseXPface	10	NF01	1518922	1518622	1518922	1518619	d	1518619	1516943	1518619	1516938	1676
GofDak_1024-768_new	18	1	25	<?xml version="1.0"?>\n<Clock xmlns:dt="urn:schemas-microsoft-com:datatypes"><Description dt:dt="string">E-Prime Primary Realtime Clock</Description><StartTime><Timestamp dt:dt="int">0</Timestamp><DateUtc dt:dt="string">2017-07-18T06:21:12Z</DateUtc></StartTime><FrequencyChanges><FrequencyChange><Frequency dt:dt="r8">3328124</Frequency><Timestamp dt:dt="r8">2917140724</Timestamp><Current dt:dt="r…	75.025	1876566	1873066	1876566	1873050	1	right	-1377158333	07-18-2017	08:21:12	06:21:12	female	40714	24512	-1	24496	43810	40722	-1	40714	288106	283295	-1	283283	21				1	10	19	phaseUPFAce	phaseXPface	11	NF01	1521828	1521528	1521828	1521513	d	1521513	1520009	1521513	1520002	1504
GofDak_1024-768_new	18	1	25	<?xml version="1.0"?>\n<Clock xmlns:dt="urn:schemas-microsoft-com:datatypes"><Description dt:dt="string">E-Prime Primary Realtime Clock</Description><StartTime><Timestamp dt:dt="int">0</Timestamp><DateUtc dt:dt="string">2017-07-18T06:21:12Z</DateUtc></StartTime><FrequencyChanges><FrequencyChange><Frequency dt:dt="r8">3328124</Frequency><Timestamp dt:dt="r8">2917140724</Timestamp><Current dt:dt="r…	75.025	1876566	1873066	1876566	1873050	1	right	-1377158333	07-18-2017	08:21:12	06:21:12	female	40714	24512	-1	24496	43810	40722	-1	40714	288106	283295	-1	283283	21				1	10	19	phaseUPFAce	phaseXPface	12	NF04	1524947	1524647	1524947	1524641	d	1524641	1522861	1524641	1522850	1780
GofDak_1024-768_new	18	1	25	<?xml version="1.0"?>\n<Clock xmlns:dt="urn:schemas-microsoft-com:datatypes"><Description dt:dt="string">E-Prime Primary Realtime Clock</Description><StartTime><Timestamp dt:dt="int">0</Timestamp><DateUtc dt:dt="string">2017-07-18T06:21:12Z</DateUtc></StartTime><FrequencyChanges><FrequencyChange><Frequency dt:dt="r8">3328124</Frequency><Timestamp dt:dt="r8">2917140724</Timestamp><Current dt:dt="r…	75.025	1876566	1873066	1876566	1873050	1	right	-1377158333	07-18-2017	08:21:12	06:21:12	female	40714	24512	-1	24496	43810	40722	-1	40714	288106	283295	-1	283283	21				1	10	19	phaseUPFAce	phaseXPface	13	NF105	1527840	1527540	1527840	1527532	l	1527532	1526007	1527532	1525994	1525
GofDak_1024-768_new	18	1	25	<?xml version="1.0"?>\n<Clock xmlns:dt="urn:schemas-microsoft-com:datatypes"><Description dt:dt="string">E-Prime Primary Realtime Clock</Description><StartTime><Timestamp dt:dt="int">0</Timestamp><DateUtc dt:dt="string">2017-07-18T06:21:12Z</DateUtc></StartTime><FrequencyChanges><FrequencyChange><Frequency dt:dt="r8">3328124</Frequency><Timestamp dt:dt="r8">2917140724</Timestamp><Current dt:dt="r…	75.025	1876566	1873066	1876566	1873050	1	right	-1377158333	07-18-2017	08:21:12	06:21:12	female	40714	24512	-1	24496	43810	40722	-1	40714	288106	283295	-1	283283	21				1	10	19	phaseUPFAce	phaseXPface	14	NF109	1530932	1530632	1530932	1530621	d	1530621	1529059	1530621	1529042	1562
GofDak_1024-768_new	18	1	25	<?xml version="1.0"?>\n<Clock xmlns:dt="urn:schemas-microsoft-com:datatypes"><Description dt:dt="string">E-Prime Primary Realtime Clock</Description><StartTime><Timestamp dt:dt="int">0</Timestamp><DateUtc dt:dt="string">2017-07-18T06:21:12Z</DateUtc></StartTime><FrequencyChanges><FrequencyChange><Frequency dt:dt="r8">3328124</Frequency><Timestamp dt:dt="r8">2917140724</Timestamp><Current dt:dt="r…	75.025	1876566	1873066	1876566	1873050	1	right	-1377158333	07-18-2017	08:21:12	06:21:12	female	40714	24512	-1	24496	43810	40722	-1	40714	288106	283295	-1	283283	21				1	10	19	phaseUPFAce	phaseXPface	15	NF11	1534117	1533817	1534117	1533805	d	1533805	1531925	1533805	1531914	1880
GofDak_1024-768_new	18	1	25	<?xml version="1.0"?>\n<Clock xmlns:dt="urn:schemas-microsoft-com:datatypes"><Description dt:dt="string">E-Prime Primary Realtime Clock</Description><StartTime><Timestamp dt:dt="int">0</Timestamp><DateUtc dt:dt="string">2017-07-18T06:21:12Z</DateUtc></StartTime><FrequencyChanges><FrequencyChange><Frequency dt:dt="r8">3328124</Frequency><Timestamp dt:dt="r8">2917140724</Timestamp><Current dt:dt="r…	75.025	1876566	1873066	1876566	1873050	1	right	-1377158333	07-18-2017	08:21:12	06:21:12	female	40714	24512	-1	24496	43810	40722	-1	40714	288106	283295	-1	283283	21				1	10	19	phaseUPFAce	phaseXPface	16	NF109	1537383	1537083	1537383	1537080	l	1537080	1535150	1537080	1535138	1930
GofDak_1024-768_new	18	1	25	<?xml version="1.0"?>\n<Clock xmlns:dt="urn:schemas-microsoft-com:datatypes"><Description dt:dt="string">E-Prime Primary Realtime Clock</Description><StartTime><Timestamp dt:dt="int">0</Timestamp><DateUtc dt:dt="string">2017-07-18T06:21:12Z</DateUtc></StartTime><FrequencyChanges><FrequencyChange><Frequency dt:dt="r8">3328124</Frequency><Timestamp dt:dt="r8">2917140724</Timestamp><Current dt:dt="r…	75.025	1876566	1873066	1876566	1873050	1	right	-1377158333	07-18-2017	08:21:12	06:21:12	female	40714	24512	-1	24496	43810	40722	-1	40714	288106	283295	-1	283283	21				1	10	19	phaseUPFAce	phaseXPface	17	NM04	1540555	1540255	1540555	1540244	l	1540244	1538389	1540244	1538378	1855
GofDak_1024-768_new	18	1	25	<?xml version="1.0"?>\n<Clock xmlns:dt="urn:schemas-microsoft-com:datatypes"><Description dt:dt="string">E-Prime Primary Realtime Clock</Description><StartTime><Timestamp dt:dt="int">0</Timestamp><DateUtc dt:dt="string">2017-07-18T06:21:12Z</DateUtc></StartTime><FrequencyChanges><FrequencyChange><Frequency dt:dt="r8">3328124</Frequency><Timestamp dt:dt="r8">2917140724</Timestamp><Current dt:dt="r…	75.025	1876566	1873066	1876566	1873050	1	right	-1377158333	07-18-2017	08:21:12	06:21:12	female	40714	24512	-1	24496	43810	40722	-1	40714	288106	283295	-1	283283	21				1	10	19	phaseUPFAce	phaseXPface	18	NF09	1543354	1543054	1543354	1543040	l	1543040	1541508	1543040	1541498	1532
GofDak_1024-768_new	18	1	25	<?xml version="1.0"?>\n<Clock xmlns:dt="urn:schemas-microsoft-com:datatypes"><Description dt:dt="string">E-Prime Primary Realtime Clock</Description><StartTime><Timestamp dt:dt="int">0</Timestamp><DateUtc dt:dt="string">2017-07-18T06:21:12Z</DateUtc></StartTime><FrequencyChanges><FrequencyChange><Frequency dt:dt="r8">3328124</Frequency><Timestamp dt:dt="r8">2917140724</Timestamp><Current dt:dt="r…	75.025	1876566	1873066	1876566	1873050	1	right	-1377158333	07-18-2017	08:21:12	06:21:12	female	40714	24512	-1	24496	43810	40722	-1	40714	288106	283295	-1	283283	21				1	10	19	phaseUPFAce	phaseXPface	19	NM13	1546513	1546213	1546513	1546204	l	1546204	1544307	1546204	1544290	1897
GofDak_1024-768_new	18	1	25	<?xml version="1.0"?>\n<Clock xmlns:dt="urn:schemas-microsoft-com:datatypes"><Description dt:dt="string">E-Prime Primary Realtime Clock</Description><StartTime><Timestamp dt:dt="int">0</Timestamp><DateUtc dt:dt="string">2017-07-18T06:21:12Z</DateUtc></StartTime><FrequencyChanges><FrequencyChange><Frequency dt:dt="r8">3328124</Frequency><Timestamp dt:dt="r8">2917140724</Timestamp><Current dt:dt="r…	75.025	1876566	1873066	1876566	1873050	1	right	-1377158333	07-18-2017	08:21:12	06:21:12	female	40714	24512	-1	24496	43810	40722	-1	40714	288106	283295	-1	283283	21				1	10	19	phaseUPFAce	phaseXPface	20	NF105	1549926	1549626	1549926	1549623	d	1549623	1547733	1549623	1547722	1890
GofDak_1024-768_new	18	1	25	<?xml version="1.0"?>\n<Clock xmlns:dt="urn:schemas-microsoft-com:datatypes"><Description dt:dt="string">E-Prime Primary Realtime Clock</Description><StartTime><Timestamp dt:dt="int">0</Timestamp><DateUtc dt:dt="string">2017-07-18T06:21:12Z</DateUtc></StartTime><FrequencyChanges><FrequencyChange><Frequency dt:dt="r8">3328124</Frequency><Timestamp dt:dt="r8">2917140724</Timestamp><Current dt:dt="r…	75.025	1876566	1873066	1876566	1873050	1	right	-1377158333	07-18-2017	08:21:12	06:21:12	female	40714	24512	-1	24496	43810	40722	-1	40714	288106	283295	-1	283283	22				2	10	20	phaseINVFAce	phaseXPface	1	NM21	1553018	1552718	1553018	1552712	l	1552712	1550905	1552712	1550890	1807
GofDak_1024-768_new	18	1	25	<?xml version="1.0"?>\n<Clock xmlns:dt="urn:schemas-microsoft-com:datatypes"><Description dt:dt="string">E-Prime Primary Realtime Clock</Description><StartTime><Timestamp dt:dt="int">0</Timestamp><DateUtc dt:dt="string">2017-07-18T06:21:12Z</DateUtc></StartTime><FrequencyChanges><FrequencyChange><Frequency dt:dt="r8">3328124</Frequency><Timestamp dt:dt="r8">2917140724</Timestamp><Current dt:dt="r…	75.025	1876566	1873066	1876566	1873050	1	right	-1377158333	07-18-2017	08:21:12	06:21:12	female	40714	24512	-1	24496	43810	40722	-1	40714	288106	283295	-1	283283	22				2	10	20	phaseINVFAce	phaseXPface	2	NF27	1556737	1556437	1556737	1556429	l	1556429	1554624	1556429	1554610	1805
GofDak_1024-768_new	18	1	25	<?xml version="1.0"?>\n<Clock xmlns:dt="urn:schemas-microsoft-com:datatypes"><Description dt:dt="string">E-Prime Primary Realtime Clock</Description><StartTime><Timestamp dt:dt="int">0</Timestamp><DateUtc dt:dt="string">2017-07-18T06:21:12Z</DateUtc></StartTime><FrequencyChanges><FrequencyChange><Frequency dt:dt="r8">3328124</Frequency><Timestamp dt:dt="r8">2917140724</Timestamp><Current dt:dt="r…	75.025	1876566	1873066	1876566	1873050	1	right	-1377158333	07-18-2017	08:21:12	06:21:12	female	40714	24512	-1	24496	43810	40722	-1	40714	288106	283295	-1	283283	22				2	10	20	phaseINVFAce	phaseXPface	3	NM10	1560042	1559742	1560042	1559732	d	1559732	1557916	1559732	1557906	1816
GofDak_1024-768_new	18	1	25	<?xml version="1.0"?>\n<Clock xmlns:dt="urn:schemas-microsoft-com:datatypes"><Description dt:dt="string">E-Prime Primary Realtime Clock</Description><StartTime><Timestamp dt:dt="int">0</Timestamp><DateUtc dt:dt="string">2017-07-18T06:21:12Z</DateUtc></StartTime><FrequencyChanges><FrequencyChange><Frequency dt:dt="r8">3328124</Frequency><Timestamp dt:dt="r8">2917140724</Timestamp><Current dt:dt="r…	75.025	1876566	1873066	1876566	1873050	1	right	-1377158333	07-18-2017	08:21:12	06:21:12	female	40714	24512	-1	24496	43810	40722	-1	40714	288106	283295	-1	283283	22				2	10	20	phaseINVFAce	phaseXPface	4	NF06	1563201	1562901	1563201	1562897	d	1562897	1561155	1562897	1561146	1742
GofDak_1024-768_new	18	1	25	<?xml version="1.0"?>\n<Clock xmlns:dt="urn:schemas-microsoft-com:datatypes"><Description dt:dt="string">E-Prime Primary Realtime Clock</Description><StartTime><Timestamp dt:dt="int">0</Timestamp><DateUtc dt:dt="string">2017-07-18T06:21:12Z</DateUtc></StartTime><FrequencyChanges><FrequencyChange><Frequency dt:dt="r8">3328124</Frequency><Timestamp dt:dt="r8">2917140724</Timestamp><Current dt:dt="r…	75.025	1876566	1873066	1876566	1873050	1	right	-1377158333	07-18-2017	08:21:12	06:21:12	female	40714	24512	-1	24496	43810	40722	-1	40714	288106	283295	-1	283283	22				2	10	20	phaseINVFAce	phaseXPface	5	NM09	1566667	1566367	1566667	1566364	d	1566364	1564487	1566364	1564482	1877
GofDak_1024-768_new	18	1	25	<?xml version="1.0"?>\n<Clock xmlns:dt="urn:schemas-microsoft-com:datatypes"><Description dt:dt="string">E-Prime Primary Realtime Clock</Description><StartTime><Timestamp dt:dt="int">0</Timestamp><DateUtc dt:dt="string">2017-07-18T06:21:12Z</DateUtc></StartTime><FrequencyChanges><FrequencyChange><Frequency dt:dt="r8">3328124</Frequency><Timestamp dt:dt="r8">2917140724</Timestamp><Current dt:dt="r…	75.025	1876566	1873066	1876566	1873050	1	right	-1377158333	07-18-2017	08:21:12	06:21:12	female	40714	24512	-1	24496	43810	40722	-1	40714	288106	283295	-1	283283	22				2	10	20	phaseINVFAce	phaseXPface	6	NM10	1569879	1569579	1569879	1569567	d	1569567	1567673	1569567	1567658	1894
GofDak_1024-768_new	18	1	25	<?xml version="1.0"?>\n<Clock xmlns:dt="urn:schemas-microsoft-com:datatypes"><Description dt:dt="string">E-Prime Primary Realtime Clock</Description><StartTime><Timestamp dt:dt="int">0</Timestamp><DateUtc dt:dt="string">2017-07-18T06:21:12Z</DateUtc></StartTime><FrequencyChanges><FrequencyChange><Frequency dt:dt="r8">3328124</Frequency><Timestamp dt:dt="r8">2917140724</Timestamp><Current dt:dt="r…	75.025	1876566	1873066	1876566	1873050	1	right	-1377158333	07-18-2017	08:21:12	06:21:12	female	40714	24512	-1	24496	43810	40722	-1	40714	288106	283295	-1	283283	22				2	10	20	phaseINVFAce	phaseXPface	7	NM09	1573345	1573045	1573345	1573039	l	1573039	1571152	1573039	1571146	1887
GofDak_1024-768_new	18	1	25	<?xml version="1.0"?>\n<Clock xmlns:dt="urn:schemas-microsoft-com:datatypes"><Description dt:dt="string">E-Prime Primary Realtime Clock</Description><StartTime><Timestamp dt:dt="int">0</Timestamp><DateUtc dt:dt="string">2017-07-18T06:21:12Z</DateUtc></StartTime><FrequencyChanges><FrequencyChange><Frequency dt:dt="r8">3328124</Frequency><Timestamp dt:dt="r8">2917140724</Timestamp><Current dt:dt="r…	75.025	1876566	1873066	1876566	1873050	1	right	-1377158333	07-18-2017	08:21:12	06:21:12	female	40714	24512	-1	24496	43810	40722	-1	40714	288106	283295	-1	283283	22				2	10	20	phaseINVFAce	phaseXPface	8	NF04	1576424	1576124	1576424	1576112	d	1576112	1574364	1576112	1574354	1748
GofDak_1024-768_new	18	1	25	<?xml version="1.0"?>\n<Clock xmlns:dt="urn:schemas-microsoft-com:datatypes"><Description dt:dt="string">E-Prime Primary Realtime Clock</Description><StartTime><Timestamp dt:dt="int">0</Timestamp><DateUtc dt:dt="string">2017-07-18T06:21:12Z</DateUtc></StartTime><FrequencyChanges><FrequencyChange><Frequency dt:dt="r8">3328124</Frequency><Timestamp dt:dt="r8">2917140724</Timestamp><Current dt:dt="r…	75.025	1876566	1873066	1876566	1873050	1	right	-1377158333	07-18-2017	08:21:12	06:21:12	female	40714	24512	-1	24496	43810	40722	-1	40714	288106	283295	-1	283283	22				2	10	20	phaseINVFAce	phaseXPface	9	NF04	1579543	1579243	1579543	1579240	l	1579240	1577563	1579240	1577554	1677
GofDak_1024-768_new	18	1	25	<?xml version="1.0"?>\n<Clock xmlns:dt="urn:schemas-microsoft-com:datatypes"><Description dt:dt="string">E-Prime Primary Realtime Clock</Description><StartTime><Timestamp dt:dt="int">0</Timestamp><DateUtc dt:dt="string">2017-07-18T06:21:12Z</DateUtc></StartTime><FrequencyChanges><FrequencyChange><Frequency dt:dt="r8">3328124</Frequency><Timestamp dt:dt="r8">2917140724</Timestamp><Current dt:dt="r…	75.025	1876566	1873066	1876566	1873050	1	right	-1377158333	07-18-2017	08:21:12	06:21:12	female	40714	24512	-1	24496	43810	40722	-1	40714	288106	283295	-1	283283	22				2	10	20	phaseINVFAce	phaseXPface	10	NF02	1582475	1582175	1582475	1582166	d	1582166	1580495	1582166	1580490	1671
GofDak_1024-768_new	18	1	25	<?xml version="1.0"?>\n<Clock xmlns:dt="urn:schemas-microsoft-com:datatypes"><Description dt:dt="string">E-Prime Primary Realtime Clock</Description><StartTime><Timestamp dt:dt="int">0</Timestamp><DateUtc dt:dt="string">2017-07-18T06:21:12Z</DateUtc></StartTime><FrequencyChanges><FrequencyChange><Frequency dt:dt="r8">3328124</Frequency><Timestamp dt:dt="r8">2917140724</Timestamp><Current dt:dt="r…	75.025	1876566	1873066	1876566	1873050	1	right	-1377158333	07-18-2017	08:21:12	06:21:12	female	40714	24512	-1	24496	43810	40722	-1	40714	288106	283295	-1	283283	22				2	10	20	phaseINVFAce	phaseXPface	11	NF01	1585594	1585294	1585594	1585286	d	1585286	1583494	1585286	1583482	1792
GofDak_1024-768_new	18	1	25	<?xml version="1.0"?>\n<Clock xmlns:dt="urn:schemas-microsoft-com:datatypes"><Description dt:dt="string">E-Prime Primary Realtime Clock</Description><StartTime><Timestamp dt:dt="int">0</Timestamp><DateUtc dt:dt="string">2017-07-18T06:21:12Z</DateUtc></StartTime><FrequencyChanges><FrequencyChange><Frequency dt:dt="r8">3328124</Frequency><Timestamp dt:dt="r8">2917140724</Timestamp><Current dt:dt="r…	75.025	1876566	1873066	1876566	1873050	1	right	-1377158333	07-18-2017	08:21:12	06:21:12	female	40714	24512	-1	24496	43810	40722	-1	40714	288106	283295	-1	283283	22				2	10	20	phaseINVFAce	phaseXPface	12	NF09	1588486	1588186	1588486	1588175	l	1588175	1586600	1588175	1586594	1575
GofDak_1024-768_new	18	1	25	<?xml version="1.0"?>\n<Clock xmlns:dt="urn:schemas-microsoft-com:datatypes"><Description dt:dt="string">E-Prime Primary Realtime Clock</Description><StartTime><Timestamp dt:dt="int">0</Timestamp><DateUtc dt:dt="string">2017-07-18T06:21:12Z</DateUtc></StartTime><FrequencyChanges><FrequencyChange><Frequency dt:dt="r8">3328124</Frequency><Timestamp dt:dt="r8">2917140724</Timestamp><Current dt:dt="r…	75.025	1876566	1873066	1876566	1873050	1	right	-1377158333	07-18-2017	08:21:12	06:21:12	female	40714	24512	-1	24496	43810	40722	-1	40714	288106	283295	-1	283283	22				2	10	20	phaseINVFAce	phaseXPface	13	NF02	1591592	1591292	1591592	1591286	d	1591286	1589732	1591286	1589722	1554
GofDak_1024-768_new	18	1	25	<?xml version="1.0"?>\n<Clock xmlns:dt="urn:schemas-microsoft-com:datatypes"><Description dt:dt="string">E-Prime Primary Realtime Clock</Description><StartTime><Timestamp dt:dt="int">0</Timestamp><DateUtc dt:dt="string">2017-07-18T06:21:12Z</DateUtc></StartTime><FrequencyChanges><FrequencyChange><Frequency dt:dt="r8">3328124</Frequency><Timestamp dt:dt="r8">2917140724</Timestamp><Current dt:dt="r…	75.025	1876566	1873066	1876566	1873050	1	right	-1377158333	07-18-2017	08:21:12	06:21:12	female	40714	24512	-1	24496	43810	40722	-1	40714	288106	283295	-1	283283	22				2	10	20	phaseINVFAce	phaseXPface	14	NF109	1594764	1594464	1594764	1594460	d	1594460	1592545	1594460	1592538	1915
GofDak_1024-768_new	18	1	25	<?xml version="1.0"?>\n<Clock xmlns:dt="urn:schemas-microsoft-com:datatypes"><Description dt:dt="string">E-Prime Primary Realtime Clock</Description><StartTime><Timestamp dt:dt="int">0</Timestamp><DateUtc dt:dt="string">2017-07-18T06:21:12Z</DateUtc></StartTime><FrequencyChanges><FrequencyChange><Frequency dt:dt="r8">3328124</Frequency><Timestamp dt:dt="r8">2917140724</Timestamp><Current dt:dt="r…	75.025	1876566	1873066	1876566	1873050	1	right	-1377158333	07-18-2017	08:21:12	06:21:12	female	40714	24512	-1	24496	43810	40722	-1	40714	288106	283295	-1	283283	22				2	10	20	phaseINVFAce	phaseXPface	15	NM04	1598096	1597796	1598096	1597789	d	1597789	1595810	1597789	1595802	1979
GofDak_1024-768_new	18	1	25	<?xml version="1.0"?>\n<Clock xmlns:dt="urn:schemas-microsoft-com:datatypes"><Description dt:dt="string">E-Prime Primary Realtime Clock</Description><StartTime><Timestamp dt:dt="int">0</Timestamp><DateUtc dt:dt="string">2017-07-18T06:21:12Z</DateUtc></StartTime><FrequencyChanges><FrequencyChange><Frequency dt:dt="r8">3328124</Frequency><Timestamp dt:dt="r8">2917140724</Timestamp><Current dt:dt="r…	75.025	1876566	1873066	1876566	1873050	1	right	-1377158333	07-18-2017	08:21:12	06:21:12	female	40714	24512	-1	24496	43810	40722	-1	40714	288106	283295	-1	283283	22				2	10	20	phaseINVFAce	phaseXPface	16	NM02	1601429	1601129	1601429	1601114	d	1601114	1599223	1601114	1599218	1891
GofDak_1024-768_new	18	1	25	<?xml version="1.0"?>\n<Clock xmlns:dt="urn:schemas-microsoft-com:datatypes"><Description dt:dt="string">E-Prime Primary Realtime Clock</Description><StartTime><Timestamp dt:dt="int">0</Timestamp><DateUtc dt:dt="string">2017-07-18T06:21:12Z</DateUtc></StartTime><FrequencyChanges><FrequencyChange><Frequency dt:dt="r8">3328124</Frequency><Timestamp dt:dt="r8">2917140724</Timestamp><Current dt:dt="r…	75.025	1876566	1873066	1876566	1873050	1	right	-1377158333	07-18-2017	08:21:12	06:21:12	female	40714	24512	-1	24496	43810	40722	-1	40714	288106	283295	-1	283283	22				2	10	20	phaseINVFAce	phaseXPface	17	NF105	1604494	1604194	1604494	1604188	l	1604188	1602448	1604188	1602442	1740
GofDak_1024-768_new	18	1	25	<?xml version="1.0"?>\n<Clock xmlns:dt="urn:schemas-microsoft-com:datatypes"><Description dt:dt="string">E-Prime Primary Realtime Clock</Description><StartTime><Timestamp dt:dt="int">0</Timestamp><DateUtc dt:dt="string">2017-07-18T06:21:12Z</DateUtc></StartTime><FrequencyChanges><FrequencyChange><Frequency dt:dt="r8">3328124</Frequency><Timestamp dt:dt="r8">2917140724</Timestamp><Current dt:dt="r…	75.025	1876566	1873066	1876566	1873050	1	right	-1377158333	07-18-2017	08:21:12	06:21:12	female	40714	24512	-1	24496	43810	40722	-1	40714	288106	283295	-1	283283	22				2	10	20	phaseINVFAce	phaseXPface	18	NF27	1607600	1607300	1607600	1607296	d	1607296	1605581	1607296	1605570	1715
GofDak_1024-768_new	18	1	25	<?xml version="1.0"?>\n<Clock xmlns:dt="urn:schemas-microsoft-com:datatypes"><Description dt:dt="string">E-Prime Primary Realtime Clock</Description><StartTime><Timestamp dt:dt="int">0</Timestamp><DateUtc dt:dt="string">2017-07-18T06:21:12Z</DateUtc></StartTime><FrequencyChanges><FrequencyChange><Frequency dt:dt="r8">3328124</Frequency><Timestamp dt:dt="r8">2917140724</Timestamp><Current dt:dt="r…	75.025	1876566	1873066	1876566	1873050	1	right	-1377158333	07-18-2017	08:21:12	06:21:12	female	40714	24512	-1	24496	43810	40722	-1	40714	288106	283295	-1	283283	22				2	10	20	phaseINVFAce	phaseXPface	19	NF106	1610799	1610499	1610799	1610485	l	1610485	1608700	1610485	1608682	1785
GofDak_1024-768_new	18	1	25	<?xml version="1.0"?>\n<Clock xmlns:dt="urn:schemas-microsoft-com:datatypes"><Description dt:dt="string">E-Prime Primary Realtime Clock</Description><StartTime><Timestamp dt:dt="int">0</Timestamp><DateUtc dt:dt="string">2017-07-18T06:21:12Z</DateUtc></StartTime><FrequencyChanges><FrequencyChange><Frequency dt:dt="r8">3328124</Frequency><Timestamp dt:dt="r8">2917140724</Timestamp><Current dt:dt="r…	75.025	1876566	1873066	1876566	1873050	1	right	-1377158333	07-18-2017	08:21:12	06:21:12	female	40714	24512	-1	24496	43810	40722	-1	40714	288106	283295	-1	283283	22				2	10	20	phaseINVFAce	phaseXPface	20	NF01	1614291	1613991	1614291	1613979	l	1613979	1612272	1613979	1612258	1707
GofDak_1024-768_new	18	1	25	<?xml version="1.0"?>\n<Clock xmlns:dt="urn:schemas-microsoft-com:datatypes"><Description dt:dt="string">E-Prime Primary Realtime Clock</Description><StartTime><Timestamp dt:dt="int">0</Timestamp><DateUtc dt:dt="string">2017-07-18T06:21:12Z</DateUtc></StartTime><FrequencyChanges><FrequencyChange><Frequency dt:dt="r8">3328124</Frequency><Timestamp dt:dt="r8">2917140724</Timestamp><Current dt:dt="r…	75.025	1876566	1873066	1876566	1873050	1	right	-1377158333	07-18-2017	08:21:12	06:21:12	female	40714	24512	-1	24496	43810	40722	-1	40714	288106	283295	-1	283283	23				2	11	21	phaseINVFAce	phaseXPface	1	NM10	1617850	1617550	1617850	1617546	l	1617546	1615804	1617546	1615794	1742
GofDak_1024-768_new	18	1	25	<?xml version="1.0"?>\n<Clock xmlns:dt="urn:schemas-microsoft-com:datatypes"><Description dt:dt="string">E-Prime Primary Realtime Clock</Description><StartTime><Timestamp dt:dt="int">0</Timestamp><DateUtc dt:dt="string">2017-07-18T06:21:12Z</DateUtc></StartTime><FrequencyChanges><FrequencyChange><Frequency dt:dt="r8">3328124</Frequency><Timestamp dt:dt="r8">2917140724</Timestamp><Current dt:dt="r…	75.025	1876566	1873066	1876566	1873050	1	right	-1377158333	07-18-2017	08:21:12	06:21:12	female	40714	24512	-1	24496	43810	40722	-1	40714	288106	283295	-1	283283	23				2	11	21	phaseINVFAce	phaseXPface	2	NF109	1621235	1620935	1621235	1620920	d	1620920	1619096	1620920	1619082	1824
GofDak_1024-768_new	18	1	25	<?xml version="1.0"?>\n<Clock xmlns:dt="urn:schemas-microsoft-com:datatypes"><Description dt:dt="string">E-Prime Primary Realtime Clock</Description><StartTime><Timestamp dt:dt="int">0</Timestamp><DateUtc dt:dt="string">2017-07-18T06:21:12Z</DateUtc></StartTime><FrequencyChanges><FrequencyChange><Frequency dt:dt="r8">3328124</Frequency><Timestamp dt:dt="r8">2917140724</Timestamp><Current dt:dt="r…	75.025	1876566	1873066	1876566	1873050	1	right	-1377158333	07-18-2017	08:21:12	06:21:12	female	40714	24512	-1	24496	43810	40722	-1	40714	288106	283295	-1	283283	23				2	11	21	phaseINVFAce	phaseXPface	3	NF02	1624208	1623908	1624208	1623904	l	1623904	1622348	1623904	1622338	1556
GofDak_1024-768_new	18	1	25	<?xml version="1.0"?>\n<Clock xmlns:dt="urn:schemas-microsoft-com:datatypes"><Description dt:dt="string">E-Prime Primary Realtime Clock</Description><StartTime><Timestamp dt:dt="int">0</Timestamp><DateUtc dt:dt="string">2017-07-18T06:21:12Z</DateUtc></StartTime><FrequencyChanges><FrequencyChange><Frequency dt:dt="r8">3328124</Frequency><Timestamp dt:dt="r8">2917140724</Timestamp><Current dt:dt="r…	75.025	1876566	1873066	1876566	1873050	1	right	-1377158333	07-18-2017	08:21:12	06:21:12	female	40714	24512	-1	24496	43810	40722	-1	40714	288106	283295	-1	283283	23				2	11	21	phaseINVFAce	phaseXPface	4	NF06	1627154	1626854	1627154	1626840	l	1626840	1625214	1626840	1625202	1626
GofDak_1024-768_new	18	1	25	<?xml version="1.0"?>\n<Clock xmlns:dt="urn:schemas-microsoft-com:datatypes"><Description dt:dt="string">E-Prime Primary Realtime Clock</Description><StartTime><Timestamp dt:dt="int">0</Timestamp><DateUtc dt:dt="string">2017-07-18T06:21:12Z</DateUtc></StartTime><FrequencyChanges><FrequencyChange><Frequency dt:dt="r8">3328124</Frequency><Timestamp dt:dt="r8">2917140724</Timestamp><Current dt:dt="r…	75.025	1876566	1873066	1876566	1873050	1	right	-1377158333	07-18-2017	08:21:12	06:21:12	female	40714	24512	-1	24496	43810	40722	-1	40714	288106	283295	-1	283283	23				2	11	21	phaseINVFAce	phaseXPface	5	NF09	1630726	1630426	1630726	1630411	d	1630411	1628466	1630411	1628450	1945
GofDak_1024-768_new	18	1	25	<?xml version="1.0"?>\n<Clock xmlns:dt="urn:schemas-microsoft-com:datatypes"><Description dt:dt="string">E-Prime Primary Realtime Clock</Description><StartTime><Timestamp dt:dt="int">0</Timestamp><DateUtc dt:dt="string">2017-07-18T06:21:12Z</DateUtc></StartTime><FrequencyChanges><FrequencyChange><Frequency dt:dt="r8">3328124</Frequency><Timestamp dt:dt="r8">2917140724</Timestamp><Current dt:dt="r…	75.025	1876566	1873066	1876566	1873050	1	right	-1377158333	07-18-2017	08:21:12	06:21:12	female	40714	24512	-1	24496	43810	40722	-1	40714	288106	283295	-1	283283	23				2	11	21	phaseINVFAce	phaseXPface	6	NM08	1633965	1633665	1633965	1633657	l	1633657	1631919	1633657	1631914	1738
GofDak_1024-768_new	18	1	25	<?xml version="1.0"?>\n<Clock xmlns:dt="urn:schemas-microsoft-com:datatypes"><Description dt:dt="string">E-Prime Primary Realtime Clock</Description><StartTime><Timestamp dt:dt="int">0</Timestamp><DateUtc dt:dt="string">2017-07-18T06:21:12Z</DateUtc></StartTime><FrequencyChanges><FrequencyChange><Frequency dt:dt="r8">3328124</Frequency><Timestamp dt:dt="r8">2917140724</Timestamp><Current dt:dt="r…	75.025	1876566	1873066	1876566	1873050	1	right	-1377158333	07-18-2017	08:21:12	06:21:12	female	40714	24512	-1	24496	43810	40722	-1	40714	288106	283295	-1	283283	23				2	11	21	phaseINVFAce	phaseXPface	7	NM101	1637230	1636930	1637230	1636924	l	1636924	1635171	1636924	1635162	1753
GofDak_1024-768_new	18	1	25	<?xml version="1.0"?>\n<Clock xmlns:dt="urn:schemas-microsoft-com:datatypes"><Description dt:dt="string">E-Prime Primary Realtime Clock</Description><StartTime><Timestamp dt:dt="int">0</Timestamp><DateUtc dt:dt="string">2017-07-18T06:21:12Z</DateUtc></StartTime><FrequencyChanges><FrequencyChange><Frequency dt:dt="r8">3328124</Frequency><Timestamp dt:dt="r8">2917140724</Timestamp><Current dt:dt="r…	75.025	1876566	1873066	1876566	1873050	1	right	-1377158333	07-18-2017	08:21:12	06:21:12	female	40714	24512	-1	24496	43810	40722	-1	40714	288106	283295	-1	283283	23				2	11	21	phaseINVFAce	phaseXPface	8	NM03	1640109	1639809	1640109	1639805	d	1639805	1638290	1639805	1638282	1515
GofDak_1024-768_new	18	1	25	<?xml version="1.0"?>\n<Clock xmlns:dt="urn:schemas-microsoft-com:datatypes"><Description dt:dt="string">E-Prime Primary Realtime Clock</Description><StartTime><Timestamp dt:dt="int">0</Timestamp><DateUtc dt:dt="string">2017-07-18T06:21:12Z</DateUtc></StartTime><FrequencyChanges><FrequencyChange><Frequency dt:dt="r8">3328124</Frequency><Timestamp dt:dt="r8">2917140724</Timestamp><Current dt:dt="r…	75.025	1876566	1873066	1876566	1873050	1	right	-1377158333	07-18-2017	08:21:12	06:21:12	female	40714	24512	-1	24496	43810	40722	-1	40714	288106	283295	-1	283283	23				2	11	21	phaseINVFAce	phaseXPface	9	NF105	1643495	1643195	1643495	1643188	d	1643188	1641249	1643188	1641234	1939
GofDak_1024-768_new	18	1	25	<?xml version="1.0"?>\n<Clock xmlns:dt="urn:schemas-microsoft-com:datatypes"><Description dt:dt="string">E-Prime Primary Realtime Clock</Description><StartTime><Timestamp dt:dt="int">0</Timestamp><DateUtc dt:dt="string">2017-07-18T06:21:12Z</DateUtc></StartTime><FrequencyChanges><FrequencyChange><Frequency dt:dt="r8">3328124</Frequency><Timestamp dt:dt="r8">2917140724</Timestamp><Current dt:dt="r…	75.025	1876566	1873066	1876566	1873050	1	right	-1377158333	07-18-2017	08:21:12	06:21:12	female	40714	24512	-1	24496	43810	40722	-1	40714	288106	283295	-1	283283	23				2	11	21	phaseINVFAce	phaseXPface	10	NF109	1646814	1646514	1646814	1646506	d	1646506	1644621	1646506	1644610	1885
GofDak_1024-768_new	18	1	25	<?xml version="1.0"?>\n<Clock xmlns:dt="urn:schemas-microsoft-com:datatypes"><Description dt:dt="string">E-Prime Primary Realtime Clock</Description><StartTime><Timestamp dt:dt="int">0</Timestamp><DateUtc dt:dt="string">2017-07-18T06:21:12Z</DateUtc></StartTime><FrequencyChanges><FrequencyChange><Frequency dt:dt="r8">3328124</Frequency><Timestamp dt:dt="r8">2917140724</Timestamp><Current dt:dt="r…	75.025	1876566	1873066	1876566	1873050	1	right	-1377158333	07-18-2017	08:21:12	06:21:12	female	40714	24512	-1	24496	43810	40722	-1	40714	288106	283295	-1	283283	23				2	11	21	phaseINVFAce	phaseXPface	11	NF11	1649893	1649593	1649893	1649584	d	1649584	1647833	1649584	1647818	1751
GofDak_1024-768_new	18	1	25	<?xml version="1.0"?>\n<Clock xmlns:dt="urn:schemas-microsoft-com:datatypes"><Description dt:dt="string">E-Prime Primary Realtime Clock</Description><StartTime><Timestamp dt:dt="int">0</Timestamp><DateUtc dt:dt="string">2017-07-18T06:21:12Z</DateUtc></StartTime><FrequencyChanges><FrequencyChange><Frequency dt:dt="r8">3328124</Frequency><Timestamp dt:dt="r8">2917140724</Timestamp><Current dt:dt="r…	75.025	1876566	1873066	1876566	1873050	1	right	-1377158333	07-18-2017	08:21:12	06:21:12	female	40714	24512	-1	24496	43810	40722	-1	40714	288106	283295	-1	283283	23				2	11	21	phaseINVFAce	phaseXPface	12	NM02	1653212	1652912	1653212	1652904	d	1652904	1650992	1652904	1650978	1912
GofDak_1024-768_new	18	1	25	<?xml version="1.0"?>\n<Clock xmlns:dt="urn:schemas-microsoft-com:datatypes"><Description dt:dt="string">E-Prime Primary Realtime Clock</Description><StartTime><Timestamp dt:dt="int">0</Timestamp><DateUtc dt:dt="string">2017-07-18T06:21:12Z</DateUtc></StartTime><FrequencyChanges><FrequencyChange><Frequency dt:dt="r8">3328124</Frequency><Timestamp dt:dt="r8">2917140724</Timestamp><Current dt:dt="r…	75.025	1876566	1873066	1876566	1873050	1	right	-1377158333	07-18-2017	08:21:12	06:21:12	female	40714	24512	-1	24496	43810	40722	-1	40714	288106	283295	-1	283283	23				2	11	21	phaseINVFAce	phaseXPface	13	NF105	1656304	1656004	1656304	1656001	d	1656001	1654205	1656001	1654194	1796
GofDak_1024-768_new	18	1	25	<?xml version="1.0"?>\n<Clock xmlns:dt="urn:schemas-microsoft-com:datatypes"><Description dt:dt="string">E-Prime Primary Realtime Clock</Description><StartTime><Timestamp dt:dt="int">0</Timestamp><DateUtc dt:dt="string">2017-07-18T06:21:12Z</DateUtc></StartTime><FrequencyChanges><FrequencyChange><Frequency dt:dt="r8">3328124</Frequency><Timestamp dt:dt="r8">2917140724</Timestamp><Current dt:dt="r…	75.025	1876566	1873066	1876566	1873050	1	right	-1377158333	07-18-2017	08:21:12	06:21:12	female	40714	24512	-1	24496	43810	40722	-1	40714	288106	283295	-1	283283	23				2	11	21	phaseINVFAce	phaseXPface	14	NF105	1659290	1658990	1659290	1658974	d	1658974	1657364	1658974	1657354	1610
GofDak_1024-768_new	18	1	25	<?xml version="1.0"?>\n<Clock xmlns:dt="urn:schemas-microsoft-com:datatypes"><Description dt:dt="string">E-Prime Primary Realtime Clock</Description><StartTime><Timestamp dt:dt="int">0</Timestamp><DateUtc dt:dt="string">2017-07-18T06:21:12Z</DateUtc></StartTime><FrequencyChanges><FrequencyChange><Frequency dt:dt="r8">3328124</Frequency><Timestamp dt:dt="r8">2917140724</Timestamp><Current dt:dt="r…	75.025	1876566	1873066	1876566	1873050	1	right	-1377158333	07-18-2017	08:21:12	06:21:12	female	40714	24512	-1	24496	43810	40722	-1	40714	288106	283295	-1	283283	23				2	11	21	phaseINVFAce	phaseXPface	15	NM101	1662542	1662242	1662542	1662236	d	1662236	1660243	1662236	1660234	1993
GofDak_1024-768_new	18	1	25	<?xml version="1.0"?>\n<Clock xmlns:dt="urn:schemas-microsoft-com:datatypes"><Description dt:dt="string">E-Prime Primary Realtime Clock</Description><StartTime><Timestamp dt:dt="int">0</Timestamp><DateUtc dt:dt="string">2017-07-18T06:21:12Z</DateUtc></StartTime><FrequencyChanges><FrequencyChange><Frequency dt:dt="r8">3328124</Frequency><Timestamp dt:dt="r8">2917140724</Timestamp><Current dt:dt="r…	75.025	1876566	1873066	1876566	1873050	1	right	-1377158333	07-18-2017	08:21:12	06:21:12	female	40714	24512	-1	24496	43810	40722	-1	40714	288106	283295	-1	283283	23				2	11	21	phaseINVFAce	phaseXPface	16	NM04	1665847	1665547	1665847	1665539	l	1665539	1663575	1665539	1663570	1964
GofDak_1024-768_new	18	1	25	<?xml version="1.0"?>\n<Clock xmlns:dt="urn:schemas-microsoft-com:datatypes"><Description dt:dt="string">E-Prime Primary Realtime Clock</Description><StartTime><Timestamp dt:dt="int">0</Timestamp><DateUtc dt:dt="string">2017-07-18T06:21:12Z</DateUtc></StartTime><FrequencyChanges><FrequencyChange><Frequency dt:dt="r8">3328124</Frequency><Timestamp dt:dt="r8">2917140724</Timestamp><Current dt:dt="r…	75.025	1876566	1873066	1876566	1873050	1	right	-1377158333	07-18-2017	08:21:12	06:21:12	female	40714	24512	-1	24496	43810	40722	-1	40714	288106	283295	-1	283283	23				2	11	21	phaseINVFAce	phaseXPface	17	NF105	1669073	1668773	1669073	1668768	l	1668768	1666934	1668768	1666922	1834
GofDak_1024-768_new	18	1	25	<?xml version="1.0"?>\n<Clock xmlns:dt="urn:schemas-microsoft-com:datatypes"><Description dt:dt="string">E-Prime Primary Realtime Clock</Description><StartTime><Timestamp dt:dt="int">0</Timestamp><DateUtc dt:dt="string">2017-07-18T06:21:12Z</DateUtc></StartTime><FrequencyChanges><FrequencyChange><Frequency dt:dt="r8">3328124</Frequency><Timestamp dt:dt="r8">2917140724</Timestamp><Current dt:dt="r…	75.025	1876566	1873066	1876566	1873050	1	right	-1377158333	07-18-2017	08:21:12	06:21:12	female	40714	24512	-1	24496	43810	40722	-1	40714	288106	283295	-1	283283	23				2	11	21	phaseINVFAce	phaseXPface	18	NM101	1672059	1671759	1672059	1671746	l	1671746	1670066	1671746	1670058	1680
GofDak_1024-768_new	18	1	25	<?xml version="1.0"?>\n<Clock xmlns:dt="urn:schemas-microsoft-com:datatypes"><Description dt:dt="string">E-Prime Primary Realtime Clock</Description><StartTime><Timestamp dt:dt="int">0</Timestamp><DateUtc dt:dt="string">2017-07-18T06:21:12Z</DateUtc></StartTime><FrequencyChanges><FrequencyChange><Frequency dt:dt="r8">3328124</Frequency><Timestamp dt:dt="r8">2917140724</Timestamp><Current dt:dt="r…	75.025	1876566	1873066	1876566	1873050	1	right	-1377158333	07-18-2017	08:21:12	06:21:12	female	40714	24512	-1	24496	43810	40722	-1	40714	288106	283295	-1	283283	23				2	11	21	phaseINVFAce	phaseXPface	19	NF02	1675258	1674958	1675258	1674947	l	1674947	1673065	1674947	1673050	1882
GofDak_1024-768_new	18	1	25	<?xml version="1.0"?>\n<Clock xmlns:dt="urn:schemas-microsoft-com:datatypes"><Description dt:dt="string">E-Prime Primary Realtime Clock</Description><StartTime><Timestamp dt:dt="int">0</Timestamp><DateUtc dt:dt="string">2017-07-18T06:21:12Z</DateUtc></StartTime><FrequencyChanges><FrequencyChange><Frequency dt:dt="r8">3328124</Frequency><Timestamp dt:dt="r8">2917140724</Timestamp><Current dt:dt="r…	75.025	1876566	1873066	1876566	1873050	1	right	-1377158333	07-18-2017	08:21:12	06:21:12	female	40714	24512	-1	24496	43810	40722	-1	40714	288106	283295	-1	283283	23				2	11	21	phaseINVFAce	phaseXPface	20	NF106	1678283	1677983	1678283	1677973	d	1677973	1676211	1677973	1676194	1762
GofDak_1024-768_new	18	1	25	<?xml version="1.0"?>\n<Clock xmlns:dt="urn:schemas-microsoft-com:datatypes"><Description dt:dt="string">E-Prime Primary Realtime Clock</Description><StartTime><Timestamp dt:dt="int">0</Timestamp><DateUtc dt:dt="string">2017-07-18T06:21:12Z</DateUtc></StartTime><FrequencyChanges><FrequencyChange><Frequency dt:dt="r8">3328124</Frequency><Timestamp dt:dt="r8">2917140724</Timestamp><Current dt:dt="r…	75.025	1876566	1873066	1876566	1873050	1	right	-1377158333	07-18-2017	08:21:12	06:21:12	female	40714	24512	-1	24496	43810	40722	-1	40714	288106	283295	-1	283283	24				1	11	22	phaseUPFAce	phaseXPface	1	NF06	1685294	1684994	1685294	1684979	l	1684979	1683328	1684979	1683315	1651
GofDak_1024-768_new	18	1	25	<?xml version="1.0"?>\n<Clock xmlns:dt="urn:schemas-microsoft-com:datatypes"><Description dt:dt="string">E-Prime Primary Realtime Clock</Description><StartTime><Timestamp dt:dt="int">0</Timestamp><DateUtc dt:dt="string">2017-07-18T06:21:12Z</DateUtc></StartTime><FrequencyChanges><FrequencyChange><Frequency dt:dt="r8">3328124</Frequency><Timestamp dt:dt="r8">2917140724</Timestamp><Current dt:dt="r…	75.025	1876566	1873066	1876566	1873050	1	right	-1377158333	07-18-2017	08:21:12	06:21:12	female	40714	24512	-1	24496	43810	40722	-1	40714	288106	283295	-1	283283	24				1	11	22	phaseUPFAce	phaseXPface	2	NF09	1688333	1688033	1688333	1688023	l	1688023	1686287	1688023	1686282	1736
GofDak_1024-768_new	18	1	25	<?xml version="1.0"?>\n<Clock xmlns:dt="urn:schemas-microsoft-com:datatypes"><Description dt:dt="string">E-Prime Primary Realtime Clock</Description><StartTime><Timestamp dt:dt="int">0</Timestamp><DateUtc dt:dt="string">2017-07-18T06:21:12Z</DateUtc></StartTime><FrequencyChanges><FrequencyChange><Frequency dt:dt="r8">3328124</Frequency><Timestamp dt:dt="r8">2917140724</Timestamp><Current dt:dt="r…	75.025	1876566	1873066	1876566	1873050	1	right	-1377158333	07-18-2017	08:21:12	06:21:12	female	40714	24512	-1	24496	43810	40722	-1	40714	288106	283295	-1	283283	24				1	11	22	phaseUPFAce	phaseXPface	3	NF02	1691506	1691206	1691506	1691191	d	1691191	1689286	1691191	1689274	1905
GofDak_1024-768_new	18	1	25	<?xml version="1.0"?>\n<Clock xmlns:dt="urn:schemas-microsoft-com:datatypes"><Description dt:dt="string">E-Prime Primary Realtime Clock</Description><StartTime><Timestamp dt:dt="int">0</Timestamp><DateUtc dt:dt="string">2017-07-18T06:21:12Z</DateUtc></StartTime><FrequencyChanges><FrequencyChange><Frequency dt:dt="r8">3328124</Frequency><Timestamp dt:dt="r8">2917140724</Timestamp><Current dt:dt="r…	75.025	1876566	1873066	1876566	1873050	1	right	-1377158333	07-18-2017	08:21:12	06:21:12	female	40714	24512	-1	24496	43810	40722	-1	40714	288106	283295	-1	283283	24				1	11	22	phaseUPFAce	phaseXPface	4	NF106	1694638	1694338	1694638	1694325	l	1694325	1692499	1694325	1692490	1826
GofDak_1024-768_new	18	1	25	<?xml version="1.0"?>\n<Clock xmlns:dt="urn:schemas-microsoft-com:datatypes"><Description dt:dt="string">E-Prime Primary Realtime Clock</Description><StartTime><Timestamp dt:dt="int">0</Timestamp><DateUtc dt:dt="string">2017-07-18T06:21:12Z</DateUtc></StartTime><FrequencyChanges><FrequencyChange><Frequency dt:dt="r8">3328124</Frequency><Timestamp dt:dt="r8">2917140724</Timestamp><Current dt:dt="r…	75.025	1876566	1873066	1876566	1873050	1	right	-1377158333	07-18-2017	08:21:12	06:21:12	female	40714	24512	-1	24496	43810	40722	-1	40714	288106	283295	-1	283283	24				1	11	22	phaseUPFAce	phaseXPface	5	NM10	1697477	1697177	1697477	1697168	l	1697168	1695631	1697168	1695626	1537
GofDak_1024-768_new	18	1	25	<?xml version="1.0"?>\n<Clock xmlns:dt="urn:schemas-microsoft-com:datatypes"><Description dt:dt="string">E-Prime Primary Realtime Clock</Description><StartTime><Timestamp dt:dt="int">0</Timestamp><DateUtc dt:dt="string">2017-07-18T06:21:12Z</DateUtc></StartTime><FrequencyChanges><FrequencyChange><Frequency dt:dt="r8">3328124</Frequency><Timestamp dt:dt="r8">2917140724</Timestamp><Current dt:dt="r…	75.025	1876566	1873066	1876566	1873050	1	right	-1377158333	07-18-2017	08:21:12	06:21:12	female	40714	24512	-1	24496	43810	40722	-1	40714	288106	283295	-1	283283	24				1	11	22	phaseUPFAce	phaseXPface	6	NF109	1700743	1700443	1700743	1700438	d	1700438	1698563	1700438	1698554	1875
GofDak_1024-768_new	18	1	25	<?xml version="1.0"?>\n<Clock xmlns:dt="urn:schemas-microsoft-com:datatypes"><Description dt:dt="string">E-Prime Primary Realtime Clock</Description><StartTime><Timestamp dt:dt="int">0</Timestamp><DateUtc dt:dt="string">2017-07-18T06:21:12Z</DateUtc></StartTime><FrequencyChanges><FrequencyChange><Frequency dt:dt="r8">3328124</Frequency><Timestamp dt:dt="r8">2917140724</Timestamp><Current dt:dt="r…	75.025	1876566	1873066	1876566	1873050	1	right	-1377158333	07-18-2017	08:21:12	06:21:12	female	40714	24512	-1	24496	43810	40722	-1	40714	288106	283295	-1	283283	24				1	11	22	phaseUPFAce	phaseXPface	7	NF04	1704075	1703775	1704075	1703769	l	1703769	1701949	1703769	1701938	1820
GofDak_1024-768_new	18	1	25	<?xml version="1.0"?>\n<Clock xmlns:dt="urn:schemas-microsoft-com:datatypes"><Description dt:dt="string">E-Prime Primary Realtime Clock</Description><StartTime><Timestamp dt:dt="int">0</Timestamp><DateUtc dt:dt="string">2017-07-18T06:21:12Z</DateUtc></StartTime><FrequencyChanges><FrequencyChange><Frequency dt:dt="r8">3328124</Frequency><Timestamp dt:dt="r8">2917140724</Timestamp><Current dt:dt="r…	75.025	1876566	1873066	1876566	1873050	1	right	-1377158333	07-18-2017	08:21:12	06:21:12	female	40714	24512	-1	24496	43810	40722	-1	40714	288106	283295	-1	283283	24				1	11	22	phaseUPFAce	phaseXPface	8	NF04	1707340	1707040	1707340	1707030	l	1707030	1705161	1707030	1705146	1869
GofDak_1024-768_new	18	1	25	<?xml version="1.0"?>\n<Clock xmlns:dt="urn:schemas-microsoft-com:datatypes"><Description dt:dt="string">E-Prime Primary Realtime Clock</Description><StartTime><Timestamp dt:dt="int">0</Timestamp><DateUtc dt:dt="string">2017-07-18T06:21:12Z</DateUtc></StartTime><FrequencyChanges><FrequencyChange><Frequency dt:dt="r8">3328124</Frequency><Timestamp dt:dt="r8">2917140724</Timestamp><Current dt:dt="r…	75.025	1876566	1873066	1876566	1873050	1	right	-1377158333	07-18-2017	08:21:12	06:21:12	female	40714	24512	-1	24496	43810	40722	-1	40714	288106	283295	-1	283283	24				1	11	22	phaseUPFAce	phaseXPface	9	NM13	1710539	1710239	1710539	1710234	d	1710234	1708280	1710234	1708266	1954
GofDak_1024-768_new	18	1	25	<?xml version="1.0"?>\n<Clock xmlns:dt="urn:schemas-microsoft-com:datatypes"><Description dt:dt="string">E-Prime Primary Realtime Clock</Description><StartTime><Timestamp dt:dt="int">0</Timestamp><DateUtc dt:dt="string">2017-07-18T06:21:12Z</DateUtc></StartTime><FrequencyChanges><FrequencyChange><Frequency dt:dt="r8">3328124</Frequency><Timestamp dt:dt="r8">2917140724</Timestamp><Current dt:dt="r…	75.025	1876566	1873066	1876566	1873050	1	right	-1377158333	07-18-2017	08:21:12	06:21:12	female	40714	24512	-1	24496	43810	40722	-1	40714	288106	283295	-1	283283	24				1	11	22	phaseUPFAce	phaseXPface	10	NM04	1713765	1713465	1713765	1713455	l	1713455	1711506	1713455	1711498	1949
GofDak_1024-768_new	18	1	25	<?xml version="1.0"?>\n<Clock xmlns:dt="urn:schemas-microsoft-com:datatypes"><Description dt:dt="string">E-Prime Primary Realtime Clock</Description><StartTime><Timestamp dt:dt="int">0</Timestamp><DateUtc dt:dt="string">2017-07-18T06:21:12Z</DateUtc></StartTime><FrequencyChanges><FrequencyChange><Frequency dt:dt="r8">3328124</Frequency><Timestamp dt:dt="r8">2917140724</Timestamp><Current dt:dt="r…	75.025	1876566	1873066	1876566	1873050	1	right	-1377158333	07-18-2017	08:21:12	06:21:12	female	40714	24512	-1	24496	43810	40722	-1	40714	288106	283295	-1	283283	24				1	11	22	phaseUPFAce	phaseXPface	11	NM03	1717057	1716757	1717057	1716748	d	1716748	1715065	1716748	1715050	1683
GofDak_1024-768_new	18	1	25	<?xml version="1.0"?>\n<Clock xmlns:dt="urn:schemas-microsoft-com:datatypes"><Description dt:dt="string">E-Prime Primary Realtime Clock</Description><StartTime><Timestamp dt:dt="int">0</Timestamp><DateUtc dt:dt="string">2017-07-18T06:21:12Z</DateUtc></StartTime><FrequencyChanges><FrequencyChange><Frequency dt:dt="r8">3328124</Frequency><Timestamp dt:dt="r8">2917140724</Timestamp><Current dt:dt="r…	75.025	1876566	1873066	1876566	1873050	1	right	-1377158333	07-18-2017	08:21:12	06:21:12	female	40714	24512	-1	24496	43810	40722	-1	40714	288106	283295	-1	283283	24				1	11	22	phaseUPFAce	phaseXPface	12	NF06	1720216	1719916	1720216	1719904	l	1719904	1718104	1719904	1718090	1800
GofDak_1024-768_new	18	1	25	<?xml version="1.0"?>\n<Clock xmlns:dt="urn:schemas-microsoft-com:datatypes"><Description dt:dt="string">E-Prime Primary Realtime Clock</Description><StartTime><Timestamp dt:dt="int">0</Timestamp><DateUtc dt:dt="string">2017-07-18T06:21:12Z</DateUtc></StartTime><FrequencyChanges><FrequencyChange><Frequency dt:dt="r8">3328124</Frequency><Timestamp dt:dt="r8">2917140724</Timestamp><Current dt:dt="r…	75.025	1876566	1873066	1876566	1873050	1	right	-1377158333	07-18-2017	08:21:12	06:21:12	female	40714	24512	-1	24496	43810	40722	-1	40714	288106	283295	-1	283283	24				1	11	22	phaseUPFAce	phaseXPface	13	NF06	1723095	1722795	1723095	1722789	d	1722789	1721169	1722789	1721154	1620
GofDak_1024-768_new	18	1	25	<?xml version="1.0"?>\n<Clock xmlns:dt="urn:schemas-microsoft-com:datatypes"><Description dt:dt="string">E-Prime Primary Realtime Clock</Description><StartTime><Timestamp dt:dt="int">0</Timestamp><DateUtc dt:dt="string">2017-07-18T06:21:12Z</DateUtc></StartTime><FrequencyChanges><FrequencyChange><Frequency dt:dt="r8">3328124</Frequency><Timestamp dt:dt="r8">2917140724</Timestamp><Current dt:dt="r…	75.025	1876566	1873066	1876566	1873050	1	right	-1377158333	07-18-2017	08:21:12	06:21:12	female	40714	24512	-1	24496	43810	40722	-1	40714	288106	283295	-1	283283	24				1	11	22	phaseUPFAce	phaseXPface	14	NF06	1726254	1725954	1726254	1725946	d	1725946	1724022	1725946	1724010	1924
GofDak_1024-768_new	18	1	25	<?xml version="1.0"?>\n<Clock xmlns:dt="urn:schemas-microsoft-com:datatypes"><Description dt:dt="string">E-Prime Primary Realtime Clock</Description><StartTime><Timestamp dt:dt="int">0</Timestamp><DateUtc dt:dt="string">2017-07-18T06:21:12Z</DateUtc></StartTime><FrequencyChanges><FrequencyChange><Frequency dt:dt="r8">3328124</Frequency><Timestamp dt:dt="r8">2917140724</Timestamp><Current dt:dt="r…	75.025	1876566	1873066	1876566	1873050	1	right	-1377158333	07-18-2017	08:21:12	06:21:12	female	40714	24512	-1	24496	43810	40722	-1	40714	288106	283295	-1	283283	24				1	11	22	phaseUPFAce	phaseXPface	15	NF09	1729520	1729220	1729520	1729217	d	1729217	1727487	1729217	1727482	1730
GofDak_1024-768_new	18	1	25	<?xml version="1.0"?>\n<Clock xmlns:dt="urn:schemas-microsoft-com:datatypes"><Description dt:dt="string">E-Prime Primary Realtime Clock</Description><StartTime><Timestamp dt:dt="int">0</Timestamp><DateUtc dt:dt="string">2017-07-18T06:21:12Z</DateUtc></StartTime><FrequencyChanges><FrequencyChange><Frequency dt:dt="r8">3328124</Frequency><Timestamp dt:dt="r8">2917140724</Timestamp><Current dt:dt="r…	75.025	1876566	1873066	1876566	1873050	1	right	-1377158333	07-18-2017	08:21:12	06:21:12	female	40714	24512	-1	24496	43810	40722	-1	40714	288106	283295	-1	283283	24				1	11	22	phaseUPFAce	phaseXPface	16	NF02	1732892	1732592	1732892	1732588	d	1732588	1730899	1732588	1730890	1689
GofDak_1024-768_new	18	1	25	<?xml version="1.0"?>\n<Clock xmlns:dt="urn:schemas-microsoft-com:datatypes"><Description dt:dt="string">E-Prime Primary Realtime Clock</Description><StartTime><Timestamp dt:dt="int">0</Timestamp><DateUtc dt:dt="string">2017-07-18T06:21:12Z</DateUtc></StartTime><FrequencyChanges><FrequencyChange><Frequency dt:dt="r8">3328124</Frequency><Timestamp dt:dt="r8">2917140724</Timestamp><Current dt:dt="r…	75.025	1876566	1873066	1876566	1873050	1	right	-1377158333	07-18-2017	08:21:12	06:21:12	female	40714	24512	-1	24496	43810	40722	-1	40714	288106	283295	-1	283283	24				1	11	22	phaseUPFAce	phaseXPface	17	NF106	1735918	1735618	1735918	1735606	d	1735606	1733992	1735606	1733978	1614
GofDak_1024-768_new	18	1	25	<?xml version="1.0"?>\n<Clock xmlns:dt="urn:schemas-microsoft-com:datatypes"><Description dt:dt="string">E-Prime Primary Realtime Clock</Description><StartTime><Timestamp dt:dt="int">0</Timestamp><DateUtc dt:dt="string">2017-07-18T06:21:12Z</DateUtc></StartTime><FrequencyChanges><FrequencyChange><Frequency dt:dt="r8">3328124</Frequency><Timestamp dt:dt="r8">2917140724</Timestamp><Current dt:dt="r…	75.025	1876566	1873066	1876566	1873050	1	right	-1377158333	07-18-2017	08:21:12	06:21:12	female	40714	24512	-1	24496	43810	40722	-1	40714	288106	283295	-1	283283	24				1	11	22	phaseUPFAce	phaseXPface	18	NM21	1738957	1738657	1738957	1738650	d	1738650	1736884	1738650	1736874	1766
GofDak_1024-768_new	18	1	25	<?xml version="1.0"?>\n<Clock xmlns:dt="urn:schemas-microsoft-com:datatypes"><Description dt:dt="string">E-Prime Primary Realtime Clock</Description><StartTime><Timestamp dt:dt="int">0</Timestamp><DateUtc dt:dt="string">2017-07-18T06:21:12Z</DateUtc></StartTime><FrequencyChanges><FrequencyChange><Frequency dt:dt="r8">3328124</Frequency><Timestamp dt:dt="r8">2917140724</Timestamp><Current dt:dt="r…	75.025	1876566	1873066	1876566	1873050	1	right	-1377158333	07-18-2017	08:21:12	06:21:12	female	40714	24512	-1	24496	43810	40722	-1	40714	288106	283295	-1	283283	24				1	11	22	phaseUPFAce	phaseXPface	19	NF11	1742049	1741749	1742049	1741744	l	1741744	1740003	1741744	1739986	1741
GofDak_1024-768_new	18	1	25	<?xml version="1.0"?>\n<Clock xmlns:dt="urn:schemas-microsoft-com:datatypes"><Description dt:dt="string">E-Prime Primary Realtime Clock</Description><StartTime><Timestamp dt:dt="int">0</Timestamp><DateUtc dt:dt="string">2017-07-18T06:21:12Z</DateUtc></StartTime><FrequencyChanges><FrequencyChange><Frequency dt:dt="r8">3328124</Frequency><Timestamp dt:dt="r8">2917140724</Timestamp><Current dt:dt="r…	75.025	1876566	1873066	1876566	1873050	1	right	-1377158333	07-18-2017	08:21:12	06:21:12	female	40714	24512	-1	24496	43810	40722	-1	40714	288106	283295	-1	283283	24				1	11	22	phaseUPFAce	phaseXPface	20	NM10	1745248	1744948	1745248	1744945	d	1744945	1742989	1744945	1742978	1956
GofDak_1024-768_new	18	1	25	<?xml version="1.0"?>\n<Clock xmlns:dt="urn:schemas-microsoft-com:datatypes"><Description dt:dt="string">E-Prime Primary Realtime Clock</Description><StartTime><Timestamp dt:dt="int">0</Timestamp><DateUtc dt:dt="string">2017-07-18T06:21:12Z</DateUtc></StartTime><FrequencyChanges><FrequencyChange><Frequency dt:dt="r8">3328124</Frequency><Timestamp dt:dt="r8">2917140724</Timestamp><Current dt:dt="r…	75.025	1876566	1873066	1876566	1873050	1	right	-1377158333	07-18-2017	08:21:12	06:21:12	female	40714	24512	-1	24496	43810	40722	-1	40714	288106	283295	-1	283283	25				2	12	23	phaseINVFAce	phaseXPface	1	NM10	1748220	1747920	1748220	1747912	l	1747912	1746254	1747912	1746242	1658
GofDak_1024-768_new	18	1	25	<?xml version="1.0"?>\n<Clock xmlns:dt="urn:schemas-microsoft-com:datatypes"><Description dt:dt="string">E-Prime Primary Realtime Clock</Description><StartTime><Timestamp dt:dt="int">0</Timestamp><DateUtc dt:dt="string">2017-07-18T06:21:12Z</DateUtc></StartTime><FrequencyChanges><FrequencyChange><Frequency dt:dt="r8">3328124</Frequency><Timestamp dt:dt="r8">2917140724</Timestamp><Current dt:dt="r…	75.025	1876566	1873066	1876566	1873050	1	right	-1377158333	07-18-2017	08:21:12	06:21:12	female	40714	24512	-1	24496	43810	40722	-1	40714	288106	283295	-1	283283	25				2	12	23	phaseINVFAce	phaseXPface	2	NM03	1751593	1751293	1751593	1751288	l	1751288	1749427	1751288	1749418	1861
GofDak_1024-768_new	18	1	25	<?xml version="1.0"?>\n<Clock xmlns:dt="urn:schemas-microsoft-com:datatypes"><Description dt:dt="string">E-Prime Primary Realtime Clock</Description><StartTime><Timestamp dt:dt="int">0</Timestamp><DateUtc dt:dt="string">2017-07-18T06:21:12Z</DateUtc></StartTime><FrequencyChanges><FrequencyChange><Frequency dt:dt="r8">3328124</Frequency><Timestamp dt:dt="r8">2917140724</Timestamp><Current dt:dt="r…	75.025	1876566	1873066	1876566	1873050	1	right	-1377158333	07-18-2017	08:21:12	06:21:12	female	40714	24512	-1	24496	43810	40722	-1	40714	288106	283295	-1	283283	25				2	12	23	phaseINVFAce	phaseXPface	3	NM10	1754725	1754425	1754725	1754419	l	1754419	1752599	1754419	1752594	1820
GofDak_1024-768_new	18	1	25	<?xml version="1.0"?>\n<Clock xmlns:dt="urn:schemas-microsoft-com:datatypes"><Description dt:dt="string">E-Prime Primary Realtime Clock</Description><StartTime><Timestamp dt:dt="int">0</Timestamp><DateUtc dt:dt="string">2017-07-18T06:21:12Z</DateUtc></StartTime><FrequencyChanges><FrequencyChange><Frequency dt:dt="r8">3328124</Frequency><Timestamp dt:dt="r8">2917140724</Timestamp><Current dt:dt="r…	75.025	1876566	1873066	1876566	1873050	1	right	-1377158333	07-18-2017	08:21:12	06:21:12	female	40714	24512	-1	24496	43810	40722	-1	40714	288106	283295	-1	283283	25				2	12	23	phaseINVFAce	phaseXPface	4	NF106	1757831	1757531	1757831	1757515	l	1757515	1755878	1757515	1755866	1637
GofDak_1024-768_new	18	1	25	<?xml version="1.0"?>\n<Clock xmlns:dt="urn:schemas-microsoft-com:datatypes"><Description dt:dt="string">E-Prime Primary Realtime Clock</Description><StartTime><Timestamp dt:dt="int">0</Timestamp><DateUtc dt:dt="string">2017-07-18T06:21:12Z</DateUtc></StartTime><FrequencyChanges><FrequencyChange><Frequency dt:dt="r8">3328124</Frequency><Timestamp dt:dt="r8">2917140724</Timestamp><Current dt:dt="r…	75.025	1876566	1873066	1876566	1873050	1	right	-1377158333	07-18-2017	08:21:12	06:21:12	female	40714	24512	-1	24496	43810	40722	-1	40714	288106	283295	-1	283283	25				2	12	23	phaseINVFAce	phaseXPface	5	NM13	1761269	1760969	1761269	1760960	d	1760960	1759050	1760960	1759042	1910
GofDak_1024-768_new	18	1	25	<?xml version="1.0"?>\n<Clock xmlns:dt="urn:schemas-microsoft-com:datatypes"><Description dt:dt="string">E-Prime Primary Realtime Clock</Description><StartTime><Timestamp dt:dt="int">0</Timestamp><DateUtc dt:dt="string">2017-07-18T06:21:12Z</DateUtc></StartTime><FrequencyChanges><FrequencyChange><Frequency dt:dt="r8">3328124</Frequency><Timestamp dt:dt="r8">2917140724</Timestamp><Current dt:dt="r…	75.025	1876566	1873066	1876566	1873050	1	right	-1377158333	07-18-2017	08:21:12	06:21:12	female	40714	24512	-1	24496	43810	40722	-1	40714	288106	283295	-1	283283	25				2	12	23	phaseINVFAce	phaseXPface	6	NM08	1764322	1764022	1764322	1764018	l	1764018	1762316	1764018	1762306	1702
GofDak_1024-768_new	18	1	25	<?xml version="1.0"?>\n<Clock xmlns:dt="urn:schemas-microsoft-com:datatypes"><Description dt:dt="string">E-Prime Primary Realtime Clock</Description><StartTime><Timestamp dt:dt="int">0</Timestamp><DateUtc dt:dt="string">2017-07-18T06:21:12Z</DateUtc></StartTime><FrequencyChanges><FrequencyChange><Frequency dt:dt="r8">3328124</Frequency><Timestamp dt:dt="r8">2917140724</Timestamp><Current dt:dt="r…	75.025	1876566	1873066	1876566	1873050	1	right	-1377158333	07-18-2017	08:21:12	06:21:12	female	40714	24512	-1	24496	43810	40722	-1	40714	288106	283295	-1	283283	25				2	12	23	phaseINVFAce	phaseXPface	7	NF02	1767721	1767421	1767721	1767408	d	1767408	1765728	1767408	1765722	1680
GofDak_1024-768_new	18	1	25	<?xml version="1.0"?>\n<Clock xmlns:dt="urn:schemas-microsoft-com:datatypes"><Description dt:dt="string">E-Prime Primary Realtime Clock</Description><StartTime><Timestamp dt:dt="int">0</Timestamp><DateUtc dt:dt="string">2017-07-18T06:21:12Z</DateUtc></StartTime><FrequencyChanges><FrequencyChange><Frequency dt:dt="r8">3328124</Frequency><Timestamp dt:dt="r8">2917140724</Timestamp><Current dt:dt="r…	75.025	1876566	1873066	1876566	1873050	1	right	-1377158333	07-18-2017	08:21:12	06:21:12	female	40714	24512	-1	24496	43810	40722	-1	40714	288106	283295	-1	283283	25				2	12	23	phaseINVFAce	phaseXPface	8	NF04	1771106	1770806	1771106	1770801	l	1770801	1768967	1770801	1768962	1834
GofDak_1024-768_new	18	1	25	<?xml version="1.0"?>\n<Clock xmlns:dt="urn:schemas-microsoft-com:datatypes"><Description dt:dt="string">E-Prime Primary Realtime Clock</Description><StartTime><Timestamp dt:dt="int">0</Timestamp><DateUtc dt:dt="string">2017-07-18T06:21:12Z</DateUtc></StartTime><FrequencyChanges><FrequencyChange><Frequency dt:dt="r8">3328124</Frequency><Timestamp dt:dt="r8">2917140724</Timestamp><Current dt:dt="r…	75.025	1876566	1873066	1876566	1873050	1	right	-1377158333	07-18-2017	08:21:12	06:21:12	female	40714	24512	-1	24496	43810	40722	-1	40714	288106	283295	-1	283283	25				2	12	23	phaseINVFAce	phaseXPface	9	NF11	1774452	1774152	1774452	1774148	d	1774148	1772152	1774148	1772138	1996
GofDak_1024-768_new	18	1	25	<?xml version="1.0"?>\n<Clock xmlns:dt="urn:schemas-microsoft-com:datatypes"><Description dt:dt="string">E-Prime Primary Realtime Clock</Description><StartTime><Timestamp dt:dt="int">0</Timestamp><DateUtc dt:dt="string">2017-07-18T06:21:12Z</DateUtc></StartTime><FrequencyChanges><FrequencyChange><Frequency dt:dt="r8">3328124</Frequency><Timestamp dt:dt="r8">2917140724</Timestamp><Current dt:dt="r…	75.025	1876566	1873066	1876566	1873050	1	right	-1377158333	07-18-2017	08:21:12	06:21:12	female	40714	24512	-1	24496	43810	40722	-1	40714	288106	283295	-1	283283	25				2	12	23	phaseINVFAce	phaseXPface	10	NF09	1777784	1777484	1777784	1777473	d	1777473	1775871	1777473	1775858	1602
GofDak_1024-768_new	18	1	25	<?xml version="1.0"?>\n<Clock xmlns:dt="urn:schemas-microsoft-com:datatypes"><Description dt:dt="string">E-Prime Primary Realtime Clock</Description><StartTime><Timestamp dt:dt="int">0</Timestamp><DateUtc dt:dt="string">2017-07-18T06:21:12Z</DateUtc></StartTime><FrequencyChanges><FrequencyChange><Frequency dt:dt="r8">3328124</Frequency><Timestamp dt:dt="r8">2917140724</Timestamp><Current dt:dt="r…	75.025	1876566	1873066	1876566	1873050	1	right	-1377158333	07-18-2017	08:21:12	06:21:12	female	40714	24512	-1	24496	43810	40722	-1	40714	288106	283295	-1	283283	25				2	12	23	phaseINVFAce	phaseXPface	11	NM21	1780770	1780470	1780770	1780462	l	1780462	1778750	1780462	1778738	1712
GofDak_1024-768_new	18	1	25	<?xml version="1.0"?>\n<Clock xmlns:dt="urn:schemas-microsoft-com:datatypes"><Description dt:dt="string">E-Prime Primary Realtime Clock</Description><StartTime><Timestamp dt:dt="int">0</Timestamp><DateUtc dt:dt="string">2017-07-18T06:21:12Z</DateUtc></StartTime><FrequencyChanges><FrequencyChange><Frequency dt:dt="r8">3328124</Frequency><Timestamp dt:dt="r8">2917140724</Timestamp><Current dt:dt="r…	75.025	1876566	1873066	1876566	1873050	1	right	-1377158333	07-18-2017	08:21:12	06:21:12	female	40714	24512	-1	24496	43810	40722	-1	40714	288106	283295	-1	283283	25				2	12	23	phaseINVFAce	phaseXPface	12	NM21	1783822	1783522	1783822	1783510	l	1783510	1782003	1783510	1781986	1507
GofDak_1024-768_new	18	1	25	<?xml version="1.0"?>\n<Clock xmlns:dt="urn:schemas-microsoft-com:datatypes"><Description dt:dt="string">E-Prime Primary Realtime Clock</Description><StartTime><Timestamp dt:dt="int">0</Timestamp><DateUtc dt:dt="string">2017-07-18T06:21:12Z</DateUtc></StartTime><FrequencyChanges><FrequencyChange><Frequency dt:dt="r8">3328124</Frequency><Timestamp dt:dt="r8">2917140724</Timestamp><Current dt:dt="r…	75.025	1876566	1873066	1876566	1873050	1	right	-1377158333	07-18-2017	08:21:12	06:21:12	female	40714	24512	-1	24496	43810	40722	-1	40714	288106	283295	-1	283283	25				2	12	23	phaseINVFAce	phaseXPface	13	NF105	1786861	1786561	1786861	1786554	d	1786554	1784842	1786554	1784826	1712
GofDak_1024-768_new	18	1	25	<?xml version="1.0"?>\n<Clock xmlns:dt="urn:schemas-microsoft-com:datatypes"><Description dt:dt="string">E-Prime Primary Realtime Clock</Description><StartTime><Timestamp dt:dt="int">0</Timestamp><DateUtc dt:dt="string">2017-07-18T06:21:12Z</DateUtc></StartTime><FrequencyChanges><FrequencyChange><Frequency dt:dt="r8">3328124</Frequency><Timestamp dt:dt="r8">2917140724</Timestamp><Current dt:dt="r…	75.025	1876566	1873066	1876566	1873050	1	right	-1377158333	07-18-2017	08:21:12	06:21:12	female	40714	24512	-1	24496	43810	40722	-1	40714	288106	283295	-1	283283	25				2	12	23	phaseINVFAce	phaseXPface	14	NF02	1790073	1789773	1790073	1789760	l	1789760	1788001	1789760	1787994	1759
GofDak_1024-768_new	18	1	25	<?xml version="1.0"?>\n<Clock xmlns:dt="urn:schemas-microsoft-com:datatypes"><Description dt:dt="string">E-Prime Primary Realtime Clock</Description><StartTime><Timestamp dt:dt="int">0</Timestamp><DateUtc dt:dt="string">2017-07-18T06:21:12Z</DateUtc></StartTime><FrequencyChanges><FrequencyChange><Frequency dt:dt="r8">3328124</Frequency><Timestamp dt:dt="r8">2917140724</Timestamp><Current dt:dt="r…	75.025	1876566	1873066	1876566	1873050	1	right	-1377158333	07-18-2017	08:21:12	06:21:12	female	40714	24512	-1	24496	43810	40722	-1	40714	288106	283295	-1	283283	25				2	12	23	phaseINVFAce	phaseXPface	15	NM02	1793459	1793159	1793459	1793146	d	1793146	1791226	1793146	1791210	1920
GofDak_1024-768_new	18	1	25	<?xml version="1.0"?>\n<Clock xmlns:dt="urn:schemas-microsoft-com:datatypes"><Description dt:dt="string">E-Prime Primary Realtime Clock</Description><StartTime><Timestamp dt:dt="int">0</Timestamp><DateUtc dt:dt="string">2017-07-18T06:21:12Z</DateUtc></StartTime><FrequencyChanges><FrequencyChange><Frequency dt:dt="r8">3328124</Frequency><Timestamp dt:dt="r8">2917140724</Timestamp><Current dt:dt="r…	75.025	1876566	1873066	1876566	1873050	1	right	-1377158333	07-18-2017	08:21:12	06:21:12	female	40714	24512	-1	24496	43810	40722	-1	40714	288106	283295	-1	283283	25				2	12	23	phaseINVFAce	phaseXPface	16	NM09	1796844	1796544	1796844	1796537	d	1796537	1794785	1796537	1794778	1752
GofDak_1024-768_new	18	1	25	<?xml version="1.0"?>\n<Clock xmlns:dt="urn:schemas-microsoft-com:datatypes"><Description dt:dt="string">E-Prime Primary Realtime Clock</Description><StartTime><Timestamp dt:dt="int">0</Timestamp><DateUtc dt:dt="string">2017-07-18T06:21:12Z</DateUtc></StartTime><FrequencyChanges><FrequencyChange><Frequency dt:dt="r8">3328124</Frequency><Timestamp dt:dt="r8">2917140724</Timestamp><Current dt:dt="r…	75.025	1876566	1873066	1876566	1873050	1	right	-1377158333	07-18-2017	08:21:12	06:21:12	female	40714	24512	-1	24496	43810	40722	-1	40714	288106	283295	-1	283283	25				2	12	23	phaseINVFAce	phaseXPface	17	NM21	1799683	1799383	1799683	1799378	l	1799378	1797837	1799378	1797826	1541
GofDak_1024-768_new	18	1	25	<?xml version="1.0"?>\n<Clock xmlns:dt="urn:schemas-microsoft-com:datatypes"><Description dt:dt="string">E-Prime Primary Realtime Clock</Description><StartTime><Timestamp dt:dt="int">0</Timestamp><DateUtc dt:dt="string">2017-07-18T06:21:12Z</DateUtc></StartTime><FrequencyChanges><FrequencyChange><Frequency dt:dt="r8">3328124</Frequency><Timestamp dt:dt="r8">2917140724</Timestamp><Current dt:dt="r…	75.025	1876566	1873066	1876566	1873050	1	right	-1377158333	07-18-2017	08:21:12	06:21:12	female	40714	24512	-1	24496	43810	40722	-1	40714	288106	283295	-1	283283	25				2	12	23	phaseINVFAce	phaseXPface	18	NF106	1802589	1802289	1802589	1802275	l	1802275	1800676	1802275	1800666	1599
GofDak_1024-768_new	18	1	25	<?xml version="1.0"?>\n<Clock xmlns:dt="urn:schemas-microsoft-com:datatypes"><Description dt:dt="string">E-Prime Primary Realtime Clock</Description><StartTime><Timestamp dt:dt="int">0</Timestamp><DateUtc dt:dt="string">2017-07-18T06:21:12Z</DateUtc></StartTime><FrequencyChanges><FrequencyChange><Frequency dt:dt="r8">3328124</Frequency><Timestamp dt:dt="r8">2917140724</Timestamp><Current dt:dt="r…	75.025	1876566	1873066	1876566	1873050	1	right	-1377158333	07-18-2017	08:21:12	06:21:12	female	40714	24512	-1	24496	43810	40722	-1	40714	288106	283295	-1	283283	25				2	12	23	phaseINVFAce	phaseXPface	19	NM10	1805895	1805595	1805895	1805588	l	1805588	1803635	1805588	1803626	1953
GofDak_1024-768_new	18	1	25	<?xml version="1.0"?>\n<Clock xmlns:dt="urn:schemas-microsoft-com:datatypes"><Description dt:dt="string">E-Prime Primary Realtime Clock</Description><StartTime><Timestamp dt:dt="int">0</Timestamp><DateUtc dt:dt="string">2017-07-18T06:21:12Z</DateUtc></StartTime><FrequencyChanges><FrequencyChange><Frequency dt:dt="r8">3328124</Frequency><Timestamp dt:dt="r8">2917140724</Timestamp><Current dt:dt="r…	75.025	1876566	1873066	1876566	1873050	1	right	-1377158333	07-18-2017	08:21:12	06:21:12	female	40714	24512	-1	24496	43810	40722	-1	40714	288106	283295	-1	283283	25				2	12	23	phaseINVFAce	phaseXPface	20	NF27	1809200	1808900	1809200	1808886	d	1808886	1807021	1808886	1807010	1865
GofDak_1024-768_new	18	1	25	<?xml version="1.0"?>\n<Clock xmlns:dt="urn:schemas-microsoft-com:datatypes"><Description dt:dt="string">E-Prime Primary Realtime Clock</Description><StartTime><Timestamp dt:dt="int">0</Timestamp><DateUtc dt:dt="string">2017-07-18T06:21:12Z</DateUtc></StartTime><FrequencyChanges><FrequencyChange><Frequency dt:dt="r8">3328124</Frequency><Timestamp dt:dt="r8">2917140724</Timestamp><Current dt:dt="r…	75.025	1876566	1873066	1876566	1873050	1	right	-1377158333	07-18-2017	08:21:12	06:21:12	female	40714	24512	-1	24496	43810	40722	-1	40714	288106	283295	-1	283283	26				1	12	24	phaseUPFAce	phaseXPface	1	NM10	1812506	1812206	1812506	1812198	d	1812198	1810353	1812198	1810346	1845
GofDak_1024-768_new	18	1	25	<?xml version="1.0"?>\n<Clock xmlns:dt="urn:schemas-microsoft-com:datatypes"><Description dt:dt="string">E-Prime Primary Realtime Clock</Description><StartTime><Timestamp dt:dt="int">0</Timestamp><DateUtc dt:dt="string">2017-07-18T06:21:12Z</DateUtc></StartTime><FrequencyChanges><FrequencyChange><Frequency dt:dt="r8">3328124</Frequency><Timestamp dt:dt="r8">2917140724</Timestamp><Current dt:dt="r…	75.025	1876566	1873066	1876566	1873050	1	right	-1377158333	07-18-2017	08:21:12	06:21:12	female	40714	24512	-1	24496	43810	40722	-1	40714	288106	283295	-1	283283	26				1	12	24	phaseUPFAce	phaseXPface	2	NM03	1815785	1815485	1815785	1815477	l	1815477	1813672	1815477	1813658	1805
GofDak_1024-768_new	18	1	25	<?xml version="1.0"?>\n<Clock xmlns:dt="urn:schemas-microsoft-com:datatypes"><Description dt:dt="string">E-Prime Primary Realtime Clock</Description><StartTime><Timestamp dt:dt="int">0</Timestamp><DateUtc dt:dt="string">2017-07-18T06:21:12Z</DateUtc></StartTime><FrequencyChanges><FrequencyChange><Frequency dt:dt="r8">3328124</Frequency><Timestamp dt:dt="r8">2917140724</Timestamp><Current dt:dt="r…	75.025	1876566	1873066	1876566	1873050	1	right	-1377158333	07-18-2017	08:21:12	06:21:12	female	40714	24512	-1	24496	43810	40722	-1	40714	288106	283295	-1	283283	26				1	12	24	phaseUPFAce	phaseXPface	3	NM08	1819184	1818884	1819184	1818872	l	1818872	1816991	1818872	1816978	1881
GofDak_1024-768_new	18	1	25	<?xml version="1.0"?>\n<Clock xmlns:dt="urn:schemas-microsoft-com:datatypes"><Description dt:dt="string">E-Prime Primary Realtime Clock</Description><StartTime><Timestamp dt:dt="int">0</Timestamp><DateUtc dt:dt="string">2017-07-18T06:21:12Z</DateUtc></StartTime><FrequencyChanges><FrequencyChange><Frequency dt:dt="r8">3328124</Frequency><Timestamp dt:dt="r8">2917140724</Timestamp><Current dt:dt="r…	75.025	1876566	1873066	1876566	1873050	1	right	-1377158333	07-18-2017	08:21:12	06:21:12	female	40714	24512	-1	24496	43810	40722	-1	40714	288106	283295	-1	283283	26				1	12	24	phaseUPFAce	phaseXPface	4	NM10	1822383	1822083	1822383	1822078	l	1822078	1820137	1822078	1820130	1941
GofDak_1024-768_new	18	1	25	<?xml version="1.0"?>\n<Clock xmlns:dt="urn:schemas-microsoft-com:datatypes"><Description dt:dt="string">E-Prime Primary Realtime Clock</Description><StartTime><Timestamp dt:dt="int">0</Timestamp><DateUtc dt:dt="string">2017-07-18T06:21:12Z</DateUtc></StartTime><FrequencyChanges><FrequencyChange><Frequency dt:dt="r8">3328124</Frequency><Timestamp dt:dt="r8">2917140724</Timestamp><Current dt:dt="r…	75.025	1876566	1873066	1876566	1873050	1	right	-1377158333	07-18-2017	08:21:12	06:21:12	female	40714	24512	-1	24496	43810	40722	-1	40714	288106	283295	-1	283283	26				1	12	24	phaseUPFAce	phaseXPface	5	NF27	1825262	1824962	1825262	1824950	l	1824950	1823376	1824950	1823370	1574
GofDak_1024-768_new	18	1	25	<?xml version="1.0"?>\n<Clock xmlns:dt="urn:schemas-microsoft-com:datatypes"><Description dt:dt="string">E-Prime Primary Realtime Clock</Description><StartTime><Timestamp dt:dt="int">0</Timestamp><DateUtc dt:dt="string">2017-07-18T06:21:12Z</DateUtc></StartTime><FrequencyChanges><FrequencyChange><Frequency dt:dt="r8">3328124</Frequency><Timestamp dt:dt="r8">2917140724</Timestamp><Current dt:dt="r…	75.025	1876566	1873066	1876566	1873050	1	right	-1377158333	07-18-2017	08:21:12	06:21:12	female	40714	24512	-1	24496	43810	40722	-1	40714	288106	283295	-1	283283	26				1	12	24	phaseUPFAce	phaseXPface	6	NF11	1828407	1828107	1828407	1828102	l	1828102	1826201	1828102	1826194	1901
GofDak_1024-768_new	18	1	25	<?xml version="1.0"?>\n<Clock xmlns:dt="urn:schemas-microsoft-com:datatypes"><Description dt:dt="string">E-Prime Primary Realtime Clock</Description><StartTime><Timestamp dt:dt="int">0</Timestamp><DateUtc dt:dt="string">2017-07-18T06:21:12Z</DateUtc></StartTime><FrequencyChanges><FrequencyChange><Frequency dt:dt="r8">3328124</Frequency><Timestamp dt:dt="r8">2917140724</Timestamp><Current dt:dt="r…	75.025	1876566	1873066	1876566	1873050	1	right	-1377158333	07-18-2017	08:21:12	06:21:12	female	40714	24512	-1	24496	43810	40722	-1	40714	288106	283295	-1	283283	26				1	12	24	phaseUPFAce	phaseXPface	7	NM05	1831206	1830906	1831206	1830891	l	1830891	1829374	1830891	1829362	1517
GofDak_1024-768_new	18	1	25	<?xml version="1.0"?>\n<Clock xmlns:dt="urn:schemas-microsoft-com:datatypes"><Description dt:dt="string">E-Prime Primary Realtime Clock</Description><StartTime><Timestamp dt:dt="int">0</Timestamp><DateUtc dt:dt="string">2017-07-18T06:21:12Z</DateUtc></StartTime><FrequencyChanges><FrequencyChange><Frequency dt:dt="r8">3328124</Frequency><Timestamp dt:dt="r8">2917140724</Timestamp><Current dt:dt="r…	75.025	1876566	1873066	1876566	1873050	1	right	-1377158333	07-18-2017	08:21:12	06:21:12	female	40714	24512	-1	24496	43810	40722	-1	40714	288106	283295	-1	283283	26				1	12	24	phaseUPFAce	phaseXPface	8	NF04	1834565	1834265	1834565	1834260	l	1834260	1832279	1834260	1832266	1981
GofDak_1024-768_new	18	1	25	<?xml version="1.0"?>\n<Clock xmlns:dt="urn:schemas-microsoft-com:datatypes"><Description dt:dt="string">E-Prime Primary Realtime Clock</Description><StartTime><Timestamp dt:dt="int">0</Timestamp><DateUtc dt:dt="string">2017-07-18T06:21:12Z</DateUtc></StartTime><FrequencyChanges><FrequencyChange><Frequency dt:dt="r8">3328124</Frequency><Timestamp dt:dt="r8">2917140724</Timestamp><Current dt:dt="r…	75.025	1876566	1873066	1876566	1873050	1	right	-1377158333	07-18-2017	08:21:12	06:21:12	female	40714	24512	-1	24496	43810	40722	-1	40714	288106	283295	-1	283283	26				1	12	24	phaseUPFAce	phaseXPface	9	NM21	1837964	1837664	1837964	1837659	l	1837659	1835758	1837659	1835746	1901
GofDak_1024-768_new	18	1	25	<?xml version="1.0"?>\n<Clock xmlns:dt="urn:schemas-microsoft-com:datatypes"><Description dt:dt="string">E-Prime Primary Realtime Clock</Description><StartTime><Timestamp dt:dt="int">0</Timestamp><DateUtc dt:dt="string">2017-07-18T06:21:12Z</DateUtc></StartTime><FrequencyChanges><FrequencyChange><Frequency dt:dt="r8">3328124</Frequency><Timestamp dt:dt="r8">2917140724</Timestamp><Current dt:dt="r…	75.025	1876566	1873066	1876566	1873050	1	right	-1377158333	07-18-2017	08:21:12	06:21:12	female	40714	24512	-1	24496	43810	40722	-1	40714	288106	283295	-1	283283	26				1	12	24	phaseUPFAce	phaseXPface	10	NM101	1841003	1840703	1841003	1840692	d	1840692	1838930	1840692	1838914	1762
GofDak_1024-768_new	18	1	25	<?xml version="1.0"?>\n<Clock xmlns:dt="urn:schemas-microsoft-com:datatypes"><Description dt:dt="string">E-Prime Primary Realtime Clock</Description><StartTime><Timestamp dt:dt="int">0</Timestamp><DateUtc dt:dt="string">2017-07-18T06:21:12Z</DateUtc></StartTime><FrequencyChanges><FrequencyChange><Frequency dt:dt="r8">3328124</Frequency><Timestamp dt:dt="r8">2917140724</Timestamp><Current dt:dt="r…	75.025	1876566	1873066	1876566	1873050	1	right	-1377158333	07-18-2017	08:21:12	06:21:12	female	40714	24512	-1	24496	43810	40722	-1	40714	288106	283295	-1	283283	26				1	12	24	phaseUPFAce	phaseXPface	11	NF109	1843989	1843689	1843989	1843686	l	1843686	1842009	1843686	1841994	1677
GofDak_1024-768_new	18	1	25	<?xml version="1.0"?>\n<Clock xmlns:dt="urn:schemas-microsoft-com:datatypes"><Description dt:dt="string">E-Prime Primary Realtime Clock</Description><StartTime><Timestamp dt:dt="int">0</Timestamp><DateUtc dt:dt="string">2017-07-18T06:21:12Z</DateUtc></StartTime><FrequencyChanges><FrequencyChange><Frequency dt:dt="r8">3328124</Frequency><Timestamp dt:dt="r8">2917140724</Timestamp><Current dt:dt="r…	75.025	1876566	1873066	1876566	1873050	1	right	-1377158333	07-18-2017	08:21:12	06:21:12	female	40714	24512	-1	24496	43810	40722	-1	40714	288106	283295	-1	283283	26				1	12	24	phaseUPFAce	phaseXPface	12	NM02	1847148	1846848	1847148	1846845	d	1846845	1845115	1846845	1845098	1730
GofDak_1024-768_new	18	1	25	<?xml version="1.0"?>\n<Clock xmlns:dt="urn:schemas-microsoft-com:datatypes"><Description dt:dt="string">E-Prime Primary Realtime Clock</Description><StartTime><Timestamp dt:dt="int">0</Timestamp><DateUtc dt:dt="string">2017-07-18T06:21:12Z</DateUtc></StartTime><FrequencyChanges><FrequencyChange><Frequency dt:dt="r8">3328124</Frequency><Timestamp dt:dt="r8">2917140724</Timestamp><Current dt:dt="r…	75.025	1876566	1873066	1876566	1873050	1	right	-1377158333	07-18-2017	08:21:12	06:21:12	female	40714	24512	-1	24496	43810	40722	-1	40714	288106	283295	-1	283283	26				1	12	24	phaseUPFAce	phaseXPface	13	NM09	1850134	1849834	1850134	1849821	l	1849821	1848234	1849821	1848218	1587
GofDak_1024-768_new	18	1	25	<?xml version="1.0"?>\n<Clock xmlns:dt="urn:schemas-microsoft-com:datatypes"><Description dt:dt="string">E-Prime Primary Realtime Clock</Description><StartTime><Timestamp dt:dt="int">0</Timestamp><DateUtc dt:dt="string">2017-07-18T06:21:12Z</DateUtc></StartTime><FrequencyChanges><FrequencyChange><Frequency dt:dt="r8">3328124</Frequency><Timestamp dt:dt="r8">2917140724</Timestamp><Current dt:dt="r…	75.025	1876566	1873066	1876566	1873050	1	right	-1377158333	07-18-2017	08:21:12	06:21:12	female	40714	24512	-1	24496	43810	40722	-1	40714	288106	283295	-1	283283	26				1	12	24	phaseUPFAce	phaseXPface	14	NM05	1852919	1852619	1852919	1852609	l	1852609	1851046	1852609	1851034	1563
GofDak_1024-768_new	18	1	25	<?xml version="1.0"?>\n<Clock xmlns:dt="urn:schemas-microsoft-com:datatypes"><Description dt:dt="string">E-Prime Primary Realtime Clock</Description><StartTime><Timestamp dt:dt="int">0</Timestamp><DateUtc dt:dt="string">2017-07-18T06:21:12Z</DateUtc></StartTime><FrequencyChanges><FrequencyChange><Frequency dt:dt="r8">3328124</Frequency><Timestamp dt:dt="r8">2917140724</Timestamp><Current dt:dt="r…	75.025	1876566	1873066	1876566	1873050	1	right	-1377158333	07-18-2017	08:21:12	06:21:12	female	40714	24512	-1	24496	43810	40722	-1	40714	288106	283295	-1	283283	26				1	12	24	phaseUPFAce	phaseXPface	15	NF02	1856145	1855845	1856145	1855839	l	1855839	1853846	1855839	1853834	1993
GofDak_1024-768_new	18	1	25	<?xml version="1.0"?>\n<Clock xmlns:dt="urn:schemas-microsoft-com:datatypes"><Description dt:dt="string">E-Prime Primary Realtime Clock</Description><StartTime><Timestamp dt:dt="int">0</Timestamp><DateUtc dt:dt="string">2017-07-18T06:21:12Z</DateUtc></StartTime><FrequencyChanges><FrequencyChange><Frequency dt:dt="r8">3328124</Frequency><Timestamp dt:dt="r8">2917140724</Timestamp><Current dt:dt="r…	75.025	1876566	1873066	1876566	1873050	1	right	-1377158333	07-18-2017	08:21:12	06:21:12	female	40714	24512	-1	24496	43810	40722	-1	40714	288106	283295	-1	283283	26				1	12	24	phaseUPFAce	phaseXPface	16	NM05	1859637	1859337	1859637	1859334	d	1859334	1857391	1859334	1857386	1943
GofDak_1024-768_new	18	1	25	<?xml version="1.0"?>\n<Clock xmlns:dt="urn:schemas-microsoft-com:datatypes"><Description dt:dt="string">E-Prime Primary Realtime Clock</Description><StartTime><Timestamp dt:dt="int">0</Timestamp><DateUtc dt:dt="string">2017-07-18T06:21:12Z</DateUtc></StartTime><FrequencyChanges><FrequencyChange><Frequency dt:dt="r8">3328124</Frequency><Timestamp dt:dt="r8">2917140724</Timestamp><Current dt:dt="r…	75.025	1876566	1873066	1876566	1873050	1	right	-1377158333	07-18-2017	08:21:12	06:21:12	female	40714	24512	-1	24496	43810	40722	-1	40714	288106	283295	-1	283283	26				1	12	24	phaseUPFAce	phaseXPface	17	NF02	1862929	1862629	1862929	1862614	d	1862614	1860683	1862614	1860666	1931
GofDak_1024-768_new	18	1	25	<?xml version="1.0"?>\n<Clock xmlns:dt="urn:schemas-microsoft-com:datatypes"><Description dt:dt="string">E-Prime Primary Realtime Clock</Description><StartTime><Timestamp dt:dt="int">0</Timestamp><DateUtc dt:dt="string">2017-07-18T06:21:12Z</DateUtc></StartTime><FrequencyChanges><FrequencyChange><Frequency dt:dt="r8">3328124</Frequency><Timestamp dt:dt="r8">2917140724</Timestamp><Current dt:dt="r…	75.025	1876566	1873066	1876566	1873050	1	right	-1377158333	07-18-2017	08:21:12	06:21:12	female	40714	24512	-1	24496	43810	40722	-1	40714	288106	283295	-1	283283	26				1	12	24	phaseUPFAce	phaseXPface	18	NM09	1865782	1865482	1865782	1865471	d	1865471	1863936	1865471	1863922	1535
GofDak_1024-768_new	18	1	25	<?xml version="1.0"?>\n<Clock xmlns:dt="urn:schemas-microsoft-com:datatypes"><Description dt:dt="string">E-Prime Primary Realtime Clock</Description><StartTime><Timestamp dt:dt="int">0</Timestamp><DateUtc dt:dt="string">2017-07-18T06:21:12Z</DateUtc></StartTime><FrequencyChanges><FrequencyChange><Frequency dt:dt="r8">3328124</Frequency><Timestamp dt:dt="r8">2917140724</Timestamp><Current dt:dt="r…	75.025	1876566	1873066	1876566	1873050	1	right	-1377158333	07-18-2017	08:21:12	06:21:12	female	40714	24512	-1	24496	43810	40722	-1	40714	288106	283295	-1	283283	26				1	12	24	phaseUPFAce	phaseXPface	19	NF04	1868847	1868547	1868847	1868542	d	1868542	1866921	1868542	1866914	1621
GofDak_1024-768_new	18	1	25	<?xml version="1.0"?>\n<Clock xmlns:dt="urn:schemas-microsoft-com:datatypes"><Description dt:dt="string">E-Prime Primary Realtime Clock</Description><StartTime><Timestamp dt:dt="int">0</Timestamp><DateUtc dt:dt="string">2017-07-18T06:21:12Z</DateUtc></StartTime><FrequencyChanges><FrequencyChange><Frequency dt:dt="r8">3328124</Frequency><Timestamp dt:dt="r8">2917140724</Timestamp><Current dt:dt="r…	75.025	1876566	1873066	1876566	1873050	1	right	-1377158333	07-18-2017	08:21:12	06:21:12	female	40714	24512	-1	24496	43810	40722	-1	40714	288106	283295	-1	283283	26				1	12	24	phaseUPFAce	phaseXPface	20	NM03	1872033	1871733	1872033	1871728	d	1871728	1869920	1871728	1869906	1808
[truncated: 28 more columns]
