# Supplementary material for: Fixed or flexible? Orientation preference in identity and gaze processing in humans
Source: PLoS One. 2019 Jan 25;14(1):e0210503. doi: 10.1371/journal.pone.0210503 (PMC6347268; doi:10.1371/journal.pone.0210503)
Supplement: S3 File — Eprime log files were merged across gaze experiment sessions. (ZIP) [file pone.0210503.s005.zip › GofDak_1024-768_new-19-1.xlsx]

## Sheet: GofDak_1024-768_new-19-1
D:\GAZE\Gaze_data\GazeCoD_data\NEWDATA\GofDak_1024-768_new-19-1.edat2
ExperimentName	Subject	Session	Age	Clock.Information	Display.RefreshRate	fini.OffsetTime	fini.OnsetTime	fini.TargetOffsetTime	fini.TargetOnsetTime	Group	Handedness	RandomSeed	SessionDate	SessionTime	SessionTimeUtc	Sex	start.OffsetTime	start.OnsetTime	start.TargetOffsetTime	start.TargetOnsetTime	start2.OffsetTime	start2.OnsetTime	start2.TargetOffsetTime	start2.TargetOnsetTime	start5.OffsetTime	start5.OnsetTime	start5.TargetOffsetTime	start5.TargetOnsetTime	Block	phasePRACTICE1	phasePRACTICE1.Cycle	phasePRACTICE1.Sample	phaseXPface	phaseXPface.Cycle	phaseXPface.Sample	Procedure[Block]	Running[Block]	Trial	cible	cible.OffsetTime	cible.OnsetTime	cible.TargetOffsetTime	cible.TargetOnsetTime	correct	crossStart.OffsetTime	crossStart.OnsetTime	crossStart.TargetOffsetTime	crossStart.TargetOnsetTime	jitterdur
GofDak_1024-768_new	19	1	26	<?xml version="1.0"?>\n<Clock xmlns:dt="urn:schemas-microsoft-com:datatypes"><Description dt:dt="string">E-Prime Primary Realtime Clock</Description><StartTime><Timestamp dt:dt="int">0</Timestamp><DateUtc dt:dt="string">2017-07-18T07:06:42Z</DateUtc></StartTime><FrequencyChanges><FrequencyChange><Frequency dt:dt="r8">3328124</Frequency><Timestamp dt:dt="r8">12001541122</Timestamp><Current dt:dt="…	75.025	2139983	2136483	2139983	2136465	1	right	-882714564	07-18-2017	09:06:42	07:06:42	female	70601	52368	-1	52352	71353	70616	-1	70601	341537	332489	-1	332476	1	1	1	1				practUP	phasePRACTICE1	1	NF11	74394	74094	74394	74083	l	74083	72375	74083	72362	1708
GofDak_1024-768_new	19	1	26	<?xml version="1.0"?>\n<Clock xmlns:dt="urn:schemas-microsoft-com:datatypes"><Description dt:dt="string">E-Prime Primary Realtime Clock</Description><StartTime><Timestamp dt:dt="int">0</Timestamp><DateUtc dt:dt="string">2017-07-18T07:06:42Z</DateUtc></StartTime><FrequencyChanges><FrequencyChange><Frequency dt:dt="r8">3328124</Frequency><Timestamp dt:dt="r8">12001541122</Timestamp><Current dt:dt="…	75.025	2139983	2136483	2139983	2136465	1	right	-882714564	07-18-2017	09:06:42	07:06:42	female	70601	52368	-1	52352	71353	70616	-1	70601	341537	332489	-1	332476	1	1	1	1				practUP	phasePRACTICE1	2	NF04	77327	77027	77327	77014	l	77014	75427	77014	75417	1587
GofDak_1024-768_new	19	1	26	<?xml version="1.0"?>\n<Clock xmlns:dt="urn:schemas-microsoft-com:datatypes"><Description dt:dt="string">E-Prime Primary Realtime Clock</Description><StartTime><Timestamp dt:dt="int">0</Timestamp><DateUtc dt:dt="string">2017-07-18T07:06:42Z</DateUtc></StartTime><FrequencyChanges><FrequencyChange><Frequency dt:dt="r8">3328124</Frequency><Timestamp dt:dt="r8">12001541122</Timestamp><Current dt:dt="…	75.025	2139983	2136483	2139983	2136465	1	right	-882714564	07-18-2017	09:06:42	07:06:42	female	70601	52368	-1	52352	71353	70616	-1	70601	341537	332489	-1	332476	1	1	1	1				practUP	phasePRACTICE1	3	NM13	80766	80466	80766	80452	l	80452	78600	80452	78593	1852
GofDak_1024-768_new	19	1	26	<?xml version="1.0"?>\n<Clock xmlns:dt="urn:schemas-microsoft-com:datatypes"><Description dt:dt="string">E-Prime Primary Realtime Clock</Description><StartTime><Timestamp dt:dt="int">0</Timestamp><DateUtc dt:dt="string">2017-07-18T07:06:42Z</DateUtc></StartTime><FrequencyChanges><FrequencyChange><Frequency dt:dt="r8">3328124</Frequency><Timestamp dt:dt="r8">12001541122</Timestamp><Current dt:dt="…	75.025	2139983	2136483	2139983	2136465	1	right	-882714564	07-18-2017	09:06:42	07:06:42	female	70601	52368	-1	52352	71353	70616	-1	70601	341537	332489	-1	332476	1	1	1	1				practUP	phasePRACTICE1	4	NF09	84111	83811	84111	83799	l	83799	81799	83799	81785	2000
GofDak_1024-768_new	19	1	26	<?xml version="1.0"?>\n<Clock xmlns:dt="urn:schemas-microsoft-com:datatypes"><Description dt:dt="string">E-Prime Primary Realtime Clock</Description><StartTime><Timestamp dt:dt="int">0</Timestamp><DateUtc dt:dt="string">2017-07-18T07:06:42Z</DateUtc></StartTime><FrequencyChanges><FrequencyChange><Frequency dt:dt="r8">3328124</Frequency><Timestamp dt:dt="r8">12001541122</Timestamp><Current dt:dt="…	75.025	2139983	2136483	2139983	2136465	1	right	-882714564	07-18-2017	09:06:42	07:06:42	female	70601	52368	-1	52352	71353	70616	-1	70601	341537	332489	-1	332476	1	1	1	1				practUP	phasePRACTICE1	5	NM21	87417	87117	87417	87109	l	87109	85184	87109	85169	1925
GofDak_1024-768_new	19	1	26	<?xml version="1.0"?>\n<Clock xmlns:dt="urn:schemas-microsoft-com:datatypes"><Description dt:dt="string">E-Prime Primary Realtime Clock</Description><StartTime><Timestamp dt:dt="int">0</Timestamp><DateUtc dt:dt="string">2017-07-18T07:06:42Z</DateUtc></StartTime><FrequencyChanges><FrequencyChange><Frequency dt:dt="r8">3328124</Frequency><Timestamp dt:dt="r8">12001541122</Timestamp><Current dt:dt="…	75.025	2139983	2136483	2139983	2136465	1	right	-882714564	07-18-2017	09:06:42	07:06:42	female	70601	52368	-1	52352	71353	70616	-1	70601	341537	332489	-1	332476	1	1	1	1				practUP	phasePRACTICE1	6	NF09	90856	90556	90856	90546	l	90546	88716	90546	88705	1830
GofDak_1024-768_new	19	1	26	<?xml version="1.0"?>\n<Clock xmlns:dt="urn:schemas-microsoft-com:datatypes"><Description dt:dt="string">E-Prime Primary Realtime Clock</Description><StartTime><Timestamp dt:dt="int">0</Timestamp><DateUtc dt:dt="string">2017-07-18T07:06:42Z</DateUtc></StartTime><FrequencyChanges><FrequencyChange><Frequency dt:dt="r8">3328124</Frequency><Timestamp dt:dt="r8">12001541122</Timestamp><Current dt:dt="…	75.025	2139983	2136483	2139983	2136465	1	right	-882714564	07-18-2017	09:06:42	07:06:42	female	70601	52368	-1	52352	71353	70616	-1	70601	341537	332489	-1	332476	1	1	1	1				practUP	phasePRACTICE1	7	NF105	94908	94608	94908	94595	l	94595	92835	94595	92825	1760
GofDak_1024-768_new	19	1	26	<?xml version="1.0"?>\n<Clock xmlns:dt="urn:schemas-microsoft-com:datatypes"><Description dt:dt="string">E-Prime Primary Realtime Clock</Description><StartTime><Timestamp dt:dt="int">0</Timestamp><DateUtc dt:dt="string">2017-07-18T07:06:42Z</DateUtc></StartTime><FrequencyChanges><FrequencyChange><Frequency dt:dt="r8">3328124</Frequency><Timestamp dt:dt="r8">12001541122</Timestamp><Current dt:dt="…	75.025	2139983	2136483	2139983	2136465	1	right	-882714564	07-18-2017	09:06:42	07:06:42	female	70601	52368	-1	52352	71353	70616	-1	70601	341537	332489	-1	332476	1	1	1	1				practUP	phasePRACTICE1	8	NM101	98200	97900	98200	97894	l	97894	96047	97894	96041	1847
GofDak_1024-768_new	19	1	26	<?xml version="1.0"?>\n<Clock xmlns:dt="urn:schemas-microsoft-com:datatypes"><Description dt:dt="string">E-Prime Primary Realtime Clock</Description><StartTime><Timestamp dt:dt="int">0</Timestamp><DateUtc dt:dt="string">2017-07-18T07:06:42Z</DateUtc></StartTime><FrequencyChanges><FrequencyChange><Frequency dt:dt="r8">3328124</Frequency><Timestamp dt:dt="r8">12001541122</Timestamp><Current dt:dt="…	75.025	2139983	2136483	2139983	2136465	1	right	-882714564	07-18-2017	09:06:42	07:06:42	female	70601	52368	-1	52352	71353	70616	-1	70601	341537	332489	-1	332476	1	1	1	1				practUP	phasePRACTICE1	9	NM02	101412	101112	101412	101105	l	101105	99366	101105	99361	1739
GofDak_1024-768_new	19	1	26	<?xml version="1.0"?>\n<Clock xmlns:dt="urn:schemas-microsoft-com:datatypes"><Description dt:dt="string">E-Prime Primary Realtime Clock</Description><StartTime><Timestamp dt:dt="int">0</Timestamp><DateUtc dt:dt="string">2017-07-18T07:06:42Z</DateUtc></StartTime><FrequencyChanges><FrequencyChange><Frequency dt:dt="r8">3328124</Frequency><Timestamp dt:dt="r8">12001541122</Timestamp><Current dt:dt="…	75.025	2139983	2136483	2139983	2136465	1	right	-882714564	07-18-2017	09:06:42	07:06:42	female	70601	52368	-1	52352	71353	70616	-1	70601	341537	332489	-1	332476	1	1	1	1				practUP	phasePRACTICE1	10	NM05	104784	104484	104784	104472	d	104472	102778	104472	102769	1694
GofDak_1024-768_new	19	1	26	<?xml version="1.0"?>\n<Clock xmlns:dt="urn:schemas-microsoft-com:datatypes"><Description dt:dt="string">E-Prime Primary Realtime Clock</Description><StartTime><Timestamp dt:dt="int">0</Timestamp><DateUtc dt:dt="string">2017-07-18T07:06:42Z</DateUtc></StartTime><FrequencyChanges><FrequencyChange><Frequency dt:dt="r8">3328124</Frequency><Timestamp dt:dt="r8">12001541122</Timestamp><Current dt:dt="…	75.025	2139983	2136483	2139983	2136465	1	right	-882714564	07-18-2017	09:06:42	07:06:42	female	70601	52368	-1	52352	71353	70616	-1	70601	341537	332489	-1	332476	1	1	1	1				practUP	phasePRACTICE1	11	NF06	109863	109563	109863	109548	d	109548	107870	109548	107865	1678
GofDak_1024-768_new	19	1	26	<?xml version="1.0"?>\n<Clock xmlns:dt="urn:schemas-microsoft-com:datatypes"><Description dt:dt="string">E-Prime Primary Realtime Clock</Description><StartTime><Timestamp dt:dt="int">0</Timestamp><DateUtc dt:dt="string">2017-07-18T07:06:42Z</DateUtc></StartTime><FrequencyChanges><FrequencyChange><Frequency dt:dt="r8">3328124</Frequency><Timestamp dt:dt="r8">12001541122</Timestamp><Current dt:dt="…	75.025	2139983	2136483	2139983	2136465	1	right	-882714564	07-18-2017	09:06:42	07:06:42	female	70601	52368	-1	52352	71353	70616	-1	70601	341537	332489	-1	332476	1	1	1	1				practUP	phasePRACTICE1	12	NF01	113048	112748	113048	112739	d	112739	111122	112739	111113	1617
GofDak_1024-768_new	19	1	26	<?xml version="1.0"?>\n<Clock xmlns:dt="urn:schemas-microsoft-com:datatypes"><Description dt:dt="string">E-Prime Primary Realtime Clock</Description><StartTime><Timestamp dt:dt="int">0</Timestamp><DateUtc dt:dt="string">2017-07-18T07:06:42Z</DateUtc></StartTime><FrequencyChanges><FrequencyChange><Frequency dt:dt="r8">3328124</Frequency><Timestamp dt:dt="r8">12001541122</Timestamp><Current dt:dt="…	75.025	2139983	2136483	2139983	2136465	1	right	-882714564	07-18-2017	09:06:42	07:06:42	female	70601	52368	-1	52352	71353	70616	-1	70601	341537	332489	-1	332476	1	1	1	1				practUP	phasePRACTICE1	13	NF109	116301	116001	116301	115998	d	115998	114255	115998	114249	1743
GofDak_1024-768_new	19	1	26	<?xml version="1.0"?>\n<Clock xmlns:dt="urn:schemas-microsoft-com:datatypes"><Description dt:dt="string">E-Prime Primary Realtime Clock</Description><StartTime><Timestamp dt:dt="int">0</Timestamp><DateUtc dt:dt="string">2017-07-18T07:06:42Z</DateUtc></StartTime><FrequencyChanges><FrequencyChange><Frequency dt:dt="r8">3328124</Frequency><Timestamp dt:dt="r8">12001541122</Timestamp><Current dt:dt="…	75.025	2139983	2136483	2139983	2136465	1	right	-882714564	07-18-2017	09:06:42	07:06:42	female	70601	52368	-1	52352	71353	70616	-1	70601	341537	332489	-1	332476	1	1	1	1				practUP	phasePRACTICE1	14	NM10	119913	119613	119913	119603	d	119603	117907	119603	117897	1696
GofDak_1024-768_new	19	1	26	<?xml version="1.0"?>\n<Clock xmlns:dt="urn:schemas-microsoft-com:datatypes"><Description dt:dt="string">E-Prime Primary Realtime Clock</Description><StartTime><Timestamp dt:dt="int">0</Timestamp><DateUtc dt:dt="string">2017-07-18T07:06:42Z</DateUtc></StartTime><FrequencyChanges><FrequencyChange><Frequency dt:dt="r8">3328124</Frequency><Timestamp dt:dt="r8">12001541122</Timestamp><Current dt:dt="…	75.025	2139983	2136483	2139983	2136465	1	right	-882714564	07-18-2017	09:06:42	07:06:42	female	70601	52368	-1	52352	71353	70616	-1	70601	341537	332489	-1	332476	1	1	1	1				practUP	phasePRACTICE1	15	NM04	123405	123105	123405	123094	d	123094	121399	123094	121393	1695
GofDak_1024-768_new	19	1	26	<?xml version="1.0"?>\n<Clock xmlns:dt="urn:schemas-microsoft-com:datatypes"><Description dt:dt="string">E-Prime Primary Realtime Clock</Description><StartTime><Timestamp dt:dt="int">0</Timestamp><DateUtc dt:dt="string">2017-07-18T07:06:42Z</DateUtc></StartTime><FrequencyChanges><FrequencyChange><Frequency dt:dt="r8">3328124</Frequency><Timestamp dt:dt="r8">12001541122</Timestamp><Current dt:dt="…	75.025	2139983	2136483	2139983	2136465	1	right	-882714564	07-18-2017	09:06:42	07:06:42	female	70601	52368	-1	52352	71353	70616	-1	70601	341537	332489	-1	332476	1	1	1	1				practUP	phasePRACTICE1	16	NF02	127577	127277	127577	127266	l	127266	125637	127266	125633	1629
GofDak_1024-768_new	19	1	26	<?xml version="1.0"?>\n<Clock xmlns:dt="urn:schemas-microsoft-com:datatypes"><Description dt:dt="string">E-Prime Primary Realtime Clock</Description><StartTime><Timestamp dt:dt="int">0</Timestamp><DateUtc dt:dt="string">2017-07-18T07:06:42Z</DateUtc></StartTime><FrequencyChanges><FrequencyChange><Frequency dt:dt="r8">3328124</Frequency><Timestamp dt:dt="r8">12001541122</Timestamp><Current dt:dt="…	75.025	2139983	2136483	2139983	2136465	1	right	-882714564	07-18-2017	09:06:42	07:06:42	female	70601	52368	-1	52352	71353	70616	-1	70601	341537	332489	-1	332476	1	1	1	1				practUP	phasePRACTICE1	17	NF11	130883	130583	130883	130580	d	130580	128903	130580	128889	1677
GofDak_1024-768_new	19	1	26	<?xml version="1.0"?>\n<Clock xmlns:dt="urn:schemas-microsoft-com:datatypes"><Description dt:dt="string">E-Prime Primary Realtime Clock</Description><StartTime><Timestamp dt:dt="int">0</Timestamp><DateUtc dt:dt="string">2017-07-18T07:06:42Z</DateUtc></StartTime><FrequencyChanges><FrequencyChange><Frequency dt:dt="r8">3328124</Frequency><Timestamp dt:dt="r8">12001541122</Timestamp><Current dt:dt="…	75.025	2139983	2136483	2139983	2136465	1	right	-882714564	07-18-2017	09:06:42	07:06:42	female	70601	52368	-1	52352	71353	70616	-1	70601	341537	332489	-1	332476	1	1	1	1				practUP	phasePRACTICE1	18	NM08	134321	134021	134321	134013	d	134013	132222	134013	132217	1791
GofDak_1024-768_new	19	1	26	<?xml version="1.0"?>\n<Clock xmlns:dt="urn:schemas-microsoft-com:datatypes"><Description dt:dt="string">E-Prime Primary Realtime Clock</Description><StartTime><Timestamp dt:dt="int">0</Timestamp><DateUtc dt:dt="string">2017-07-18T07:06:42Z</DateUtc></StartTime><FrequencyChanges><FrequencyChange><Frequency dt:dt="r8">3328124</Frequency><Timestamp dt:dt="r8">12001541122</Timestamp><Current dt:dt="…	75.025	2139983	2136483	2139983	2136465	1	right	-882714564	07-18-2017	09:06:42	07:06:42	female	70601	52368	-1	52352	71353	70616	-1	70601	341537	332489	-1	332476	1	1	1	1				practUP	phasePRACTICE1	19	NF02	137640	137340	137640	137330	l	137330	135754	137330	135745	1576
GofDak_1024-768_new	19	1	26	<?xml version="1.0"?>\n<Clock xmlns:dt="urn:schemas-microsoft-com:datatypes"><Description dt:dt="string">E-Prime Primary Realtime Clock</Description><StartTime><Timestamp dt:dt="int">0</Timestamp><DateUtc dt:dt="string">2017-07-18T07:06:42Z</DateUtc></StartTime><FrequencyChanges><FrequencyChange><Frequency dt:dt="r8">3328124</Frequency><Timestamp dt:dt="r8">12001541122</Timestamp><Current dt:dt="…	75.025	2139983	2136483	2139983	2136465	1	right	-882714564	07-18-2017	09:06:42	07:06:42	female	70601	52368	-1	52352	71353	70616	-1	70601	341537	332489	-1	332476	1	1	1	1				practUP	phasePRACTICE1	20	NM04	140533	140233	140533	140223	l	140223	138673	140223	138657	1550
GofDak_1024-768_new	19	1	26	<?xml version="1.0"?>\n<Clock xmlns:dt="urn:schemas-microsoft-com:datatypes"><Description dt:dt="string">E-Prime Primary Realtime Clock</Description><StartTime><Timestamp dt:dt="int">0</Timestamp><DateUtc dt:dt="string">2017-07-18T07:06:42Z</DateUtc></StartTime><FrequencyChanges><FrequencyChange><Frequency dt:dt="r8">3328124</Frequency><Timestamp dt:dt="r8">12001541122</Timestamp><Current dt:dt="…	75.025	2139983	2136483	2139983	2136465	1	right	-882714564	07-18-2017	09:06:42	07:06:42	female	70601	52368	-1	52352	71353	70616	-1	70601	341537	332489	-1	332476	1	1	1	1				practUP	phasePRACTICE1	21	NF106	144678	144378	144678	144374	l	144374	142499	144374	142489	1875
GofDak_1024-768_new	19	1	26	<?xml version="1.0"?>\n<Clock xmlns:dt="urn:schemas-microsoft-com:datatypes"><Description dt:dt="string">E-Prime Primary Realtime Clock</Description><StartTime><Timestamp dt:dt="int">0</Timestamp><DateUtc dt:dt="string">2017-07-18T07:06:42Z</DateUtc></StartTime><FrequencyChanges><FrequencyChange><Frequency dt:dt="r8">3328124</Frequency><Timestamp dt:dt="r8">12001541122</Timestamp><Current dt:dt="…	75.025	2139983	2136483	2139983	2136465	1	right	-882714564	07-18-2017	09:06:42	07:06:42	female	70601	52368	-1	52352	71353	70616	-1	70601	341537	332489	-1	332476	1	1	1	1				practUP	phasePRACTICE1	22	NF11	147850	147550	147850	147547	l	147547	145711	147547	145697	1836
GofDak_1024-768_new	19	1	26	<?xml version="1.0"?>\n<Clock xmlns:dt="urn:schemas-microsoft-com:datatypes"><Description dt:dt="string">E-Prime Primary Realtime Clock</Description><StartTime><Timestamp dt:dt="int">0</Timestamp><DateUtc dt:dt="string">2017-07-18T07:06:42Z</DateUtc></StartTime><FrequencyChanges><FrequencyChange><Frequency dt:dt="r8">3328124</Frequency><Timestamp dt:dt="r8">12001541122</Timestamp><Current dt:dt="…	75.025	2139983	2136483	2139983	2136465	1	right	-882714564	07-18-2017	09:06:42	07:06:42	female	70601	52368	-1	52352	71353	70616	-1	70601	341537	332489	-1	332476	1	1	1	1				practUP	phasePRACTICE1	23	NM10	150796	150496	150796	150489	l	150489	148896	150489	148889	1593
GofDak_1024-768_new	19	1	26	<?xml version="1.0"?>\n<Clock xmlns:dt="urn:schemas-microsoft-com:datatypes"><Description dt:dt="string">E-Prime Primary Realtime Clock</Description><StartTime><Timestamp dt:dt="int">0</Timestamp><DateUtc dt:dt="string">2017-07-18T07:06:42Z</DateUtc></StartTime><FrequencyChanges><FrequencyChange><Frequency dt:dt="r8">3328124</Frequency><Timestamp dt:dt="r8">12001541122</Timestamp><Current dt:dt="…	75.025	2139983	2136483	2139983	2136465	1	right	-882714564	07-18-2017	09:06:42	07:06:42	female	70601	52368	-1	52352	71353	70616	-1	70601	341537	332489	-1	332476	1	1	1	1				practUP	phasePRACTICE1	24	NF27	154155	153855	154155	153847	d	153847	152055	153847	152041	1792
GofDak_1024-768_new	19	1	26	<?xml version="1.0"?>\n<Clock xmlns:dt="urn:schemas-microsoft-com:datatypes"><Description dt:dt="string">E-Prime Primary Realtime Clock</Description><StartTime><Timestamp dt:dt="int">0</Timestamp><DateUtc dt:dt="string">2017-07-18T07:06:42Z</DateUtc></StartTime><FrequencyChanges><FrequencyChange><Frequency dt:dt="r8">3328124</Frequency><Timestamp dt:dt="r8">12001541122</Timestamp><Current dt:dt="…	75.025	2139983	2136483	2139983	2136465	1	right	-882714564	07-18-2017	09:06:42	07:06:42	female	70601	52368	-1	52352	71353	70616	-1	70601	341537	332489	-1	332476	1	1	1	1				practUP	phasePRACTICE1	25	NF106	157407	157107	157407	157100	d	157100	155401	157100	155393	1699
GofDak_1024-768_new	19	1	26	<?xml version="1.0"?>\n<Clock xmlns:dt="urn:schemas-microsoft-com:datatypes"><Description dt:dt="string">E-Prime Primary Realtime Clock</Description><StartTime><Timestamp dt:dt="int">0</Timestamp><DateUtc dt:dt="string">2017-07-18T07:06:42Z</DateUtc></StartTime><FrequencyChanges><FrequencyChange><Frequency dt:dt="r8">3328124</Frequency><Timestamp dt:dt="r8">12001541122</Timestamp><Current dt:dt="…	75.025	2139983	2136483	2139983	2136465	1	right	-882714564	07-18-2017	09:06:42	07:06:42	female	70601	52368	-1	52352	71353	70616	-1	70601	341537	332489	-1	332476	1	1	1	1				practUP	phasePRACTICE1	26	NM10	160299	159999	160299	159986	l	159986	158480	159986	158473	1506
GofDak_1024-768_new	19	1	26	<?xml version="1.0"?>\n<Clock xmlns:dt="urn:schemas-microsoft-com:datatypes"><Description dt:dt="string">E-Prime Primary Realtime Clock</Description><StartTime><Timestamp dt:dt="int">0</Timestamp><DateUtc dt:dt="string">2017-07-18T07:06:42Z</DateUtc></StartTime><FrequencyChanges><FrequencyChange><Frequency dt:dt="r8">3328124</Frequency><Timestamp dt:dt="r8">12001541122</Timestamp><Current dt:dt="…	75.025	2139983	2136483	2139983	2136465	1	right	-882714564	07-18-2017	09:06:42	07:06:42	female	70601	52368	-1	52352	71353	70616	-1	70601	341537	332489	-1	332476	1	1	1	1				practUP	phasePRACTICE1	27	NM10	163552	163252	163552	163244	d	163244	161386	163244	161369	1858
GofDak_1024-768_new	19	1	26	<?xml version="1.0"?>\n<Clock xmlns:dt="urn:schemas-microsoft-com:datatypes"><Description dt:dt="string">E-Prime Primary Realtime Clock</Description><StartTime><Timestamp dt:dt="int">0</Timestamp><DateUtc dt:dt="string">2017-07-18T07:06:42Z</DateUtc></StartTime><FrequencyChanges><FrequencyChange><Frequency dt:dt="r8">3328124</Frequency><Timestamp dt:dt="r8">12001541122</Timestamp><Current dt:dt="…	75.025	2139983	2136483	2139983	2136465	1	right	-882714564	07-18-2017	09:06:42	07:06:42	female	70601	52368	-1	52352	71353	70616	-1	70601	341537	332489	-1	332476	1	1	1	1				practUP	phasePRACTICE1	28	NM13	168217	167917	168217	167901	d	167901	166184	167901	166169	1717
GofDak_1024-768_new	19	1	26	<?xml version="1.0"?>\n<Clock xmlns:dt="urn:schemas-microsoft-com:datatypes"><Description dt:dt="string">E-Prime Primary Realtime Clock</Description><StartTime><Timestamp dt:dt="int">0</Timestamp><DateUtc dt:dt="string">2017-07-18T07:06:42Z</DateUtc></StartTime><FrequencyChanges><FrequencyChange><Frequency dt:dt="r8">3328124</Frequency><Timestamp dt:dt="r8">12001541122</Timestamp><Current dt:dt="…	75.025	2139983	2136483	2139983	2136465	1	right	-882714564	07-18-2017	09:06:42	07:06:42	female	70601	52368	-1	52352	71353	70616	-1	70601	341537	332489	-1	332476	1	1	1	1				practUP	phasePRACTICE1	29	NM10	171562	171262	171562	171253	d	171253	169463	171253	169449	1790
GofDak_1024-768_new	19	1	26	<?xml version="1.0"?>\n<Clock xmlns:dt="urn:schemas-microsoft-com:datatypes"><Description dt:dt="string">E-Prime Primary Realtime Clock</Description><StartTime><Timestamp dt:dt="int">0</Timestamp><DateUtc dt:dt="string">2017-07-18T07:06:42Z</DateUtc></StartTime><FrequencyChanges><FrequencyChange><Frequency dt:dt="r8">3328124</Frequency><Timestamp dt:dt="r8">12001541122</Timestamp><Current dt:dt="…	75.025	2139983	2136483	2139983	2136465	1	right	-882714564	07-18-2017	09:06:42	07:06:42	female	70601	52368	-1	52352	71353	70616	-1	70601	341537	332489	-1	332476	1	1	1	1				practUP	phasePRACTICE1	30	NM10	174988	174688	174988	174678	l	174678	172809	174678	172801	1869
GofDak_1024-768_new	19	1	26	<?xml version="1.0"?>\n<Clock xmlns:dt="urn:schemas-microsoft-com:datatypes"><Description dt:dt="string">E-Prime Primary Realtime Clock</Description><StartTime><Timestamp dt:dt="int">0</Timestamp><DateUtc dt:dt="string">2017-07-18T07:06:42Z</DateUtc></StartTime><FrequencyChanges><FrequencyChange><Frequency dt:dt="r8">3328124</Frequency><Timestamp dt:dt="r8">12001541122</Timestamp><Current dt:dt="…	75.025	2139983	2136483	2139983	2136465	1	right	-882714564	07-18-2017	09:06:42	07:06:42	female	70601	52368	-1	52352	71353	70616	-1	70601	341537	332489	-1	332476	1	1	1	1				practUP	phasePRACTICE1	31	NF06	183145	182845	183145	182831	d	182831	181046	182831	181033	1785
GofDak_1024-768_new	19	1	26	<?xml version="1.0"?>\n<Clock xmlns:dt="urn:schemas-microsoft-com:datatypes"><Description dt:dt="string">E-Prime Primary Realtime Clock</Description><StartTime><Timestamp dt:dt="int">0</Timestamp><DateUtc dt:dt="string">2017-07-18T07:06:42Z</DateUtc></StartTime><FrequencyChanges><FrequencyChange><Frequency dt:dt="r8">3328124</Frequency><Timestamp dt:dt="r8">12001541122</Timestamp><Current dt:dt="…	75.025	2139983	2136483	2139983	2136465	1	right	-882714564	07-18-2017	09:06:42	07:06:42	female	70601	52368	-1	52352	71353	70616	-1	70601	341537	332489	-1	332476	1	1	1	1				practUP	phasePRACTICE1	32	NM21	186198	185898	186198	185882	d	185882	184338	185882	184329	1544
GofDak_1024-768_new	19	1	26	<?xml version="1.0"?>\n<Clock xmlns:dt="urn:schemas-microsoft-com:datatypes"><Description dt:dt="string">E-Prime Primary Realtime Clock</Description><StartTime><Timestamp dt:dt="int">0</Timestamp><DateUtc dt:dt="string">2017-07-18T07:06:42Z</DateUtc></StartTime><FrequencyChanges><FrequencyChange><Frequency dt:dt="r8">3328124</Frequency><Timestamp dt:dt="r8">12001541122</Timestamp><Current dt:dt="…	75.025	2139983	2136483	2139983	2136465	1	right	-882714564	07-18-2017	09:06:42	07:06:42	female	70601	52368	-1	52352	71353	70616	-1	70601	341537	332489	-1	332476	1	1	1	1				practUP	phasePRACTICE1	33	NM02	189756	189456	189756	189450	l	189450	187537	189450	187529	1913
GofDak_1024-768_new	19	1	26	<?xml version="1.0"?>\n<Clock xmlns:dt="urn:schemas-microsoft-com:datatypes"><Description dt:dt="string">E-Prime Primary Realtime Clock</Description><StartTime><Timestamp dt:dt="int">0</Timestamp><DateUtc dt:dt="string">2017-07-18T07:06:42Z</DateUtc></StartTime><FrequencyChanges><FrequencyChange><Frequency dt:dt="r8">3328124</Frequency><Timestamp dt:dt="r8">12001541122</Timestamp><Current dt:dt="…	75.025	2139983	2136483	2139983	2136465	1	right	-882714564	07-18-2017	09:06:42	07:06:42	female	70601	52368	-1	52352	71353	70616	-1	70601	341537	332489	-1	332476	1	1	1	1				practUP	phasePRACTICE1	34	NM09	192822	192522	192822	192509	l	192509	190963	192509	190953	1546
GofDak_1024-768_new	19	1	26	<?xml version="1.0"?>\n<Clock xmlns:dt="urn:schemas-microsoft-com:datatypes"><Description dt:dt="string">E-Prime Primary Realtime Clock</Description><StartTime><Timestamp dt:dt="int">0</Timestamp><DateUtc dt:dt="string">2017-07-18T07:06:42Z</DateUtc></StartTime><FrequencyChanges><FrequencyChange><Frequency dt:dt="r8">3328124</Frequency><Timestamp dt:dt="r8">12001541122</Timestamp><Current dt:dt="…	75.025	2139983	2136483	2139983	2136465	1	right	-882714564	07-18-2017	09:06:42	07:06:42	female	70601	52368	-1	52352	71353	70616	-1	70601	341537	332489	-1	332476	1	1	1	1				practUP	phasePRACTICE1	35	NM04	196074	195774	196074	195769	l	195769	193922	195769	193905	1847
GofDak_1024-768_new	19	1	26	<?xml version="1.0"?>\n<Clock xmlns:dt="urn:schemas-microsoft-com:datatypes"><Description dt:dt="string">E-Prime Primary Realtime Clock</Description><StartTime><Timestamp dt:dt="int">0</Timestamp><DateUtc dt:dt="string">2017-07-18T07:06:42Z</DateUtc></StartTime><FrequencyChanges><FrequencyChange><Frequency dt:dt="r8">3328124</Frequency><Timestamp dt:dt="r8">12001541122</Timestamp><Current dt:dt="…	75.025	2139983	2136483	2139983	2136465	1	right	-882714564	07-18-2017	09:06:42	07:06:42	female	70601	52368	-1	52352	71353	70616	-1	70601	341537	332489	-1	332476	1	1	1	1				practUP	phasePRACTICE1	36	NM21	199700	199400	199700	199393	d	199393	197627	199393	197617	1766
GofDak_1024-768_new	19	1	26	<?xml version="1.0"?>\n<Clock xmlns:dt="urn:schemas-microsoft-com:datatypes"><Description dt:dt="string">E-Prime Primary Realtime Clock</Description><StartTime><Timestamp dt:dt="int">0</Timestamp><DateUtc dt:dt="string">2017-07-18T07:06:42Z</DateUtc></StartTime><FrequencyChanges><FrequencyChange><Frequency dt:dt="r8">3328124</Frequency><Timestamp dt:dt="r8">12001541122</Timestamp><Current dt:dt="…	75.025	2139983	2136483	2139983	2136465	1	right	-882714564	07-18-2017	09:06:42	07:06:42	female	70601	52368	-1	52352	71353	70616	-1	70601	341537	332489	-1	332476	1	1	1	1				practUP	phasePRACTICE1	37	NM03	203139	202839	203139	202823	d	202823	200906	202823	200889	1917
GofDak_1024-768_new	19	1	26	<?xml version="1.0"?>\n<Clock xmlns:dt="urn:schemas-microsoft-com:datatypes"><Description dt:dt="string">E-Prime Primary Realtime Clock</Description><StartTime><Timestamp dt:dt="int">0</Timestamp><DateUtc dt:dt="string">2017-07-18T07:06:42Z</DateUtc></StartTime><FrequencyChanges><FrequencyChange><Frequency dt:dt="r8">3328124</Frequency><Timestamp dt:dt="r8">12001541122</Timestamp><Current dt:dt="…	75.025	2139983	2136483	2139983	2136465	1	right	-882714564	07-18-2017	09:06:42	07:06:42	female	70601	52368	-1	52352	71353	70616	-1	70601	341537	332489	-1	332476	1	1	1	1				practUP	phasePRACTICE1	38	NM02	206431	206131	206431	206120	l	206120	204225	206120	204209	1895
GofDak_1024-768_new	19	1	26	<?xml version="1.0"?>\n<Clock xmlns:dt="urn:schemas-microsoft-com:datatypes"><Description dt:dt="string">E-Prime Primary Realtime Clock</Description><StartTime><Timestamp dt:dt="int">0</Timestamp><DateUtc dt:dt="string">2017-07-18T07:06:42Z</DateUtc></StartTime><FrequencyChanges><FrequencyChange><Frequency dt:dt="r8">3328124</Frequency><Timestamp dt:dt="r8">12001541122</Timestamp><Current dt:dt="…	75.025	2139983	2136483	2139983	2136465	1	right	-882714564	07-18-2017	09:06:42	07:06:42	female	70601	52368	-1	52352	71353	70616	-1	70601	341537	332489	-1	332476	1	1	1	1				practUP	phasePRACTICE1	39	NM09	210043	209743	210043	209737	d	209737	207744	209737	207737	1993
GofDak_1024-768_new	19	1	26	<?xml version="1.0"?>\n<Clock xmlns:dt="urn:schemas-microsoft-com:datatypes"><Description dt:dt="string">E-Prime Primary Realtime Clock</Description><StartTime><Timestamp dt:dt="int">0</Timestamp><DateUtc dt:dt="string">2017-07-18T07:06:42Z</DateUtc></StartTime><FrequencyChanges><FrequencyChange><Frequency dt:dt="r8">3328124</Frequency><Timestamp dt:dt="r8">12001541122</Timestamp><Current dt:dt="…	75.025	2139983	2136483	2139983	2136465	1	right	-882714564	07-18-2017	09:06:42	07:06:42	female	70601	52368	-1	52352	71353	70616	-1	70601	341537	332489	-1	332476	1	1	1	1				practUP	phasePRACTICE1	40	NF27	213549	213249	213549	213237	l	213237	211623	213237	211609	1614
GofDak_1024-768_new	19	1	26	<?xml version="1.0"?>\n<Clock xmlns:dt="urn:schemas-microsoft-com:datatypes"><Description dt:dt="string">E-Prime Primary Realtime Clock</Description><StartTime><Timestamp dt:dt="int">0</Timestamp><DateUtc dt:dt="string">2017-07-18T07:06:42Z</DateUtc></StartTime><FrequencyChanges><FrequencyChange><Frequency dt:dt="r8">3328124</Frequency><Timestamp dt:dt="r8">12001541122</Timestamp><Current dt:dt="…	75.025	2139983	2136483	2139983	2136465	1	right	-882714564	07-18-2017	09:06:42	07:06:42	female	70601	52368	-1	52352	71353	70616	-1	70601	341537	332489	-1	332476	1	1	1	1				practUP	phasePRACTICE1	41	NF04	217521	217221	217521	217205	d	217205	215328	217205	215321	1877
GofDak_1024-768_new	19	1	26	<?xml version="1.0"?>\n<Clock xmlns:dt="urn:schemas-microsoft-com:datatypes"><Description dt:dt="string">E-Prime Primary Realtime Clock</Description><StartTime><Timestamp dt:dt="int">0</Timestamp><DateUtc dt:dt="string">2017-07-18T07:06:42Z</DateUtc></StartTime><FrequencyChanges><FrequencyChange><Frequency dt:dt="r8">3328124</Frequency><Timestamp dt:dt="r8">12001541122</Timestamp><Current dt:dt="…	75.025	2139983	2136483	2139983	2136465	1	right	-882714564	07-18-2017	09:06:42	07:06:42	female	70601	52368	-1	52352	71353	70616	-1	70601	341537	332489	-1	332476	1	1	1	1				practUP	phasePRACTICE1	42	NF02	220560	220260	220560	220244	d	220244	218647	220244	218633	1597
GofDak_1024-768_new	19	1	26	<?xml version="1.0"?>\n<Clock xmlns:dt="urn:schemas-microsoft-com:datatypes"><Description dt:dt="string">E-Prime Primary Realtime Clock</Description><StartTime><Timestamp dt:dt="int">0</Timestamp><DateUtc dt:dt="string">2017-07-18T07:06:42Z</DateUtc></StartTime><FrequencyChanges><FrequencyChange><Frequency dt:dt="r8">3328124</Frequency><Timestamp dt:dt="r8">12001541122</Timestamp><Current dt:dt="…	75.025	2139983	2136483	2139983	2136465	1	right	-882714564	07-18-2017	09:06:42	07:06:42	female	70601	52368	-1	52352	71353	70616	-1	70601	341537	332489	-1	332476	1	1	1	1				practUP	phasePRACTICE1	43	NF109	224145	223845	224145	223841	d	223841	221859	223841	221849	1982
GofDak_1024-768_new	19	1	26	<?xml version="1.0"?>\n<Clock xmlns:dt="urn:schemas-microsoft-com:datatypes"><Description dt:dt="string">E-Prime Primary Realtime Clock</Description><StartTime><Timestamp dt:dt="int">0</Timestamp><DateUtc dt:dt="string">2017-07-18T07:06:42Z</DateUtc></StartTime><FrequencyChanges><FrequencyChange><Frequency dt:dt="r8">3328124</Frequency><Timestamp dt:dt="r8">12001541122</Timestamp><Current dt:dt="…	75.025	2139983	2136483	2139983	2136465	1	right	-882714564	07-18-2017	09:06:42	07:06:42	female	70601	52368	-1	52352	71353	70616	-1	70601	341537	332489	-1	332476	1	1	1	1				practUP	phasePRACTICE1	44	NM21	228104	227804	228104	227796	d	227796	225831	227796	225817	1965
GofDak_1024-768_new	19	1	26	<?xml version="1.0"?>\n<Clock xmlns:dt="urn:schemas-microsoft-com:datatypes"><Description dt:dt="string">E-Prime Primary Realtime Clock</Description><StartTime><Timestamp dt:dt="int">0</Timestamp><DateUtc dt:dt="string">2017-07-18T07:06:42Z</DateUtc></StartTime><FrequencyChanges><FrequencyChange><Frequency dt:dt="r8">3328124</Frequency><Timestamp dt:dt="r8">12001541122</Timestamp><Current dt:dt="…	75.025	2139983	2136483	2139983	2136465	1	right	-882714564	07-18-2017	09:06:42	07:06:42	female	70601	52368	-1	52352	71353	70616	-1	70601	341537	332489	-1	332476	1	1	1	1				practUP	phasePRACTICE1	45	NM05	231716	231416	231716	231410	d	231410	229470	231410	229457	1940
GofDak_1024-768_new	19	1	26	<?xml version="1.0"?>\n<Clock xmlns:dt="urn:schemas-microsoft-com:datatypes"><Description dt:dt="string">E-Prime Primary Realtime Clock</Description><StartTime><Timestamp dt:dt="int">0</Timestamp><DateUtc dt:dt="string">2017-07-18T07:06:42Z</DateUtc></StartTime><FrequencyChanges><FrequencyChange><Frequency dt:dt="r8">3328124</Frequency><Timestamp dt:dt="r8">12001541122</Timestamp><Current dt:dt="…	75.025	2139983	2136483	2139983	2136465	1	right	-882714564	07-18-2017	09:06:42	07:06:42	female	70601	52368	-1	52352	71353	70616	-1	70601	341537	332489	-1	332476	1	1	1	1				practUP	phasePRACTICE1	46	NM03	234875	234575	234875	234560	l	234560	232842	234560	232833	1718
GofDak_1024-768_new	19	1	26	<?xml version="1.0"?>\n<Clock xmlns:dt="urn:schemas-microsoft-com:datatypes"><Description dt:dt="string">E-Prime Primary Realtime Clock</Description><StartTime><Timestamp dt:dt="int">0</Timestamp><DateUtc dt:dt="string">2017-07-18T07:06:42Z</DateUtc></StartTime><FrequencyChanges><FrequencyChange><Frequency dt:dt="r8">3328124</Frequency><Timestamp dt:dt="r8">12001541122</Timestamp><Current dt:dt="…	75.025	2139983	2136483	2139983	2136465	1	right	-882714564	07-18-2017	09:06:42	07:06:42	female	70601	52368	-1	52352	71353	70616	-1	70601	341537	332489	-1	332476	1	1	1	1				practUP	phasePRACTICE1	47	NM21	238261	237961	238261	237946	l	237946	236041	237946	236033	1905
GofDak_1024-768_new	19	1	26	<?xml version="1.0"?>\n<Clock xmlns:dt="urn:schemas-microsoft-com:datatypes"><Description dt:dt="string">E-Prime Primary Realtime Clock</Description><StartTime><Timestamp dt:dt="int">0</Timestamp><DateUtc dt:dt="string">2017-07-18T07:06:42Z</DateUtc></StartTime><FrequencyChanges><FrequencyChange><Frequency dt:dt="r8">3328124</Frequency><Timestamp dt:dt="r8">12001541122</Timestamp><Current dt:dt="…	75.025	2139983	2136483	2139983	2136465	1	right	-882714564	07-18-2017	09:06:42	07:06:42	female	70601	52368	-1	52352	71353	70616	-1	70601	341537	332489	-1	332476	1	1	1	1				practUP	phasePRACTICE1	48	NF01	241526	241226	241526	241218	d	241218	239480	241218	239473	1738
GofDak_1024-768_new	19	1	26	<?xml version="1.0"?>\n<Clock xmlns:dt="urn:schemas-microsoft-com:datatypes"><Description dt:dt="string">E-Prime Primary Realtime Clock</Description><StartTime><Timestamp dt:dt="int">0</Timestamp><DateUtc dt:dt="string">2017-07-18T07:06:42Z</DateUtc></StartTime><FrequencyChanges><FrequencyChange><Frequency dt:dt="r8">3328124</Frequency><Timestamp dt:dt="r8">12001541122</Timestamp><Current dt:dt="…	75.025	2139983	2136483	2139983	2136465	1	right	-882714564	07-18-2017	09:06:42	07:06:42	female	70601	52368	-1	52352	71353	70616	-1	70601	341537	332489	-1	332476	1	1	1	1				practUP	phasePRACTICE1	49	NM03	246045	245745	246045	245739	d	245739	243799	245739	243793	1940
GofDak_1024-768_new	19	1	26	<?xml version="1.0"?>\n<Clock xmlns:dt="urn:schemas-microsoft-com:datatypes"><Description dt:dt="string">E-Prime Primary Realtime Clock</Description><StartTime><Timestamp dt:dt="int">0</Timestamp><DateUtc dt:dt="string">2017-07-18T07:06:42Z</DateUtc></StartTime><FrequencyChanges><FrequencyChange><Frequency dt:dt="r8">3328124</Frequency><Timestamp dt:dt="r8">12001541122</Timestamp><Current dt:dt="…	75.025	2139983	2136483	2139983	2136465	1	right	-882714564	07-18-2017	09:06:42	07:06:42	female	70601	52368	-1	52352	71353	70616	-1	70601	341537	332489	-1	332476	1	1	1	1				practUP	phasePRACTICE1	50	NF106	249390	249090	249390	249082	l	249082	247224	249082	247209	1858
GofDak_1024-768_new	19	1	26	<?xml version="1.0"?>\n<Clock xmlns:dt="urn:schemas-microsoft-com:datatypes"><Description dt:dt="string">E-Prime Primary Realtime Clock</Description><StartTime><Timestamp dt:dt="int">0</Timestamp><DateUtc dt:dt="string">2017-07-18T07:06:42Z</DateUtc></StartTime><FrequencyChanges><FrequencyChange><Frequency dt:dt="r8">3328124</Frequency><Timestamp dt:dt="r8">12001541122</Timestamp><Current dt:dt="…	75.025	2139983	2136483	2139983	2136465	1	right	-882714564	07-18-2017	09:06:42	07:06:42	female	70601	52368	-1	52352	71353	70616	-1	70601	341537	332489	-1	332476	2	2	1	2				practINV	phasePRACTICE1	1	NM09	254695	254395	254695	254390	l	254390	252462	254390	252449	1928
GofDak_1024-768_new	19	1	26	<?xml version="1.0"?>\n<Clock xmlns:dt="urn:schemas-microsoft-com:datatypes"><Description dt:dt="string">E-Prime Primary Realtime Clock</Description><StartTime><Timestamp dt:dt="int">0</Timestamp><DateUtc dt:dt="string">2017-07-18T07:06:42Z</DateUtc></StartTime><FrequencyChanges><FrequencyChange><Frequency dt:dt="r8">3328124</Frequency><Timestamp dt:dt="r8">12001541122</Timestamp><Current dt:dt="…	75.025	2139983	2136483	2139983	2136465	1	right	-882714564	07-18-2017	09:06:42	07:06:42	female	70601	52368	-1	52352	71353	70616	-1	70601	341537	332489	-1	332476	2	2	1	2				practINV	phasePRACTICE1	2	NF27	258147	257847	258147	257842	d	257842	256088	257842	256073	1754
GofDak_1024-768_new	19	1	26	<?xml version="1.0"?>\n<Clock xmlns:dt="urn:schemas-microsoft-com:datatypes"><Description dt:dt="string">E-Prime Primary Realtime Clock</Description><StartTime><Timestamp dt:dt="int">0</Timestamp><DateUtc dt:dt="string">2017-07-18T07:06:42Z</DateUtc></StartTime><FrequencyChanges><FrequencyChange><Frequency dt:dt="r8">3328124</Frequency><Timestamp dt:dt="r8">12001541122</Timestamp><Current dt:dt="…	75.025	2139983	2136483	2139983	2136465	1	right	-882714564	07-18-2017	09:06:42	07:06:42	female	70601	52368	-1	52352	71353	70616	-1	70601	341537	332489	-1	332476	2	2	1	2				practINV	phasePRACTICE1	3	NM03	261666	261366	261666	261357	l	261357	259633	261357	259617	1724
GofDak_1024-768_new	19	1	26	<?xml version="1.0"?>\n<Clock xmlns:dt="urn:schemas-microsoft-com:datatypes"><Description dt:dt="string">E-Prime Primary Realtime Clock</Description><StartTime><Timestamp dt:dt="int">0</Timestamp><DateUtc dt:dt="string">2017-07-18T07:06:42Z</DateUtc></StartTime><FrequencyChanges><FrequencyChange><Frequency dt:dt="r8">3328124</Frequency><Timestamp dt:dt="r8">12001541122</Timestamp><Current dt:dt="…	75.025	2139983	2136483	2139983	2136465	1	right	-882714564	07-18-2017	09:06:42	07:06:42	female	70601	52368	-1	52352	71353	70616	-1	70601	341537	332489	-1	332476	2	2	1	2				practINV	phasePRACTICE1	4	NF11	265172	264872	265172	264861	l	264861	263312	264861	263305	1549
GofDak_1024-768_new	19	1	26	<?xml version="1.0"?>\n<Clock xmlns:dt="urn:schemas-microsoft-com:datatypes"><Description dt:dt="string">E-Prime Primary Realtime Clock</Description><StartTime><Timestamp dt:dt="int">0</Timestamp><DateUtc dt:dt="string">2017-07-18T07:06:42Z</DateUtc></StartTime><FrequencyChanges><FrequencyChange><Frequency dt:dt="r8">3328124</Frequency><Timestamp dt:dt="r8">12001541122</Timestamp><Current dt:dt="…	75.025	2139983	2136483	2139983	2136465	1	right	-882714564	07-18-2017	09:06:42	07:06:42	female	70601	52368	-1	52352	71353	70616	-1	70601	341537	332489	-1	332476	2	2	1	2				practINV	phasePRACTICE1	5	NM13	269317	269017	269317	269012	d	269012	267138	269012	267121	1874
GofDak_1024-768_new	19	1	26	<?xml version="1.0"?>\n<Clock xmlns:dt="urn:schemas-microsoft-com:datatypes"><Description dt:dt="string">E-Prime Primary Realtime Clock</Description><StartTime><Timestamp dt:dt="int">0</Timestamp><DateUtc dt:dt="string">2017-07-18T07:06:42Z</DateUtc></StartTime><FrequencyChanges><FrequencyChange><Frequency dt:dt="r8">3328124</Frequency><Timestamp dt:dt="r8">12001541122</Timestamp><Current dt:dt="…	75.025	2139983	2136483	2139983	2136465	1	right	-882714564	07-18-2017	09:06:42	07:06:42	female	70601	52368	-1	52352	71353	70616	-1	70601	341537	332489	-1	332476	2	2	1	2				practINV	phasePRACTICE1	6	NM04	273049	272749	273049	272744	d	272744	270803	272744	270793	1941
GofDak_1024-768_new	19	1	26	<?xml version="1.0"?>\n<Clock xmlns:dt="urn:schemas-microsoft-com:datatypes"><Description dt:dt="string">E-Prime Primary Realtime Clock</Description><StartTime><Timestamp dt:dt="int">0</Timestamp><DateUtc dt:dt="string">2017-07-18T07:06:42Z</DateUtc></StartTime><FrequencyChanges><FrequencyChange><Frequency dt:dt="r8">3328124</Frequency><Timestamp dt:dt="r8">12001541122</Timestamp><Current dt:dt="…	75.025	2139983	2136483	2139983	2136465	1	right	-882714564	07-18-2017	09:06:42	07:06:42	female	70601	52368	-1	52352	71353	70616	-1	70601	341537	332489	-1	332476	2	2	1	2				practINV	phasePRACTICE1	7	NF109	277474	277174	277474	277161	d	277161	275655	277161	275641	1506
GofDak_1024-768_new	19	1	26	<?xml version="1.0"?>\n<Clock xmlns:dt="urn:schemas-microsoft-com:datatypes"><Description dt:dt="string">E-Prime Primary Realtime Clock</Description><StartTime><Timestamp dt:dt="int">0</Timestamp><DateUtc dt:dt="string">2017-07-18T07:06:42Z</DateUtc></StartTime><FrequencyChanges><FrequencyChange><Frequency dt:dt="r8">3328124</Frequency><Timestamp dt:dt="r8">12001541122</Timestamp><Current dt:dt="…	75.025	2139983	2136483	2139983	2136465	1	right	-882714564	07-18-2017	09:06:42	07:06:42	female	70601	52368	-1	52352	71353	70616	-1	70601	341537	332489	-1	332476	2	2	1	2				practINV	phasePRACTICE1	8	NF04	281420	281120	281420	281114	l	281114	279307	281114	279297	1807
GofDak_1024-768_new	19	1	26	<?xml version="1.0"?>\n<Clock xmlns:dt="urn:schemas-microsoft-com:datatypes"><Description dt:dt="string">E-Prime Primary Realtime Clock</Description><StartTime><Timestamp dt:dt="int">0</Timestamp><DateUtc dt:dt="string">2017-07-18T07:06:42Z</DateUtc></StartTime><FrequencyChanges><FrequencyChange><Frequency dt:dt="r8">3328124</Frequency><Timestamp dt:dt="r8">12001541122</Timestamp><Current dt:dt="…	75.025	2139983	2136483	2139983	2136465	1	right	-882714564	07-18-2017	09:06:42	07:06:42	female	70601	52368	-1	52352	71353	70616	-1	70601	341537	332489	-1	332476	2	2	1	2				practINV	phasePRACTICE1	9	NM09	285538	285238	285538	285223	l	285223	283226	285223	283209	1997
GofDak_1024-768_new	19	1	26	<?xml version="1.0"?>\n<Clock xmlns:dt="urn:schemas-microsoft-com:datatypes"><Description dt:dt="string">E-Prime Primary Realtime Clock</Description><StartTime><Timestamp dt:dt="int">0</Timestamp><DateUtc dt:dt="string">2017-07-18T07:06:42Z</DateUtc></StartTime><FrequencyChanges><FrequencyChange><Frequency dt:dt="r8">3328124</Frequency><Timestamp dt:dt="r8">12001541122</Timestamp><Current dt:dt="…	75.025	2139983	2136483	2139983	2136465	1	right	-882714564	07-18-2017	09:06:42	07:06:42	female	70601	52368	-1	52352	71353	70616	-1	70601	341537	332489	-1	332476	2	2	1	2				practINV	phasePRACTICE1	10	NF109	288737	288437	288737	288428	d	288428	286904	288428	286897	1524
GofDak_1024-768_new	19	1	26	<?xml version="1.0"?>\n<Clock xmlns:dt="urn:schemas-microsoft-com:datatypes"><Description dt:dt="string">E-Prime Primary Realtime Clock</Description><StartTime><Timestamp dt:dt="int">0</Timestamp><DateUtc dt:dt="string">2017-07-18T07:06:42Z</DateUtc></StartTime><FrequencyChanges><FrequencyChange><Frequency dt:dt="r8">3328124</Frequency><Timestamp dt:dt="r8">12001541122</Timestamp><Current dt:dt="…	75.025	2139983	2136483	2139983	2136465	1	right	-882714564	07-18-2017	09:06:42	07:06:42	female	70601	52368	-1	52352	71353	70616	-1	70601	341537	332489	-1	332476	2	2	1	2				practINV	phasePRACTICE1	11	NM13	297174	296874	297174	296870	l	296870	295208	296870	295193	1662
GofDak_1024-768_new	19	1	26	<?xml version="1.0"?>\n<Clock xmlns:dt="urn:schemas-microsoft-com:datatypes"><Description dt:dt="string">E-Prime Primary Realtime Clock</Description><StartTime><Timestamp dt:dt="int">0</Timestamp><DateUtc dt:dt="string">2017-07-18T07:06:42Z</DateUtc></StartTime><FrequencyChanges><FrequencyChange><Frequency dt:dt="r8">3328124</Frequency><Timestamp dt:dt="r8">12001541122</Timestamp><Current dt:dt="…	75.025	2139983	2136483	2139983	2136465	1	right	-882714564	07-18-2017	09:06:42	07:06:42	female	70601	52368	-1	52352	71353	70616	-1	70601	341537	332489	-1	332476	2	2	1	2				practINV	phasePRACTICE1	12	NF106	300640	300340	300640	300335	d	300335	298674	300335	298665	1661
GofDak_1024-768_new	19	1	26	<?xml version="1.0"?>\n<Clock xmlns:dt="urn:schemas-microsoft-com:datatypes"><Description dt:dt="string">E-Prime Primary Realtime Clock</Description><StartTime><Timestamp dt:dt="int">0</Timestamp><DateUtc dt:dt="string">2017-07-18T07:06:42Z</DateUtc></StartTime><FrequencyChanges><FrequencyChange><Frequency dt:dt="r8">3328124</Frequency><Timestamp dt:dt="r8">12001541122</Timestamp><Current dt:dt="…	75.025	2139983	2136483	2139983	2136465	1	right	-882714564	07-18-2017	09:06:42	07:06:42	female	70601	52368	-1	52352	71353	70616	-1	70601	341537	332489	-1	332476	2	2	1	2				practINV	phasePRACTICE1	13	NM101	304119	303819	304119	303804	l	303804	302073	303804	302065	1731
GofDak_1024-768_new	19	1	26	<?xml version="1.0"?>\n<Clock xmlns:dt="urn:schemas-microsoft-com:datatypes"><Description dt:dt="string">E-Prime Primary Realtime Clock</Description><StartTime><Timestamp dt:dt="int">0</Timestamp><DateUtc dt:dt="string">2017-07-18T07:06:42Z</DateUtc></StartTime><FrequencyChanges><FrequencyChange><Frequency dt:dt="r8">3328124</Frequency><Timestamp dt:dt="r8">12001541122</Timestamp><Current dt:dt="…	75.025	2139983	2136483	2139983	2136465	1	right	-882714564	07-18-2017	09:06:42	07:06:42	female	70601	52368	-1	52352	71353	70616	-1	70601	341537	332489	-1	332476	2	2	1	2				practINV	phasePRACTICE1	14	NM13	307651	307351	307651	307342	l	307342	305458	307342	305441	1884
GofDak_1024-768_new	19	1	26	<?xml version="1.0"?>\n<Clock xmlns:dt="urn:schemas-microsoft-com:datatypes"><Description dt:dt="string">E-Prime Primary Realtime Clock</Description><StartTime><Timestamp dt:dt="int">0</Timestamp><DateUtc dt:dt="string">2017-07-18T07:06:42Z</DateUtc></StartTime><FrequencyChanges><FrequencyChange><Frequency dt:dt="r8">3328124</Frequency><Timestamp dt:dt="r8">12001541122</Timestamp><Current dt:dt="…	75.025	2139983	2136483	2139983	2136465	1	right	-882714564	07-18-2017	09:06:42	07:06:42	female	70601	52368	-1	52352	71353	70616	-1	70601	341537	332489	-1	332476	2	2	1	2				practINV	phasePRACTICE1	15	NM101	311290	310990	311290	310984	l	310984	309057	310984	309049	1927
GofDak_1024-768_new	19	1	26	<?xml version="1.0"?>\n<Clock xmlns:dt="urn:schemas-microsoft-com:datatypes"><Description dt:dt="string">E-Prime Primary Realtime Clock</Description><StartTime><Timestamp dt:dt="int">0</Timestamp><DateUtc dt:dt="string">2017-07-18T07:06:42Z</DateUtc></StartTime><FrequencyChanges><FrequencyChange><Frequency dt:dt="r8">3328124</Frequency><Timestamp dt:dt="r8">12001541122</Timestamp><Current dt:dt="…	75.025	2139983	2136483	2139983	2136465	1	right	-882714564	07-18-2017	09:06:42	07:06:42	female	70601	52368	-1	52352	71353	70616	-1	70601	341537	332489	-1	332476	2	2	1	2				practINV	phasePRACTICE1	16	NM21	314822	314522	314822	314517	l	314517	312749	314517	312737	1768
GofDak_1024-768_new	19	1	26	<?xml version="1.0"?>\n<Clock xmlns:dt="urn:schemas-microsoft-com:datatypes"><Description dt:dt="string">E-Prime Primary Realtime Clock</Description><StartTime><Timestamp dt:dt="int">0</Timestamp><DateUtc dt:dt="string">2017-07-18T07:06:42Z</DateUtc></StartTime><FrequencyChanges><FrequencyChange><Frequency dt:dt="r8">3328124</Frequency><Timestamp dt:dt="r8">12001541122</Timestamp><Current dt:dt="…	75.025	2139983	2136483	2139983	2136465	1	right	-882714564	07-18-2017	09:06:42	07:06:42	female	70601	52368	-1	52352	71353	70616	-1	70601	341537	332489	-1	332476	2	2	1	2				practINV	phasePRACTICE1	17	NF27	318447	318147	318447	318144	l	318144	316255	318144	316249	1889
GofDak_1024-768_new	19	1	26	<?xml version="1.0"?>\n<Clock xmlns:dt="urn:schemas-microsoft-com:datatypes"><Description dt:dt="string">E-Prime Primary Realtime Clock</Description><StartTime><Timestamp dt:dt="int">0</Timestamp><DateUtc dt:dt="string">2017-07-18T07:06:42Z</DateUtc></StartTime><FrequencyChanges><FrequencyChange><Frequency dt:dt="r8">3328124</Frequency><Timestamp dt:dt="r8">12001541122</Timestamp><Current dt:dt="…	75.025	2139983	2136483	2139983	2136465	1	right	-882714564	07-18-2017	09:06:42	07:06:42	female	70601	52368	-1	52352	71353	70616	-1	70601	341537	332489	-1	332476	2	2	1	2				practINV	phasePRACTICE1	18	NM04	322419	322119	322419	322116	l	322116	320173	322116	320169	1943
GofDak_1024-768_new	19	1	26	<?xml version="1.0"?>\n<Clock xmlns:dt="urn:schemas-microsoft-com:datatypes"><Description dt:dt="string">E-Prime Primary Realtime Clock</Description><StartTime><Timestamp dt:dt="int">0</Timestamp><DateUtc dt:dt="string">2017-07-18T07:06:42Z</DateUtc></StartTime><FrequencyChanges><FrequencyChange><Frequency dt:dt="r8">3328124</Frequency><Timestamp dt:dt="r8">12001541122</Timestamp><Current dt:dt="…	75.025	2139983	2136483	2139983	2136465	1	right	-882714564	07-18-2017	09:06:42	07:06:42	female	70601	52368	-1	52352	71353	70616	-1	70601	341537	332489	-1	332476	2	2	1	2				practINV	phasePRACTICE1	19	NM10	325592	325292	325592	325279	l	325279	323719	325279	323713	1560
GofDak_1024-768_new	19	1	26	<?xml version="1.0"?>\n<Clock xmlns:dt="urn:schemas-microsoft-com:datatypes"><Description dt:dt="string">E-Prime Primary Realtime Clock</Description><StartTime><Timestamp dt:dt="int">0</Timestamp><DateUtc dt:dt="string">2017-07-18T07:06:42Z</DateUtc></StartTime><FrequencyChanges><FrequencyChange><Frequency dt:dt="r8">3328124</Frequency><Timestamp dt:dt="r8">12001541122</Timestamp><Current dt:dt="…	75.025	2139983	2136483	2139983	2136465	1	right	-882714564	07-18-2017	09:06:42	07:06:42	female	70601	52368	-1	52352	71353	70616	-1	70601	341537	332489	-1	332476	2	2	1	2				practINV	phasePRACTICE1	20	NF27	329004	328704	329004	328700	d	328700	326931	328700	326921	1769
GofDak_1024-768_new	19	1	26	<?xml version="1.0"?>\n<Clock xmlns:dt="urn:schemas-microsoft-com:datatypes"><Description dt:dt="string">E-Prime Primary Realtime Clock</Description><StartTime><Timestamp dt:dt="int">0</Timestamp><DateUtc dt:dt="string">2017-07-18T07:06:42Z</DateUtc></StartTime><FrequencyChanges><FrequencyChange><Frequency dt:dt="r8">3328124</Frequency><Timestamp dt:dt="r8">12001541122</Timestamp><Current dt:dt="…	75.025	2139983	2136483	2139983	2136465	1	right	-882714564	07-18-2017	09:06:42	07:06:42	female	70601	52368	-1	52352	71353	70616	-1	70601	341537	332489	-1	332476	3				1	1	1	phaseUPFAce	phaseXPface	1	NM04	344466	344166	344466	344163	d	344163	342553	344163	342540	1610
GofDak_1024-768_new	19	1	26	<?xml version="1.0"?>\n<Clock xmlns:dt="urn:schemas-microsoft-com:datatypes"><Description dt:dt="string">E-Prime Primary Realtime Clock</Description><StartTime><Timestamp dt:dt="int">0</Timestamp><DateUtc dt:dt="string">2017-07-18T07:06:42Z</DateUtc></StartTime><FrequencyChanges><FrequencyChange><Frequency dt:dt="r8">3328124</Frequency><Timestamp dt:dt="r8">12001541122</Timestamp><Current dt:dt="…	75.025	2139983	2136483	2139983	2136465	1	right	-882714564	07-18-2017	09:06:42	07:06:42	female	70601	52368	-1	52352	71353	70616	-1	70601	341537	332489	-1	332476	3				1	1	1	phaseUPFAce	phaseXPface	2	NF06	347798	347498	347798	347486	l	347486	345832	347486	345817	1654
GofDak_1024-768_new	19	1	26	<?xml version="1.0"?>\n<Clock xmlns:dt="urn:schemas-microsoft-com:datatypes"><Description dt:dt="string">E-Prime Primary Realtime Clock</Description><StartTime><Timestamp dt:dt="int">0</Timestamp><DateUtc dt:dt="string">2017-07-18T07:06:42Z</DateUtc></StartTime><FrequencyChanges><FrequencyChange><Frequency dt:dt="r8">3328124</Frequency><Timestamp dt:dt="r8">12001541122</Timestamp><Current dt:dt="…	75.025	2139983	2136483	2139983	2136465	1	right	-882714564	07-18-2017	09:06:42	07:06:42	female	70601	52368	-1	52352	71353	70616	-1	70601	341537	332489	-1	332476	3				1	1	1	phaseUPFAce	phaseXPface	3	NF109	350930	350630	350930	350618	l	350618	349111	350618	349105	1507
GofDak_1024-768_new	19	1	26	<?xml version="1.0"?>\n<Clock xmlns:dt="urn:schemas-microsoft-com:datatypes"><Description dt:dt="string">E-Prime Primary Realtime Clock</Description><StartTime><Timestamp dt:dt="int">0</Timestamp><DateUtc dt:dt="string">2017-07-18T07:06:42Z</DateUtc></StartTime><FrequencyChanges><FrequencyChange><Frequency dt:dt="r8">3328124</Frequency><Timestamp dt:dt="r8">12001541122</Timestamp><Current dt:dt="…	75.025	2139983	2136483	2139983	2136465	1	right	-882714564	07-18-2017	09:06:42	07:06:42	female	70601	52368	-1	52352	71353	70616	-1	70601	341537	332489	-1	332476	3				1	1	1	phaseUPFAce	phaseXPface	4	NM21	354449	354149	354449	354139	d	354139	352243	354139	352233	1896
GofDak_1024-768_new	19	1	26	<?xml version="1.0"?>\n<Clock xmlns:dt="urn:schemas-microsoft-com:datatypes"><Description dt:dt="string">E-Prime Primary Realtime Clock</Description><StartTime><Timestamp dt:dt="int">0</Timestamp><DateUtc dt:dt="string">2017-07-18T07:06:42Z</DateUtc></StartTime><FrequencyChanges><FrequencyChange><Frequency dt:dt="r8">3328124</Frequency><Timestamp dt:dt="r8">12001541122</Timestamp><Current dt:dt="…	75.025	2139983	2136483	2139983	2136465	1	right	-882714564	07-18-2017	09:06:42	07:06:42	female	70601	52368	-1	52352	71353	70616	-1	70601	341537	332489	-1	332476	3				1	1	1	phaseUPFAce	phaseXPface	5	NF27	358501	358201	358501	358187	d	358187	356375	358187	356361	1812
GofDak_1024-768_new	19	1	26	<?xml version="1.0"?>\n<Clock xmlns:dt="urn:schemas-microsoft-com:datatypes"><Description dt:dt="string">E-Prime Primary Realtime Clock</Description><StartTime><Timestamp dt:dt="int">0</Timestamp><DateUtc dt:dt="string">2017-07-18T07:06:42Z</DateUtc></StartTime><FrequencyChanges><FrequencyChange><Frequency dt:dt="r8">3328124</Frequency><Timestamp dt:dt="r8">12001541122</Timestamp><Current dt:dt="…	75.025	2139983	2136483	2139983	2136465	1	right	-882714564	07-18-2017	09:06:42	07:06:42	female	70601	52368	-1	52352	71353	70616	-1	70601	341537	332489	-1	332476	3				1	1	1	phaseUPFAce	phaseXPface	6	NM10	361740	361440	361740	361436	d	361436	359601	361436	359593	1835
GofDak_1024-768_new	19	1	26	<?xml version="1.0"?>\n<Clock xmlns:dt="urn:schemas-microsoft-com:datatypes"><Description dt:dt="string">E-Prime Primary Realtime Clock</Description><StartTime><Timestamp dt:dt="int">0</Timestamp><DateUtc dt:dt="string">2017-07-18T07:06:42Z</DateUtc></StartTime><FrequencyChanges><FrequencyChange><Frequency dt:dt="r8">3328124</Frequency><Timestamp dt:dt="r8">12001541122</Timestamp><Current dt:dt="…	75.025	2139983	2136483	2139983	2136465	1	right	-882714564	07-18-2017	09:06:42	07:06:42	female	70601	52368	-1	52352	71353	70616	-1	70601	341537	332489	-1	332476	3				1	1	1	phaseUPFAce	phaseXPface	7	NM13	364859	364559	364859	364551	d	364551	363026	364551	363017	1525
GofDak_1024-768_new	19	1	26	<?xml version="1.0"?>\n<Clock xmlns:dt="urn:schemas-microsoft-com:datatypes"><Description dt:dt="string">E-Prime Primary Realtime Clock</Description><StartTime><Timestamp dt:dt="int">0</Timestamp><DateUtc dt:dt="string">2017-07-18T07:06:42Z</DateUtc></StartTime><FrequencyChanges><FrequencyChange><Frequency dt:dt="r8">3328124</Frequency><Timestamp dt:dt="r8">12001541122</Timestamp><Current dt:dt="…	75.025	2139983	2136483	2139983	2136465	1	right	-882714564	07-18-2017	09:06:42	07:06:42	female	70601	52368	-1	52352	71353	70616	-1	70601	341537	332489	-1	332476	3				1	1	1	phaseUPFAce	phaseXPface	8	NF109	368058	367758	368058	367754	l	367754	366198	367754	366185	1556
GofDak_1024-768_new	19	1	26	<?xml version="1.0"?>\n<Clock xmlns:dt="urn:schemas-microsoft-com:datatypes"><Description dt:dt="string">E-Prime Primary Realtime Clock</Description><StartTime><Timestamp dt:dt="int">0</Timestamp><DateUtc dt:dt="string">2017-07-18T07:06:42Z</DateUtc></StartTime><FrequencyChanges><FrequencyChange><Frequency dt:dt="r8">3328124</Frequency><Timestamp dt:dt="r8">12001541122</Timestamp><Current dt:dt="…	75.025	2139983	2136483	2139983	2136465	1	right	-882714564	07-18-2017	09:06:42	07:06:42	female	70601	52368	-1	52352	71353	70616	-1	70601	341537	332489	-1	332476	3				1	1	1	phaseUPFAce	phaseXPface	9	NF106	371070	370770	371070	370758	d	370758	369184	370758	369169	1574
GofDak_1024-768_new	19	1	26	<?xml version="1.0"?>\n<Clock xmlns:dt="urn:schemas-microsoft-com:datatypes"><Description dt:dt="string">E-Prime Primary Realtime Clock</Description><StartTime><Timestamp dt:dt="int">0</Timestamp><DateUtc dt:dt="string">2017-07-18T07:06:42Z</DateUtc></StartTime><FrequencyChanges><FrequencyChange><Frequency dt:dt="r8">3328124</Frequency><Timestamp dt:dt="r8">12001541122</Timestamp><Current dt:dt="…	75.025	2139983	2136483	2139983	2136465	1	right	-882714564	07-18-2017	09:06:42	07:06:42	female	70601	52368	-1	52352	71353	70616	-1	70601	341537	332489	-1	332476	3				1	1	1	phaseUPFAce	phaseXPface	10	NM13	374162	373862	374162	373854	l	373854	372263	373854	372249	1591
GofDak_1024-768_new	19	1	26	<?xml version="1.0"?>\n<Clock xmlns:dt="urn:schemas-microsoft-com:datatypes"><Description dt:dt="string">E-Prime Primary Realtime Clock</Description><StartTime><Timestamp dt:dt="int">0</Timestamp><DateUtc dt:dt="string">2017-07-18T07:06:42Z</DateUtc></StartTime><FrequencyChanges><FrequencyChange><Frequency dt:dt="r8">3328124</Frequency><Timestamp dt:dt="r8">12001541122</Timestamp><Current dt:dt="…	75.025	2139983	2136483	2139983	2136465	1	right	-882714564	07-18-2017	09:06:42	07:06:42	female	70601	52368	-1	52352	71353	70616	-1	70601	341537	332489	-1	332476	3				1	1	1	phaseUPFAce	phaseXPface	11	NF109	377761	377461	377761	377456	d	377456	375529	377456	375513	1927
GofDak_1024-768_new	19	1	26	<?xml version="1.0"?>\n<Clock xmlns:dt="urn:schemas-microsoft-com:datatypes"><Description dt:dt="string">E-Prime Primary Realtime Clock</Description><StartTime><Timestamp dt:dt="int">0</Timestamp><DateUtc dt:dt="string">2017-07-18T07:06:42Z</DateUtc></StartTime><FrequencyChanges><FrequencyChange><Frequency dt:dt="r8">3328124</Frequency><Timestamp dt:dt="r8">12001541122</Timestamp><Current dt:dt="…	75.025	2139983	2136483	2139983	2136465	1	right	-882714564	07-18-2017	09:06:42	07:06:42	female	70601	52368	-1	52352	71353	70616	-1	70601	341537	332489	-1	332476	3				1	1	1	phaseUPFAce	phaseXPface	12	NF04	381094	380794	381094	380788	l	380788	378914	380788	378905	1874
GofDak_1024-768_new	19	1	26	<?xml version="1.0"?>\n<Clock xmlns:dt="urn:schemas-microsoft-com:datatypes"><Description dt:dt="string">E-Prime Primary Realtime Clock</Description><StartTime><Timestamp dt:dt="int">0</Timestamp><DateUtc dt:dt="string">2017-07-18T07:06:42Z</DateUtc></StartTime><FrequencyChanges><FrequencyChange><Frequency dt:dt="r8">3328124</Frequency><Timestamp dt:dt="r8">12001541122</Timestamp><Current dt:dt="…	75.025	2139983	2136483	2139983	2136465	1	right	-882714564	07-18-2017	09:06:42	07:06:42	female	70601	52368	-1	52352	71353	70616	-1	70601	341537	332489	-1	332476	3				1	1	1	phaseUPFAce	phaseXPface	13	NF02	384093	383793	384093	383780	l	383780	382180	383780	382169	1600
GofDak_1024-768_new	19	1	26	<?xml version="1.0"?>\n<Clock xmlns:dt="urn:schemas-microsoft-com:datatypes"><Description dt:dt="string">E-Prime Primary Realtime Clock</Description><StartTime><Timestamp dt:dt="int">0</Timestamp><DateUtc dt:dt="string">2017-07-18T07:06:42Z</DateUtc></StartTime><FrequencyChanges><FrequencyChange><Frequency dt:dt="r8">3328124</Frequency><Timestamp dt:dt="r8">12001541122</Timestamp><Current dt:dt="…	75.025	2139983	2136483	2139983	2136465	1	right	-882714564	07-18-2017	09:06:42	07:06:42	female	70601	52368	-1	52352	71353	70616	-1	70601	341537	332489	-1	332476	3				1	1	1	phaseUPFAce	phaseXPface	14	NF106	386985	386685	386985	386680	l	386680	385179	386680	385169	1501
GofDak_1024-768_new	19	1	26	<?xml version="1.0"?>\n<Clock xmlns:dt="urn:schemas-microsoft-com:datatypes"><Description dt:dt="string">E-Prime Primary Realtime Clock</Description><StartTime><Timestamp dt:dt="int">0</Timestamp><DateUtc dt:dt="string">2017-07-18T07:06:42Z</DateUtc></StartTime><FrequencyChanges><FrequencyChange><Frequency dt:dt="r8">3328124</Frequency><Timestamp dt:dt="r8">12001541122</Timestamp><Current dt:dt="…	75.025	2139983	2136483	2139983	2136465	1	right	-882714564	07-18-2017	09:06:42	07:06:42	female	70601	52368	-1	52352	71353	70616	-1	70601	341537	332489	-1	332476	3				1	1	1	phaseUPFAce	phaseXPface	15	NF09	389837	389537	389837	389531	l	389531	388031	389531	388017	1500
GofDak_1024-768_new	19	1	26	<?xml version="1.0"?>\n<Clock xmlns:dt="urn:schemas-microsoft-com:datatypes"><Description dt:dt="string">E-Prime Primary Realtime Clock</Description><StartTime><Timestamp dt:dt="int">0</Timestamp><DateUtc dt:dt="string">2017-07-18T07:06:42Z</DateUtc></StartTime><FrequencyChanges><FrequencyChange><Frequency dt:dt="r8">3328124</Frequency><Timestamp dt:dt="r8">12001541122</Timestamp><Current dt:dt="…	75.025	2139983	2136483	2139983	2136465	1	right	-882714564	07-18-2017	09:06:42	07:06:42	female	70601	52368	-1	52352	71353	70616	-1	70601	341537	332489	-1	332476	3				1	1	1	phaseUPFAce	phaseXPface	16	NM13	393263	392963	393263	392950	d	392950	391070	392950	391065	1880
GofDak_1024-768_new	19	1	26	<?xml version="1.0"?>\n<Clock xmlns:dt="urn:schemas-microsoft-com:datatypes"><Description dt:dt="string">E-Prime Primary Realtime Clock</Description><StartTime><Timestamp dt:dt="int">0</Timestamp><DateUtc dt:dt="string">2017-07-18T07:06:42Z</DateUtc></StartTime><FrequencyChanges><FrequencyChange><Frequency dt:dt="r8">3328124</Frequency><Timestamp dt:dt="r8">12001541122</Timestamp><Current dt:dt="…	75.025	2139983	2136483	2139983	2136465	1	right	-882714564	07-18-2017	09:06:42	07:06:42	female	70601	52368	-1	52352	71353	70616	-1	70601	341537	332489	-1	332476	3				1	1	1	phaseUPFAce	phaseXPface	17	NM09	396622	396322	396622	396311	l	396311	394376	396311	394361	1935
GofDak_1024-768_new	19	1	26	<?xml version="1.0"?>\n<Clock xmlns:dt="urn:schemas-microsoft-com:datatypes"><Description dt:dt="string">E-Prime Primary Realtime Clock</Description><StartTime><Timestamp dt:dt="int">0</Timestamp><DateUtc dt:dt="string">2017-07-18T07:06:42Z</DateUtc></StartTime><FrequencyChanges><FrequencyChange><Frequency dt:dt="r8">3328124</Frequency><Timestamp dt:dt="r8">12001541122</Timestamp><Current dt:dt="…	75.025	2139983	2136483	2139983	2136465	1	right	-882714564	07-18-2017	09:06:42	07:06:42	female	70601	52368	-1	52352	71353	70616	-1	70601	341537	332489	-1	332476	3				1	1	1	phaseUPFAce	phaseXPface	18	NF04	399607	399307	399607	399293	l	399293	397735	399293	397729	1558
GofDak_1024-768_new	19	1	26	<?xml version="1.0"?>\n<Clock xmlns:dt="urn:schemas-microsoft-com:datatypes"><Description dt:dt="string">E-Prime Primary Realtime Clock</Description><StartTime><Timestamp dt:dt="int">0</Timestamp><DateUtc dt:dt="string">2017-07-18T07:06:42Z</DateUtc></StartTime><FrequencyChanges><FrequencyChange><Frequency dt:dt="r8">3328124</Frequency><Timestamp dt:dt="r8">12001541122</Timestamp><Current dt:dt="…	75.025	2139983	2136483	2139983	2136465	1	right	-882714564	07-18-2017	09:06:42	07:06:42	female	70601	52368	-1	52352	71353	70616	-1	70601	341537	332489	-1	332476	3				1	1	1	phaseUPFAce	phaseXPface	19	NF09	402966	402666	402966	402660	d	402660	400667	402660	400657	1993
GofDak_1024-768_new	19	1	26	<?xml version="1.0"?>\n<Clock xmlns:dt="urn:schemas-microsoft-com:datatypes"><Description dt:dt="string">E-Prime Primary Realtime Clock</Description><StartTime><Timestamp dt:dt="int">0</Timestamp><DateUtc dt:dt="string">2017-07-18T07:06:42Z</DateUtc></StartTime><FrequencyChanges><FrequencyChange><Frequency dt:dt="r8">3328124</Frequency><Timestamp dt:dt="r8">12001541122</Timestamp><Current dt:dt="…	75.025	2139983	2136483	2139983	2136465	1	right	-882714564	07-18-2017	09:06:42	07:06:42	female	70601	52368	-1	52352	71353	70616	-1	70601	341537	332489	-1	332476	3				1	1	1	phaseUPFAce	phaseXPface	20	NM10	406885	406585	406885	406581	d	406581	404586	406581	404569	1995
GofDak_1024-768_new	19	1	26	<?xml version="1.0"?>\n<Clock xmlns:dt="urn:schemas-microsoft-com:datatypes"><Description dt:dt="string">E-Prime Primary Realtime Clock</Description><StartTime><Timestamp dt:dt="int">0</Timestamp><DateUtc dt:dt="string">2017-07-18T07:06:42Z</DateUtc></StartTime><FrequencyChanges><FrequencyChange><Frequency dt:dt="r8">3328124</Frequency><Timestamp dt:dt="r8">12001541122</Timestamp><Current dt:dt="…	75.025	2139983	2136483	2139983	2136465	1	right	-882714564	07-18-2017	09:06:42	07:06:42	female	70601	52368	-1	52352	71353	70616	-1	70601	341537	332489	-1	332476	4				2	1	2	phaseINVFAce	phaseXPface	1	NM13	409897	409597	409897	409585	d	409585	407958	409585	407945	1627
GofDak_1024-768_new	19	1	26	<?xml version="1.0"?>\n<Clock xmlns:dt="urn:schemas-microsoft-com:datatypes"><Description dt:dt="string">E-Prime Primary Realtime Clock</Description><StartTime><Timestamp dt:dt="int">0</Timestamp><DateUtc dt:dt="string">2017-07-18T07:06:42Z</DateUtc></StartTime><FrequencyChanges><FrequencyChange><Frequency dt:dt="r8">3328124</Frequency><Timestamp dt:dt="r8">12001541122</Timestamp><Current dt:dt="…	75.025	2139983	2136483	2139983	2136465	1	right	-882714564	07-18-2017	09:06:42	07:06:42	female	70601	52368	-1	52352	71353	70616	-1	70601	341537	332489	-1	332476	4				2	1	2	phaseINVFAce	phaseXPface	2	NF04	414176	413876	414176	413864	l	413864	412103	413864	412089	1761
GofDak_1024-768_new	19	1	26	<?xml version="1.0"?>\n<Clock xmlns:dt="urn:schemas-microsoft-com:datatypes"><Description dt:dt="string">E-Prime Primary Realtime Clock</Description><StartTime><Timestamp dt:dt="int">0</Timestamp><DateUtc dt:dt="string">2017-07-18T07:06:42Z</DateUtc></StartTime><FrequencyChanges><FrequencyChange><Frequency dt:dt="r8">3328124</Frequency><Timestamp dt:dt="r8">12001541122</Timestamp><Current dt:dt="…	75.025	2139983	2136483	2139983	2136465	1	right	-882714564	07-18-2017	09:06:42	07:06:42	female	70601	52368	-1	52352	71353	70616	-1	70601	341537	332489	-1	332476	4				2	1	2	phaseINVFAce	phaseXPface	3	NM09	417881	417581	417881	417577	d	417577	415609	417577	415601	1968
GofDak_1024-768_new	19	1	26	<?xml version="1.0"?>\n<Clock xmlns:dt="urn:schemas-microsoft-com:datatypes"><Description dt:dt="string">E-Prime Primary Realtime Clock</Description><StartTime><Timestamp dt:dt="int">0</Timestamp><DateUtc dt:dt="string">2017-07-18T07:06:42Z</DateUtc></StartTime><FrequencyChanges><FrequencyChange><Frequency dt:dt="r8">3328124</Frequency><Timestamp dt:dt="r8">12001541122</Timestamp><Current dt:dt="…	75.025	2139983	2136483	2139983	2136465	1	right	-882714564	07-18-2017	09:06:42	07:06:42	female	70601	52368	-1	52352	71353	70616	-1	70601	341537	332489	-1	332476	4				2	1	2	phaseINVFAce	phaseXPface	4	NM21	421160	420860	421160	420849	d	420849	419208	420849	419193	1641
GofDak_1024-768_new	19	1	26	<?xml version="1.0"?>\n<Clock xmlns:dt="urn:schemas-microsoft-com:datatypes"><Description dt:dt="string">E-Prime Primary Realtime Clock</Description><StartTime><Timestamp dt:dt="int">0</Timestamp><DateUtc dt:dt="string">2017-07-18T07:06:42Z</DateUtc></StartTime><FrequencyChanges><FrequencyChange><Frequency dt:dt="r8">3328124</Frequency><Timestamp dt:dt="r8">12001541122</Timestamp><Current dt:dt="…	75.025	2139983	2136483	2139983	2136465	1	right	-882714564	07-18-2017	09:06:42	07:06:42	female	70601	52368	-1	52352	71353	70616	-1	70601	341537	332489	-1	332476	4				2	1	2	phaseINVFAce	phaseXPface	5	NM10	424599	424299	424599	424295	l	424295	422420	424295	422409	1875
GofDak_1024-768_new	19	1	26	<?xml version="1.0"?>\n<Clock xmlns:dt="urn:schemas-microsoft-com:datatypes"><Description dt:dt="string">E-Prime Primary Realtime Clock</Description><StartTime><Timestamp dt:dt="int">0</Timestamp><DateUtc dt:dt="string">2017-07-18T07:06:42Z</DateUtc></StartTime><FrequencyChanges><FrequencyChange><Frequency dt:dt="r8">3328124</Frequency><Timestamp dt:dt="r8">12001541122</Timestamp><Current dt:dt="…	75.025	2139983	2136483	2139983	2136465	1	right	-882714564	07-18-2017	09:06:42	07:06:42	female	70601	52368	-1	52352	71353	70616	-1	70601	341537	332489	-1	332476	4				2	1	2	phaseINVFAce	phaseXPface	6	NM13	427838	427538	427838	427529	d	427529	426005	427529	425993	1524
GofDak_1024-768_new	19	1	26	<?xml version="1.0"?>\n<Clock xmlns:dt="urn:schemas-microsoft-com:datatypes"><Description dt:dt="string">E-Prime Primary Realtime Clock</Description><StartTime><Timestamp dt:dt="int">0</Timestamp><DateUtc dt:dt="string">2017-07-18T07:06:42Z</DateUtc></StartTime><FrequencyChanges><FrequencyChange><Frequency dt:dt="r8">3328124</Frequency><Timestamp dt:dt="r8">12001541122</Timestamp><Current dt:dt="…	75.025	2139983	2136483	2139983	2136465	1	right	-882714564	07-18-2017	09:06:42	07:06:42	female	70601	52368	-1	52352	71353	70616	-1	70601	341537	332489	-1	332476	4				2	1	2	phaseINVFAce	phaseXPface	7	NF27	431344	431044	431344	431034	d	431034	429071	431034	429065	1963
GofDak_1024-768_new	19	1	26	<?xml version="1.0"?>\n<Clock xmlns:dt="urn:schemas-microsoft-com:datatypes"><Description dt:dt="string">E-Prime Primary Realtime Clock</Description><StartTime><Timestamp dt:dt="int">0</Timestamp><DateUtc dt:dt="string">2017-07-18T07:06:42Z</DateUtc></StartTime><FrequencyChanges><FrequencyChange><Frequency dt:dt="r8">3328124</Frequency><Timestamp dt:dt="r8">12001541122</Timestamp><Current dt:dt="…	75.025	2139983	2136483	2139983	2136465	1	right	-882714564	07-18-2017	09:06:42	07:06:42	female	70601	52368	-1	52352	71353	70616	-1	70601	341537	332489	-1	332476	4				2	1	2	phaseINVFAce	phaseXPface	8	NF09	434863	434563	434863	434553	l	434553	432590	434553	432577	1963
GofDak_1024-768_new	19	1	26	<?xml version="1.0"?>\n<Clock xmlns:dt="urn:schemas-microsoft-com:datatypes"><Description dt:dt="string">E-Prime Primary Realtime Clock</Description><StartTime><Timestamp dt:dt="int">0</Timestamp><DateUtc dt:dt="string">2017-07-18T07:06:42Z</DateUtc></StartTime><FrequencyChanges><FrequencyChange><Frequency dt:dt="r8">3328124</Frequency><Timestamp dt:dt="r8">12001541122</Timestamp><Current dt:dt="…	75.025	2139983	2136483	2139983	2136465	1	right	-882714564	07-18-2017	09:06:42	07:06:42	female	70601	52368	-1	52352	71353	70616	-1	70601	341537	332489	-1	332476	4				2	1	2	phaseINVFAce	phaseXPface	9	NM13	438168	437868	438168	437862	d	437862	436002	437862	435985	1860
GofDak_1024-768_new	19	1	26	<?xml version="1.0"?>\n<Clock xmlns:dt="urn:schemas-microsoft-com:datatypes"><Description dt:dt="string">E-Prime Primary Realtime Clock</Description><StartTime><Timestamp dt:dt="int">0</Timestamp><DateUtc dt:dt="string">2017-07-18T07:06:42Z</DateUtc></StartTime><FrequencyChanges><FrequencyChange><Frequency dt:dt="r8">3328124</Frequency><Timestamp dt:dt="r8">12001541122</Timestamp><Current dt:dt="…	75.025	2139983	2136483	2139983	2136465	1	right	-882714564	07-18-2017	09:06:42	07:06:42	female	70601	52368	-1	52352	71353	70616	-1	70601	341537	332489	-1	332476	4				2	1	2	phaseINVFAce	phaseXPface	10	NF02	441580	441280	441580	441272	l	441272	439454	441272	439449	1818
GofDak_1024-768_new	19	1	26	<?xml version="1.0"?>\n<Clock xmlns:dt="urn:schemas-microsoft-com:datatypes"><Description dt:dt="string">E-Prime Primary Realtime Clock</Description><StartTime><Timestamp dt:dt="int">0</Timestamp><DateUtc dt:dt="string">2017-07-18T07:06:42Z</DateUtc></StartTime><FrequencyChanges><FrequencyChange><Frequency dt:dt="r8">3328124</Frequency><Timestamp dt:dt="r8">12001541122</Timestamp><Current dt:dt="…	75.025	2139983	2136483	2139983	2136465	1	right	-882714564	07-18-2017	09:06:42	07:06:42	female	70601	52368	-1	52352	71353	70616	-1	70601	341537	332489	-1	332476	4				2	1	2	phaseINVFAce	phaseXPface	11	NM08	444966	444666	444966	444663	l	444663	442813	444663	442801	1850
GofDak_1024-768_new	19	1	26	<?xml version="1.0"?>\n<Clock xmlns:dt="urn:schemas-microsoft-com:datatypes"><Description dt:dt="string">E-Prime Primary Realtime Clock</Description><StartTime><Timestamp dt:dt="int">0</Timestamp><DateUtc dt:dt="string">2017-07-18T07:06:42Z</DateUtc></StartTime><FrequencyChanges><FrequencyChange><Frequency dt:dt="r8">3328124</Frequency><Timestamp dt:dt="r8">12001541122</Timestamp><Current dt:dt="…	75.025	2139983	2136483	2139983	2136465	1	right	-882714564	07-18-2017	09:06:42	07:06:42	female	70601	52368	-1	52352	71353	70616	-1	70601	341537	332489	-1	332476	4				2	1	2	phaseINVFAce	phaseXPface	12	NM08	448178	447878	448178	447873	l	447873	446065	447873	446049	1808
GofDak_1024-768_new	19	1	26	<?xml version="1.0"?>\n<Clock xmlns:dt="urn:schemas-microsoft-com:datatypes"><Description dt:dt="string">E-Prime Primary Realtime Clock</Description><StartTime><Timestamp dt:dt="int">0</Timestamp><DateUtc dt:dt="string">2017-07-18T07:06:42Z</DateUtc></StartTime><FrequencyChanges><FrequencyChange><Frequency dt:dt="r8">3328124</Frequency><Timestamp dt:dt="r8">12001541122</Timestamp><Current dt:dt="…	75.025	2139983	2136483	2139983	2136465	1	right	-882714564	07-18-2017	09:06:42	07:06:42	female	70601	52368	-1	52352	71353	70616	-1	70601	341537	332489	-1	332476	4				2	1	2	phaseINVFAce	phaseXPface	13	NM21	451484	451184	451484	451173	d	451173	449398	451173	449385	1775
GofDak_1024-768_new	19	1	26	<?xml version="1.0"?>\n<Clock xmlns:dt="urn:schemas-microsoft-com:datatypes"><Description dt:dt="string">E-Prime Primary Realtime Clock</Description><StartTime><Timestamp dt:dt="int">0</Timestamp><DateUtc dt:dt="string">2017-07-18T07:06:42Z</DateUtc></StartTime><FrequencyChanges><FrequencyChange><Frequency dt:dt="r8">3328124</Frequency><Timestamp dt:dt="r8">12001541122</Timestamp><Current dt:dt="…	75.025	2139983	2136483	2139983	2136465	1	right	-882714564	07-18-2017	09:06:42	07:06:42	female	70601	52368	-1	52352	71353	70616	-1	70601	341537	332489	-1	332476	4				2	1	2	phaseINVFAce	phaseXPface	14	NF105	455656	455356	455656	455347	d	455347	453383	455347	453377	1964
GofDak_1024-768_new	19	1	26	<?xml version="1.0"?>\n<Clock xmlns:dt="urn:schemas-microsoft-com:datatypes"><Description dt:dt="string">E-Prime Primary Realtime Clock</Description><StartTime><Timestamp dt:dt="int">0</Timestamp><DateUtc dt:dt="string">2017-07-18T07:06:42Z</DateUtc></StartTime><FrequencyChanges><FrequencyChange><Frequency dt:dt="r8">3328124</Frequency><Timestamp dt:dt="r8">12001541122</Timestamp><Current dt:dt="…	75.025	2139983	2136483	2139983	2136465	1	right	-882714564	07-18-2017	09:06:42	07:06:42	female	70601	52368	-1	52352	71353	70616	-1	70601	341537	332489	-1	332476	4				2	1	2	phaseINVFAce	phaseXPface	15	NF106	459081	458781	459081	458777	d	458777	457235	458777	457225	1542
GofDak_1024-768_new	19	1	26	<?xml version="1.0"?>\n<Clock xmlns:dt="urn:schemas-microsoft-com:datatypes"><Description dt:dt="string">E-Prime Primary Realtime Clock</Description><StartTime><Timestamp dt:dt="int">0</Timestamp><DateUtc dt:dt="string">2017-07-18T07:06:42Z</DateUtc></StartTime><FrequencyChanges><FrequencyChange><Frequency dt:dt="r8">3328124</Frequency><Timestamp dt:dt="r8">12001541122</Timestamp><Current dt:dt="…	75.025	2139983	2136483	2139983	2136465	1	right	-882714564	07-18-2017	09:06:42	07:06:42	female	70601	52368	-1	52352	71353	70616	-1	70601	341537	332489	-1	332476	4				2	1	2	phaseINVFAce	phaseXPface	16	NM101	462733	462433	462733	462424	d	462424	460434	462424	460417	1990
GofDak_1024-768_new	19	1	26	<?xml version="1.0"?>\n<Clock xmlns:dt="urn:schemas-microsoft-com:datatypes"><Description dt:dt="string">E-Prime Primary Realtime Clock</Description><StartTime><Timestamp dt:dt="int">0</Timestamp><DateUtc dt:dt="string">2017-07-18T07:06:42Z</DateUtc></StartTime><FrequencyChanges><FrequencyChange><Frequency dt:dt="r8">3328124</Frequency><Timestamp dt:dt="r8">12001541122</Timestamp><Current dt:dt="…	75.025	2139983	2136483	2139983	2136465	1	right	-882714564	07-18-2017	09:06:42	07:06:42	female	70601	52368	-1	52352	71353	70616	-1	70601	341537	332489	-1	332476	4				2	1	2	phaseINVFAce	phaseXPface	17	NF06	466172	465872	466172	465869	l	465869	463993	465869	463977	1876
GofDak_1024-768_new	19	1	26	<?xml version="1.0"?>\n<Clock xmlns:dt="urn:schemas-microsoft-com:datatypes"><Description dt:dt="string">E-Prime Primary Realtime Clock</Description><StartTime><Timestamp dt:dt="int">0</Timestamp><DateUtc dt:dt="string">2017-07-18T07:06:42Z</DateUtc></StartTime><FrequencyChanges><FrequencyChange><Frequency dt:dt="r8">3328124</Frequency><Timestamp dt:dt="r8">12001541122</Timestamp><Current dt:dt="…	75.025	2139983	2136483	2139983	2136465	1	right	-882714564	07-18-2017	09:06:42	07:06:42	female	70601	52368	-1	52352	71353	70616	-1	70601	341537	332489	-1	332476	4				2	1	2	phaseINVFAce	phaseXPface	18	NF11	469518	469218	469518	469212	d	469212	467458	469212	467449	1754
GofDak_1024-768_new	19	1	26	<?xml version="1.0"?>\n<Clock xmlns:dt="urn:schemas-microsoft-com:datatypes"><Description dt:dt="string">E-Prime Primary Realtime Clock</Description><StartTime><Timestamp dt:dt="int">0</Timestamp><DateUtc dt:dt="string">2017-07-18T07:06:42Z</DateUtc></StartTime><FrequencyChanges><FrequencyChange><Frequency dt:dt="r8">3328124</Frequency><Timestamp dt:dt="r8">12001541122</Timestamp><Current dt:dt="…	75.025	2139983	2136483	2139983	2136465	1	right	-882714564	07-18-2017	09:06:42	07:06:42	female	70601	52368	-1	52352	71353	70616	-1	70601	341537	332489	-1	332476	4				2	1	2	phaseINVFAce	phaseXPface	19	NF109	472983	472683	472983	472670	l	472670	470697	472670	470689	1973
GofDak_1024-768_new	19	1	26	<?xml version="1.0"?>\n<Clock xmlns:dt="urn:schemas-microsoft-com:datatypes"><Description dt:dt="string">E-Prime Primary Realtime Clock</Description><StartTime><Timestamp dt:dt="int">0</Timestamp><DateUtc dt:dt="string">2017-07-18T07:06:42Z</DateUtc></StartTime><FrequencyChanges><FrequencyChange><Frequency dt:dt="r8">3328124</Frequency><Timestamp dt:dt="r8">12001541122</Timestamp><Current dt:dt="…	75.025	2139983	2136483	2139983	2136465	1	right	-882714564	07-18-2017	09:06:42	07:06:42	female	70601	52368	-1	52352	71353	70616	-1	70601	341537	332489	-1	332476	4				2	1	2	phaseINVFAce	phaseXPface	20	NM101	476342	476042	476342	476031	d	476031	474043	476031	474033	1988
GofDak_1024-768_new	19	1	26	<?xml version="1.0"?>\n<Clock xmlns:dt="urn:schemas-microsoft-com:datatypes"><Description dt:dt="string">E-Prime Primary Realtime Clock</Description><StartTime><Timestamp dt:dt="int">0</Timestamp><DateUtc dt:dt="string">2017-07-18T07:06:42Z</DateUtc></StartTime><FrequencyChanges><FrequencyChange><Frequency dt:dt="r8">3328124</Frequency><Timestamp dt:dt="r8">12001541122</Timestamp><Current dt:dt="…	75.025	2139983	2136483	2139983	2136465	1	right	-882714564	07-18-2017	09:06:42	07:06:42	female	70601	52368	-1	52352	71353	70616	-1	70601	341537	332489	-1	332476	5				2	2	3	phaseINVFAce	phaseXPface	1	NM08	480194	479894	480194	479882	l	479882	478095	479882	478089	1787
GofDak_1024-768_new	19	1	26	<?xml version="1.0"?>\n<Clock xmlns:dt="urn:schemas-microsoft-com:datatypes"><Description dt:dt="string">E-Prime Primary Realtime Clock</Description><StartTime><Timestamp dt:dt="int">0</Timestamp><DateUtc dt:dt="string">2017-07-18T07:06:42Z</DateUtc></StartTime><FrequencyChanges><FrequencyChange><Frequency dt:dt="r8">3328124</Frequency><Timestamp dt:dt="r8">12001541122</Timestamp><Current dt:dt="…	75.025	2139983	2136483	2139983	2136465	1	right	-882714564	07-18-2017	09:06:42	07:06:42	female	70601	52368	-1	52352	71353	70616	-1	70601	341537	332489	-1	332476	5				2	2	3	phaseINVFAce	phaseXPface	2	NF11	483300	483000	483300	482989	d	482989	481201	482989	481185	1788
GofDak_1024-768_new	19	1	26	<?xml version="1.0"?>\n<Clock xmlns:dt="urn:schemas-microsoft-com:datatypes"><Description dt:dt="string">E-Prime Primary Realtime Clock</Description><StartTime><Timestamp dt:dt="int">0</Timestamp><DateUtc dt:dt="string">2017-07-18T07:06:42Z</DateUtc></StartTime><FrequencyChanges><FrequencyChange><Frequency dt:dt="r8">3328124</Frequency><Timestamp dt:dt="r8">12001541122</Timestamp><Current dt:dt="…	75.025	2139983	2136483	2139983	2136465	1	right	-882714564	07-18-2017	09:06:42	07:06:42	female	70601	52368	-1	52352	71353	70616	-1	70601	341537	332489	-1	332476	5				2	2	3	phaseINVFAce	phaseXPface	3	NM08	486792	486492	486792	486479	d	486479	484666	486479	484657	1813
GofDak_1024-768_new	19	1	26	<?xml version="1.0"?>\n<Clock xmlns:dt="urn:schemas-microsoft-com:datatypes"><Description dt:dt="string">E-Prime Primary Realtime Clock</Description><StartTime><Timestamp dt:dt="int">0</Timestamp><DateUtc dt:dt="string">2017-07-18T07:06:42Z</DateUtc></StartTime><FrequencyChanges><FrequencyChange><Frequency dt:dt="r8">3328124</Frequency><Timestamp dt:dt="r8">12001541122</Timestamp><Current dt:dt="…	75.025	2139983	2136483	2139983	2136465	1	right	-882714564	07-18-2017	09:06:42	07:06:42	female	70601	52368	-1	52352	71353	70616	-1	70601	341537	332489	-1	332476	5				2	2	3	phaseINVFAce	phaseXPface	4	NM05	490084	489784	490084	489772	l	489772	488038	489772	488025	1734
GofDak_1024-768_new	19	1	26	<?xml version="1.0"?>\n<Clock xmlns:dt="urn:schemas-microsoft-com:datatypes"><Description dt:dt="string">E-Prime Primary Realtime Clock</Description><StartTime><Timestamp dt:dt="int">0</Timestamp><DateUtc dt:dt="string">2017-07-18T07:06:42Z</DateUtc></StartTime><FrequencyChanges><FrequencyChange><Frequency dt:dt="r8">3328124</Frequency><Timestamp dt:dt="r8">12001541122</Timestamp><Current dt:dt="…	75.025	2139983	2136483	2139983	2136465	1	right	-882714564	07-18-2017	09:06:42	07:06:42	female	70601	52368	-1	52352	71353	70616	-1	70601	341537	332489	-1	332476	5				2	2	3	phaseINVFAce	phaseXPface	5	NM04	493630	493330	493630	493321	d	493321	491371	493321	491361	1950
GofDak_1024-768_new	19	1	26	<?xml version="1.0"?>\n<Clock xmlns:dt="urn:schemas-microsoft-com:datatypes"><Description dt:dt="string">E-Prime Primary Realtime Clock</Description><StartTime><Timestamp dt:dt="int">0</Timestamp><DateUtc dt:dt="string">2017-07-18T07:06:42Z</DateUtc></StartTime><FrequencyChanges><FrequencyChange><Frequency dt:dt="r8">3328124</Frequency><Timestamp dt:dt="r8">12001541122</Timestamp><Current dt:dt="…	75.025	2139983	2136483	2139983	2136465	1	right	-882714564	07-18-2017	09:06:42	07:06:42	female	70601	52368	-1	52352	71353	70616	-1	70601	341537	332489	-1	332476	5				2	2	3	phaseINVFAce	phaseXPface	6	NM09	496989	496689	496989	496676	l	496676	494929	496676	494913	1747
GofDak_1024-768_new	19	1	26	<?xml version="1.0"?>\n<Clock xmlns:dt="urn:schemas-microsoft-com:datatypes"><Description dt:dt="string">E-Prime Primary Realtime Clock</Description><StartTime><Timestamp dt:dt="int">0</Timestamp><DateUtc dt:dt="string">2017-07-18T07:06:42Z</DateUtc></StartTime><FrequencyChanges><FrequencyChange><Frequency dt:dt="r8">3328124</Frequency><Timestamp dt:dt="r8">12001541122</Timestamp><Current dt:dt="…	75.025	2139983	2136483	2139983	2136465	1	right	-882714564	07-18-2017	09:06:42	07:06:42	female	70601	52368	-1	52352	71353	70616	-1	70601	341537	332489	-1	332476	5				2	2	3	phaseINVFAce	phaseXPface	7	NM02	500028	499728	500028	499720	d	499720	498022	499720	498009	1698
GofDak_1024-768_new	19	1	26	<?xml version="1.0"?>\n<Clock xmlns:dt="urn:schemas-microsoft-com:datatypes"><Description dt:dt="string">E-Prime Primary Realtime Clock</Description><StartTime><Timestamp dt:dt="int">0</Timestamp><DateUtc dt:dt="string">2017-07-18T07:06:42Z</DateUtc></StartTime><FrequencyChanges><FrequencyChange><Frequency dt:dt="r8">3328124</Frequency><Timestamp dt:dt="r8">12001541122</Timestamp><Current dt:dt="…	75.025	2139983	2136483	2139983	2136465	1	right	-882714564	07-18-2017	09:06:42	07:06:42	female	70601	52368	-1	52352	71353	70616	-1	70601	341537	332489	-1	332476	5				2	2	3	phaseINVFAce	phaseXPface	8	NM04	503547	503247	503547	503239	d	503239	501474	503239	501465	1765
GofDak_1024-768_new	19	1	26	<?xml version="1.0"?>\n<Clock xmlns:dt="urn:schemas-microsoft-com:datatypes"><Description dt:dt="string">E-Prime Primary Realtime Clock</Description><StartTime><Timestamp dt:dt="int">0</Timestamp><DateUtc dt:dt="string">2017-07-18T07:06:42Z</DateUtc></StartTime><FrequencyChanges><FrequencyChange><Frequency dt:dt="r8">3328124</Frequency><Timestamp dt:dt="r8">12001541122</Timestamp><Current dt:dt="…	75.025	2139983	2136483	2139983	2136465	1	right	-882714564	07-18-2017	09:06:42	07:06:42	female	70601	52368	-1	52352	71353	70616	-1	70601	341537	332489	-1	332476	5				2	2	3	phaseINVFAce	phaseXPface	9	NF106	506679	506379	506679	506364	l	506364	504593	506364	504585	1771
GofDak_1024-768_new	19	1	26	<?xml version="1.0"?>\n<Clock xmlns:dt="urn:schemas-microsoft-com:datatypes"><Description dt:dt="string">E-Prime Primary Realtime Clock</Description><StartTime><Timestamp dt:dt="int">0</Timestamp><DateUtc dt:dt="string">2017-07-18T07:06:42Z</DateUtc></StartTime><FrequencyChanges><FrequencyChange><Frequency dt:dt="r8">3328124</Frequency><Timestamp dt:dt="r8">12001541122</Timestamp><Current dt:dt="…	75.025	2139983	2136483	2139983	2136465	1	right	-882714564	07-18-2017	09:06:42	07:06:42	female	70601	52368	-1	52352	71353	70616	-1	70601	341537	332489	-1	332476	5				2	2	3	phaseINVFAce	phaseXPface	10	NF109	509971	509671	509971	509663	l	509663	507805	509663	507793	1858
GofDak_1024-768_new	19	1	26	<?xml version="1.0"?>\n<Clock xmlns:dt="urn:schemas-microsoft-com:datatypes"><Description dt:dt="string">E-Prime Primary Realtime Clock</Description><StartTime><Timestamp dt:dt="int">0</Timestamp><DateUtc dt:dt="string">2017-07-18T07:06:42Z</DateUtc></StartTime><FrequencyChanges><FrequencyChange><Frequency dt:dt="r8">3328124</Frequency><Timestamp dt:dt="r8">12001541122</Timestamp><Current dt:dt="…	75.025	2139983	2136483	2139983	2136465	1	right	-882714564	07-18-2017	09:06:42	07:06:42	female	70601	52368	-1	52352	71353	70616	-1	70601	341537	332489	-1	332476	5				2	2	3	phaseINVFAce	phaseXPface	11	NF01	513357	513057	513357	513051	d	513051	511297	513051	511281	1754
GofDak_1024-768_new	19	1	26	<?xml version="1.0"?>\n<Clock xmlns:dt="urn:schemas-microsoft-com:datatypes"><Description dt:dt="string">E-Prime Primary Realtime Clock</Description><StartTime><Timestamp dt:dt="int">0</Timestamp><DateUtc dt:dt="string">2017-07-18T07:06:42Z</DateUtc></StartTime><FrequencyChanges><FrequencyChange><Frequency dt:dt="r8">3328124</Frequency><Timestamp dt:dt="r8">12001541122</Timestamp><Current dt:dt="…	75.025	2139983	2136483	2139983	2136465	1	right	-882714564	07-18-2017	09:06:42	07:06:42	female	70601	52368	-1	52352	71353	70616	-1	70601	341537	332489	-1	332476	5				2	2	3	phaseINVFAce	phaseXPface	12	NM04	516929	516629	516929	516614	d	516614	515029	516614	515017	1585
GofDak_1024-768_new	19	1	26	<?xml version="1.0"?>\n<Clock xmlns:dt="urn:schemas-microsoft-com:datatypes"><Description dt:dt="string">E-Prime Primary Realtime Clock</Description><StartTime><Timestamp dt:dt="int">0</Timestamp><DateUtc dt:dt="string">2017-07-18T07:06:42Z</DateUtc></StartTime><FrequencyChanges><FrequencyChange><Frequency dt:dt="r8">3328124</Frequency><Timestamp dt:dt="r8">12001541122</Timestamp><Current dt:dt="…	75.025	2139983	2136483	2139983	2136465	1	right	-882714564	07-18-2017	09:06:42	07:06:42	female	70601	52368	-1	52352	71353	70616	-1	70601	341537	332489	-1	332476	5				2	2	3	phaseINVFAce	phaseXPface	13	NF06	520741	520441	520741	520426	d	520426	518841	520426	518825	1585
GofDak_1024-768_new	19	1	26	<?xml version="1.0"?>\n<Clock xmlns:dt="urn:schemas-microsoft-com:datatypes"><Description dt:dt="string">E-Prime Primary Realtime Clock</Description><StartTime><Timestamp dt:dt="int">0</Timestamp><DateUtc dt:dt="string">2017-07-18T07:06:42Z</DateUtc></StartTime><FrequencyChanges><FrequencyChange><Frequency dt:dt="r8">3328124</Frequency><Timestamp dt:dt="r8">12001541122</Timestamp><Current dt:dt="…	75.025	2139983	2136483	2139983	2136465	1	right	-882714564	07-18-2017	09:06:42	07:06:42	female	70601	52368	-1	52352	71353	70616	-1	70601	341537	332489	-1	332476	5				2	2	3	phaseINVFAce	phaseXPface	14	NM10	524246	523946	524246	523938	d	523938	522014	523938	522001	1924
GofDak_1024-768_new	19	1	26	<?xml version="1.0"?>\n<Clock xmlns:dt="urn:schemas-microsoft-com:datatypes"><Description dt:dt="string">E-Prime Primary Realtime Clock</Description><StartTime><Timestamp dt:dt="int">0</Timestamp><DateUtc dt:dt="string">2017-07-18T07:06:42Z</DateUtc></StartTime><FrequencyChanges><FrequencyChange><Frequency dt:dt="r8">3328124</Frequency><Timestamp dt:dt="r8">12001541122</Timestamp><Current dt:dt="…	75.025	2139983	2136483	2139983	2136465	1	right	-882714564	07-18-2017	09:06:42	07:06:42	female	70601	52368	-1	52352	71353	70616	-1	70601	341537	332489	-1	332476	5				2	2	3	phaseINVFAce	phaseXPface	15	NM05	527405	527105	527405	527097	d	527097	525479	527097	525473	1618
GofDak_1024-768_new	19	1	26	<?xml version="1.0"?>\n<Clock xmlns:dt="urn:schemas-microsoft-com:datatypes"><Description dt:dt="string">E-Prime Primary Realtime Clock</Description><StartTime><Timestamp dt:dt="int">0</Timestamp><DateUtc dt:dt="string">2017-07-18T07:06:42Z</DateUtc></StartTime><FrequencyChanges><FrequencyChange><Frequency dt:dt="r8">3328124</Frequency><Timestamp dt:dt="r8">12001541122</Timestamp><Current dt:dt="…	75.025	2139983	2136483	2139983	2136465	1	right	-882714564	07-18-2017	09:06:42	07:06:42	female	70601	52368	-1	52352	71353	70616	-1	70601	341537	332489	-1	332476	5				2	2	3	phaseINVFAce	phaseXPface	16	NF105	530778	530478	530778	530462	d	530462	528958	530462	528945	1504
GofDak_1024-768_new	19	1	26	<?xml version="1.0"?>\n<Clock xmlns:dt="urn:schemas-microsoft-com:datatypes"><Description dt:dt="string">E-Prime Primary Realtime Clock</Description><StartTime><Timestamp dt:dt="int">0</Timestamp><DateUtc dt:dt="string">2017-07-18T07:06:42Z</DateUtc></StartTime><FrequencyChanges><FrequencyChange><Frequency dt:dt="r8">3328124</Frequency><Timestamp dt:dt="r8">12001541122</Timestamp><Current dt:dt="…	75.025	2139983	2136483	2139983	2136465	1	right	-882714564	07-18-2017	09:06:42	07:06:42	female	70601	52368	-1	52352	71353	70616	-1	70601	341537	332489	-1	332476	5				2	2	3	phaseINVFAce	phaseXPface	17	NF109	534470	534170	534470	534158	d	534158	532304	534158	532297	1854
GofDak_1024-768_new	19	1	26	<?xml version="1.0"?>\n<Clock xmlns:dt="urn:schemas-microsoft-com:datatypes"><Description dt:dt="string">E-Prime Primary Realtime Clock</Description><StartTime><Timestamp dt:dt="int">0</Timestamp><DateUtc dt:dt="string">2017-07-18T07:06:42Z</DateUtc></StartTime><FrequencyChanges><FrequencyChange><Frequency dt:dt="r8">3328124</Frequency><Timestamp dt:dt="r8">12001541122</Timestamp><Current dt:dt="…	75.025	2139983	2136483	2139983	2136465	1	right	-882714564	07-18-2017	09:06:42	07:06:42	female	70601	52368	-1	52352	71353	70616	-1	70601	341537	332489	-1	332476	5				2	2	3	phaseINVFAce	phaseXPface	18	NF06	537802	537502	537802	537490	l	537490	535743	537490	535737	1747
GofDak_1024-768_new	19	1	26	<?xml version="1.0"?>\n<Clock xmlns:dt="urn:schemas-microsoft-com:datatypes"><Description dt:dt="string">E-Prime Primary Realtime Clock</Description><StartTime><Timestamp dt:dt="int">0</Timestamp><DateUtc dt:dt="string">2017-07-18T07:06:42Z</DateUtc></StartTime><FrequencyChanges><FrequencyChange><Frequency dt:dt="r8">3328124</Frequency><Timestamp dt:dt="r8">12001541122</Timestamp><Current dt:dt="…	75.025	2139983	2136483	2139983	2136465	1	right	-882714564	07-18-2017	09:06:42	07:06:42	female	70601	52368	-1	52352	71353	70616	-1	70601	341537	332489	-1	332476	5				2	2	3	phaseINVFAce	phaseXPface	19	NF01	541374	541074	541374	541059	l	541059	539208	541059	539201	1851
GofDak_1024-768_new	19	1	26	<?xml version="1.0"?>\n<Clock xmlns:dt="urn:schemas-microsoft-com:datatypes"><Description dt:dt="string">E-Prime Primary Realtime Clock</Description><StartTime><Timestamp dt:dt="int">0</Timestamp><DateUtc dt:dt="string">2017-07-18T07:06:42Z</DateUtc></StartTime><FrequencyChanges><FrequencyChange><Frequency dt:dt="r8">3328124</Frequency><Timestamp dt:dt="r8">12001541122</Timestamp><Current dt:dt="…	75.025	2139983	2136483	2139983	2136465	1	right	-882714564	07-18-2017	09:06:42	07:06:42	female	70601	52368	-1	52352	71353	70616	-1	70601	341537	332489	-1	332476	5				2	2	3	phaseINVFAce	phaseXPface	20	NF11	544786	544486	544786	544480	d	544480	542607	544480	542601	1873
GofDak_1024-768_new	19	1	26	<?xml version="1.0"?>\n<Clock xmlns:dt="urn:schemas-microsoft-com:datatypes"><Description dt:dt="string">E-Prime Primary Realtime Clock</Description><StartTime><Timestamp dt:dt="int">0</Timestamp><DateUtc dt:dt="string">2017-07-18T07:06:42Z</DateUtc></StartTime><FrequencyChanges><FrequencyChange><Frequency dt:dt="r8">3328124</Frequency><Timestamp dt:dt="r8">12001541122</Timestamp><Current dt:dt="…	75.025	2139983	2136483	2139983	2136465	1	right	-882714564	07-18-2017	09:06:42	07:06:42	female	70601	52368	-1	52352	71353	70616	-1	70601	341537	332489	-1	332476	6				1	2	4	phaseUPFAce	phaseXPface	1	NM09	562261	561961	562261	561952	d	561952	560161	561952	560148	1791
GofDak_1024-768_new	19	1	26	<?xml version="1.0"?>\n<Clock xmlns:dt="urn:schemas-microsoft-com:datatypes"><Description dt:dt="string">E-Prime Primary Realtime Clock</Description><StartTime><Timestamp dt:dt="int">0</Timestamp><DateUtc dt:dt="string">2017-07-18T07:06:42Z</DateUtc></StartTime><FrequencyChanges><FrequencyChange><Frequency dt:dt="r8">3328124</Frequency><Timestamp dt:dt="r8">12001541122</Timestamp><Current dt:dt="…	75.025	2139983	2136483	2139983	2136465	1	right	-882714564	07-18-2017	09:06:42	07:06:42	female	70601	52368	-1	52352	71353	70616	-1	70601	341537	332489	-1	332476	6				1	2	4	phaseUPFAce	phaseXPface	2	NM10	565433	565133	565433	565128	l	565128	563427	565128	563409	1701
GofDak_1024-768_new	19	1	26	<?xml version="1.0"?>\n<Clock xmlns:dt="urn:schemas-microsoft-com:datatypes"><Description dt:dt="string">E-Prime Primary Realtime Clock</Description><StartTime><Timestamp dt:dt="int">0</Timestamp><DateUtc dt:dt="string">2017-07-18T07:06:42Z</DateUtc></StartTime><FrequencyChanges><FrequencyChange><Frequency dt:dt="r8">3328124</Frequency><Timestamp dt:dt="r8">12001541122</Timestamp><Current dt:dt="…	75.025	2139983	2136483	2139983	2136465	1	right	-882714564	07-18-2017	09:06:42	07:06:42	female	70601	52368	-1	52352	71353	70616	-1	70601	341537	332489	-1	332476	6				1	2	4	phaseUPFAce	phaseXPface	3	NF06	569032	568732	569032	568719	l	568719	566999	568719	566993	1720
GofDak_1024-768_new	19	1	26	<?xml version="1.0"?>\n<Clock xmlns:dt="urn:schemas-microsoft-com:datatypes"><Description dt:dt="string">E-Prime Primary Realtime Clock</Description><StartTime><Timestamp dt:dt="int">0</Timestamp><DateUtc dt:dt="string">2017-07-18T07:06:42Z</DateUtc></StartTime><FrequencyChanges><FrequencyChange><Frequency dt:dt="r8">3328124</Frequency><Timestamp dt:dt="r8">12001541122</Timestamp><Current dt:dt="…	75.025	2139983	2136483	2139983	2136465	1	right	-882714564	07-18-2017	09:06:42	07:06:42	female	70601	52368	-1	52352	71353	70616	-1	70601	341537	332489	-1	332476	6				1	2	4	phaseUPFAce	phaseXPface	4	NF02	572457	572157	572457	572146	l	572146	570265	572146	570249	1881
GofDak_1024-768_new	19	1	26	<?xml version="1.0"?>\n<Clock xmlns:dt="urn:schemas-microsoft-com:datatypes"><Description dt:dt="string">E-Prime Primary Realtime Clock</Description><StartTime><Timestamp dt:dt="int">0</Timestamp><DateUtc dt:dt="string">2017-07-18T07:06:42Z</DateUtc></StartTime><FrequencyChanges><FrequencyChange><Frequency dt:dt="r8">3328124</Frequency><Timestamp dt:dt="r8">12001541122</Timestamp><Current dt:dt="…	75.025	2139983	2136483	2139983	2136465	1	right	-882714564	07-18-2017	09:06:42	07:06:42	female	70601	52368	-1	52352	71353	70616	-1	70601	341537	332489	-1	332476	6				1	2	4	phaseUPFAce	phaseXPface	5	NF109	575816	575516	575816	575504	d	575504	573543	575504	573529	1961
GofDak_1024-768_new	19	1	26	<?xml version="1.0"?>\n<Clock xmlns:dt="urn:schemas-microsoft-com:datatypes"><Description dt:dt="string">E-Prime Primary Realtime Clock</Description><StartTime><Timestamp dt:dt="int">0</Timestamp><DateUtc dt:dt="string">2017-07-18T07:06:42Z</DateUtc></StartTime><FrequencyChanges><FrequencyChange><Frequency dt:dt="r8">3328124</Frequency><Timestamp dt:dt="r8">12001541122</Timestamp><Current dt:dt="…	75.025	2139983	2136483	2139983	2136465	1	right	-882714564	07-18-2017	09:06:42	07:06:42	female	70601	52368	-1	52352	71353	70616	-1	70601	341537	332489	-1	332476	6				1	2	4	phaseUPFAce	phaseXPface	6	NM101	578962	578662	578962	578653	d	578653	577022	578653	577009	1631
GofDak_1024-768_new	19	1	26	<?xml version="1.0"?>\n<Clock xmlns:dt="urn:schemas-microsoft-com:datatypes"><Description dt:dt="string">E-Prime Primary Realtime Clock</Description><StartTime><Timestamp dt:dt="int">0</Timestamp><DateUtc dt:dt="string">2017-07-18T07:06:42Z</DateUtc></StartTime><FrequencyChanges><FrequencyChange><Frequency dt:dt="r8">3328124</Frequency><Timestamp dt:dt="r8">12001541122</Timestamp><Current dt:dt="…	75.025	2139983	2136483	2139983	2136465	1	right	-882714564	07-18-2017	09:06:42	07:06:42	female	70601	52368	-1	52352	71353	70616	-1	70601	341537	332489	-1	332476	6				1	2	4	phaseUPFAce	phaseXPface	7	NF11	582601	582301	582601	582289	d	582289	580435	582289	580425	1854
GofDak_1024-768_new	19	1	26	<?xml version="1.0"?>\n<Clock xmlns:dt="urn:schemas-microsoft-com:datatypes"><Description dt:dt="string">E-Prime Primary Realtime Clock</Description><StartTime><Timestamp dt:dt="int">0</Timestamp><DateUtc dt:dt="string">2017-07-18T07:06:42Z</DateUtc></StartTime><FrequencyChanges><FrequencyChange><Frequency dt:dt="r8">3328124</Frequency><Timestamp dt:dt="r8">12001541122</Timestamp><Current dt:dt="…	75.025	2139983	2136483	2139983	2136465	1	right	-882714564	07-18-2017	09:06:42	07:06:42	female	70601	52368	-1	52352	71353	70616	-1	70601	341537	332489	-1	332476	6				1	2	4	phaseUPFAce	phaseXPface	8	NM21	585720	585420	585720	585415	l	585415	583713	585415	583697	1702
GofDak_1024-768_new	19	1	26	<?xml version="1.0"?>\n<Clock xmlns:dt="urn:schemas-microsoft-com:datatypes"><Description dt:dt="string">E-Prime Primary Realtime Clock</Description><StartTime><Timestamp dt:dt="int">0</Timestamp><DateUtc dt:dt="string">2017-07-18T07:06:42Z</DateUtc></StartTime><FrequencyChanges><FrequencyChange><Frequency dt:dt="r8">3328124</Frequency><Timestamp dt:dt="r8">12001541122</Timestamp><Current dt:dt="…	75.025	2139983	2136483	2139983	2136465	1	right	-882714564	07-18-2017	09:06:42	07:06:42	female	70601	52368	-1	52352	71353	70616	-1	70601	341537	332489	-1	332476	6				1	2	4	phaseUPFAce	phaseXPface	9	NM08	588612	588312	588612	588304	l	588304	586726	588304	586721	1578
GofDak_1024-768_new	19	1	26	<?xml version="1.0"?>\n<Clock xmlns:dt="urn:schemas-microsoft-com:datatypes"><Description dt:dt="string">E-Prime Primary Realtime Clock</Description><StartTime><Timestamp dt:dt="int">0</Timestamp><DateUtc dt:dt="string">2017-07-18T07:06:42Z</DateUtc></StartTime><FrequencyChanges><FrequencyChange><Frequency dt:dt="r8">3328124</Frequency><Timestamp dt:dt="r8">12001541122</Timestamp><Current dt:dt="…	75.025	2139983	2136483	2139983	2136465	1	right	-882714564	07-18-2017	09:06:42	07:06:42	female	70601	52368	-1	52352	71353	70616	-1	70601	341537	332489	-1	332476	6				1	2	4	phaseUPFAce	phaseXPface	10	NF27	591931	591631	591931	591618	d	591618	589618	591618	589601	2000
GofDak_1024-768_new	19	1	26	<?xml version="1.0"?>\n<Clock xmlns:dt="urn:schemas-microsoft-com:datatypes"><Description dt:dt="string">E-Prime Primary Realtime Clock</Description><StartTime><Timestamp dt:dt="int">0</Timestamp><DateUtc dt:dt="string">2017-07-18T07:06:42Z</DateUtc></StartTime><FrequencyChanges><FrequencyChange><Frequency dt:dt="r8">3328124</Frequency><Timestamp dt:dt="r8">12001541122</Timestamp><Current dt:dt="…	75.025	2139983	2136483	2139983	2136465	1	right	-882714564	07-18-2017	09:06:42	07:06:42	female	70601	52368	-1	52352	71353	70616	-1	70601	341537	332489	-1	332476	6				1	2	4	phaseUPFAce	phaseXPface	11	NM05	595330	595030	595330	595015	l	595015	593030	595015	593017	1985
GofDak_1024-768_new	19	1	26	<?xml version="1.0"?>\n<Clock xmlns:dt="urn:schemas-microsoft-com:datatypes"><Description dt:dt="string">E-Prime Primary Realtime Clock</Description><StartTime><Timestamp dt:dt="int">0</Timestamp><DateUtc dt:dt="string">2017-07-18T07:06:42Z</DateUtc></StartTime><FrequencyChanges><FrequencyChange><Frequency dt:dt="r8">3328124</Frequency><Timestamp dt:dt="r8">12001541122</Timestamp><Current dt:dt="…	75.025	2139983	2136483	2139983	2136465	1	right	-882714564	07-18-2017	09:06:42	07:06:42	female	70601	52368	-1	52352	71353	70616	-1	70601	341537	332489	-1	332476	6				1	2	4	phaseUPFAce	phaseXPface	12	NM09	598195	597895	598195	597883	d	597883	596309	597883	596305	1574
GofDak_1024-768_new	19	1	26	<?xml version="1.0"?>\n<Clock xmlns:dt="urn:schemas-microsoft-com:datatypes"><Description dt:dt="string">E-Prime Primary Realtime Clock</Description><StartTime><Timestamp dt:dt="int">0</Timestamp><DateUtc dt:dt="string">2017-07-18T07:06:42Z</DateUtc></StartTime><FrequencyChanges><FrequencyChange><Frequency dt:dt="r8">3328124</Frequency><Timestamp dt:dt="r8">12001541122</Timestamp><Current dt:dt="…	75.025	2139983	2136483	2139983	2136465	1	right	-882714564	07-18-2017	09:06:42	07:06:42	female	70601	52368	-1	52352	71353	70616	-1	70601	341537	332489	-1	332476	6				1	2	4	phaseUPFAce	phaseXPface	13	NM08	600981	600681	600981	600674	l	600674	599162	600674	599145	1512
GofDak_1024-768_new	19	1	26	<?xml version="1.0"?>\n<Clock xmlns:dt="urn:schemas-microsoft-com:datatypes"><Description dt:dt="string">E-Prime Primary Realtime Clock</Description><StartTime><Timestamp dt:dt="int">0</Timestamp><DateUtc dt:dt="string">2017-07-18T07:06:42Z</DateUtc></StartTime><FrequencyChanges><FrequencyChange><Frequency dt:dt="r8">3328124</Frequency><Timestamp dt:dt="r8">12001541122</Timestamp><Current dt:dt="…	75.025	2139983	2136483	2139983	2136465	1	right	-882714564	07-18-2017	09:06:42	07:06:42	female	70601	52368	-1	52352	71353	70616	-1	70601	341537	332489	-1	332476	6				1	2	4	phaseUPFAce	phaseXPface	14	NF06	603900	603600	603900	603595	l	603595	602001	603595	601985	1594
GofDak_1024-768_new	19	1	26	<?xml version="1.0"?>\n<Clock xmlns:dt="urn:schemas-microsoft-com:datatypes"><Description dt:dt="string">E-Prime Primary Realtime Clock</Description><StartTime><Timestamp dt:dt="int">0</Timestamp><DateUtc dt:dt="string">2017-07-18T07:06:42Z</DateUtc></StartTime><FrequencyChanges><FrequencyChange><Frequency dt:dt="r8">3328124</Frequency><Timestamp dt:dt="r8">12001541122</Timestamp><Current dt:dt="…	75.025	2139983	2136483	2139983	2136465	1	right	-882714564	07-18-2017	09:06:42	07:06:42	female	70601	52368	-1	52352	71353	70616	-1	70601	341537	332489	-1	332476	6				1	2	4	phaseUPFAce	phaseXPface	15	NM02	608405	608105	608405	608102	l	608102	606186	608102	606177	1916
GofDak_1024-768_new	19	1	26	<?xml version="1.0"?>\n<Clock xmlns:dt="urn:schemas-microsoft-com:datatypes"><Description dt:dt="string">E-Prime Primary Realtime Clock</Description><StartTime><Timestamp dt:dt="int">0</Timestamp><DateUtc dt:dt="string">2017-07-18T07:06:42Z</DateUtc></StartTime><FrequencyChanges><FrequencyChange><Frequency dt:dt="r8">3328124</Frequency><Timestamp dt:dt="r8">12001541122</Timestamp><Current dt:dt="…	75.025	2139983	2136483	2139983	2136465	1	right	-882714564	07-18-2017	09:06:42	07:06:42	female	70601	52368	-1	52352	71353	70616	-1	70601	341537	332489	-1	332476	6				1	2	4	phaseUPFAce	phaseXPface	16	NM10	611804	611504	611804	611494	l	611494	609772	611494	609761	1722
GofDak_1024-768_new	19	1	26	<?xml version="1.0"?>\n<Clock xmlns:dt="urn:schemas-microsoft-com:datatypes"><Description dt:dt="string">E-Prime Primary Realtime Clock</Description><StartTime><Timestamp dt:dt="int">0</Timestamp><DateUtc dt:dt="string">2017-07-18T07:06:42Z</DateUtc></StartTime><FrequencyChanges><FrequencyChange><Frequency dt:dt="r8">3328124</Frequency><Timestamp dt:dt="r8">12001541122</Timestamp><Current dt:dt="…	75.025	2139983	2136483	2139983	2136465	1	right	-882714564	07-18-2017	09:06:42	07:06:42	female	70601	52368	-1	52352	71353	70616	-1	70601	341537	332489	-1	332476	6				1	2	4	phaseUPFAce	phaseXPface	17	NF106	614977	614677	614977	614670	l	614670	612864	614670	612857	1806
GofDak_1024-768_new	19	1	26	<?xml version="1.0"?>\n<Clock xmlns:dt="urn:schemas-microsoft-com:datatypes"><Description dt:dt="string">E-Prime Primary Realtime Clock</Description><StartTime><Timestamp dt:dt="int">0</Timestamp><DateUtc dt:dt="string">2017-07-18T07:06:42Z</DateUtc></StartTime><FrequencyChanges><FrequencyChange><Frequency dt:dt="r8">3328124</Frequency><Timestamp dt:dt="r8">12001541122</Timestamp><Current dt:dt="…	75.025	2139983	2136483	2139983	2136465	1	right	-882714564	07-18-2017	09:06:42	07:06:42	female	70601	52368	-1	52352	71353	70616	-1	70601	341537	332489	-1	332476	6				1	2	4	phaseUPFAce	phaseXPface	18	NM13	618242	617942	618242	617931	l	617931	616063	617931	616049	1868
GofDak_1024-768_new	19	1	26	<?xml version="1.0"?>\n<Clock xmlns:dt="urn:schemas-microsoft-com:datatypes"><Description dt:dt="string">E-Prime Primary Realtime Clock</Description><StartTime><Timestamp dt:dt="int">0</Timestamp><DateUtc dt:dt="string">2017-07-18T07:06:42Z</DateUtc></StartTime><FrequencyChanges><FrequencyChange><Frequency dt:dt="r8">3328124</Frequency><Timestamp dt:dt="r8">12001541122</Timestamp><Current dt:dt="…	75.025	2139983	2136483	2139983	2136465	1	right	-882714564	07-18-2017	09:06:42	07:06:42	female	70601	52368	-1	52352	71353	70616	-1	70601	341537	332489	-1	332476	6				1	2	4	phaseUPFAce	phaseXPface	19	NF27	621854	621554	621854	621540	l	621540	619702	621540	619689	1838
GofDak_1024-768_new	19	1	26	<?xml version="1.0"?>\n<Clock xmlns:dt="urn:schemas-microsoft-com:datatypes"><Description dt:dt="string">E-Prime Primary Realtime Clock</Description><StartTime><Timestamp dt:dt="int">0</Timestamp><DateUtc dt:dt="string">2017-07-18T07:06:42Z</DateUtc></StartTime><FrequencyChanges><FrequencyChange><Frequency dt:dt="r8">3328124</Frequency><Timestamp dt:dt="r8">12001541122</Timestamp><Current dt:dt="…	75.025	2139983	2136483	2139983	2136465	1	right	-882714564	07-18-2017	09:06:42	07:06:42	female	70601	52368	-1	52352	71353	70616	-1	70601	341537	332489	-1	332476	6				1	2	4	phaseUPFAce	phaseXPface	20	NF11	624840	624540	624840	624527	l	624527	622834	624527	622825	1693
GofDak_1024-768_new	19	1	26	<?xml version="1.0"?>\n<Clock xmlns:dt="urn:schemas-microsoft-com:datatypes"><Description dt:dt="string">E-Prime Primary Realtime Clock</Description><StartTime><Timestamp dt:dt="int">0</Timestamp><DateUtc dt:dt="string">2017-07-18T07:06:42Z</DateUtc></StartTime><FrequencyChanges><FrequencyChange><Frequency dt:dt="r8">3328124</Frequency><Timestamp dt:dt="r8">12001541122</Timestamp><Current dt:dt="…	75.025	2139983	2136483	2139983	2136465	1	right	-882714564	07-18-2017	09:06:42	07:06:42	female	70601	52368	-1	52352	71353	70616	-1	70601	341537	332489	-1	332476	7				1	3	5	phaseUPFAce	phaseXPface	1	NM05	627786	627486	627786	627472	d	627472	625806	627472	625793	1666
GofDak_1024-768_new	19	1	26	<?xml version="1.0"?>\n<Clock xmlns:dt="urn:schemas-microsoft-com:datatypes"><Description dt:dt="string">E-Prime Primary Realtime Clock</Description><StartTime><Timestamp dt:dt="int">0</Timestamp><DateUtc dt:dt="string">2017-07-18T07:06:42Z</DateUtc></StartTime><FrequencyChanges><FrequencyChange><Frequency dt:dt="r8">3328124</Frequency><Timestamp dt:dt="r8">12001541122</Timestamp><Current dt:dt="…	75.025	2139983	2136483	2139983	2136465	1	right	-882714564	07-18-2017	09:06:42	07:06:42	female	70601	52368	-1	52352	71353	70616	-1	70601	341537	332489	-1	332476	7				1	3	5	phaseUPFAce	phaseXPface	2	NF04	630838	630538	630838	630530	l	630530	628832	630530	628817	1698
GofDak_1024-768_new	19	1	26	<?xml version="1.0"?>\n<Clock xmlns:dt="urn:schemas-microsoft-com:datatypes"><Description dt:dt="string">E-Prime Primary Realtime Clock</Description><StartTime><Timestamp dt:dt="int">0</Timestamp><DateUtc dt:dt="string">2017-07-18T07:06:42Z</DateUtc></StartTime><FrequencyChanges><FrequencyChange><Frequency dt:dt="r8">3328124</Frequency><Timestamp dt:dt="r8">12001541122</Timestamp><Current dt:dt="…	75.025	2139983	2136483	2139983	2136465	1	right	-882714564	07-18-2017	09:06:42	07:06:42	female	70601	52368	-1	52352	71353	70616	-1	70601	341537	332489	-1	332476	7				1	3	5	phaseUPFAce	phaseXPface	3	NF105	634144	633844	634144	633834	d	633834	631871	633834	631865	1963
GofDak_1024-768_new	19	1	26	<?xml version="1.0"?>\n<Clock xmlns:dt="urn:schemas-microsoft-com:datatypes"><Description dt:dt="string">E-Prime Primary Realtime Clock</Description><StartTime><Timestamp dt:dt="int">0</Timestamp><DateUtc dt:dt="string">2017-07-18T07:06:42Z</DateUtc></StartTime><FrequencyChanges><FrequencyChange><Frequency dt:dt="r8">3328124</Frequency><Timestamp dt:dt="r8">12001541122</Timestamp><Current dt:dt="…	75.025	2139983	2136483	2139983	2136465	1	right	-882714564	07-18-2017	09:06:42	07:06:42	female	70601	52368	-1	52352	71353	70616	-1	70601	341537	332489	-1	332476	7				1	3	5	phaseUPFAce	phaseXPface	4	NF09	637423	637123	637423	637113	d	637113	635177	637113	635161	1936
GofDak_1024-768_new	19	1	26	<?xml version="1.0"?>\n<Clock xmlns:dt="urn:schemas-microsoft-com:datatypes"><Description dt:dt="string">E-Prime Primary Realtime Clock</Description><StartTime><Timestamp dt:dt="int">0</Timestamp><DateUtc dt:dt="string">2017-07-18T07:06:42Z</DateUtc></StartTime><FrequencyChanges><FrequencyChange><Frequency dt:dt="r8">3328124</Frequency><Timestamp dt:dt="r8">12001541122</Timestamp><Current dt:dt="…	75.025	2139983	2136483	2139983	2136465	1	right	-882714564	07-18-2017	09:06:42	07:06:42	female	70601	52368	-1	52352	71353	70616	-1	70601	341537	332489	-1	332476	7				1	3	5	phaseUPFAce	phaseXPface	5	NM09	640861	640561	640861	640548	l	640548	639042	640548	639033	1506
GofDak_1024-768_new	19	1	26	<?xml version="1.0"?>\n<Clock xmlns:dt="urn:schemas-microsoft-com:datatypes"><Description dt:dt="string">E-Prime Primary Realtime Clock</Description><StartTime><Timestamp dt:dt="int">0</Timestamp><DateUtc dt:dt="string">2017-07-18T07:06:42Z</DateUtc></StartTime><FrequencyChanges><FrequencyChange><Frequency dt:dt="r8">3328124</Frequency><Timestamp dt:dt="r8">12001541122</Timestamp><Current dt:dt="…	75.025	2139983	2136483	2139983	2136465	1	right	-882714564	07-18-2017	09:06:42	07:06:42	female	70601	52368	-1	52352	71353	70616	-1	70601	341537	332489	-1	332476	7				1	3	5	phaseUPFAce	phaseXPface	6	NF06	643820	643520	643820	643517	l	643517	641881	643517	641865	1636
GofDak_1024-768_new	19	1	26	<?xml version="1.0"?>\n<Clock xmlns:dt="urn:schemas-microsoft-com:datatypes"><Description dt:dt="string">E-Prime Primary Realtime Clock</Description><StartTime><Timestamp dt:dt="int">0</Timestamp><DateUtc dt:dt="string">2017-07-18T07:06:42Z</DateUtc></StartTime><FrequencyChanges><FrequencyChange><Frequency dt:dt="r8">3328124</Frequency><Timestamp dt:dt="r8">12001541122</Timestamp><Current dt:dt="…	75.025	2139983	2136483	2139983	2136465	1	right	-882714564	07-18-2017	09:06:42	07:06:42	female	70601	52368	-1	52352	71353	70616	-1	70601	341537	332489	-1	332476	7				1	3	5	phaseUPFAce	phaseXPface	7	NM02	646979	646679	646979	646673	l	646673	645013	646673	645009	1660
GofDak_1024-768_new	19	1	26	<?xml version="1.0"?>\n<Clock xmlns:dt="urn:schemas-microsoft-com:datatypes"><Description dt:dt="string">E-Prime Primary Realtime Clock</Description><StartTime><Timestamp dt:dt="int">0</Timestamp><DateUtc dt:dt="string">2017-07-18T07:06:42Z</DateUtc></StartTime><FrequencyChanges><FrequencyChange><Frequency dt:dt="r8">3328124</Frequency><Timestamp dt:dt="r8">12001541122</Timestamp><Current dt:dt="…	75.025	2139983	2136483	2139983	2136465	1	right	-882714564	07-18-2017	09:06:42	07:06:42	female	70601	52368	-1	52352	71353	70616	-1	70601	341537	332489	-1	332476	7				1	3	5	phaseUPFAce	phaseXPface	8	NF27	650165	649865	650165	649857	d	649857	647986	649857	647977	1871
GofDak_1024-768_new	19	1	26	<?xml version="1.0"?>\n<Clock xmlns:dt="urn:schemas-microsoft-com:datatypes"><Description dt:dt="string">E-Prime Primary Realtime Clock</Description><StartTime><Timestamp dt:dt="int">0</Timestamp><DateUtc dt:dt="string">2017-07-18T07:06:42Z</DateUtc></StartTime><FrequencyChanges><FrequencyChange><Frequency dt:dt="r8">3328124</Frequency><Timestamp dt:dt="r8">12001541122</Timestamp><Current dt:dt="…	75.025	2139983	2136483	2139983	2136465	1	right	-882714564	07-18-2017	09:06:42	07:06:42	female	70601	52368	-1	52352	71353	70616	-1	70601	341537	332489	-1	332476	7				1	3	5	phaseUPFAce	phaseXPface	9	NF105	653764	653464	653764	653457	d	653457	651518	653457	651513	1939
GofDak_1024-768_new	19	1	26	<?xml version="1.0"?>\n<Clock xmlns:dt="urn:schemas-microsoft-com:datatypes"><Description dt:dt="string">E-Prime Primary Realtime Clock</Description><StartTime><Timestamp dt:dt="int">0</Timestamp><DateUtc dt:dt="string">2017-07-18T07:06:42Z</DateUtc></StartTime><FrequencyChanges><FrequencyChange><Frequency dt:dt="r8">3328124</Frequency><Timestamp dt:dt="r8">12001541122</Timestamp><Current dt:dt="…	75.025	2139983	2136483	2139983	2136465	1	right	-882714564	07-18-2017	09:06:42	07:06:42	female	70601	52368	-1	52352	71353	70616	-1	70601	341537	332489	-1	332476	7				1	3	5	phaseUPFAce	phaseXPface	10	NM02	657123	656823	657123	656808	d	656808	655037	656808	655025	1771
GofDak_1024-768_new	19	1	26	<?xml version="1.0"?>\n<Clock xmlns:dt="urn:schemas-microsoft-com:datatypes"><Description dt:dt="string">E-Prime Primary Realtime Clock</Description><StartTime><Timestamp dt:dt="int">0</Timestamp><DateUtc dt:dt="string">2017-07-18T07:06:42Z</DateUtc></StartTime><FrequencyChanges><FrequencyChange><Frequency dt:dt="r8">3328124</Frequency><Timestamp dt:dt="r8">12001541122</Timestamp><Current dt:dt="…	75.025	2139983	2136483	2139983	2136465	1	right	-882714564	07-18-2017	09:06:42	07:06:42	female	70601	52368	-1	52352	71353	70616	-1	70601	341537	332489	-1	332476	7				1	3	5	phaseUPFAce	phaseXPface	11	NF01	660722	660422	660722	660418	l	660418	658449	660418	658441	1969
GofDak_1024-768_new	19	1	26	<?xml version="1.0"?>\n<Clock xmlns:dt="urn:schemas-microsoft-com:datatypes"><Description dt:dt="string">E-Prime Primary Realtime Clock</Description><StartTime><Timestamp dt:dt="int">0</Timestamp><DateUtc dt:dt="string">2017-07-18T07:06:42Z</DateUtc></StartTime><FrequencyChanges><FrequencyChange><Frequency dt:dt="r8">3328124</Frequency><Timestamp dt:dt="r8">12001541122</Timestamp><Current dt:dt="…	75.025	2139983	2136483	2139983	2136465	1	right	-882714564	07-18-2017	09:06:42	07:06:42	female	70601	52368	-1	52352	71353	70616	-1	70601	341537	332489	-1	332476	7				1	3	5	phaseUPFAce	phaseXPface	12	NF109	663867	663567	663867	663558	l	663558	661954	663558	661945	1604
GofDak_1024-768_new	19	1	26	<?xml version="1.0"?>\n<Clock xmlns:dt="urn:schemas-microsoft-com:datatypes"><Description dt:dt="string">E-Prime Primary Realtime Clock</Description><StartTime><Timestamp dt:dt="int">0</Timestamp><DateUtc dt:dt="string">2017-07-18T07:06:42Z</DateUtc></StartTime><FrequencyChanges><FrequencyChange><Frequency dt:dt="r8">3328124</Frequency><Timestamp dt:dt="r8">12001541122</Timestamp><Current dt:dt="…	75.025	2139983	2136483	2139983	2136465	1	right	-882714564	07-18-2017	09:06:42	07:06:42	female	70601	52368	-1	52352	71353	70616	-1	70601	341537	332489	-1	332476	7				1	3	5	phaseUPFAce	phaseXPface	13	NM08	667053	666753	667053	666747	l	666747	664953	666747	664937	1794
GofDak_1024-768_new	19	1	26	<?xml version="1.0"?>\n<Clock xmlns:dt="urn:schemas-microsoft-com:datatypes"><Description dt:dt="string">E-Prime Primary Realtime Clock</Description><StartTime><Timestamp dt:dt="int">0</Timestamp><DateUtc dt:dt="string">2017-07-18T07:06:42Z</DateUtc></StartTime><FrequencyChanges><FrequencyChange><Frequency dt:dt="r8">3328124</Frequency><Timestamp dt:dt="r8">12001541122</Timestamp><Current dt:dt="…	75.025	2139983	2136483	2139983	2136465	1	right	-882714564	07-18-2017	09:06:42	07:06:42	female	70601	52368	-1	52352	71353	70616	-1	70601	341537	332489	-1	332476	7				1	3	5	phaseUPFAce	phaseXPface	14	NF02	670212	669912	670212	669906	l	669906	668206	669906	668193	1700
GofDak_1024-768_new	19	1	26	<?xml version="1.0"?>\n<Clock xmlns:dt="urn:schemas-microsoft-com:datatypes"><Description dt:dt="string">E-Prime Primary Realtime Clock</Description><StartTime><Timestamp dt:dt="int">0</Timestamp><DateUtc dt:dt="string">2017-07-18T07:06:42Z</DateUtc></StartTime><FrequencyChanges><FrequencyChange><Frequency dt:dt="r8">3328124</Frequency><Timestamp dt:dt="r8">12001541122</Timestamp><Current dt:dt="…	75.025	2139983	2136483	2139983	2136465	1	right	-882714564	07-18-2017	09:06:42	07:06:42	female	70601	52368	-1	52352	71353	70616	-1	70601	341537	332489	-1	332476	7				1	3	5	phaseUPFAce	phaseXPface	15	NM04	673597	673297	673597	673292	d	673292	671471	673292	671457	1821
GofDak_1024-768_new	19	1	26	<?xml version="1.0"?>\n<Clock xmlns:dt="urn:schemas-microsoft-com:datatypes"><Description dt:dt="string">E-Prime Primary Realtime Clock</Description><StartTime><Timestamp dt:dt="int">0</Timestamp><DateUtc dt:dt="string">2017-07-18T07:06:42Z</DateUtc></StartTime><FrequencyChanges><FrequencyChange><Frequency dt:dt="r8">3328124</Frequency><Timestamp dt:dt="r8">12001541122</Timestamp><Current dt:dt="…	75.025	2139983	2136483	2139983	2136465	1	right	-882714564	07-18-2017	09:06:42	07:06:42	female	70601	52368	-1	52352	71353	70616	-1	70601	341537	332489	-1	332476	7				1	3	5	phaseUPFAce	phaseXPface	16	NM02	676690	676390	676690	676384	d	676384	674804	676384	674793	1580
GofDak_1024-768_new	19	1	26	<?xml version="1.0"?>\n<Clock xmlns:dt="urn:schemas-microsoft-com:datatypes"><Description dt:dt="string">E-Prime Primary Realtime Clock</Description><StartTime><Timestamp dt:dt="int">0</Timestamp><DateUtc dt:dt="string">2017-07-18T07:06:42Z</DateUtc></StartTime><FrequencyChanges><FrequencyChange><Frequency dt:dt="r8">3328124</Frequency><Timestamp dt:dt="r8">12001541122</Timestamp><Current dt:dt="…	75.025	2139983	2136483	2139983	2136465	1	right	-882714564	07-18-2017	09:06:42	07:06:42	female	70601	52368	-1	52352	71353	70616	-1	70601	341537	332489	-1	332476	7				1	3	5	phaseUPFAce	phaseXPface	17	NF04	680022	679722	680022	679715	d	679715	678109	679715	678097	1606
GofDak_1024-768_new	19	1	26	<?xml version="1.0"?>\n<Clock xmlns:dt="urn:schemas-microsoft-com:datatypes"><Description dt:dt="string">E-Prime Primary Realtime Clock</Description><StartTime><Timestamp dt:dt="int">0</Timestamp><DateUtc dt:dt="string">2017-07-18T07:06:42Z</DateUtc></StartTime><FrequencyChanges><FrequencyChange><Frequency dt:dt="r8">3328124</Frequency><Timestamp dt:dt="r8">12001541122</Timestamp><Current dt:dt="…	75.025	2139983	2136483	2139983	2136465	1	right	-882714564	07-18-2017	09:06:42	07:06:42	female	70601	52368	-1	52352	71353	70616	-1	70601	341537	332489	-1	332476	7				1	3	5	phaseUPFAce	phaseXPface	18	NF09	683941	683641	683941	683636	l	683636	681921	683636	681905	1715
GofDak_1024-768_new	19	1	26	<?xml version="1.0"?>\n<Clock xmlns:dt="urn:schemas-microsoft-com:datatypes"><Description dt:dt="string">E-Prime Primary Realtime Clock</Description><StartTime><Timestamp dt:dt="int">0</Timestamp><DateUtc dt:dt="string">2017-07-18T07:06:42Z</DateUtc></StartTime><FrequencyChanges><FrequencyChange><Frequency dt:dt="r8">3328124</Frequency><Timestamp dt:dt="r8">12001541122</Timestamp><Current dt:dt="…	75.025	2139983	2136483	2139983	2136465	1	right	-882714564	07-18-2017	09:06:42	07:06:42	female	70601	52368	-1	52352	71353	70616	-1	70601	341537	332489	-1	332476	7				1	3	5	phaseUPFAce	phaseXPface	19	NM101	687193	686893	687193	686888	l	686888	685014	686888	685009	1874
GofDak_1024-768_new	19	1	26	<?xml version="1.0"?>\n<Clock xmlns:dt="urn:schemas-microsoft-com:datatypes"><Description dt:dt="string">E-Prime Primary Realtime Clock</Description><StartTime><Timestamp dt:dt="int">0</Timestamp><DateUtc dt:dt="string">2017-07-18T07:06:42Z</DateUtc></StartTime><FrequencyChanges><FrequencyChange><Frequency dt:dt="r8">3328124</Frequency><Timestamp dt:dt="r8">12001541122</Timestamp><Current dt:dt="…	75.025	2139983	2136483	2139983	2136465	1	right	-882714564	07-18-2017	09:06:42	07:06:42	female	70601	52368	-1	52352	71353	70616	-1	70601	341537	332489	-1	332476	7				1	3	5	phaseUPFAce	phaseXPface	20	NF106	690658	690358	690658	690347	d	690347	688386	690347	688377	1961
GofDak_1024-768_new	19	1	26	<?xml version="1.0"?>\n<Clock xmlns:dt="urn:schemas-microsoft-com:datatypes"><Description dt:dt="string">E-Prime Primary Realtime Clock</Description><StartTime><Timestamp dt:dt="int">0</Timestamp><DateUtc dt:dt="string">2017-07-18T07:06:42Z</DateUtc></StartTime><FrequencyChanges><FrequencyChange><Frequency dt:dt="r8">3328124</Frequency><Timestamp dt:dt="r8">12001541122</Timestamp><Current dt:dt="…	75.025	2139983	2136483	2139983	2136465	1	right	-882714564	07-18-2017	09:06:42	07:06:42	female	70601	52368	-1	52352	71353	70616	-1	70601	341537	332489	-1	332476	8				2	3	6	phaseINVFAce	phaseXPface	1	NF109	693657	693357	693657	693342	d	693342	691838	693342	691825	1504
GofDak_1024-768_new	19	1	26	<?xml version="1.0"?>\n<Clock xmlns:dt="urn:schemas-microsoft-com:datatypes"><Description dt:dt="string">E-Prime Primary Realtime Clock</Description><StartTime><Timestamp dt:dt="int">0</Timestamp><DateUtc dt:dt="string">2017-07-18T07:06:42Z</DateUtc></StartTime><FrequencyChanges><FrequencyChange><Frequency dt:dt="r8">3328124</Frequency><Timestamp dt:dt="r8">12001541122</Timestamp><Current dt:dt="…	75.025	2139983	2136483	2139983	2136465	1	right	-882714564	07-18-2017	09:06:42	07:06:42	female	70601	52368	-1	52352	71353	70616	-1	70601	341537	332489	-1	332476	8				2	3	6	phaseINVFAce	phaseXPface	2	NM21	696976	696676	696976	696671	l	696671	694930	696671	694921	1741
GofDak_1024-768_new	19	1	26	<?xml version="1.0"?>\n<Clock xmlns:dt="urn:schemas-microsoft-com:datatypes"><Description dt:dt="string">E-Prime Primary Realtime Clock</Description><StartTime><Timestamp dt:dt="int">0</Timestamp><DateUtc dt:dt="string">2017-07-18T07:06:42Z</DateUtc></StartTime><FrequencyChanges><FrequencyChange><Frequency dt:dt="r8">3328124</Frequency><Timestamp dt:dt="r8">12001541122</Timestamp><Current dt:dt="…	75.025	2139983	2136483	2139983	2136465	1	right	-882714564	07-18-2017	09:06:42	07:06:42	female	70601	52368	-1	52352	71353	70616	-1	70601	341537	332489	-1	332476	8				2	3	6	phaseINVFAce	phaseXPface	3	NM05	699882	699582	699882	699579	l	699579	697996	699579	697985	1583
GofDak_1024-768_new	19	1	26	<?xml version="1.0"?>\n<Clock xmlns:dt="urn:schemas-microsoft-com:datatypes"><Description dt:dt="string">E-Prime Primary Realtime Clock</Description><StartTime><Timestamp dt:dt="int">0</Timestamp><DateUtc dt:dt="string">2017-07-18T07:06:42Z</DateUtc></StartTime><FrequencyChanges><FrequencyChange><Frequency dt:dt="r8">3328124</Frequency><Timestamp dt:dt="r8">12001541122</Timestamp><Current dt:dt="…	75.025	2139983	2136483	2139983	2136465	1	right	-882714564	07-18-2017	09:06:42	07:06:42	female	70601	52368	-1	52352	71353	70616	-1	70601	341537	332489	-1	332476	8				2	3	6	phaseINVFAce	phaseXPface	4	NF02	703134	702834	703134	702826	l	702826	701115	702826	701105	1711
GofDak_1024-768_new	19	1	26	<?xml version="1.0"?>\n<Clock xmlns:dt="urn:schemas-microsoft-com:datatypes"><Description dt:dt="string">E-Prime Primary Realtime Clock</Description><StartTime><Timestamp dt:dt="int">0</Timestamp><DateUtc dt:dt="string">2017-07-18T07:06:42Z</DateUtc></StartTime><FrequencyChanges><FrequencyChange><Frequency dt:dt="r8">3328124</Frequency><Timestamp dt:dt="r8">12001541122</Timestamp><Current dt:dt="…	75.025	2139983	2136483	2139983	2136465	1	right	-882714564	07-18-2017	09:06:42	07:06:42	female	70601	52368	-1	52352	71353	70616	-1	70601	341537	332489	-1	332476	8				2	3	6	phaseINVFAce	phaseXPface	5	NM05	706320	706020	706320	706012	d	706012	704127	706012	704121	1885
GofDak_1024-768_new	19	1	26	<?xml version="1.0"?>\n<Clock xmlns:dt="urn:schemas-microsoft-com:datatypes"><Description dt:dt="string">E-Prime Primary Realtime Clock</Description><StartTime><Timestamp dt:dt="int">0</Timestamp><DateUtc dt:dt="string">2017-07-18T07:06:42Z</DateUtc></StartTime><FrequencyChanges><FrequencyChange><Frequency dt:dt="r8">3328124</Frequency><Timestamp dt:dt="r8">12001541122</Timestamp><Current dt:dt="…	75.025	2139983	2136483	2139983	2136465	1	right	-882714564	07-18-2017	09:06:42	07:06:42	female	70601	52368	-1	52352	71353	70616	-1	70601	341537	332489	-1	332476	8				2	3	6	phaseINVFAce	phaseXPface	6	NM02	709625	709325	709625	709322	l	709322	707806	709322	707793	1516
GofDak_1024-768_new	19	1	26	<?xml version="1.0"?>\n<Clock xmlns:dt="urn:schemas-microsoft-com:datatypes"><Description dt:dt="string">E-Prime Primary Realtime Clock</Description><StartTime><Timestamp dt:dt="int">0</Timestamp><DateUtc dt:dt="string">2017-07-18T07:06:42Z</DateUtc></StartTime><FrequencyChanges><FrequencyChange><Frequency dt:dt="r8">3328124</Frequency><Timestamp dt:dt="r8">12001541122</Timestamp><Current dt:dt="…	75.025	2139983	2136483	2139983	2136465	1	right	-882714564	07-18-2017	09:06:42	07:06:42	female	70601	52368	-1	52352	71353	70616	-1	70601	341537	332489	-1	332476	8				2	3	6	phaseINVFAce	phaseXPface	7	NF04	712558	712258	712558	712247	l	712247	710685	712247	710673	1562
GofDak_1024-768_new	19	1	26	<?xml version="1.0"?>\n<Clock xmlns:dt="urn:schemas-microsoft-com:datatypes"><Description dt:dt="string">E-Prime Primary Realtime Clock</Description><StartTime><Timestamp dt:dt="int">0</Timestamp><DateUtc dt:dt="string">2017-07-18T07:06:42Z</DateUtc></StartTime><FrequencyChanges><FrequencyChange><Frequency dt:dt="r8">3328124</Frequency><Timestamp dt:dt="r8">12001541122</Timestamp><Current dt:dt="…	75.025	2139983	2136483	2139983	2136465	1	right	-882714564	07-18-2017	09:06:42	07:06:42	female	70601	52368	-1	52352	71353	70616	-1	70601	341537	332489	-1	332476	8				2	3	6	phaseINVFAce	phaseXPface	8	NM03	715717	715417	715717	715408	l	715408	713604	715408	713593	1804
GofDak_1024-768_new	19	1	26	<?xml version="1.0"?>\n<Clock xmlns:dt="urn:schemas-microsoft-com:datatypes"><Description dt:dt="string">E-Prime Primary Realtime Clock</Description><StartTime><Timestamp dt:dt="int">0</Timestamp><DateUtc dt:dt="string">2017-07-18T07:06:42Z</DateUtc></StartTime><FrequencyChanges><FrequencyChange><Frequency dt:dt="r8">3328124</Frequency><Timestamp dt:dt="r8">12001541122</Timestamp><Current dt:dt="…	75.025	2139983	2136483	2139983	2136465	1	right	-882714564	07-18-2017	09:06:42	07:06:42	female	70601	52368	-1	52352	71353	70616	-1	70601	341537	332489	-1	332476	8				2	3	6	phaseINVFAce	phaseXPface	9	NF04	719142	718842	719142	718833	l	718833	717070	718833	717065	1763
GofDak_1024-768_new	19	1	26	<?xml version="1.0"?>\n<Clock xmlns:dt="urn:schemas-microsoft-com:datatypes"><Description dt:dt="string">E-Prime Primary Realtime Clock</Description><StartTime><Timestamp dt:dt="int">0</Timestamp><DateUtc dt:dt="string">2017-07-18T07:06:42Z</DateUtc></StartTime><FrequencyChanges><FrequencyChange><Frequency dt:dt="r8">3328124</Frequency><Timestamp dt:dt="r8">12001541122</Timestamp><Current dt:dt="…	75.025	2139983	2136483	2139983	2136465	1	right	-882714564	07-18-2017	09:06:42	07:06:42	female	70601	52368	-1	52352	71353	70616	-1	70601	341537	332489	-1	332476	8				2	3	6	phaseINVFAce	phaseXPface	10	NM21	722581	722281	722581	722269	l	722269	720455	722269	720441	1814
GofDak_1024-768_new	19	1	26	<?xml version="1.0"?>\n<Clock xmlns:dt="urn:schemas-microsoft-com:datatypes"><Description dt:dt="string">E-Prime Primary Realtime Clock</Description><StartTime><Timestamp dt:dt="int">0</Timestamp><DateUtc dt:dt="string">2017-07-18T07:06:42Z</DateUtc></StartTime><FrequencyChanges><FrequencyChange><Frequency dt:dt="r8">3328124</Frequency><Timestamp dt:dt="r8">12001541122</Timestamp><Current dt:dt="…	75.025	2139983	2136483	2139983	2136465	1	right	-882714564	07-18-2017	09:06:42	07:06:42	female	70601	52368	-1	52352	71353	70616	-1	70601	341537	332489	-1	332476	8				2	3	6	phaseINVFAce	phaseXPface	11	NM101	726260	725960	726260	725946	d	725946	724067	725946	724057	1879
GofDak_1024-768_new	19	1	26	<?xml version="1.0"?>\n<Clock xmlns:dt="urn:schemas-microsoft-com:datatypes"><Description dt:dt="string">E-Prime Primary Realtime Clock</Description><StartTime><Timestamp dt:dt="int">0</Timestamp><DateUtc dt:dt="string">2017-07-18T07:06:42Z</DateUtc></StartTime><FrequencyChanges><FrequencyChange><Frequency dt:dt="r8">3328124</Frequency><Timestamp dt:dt="r8">12001541122</Timestamp><Current dt:dt="…	75.025	2139983	2136483	2139983	2136465	1	right	-882714564	07-18-2017	09:06:42	07:06:42	female	70601	52368	-1	52352	71353	70616	-1	70601	341537	332489	-1	332476	8				2	3	6	phaseINVFAce	phaseXPface	12	NF106	729686	729386	729686	729383	l	729383	727400	729383	727385	1983
GofDak_1024-768_new	19	1	26	<?xml version="1.0"?>\n<Clock xmlns:dt="urn:schemas-microsoft-com:datatypes"><Description dt:dt="string">E-Prime Primary Realtime Clock</Description><StartTime><Timestamp dt:dt="int">0</Timestamp><DateUtc dt:dt="string">2017-07-18T07:06:42Z</DateUtc></StartTime><FrequencyChanges><FrequencyChange><Frequency dt:dt="r8">3328124</Frequency><Timestamp dt:dt="r8">12001541122</Timestamp><Current dt:dt="…	75.025	2139983	2136483	2139983	2136465	1	right	-882714564	07-18-2017	09:06:42	07:06:42	female	70601	52368	-1	52352	71353	70616	-1	70601	341537	332489	-1	332476	8				2	3	6	phaseINVFAce	phaseXPface	13	NM08	732991	732691	732991	732686	l	732686	730718	732686	730705	1968
GofDak_1024-768_new	19	1	26	<?xml version="1.0"?>\n<Clock xmlns:dt="urn:schemas-microsoft-com:datatypes"><Description dt:dt="string">E-Prime Primary Realtime Clock</Description><StartTime><Timestamp dt:dt="int">0</Timestamp><DateUtc dt:dt="string">2017-07-18T07:06:42Z</DateUtc></StartTime><FrequencyChanges><FrequencyChange><Frequency dt:dt="r8">3328124</Frequency><Timestamp dt:dt="r8">12001541122</Timestamp><Current dt:dt="…	75.025	2139983	2136483	2139983	2136465	1	right	-882714564	07-18-2017	09:06:42	07:06:42	female	70601	52368	-1	52352	71353	70616	-1	70601	341537	332489	-1	332476	8				2	3	6	phaseINVFAce	phaseXPface	14	NM03	736537	736237	736537	736222	d	736222	734491	736222	734481	1731
GofDak_1024-768_new	19	1	26	<?xml version="1.0"?>\n<Clock xmlns:dt="urn:schemas-microsoft-com:datatypes"><Description dt:dt="string">E-Prime Primary Realtime Clock</Description><StartTime><Timestamp dt:dt="int">0</Timestamp><DateUtc dt:dt="string">2017-07-18T07:06:42Z</DateUtc></StartTime><FrequencyChanges><FrequencyChange><Frequency dt:dt="r8">3328124</Frequency><Timestamp dt:dt="r8">12001541122</Timestamp><Current dt:dt="…	75.025	2139983	2136483	2139983	2136465	1	right	-882714564	07-18-2017	09:06:42	07:06:42	female	70601	52368	-1	52352	71353	70616	-1	70601	341537	332489	-1	332476	8				2	3	6	phaseINVFAce	phaseXPface	15	NM04	739816	739516	739816	739500	l	739500	737849	739500	737841	1651
GofDak_1024-768_new	19	1	26	<?xml version="1.0"?>\n<Clock xmlns:dt="urn:schemas-microsoft-com:datatypes"><Description dt:dt="string">E-Prime Primary Realtime Clock</Description><StartTime><Timestamp dt:dt="int">0</Timestamp><DateUtc dt:dt="string">2017-07-18T07:06:42Z</DateUtc></StartTime><FrequencyChanges><FrequencyChange><Frequency dt:dt="r8">3328124</Frequency><Timestamp dt:dt="r8">12001541122</Timestamp><Current dt:dt="…	75.025	2139983	2136483	2139983	2136465	1	right	-882714564	07-18-2017	09:06:42	07:06:42	female	70601	52368	-1	52352	71353	70616	-1	70601	341537	332489	-1	332476	8				2	3	6	phaseINVFAce	phaseXPface	16	NF27	743214	742914	743214	742908	d	742908	741022	742908	741009	1886
GofDak_1024-768_new	19	1	26	<?xml version="1.0"?>\n<Clock xmlns:dt="urn:schemas-microsoft-com:datatypes"><Description dt:dt="string">E-Prime Primary Realtime Clock</Description><StartTime><Timestamp dt:dt="int">0</Timestamp><DateUtc dt:dt="string">2017-07-18T07:06:42Z</DateUtc></StartTime><FrequencyChanges><FrequencyChange><Frequency dt:dt="r8">3328124</Frequency><Timestamp dt:dt="r8">12001541122</Timestamp><Current dt:dt="…	75.025	2139983	2136483	2139983	2136465	1	right	-882714564	07-18-2017	09:06:42	07:06:42	female	70601	52368	-1	52352	71353	70616	-1	70601	341537	332489	-1	332476	8				2	3	6	phaseINVFAce	phaseXPface	17	NF109	746587	746287	746587	746272	l	746272	744687	746272	744681	1585
GofDak_1024-768_new	19	1	26	<?xml version="1.0"?>\n<Clock xmlns:dt="urn:schemas-microsoft-com:datatypes"><Description dt:dt="string">E-Prime Primary Realtime Clock</Description><StartTime><Timestamp dt:dt="int">0</Timestamp><DateUtc dt:dt="string">2017-07-18T07:06:42Z</DateUtc></StartTime><FrequencyChanges><FrequencyChange><Frequency dt:dt="r8">3328124</Frequency><Timestamp dt:dt="r8">12001541122</Timestamp><Current dt:dt="…	75.025	2139983	2136483	2139983	2136465	1	right	-882714564	07-18-2017	09:06:42	07:06:42	female	70601	52368	-1	52352	71353	70616	-1	70601	341537	332489	-1	332476	8				2	3	6	phaseINVFAce	phaseXPface	18	NF105	750292	749992	750292	749987	l	749987	748126	749987	748113	1861
GofDak_1024-768_new	19	1	26	<?xml version="1.0"?>\n<Clock xmlns:dt="urn:schemas-microsoft-com:datatypes"><Description dt:dt="string">E-Prime Primary Realtime Clock</Description><StartTime><Timestamp dt:dt="int">0</Timestamp><DateUtc dt:dt="string">2017-07-18T07:06:42Z</DateUtc></StartTime><FrequencyChanges><FrequencyChange><Frequency dt:dt="r8">3328124</Frequency><Timestamp dt:dt="r8">12001541122</Timestamp><Current dt:dt="…	75.025	2139983	2136483	2139983	2136465	1	right	-882714564	07-18-2017	09:06:42	07:06:42	female	70601	52368	-1	52352	71353	70616	-1	70601	341537	332489	-1	332476	8				2	3	6	phaseINVFAce	phaseXPface	19	NF02	753224	752924	753224	752912	d	752912	751338	752912	751329	1574
GofDak_1024-768_new	19	1	26	<?xml version="1.0"?>\n<Clock xmlns:dt="urn:schemas-microsoft-com:datatypes"><Description dt:dt="string">E-Prime Primary Realtime Clock</Description><StartTime><Timestamp dt:dt="int">0</Timestamp><DateUtc dt:dt="string">2017-07-18T07:06:42Z</DateUtc></StartTime><FrequencyChanges><FrequencyChange><Frequency dt:dt="r8">3328124</Frequency><Timestamp dt:dt="r8">12001541122</Timestamp><Current dt:dt="…	75.025	2139983	2136483	2139983	2136465	1	right	-882714564	07-18-2017	09:06:42	07:06:42	female	70601	52368	-1	52352	71353	70616	-1	70601	341537	332489	-1	332476	8				2	3	6	phaseINVFAce	phaseXPface	20	NF105	756543	756243	756543	756233	d	756233	754524	756233	754513	1709
GofDak_1024-768_new	19	1	26	<?xml version="1.0"?>\n<Clock xmlns:dt="urn:schemas-microsoft-com:datatypes"><Description dt:dt="string">E-Prime Primary Realtime Clock</Description><StartTime><Timestamp dt:dt="int">0</Timestamp><DateUtc dt:dt="string">2017-07-18T07:06:42Z</DateUtc></StartTime><FrequencyChanges><FrequencyChange><Frequency dt:dt="r8">3328124</Frequency><Timestamp dt:dt="r8">12001541122</Timestamp><Current dt:dt="…	75.025	2139983	2136483	2139983	2136465	1	right	-882714564	07-18-2017	09:06:42	07:06:42	female	70601	52368	-1	52352	71353	70616	-1	70601	341537	332489	-1	332476	9				2	4	7	phaseINVFAce	phaseXPface	1	NF106	765807	765507	765807	765504	d	765504	763708	765504	763695	1796
GofDak_1024-768_new	19	1	26	<?xml version="1.0"?>\n<Clock xmlns:dt="urn:schemas-microsoft-com:datatypes"><Description dt:dt="string">E-Prime Primary Realtime Clock</Description><StartTime><Timestamp dt:dt="int">0</Timestamp><DateUtc dt:dt="string">2017-07-18T07:06:42Z</DateUtc></StartTime><FrequencyChanges><FrequencyChange><Frequency dt:dt="r8">3328124</Frequency><Timestamp dt:dt="r8">12001541122</Timestamp><Current dt:dt="…	75.025	2139983	2136483	2139983	2136465	1	right	-882714564	07-18-2017	09:06:42	07:06:42	female	70601	52368	-1	52352	71353	70616	-1	70601	341537	332489	-1	332476	9				2	4	7	phaseINVFAce	phaseXPface	2	NM05	769313	769013	769313	769002	d	769002	767040	769002	767025	1962
GofDak_1024-768_new	19	1	26	<?xml version="1.0"?>\n<Clock xmlns:dt="urn:schemas-microsoft-com:datatypes"><Description dt:dt="string">E-Prime Primary Realtime Clock</Description><StartTime><Timestamp dt:dt="int">0</Timestamp><DateUtc dt:dt="string">2017-07-18T07:06:42Z</DateUtc></StartTime><FrequencyChanges><FrequencyChange><Frequency dt:dt="r8">3328124</Frequency><Timestamp dt:dt="r8">12001541122</Timestamp><Current dt:dt="…	75.025	2139983	2136483	2139983	2136465	1	right	-882714564	07-18-2017	09:06:42	07:06:42	female	70601	52368	-1	52352	71353	70616	-1	70601	341537	332489	-1	332476	9				2	4	7	phaseINVFAce	phaseXPface	3	NF09	772605	772305	772605	772302	l	772302	770612	772302	770601	1690
GofDak_1024-768_new	19	1	26	<?xml version="1.0"?>\n<Clock xmlns:dt="urn:schemas-microsoft-com:datatypes"><Description dt:dt="string">E-Prime Primary Realtime Clock</Description><StartTime><Timestamp dt:dt="int">0</Timestamp><DateUtc dt:dt="string">2017-07-18T07:06:42Z</DateUtc></StartTime><FrequencyChanges><FrequencyChange><Frequency dt:dt="r8">3328124</Frequency><Timestamp dt:dt="r8">12001541122</Timestamp><Current dt:dt="…	75.025	2139983	2136483	2139983	2136465	1	right	-882714564	07-18-2017	09:06:42	07:06:42	female	70601	52368	-1	52352	71353	70616	-1	70601	341537	332489	-1	332476	9				2	4	7	phaseINVFAce	phaseXPface	4	NM08	775897	775597	775897	775594	d	775594	773864	775594	773857	1730
GofDak_1024-768_new	19	1	26	<?xml version="1.0"?>\n<Clock xmlns:dt="urn:schemas-microsoft-com:datatypes"><Description dt:dt="string">E-Prime Primary Realtime Clock</Description><StartTime><Timestamp dt:dt="int">0</Timestamp><DateUtc dt:dt="string">2017-07-18T07:06:42Z</DateUtc></StartTime><FrequencyChanges><FrequencyChange><Frequency dt:dt="r8">3328124</Frequency><Timestamp dt:dt="r8">12001541122</Timestamp><Current dt:dt="…	75.025	2139983	2136483	2139983	2136465	1	right	-882714564	07-18-2017	09:06:42	07:06:42	female	70601	52368	-1	52352	71353	70616	-1	70601	341537	332489	-1	332476	9				2	4	7	phaseINVFAce	phaseXPface	5	NF06	779243	778943	779243	778939	d	778939	777223	778939	777217	1716
GofDak_1024-768_new	19	1	26	<?xml version="1.0"?>\n<Clock xmlns:dt="urn:schemas-microsoft-com:datatypes"><Description dt:dt="string">E-Prime Primary Realtime Clock</Description><StartTime><Timestamp dt:dt="int">0</Timestamp><DateUtc dt:dt="string">2017-07-18T07:06:42Z</DateUtc></StartTime><FrequencyChanges><FrequencyChange><Frequency dt:dt="r8">3328124</Frequency><Timestamp dt:dt="r8">12001541122</Timestamp><Current dt:dt="…	75.025	2139983	2136483	2139983	2136465	1	right	-882714564	07-18-2017	09:06:42	07:06:42	female	70601	52368	-1	52352	71353	70616	-1	70601	341537	332489	-1	332476	9				2	4	7	phaseINVFAce	phaseXPface	6	NF02	782761	782461	782761	782450	d	782450	780729	782450	780713	1721
GofDak_1024-768_new	19	1	26	<?xml version="1.0"?>\n<Clock xmlns:dt="urn:schemas-microsoft-com:datatypes"><Description dt:dt="string">E-Prime Primary Realtime Clock</Description><StartTime><Timestamp dt:dt="int">0</Timestamp><DateUtc dt:dt="string">2017-07-18T07:06:42Z</DateUtc></StartTime><FrequencyChanges><FrequencyChange><Frequency dt:dt="r8">3328124</Frequency><Timestamp dt:dt="r8">12001541122</Timestamp><Current dt:dt="…	75.025	2139983	2136483	2139983	2136465	1	right	-882714564	07-18-2017	09:06:42	07:06:42	female	70601	52368	-1	52352	71353	70616	-1	70601	341537	332489	-1	332476	9				2	4	7	phaseINVFAce	phaseXPface	7	NF106	786120	785820	786120	785805	d	785805	784274	785805	784265	1531
GofDak_1024-768_new	19	1	26	<?xml version="1.0"?>\n<Clock xmlns:dt="urn:schemas-microsoft-com:datatypes"><Description dt:dt="string">E-Prime Primary Realtime Clock</Description><StartTime><Timestamp dt:dt="int">0</Timestamp><DateUtc dt:dt="string">2017-07-18T07:06:42Z</DateUtc></StartTime><FrequencyChanges><FrequencyChange><Frequency dt:dt="r8">3328124</Frequency><Timestamp dt:dt="r8">12001541122</Timestamp><Current dt:dt="…	75.025	2139983	2136483	2139983	2136465	1	right	-882714564	07-18-2017	09:06:42	07:06:42	female	70601	52368	-1	52352	71353	70616	-1	70601	341537	332489	-1	332476	9				2	4	7	phaseINVFAce	phaseXPface	8	NM101	789466	789166	789466	789153	l	789153	787367	789153	787353	1786
GofDak_1024-768_new	19	1	26	<?xml version="1.0"?>\n<Clock xmlns:dt="urn:schemas-microsoft-com:datatypes"><Description dt:dt="string">E-Prime Primary Realtime Clock</Description><StartTime><Timestamp dt:dt="int">0</Timestamp><DateUtc dt:dt="string">2017-07-18T07:06:42Z</DateUtc></StartTime><FrequencyChanges><FrequencyChange><Frequency dt:dt="r8">3328124</Frequency><Timestamp dt:dt="r8">12001541122</Timestamp><Current dt:dt="…	75.025	2139983	2136483	2139983	2136465	1	right	-882714564	07-18-2017	09:06:42	07:06:42	female	70601	52368	-1	52352	71353	70616	-1	70601	341537	332489	-1	332476	9				2	4	7	phaseINVFAce	phaseXPface	9	NM03	792878	792578	792878	792564	l	792564	790765	792564	790761	1799
GofDak_1024-768_new	19	1	26	<?xml version="1.0"?>\n<Clock xmlns:dt="urn:schemas-microsoft-com:datatypes"><Description dt:dt="string">E-Prime Primary Realtime Clock</Description><StartTime><Timestamp dt:dt="int">0</Timestamp><DateUtc dt:dt="string">2017-07-18T07:06:42Z</DateUtc></StartTime><FrequencyChanges><FrequencyChange><Frequency dt:dt="r8">3328124</Frequency><Timestamp dt:dt="r8">12001541122</Timestamp><Current dt:dt="…	75.025	2139983	2136483	2139983	2136465	1	right	-882714564	07-18-2017	09:06:42	07:06:42	female	70601	52368	-1	52352	71353	70616	-1	70601	341537	332489	-1	332476	9				2	4	7	phaseINVFAce	phaseXPface	10	NM101	796437	796137	796437	796132	l	796132	794151	796132	794137	1981
GofDak_1024-768_new	19	1	26	<?xml version="1.0"?>\n<Clock xmlns:dt="urn:schemas-microsoft-com:datatypes"><Description dt:dt="string">E-Prime Primary Realtime Clock</Description><StartTime><Timestamp dt:dt="int">0</Timestamp><DateUtc dt:dt="string">2017-07-18T07:06:42Z</DateUtc></StartTime><FrequencyChanges><FrequencyChange><Frequency dt:dt="r8">3328124</Frequency><Timestamp dt:dt="r8">12001541122</Timestamp><Current dt:dt="…	75.025	2139983	2136483	2139983	2136465	1	right	-882714564	07-18-2017	09:06:42	07:06:42	female	70601	52368	-1	52352	71353	70616	-1	70601	341537	332489	-1	332476	9				2	4	7	phaseINVFAce	phaseXPface	11	NM10	800076	799776	800076	799771	d	799771	798216	799771	798201	1555
GofDak_1024-768_new	19	1	26	<?xml version="1.0"?>\n<Clock xmlns:dt="urn:schemas-microsoft-com:datatypes"><Description dt:dt="string">E-Prime Primary Realtime Clock</Description><StartTime><Timestamp dt:dt="int">0</Timestamp><DateUtc dt:dt="string">2017-07-18T07:06:42Z</DateUtc></StartTime><FrequencyChanges><FrequencyChange><Frequency dt:dt="r8">3328124</Frequency><Timestamp dt:dt="r8">12001541122</Timestamp><Current dt:dt="…	75.025	2139983	2136483	2139983	2136465	1	right	-882714564	07-18-2017	09:06:42	07:06:42	female	70601	52368	-1	52352	71353	70616	-1	70601	341537	332489	-1	332476	9				2	4	7	phaseINVFAce	phaseXPface	12	NM101	805581	805281	805581	805265	d	805265	803481	805265	803465	1784
GofDak_1024-768_new	19	1	26	<?xml version="1.0"?>\n<Clock xmlns:dt="urn:schemas-microsoft-com:datatypes"><Description dt:dt="string">E-Prime Primary Realtime Clock</Description><StartTime><Timestamp dt:dt="int">0</Timestamp><DateUtc dt:dt="string">2017-07-18T07:06:42Z</DateUtc></StartTime><FrequencyChanges><FrequencyChange><Frequency dt:dt="r8">3328124</Frequency><Timestamp dt:dt="r8">12001541122</Timestamp><Current dt:dt="…	75.025	2139983	2136483	2139983	2136465	1	right	-882714564	07-18-2017	09:06:42	07:06:42	female	70601	52368	-1	52352	71353	70616	-1	70601	341537	332489	-1	332476	9				2	4	7	phaseINVFAce	phaseXPface	13	NF09	808926	808626	808926	808620	l	808620	807014	808620	807009	1606
GofDak_1024-768_new	19	1	26	<?xml version="1.0"?>\n<Clock xmlns:dt="urn:schemas-microsoft-com:datatypes"><Description dt:dt="string">E-Prime Primary Realtime Clock</Description><StartTime><Timestamp dt:dt="int">0</Timestamp><DateUtc dt:dt="string">2017-07-18T07:06:42Z</DateUtc></StartTime><FrequencyChanges><FrequencyChange><Frequency dt:dt="r8">3328124</Frequency><Timestamp dt:dt="r8">12001541122</Timestamp><Current dt:dt="…	75.025	2139983	2136483	2139983	2136465	1	right	-882714564	07-18-2017	09:06:42	07:06:42	female	70601	52368	-1	52352	71353	70616	-1	70601	341537	332489	-1	332476	9				2	4	7	phaseINVFAce	phaseXPface	14	NM10	814191	813891	814191	813886	d	813886	811945	813886	811929	1941
GofDak_1024-768_new	19	1	26	<?xml version="1.0"?>\n<Clock xmlns:dt="urn:schemas-microsoft-com:datatypes"><Description dt:dt="string">E-Prime Primary Realtime Clock</Description><StartTime><Timestamp dt:dt="int">0</Timestamp><DateUtc dt:dt="string">2017-07-18T07:06:42Z</DateUtc></StartTime><FrequencyChanges><FrequencyChange><Frequency dt:dt="r8">3328124</Frequency><Timestamp dt:dt="r8">12001541122</Timestamp><Current dt:dt="…	75.025	2139983	2136483	2139983	2136465	1	right	-882714564	07-18-2017	09:06:42	07:06:42	female	70601	52368	-1	52352	71353	70616	-1	70601	341537	332489	-1	332476	9				2	4	7	phaseINVFAce	phaseXPface	15	NF105	817510	817210	817510	817202	l	817202	815598	817202	815593	1604
GofDak_1024-768_new	19	1	26	<?xml version="1.0"?>\n<Clock xmlns:dt="urn:schemas-microsoft-com:datatypes"><Description dt:dt="string">E-Prime Primary Realtime Clock</Description><StartTime><Timestamp dt:dt="int">0</Timestamp><DateUtc dt:dt="string">2017-07-18T07:06:42Z</DateUtc></StartTime><FrequencyChanges><FrequencyChange><Frequency dt:dt="r8">3328124</Frequency><Timestamp dt:dt="r8">12001541122</Timestamp><Current dt:dt="…	75.025	2139983	2136483	2139983	2136465	1	right	-882714564	07-18-2017	09:06:42	07:06:42	female	70601	52368	-1	52352	71353	70616	-1	70601	341537	332489	-1	332476	9				2	4	7	phaseINVFAce	phaseXPface	16	NM08	820642	820342	820642	820333	d	820333	818743	820333	818737	1590
GofDak_1024-768_new	19	1	26	<?xml version="1.0"?>\n<Clock xmlns:dt="urn:schemas-microsoft-com:datatypes"><Description dt:dt="string">E-Prime Primary Realtime Clock</Description><StartTime><Timestamp dt:dt="int">0</Timestamp><DateUtc dt:dt="string">2017-07-18T07:06:42Z</DateUtc></StartTime><FrequencyChanges><FrequencyChange><Frequency dt:dt="r8">3328124</Frequency><Timestamp dt:dt="r8">12001541122</Timestamp><Current dt:dt="…	75.025	2139983	2136483	2139983	2136465	1	right	-882714564	07-18-2017	09:06:42	07:06:42	female	70601	52368	-1	52352	71353	70616	-1	70601	341537	332489	-1	332476	9				2	4	7	phaseINVFAce	phaseXPface	17	NF11	824135	823835	824135	823828	d	823828	822128	823828	822113	1700
GofDak_1024-768_new	19	1	26	<?xml version="1.0"?>\n<Clock xmlns:dt="urn:schemas-microsoft-com:datatypes"><Description dt:dt="string">E-Prime Primary Realtime Clock</Description><StartTime><Timestamp dt:dt="int">0</Timestamp><DateUtc dt:dt="string">2017-07-18T07:06:42Z</DateUtc></StartTime><FrequencyChanges><FrequencyChange><Frequency dt:dt="r8">3328124</Frequency><Timestamp dt:dt="r8">12001541122</Timestamp><Current dt:dt="…	75.025	2139983	2136483	2139983	2136465	1	right	-882714564	07-18-2017	09:06:42	07:06:42	female	70601	52368	-1	52352	71353	70616	-1	70601	341537	332489	-1	332476	9				2	4	7	phaseINVFAce	phaseXPface	18	NF109	827720	827420	827720	827416	d	827416	825447	827416	825433	1969
GofDak_1024-768_new	19	1	26	<?xml version="1.0"?>\n<Clock xmlns:dt="urn:schemas-microsoft-com:datatypes"><Description dt:dt="string">E-Prime Primary Realtime Clock</Description><StartTime><Timestamp dt:dt="int">0</Timestamp><DateUtc dt:dt="string">2017-07-18T07:06:42Z</DateUtc></StartTime><FrequencyChanges><FrequencyChange><Frequency dt:dt="r8">3328124</Frequency><Timestamp dt:dt="r8">12001541122</Timestamp><Current dt:dt="…	75.025	2139983	2136483	2139983	2136465	1	right	-882714564	07-18-2017	09:06:42	07:06:42	female	70601	52368	-1	52352	71353	70616	-1	70601	341537	332489	-1	332476	9				2	4	7	phaseINVFAce	phaseXPface	19	NF04	832065	831765	832065	831750	d	831750	830246	831750	830241	1504
GofDak_1024-768_new	19	1	26	<?xml version="1.0"?>\n<Clock xmlns:dt="urn:schemas-microsoft-com:datatypes"><Description dt:dt="string">E-Prime Primary Realtime Clock</Description><StartTime><Timestamp dt:dt="int">0</Timestamp><DateUtc dt:dt="string">2017-07-18T07:06:42Z</DateUtc></StartTime><FrequencyChanges><FrequencyChange><Frequency dt:dt="r8">3328124</Frequency><Timestamp dt:dt="r8">12001541122</Timestamp><Current dt:dt="…	75.025	2139983	2136483	2139983	2136465	1	right	-882714564	07-18-2017	09:06:42	07:06:42	female	70601	52368	-1	52352	71353	70616	-1	70601	341537	332489	-1	332476	9				2	4	7	phaseINVFAce	phaseXPface	20	NM10	836011	835711	836011	835698	l	835698	833751	835698	833737	1947
GofDak_1024-768_new	19	1	26	<?xml version="1.0"?>\n<Clock xmlns:dt="urn:schemas-microsoft-com:datatypes"><Description dt:dt="string">E-Prime Primary Realtime Clock</Description><StartTime><Timestamp dt:dt="int">0</Timestamp><DateUtc dt:dt="string">2017-07-18T07:06:42Z</DateUtc></StartTime><FrequencyChanges><FrequencyChange><Frequency dt:dt="r8">3328124</Frequency><Timestamp dt:dt="r8">12001541122</Timestamp><Current dt:dt="…	75.025	2139983	2136483	2139983	2136465	1	right	-882714564	07-18-2017	09:06:42	07:06:42	female	70601	52368	-1	52352	71353	70616	-1	70601	341537	332489	-1	332476	10				1	4	8	phaseUPFAce	phaseXPface	1	NM13	839236	838936	839236	838927	l	838927	837230	838927	837217	1697
GofDak_1024-768_new	19	1	26	<?xml version="1.0"?>\n<Clock xmlns:dt="urn:schemas-microsoft-com:datatypes"><Description dt:dt="string">E-Prime Primary Realtime Clock</Description><StartTime><Timestamp dt:dt="int">0</Timestamp><DateUtc dt:dt="string">2017-07-18T07:06:42Z</DateUtc></StartTime><FrequencyChanges><FrequencyChange><Frequency dt:dt="r8">3328124</Frequency><Timestamp dt:dt="r8">12001541122</Timestamp><Current dt:dt="…	75.025	2139983	2136483	2139983	2136465	1	right	-882714564	07-18-2017	09:06:42	07:06:42	female	70601	52368	-1	52352	71353	70616	-1	70601	341537	332489	-1	332476	10				1	4	8	phaseUPFAce	phaseXPface	2	NF109	842782	842482	842782	842472	l	842472	840842	842472	840833	1630
GofDak_1024-768_new	19	1	26	<?xml version="1.0"?>\n<Clock xmlns:dt="urn:schemas-microsoft-com:datatypes"><Description dt:dt="string">E-Prime Primary Realtime Clock</Description><StartTime><Timestamp dt:dt="int">0</Timestamp><DateUtc dt:dt="string">2017-07-18T07:06:42Z</DateUtc></StartTime><FrequencyChanges><FrequencyChange><Frequency dt:dt="r8">3328124</Frequency><Timestamp dt:dt="r8">12001541122</Timestamp><Current dt:dt="…	75.025	2139983	2136483	2139983	2136465	1	right	-882714564	07-18-2017	09:06:42	07:06:42	female	70601	52368	-1	52352	71353	70616	-1	70601	341537	332489	-1	332476	10				1	4	8	phaseUPFAce	phaseXPface	3	NM03	846061	845761	846061	845756	d	845756	843761	845756	843745	1995
GofDak_1024-768_new	19	1	26	<?xml version="1.0"?>\n<Clock xmlns:dt="urn:schemas-microsoft-com:datatypes"><Description dt:dt="string">E-Prime Primary Realtime Clock</Description><StartTime><Timestamp dt:dt="int">0</Timestamp><DateUtc dt:dt="string">2017-07-18T07:06:42Z</DateUtc></StartTime><FrequencyChanges><FrequencyChange><Frequency dt:dt="r8">3328124</Frequency><Timestamp dt:dt="r8">12001541122</Timestamp><Current dt:dt="…	75.025	2139983	2136483	2139983	2136465	1	right	-882714564	07-18-2017	09:06:42	07:06:42	female	70601	52368	-1	52352	71353	70616	-1	70601	341537	332489	-1	332476	10				1	4	8	phaseUPFAce	phaseXPface	4	NF04	849220	848920	849220	848916	d	848916	847040	848916	847025	1876
GofDak_1024-768_new	19	1	26	<?xml version="1.0"?>\n<Clock xmlns:dt="urn:schemas-microsoft-com:datatypes"><Description dt:dt="string">E-Prime Primary Realtime Clock</Description><StartTime><Timestamp dt:dt="int">0</Timestamp><DateUtc dt:dt="string">2017-07-18T07:06:42Z</DateUtc></StartTime><FrequencyChanges><FrequencyChange><Frequency dt:dt="r8">3328124</Frequency><Timestamp dt:dt="r8">12001541122</Timestamp><Current dt:dt="…	75.025	2139983	2136483	2139983	2136465	1	right	-882714564	07-18-2017	09:06:42	07:06:42	female	70601	52368	-1	52352	71353	70616	-1	70601	341537	332489	-1	332476	10				1	4	8	phaseUPFAce	phaseXPface	5	NM03	852538	852238	852538	852232	d	852232	850426	852232	850409	1806
GofDak_1024-768_new	19	1	26	<?xml version="1.0"?>\n<Clock xmlns:dt="urn:schemas-microsoft-com:datatypes"><Description dt:dt="string">E-Prime Primary Realtime Clock</Description><StartTime><Timestamp dt:dt="int">0</Timestamp><DateUtc dt:dt="string">2017-07-18T07:06:42Z</DateUtc></StartTime><FrequencyChanges><FrequencyChange><Frequency dt:dt="r8">3328124</Frequency><Timestamp dt:dt="r8">12001541122</Timestamp><Current dt:dt="…	75.025	2139983	2136483	2139983	2136465	1	right	-882714564	07-18-2017	09:06:42	07:06:42	female	70601	52368	-1	52352	71353	70616	-1	70601	341537	332489	-1	332476	10				1	4	8	phaseUPFAce	phaseXPface	6	NF09	855764	855464	855764	855455	d	855455	853705	855455	853689	1750
GofDak_1024-768_new	19	1	26	<?xml version="1.0"?>\n<Clock xmlns:dt="urn:schemas-microsoft-com:datatypes"><Description dt:dt="string">E-Prime Primary Realtime Clock</Description><StartTime><Timestamp dt:dt="int">0</Timestamp><DateUtc dt:dt="string">2017-07-18T07:06:42Z</DateUtc></StartTime><FrequencyChanges><FrequencyChange><Frequency dt:dt="r8">3328124</Frequency><Timestamp dt:dt="r8">12001541122</Timestamp><Current dt:dt="…	75.025	2139983	2136483	2139983	2136465	1	right	-882714564	07-18-2017	09:06:42	07:06:42	female	70601	52368	-1	52352	71353	70616	-1	70601	341537	332489	-1	332476	10				1	4	8	phaseUPFAce	phaseXPface	7	NF01	858856	858556	858856	858549	d	858549	856864	858549	856857	1685
GofDak_1024-768_new	19	1	26	<?xml version="1.0"?>\n<Clock xmlns:dt="urn:schemas-microsoft-com:datatypes"><Description dt:dt="string">E-Prime Primary Realtime Clock</Description><StartTime><Timestamp dt:dt="int">0</Timestamp><DateUtc dt:dt="string">2017-07-18T07:06:42Z</DateUtc></StartTime><FrequencyChanges><FrequencyChange><Frequency dt:dt="r8">3328124</Frequency><Timestamp dt:dt="r8">12001541122</Timestamp><Current dt:dt="…	75.025	2139983	2136483	2139983	2136465	1	right	-882714564	07-18-2017	09:06:42	07:06:42	female	70601	52368	-1	52352	71353	70616	-1	70601	341537	332489	-1	332476	10				1	4	8	phaseUPFAce	phaseXPface	8	NM04	862349	862049	862349	862039	d	862039	860049	862039	860033	1990
GofDak_1024-768_new	19	1	26	<?xml version="1.0"?>\n<Clock xmlns:dt="urn:schemas-microsoft-com:datatypes"><Description dt:dt="string">E-Prime Primary Realtime Clock</Description><StartTime><Timestamp dt:dt="int">0</Timestamp><DateUtc dt:dt="string">2017-07-18T07:06:42Z</DateUtc></StartTime><FrequencyChanges><FrequencyChange><Frequency dt:dt="r8">3328124</Frequency><Timestamp dt:dt="r8">12001541122</Timestamp><Current dt:dt="…	75.025	2139983	2136483	2139983	2136465	1	right	-882714564	07-18-2017	09:06:42	07:06:42	female	70601	52368	-1	52352	71353	70616	-1	70601	341537	332489	-1	332476	10				1	4	8	phaseUPFAce	phaseXPface	9	NF01	866667	866367	866667	866360	l	866360	864634	866360	864617	1726
GofDak_1024-768_new	19	1	26	<?xml version="1.0"?>\n<Clock xmlns:dt="urn:schemas-microsoft-com:datatypes"><Description dt:dt="string">E-Prime Primary Realtime Clock</Description><StartTime><Timestamp dt:dt="int">0</Timestamp><DateUtc dt:dt="string">2017-07-18T07:06:42Z</DateUtc></StartTime><FrequencyChanges><FrequencyChange><Frequency dt:dt="r8">3328124</Frequency><Timestamp dt:dt="r8">12001541122</Timestamp><Current dt:dt="…	75.025	2139983	2136483	2139983	2136465	1	right	-882714564	07-18-2017	09:06:42	07:06:42	female	70601	52368	-1	52352	71353	70616	-1	70601	341537	332489	-1	332476	10				1	4	8	phaseUPFAce	phaseXPface	10	NM101	869879	869579	869879	869576	l	869576	867860	869576	867849	1716
GofDak_1024-768_new	19	1	26	<?xml version="1.0"?>\n<Clock xmlns:dt="urn:schemas-microsoft-com:datatypes"><Description dt:dt="string">E-Prime Primary Realtime Clock</Description><StartTime><Timestamp dt:dt="int">0</Timestamp><DateUtc dt:dt="string">2017-07-18T07:06:42Z</DateUtc></StartTime><FrequencyChanges><FrequencyChange><Frequency dt:dt="r8">3328124</Frequency><Timestamp dt:dt="r8">12001541122</Timestamp><Current dt:dt="…	75.025	2139983	2136483	2139983	2136465	1	right	-882714564	07-18-2017	09:06:42	07:06:42	female	70601	52368	-1	52352	71353	70616	-1	70601	341537	332489	-1	332476	10				1	4	8	phaseUPFAce	phaseXPface	11	NM101	872825	872525	872825	872522	d	872522	870859	872522	870849	1663
GofDak_1024-768_new	19	1	26	<?xml version="1.0"?>\n<Clock xmlns:dt="urn:schemas-microsoft-com:datatypes"><Description dt:dt="string">E-Prime Primary Realtime Clock</Description><StartTime><Timestamp dt:dt="int">0</Timestamp><DateUtc dt:dt="string">2017-07-18T07:06:42Z</DateUtc></StartTime><FrequencyChanges><FrequencyChange><Frequency dt:dt="r8">3328124</Frequency><Timestamp dt:dt="r8">12001541122</Timestamp><Current dt:dt="…	75.025	2139983	2136483	2139983	2136465	1	right	-882714564	07-18-2017	09:06:42	07:06:42	female	70601	52368	-1	52352	71353	70616	-1	70601	341537	332489	-1	332476	10				1	4	8	phaseUPFAce	phaseXPface	12	NM03	876264	875964	876264	875961	l	875961	874031	875961	874025	1930
GofDak_1024-768_new	19	1	26	<?xml version="1.0"?>\n<Clock xmlns:dt="urn:schemas-microsoft-com:datatypes"><Description dt:dt="string">E-Prime Primary Realtime Clock</Description><StartTime><Timestamp dt:dt="int">0</Timestamp><DateUtc dt:dt="string">2017-07-18T07:06:42Z</DateUtc></StartTime><FrequencyChanges><FrequencyChange><Frequency dt:dt="r8">3328124</Frequency><Timestamp dt:dt="r8">12001541122</Timestamp><Current dt:dt="…	75.025	2139983	2136483	2139983	2136465	1	right	-882714564	07-18-2017	09:06:42	07:06:42	female	70601	52368	-1	52352	71353	70616	-1	70601	341537	332489	-1	332476	10				1	4	8	phaseUPFAce	phaseXPface	13	NF106	879236	878936	879236	878933	d	878933	877337	878933	877321	1596
GofDak_1024-768_new	19	1	26	<?xml version="1.0"?>\n<Clock xmlns:dt="urn:schemas-microsoft-com:datatypes"><Description dt:dt="string">E-Prime Primary Realtime Clock</Description><StartTime><Timestamp dt:dt="int">0</Timestamp><DateUtc dt:dt="string">2017-07-18T07:06:42Z</DateUtc></StartTime><FrequencyChanges><FrequencyChange><Frequency dt:dt="r8">3328124</Frequency><Timestamp dt:dt="r8">12001541122</Timestamp><Current dt:dt="…	75.025	2139983	2136483	2139983	2136465	1	right	-882714564	07-18-2017	09:06:42	07:06:42	female	70601	52368	-1	52352	71353	70616	-1	70601	341537	332489	-1	332476	10				1	4	8	phaseUPFAce	phaseXPface	14	NF105	882702	882402	882702	882399	d	882399	880416	882399	880409	1983
GofDak_1024-768_new	19	1	26	<?xml version="1.0"?>\n<Clock xmlns:dt="urn:schemas-microsoft-com:datatypes"><Description dt:dt="string">E-Prime Primary Realtime Clock</Description><StartTime><Timestamp dt:dt="int">0</Timestamp><DateUtc dt:dt="string">2017-07-18T07:06:42Z</DateUtc></StartTime><FrequencyChanges><FrequencyChange><Frequency dt:dt="r8">3328124</Frequency><Timestamp dt:dt="r8">12001541122</Timestamp><Current dt:dt="…	75.025	2139983	2136483	2139983	2136465	1	right	-882714564	07-18-2017	09:06:42	07:06:42	female	70601	52368	-1	52352	71353	70616	-1	70601	341537	332489	-1	332476	10				1	4	8	phaseUPFAce	phaseXPface	15	NM02	886141	885841	886141	885826	d	885826	884081	885826	884065	1745
GofDak_1024-768_new	19	1	26	<?xml version="1.0"?>\n<Clock xmlns:dt="urn:schemas-microsoft-com:datatypes"><Description dt:dt="string">E-Prime Primary Realtime Clock</Description><StartTime><Timestamp dt:dt="int">0</Timestamp><DateUtc dt:dt="string">2017-07-18T07:06:42Z</DateUtc></StartTime><FrequencyChanges><FrequencyChange><Frequency dt:dt="r8">3328124</Frequency><Timestamp dt:dt="r8">12001541122</Timestamp><Current dt:dt="…	75.025	2139983	2136483	2139983	2136465	1	right	-882714564	07-18-2017	09:06:42	07:06:42	female	70601	52368	-1	52352	71353	70616	-1	70601	341537	332489	-1	332476	10				1	4	8	phaseUPFAce	phaseXPface	16	NM13	890593	890293	890593	890283	d	890283	888293	890283	888281	1990
GofDak_1024-768_new	19	1	26	<?xml version="1.0"?>\n<Clock xmlns:dt="urn:schemas-microsoft-com:datatypes"><Description dt:dt="string">E-Prime Primary Realtime Clock</Description><StartTime><Timestamp dt:dt="int">0</Timestamp><DateUtc dt:dt="string">2017-07-18T07:06:42Z</DateUtc></StartTime><FrequencyChanges><FrequencyChange><Frequency dt:dt="r8">3328124</Frequency><Timestamp dt:dt="r8">12001541122</Timestamp><Current dt:dt="…	75.025	2139983	2136483	2139983	2136465	1	right	-882714564	07-18-2017	09:06:42	07:06:42	female	70601	52368	-1	52352	71353	70616	-1	70601	341537	332489	-1	332476	10				1	4	8	phaseUPFAce	phaseXPface	17	NF04	894018	893718	894018	893714	d	893714	891839	893714	891825	1875
GofDak_1024-768_new	19	1	26	<?xml version="1.0"?>\n<Clock xmlns:dt="urn:schemas-microsoft-com:datatypes"><Description dt:dt="string">E-Prime Primary Realtime Clock</Description><StartTime><Timestamp dt:dt="int">0</Timestamp><DateUtc dt:dt="string">2017-07-18T07:06:42Z</DateUtc></StartTime><FrequencyChanges><FrequencyChange><Frequency dt:dt="r8">3328124</Frequency><Timestamp dt:dt="r8">12001541122</Timestamp><Current dt:dt="…	75.025	2139983	2136483	2139983	2136465	1	right	-882714564	07-18-2017	09:06:42	07:06:42	female	70601	52368	-1	52352	71353	70616	-1	70601	341537	332489	-1	332476	10				1	4	8	phaseUPFAce	phaseXPface	18	NF105	897310	897010	897310	896999	l	896999	895038	896999	895025	1961
GofDak_1024-768_new	19	1	26	<?xml version="1.0"?>\n<Clock xmlns:dt="urn:schemas-microsoft-com:datatypes"><Description dt:dt="string">E-Prime Primary Realtime Clock</Description><StartTime><Timestamp dt:dt="int">0</Timestamp><DateUtc dt:dt="string">2017-07-18T07:06:42Z</DateUtc></StartTime><FrequencyChanges><FrequencyChange><Frequency dt:dt="r8">3328124</Frequency><Timestamp dt:dt="r8">12001541122</Timestamp><Current dt:dt="…	75.025	2139983	2136483	2139983	2136465	1	right	-882714564	07-18-2017	09:06:42	07:06:42	female	70601	52368	-1	52352	71353	70616	-1	70601	341537	332489	-1	332476	10				1	4	8	phaseUPFAce	phaseXPface	19	NM02	900163	899863	900163	899854	d	899854	898330	899854	898321	1524
GofDak_1024-768_new	19	1	26	<?xml version="1.0"?>\n<Clock xmlns:dt="urn:schemas-microsoft-com:datatypes"><Description dt:dt="string">E-Prime Primary Realtime Clock</Description><StartTime><Timestamp dt:dt="int">0</Timestamp><DateUtc dt:dt="string">2017-07-18T07:06:42Z</DateUtc></StartTime><FrequencyChanges><FrequencyChange><Frequency dt:dt="r8">3328124</Frequency><Timestamp dt:dt="r8">12001541122</Timestamp><Current dt:dt="…	75.025	2139983	2136483	2139983	2136465	1	right	-882714564	07-18-2017	09:06:42	07:06:42	female	70601	52368	-1	52352	71353	70616	-1	70601	341537	332489	-1	332476	10				1	4	8	phaseUPFAce	phaseXPface	20	NF09	903615	903315	903615	903303	l	903303	901382	903303	901369	1921
GofDak_1024-768_new	19	1	26	<?xml version="1.0"?>\n<Clock xmlns:dt="urn:schemas-microsoft-com:datatypes"><Description dt:dt="string">E-Prime Primary Realtime Clock</Description><StartTime><Timestamp dt:dt="int">0</Timestamp><DateUtc dt:dt="string">2017-07-18T07:06:42Z</DateUtc></StartTime><FrequencyChanges><FrequencyChange><Frequency dt:dt="r8">3328124</Frequency><Timestamp dt:dt="r8">12001541122</Timestamp><Current dt:dt="…	75.025	2139983	2136483	2139983	2136465	1	right	-882714564	07-18-2017	09:06:42	07:06:42	female	70601	52368	-1	52352	71353	70616	-1	70601	341537	332489	-1	332476	11				2	5	9	phaseINVFAce	phaseXPface	1	NF11	906801	906501	906801	906493	d	906493	904728	906493	904713	1765
GofDak_1024-768_new	19	1	26	<?xml version="1.0"?>\n<Clock xmlns:dt="urn:schemas-microsoft-com:datatypes"><Description dt:dt="string">E-Prime Primary Realtime Clock</Description><StartTime><Timestamp dt:dt="int">0</Timestamp><DateUtc dt:dt="string">2017-07-18T07:06:42Z</DateUtc></StartTime><FrequencyChanges><FrequencyChange><Frequency dt:dt="r8">3328124</Frequency><Timestamp dt:dt="r8">12001541122</Timestamp><Current dt:dt="…	75.025	2139983	2136483	2139983	2136465	1	right	-882714564	07-18-2017	09:06:42	07:06:42	female	70601	52368	-1	52352	71353	70616	-1	70601	341537	332489	-1	332476	11				2	5	9	phaseINVFAce	phaseXPface	2	NM04	910533	910233	910533	910228	l	910228	908393	910228	908377	1835
GofDak_1024-768_new	19	1	26	<?xml version="1.0"?>\n<Clock xmlns:dt="urn:schemas-microsoft-com:datatypes"><Description dt:dt="string">E-Prime Primary Realtime Clock</Description><StartTime><Timestamp dt:dt="int">0</Timestamp><DateUtc dt:dt="string">2017-07-18T07:06:42Z</DateUtc></StartTime><FrequencyChanges><FrequencyChange><Frequency dt:dt="r8">3328124</Frequency><Timestamp dt:dt="r8">12001541122</Timestamp><Current dt:dt="…	75.025	2139983	2136483	2139983	2136465	1	right	-882714564	07-18-2017	09:06:42	07:06:42	female	70601	52368	-1	52352	71353	70616	-1	70601	341537	332489	-1	332476	11				2	5	9	phaseINVFAce	phaseXPface	3	NF105	913892	913592	913892	913583	l	913583	912032	913583	912017	1551
GofDak_1024-768_new	19	1	26	<?xml version="1.0"?>\n<Clock xmlns:dt="urn:schemas-microsoft-com:datatypes"><Description dt:dt="string">E-Prime Primary Realtime Clock</Description><StartTime><Timestamp dt:dt="int">0</Timestamp><DateUtc dt:dt="string">2017-07-18T07:06:42Z</DateUtc></StartTime><FrequencyChanges><FrequencyChange><Frequency dt:dt="r8">3328124</Frequency><Timestamp dt:dt="r8">12001541122</Timestamp><Current dt:dt="…	75.025	2139983	2136483	2139983	2136465	1	right	-882714564	07-18-2017	09:06:42	07:06:42	female	70601	52368	-1	52352	71353	70616	-1	70601	341537	332489	-1	332476	11				2	5	9	phaseINVFAce	phaseXPface	4	NF27	917264	916964	917264	916954	l	916954	915191	916954	915185	1763
GofDak_1024-768_new	19	1	26	<?xml version="1.0"?>\n<Clock xmlns:dt="urn:schemas-microsoft-com:datatypes"><Description dt:dt="string">E-Prime Primary Realtime Clock</Description><StartTime><Timestamp dt:dt="int">0</Timestamp><DateUtc dt:dt="string">2017-07-18T07:06:42Z</DateUtc></StartTime><FrequencyChanges><FrequencyChange><Frequency dt:dt="r8">3328124</Frequency><Timestamp dt:dt="r8">12001541122</Timestamp><Current dt:dt="…	75.025	2139983	2136483	2139983	2136465	1	right	-882714564	07-18-2017	09:06:42	07:06:42	female	70601	52368	-1	52352	71353	70616	-1	70601	341537	332489	-1	332476	11				2	5	9	phaseINVFAce	phaseXPface	5	NM09	920769	920469	920769	920461	d	920461	918470	920461	918465	1991
GofDak_1024-768_new	19	1	26	<?xml version="1.0"?>\n<Clock xmlns:dt="urn:schemas-microsoft-com:datatypes"><Description dt:dt="string">E-Prime Primary Realtime Clock</Description><StartTime><Timestamp dt:dt="int">0</Timestamp><DateUtc dt:dt="string">2017-07-18T07:06:42Z</DateUtc></StartTime><FrequencyChanges><FrequencyChange><Frequency dt:dt="r8">3328124</Frequency><Timestamp dt:dt="r8">12001541122</Timestamp><Current dt:dt="…	75.025	2139983	2136483	2139983	2136465	1	right	-882714564	07-18-2017	09:06:42	07:06:42	female	70601	52368	-1	52352	71353	70616	-1	70601	341537	332489	-1	332476	11				2	5	9	phaseINVFAce	phaseXPface	6	NF27	923928	923628	923928	923624	l	923624	922042	923624	922025	1582
GofDak_1024-768_new	19	1	26	<?xml version="1.0"?>\n<Clock xmlns:dt="urn:schemas-microsoft-com:datatypes"><Description dt:dt="string">E-Prime Primary Realtime Clock</Description><StartTime><Timestamp dt:dt="int">0</Timestamp><DateUtc dt:dt="string">2017-07-18T07:06:42Z</DateUtc></StartTime><FrequencyChanges><FrequencyChange><Frequency dt:dt="r8">3328124</Frequency><Timestamp dt:dt="r8">12001541122</Timestamp><Current dt:dt="…	75.025	2139983	2136483	2139983	2136465	1	right	-882714564	07-18-2017	09:06:42	07:06:42	female	70601	52368	-1	52352	71353	70616	-1	70601	341537	332489	-1	332476	11				2	5	9	phaseINVFAce	phaseXPface	7	NF06	928660	928360	928660	928345	d	928345	926494	928345	926489	1851
GofDak_1024-768_new	19	1	26	<?xml version="1.0"?>\n<Clock xmlns:dt="urn:schemas-microsoft-com:datatypes"><Description dt:dt="string">E-Prime Primary Realtime Clock</Description><StartTime><Timestamp dt:dt="int">0</Timestamp><DateUtc dt:dt="string">2017-07-18T07:06:42Z</DateUtc></StartTime><FrequencyChanges><FrequencyChange><Frequency dt:dt="r8">3328124</Frequency><Timestamp dt:dt="r8">12001541122</Timestamp><Current dt:dt="…	75.025	2139983	2136483	2139983	2136465	1	right	-882714564	07-18-2017	09:06:42	07:06:42	female	70601	52368	-1	52352	71353	70616	-1	70601	341537	332489	-1	332476	11				2	5	9	phaseINVFAce	phaseXPface	8	NM08	932086	931786	932086	931774	l	931774	930186	931774	930169	1588
GofDak_1024-768_new	19	1	26	<?xml version="1.0"?>\n<Clock xmlns:dt="urn:schemas-microsoft-com:datatypes"><Description dt:dt="string">E-Prime Primary Realtime Clock</Description><StartTime><Timestamp dt:dt="int">0</Timestamp><DateUtc dt:dt="string">2017-07-18T07:06:42Z</DateUtc></StartTime><FrequencyChanges><FrequencyChange><Frequency dt:dt="r8">3328124</Frequency><Timestamp dt:dt="r8">12001541122</Timestamp><Current dt:dt="…	75.025	2139983	2136483	2139983	2136465	1	right	-882714564	07-18-2017	09:06:42	07:06:42	female	70601	52368	-1	52352	71353	70616	-1	70601	341537	332489	-1	332476	11				2	5	9	phaseINVFAce	phaseXPface	9	NF27	934925	934625	934925	934620	d	934620	933119	934620	933113	1501
GofDak_1024-768_new	19	1	26	<?xml version="1.0"?>\n<Clock xmlns:dt="urn:schemas-microsoft-com:datatypes"><Description dt:dt="string">E-Prime Primary Realtime Clock</Description><StartTime><Timestamp dt:dt="int">0</Timestamp><DateUtc dt:dt="string">2017-07-18T07:06:42Z</DateUtc></StartTime><FrequencyChanges><FrequencyChange><Frequency dt:dt="r8">3328124</Frequency><Timestamp dt:dt="r8">12001541122</Timestamp><Current dt:dt="…	75.025	2139983	2136483	2139983	2136465	1	right	-882714564	07-18-2017	09:06:42	07:06:42	female	70601	52368	-1	52352	71353	70616	-1	70601	341537	332489	-1	332476	11				2	5	9	phaseINVFAce	phaseXPface	10	NM05	940416	940116	940416	940111	d	940111	938463	940111	938451	1648
GofDak_1024-768_new	19	1	26	<?xml version="1.0"?>\n<Clock xmlns:dt="urn:schemas-microsoft-com:datatypes"><Description dt:dt="string">E-Prime Primary Realtime Clock</Description><StartTime><Timestamp dt:dt="int">0</Timestamp><DateUtc dt:dt="string">2017-07-18T07:06:42Z</DateUtc></StartTime><FrequencyChanges><FrequencyChange><Frequency dt:dt="r8">3328124</Frequency><Timestamp dt:dt="r8">12001541122</Timestamp><Current dt:dt="…	75.025	2139983	2136483	2139983	2136465	1	right	-882714564	07-18-2017	09:06:42	07:06:42	female	70601	52368	-1	52352	71353	70616	-1	70601	341537	332489	-1	332476	11				2	5	9	phaseINVFAce	phaseXPface	11	NM05	945908	945608	945908	945603	d	945603	943955	945603	943943	1648
GofDak_1024-768_new	19	1	26	<?xml version="1.0"?>\n<Clock xmlns:dt="urn:schemas-microsoft-com:datatypes"><Description dt:dt="string">E-Prime Primary Realtime Clock</Description><StartTime><Timestamp dt:dt="int">0</Timestamp><DateUtc dt:dt="string">2017-07-18T07:06:42Z</DateUtc></StartTime><FrequencyChanges><FrequencyChange><Frequency dt:dt="r8">3328124</Frequency><Timestamp dt:dt="r8">12001541122</Timestamp><Current dt:dt="…	75.025	2139983	2136483	2139983	2136465	1	right	-882714564	07-18-2017	09:06:42	07:06:42	female	70601	52368	-1	52352	71353	70616	-1	70601	341537	332489	-1	332476	11				2	5	9	phaseINVFAce	phaseXPface	12	NM03	949133	948833	949133	948828	l	948828	947021	948828	947009	1807
GofDak_1024-768_new	19	1	26	<?xml version="1.0"?>\n<Clock xmlns:dt="urn:schemas-microsoft-com:datatypes"><Description dt:dt="string">E-Prime Primary Realtime Clock</Description><StartTime><Timestamp dt:dt="int">0</Timestamp><DateUtc dt:dt="string">2017-07-18T07:06:42Z</DateUtc></StartTime><FrequencyChanges><FrequencyChange><Frequency dt:dt="r8">3328124</Frequency><Timestamp dt:dt="r8">12001541122</Timestamp><Current dt:dt="…	75.025	2139983	2136483	2139983	2136465	1	right	-882714564	07-18-2017	09:06:42	07:06:42	female	70601	52368	-1	52352	71353	70616	-1	70601	341537	332489	-1	332476	11				2	5	9	phaseINVFAce	phaseXPface	13	NF11	953612	953312	953612	953298	l	953298	951499	953298	951489	1799
GofDak_1024-768_new	19	1	26	<?xml version="1.0"?>\n<Clock xmlns:dt="urn:schemas-microsoft-com:datatypes"><Description dt:dt="string">E-Prime Primary Realtime Clock</Description><StartTime><Timestamp dt:dt="int">0</Timestamp><DateUtc dt:dt="string">2017-07-18T07:06:42Z</DateUtc></StartTime><FrequencyChanges><FrequencyChange><Frequency dt:dt="r8">3328124</Frequency><Timestamp dt:dt="r8">12001541122</Timestamp><Current dt:dt="…	75.025	2139983	2136483	2139983	2136465	1	right	-882714564	07-18-2017	09:06:42	07:06:42	female	70601	52368	-1	52352	71353	70616	-1	70601	341537	332489	-1	332476	11				2	5	9	phaseINVFAce	phaseXPface	14	NM02	956704	956404	956704	956397	d	956397	954711	956397	954697	1686
GofDak_1024-768_new	19	1	26	<?xml version="1.0"?>\n<Clock xmlns:dt="urn:schemas-microsoft-com:datatypes"><Description dt:dt="string">E-Prime Primary Realtime Clock</Description><StartTime><Timestamp dt:dt="int">0</Timestamp><DateUtc dt:dt="string">2017-07-18T07:06:42Z</DateUtc></StartTime><FrequencyChanges><FrequencyChange><Frequency dt:dt="r8">3328124</Frequency><Timestamp dt:dt="r8">12001541122</Timestamp><Current dt:dt="…	75.025	2139983	2136483	2139983	2136465	1	right	-882714564	07-18-2017	09:06:42	07:06:42	female	70601	52368	-1	52352	71353	70616	-1	70601	341537	332489	-1	332476	11				2	5	9	phaseINVFAce	phaseXPface	15	NF11	960063	959763	960063	959750	d	959750	957950	959750	957937	1800
GofDak_1024-768_new	19	1	26	<?xml version="1.0"?>\n<Clock xmlns:dt="urn:schemas-microsoft-com:datatypes"><Description dt:dt="string">E-Prime Primary Realtime Clock</Description><StartTime><Timestamp dt:dt="int">0</Timestamp><DateUtc dt:dt="string">2017-07-18T07:06:42Z</DateUtc></StartTime><FrequencyChanges><FrequencyChange><Frequency dt:dt="r8">3328124</Frequency><Timestamp dt:dt="r8">12001541122</Timestamp><Current dt:dt="…	75.025	2139983	2136483	2139983	2136465	1	right	-882714564	07-18-2017	09:06:42	07:06:42	female	70601	52368	-1	52352	71353	70616	-1	70601	341537	332489	-1	332476	11				2	5	9	phaseINVFAce	phaseXPface	16	NF09	963062	962762	963062	962752	d	962752	961190	962752	961185	1562
GofDak_1024-768_new	19	1	26	<?xml version="1.0"?>\n<Clock xmlns:dt="urn:schemas-microsoft-com:datatypes"><Description dt:dt="string">E-Prime Primary Realtime Clock</Description><StartTime><Timestamp dt:dt="int">0</Timestamp><DateUtc dt:dt="string">2017-07-18T07:06:42Z</DateUtc></StartTime><FrequencyChanges><FrequencyChange><Frequency dt:dt="r8">3328124</Frequency><Timestamp dt:dt="r8">12001541122</Timestamp><Current dt:dt="…	75.025	2139983	2136483	2139983	2136465	1	right	-882714564	07-18-2017	09:06:42	07:06:42	female	70601	52368	-1	52352	71353	70616	-1	70601	341537	332489	-1	332476	11				2	5	9	phaseINVFAce	phaseXPface	17	NM101	966954	966654	966954	966639	d	966639	965055	966639	965049	1584
GofDak_1024-768_new	19	1	26	<?xml version="1.0"?>\n<Clock xmlns:dt="urn:schemas-microsoft-com:datatypes"><Description dt:dt="string">E-Prime Primary Realtime Clock</Description><StartTime><Timestamp dt:dt="int">0</Timestamp><DateUtc dt:dt="string">2017-07-18T07:06:42Z</DateUtc></StartTime><FrequencyChanges><FrequencyChange><Frequency dt:dt="r8">3328124</Frequency><Timestamp dt:dt="r8">12001541122</Timestamp><Current dt:dt="…	75.025	2139983	2136483	2139983	2136465	1	right	-882714564	07-18-2017	09:06:42	07:06:42	female	70601	52368	-1	52352	71353	70616	-1	70601	341537	332489	-1	332476	11				2	5	9	phaseINVFAce	phaseXPface	18	NF09	970460	970160	970460	970153	d	970153	968640	970153	968625	1513
GofDak_1024-768_new	19	1	26	<?xml version="1.0"?>\n<Clock xmlns:dt="urn:schemas-microsoft-com:datatypes"><Description dt:dt="string">E-Prime Primary Realtime Clock</Description><StartTime><Timestamp dt:dt="int">0</Timestamp><DateUtc dt:dt="string">2017-07-18T07:06:42Z</DateUtc></StartTime><FrequencyChanges><FrequencyChange><Frequency dt:dt="r8">3328124</Frequency><Timestamp dt:dt="r8">12001541122</Timestamp><Current dt:dt="…	75.025	2139983	2136483	2139983	2136465	1	right	-882714564	07-18-2017	09:06:42	07:06:42	female	70601	52368	-1	52352	71353	70616	-1	70601	341537	332489	-1	332476	11				2	5	9	phaseINVFAce	phaseXPface	19	NM02	973659	973359	973659	973343	l	973343	971479	973343	971465	1864
GofDak_1024-768_new	19	1	26	<?xml version="1.0"?>\n<Clock xmlns:dt="urn:schemas-microsoft-com:datatypes"><Description dt:dt="string">E-Prime Primary Realtime Clock</Description><StartTime><Timestamp dt:dt="int">0</Timestamp><DateUtc dt:dt="string">2017-07-18T07:06:42Z</DateUtc></StartTime><FrequencyChanges><FrequencyChange><Frequency dt:dt="r8">3328124</Frequency><Timestamp dt:dt="r8">12001541122</Timestamp><Current dt:dt="…	75.025	2139983	2136483	2139983	2136465	1	right	-882714564	07-18-2017	09:06:42	07:06:42	female	70601	52368	-1	52352	71353	70616	-1	70601	341537	332489	-1	332476	11				2	5	9	phaseINVFAce	phaseXPface	20	NF01	976951	976651	976951	976639	l	976639	974758	976639	974753	1881
GofDak_1024-768_new	19	1	26	<?xml version="1.0"?>\n<Clock xmlns:dt="urn:schemas-microsoft-com:datatypes"><Description dt:dt="string">E-Prime Primary Realtime Clock</Description><StartTime><Timestamp dt:dt="int">0</Timestamp><DateUtc dt:dt="string">2017-07-18T07:06:42Z</DateUtc></StartTime><FrequencyChanges><FrequencyChange><Frequency dt:dt="r8">3328124</Frequency><Timestamp dt:dt="r8">12001541122</Timestamp><Current dt:dt="…	75.025	2139983	2136483	2139983	2136465	1	right	-882714564	07-18-2017	09:06:42	07:06:42	female	70601	52368	-1	52352	71353	70616	-1	70601	341537	332489	-1	332476	12				1	5	10	phaseUPFAce	phaseXPface	1	NM10	1094286	1093986	1094286	1093981	l	1093981	1092066	1093981	1092053	1915
GofDak_1024-768_new	19	1	26	<?xml version="1.0"?>\n<Clock xmlns:dt="urn:schemas-microsoft-com:datatypes"><Description dt:dt="string">E-Prime Primary Realtime Clock</Description><StartTime><Timestamp dt:dt="int">0</Timestamp><DateUtc dt:dt="string">2017-07-18T07:06:42Z</DateUtc></StartTime><FrequencyChanges><FrequencyChange><Frequency dt:dt="r8">3328124</Frequency><Timestamp dt:dt="r8">12001541122</Timestamp><Current dt:dt="…	75.025	2139983	2136483	2139983	2136465	1	right	-882714564	07-18-2017	09:06:42	07:06:42	female	70601	52368	-1	52352	71353	70616	-1	70601	341537	332489	-1	332476	12				1	5	10	phaseUPFAce	phaseXPface	2	NM05	1098671	1098371	1098671	1098358	l	1098358	1096465	1098358	1096449	1893
GofDak_1024-768_new	19	1	26	<?xml version="1.0"?>\n<Clock xmlns:dt="urn:schemas-microsoft-com:datatypes"><Description dt:dt="string">E-Prime Primary Realtime Clock</Description><StartTime><Timestamp dt:dt="int">0</Timestamp><DateUtc dt:dt="string">2017-07-18T07:06:42Z</DateUtc></StartTime><FrequencyChanges><FrequencyChange><Frequency dt:dt="r8">3328124</Frequency><Timestamp dt:dt="r8">12001541122</Timestamp><Current dt:dt="…	75.025	2139983	2136483	2139983	2136465	1	right	-882714564	07-18-2017	09:06:42	07:06:42	female	70601	52368	-1	52352	71353	70616	-1	70601	341537	332489	-1	332476	12				1	5	10	phaseUPFAce	phaseXPface	3	NF11	1101590	1101290	1101590	1101283	l	1101283	1099730	1101283	1099721	1553
GofDak_1024-768_new	19	1	26	<?xml version="1.0"?>\n<Clock xmlns:dt="urn:schemas-microsoft-com:datatypes"><Description dt:dt="string">E-Prime Primary Realtime Clock</Description><StartTime><Timestamp dt:dt="int">0</Timestamp><DateUtc dt:dt="string">2017-07-18T07:06:42Z</DateUtc></StartTime><FrequencyChanges><FrequencyChange><Frequency dt:dt="r8">3328124</Frequency><Timestamp dt:dt="r8">12001541122</Timestamp><Current dt:dt="…	75.025	2139983	2136483	2139983	2136465	1	right	-882714564	07-18-2017	09:06:42	07:06:42	female	70601	52368	-1	52352	71353	70616	-1	70601	341537	332489	-1	332476	12				1	5	10	phaseUPFAce	phaseXPface	4	NF11	1104642	1104342	1104642	1104335	d	1104335	1102689	1104335	1102673	1646
GofDak_1024-768_new	19	1	26	<?xml version="1.0"?>\n<Clock xmlns:dt="urn:schemas-microsoft-com:datatypes"><Description dt:dt="string">E-Prime Primary Realtime Clock</Description><StartTime><Timestamp dt:dt="int">0</Timestamp><DateUtc dt:dt="string">2017-07-18T07:06:42Z</DateUtc></StartTime><FrequencyChanges><FrequencyChange><Frequency dt:dt="r8">3328124</Frequency><Timestamp dt:dt="r8">12001541122</Timestamp><Current dt:dt="…	75.025	2139983	2136483	2139983	2136465	1	right	-882714564	07-18-2017	09:06:42	07:06:42	female	70601	52368	-1	52352	71353	70616	-1	70601	341537	332489	-1	332476	12				1	5	10	phaseUPFAce	phaseXPface	5	NM101	1107708	1107408	1107708	1107401	d	1107401	1105835	1107401	1105825	1566
GofDak_1024-768_new	19	1	26	<?xml version="1.0"?>\n<Clock xmlns:dt="urn:schemas-microsoft-com:datatypes"><Description dt:dt="string">E-Prime Primary Realtime Clock</Description><StartTime><Timestamp dt:dt="int">0</Timestamp><DateUtc dt:dt="string">2017-07-18T07:06:42Z</DateUtc></StartTime><FrequencyChanges><FrequencyChange><Frequency dt:dt="r8">3328124</Frequency><Timestamp dt:dt="r8">12001541122</Timestamp><Current dt:dt="…	75.025	2139983	2136483	2139983	2136465	1	right	-882714564	07-18-2017	09:06:42	07:06:42	female	70601	52368	-1	52352	71353	70616	-1	70601	341537	332489	-1	332476	12				1	5	10	phaseUPFAce	phaseXPface	6	NF11	1110880	1110580	1110880	1110571	d	1110571	1108901	1110571	1108889	1670
GofDak_1024-768_new	19	1	26	<?xml version="1.0"?>\n<Clock xmlns:dt="urn:schemas-microsoft-com:datatypes"><Description dt:dt="string">E-Prime Primary Realtime Clock</Description><StartTime><Timestamp dt:dt="int">0</Timestamp><DateUtc dt:dt="string">2017-07-18T07:06:42Z</DateUtc></StartTime><FrequencyChanges><FrequencyChange><Frequency dt:dt="r8">3328124</Frequency><Timestamp dt:dt="r8">12001541122</Timestamp><Current dt:dt="…	75.025	2139983	2136483	2139983	2136465	1	right	-882714564	07-18-2017	09:06:42	07:06:42	female	70601	52368	-1	52352	71353	70616	-1	70601	341537	332489	-1	332476	12				1	5	10	phaseUPFAce	phaseXPface	7	NF105	1114226	1113926	1114226	1113914	d	1113914	1112073	1113914	1112065	1841
GofDak_1024-768_new	19	1	26	<?xml version="1.0"?>\n<Clock xmlns:dt="urn:schemas-microsoft-com:datatypes"><Description dt:dt="string">E-Prime Primary Realtime Clock</Description><StartTime><Timestamp dt:dt="int">0</Timestamp><DateUtc dt:dt="string">2017-07-18T07:06:42Z</DateUtc></StartTime><FrequencyChanges><FrequencyChange><Frequency dt:dt="r8">3328124</Frequency><Timestamp dt:dt="r8">12001541122</Timestamp><Current dt:dt="…	75.025	2139983	2136483	2139983	2136465	1	right	-882714564	07-18-2017	09:06:42	07:06:42	female	70601	52368	-1	52352	71353	70616	-1	70601	341537	332489	-1	332476	12				1	5	10	phaseUPFAce	phaseXPface	8	NM09	1117278	1116978	1117278	1116965	l	1116965	1115392	1116965	1115385	1573
GofDak_1024-768_new	19	1	26	<?xml version="1.0"?>\n<Clock xmlns:dt="urn:schemas-microsoft-com:datatypes"><Description dt:dt="string">E-Prime Primary Realtime Clock</Description><StartTime><Timestamp dt:dt="int">0</Timestamp><DateUtc dt:dt="string">2017-07-18T07:06:42Z</DateUtc></StartTime><FrequencyChanges><FrequencyChange><Frequency dt:dt="r8">3328124</Frequency><Timestamp dt:dt="r8">12001541122</Timestamp><Current dt:dt="…	75.025	2139983	2136483	2139983	2136465	1	right	-882714564	07-18-2017	09:06:42	07:06:42	female	70601	52368	-1	52352	71353	70616	-1	70601	341537	332489	-1	332476	12				1	5	10	phaseUPFAce	phaseXPface	9	NF06	1120637	1120337	1120637	1120332	d	1120332	1118351	1120332	1118337	1981
GofDak_1024-768_new	19	1	26	<?xml version="1.0"?>\n<Clock xmlns:dt="urn:schemas-microsoft-com:datatypes"><Description dt:dt="string">E-Prime Primary Realtime Clock</Description><StartTime><Timestamp dt:dt="int">0</Timestamp><DateUtc dt:dt="string">2017-07-18T07:06:42Z</DateUtc></StartTime><FrequencyChanges><FrequencyChange><Frequency dt:dt="r8">3328124</Frequency><Timestamp dt:dt="r8">12001541122</Timestamp><Current dt:dt="…	75.025	2139983	2136483	2139983	2136465	1	right	-882714564	07-18-2017	09:06:42	07:06:42	female	70601	52368	-1	52352	71353	70616	-1	70601	341537	332489	-1	332476	12				1	5	10	phaseUPFAce	phaseXPface	10	NF109	1123943	1123643	1123943	1123634	d	1123634	1121870	1123634	1121865	1764
GofDak_1024-768_new	19	1	26	<?xml version="1.0"?>\n<Clock xmlns:dt="urn:schemas-microsoft-com:datatypes"><Description dt:dt="string">E-Prime Primary Realtime Clock</Description><StartTime><Timestamp dt:dt="int">0</Timestamp><DateUtc dt:dt="string">2017-07-18T07:06:42Z</DateUtc></StartTime><FrequencyChanges><FrequencyChange><Frequency dt:dt="r8">3328124</Frequency><Timestamp dt:dt="r8">12001541122</Timestamp><Current dt:dt="…	75.025	2139983	2136483	2139983	2136465	1	right	-882714564	07-18-2017	09:06:42	07:06:42	female	70601	52368	-1	52352	71353	70616	-1	70601	341537	332489	-1	332476	12				1	5	10	phaseUPFAce	phaseXPface	11	NM101	1126902	1126602	1126902	1126597	l	1126597	1125095	1126597	1125089	1502
GofDak_1024-768_new	19	1	26	<?xml version="1.0"?>\n<Clock xmlns:dt="urn:schemas-microsoft-com:datatypes"><Description dt:dt="string">E-Prime Primary Realtime Clock</Description><StartTime><Timestamp dt:dt="int">0</Timestamp><DateUtc dt:dt="string">2017-07-18T07:06:42Z</DateUtc></StartTime><FrequencyChanges><FrequencyChange><Frequency dt:dt="r8">3328124</Frequency><Timestamp dt:dt="r8">12001541122</Timestamp><Current dt:dt="…	75.025	2139983	2136483	2139983	2136465	1	right	-882714564	07-18-2017	09:06:42	07:06:42	female	70601	52368	-1	52352	71353	70616	-1	70601	341537	332489	-1	332476	12				1	5	10	phaseUPFAce	phaseXPface	12	NM03	1130087	1129787	1130087	1129777	d	1129777	1128081	1129777	1128065	1696
GofDak_1024-768_new	19	1	26	<?xml version="1.0"?>\n<Clock xmlns:dt="urn:schemas-microsoft-com:datatypes"><Description dt:dt="string">E-Prime Primary Realtime Clock</Description><StartTime><Timestamp dt:dt="int">0</Timestamp><DateUtc dt:dt="string">2017-07-18T07:06:42Z</DateUtc></StartTime><FrequencyChanges><FrequencyChange><Frequency dt:dt="r8">3328124</Frequency><Timestamp dt:dt="r8">12001541122</Timestamp><Current dt:dt="…	75.025	2139983	2136483	2139983	2136465	1	right	-882714564	07-18-2017	09:06:42	07:06:42	female	70601	52368	-1	52352	71353	70616	-1	70601	341537	332489	-1	332476	12				1	5	10	phaseUPFAce	phaseXPface	13	NF06	1133979	1133679	1133979	1133675	d	1133675	1131680	1133675	1131673	1995
GofDak_1024-768_new	19	1	26	<?xml version="1.0"?>\n<Clock xmlns:dt="urn:schemas-microsoft-com:datatypes"><Description dt:dt="string">E-Prime Primary Realtime Clock</Description><StartTime><Timestamp dt:dt="int">0</Timestamp><DateUtc dt:dt="string">2017-07-18T07:06:42Z</DateUtc></StartTime><FrequencyChanges><FrequencyChange><Frequency dt:dt="r8">3328124</Frequency><Timestamp dt:dt="r8">12001541122</Timestamp><Current dt:dt="…	75.025	2139983	2136483	2139983	2136465	1	right	-882714564	07-18-2017	09:06:42	07:06:42	female	70601	52368	-1	52352	71353	70616	-1	70601	341537	332489	-1	332476	12				1	5	10	phaseUPFAce	phaseXPface	14	NM101	1137058	1136758	1137058	1136751	l	1136751	1135012	1136751	1135001	1739
GofDak_1024-768_new	19	1	26	<?xml version="1.0"?>\n<Clock xmlns:dt="urn:schemas-microsoft-com:datatypes"><Description dt:dt="string">E-Prime Primary Realtime Clock</Description><StartTime><Timestamp dt:dt="int">0</Timestamp><DateUtc dt:dt="string">2017-07-18T07:06:42Z</DateUtc></StartTime><FrequencyChanges><FrequencyChange><Frequency dt:dt="r8">3328124</Frequency><Timestamp dt:dt="r8">12001541122</Timestamp><Current dt:dt="…	75.025	2139983	2136483	2139983	2136465	1	right	-882714564	07-18-2017	09:06:42	07:06:42	female	70601	52368	-1	52352	71353	70616	-1	70601	341537	332489	-1	332476	12				1	5	10	phaseUPFAce	phaseXPface	15	NM02	1140151	1139851	1140151	1139837	d	1139837	1138291	1139837	1138281	1546
GofDak_1024-768_new	19	1	26	<?xml version="1.0"?>\n<Clock xmlns:dt="urn:schemas-microsoft-com:datatypes"><Description dt:dt="string">E-Prime Primary Realtime Clock</Description><StartTime><Timestamp dt:dt="int">0</Timestamp><DateUtc dt:dt="string">2017-07-18T07:06:42Z</DateUtc></StartTime><FrequencyChanges><FrequencyChange><Frequency dt:dt="r8">3328124</Frequency><Timestamp dt:dt="r8">12001541122</Timestamp><Current dt:dt="…	75.025	2139983	2136483	2139983	2136465	1	right	-882714564	07-18-2017	09:06:42	07:06:42	female	70601	52368	-1	52352	71353	70616	-1	70601	341537	332489	-1	332476	12				1	5	10	phaseUPFAce	phaseXPface	16	NM05	1143243	1142943	1143243	1142940	d	1142940	1141317	1142940	1141305	1623
GofDak_1024-768_new	19	1	26	<?xml version="1.0"?>\n<Clock xmlns:dt="urn:schemas-microsoft-com:datatypes"><Description dt:dt="string">E-Prime Primary Realtime Clock</Description><StartTime><Timestamp dt:dt="int">0</Timestamp><DateUtc dt:dt="string">2017-07-18T07:06:42Z</DateUtc></StartTime><FrequencyChanges><FrequencyChange><Frequency dt:dt="r8">3328124</Frequency><Timestamp dt:dt="r8">12001541122</Timestamp><Current dt:dt="…	75.025	2139983	2136483	2139983	2136465	1	right	-882714564	07-18-2017	09:06:42	07:06:42	female	70601	52368	-1	52352	71353	70616	-1	70601	341537	332489	-1	332476	12				1	5	10	phaseUPFAce	phaseXPface	17	NF09	1146588	1146288	1146588	1146278	l	1146278	1144462	1146278	1144457	1816
GofDak_1024-768_new	19	1	26	<?xml version="1.0"?>\n<Clock xmlns:dt="urn:schemas-microsoft-com:datatypes"><Description dt:dt="string">E-Prime Primary Realtime Clock</Description><StartTime><Timestamp dt:dt="int">0</Timestamp><DateUtc dt:dt="string">2017-07-18T07:06:42Z</DateUtc></StartTime><FrequencyChanges><FrequencyChange><Frequency dt:dt="r8">3328124</Frequency><Timestamp dt:dt="r8">12001541122</Timestamp><Current dt:dt="…	75.025	2139983	2136483	2139983	2136465	1	right	-882714564	07-18-2017	09:06:42	07:06:42	female	70601	52368	-1	52352	71353	70616	-1	70601	341537	332489	-1	332476	12				1	5	10	phaseUPFAce	phaseXPface	18	NF02	1149654	1149354	1149654	1149343	d	1149343	1147755	1149343	1147745	1588
GofDak_1024-768_new	19	1	26	<?xml version="1.0"?>\n<Clock xmlns:dt="urn:schemas-microsoft-com:datatypes"><Description dt:dt="string">E-Prime Primary Realtime Clock</Description><StartTime><Timestamp dt:dt="int">0</Timestamp><DateUtc dt:dt="string">2017-07-18T07:06:42Z</DateUtc></StartTime><FrequencyChanges><FrequencyChange><Frequency dt:dt="r8">3328124</Frequency><Timestamp dt:dt="r8">12001541122</Timestamp><Current dt:dt="…	75.025	2139983	2136483	2139983	2136465	1	right	-882714564	07-18-2017	09:06:42	07:06:42	female	70601	52368	-1	52352	71353	70616	-1	70601	341537	332489	-1	332476	12				1	5	10	phaseUPFAce	phaseXPface	19	NM13	1152760	1152460	1152760	1152448	l	1152448	1150767	1152448	1150761	1681
GofDak_1024-768_new	19	1	26	<?xml version="1.0"?>\n<Clock xmlns:dt="urn:schemas-microsoft-com:datatypes"><Description dt:dt="string">E-Prime Primary Realtime Clock</Description><StartTime><Timestamp dt:dt="int">0</Timestamp><DateUtc dt:dt="string">2017-07-18T07:06:42Z</DateUtc></StartTime><FrequencyChanges><FrequencyChange><Frequency dt:dt="r8">3328124</Frequency><Timestamp dt:dt="r8">12001541122</Timestamp><Current dt:dt="…	75.025	2139983	2136483	2139983	2136465	1	right	-882714564	07-18-2017	09:06:42	07:06:42	female	70601	52368	-1	52352	71353	70616	-1	70601	341537	332489	-1	332476	12				1	5	10	phaseUPFAce	phaseXPface	20	NM05	1156159	1155859	1156159	1155855	l	1155855	1154073	1155855	1154065	1782
GofDak_1024-768_new	19	1	26	<?xml version="1.0"?>\n<Clock xmlns:dt="urn:schemas-microsoft-com:datatypes"><Description dt:dt="string">E-Prime Primary Realtime Clock</Description><StartTime><Timestamp dt:dt="int">0</Timestamp><DateUtc dt:dt="string">2017-07-18T07:06:42Z</DateUtc></StartTime><FrequencyChanges><FrequencyChange><Frequency dt:dt="r8">3328124</Frequency><Timestamp dt:dt="r8">12001541122</Timestamp><Current dt:dt="…	75.025	2139983	2136483	2139983	2136465	1	right	-882714564	07-18-2017	09:06:42	07:06:42	female	70601	52368	-1	52352	71353	70616	-1	70601	341537	332489	-1	332476	13				2	6	11	phaseINVFAce	phaseXPface	1	NM10	1159144	1158844	1159144	1158833	d	1158833	1157258	1158833	1157241	1575
GofDak_1024-768_new	19	1	26	<?xml version="1.0"?>\n<Clock xmlns:dt="urn:schemas-microsoft-com:datatypes"><Description dt:dt="string">E-Prime Primary Realtime Clock</Description><StartTime><Timestamp dt:dt="int">0</Timestamp><DateUtc dt:dt="string">2017-07-18T07:06:42Z</DateUtc></StartTime><FrequencyChanges><FrequencyChange><Frequency dt:dt="r8">3328124</Frequency><Timestamp dt:dt="r8">12001541122</Timestamp><Current dt:dt="…	75.025	2139983	2136483	2139983	2136465	1	right	-882714564	07-18-2017	09:06:42	07:06:42	female	70601	52368	-1	52352	71353	70616	-1	70601	341537	332489	-1	332476	13				2	6	11	phaseINVFAce	phaseXPface	2	NF01	1162756	1162456	1162756	1162441	d	1162441	1160817	1162441	1160801	1624
GofDak_1024-768_new	19	1	26	<?xml version="1.0"?>\n<Clock xmlns:dt="urn:schemas-microsoft-com:datatypes"><Description dt:dt="string">E-Prime Primary Realtime Clock</Description><StartTime><Timestamp dt:dt="int">0</Timestamp><DateUtc dt:dt="string">2017-07-18T07:06:42Z</DateUtc></StartTime><FrequencyChanges><FrequencyChange><Frequency dt:dt="r8">3328124</Frequency><Timestamp dt:dt="r8">12001541122</Timestamp><Current dt:dt="…	75.025	2139983	2136483	2139983	2136465	1	right	-882714564	07-18-2017	09:06:42	07:06:42	female	70601	52368	-1	52352	71353	70616	-1	70601	341537	332489	-1	332476	13				2	6	11	phaseINVFAce	phaseXPface	3	NF109	1165835	1165535	1165835	1165530	l	1165530	1163763	1165530	1163745	1767
GofDak_1024-768_new	19	1	26	<?xml version="1.0"?>\n<Clock xmlns:dt="urn:schemas-microsoft-com:datatypes"><Description dt:dt="string">E-Prime Primary Realtime Clock</Description><StartTime><Timestamp dt:dt="int">0</Timestamp><DateUtc dt:dt="string">2017-07-18T07:06:42Z</DateUtc></StartTime><FrequencyChanges><FrequencyChange><Frequency dt:dt="r8">3328124</Frequency><Timestamp dt:dt="r8">12001541122</Timestamp><Current dt:dt="…	75.025	2139983	2136483	2139983	2136465	1	right	-882714564	07-18-2017	09:06:42	07:06:42	female	70601	52368	-1	52352	71353	70616	-1	70601	341537	332489	-1	332476	13				2	6	11	phaseINVFAce	phaseXPface	4	NM03	1169461	1169161	1169461	1169152	l	1169152	1167282	1169152	1167265	1870
GofDak_1024-768_new	19	1	26	<?xml version="1.0"?>\n<Clock xmlns:dt="urn:schemas-microsoft-com:datatypes"><Description dt:dt="string">E-Prime Primary Realtime Clock</Description><StartTime><Timestamp dt:dt="int">0</Timestamp><DateUtc dt:dt="string">2017-07-18T07:06:42Z</DateUtc></StartTime><FrequencyChanges><FrequencyChange><Frequency dt:dt="r8">3328124</Frequency><Timestamp dt:dt="r8">12001541122</Timestamp><Current dt:dt="…	75.025	2139983	2136483	2139983	2136465	1	right	-882714564	07-18-2017	09:06:42	07:06:42	female	70601	52368	-1	52352	71353	70616	-1	70601	341537	332489	-1	332476	13				2	6	11	phaseINVFAce	phaseXPface	5	NM10	1173006	1172706	1173006	1172696	d	1172696	1170774	1172696	1170761	1922
GofDak_1024-768_new	19	1	26	<?xml version="1.0"?>\n<Clock xmlns:dt="urn:schemas-microsoft-com:datatypes"><Description dt:dt="string">E-Prime Primary Realtime Clock</Description><StartTime><Timestamp dt:dt="int">0</Timestamp><DateUtc dt:dt="string">2017-07-18T07:06:42Z</DateUtc></StartTime><FrequencyChanges><FrequencyChange><Frequency dt:dt="r8">3328124</Frequency><Timestamp dt:dt="r8">12001541122</Timestamp><Current dt:dt="…	75.025	2139983	2136483	2139983	2136465	1	right	-882714564	07-18-2017	09:06:42	07:06:42	female	70601	52368	-1	52352	71353	70616	-1	70601	341537	332489	-1	332476	13				2	6	11	phaseINVFAce	phaseXPface	6	NM03	1176752	1176452	1176752	1176445	d	1176445	1174506	1176445	1174489	1939
GofDak_1024-768_new	19	1	26	<?xml version="1.0"?>\n<Clock xmlns:dt="urn:schemas-microsoft-com:datatypes"><Description dt:dt="string">E-Prime Primary Realtime Clock</Description><StartTime><Timestamp dt:dt="int">0</Timestamp><DateUtc dt:dt="string">2017-07-18T07:06:42Z</DateUtc></StartTime><FrequencyChanges><FrequencyChange><Frequency dt:dt="r8">3328124</Frequency><Timestamp dt:dt="r8">12001541122</Timestamp><Current dt:dt="…	75.025	2139983	2136483	2139983	2136465	1	right	-882714564	07-18-2017	09:06:42	07:06:42	female	70601	52368	-1	52352	71353	70616	-1	70601	341537	332489	-1	332476	13				2	6	11	phaseINVFAce	phaseXPface	7	NF105	1180484	1180184	1180484	1180177	d	1180177	1178478	1180177	1178465	1699
GofDak_1024-768_new	19	1	26	<?xml version="1.0"?>\n<Clock xmlns:dt="urn:schemas-microsoft-com:datatypes"><Description dt:dt="string">E-Prime Primary Realtime Clock</Description><StartTime><Timestamp dt:dt="int">0</Timestamp><DateUtc dt:dt="string">2017-07-18T07:06:42Z</DateUtc></StartTime><FrequencyChanges><FrequencyChange><Frequency dt:dt="r8">3328124</Frequency><Timestamp dt:dt="r8">12001541122</Timestamp><Current dt:dt="…	75.025	2139983	2136483	2139983	2136465	1	right	-882714564	07-18-2017	09:06:42	07:06:42	female	70601	52368	-1	52352	71353	70616	-1	70601	341537	332489	-1	332476	13				2	6	11	phaseINVFAce	phaseXPface	8	NM02	1183910	1183610	1183910	1183599	l	1183599	1181943	1183599	1181937	1656
GofDak_1024-768_new	19	1	26	<?xml version="1.0"?>\n<Clock xmlns:dt="urn:schemas-microsoft-com:datatypes"><Description dt:dt="string">E-Prime Primary Realtime Clock</Description><StartTime><Timestamp dt:dt="int">0</Timestamp><DateUtc dt:dt="string">2017-07-18T07:06:42Z</DateUtc></StartTime><FrequencyChanges><FrequencyChange><Frequency dt:dt="r8">3328124</Frequency><Timestamp dt:dt="r8">12001541122</Timestamp><Current dt:dt="…	75.025	2139983	2136483	2139983	2136465	1	right	-882714564	07-18-2017	09:06:42	07:06:42	female	70601	52368	-1	52352	71353	70616	-1	70601	341537	332489	-1	332476	13				2	6	11	phaseINVFAce	phaseXPface	9	NM09	1186989	1186689	1186989	1186680	l	1186680	1185089	1186680	1185073	1591
GofDak_1024-768_new	19	1	26	<?xml version="1.0"?>\n<Clock xmlns:dt="urn:schemas-microsoft-com:datatypes"><Description dt:dt="string">E-Prime Primary Realtime Clock</Description><StartTime><Timestamp dt:dt="int">0</Timestamp><DateUtc dt:dt="string">2017-07-18T07:06:42Z</DateUtc></StartTime><FrequencyChanges><FrequencyChange><Frequency dt:dt="r8">3328124</Frequency><Timestamp dt:dt="r8">12001541122</Timestamp><Current dt:dt="…	75.025	2139983	2136483	2139983	2136465	1	right	-882714564	07-18-2017	09:06:42	07:06:42	female	70601	52368	-1	52352	71353	70616	-1	70601	341537	332489	-1	332476	13				2	6	11	phaseINVFAce	phaseXPface	10	NM21	1190361	1190061	1190361	1190058	d	1190058	1188248	1190058	1188241	1810
GofDak_1024-768_new	19	1	26	<?xml version="1.0"?>\n<Clock xmlns:dt="urn:schemas-microsoft-com:datatypes"><Description dt:dt="string">E-Prime Primary Realtime Clock</Description><StartTime><Timestamp dt:dt="int">0</Timestamp><DateUtc dt:dt="string">2017-07-18T07:06:42Z</DateUtc></StartTime><FrequencyChanges><FrequencyChange><Frequency dt:dt="r8">3328124</Frequency><Timestamp dt:dt="r8">12001541122</Timestamp><Current dt:dt="…	75.025	2139983	2136483	2139983	2136465	1	right	-882714564	07-18-2017	09:06:42	07:06:42	female	70601	52368	-1	52352	71353	70616	-1	70601	341537	332489	-1	332476	13				2	6	11	phaseINVFAce	phaseXPface	11	NF06	1193760	1193460	1193760	1193457	l	1193457	1191780	1193457	1191769	1677
GofDak_1024-768_new	19	1	26	<?xml version="1.0"?>\n<Clock xmlns:dt="urn:schemas-microsoft-com:datatypes"><Description dt:dt="string">E-Prime Primary Realtime Clock</Description><StartTime><Timestamp dt:dt="int">0</Timestamp><DateUtc dt:dt="string">2017-07-18T07:06:42Z</DateUtc></StartTime><FrequencyChanges><FrequencyChange><Frequency dt:dt="r8">3328124</Frequency><Timestamp dt:dt="r8">12001541122</Timestamp><Current dt:dt="…	75.025	2139983	2136483	2139983	2136465	1	right	-882714564	07-18-2017	09:06:42	07:06:42	female	70601	52368	-1	52352	71353	70616	-1	70601	341537	332489	-1	332476	13				2	6	11	phaseINVFAce	phaseXPface	12	NF02	1197105	1196805	1197105	1196797	d	1196797	1194819	1196797	1194809	1978
GofDak_1024-768_new	19	1	26	<?xml version="1.0"?>\n<Clock xmlns:dt="urn:schemas-microsoft-com:datatypes"><Description dt:dt="string">E-Prime Primary Realtime Clock</Description><StartTime><Timestamp dt:dt="int">0</Timestamp><DateUtc dt:dt="string">2017-07-18T07:06:42Z</DateUtc></StartTime><FrequencyChanges><FrequencyChange><Frequency dt:dt="r8">3328124</Frequency><Timestamp dt:dt="r8">12001541122</Timestamp><Current dt:dt="…	75.025	2139983	2136483	2139983	2136465	1	right	-882714564	07-18-2017	09:06:42	07:06:42	female	70601	52368	-1	52352	71353	70616	-1	70601	341537	332489	-1	332476	13				2	6	11	phaseINVFAce	phaseXPface	13	NF06	1200624	1200324	1200624	1200315	l	1200315	1198485	1200315	1198473	1830
GofDak_1024-768_new	19	1	26	<?xml version="1.0"?>\n<Clock xmlns:dt="urn:schemas-microsoft-com:datatypes"><Description dt:dt="string">E-Prime Primary Realtime Clock</Description><StartTime><Timestamp dt:dt="int">0</Timestamp><DateUtc dt:dt="string">2017-07-18T07:06:42Z</DateUtc></StartTime><FrequencyChanges><FrequencyChange><Frequency dt:dt="r8">3328124</Frequency><Timestamp dt:dt="r8">12001541122</Timestamp><Current dt:dt="…	75.025	2139983	2136483	2139983	2136465	1	right	-882714564	07-18-2017	09:06:42	07:06:42	female	70601	52368	-1	52352	71353	70616	-1	70601	341537	332489	-1	332476	13				2	6	11	phaseINVFAce	phaseXPface	14	NM02	1204476	1204176	1204476	1204166	d	1204166	1202377	1204166	1202361	1789
GofDak_1024-768_new	19	1	26	<?xml version="1.0"?>\n<Clock xmlns:dt="urn:schemas-microsoft-com:datatypes"><Description dt:dt="string">E-Prime Primary Realtime Clock</Description><StartTime><Timestamp dt:dt="int">0</Timestamp><DateUtc dt:dt="string">2017-07-18T07:06:42Z</DateUtc></StartTime><FrequencyChanges><FrequencyChange><Frequency dt:dt="r8">3328124</Frequency><Timestamp dt:dt="r8">12001541122</Timestamp><Current dt:dt="…	75.025	2139983	2136483	2139983	2136465	1	right	-882714564	07-18-2017	09:06:42	07:06:42	female	70601	52368	-1	52352	71353	70616	-1	70601	341537	332489	-1	332476	13				2	6	11	phaseINVFAce	phaseXPface	15	NM13	1207848	1207548	1207848	1207537	d	1207537	1205762	1207537	1205745	1775
GofDak_1024-768_new	19	1	26	<?xml version="1.0"?>\n<Clock xmlns:dt="urn:schemas-microsoft-com:datatypes"><Description dt:dt="string">E-Prime Primary Realtime Clock</Description><StartTime><Timestamp dt:dt="int">0</Timestamp><DateUtc dt:dt="string">2017-07-18T07:06:42Z</DateUtc></StartTime><FrequencyChanges><FrequencyChange><Frequency dt:dt="r8">3328124</Frequency><Timestamp dt:dt="r8">12001541122</Timestamp><Current dt:dt="…	75.025	2139983	2136483	2139983	2136465	1	right	-882714564	07-18-2017	09:06:42	07:06:42	female	70601	52368	-1	52352	71353	70616	-1	70601	341537	332489	-1	332476	13				2	6	11	phaseINVFAce	phaseXPface	16	NF11	1210994	1210694	1210994	1210691	l	1210691	1209174	1210691	1209161	1517
GofDak_1024-768_new	19	1	26	<?xml version="1.0"?>\n<Clock xmlns:dt="urn:schemas-microsoft-com:datatypes"><Description dt:dt="string">E-Prime Primary Realtime Clock</Description><StartTime><Timestamp dt:dt="int">0</Timestamp><DateUtc dt:dt="string">2017-07-18T07:06:42Z</DateUtc></StartTime><FrequencyChanges><FrequencyChange><Frequency dt:dt="r8">3328124</Frequency><Timestamp dt:dt="r8">12001541122</Timestamp><Current dt:dt="…	75.025	2139983	2136483	2139983	2136465	1	right	-882714564	07-18-2017	09:06:42	07:06:42	female	70601	52368	-1	52352	71353	70616	-1	70601	341537	332489	-1	332476	13				2	6	11	phaseINVFAce	phaseXPface	17	NF04	1214806	1214506	1214806	1214491	l	1214491	1212840	1214491	1212825	1651
GofDak_1024-768_new	19	1	26	<?xml version="1.0"?>\n<Clock xmlns:dt="urn:schemas-microsoft-com:datatypes"><Description dt:dt="string">E-Prime Primary Realtime Clock</Description><StartTime><Timestamp dt:dt="int">0</Timestamp><DateUtc dt:dt="string">2017-07-18T07:06:42Z</DateUtc></StartTime><FrequencyChanges><FrequencyChange><Frequency dt:dt="r8">3328124</Frequency><Timestamp dt:dt="r8">12001541122</Timestamp><Current dt:dt="…	75.025	2139983	2136483	2139983	2136465	1	right	-882714564	07-18-2017	09:06:42	07:06:42	female	70601	52368	-1	52352	71353	70616	-1	70601	341537	332489	-1	332476	13				2	6	11	phaseINVFAce	phaseXPface	18	NM09	1218205	1217905	1218205	1217897	d	1217897	1216079	1217897	1216073	1818
GofDak_1024-768_new	19	1	26	<?xml version="1.0"?>\n<Clock xmlns:dt="urn:schemas-microsoft-com:datatypes"><Description dt:dt="string">E-Prime Primary Realtime Clock</Description><StartTime><Timestamp dt:dt="int">0</Timestamp><DateUtc dt:dt="string">2017-07-18T07:06:42Z</DateUtc></StartTime><FrequencyChanges><FrequencyChange><Frequency dt:dt="r8">3328124</Frequency><Timestamp dt:dt="r8">12001541122</Timestamp><Current dt:dt="…	75.025	2139983	2136483	2139983	2136465	1	right	-882714564	07-18-2017	09:06:42	07:06:42	female	70601	52368	-1	52352	71353	70616	-1	70601	341537	332489	-1	332476	13				2	6	11	phaseINVFAce	phaseXPface	19	NF27	1221404	1221104	1221404	1221100	l	1221100	1219504	1221100	1219497	1596
GofDak_1024-768_new	19	1	26	<?xml version="1.0"?>\n<Clock xmlns:dt="urn:schemas-microsoft-com:datatypes"><Description dt:dt="string">E-Prime Primary Realtime Clock</Description><StartTime><Timestamp dt:dt="int">0</Timestamp><DateUtc dt:dt="string">2017-07-18T07:06:42Z</DateUtc></StartTime><FrequencyChanges><FrequencyChange><Frequency dt:dt="r8">3328124</Frequency><Timestamp dt:dt="r8">12001541122</Timestamp><Current dt:dt="…	75.025	2139983	2136483	2139983	2136465	1	right	-882714564	07-18-2017	09:06:42	07:06:42	female	70601	52368	-1	52352	71353	70616	-1	70601	341537	332489	-1	332476	13				2	6	11	phaseINVFAce	phaseXPface	20	NM13	1224470	1224170	1224470	1224160	l	1224160	1222530	1224160	1222521	1630
GofDak_1024-768_new	19	1	26	<?xml version="1.0"?>\n<Clock xmlns:dt="urn:schemas-microsoft-com:datatypes"><Description dt:dt="string">E-Prime Primary Realtime Clock</Description><StartTime><Timestamp dt:dt="int">0</Timestamp><DateUtc dt:dt="string">2017-07-18T07:06:42Z</DateUtc></StartTime><FrequencyChanges><FrequencyChange><Frequency dt:dt="r8">3328124</Frequency><Timestamp dt:dt="r8">12001541122</Timestamp><Current dt:dt="…	75.025	2139983	2136483	2139983	2136465	1	right	-882714564	07-18-2017	09:06:42	07:06:42	female	70601	52368	-1	52352	71353	70616	-1	70601	341537	332489	-1	332476	14				1	6	12	phaseUPFAce	phaseXPface	1	NM21	1227588	1227288	1227588	1227273	l	1227273	1225609	1227273	1225601	1664
GofDak_1024-768_new	19	1	26	<?xml version="1.0"?>\n<Clock xmlns:dt="urn:schemas-microsoft-com:datatypes"><Description dt:dt="string">E-Prime Primary Realtime Clock</Description><StartTime><Timestamp dt:dt="int">0</Timestamp><DateUtc dt:dt="string">2017-07-18T07:06:42Z</DateUtc></StartTime><FrequencyChanges><FrequencyChange><Frequency dt:dt="r8">3328124</Frequency><Timestamp dt:dt="r8">12001541122</Timestamp><Current dt:dt="…	75.025	2139983	2136483	2139983	2136465	1	right	-882714564	07-18-2017	09:06:42	07:06:42	female	70601	52368	-1	52352	71353	70616	-1	70601	341537	332489	-1	332476	14				1	6	12	phaseUPFAce	phaseXPface	2	NF01	1230934	1230634	1230934	1230624	d	1230624	1228768	1230624	1228753	1856
GofDak_1024-768_new	19	1	26	<?xml version="1.0"?>\n<Clock xmlns:dt="urn:schemas-microsoft-com:datatypes"><Description dt:dt="string">E-Prime Primary Realtime Clock</Description><StartTime><Timestamp dt:dt="int">0</Timestamp><DateUtc dt:dt="string">2017-07-18T07:06:42Z</DateUtc></StartTime><FrequencyChanges><FrequencyChange><Frequency dt:dt="r8">3328124</Frequency><Timestamp dt:dt="r8">12001541122</Timestamp><Current dt:dt="…	75.025	2139983	2136483	2139983	2136465	1	right	-882714564	07-18-2017	09:06:42	07:06:42	female	70601	52368	-1	52352	71353	70616	-1	70601	341537	332489	-1	332476	14				1	6	12	phaseUPFAce	phaseXPface	3	NF105	1234440	1234140	1234440	1234133	d	1234133	1232220	1234133	1232209	1913
GofDak_1024-768_new	19	1	26	<?xml version="1.0"?>\n<Clock xmlns:dt="urn:schemas-microsoft-com:datatypes"><Description dt:dt="string">E-Prime Primary Realtime Clock</Description><StartTime><Timestamp dt:dt="int">0</Timestamp><DateUtc dt:dt="string">2017-07-18T07:06:42Z</DateUtc></StartTime><FrequencyChanges><FrequencyChange><Frequency dt:dt="r8">3328124</Frequency><Timestamp dt:dt="r8">12001541122</Timestamp><Current dt:dt="…	75.025	2139983	2136483	2139983	2136465	1	right	-882714564	07-18-2017	09:06:42	07:06:42	female	70601	52368	-1	52352	71353	70616	-1	70601	341537	332489	-1	332476	14				1	6	12	phaseUPFAce	phaseXPface	4	NF27	1237878	1237578	1237878	1237564	l	1237564	1235766	1237564	1235753	1798
GofDak_1024-768_new	19	1	26	<?xml version="1.0"?>\n<Clock xmlns:dt="urn:schemas-microsoft-com:datatypes"><Description dt:dt="string">E-Prime Primary Realtime Clock</Description><StartTime><Timestamp dt:dt="int">0</Timestamp><DateUtc dt:dt="string">2017-07-18T07:06:42Z</DateUtc></StartTime><FrequencyChanges><FrequencyChange><Frequency dt:dt="r8">3328124</Frequency><Timestamp dt:dt="r8">12001541122</Timestamp><Current dt:dt="…	75.025	2139983	2136483	2139983	2136465	1	right	-882714564	07-18-2017	09:06:42	07:06:42	female	70601	52368	-1	52352	71353	70616	-1	70601	341537	332489	-1	332476	14				1	6	12	phaseUPFAce	phaseXPface	5	NF09	1240997	1240697	1240997	1240688	d	1240688	1239018	1240688	1239001	1670
GofDak_1024-768_new	19	1	26	<?xml version="1.0"?>\n<Clock xmlns:dt="urn:schemas-microsoft-com:datatypes"><Description dt:dt="string">E-Prime Primary Realtime Clock</Description><StartTime><Timestamp dt:dt="int">0</Timestamp><DateUtc dt:dt="string">2017-07-18T07:06:42Z</DateUtc></StartTime><FrequencyChanges><FrequencyChange><Frequency dt:dt="r8">3328124</Frequency><Timestamp dt:dt="r8">12001541122</Timestamp><Current dt:dt="…	75.025	2139983	2136483	2139983	2136465	1	right	-882714564	07-18-2017	09:06:42	07:06:42	female	70601	52368	-1	52352	71353	70616	-1	70601	341537	332489	-1	332476	14				1	6	12	phaseUPFAce	phaseXPface	6	NM09	1244050	1243750	1244050	1243747	d	1243747	1242097	1243747	1242089	1650
GofDak_1024-768_new	19	1	26	<?xml version="1.0"?>\n<Clock xmlns:dt="urn:schemas-microsoft-com:datatypes"><Description dt:dt="string">E-Prime Primary Realtime Clock</Description><StartTime><Timestamp dt:dt="int">0</Timestamp><DateUtc dt:dt="string">2017-07-18T07:06:42Z</DateUtc></StartTime><FrequencyChanges><FrequencyChange><Frequency dt:dt="r8">3328124</Frequency><Timestamp dt:dt="r8">12001541122</Timestamp><Current dt:dt="…	75.025	2139983	2136483	2139983	2136465	1	right	-882714564	07-18-2017	09:06:42	07:06:42	female	70601	52368	-1	52352	71353	70616	-1	70601	341537	332489	-1	332476	14				1	6	12	phaseUPFAce	phaseXPface	7	NM21	1247275	1246975	1247275	1246960	d	1246960	1245176	1246960	1245161	1784
GofDak_1024-768_new	19	1	26	<?xml version="1.0"?>\n<Clock xmlns:dt="urn:schemas-microsoft-com:datatypes"><Description dt:dt="string">E-Prime Primary Realtime Clock</Description><StartTime><Timestamp dt:dt="int">0</Timestamp><DateUtc dt:dt="string">2017-07-18T07:06:42Z</DateUtc></StartTime><FrequencyChanges><FrequencyChange><Frequency dt:dt="r8">3328124</Frequency><Timestamp dt:dt="r8">12001541122</Timestamp><Current dt:dt="…	75.025	2139983	2136483	2139983	2136465	1	right	-882714564	07-18-2017	09:06:42	07:06:42	female	70601	52368	-1	52352	71353	70616	-1	70601	341537	332489	-1	332476	14				1	6	12	phaseUPFAce	phaseXPface	8	NF01	1250941	1250641	1250941	1250626	d	1250626	1248988	1250626	1248977	1638
GofDak_1024-768_new	19	1	26	<?xml version="1.0"?>\n<Clock xmlns:dt="urn:schemas-microsoft-com:datatypes"><Description dt:dt="string">E-Prime Primary Realtime Clock</Description><StartTime><Timestamp dt:dt="int">0</Timestamp><DateUtc dt:dt="string">2017-07-18T07:06:42Z</DateUtc></StartTime><FrequencyChanges><FrequencyChange><Frequency dt:dt="r8">3328124</Frequency><Timestamp dt:dt="r8">12001541122</Timestamp><Current dt:dt="…	75.025	2139983	2136483	2139983	2136465	1	right	-882714564	07-18-2017	09:06:42	07:06:42	female	70601	52368	-1	52352	71353	70616	-1	70601	341537	332489	-1	332476	14				1	6	12	phaseUPFAce	phaseXPface	9	NM101	1254166	1253866	1254166	1253861	l	1253861	1251960	1253861	1251945	1901
GofDak_1024-768_new	19	1	26	<?xml version="1.0"?>\n<Clock xmlns:dt="urn:schemas-microsoft-com:datatypes"><Description dt:dt="string">E-Prime Primary Realtime Clock</Description><StartTime><Timestamp dt:dt="int">0</Timestamp><DateUtc dt:dt="string">2017-07-18T07:06:42Z</DateUtc></StartTime><FrequencyChanges><FrequencyChange><Frequency dt:dt="r8">3328124</Frequency><Timestamp dt:dt="r8">12001541122</Timestamp><Current dt:dt="…	75.025	2139983	2136483	2139983	2136465	1	right	-882714564	07-18-2017	09:06:42	07:06:42	female	70601	52368	-1	52352	71353	70616	-1	70601	341537	332489	-1	332476	14				1	6	12	phaseUPFAce	phaseXPface	10	NF06	1257565	1257265	1257565	1257254	d	1257254	1255319	1257254	1255305	1935
GofDak_1024-768_new	19	1	26	<?xml version="1.0"?>\n<Clock xmlns:dt="urn:schemas-microsoft-com:datatypes"><Description dt:dt="string">E-Prime Primary Realtime Clock</Description><StartTime><Timestamp dt:dt="int">0</Timestamp><DateUtc dt:dt="string">2017-07-18T07:06:42Z</DateUtc></StartTime><FrequencyChanges><FrequencyChange><Frequency dt:dt="r8">3328124</Frequency><Timestamp dt:dt="r8">12001541122</Timestamp><Current dt:dt="…	75.025	2139983	2136483	2139983	2136465	1	right	-882714564	07-18-2017	09:06:42	07:06:42	female	70601	52368	-1	52352	71353	70616	-1	70601	341537	332489	-1	332476	14				1	6	12	phaseUPFAce	phaseXPface	11	NF04	1261257	1260957	1261257	1260954	l	1260954	1259105	1260954	1259089	1849
GofDak_1024-768_new	19	1	26	<?xml version="1.0"?>\n<Clock xmlns:dt="urn:schemas-microsoft-com:datatypes"><Description dt:dt="string">E-Prime Primary Realtime Clock</Description><StartTime><Timestamp dt:dt="int">0</Timestamp><DateUtc dt:dt="string">2017-07-18T07:06:42Z</DateUtc></StartTime><FrequencyChanges><FrequencyChange><Frequency dt:dt="r8">3328124</Frequency><Timestamp dt:dt="r8">12001541122</Timestamp><Current dt:dt="…	75.025	2139983	2136483	2139983	2136465	1	right	-882714564	07-18-2017	09:06:42	07:06:42	female	70601	52368	-1	52352	71353	70616	-1	70601	341537	332489	-1	332476	14				1	6	12	phaseUPFAce	phaseXPface	12	NF27	1264643	1264343	1264643	1264333	l	1264333	1262464	1264333	1262449	1869
GofDak_1024-768_new	19	1	26	<?xml version="1.0"?>\n<Clock xmlns:dt="urn:schemas-microsoft-com:datatypes"><Description dt:dt="string">E-Prime Primary Realtime Clock</Description><StartTime><Timestamp dt:dt="int">0</Timestamp><DateUtc dt:dt="string">2017-07-18T07:06:42Z</DateUtc></StartTime><FrequencyChanges><FrequencyChange><Frequency dt:dt="r8">3328124</Frequency><Timestamp dt:dt="r8">12001541122</Timestamp><Current dt:dt="…	75.025	2139983	2136483	2139983	2136465	1	right	-882714564	07-18-2017	09:06:42	07:06:42	female	70601	52368	-1	52352	71353	70616	-1	70601	341537	332489	-1	332476	14				1	6	12	phaseUPFAce	phaseXPface	13	NF02	1267962	1267662	1267962	1267649	l	1267649	1265862	1267649	1265857	1787
GofDak_1024-768_new	19	1	26	<?xml version="1.0"?>\n<Clock xmlns:dt="urn:schemas-microsoft-com:datatypes"><Description dt:dt="string">E-Prime Primary Realtime Clock</Description><StartTime><Timestamp dt:dt="int">0</Timestamp><DateUtc dt:dt="string">2017-07-18T07:06:42Z</DateUtc></StartTime><FrequencyChanges><FrequencyChange><Frequency dt:dt="r8">3328124</Frequency><Timestamp dt:dt="r8">12001541122</Timestamp><Current dt:dt="…	75.025	2139983	2136483	2139983	2136465	1	right	-882714564	07-18-2017	09:06:42	07:06:42	female	70601	52368	-1	52352	71353	70616	-1	70601	341537	332489	-1	332476	14				1	6	12	phaseUPFAce	phaseXPface	14	NF09	1271801	1271501	1271801	1271497	l	1271497	1269994	1271497	1269985	1503
GofDak_1024-768_new	19	1	26	<?xml version="1.0"?>\n<Clock xmlns:dt="urn:schemas-microsoft-com:datatypes"><Description dt:dt="string">E-Prime Primary Realtime Clock</Description><StartTime><Timestamp dt:dt="int">0</Timestamp><DateUtc dt:dt="string">2017-07-18T07:06:42Z</DateUtc></StartTime><FrequencyChanges><FrequencyChange><Frequency dt:dt="r8">3328124</Frequency><Timestamp dt:dt="r8">12001541122</Timestamp><Current dt:dt="…	75.025	2139983	2136483	2139983	2136465	1	right	-882714564	07-18-2017	09:06:42	07:06:42	female	70601	52368	-1	52352	71353	70616	-1	70601	341537	332489	-1	332476	14				1	6	12	phaseUPFAce	phaseXPface	15	NM08	1274706	1274406	1274706	1274391	l	1274391	1272807	1274391	1272801	1584
GofDak_1024-768_new	19	1	26	<?xml version="1.0"?>\n<Clock xmlns:dt="urn:schemas-microsoft-com:datatypes"><Description dt:dt="string">E-Prime Primary Realtime Clock</Description><StartTime><Timestamp dt:dt="int">0</Timestamp><DateUtc dt:dt="string">2017-07-18T07:06:42Z</DateUtc></StartTime><FrequencyChanges><FrequencyChange><Frequency dt:dt="r8">3328124</Frequency><Timestamp dt:dt="r8">12001541122</Timestamp><Current dt:dt="…	75.025	2139983	2136483	2139983	2136465	1	right	-882714564	07-18-2017	09:06:42	07:06:42	female	70601	52368	-1	52352	71353	70616	-1	70601	341537	332489	-1	332476	14				1	6	12	phaseUPFAce	phaseXPface	16	NM03	1277905	1277605	1277905	1277598	l	1277598	1275886	1277598	1275793	1712
GofDak_1024-768_new	19	1	26	<?xml version="1.0"?>\n<Clock xmlns:dt="urn:schemas-microsoft-com:datatypes"><Description dt:dt="string">E-Prime Primary Realtime Clock</Description><StartTime><Timestamp dt:dt="int">0</Timestamp><DateUtc dt:dt="string">2017-07-18T07:06:42Z</DateUtc></StartTime><FrequencyChanges><FrequencyChange><Frequency dt:dt="r8">3328124</Frequency><Timestamp dt:dt="r8">12001541122</Timestamp><Current dt:dt="…	75.025	2139983	2136483	2139983	2136465	1	right	-882714564	07-18-2017	09:06:42	07:06:42	female	70601	52368	-1	52352	71353	70616	-1	70601	341537	332489	-1	332476	14				1	6	12	phaseUPFAce	phaseXPface	17	NM10	1280918	1280618	1280918	1280608	d	1280608	1279005	1280608	1278993	1603
GofDak_1024-768_new	19	1	26	<?xml version="1.0"?>\n<Clock xmlns:dt="urn:schemas-microsoft-com:datatypes"><Description dt:dt="string">E-Prime Primary Realtime Clock</Description><StartTime><Timestamp dt:dt="int">0</Timestamp><DateUtc dt:dt="string">2017-07-18T07:06:42Z</DateUtc></StartTime><FrequencyChanges><FrequencyChange><Frequency dt:dt="r8">3328124</Frequency><Timestamp dt:dt="r8">12001541122</Timestamp><Current dt:dt="…	75.025	2139983	2136483	2139983	2136465	1	right	-882714564	07-18-2017	09:06:42	07:06:42	female	70601	52368	-1	52352	71353	70616	-1	70601	341537	332489	-1	332476	14				1	6	12	phaseUPFAce	phaseXPface	18	NF11	1284303	1284003	1284303	1283994	l	1283994	1282390	1283994	1282377	1604
GofDak_1024-768_new	19	1	26	<?xml version="1.0"?>\n<Clock xmlns:dt="urn:schemas-microsoft-com:datatypes"><Description dt:dt="string">E-Prime Primary Realtime Clock</Description><StartTime><Timestamp dt:dt="int">0</Timestamp><DateUtc dt:dt="string">2017-07-18T07:06:42Z</DateUtc></StartTime><FrequencyChanges><FrequencyChange><Frequency dt:dt="r8">3328124</Frequency><Timestamp dt:dt="r8">12001541122</Timestamp><Current dt:dt="…	75.025	2139983	2136483	2139983	2136465	1	right	-882714564	07-18-2017	09:06:42	07:06:42	female	70601	52368	-1	52352	71353	70616	-1	70601	341537	332489	-1	332476	14				1	6	12	phaseUPFAce	phaseXPface	19	NF06	1287502	1287202	1287502	1287196	d	1287196	1285443	1287196	1285433	1753
GofDak_1024-768_new	19	1	26	<?xml version="1.0"?>\n<Clock xmlns:dt="urn:schemas-microsoft-com:datatypes"><Description dt:dt="string">E-Prime Primary Realtime Clock</Description><StartTime><Timestamp dt:dt="int">0</Timestamp><DateUtc dt:dt="string">2017-07-18T07:06:42Z</DateUtc></StartTime><FrequencyChanges><FrequencyChange><Frequency dt:dt="r8">3328124</Frequency><Timestamp dt:dt="r8">12001541122</Timestamp><Current dt:dt="…	75.025	2139983	2136483	2139983	2136465	1	right	-882714564	07-18-2017	09:06:42	07:06:42	female	70601	52368	-1	52352	71353	70616	-1	70601	341537	332489	-1	332476	14				1	6	12	phaseUPFAce	phaseXPface	20	NF01	1290608	1290308	1290608	1290303	l	1290303	1288655	1290303	1288641	1648
GofDak_1024-768_new	19	1	26	<?xml version="1.0"?>\n<Clock xmlns:dt="urn:schemas-microsoft-com:datatypes"><Description dt:dt="string">E-Prime Primary Realtime Clock</Description><StartTime><Timestamp dt:dt="int">0</Timestamp><DateUtc dt:dt="string">2017-07-18T07:06:42Z</DateUtc></StartTime><FrequencyChanges><FrequencyChange><Frequency dt:dt="r8">3328124</Frequency><Timestamp dt:dt="r8">12001541122</Timestamp><Current dt:dt="…	75.025	2139983	2136483	2139983	2136465	1	right	-882714564	07-18-2017	09:06:42	07:06:42	female	70601	52368	-1	52352	71353	70616	-1	70601	341537	332489	-1	332476	15				1	7	13	phaseUPFAce	phaseXPface	1	NM21	1298978	1298678	1298978	1298668	l	1298668	1296852	1298668	1296839	1816
GofDak_1024-768_new	19	1	26	<?xml version="1.0"?>\n<Clock xmlns:dt="urn:schemas-microsoft-com:datatypes"><Description dt:dt="string">E-Prime Primary Realtime Clock</Description><StartTime><Timestamp dt:dt="int">0</Timestamp><DateUtc dt:dt="string">2017-07-18T07:06:42Z</DateUtc></StartTime><FrequencyChanges><FrequencyChange><Frequency dt:dt="r8">3328124</Frequency><Timestamp dt:dt="r8">12001541122</Timestamp><Current dt:dt="…	75.025	2139983	2136483	2139983	2136465	1	right	-882714564	07-18-2017	09:06:42	07:06:42	female	70601	52368	-1	52352	71353	70616	-1	70601	341537	332489	-1	332476	15				1	7	13	phaseUPFAce	phaseXPface	2	NF11	1302084	1301784	1302084	1301776	d	1301776	1299985	1301776	1299969	1791
GofDak_1024-768_new	19	1	26	<?xml version="1.0"?>\n<Clock xmlns:dt="urn:schemas-microsoft-com:datatypes"><Description dt:dt="string">E-Prime Primary Realtime Clock</Description><StartTime><Timestamp dt:dt="int">0</Timestamp><DateUtc dt:dt="string">2017-07-18T07:06:42Z</DateUtc></StartTime><FrequencyChanges><FrequencyChange><Frequency dt:dt="r8">3328124</Frequency><Timestamp dt:dt="r8">12001541122</Timestamp><Current dt:dt="…	75.025	2139983	2136483	2139983	2136465	1	right	-882714564	07-18-2017	09:06:42	07:06:42	female	70601	52368	-1	52352	71353	70616	-1	70601	341537	332489	-1	332476	15				1	7	13	phaseUPFAce	phaseXPface	3	NF01	1305243	1304943	1305243	1304931	d	1304931	1303170	1304931	1303161	1761
GofDak_1024-768_new	19	1	26	<?xml version="1.0"?>\n<Clock xmlns:dt="urn:schemas-microsoft-com:datatypes"><Description dt:dt="string">E-Prime Primary Realtime Clock</Description><StartTime><Timestamp dt:dt="int">0</Timestamp><DateUtc dt:dt="string">2017-07-18T07:06:42Z</DateUtc></StartTime><FrequencyChanges><FrequencyChange><Frequency dt:dt="r8">3328124</Frequency><Timestamp dt:dt="r8">12001541122</Timestamp><Current dt:dt="…	75.025	2139983	2136483	2139983	2136465	1	right	-882714564	07-18-2017	09:06:42	07:06:42	female	70601	52368	-1	52352	71353	70616	-1	70601	341537	332489	-1	332476	15				1	7	13	phaseUPFAce	phaseXPface	4	NM09	1308735	1308435	1308735	1308423	l	1308423	1306449	1308423	1306433	1974
GofDak_1024-768_new	19	1	26	<?xml version="1.0"?>\n<Clock xmlns:dt="urn:schemas-microsoft-com:datatypes"><Description dt:dt="string">E-Prime Primary Realtime Clock</Description><StartTime><Timestamp dt:dt="int">0</Timestamp><DateUtc dt:dt="string">2017-07-18T07:06:42Z</DateUtc></StartTime><FrequencyChanges><FrequencyChange><Frequency dt:dt="r8">3328124</Frequency><Timestamp dt:dt="r8">12001541122</Timestamp><Current dt:dt="…	75.025	2139983	2136483	2139983	2136465	1	right	-882714564	07-18-2017	09:06:42	07:06:42	female	70601	52368	-1	52352	71353	70616	-1	70601	341537	332489	-1	332476	15				1	7	13	phaseUPFAce	phaseXPface	5	NF106	1311987	1311687	1311987	1311676	l	1311676	1309795	1311676	1309785	1881
GofDak_1024-768_new	19	1	26	<?xml version="1.0"?>\n<Clock xmlns:dt="urn:schemas-microsoft-com:datatypes"><Description dt:dt="string">E-Prime Primary Realtime Clock</Description><StartTime><Timestamp dt:dt="int">0</Timestamp><DateUtc dt:dt="string">2017-07-18T07:06:42Z</DateUtc></StartTime><FrequencyChanges><FrequencyChange><Frequency dt:dt="r8">3328124</Frequency><Timestamp dt:dt="r8">12001541122</Timestamp><Current dt:dt="…	75.025	2139983	2136483	2139983	2136465	1	right	-882714564	07-18-2017	09:06:42	07:06:42	female	70601	52368	-1	52352	71353	70616	-1	70601	341537	332489	-1	332476	15				1	7	13	phaseUPFAce	phaseXPface	6	NM21	1314986	1314686	1314986	1314672	d	1314672	1313074	1314672	1313065	1598
GofDak_1024-768_new	19	1	26	<?xml version="1.0"?>\n<Clock xmlns:dt="urn:schemas-microsoft-com:datatypes"><Description dt:dt="string">E-Prime Primary Realtime Clock</Description><StartTime><Timestamp dt:dt="int">0</Timestamp><DateUtc dt:dt="string">2017-07-18T07:06:42Z</DateUtc></StartTime><FrequencyChanges><FrequencyChange><Frequency dt:dt="r8">3328124</Frequency><Timestamp dt:dt="r8">12001541122</Timestamp><Current dt:dt="…	75.025	2139983	2136483	2139983	2136465	1	right	-882714564	07-18-2017	09:06:42	07:06:42	female	70601	52368	-1	52352	71353	70616	-1	70601	341537	332489	-1	332476	15				1	7	13	phaseUPFAce	phaseXPface	7	NM03	1318159	1317859	1318159	1317844	d	1317844	1316086	1317844	1316073	1758
GofDak_1024-768_new	19	1	26	<?xml version="1.0"?>\n<Clock xmlns:dt="urn:schemas-microsoft-com:datatypes"><Description dt:dt="string">E-Prime Primary Realtime Clock</Description><StartTime><Timestamp dt:dt="int">0</Timestamp><DateUtc dt:dt="string">2017-07-18T07:06:42Z</DateUtc></StartTime><FrequencyChanges><FrequencyChange><Frequency dt:dt="r8">3328124</Frequency><Timestamp dt:dt="r8">12001541122</Timestamp><Current dt:dt="…	75.025	2139983	2136483	2139983	2136465	1	right	-882714564	07-18-2017	09:06:42	07:06:42	female	70601	52368	-1	52352	71353	70616	-1	70601	341537	332489	-1	332476	15				1	7	13	phaseUPFAce	phaseXPface	8	NF11	1321518	1321218	1321518	1321214	d	1321214	1319378	1321214	1319361	1836
GofDak_1024-768_new	19	1	26	<?xml version="1.0"?>\n<Clock xmlns:dt="urn:schemas-microsoft-com:datatypes"><Description dt:dt="string">E-Prime Primary Realtime Clock</Description><StartTime><Timestamp dt:dt="int">0</Timestamp><DateUtc dt:dt="string">2017-07-18T07:06:42Z</DateUtc></StartTime><FrequencyChanges><FrequencyChange><Frequency dt:dt="r8">3328124</Frequency><Timestamp dt:dt="r8">12001541122</Timestamp><Current dt:dt="…	75.025	2139983	2136483	2139983	2136465	1	right	-882714564	07-18-2017	09:06:42	07:06:42	female	70601	52368	-1	52352	71353	70616	-1	70601	341537	332489	-1	332476	15				1	7	13	phaseUPFAce	phaseXPface	9	NM04	1324916	1324616	1324916	1324610	d	1324610	1322830	1324610	1322825	1780
GofDak_1024-768_new	19	1	26	<?xml version="1.0"?>\n<Clock xmlns:dt="urn:schemas-microsoft-com:datatypes"><Description dt:dt="string">E-Prime Primary Realtime Clock</Description><StartTime><Timestamp dt:dt="int">0</Timestamp><DateUtc dt:dt="string">2017-07-18T07:06:42Z</DateUtc></StartTime><FrequencyChanges><FrequencyChange><Frequency dt:dt="r8">3328124</Frequency><Timestamp dt:dt="r8">12001541122</Timestamp><Current dt:dt="…	75.025	2139983	2136483	2139983	2136465	1	right	-882714564	07-18-2017	09:06:42	07:06:42	female	70601	52368	-1	52352	71353	70616	-1	70601	341537	332489	-1	332476	15				1	7	13	phaseUPFAce	phaseXPface	10	NF02	1327995	1327695	1327995	1327692	d	1327692	1326150	1327692	1326145	1542
GofDak_1024-768_new	19	1	26	<?xml version="1.0"?>\n<Clock xmlns:dt="urn:schemas-microsoft-com:datatypes"><Description dt:dt="string">E-Prime Primary Realtime Clock</Description><StartTime><Timestamp dt:dt="int">0</Timestamp><DateUtc dt:dt="string">2017-07-18T07:06:42Z</DateUtc></StartTime><FrequencyChanges><FrequencyChange><Frequency dt:dt="r8">3328124</Frequency><Timestamp dt:dt="r8">12001541122</Timestamp><Current dt:dt="…	75.025	2139983	2136483	2139983	2136465	1	right	-882714564	07-18-2017	09:06:42	07:06:42	female	70601	52368	-1	52352	71353	70616	-1	70601	341537	332489	-1	332476	15				1	7	13	phaseUPFAce	phaseXPface	11	NM21	1331834	1331534	1331834	1331521	d	1331521	1329761	1331521	1329745	1760
GofDak_1024-768_new	19	1	26	<?xml version="1.0"?>\n<Clock xmlns:dt="urn:schemas-microsoft-com:datatypes"><Description dt:dt="string">E-Prime Primary Realtime Clock</Description><StartTime><Timestamp dt:dt="int">0</Timestamp><DateUtc dt:dt="string">2017-07-18T07:06:42Z</DateUtc></StartTime><FrequencyChanges><FrequencyChange><Frequency dt:dt="r8">3328124</Frequency><Timestamp dt:dt="r8">12001541122</Timestamp><Current dt:dt="…	75.025	2139983	2136483	2139983	2136465	1	right	-882714564	07-18-2017	09:06:42	07:06:42	female	70601	52368	-1	52352	71353	70616	-1	70601	341537	332489	-1	332476	15				1	7	13	phaseUPFAce	phaseXPface	12	NM08	1334993	1334693	1334993	1334682	d	1334682	1332867	1334682	1332857	1815
GofDak_1024-768_new	19	1	26	<?xml version="1.0"?>\n<Clock xmlns:dt="urn:schemas-microsoft-com:datatypes"><Description dt:dt="string">E-Prime Primary Realtime Clock</Description><StartTime><Timestamp dt:dt="int">0</Timestamp><DateUtc dt:dt="string">2017-07-18T07:06:42Z</DateUtc></StartTime><FrequencyChanges><FrequencyChange><Frequency dt:dt="r8">3328124</Frequency><Timestamp dt:dt="r8">12001541122</Timestamp><Current dt:dt="…	75.025	2139983	2136483	2139983	2136465	1	right	-882714564	07-18-2017	09:06:42	07:06:42	female	70601	52368	-1	52352	71353	70616	-1	70601	341537	332489	-1	332476	15				1	7	13	phaseUPFAce	phaseXPface	13	NF04	1337979	1337679	1337979	1337672	d	1337672	1336159	1337672	1336145	1513
GofDak_1024-768_new	19	1	26	<?xml version="1.0"?>\n<Clock xmlns:dt="urn:schemas-microsoft-com:datatypes"><Description dt:dt="string">E-Prime Primary Realtime Clock</Description><StartTime><Timestamp dt:dt="int">0</Timestamp><DateUtc dt:dt="string">2017-07-18T07:06:42Z</DateUtc></StartTime><FrequencyChanges><FrequencyChange><Frequency dt:dt="r8">3328124</Frequency><Timestamp dt:dt="r8">12001541122</Timestamp><Current dt:dt="…	75.025	2139983	2136483	2139983	2136465	1	right	-882714564	07-18-2017	09:06:42	07:06:42	female	70601	52368	-1	52352	71353	70616	-1	70601	341537	332489	-1	332476	15				1	7	13	phaseUPFAce	phaseXPface	14	NM10	1341031	1340731	1341031	1340722	l	1340722	1339065	1340722	1339049	1657
GofDak_1024-768_new	19	1	26	<?xml version="1.0"?>\n<Clock xmlns:dt="urn:schemas-microsoft-com:datatypes"><Description dt:dt="string">E-Prime Primary Realtime Clock</Description><StartTime><Timestamp dt:dt="int">0</Timestamp><DateUtc dt:dt="string">2017-07-18T07:06:42Z</DateUtc></StartTime><FrequencyChanges><FrequencyChange><Frequency dt:dt="r8">3328124</Frequency><Timestamp dt:dt="r8">12001541122</Timestamp><Current dt:dt="…	75.025	2139983	2136483	2139983	2136465	1	right	-882714564	07-18-2017	09:06:42	07:06:42	female	70601	52368	-1	52352	71353	70616	-1	70601	341537	332489	-1	332476	15				1	7	13	phaseUPFAce	phaseXPface	15	NF105	1344163	1343863	1344163	1343857	l	1343857	1342304	1343857	1342297	1553
GofDak_1024-768_new	19	1	26	<?xml version="1.0"?>\n<Clock xmlns:dt="urn:schemas-microsoft-com:datatypes"><Description dt:dt="string">E-Prime Primary Realtime Clock</Description><StartTime><Timestamp dt:dt="int">0</Timestamp><DateUtc dt:dt="string">2017-07-18T07:06:42Z</DateUtc></StartTime><FrequencyChanges><FrequencyChange><Frequency dt:dt="r8">3328124</Frequency><Timestamp dt:dt="r8">12001541122</Timestamp><Current dt:dt="…	75.025	2139983	2136483	2139983	2136465	1	right	-882714564	07-18-2017	09:06:42	07:06:42	female	70601	52368	-1	52352	71353	70616	-1	70601	341537	332489	-1	332476	15				1	7	13	phaseUPFAce	phaseXPface	16	NF06	1347149	1346849	1347149	1346846	l	1346846	1345276	1346846	1345265	1570
GofDak_1024-768_new	19	1	26	<?xml version="1.0"?>\n<Clock xmlns:dt="urn:schemas-microsoft-com:datatypes"><Description dt:dt="string">E-Prime Primary Realtime Clock</Description><StartTime><Timestamp dt:dt="int">0</Timestamp><DateUtc dt:dt="string">2017-07-18T07:06:42Z</DateUtc></StartTime><FrequencyChanges><FrequencyChange><Frequency dt:dt="r8">3328124</Frequency><Timestamp dt:dt="r8">12001541122</Timestamp><Current dt:dt="…	75.025	2139983	2136483	2139983	2136465	1	right	-882714564	07-18-2017	09:06:42	07:06:42	female	70601	52368	-1	52352	71353	70616	-1	70601	341537	332489	-1	332476	15				1	7	13	phaseUPFAce	phaseXPface	17	NM21	1350441	1350141	1350441	1350127	l	1350127	1348289	1350127	1348273	1838
GofDak_1024-768_new	19	1	26	<?xml version="1.0"?>\n<Clock xmlns:dt="urn:schemas-microsoft-com:datatypes"><Description dt:dt="string">E-Prime Primary Realtime Clock</Description><StartTime><Timestamp dt:dt="int">0</Timestamp><DateUtc dt:dt="string">2017-07-18T07:06:42Z</DateUtc></StartTime><FrequencyChanges><FrequencyChange><Frequency dt:dt="r8">3328124</Frequency><Timestamp dt:dt="r8">12001541122</Timestamp><Current dt:dt="…	75.025	2139983	2136483	2139983	2136465	1	right	-882714564	07-18-2017	09:06:42	07:06:42	female	70601	52368	-1	52352	71353	70616	-1	70601	341537	332489	-1	332476	15				1	7	13	phaseUPFAce	phaseXPface	18	NF109	1353467	1353167	1353467	1353152	l	1353152	1351634	1353152	1351617	1518
GofDak_1024-768_new	19	1	26	<?xml version="1.0"?>\n<Clock xmlns:dt="urn:schemas-microsoft-com:datatypes"><Description dt:dt="string">E-Prime Primary Realtime Clock</Description><StartTime><Timestamp dt:dt="int">0</Timestamp><DateUtc dt:dt="string">2017-07-18T07:06:42Z</DateUtc></StartTime><FrequencyChanges><FrequencyChange><Frequency dt:dt="r8">3328124</Frequency><Timestamp dt:dt="r8">12001541122</Timestamp><Current dt:dt="…	75.025	2139983	2136483	2139983	2136465	1	right	-882714564	07-18-2017	09:06:42	07:06:42	female	70601	52368	-1	52352	71353	70616	-1	70601	341537	332489	-1	332476	15				1	7	13	phaseUPFAce	phaseXPface	19	NM09	1357266	1356966	1357266	1356953	d	1356953	1355286	1356953	1355273	1667
GofDak_1024-768_new	19	1	26	<?xml version="1.0"?>\n<Clock xmlns:dt="urn:schemas-microsoft-com:datatypes"><Description dt:dt="string">E-Prime Primary Realtime Clock</Description><StartTime><Timestamp dt:dt="int">0</Timestamp><DateUtc dt:dt="string">2017-07-18T07:06:42Z</DateUtc></StartTime><FrequencyChanges><FrequencyChange><Frequency dt:dt="r8">3328124</Frequency><Timestamp dt:dt="r8">12001541122</Timestamp><Current dt:dt="…	75.025	2139983	2136483	2139983	2136465	1	right	-882714564	07-18-2017	09:06:42	07:06:42	female	70601	52368	-1	52352	71353	70616	-1	70601	341537	332489	-1	332476	15				1	7	13	phaseUPFAce	phaseXPface	20	NM08	1360585	1360285	1360585	1360275	d	1360275	1358605	1360275	1358593	1670
GofDak_1024-768_new	19	1	26	<?xml version="1.0"?>\n<Clock xmlns:dt="urn:schemas-microsoft-com:datatypes"><Description dt:dt="string">E-Prime Primary Realtime Clock</Description><StartTime><Timestamp dt:dt="int">0</Timestamp><DateUtc dt:dt="string">2017-07-18T07:06:42Z</DateUtc></StartTime><FrequencyChanges><FrequencyChange><Frequency dt:dt="r8">3328124</Frequency><Timestamp dt:dt="r8">12001541122</Timestamp><Current dt:dt="…	75.025	2139983	2136483	2139983	2136465	1	right	-882714564	07-18-2017	09:06:42	07:06:42	female	70601	52368	-1	52352	71353	70616	-1	70601	341537	332489	-1	332476	16				2	7	14	phaseINVFAce	phaseXPface	1	NM02	1364290	1363990	1364290	1363975	d	1363975	1362391	1363975	1362385	1584
GofDak_1024-768_new	19	1	26	<?xml version="1.0"?>\n<Clock xmlns:dt="urn:schemas-microsoft-com:datatypes"><Description dt:dt="string">E-Prime Primary Realtime Clock</Description><StartTime><Timestamp dt:dt="int">0</Timestamp><DateUtc dt:dt="string">2017-07-18T07:06:42Z</DateUtc></StartTime><FrequencyChanges><FrequencyChange><Frequency dt:dt="r8">3328124</Frequency><Timestamp dt:dt="r8">12001541122</Timestamp><Current dt:dt="…	75.025	2139983	2136483	2139983	2136465	1	right	-882714564	07-18-2017	09:06:42	07:06:42	female	70601	52368	-1	52352	71353	70616	-1	70601	341537	332489	-1	332476	16				2	7	14	phaseINVFAce	phaseXPface	2	NM02	1367796	1367496	1367796	1367484	l	1367484	1365576	1367484	1365569	1908
GofDak_1024-768_new	19	1	26	<?xml version="1.0"?>\n<Clock xmlns:dt="urn:schemas-microsoft-com:datatypes"><Description dt:dt="string">E-Prime Primary Realtime Clock</Description><StartTime><Timestamp dt:dt="int">0</Timestamp><DateUtc dt:dt="string">2017-07-18T07:06:42Z</DateUtc></StartTime><FrequencyChanges><FrequencyChange><Frequency dt:dt="r8">3328124</Frequency><Timestamp dt:dt="r8">12001541122</Timestamp><Current dt:dt="…	75.025	2139983	2136483	2139983	2136465	1	right	-882714564	07-18-2017	09:06:42	07:06:42	female	70601	52368	-1	52352	71353	70616	-1	70601	341537	332489	-1	332476	16				2	7	14	phaseINVFAce	phaseXPface	3	NM04	1371115	1370815	1371115	1370803	d	1370803	1368842	1370803	1368833	1961
GofDak_1024-768_new	19	1	26	<?xml version="1.0"?>\n<Clock xmlns:dt="urn:schemas-microsoft-com:datatypes"><Description dt:dt="string">E-Prime Primary Realtime Clock</Description><StartTime><Timestamp dt:dt="int">0</Timestamp><DateUtc dt:dt="string">2017-07-18T07:06:42Z</DateUtc></StartTime><FrequencyChanges><FrequencyChange><Frequency dt:dt="r8">3328124</Frequency><Timestamp dt:dt="r8">12001541122</Timestamp><Current dt:dt="…	75.025	2139983	2136483	2139983	2136465	1	right	-882714564	07-18-2017	09:06:42	07:06:42	female	70601	52368	-1	52352	71353	70616	-1	70601	341537	332489	-1	332476	16				2	7	14	phaseINVFAce	phaseXPface	4	NF11	1374474	1374174	1374474	1374159	l	1374159	1372294	1374159	1372289	1865
GofDak_1024-768_new	19	1	26	<?xml version="1.0"?>\n<Clock xmlns:dt="urn:schemas-microsoft-com:datatypes"><Description dt:dt="string">E-Prime Primary Realtime Clock</Description><StartTime><Timestamp dt:dt="int">0</Timestamp><DateUtc dt:dt="string">2017-07-18T07:06:42Z</DateUtc></StartTime><FrequencyChanges><FrequencyChange><Frequency dt:dt="r8">3328124</Frequency><Timestamp dt:dt="r8">12001541122</Timestamp><Current dt:dt="…	75.025	2139983	2136483	2139983	2136465	1	right	-882714564	07-18-2017	09:06:42	07:06:42	female	70601	52368	-1	52352	71353	70616	-1	70601	341537	332489	-1	332476	16				2	7	14	phaseINVFAce	phaseXPface	5	NM02	1377832	1377532	1377832	1377521	d	1377521	1375760	1377521	1375745	1761
GofDak_1024-768_new	19	1	26	<?xml version="1.0"?>\n<Clock xmlns:dt="urn:schemas-microsoft-com:datatypes"><Description dt:dt="string">E-Prime Primary Realtime Clock</Description><StartTime><Timestamp dt:dt="int">0</Timestamp><DateUtc dt:dt="string">2017-07-18T07:06:42Z</DateUtc></StartTime><FrequencyChanges><FrequencyChange><Frequency dt:dt="r8">3328124</Frequency><Timestamp dt:dt="r8">12001541122</Timestamp><Current dt:dt="…	75.025	2139983	2136483	2139983	2136465	1	right	-882714564	07-18-2017	09:06:42	07:06:42	female	70601	52368	-1	52352	71353	70616	-1	70601	341537	332489	-1	332476	16				2	7	14	phaseINVFAce	phaseXPface	6	NF105	1381311	1381011	1381311	1381003	d	1381003	1379065	1381003	1379057	1938
GofDak_1024-768_new	19	1	26	<?xml version="1.0"?>\n<Clock xmlns:dt="urn:schemas-microsoft-com:datatypes"><Description dt:dt="string">E-Prime Primary Realtime Clock</Description><StartTime><Timestamp dt:dt="int">0</Timestamp><DateUtc dt:dt="string">2017-07-18T07:06:42Z</DateUtc></StartTime><FrequencyChanges><FrequencyChange><Frequency dt:dt="r8">3328124</Frequency><Timestamp dt:dt="r8">12001541122</Timestamp><Current dt:dt="…	75.025	2139983	2136483	2139983	2136465	1	right	-882714564	07-18-2017	09:06:42	07:06:42	female	70601	52368	-1	52352	71353	70616	-1	70601	341537	332489	-1	332476	16				2	7	14	phaseINVFAce	phaseXPface	7	NM04	1384750	1384450	1384750	1384444	l	1384444	1382584	1384444	1382577	1860
GofDak_1024-768_new	19	1	26	<?xml version="1.0"?>\n<Clock xmlns:dt="urn:schemas-microsoft-com:datatypes"><Description dt:dt="string">E-Prime Primary Realtime Clock</Description><StartTime><Timestamp dt:dt="int">0</Timestamp><DateUtc dt:dt="string">2017-07-18T07:06:42Z</DateUtc></StartTime><FrequencyChanges><FrequencyChange><Frequency dt:dt="r8">3328124</Frequency><Timestamp dt:dt="r8">12001541122</Timestamp><Current dt:dt="…	75.025	2139983	2136483	2139983	2136465	1	right	-882714564	07-18-2017	09:06:42	07:06:42	female	70601	52368	-1	52352	71353	70616	-1	70601	341537	332489	-1	332476	16				2	7	14	phaseINVFAce	phaseXPface	8	NF11	1387909	1387609	1387909	1387596	l	1387596	1385943	1387596	1385929	1653
GofDak_1024-768_new	19	1	26	<?xml version="1.0"?>\n<Clock xmlns:dt="urn:schemas-microsoft-com:datatypes"><Description dt:dt="string">E-Prime Primary Realtime Clock</Description><StartTime><Timestamp dt:dt="int">0</Timestamp><DateUtc dt:dt="string">2017-07-18T07:06:42Z</DateUtc></StartTime><FrequencyChanges><FrequencyChange><Frequency dt:dt="r8">3328124</Frequency><Timestamp dt:dt="r8">12001541122</Timestamp><Current dt:dt="…	75.025	2139983	2136483	2139983	2136465	1	right	-882714564	07-18-2017	09:06:42	07:06:42	female	70601	52368	-1	52352	71353	70616	-1	70601	341537	332489	-1	332476	16				2	7	14	phaseINVFAce	phaseXPface	9	NF01	1391255	1390955	1391255	1390952	d	1390952	1389195	1390952	1389185	1757
GofDak_1024-768_new	19	1	26	<?xml version="1.0"?>\n<Clock xmlns:dt="urn:schemas-microsoft-com:datatypes"><Description dt:dt="string">E-Prime Primary Realtime Clock</Description><StartTime><Timestamp dt:dt="int">0</Timestamp><DateUtc dt:dt="string">2017-07-18T07:06:42Z</DateUtc></StartTime><FrequencyChanges><FrequencyChange><Frequency dt:dt="r8">3328124</Frequency><Timestamp dt:dt="r8">12001541122</Timestamp><Current dt:dt="…	75.025	2139983	2136483	2139983	2136465	1	right	-882714564	07-18-2017	09:06:42	07:06:42	female	70601	52368	-1	52352	71353	70616	-1	70601	341537	332489	-1	332476	16				2	7	14	phaseINVFAce	phaseXPface	10	NF27	1394320	1394020	1394320	1394016	d	1394016	1392474	1394016	1392465	1542
GofDak_1024-768_new	19	1	26	<?xml version="1.0"?>\n<Clock xmlns:dt="urn:schemas-microsoft-com:datatypes"><Description dt:dt="string">E-Prime Primary Realtime Clock</Description><StartTime><Timestamp dt:dt="int">0</Timestamp><DateUtc dt:dt="string">2017-07-18T07:06:42Z</DateUtc></StartTime><FrequencyChanges><FrequencyChange><Frequency dt:dt="r8">3328124</Frequency><Timestamp dt:dt="r8">12001541122</Timestamp><Current dt:dt="…	75.025	2139983	2136483	2139983	2136465	1	right	-882714564	07-18-2017	09:06:42	07:06:42	female	70601	52368	-1	52352	71353	70616	-1	70601	341537	332489	-1	332476	16				2	7	14	phaseINVFAce	phaseXPface	11	NF04	1397533	1397233	1397533	1397229	d	1397229	1395566	1397229	1395561	1663
GofDak_1024-768_new	19	1	26	<?xml version="1.0"?>\n<Clock xmlns:dt="urn:schemas-microsoft-com:datatypes"><Description dt:dt="string">E-Prime Primary Realtime Clock</Description><StartTime><Timestamp dt:dt="int">0</Timestamp><DateUtc dt:dt="string">2017-07-18T07:06:42Z</DateUtc></StartTime><FrequencyChanges><FrequencyChange><Frequency dt:dt="r8">3328124</Frequency><Timestamp dt:dt="r8">12001541122</Timestamp><Current dt:dt="…	75.025	2139983	2136483	2139983	2136465	1	right	-882714564	07-18-2017	09:06:42	07:06:42	female	70601	52368	-1	52352	71353	70616	-1	70601	341537	332489	-1	332476	16				2	7	14	phaseINVFAce	phaseXPface	12	NM13	1400985	1400685	1400985	1400671	d	1400671	1398832	1400671	1398825	1839
GofDak_1024-768_new	19	1	26	<?xml version="1.0"?>\n<Clock xmlns:dt="urn:schemas-microsoft-com:datatypes"><Description dt:dt="string">E-Prime Primary Realtime Clock</Description><StartTime><Timestamp dt:dt="int">0</Timestamp><DateUtc dt:dt="string">2017-07-18T07:06:42Z</DateUtc></StartTime><FrequencyChanges><FrequencyChange><Frequency dt:dt="r8">3328124</Frequency><Timestamp dt:dt="r8">12001541122</Timestamp><Current dt:dt="…	75.025	2139983	2136483	2139983	2136465	1	right	-882714564	07-18-2017	09:06:42	07:06:42	female	70601	52368	-1	52352	71353	70616	-1	70601	341537	332489	-1	332476	16				2	7	14	phaseINVFAce	phaseXPface	13	NM09	1404144	1403844	1404144	1403836	l	1403836	1402271	1403836	1402265	1565
GofDak_1024-768_new	19	1	26	<?xml version="1.0"?>\n<Clock xmlns:dt="urn:schemas-microsoft-com:datatypes"><Description dt:dt="string">E-Prime Primary Realtime Clock</Description><StartTime><Timestamp dt:dt="int">0</Timestamp><DateUtc dt:dt="string">2017-07-18T07:06:42Z</DateUtc></StartTime><FrequencyChanges><FrequencyChange><Frequency dt:dt="r8">3328124</Frequency><Timestamp dt:dt="r8">12001541122</Timestamp><Current dt:dt="…	75.025	2139983	2136483	2139983	2136465	1	right	-882714564	07-18-2017	09:06:42	07:06:42	female	70601	52368	-1	52352	71353	70616	-1	70601	341537	332489	-1	332476	16				2	7	14	phaseINVFAce	phaseXPface	14	NF106	1408022	1407722	1408022	1407712	d	1407712	1405950	1407712	1405945	1762
GofDak_1024-768_new	19	1	26	<?xml version="1.0"?>\n<Clock xmlns:dt="urn:schemas-microsoft-com:datatypes"><Description dt:dt="string">E-Prime Primary Realtime Clock</Description><StartTime><Timestamp dt:dt="int">0</Timestamp><DateUtc dt:dt="string">2017-07-18T07:06:42Z</DateUtc></StartTime><FrequencyChanges><FrequencyChange><Frequency dt:dt="r8">3328124</Frequency><Timestamp dt:dt="r8">12001541122</Timestamp><Current dt:dt="…	75.025	2139983	2136483	2139983	2136465	1	right	-882714564	07-18-2017	09:06:42	07:06:42	female	70601	52368	-1	52352	71353	70616	-1	70601	341537	332489	-1	332476	16				2	7	14	phaseINVFAce	phaseXPface	15	NF11	1411661	1411361	1411661	1411354	l	1411354	1409415	1411354	1409409	1939
GofDak_1024-768_new	19	1	26	<?xml version="1.0"?>\n<Clock xmlns:dt="urn:schemas-microsoft-com:datatypes"><Description dt:dt="string">E-Prime Primary Realtime Clock</Description><StartTime><Timestamp dt:dt="int">0</Timestamp><DateUtc dt:dt="string">2017-07-18T07:06:42Z</DateUtc></StartTime><FrequencyChanges><FrequencyChange><Frequency dt:dt="r8">3328124</Frequency><Timestamp dt:dt="r8">12001541122</Timestamp><Current dt:dt="…	75.025	2139983	2136483	2139983	2136465	1	right	-882714564	07-18-2017	09:06:42	07:06:42	female	70601	52368	-1	52352	71353	70616	-1	70601	341537	332489	-1	332476	16				2	7	14	phaseINVFAce	phaseXPface	16	NF09	1414687	1414387	1414687	1414375	d	1414375	1412748	1414375	1412737	1627
GofDak_1024-768_new	19	1	26	<?xml version="1.0"?>\n<Clock xmlns:dt="urn:schemas-microsoft-com:datatypes"><Description dt:dt="string">E-Prime Primary Realtime Clock</Description><StartTime><Timestamp dt:dt="int">0</Timestamp><DateUtc dt:dt="string">2017-07-18T07:06:42Z</DateUtc></StartTime><FrequencyChanges><FrequencyChange><Frequency dt:dt="r8">3328124</Frequency><Timestamp dt:dt="r8">12001541122</Timestamp><Current dt:dt="…	75.025	2139983	2136483	2139983	2136465	1	right	-882714564	07-18-2017	09:06:42	07:06:42	female	70601	52368	-1	52352	71353	70616	-1	70601	341537	332489	-1	332476	16				2	7	14	phaseINVFAce	phaseXPface	17	NF109	1418779	1418479	1418779	1418473	l	1418473	1416640	1418473	1416633	1833
GofDak_1024-768_new	19	1	26	<?xml version="1.0"?>\n<Clock xmlns:dt="urn:schemas-microsoft-com:datatypes"><Description dt:dt="string">E-Prime Primary Realtime Clock</Description><StartTime><Timestamp dt:dt="int">0</Timestamp><DateUtc dt:dt="string">2017-07-18T07:06:42Z</DateUtc></StartTime><FrequencyChanges><FrequencyChange><Frequency dt:dt="r8">3328124</Frequency><Timestamp dt:dt="r8">12001541122</Timestamp><Current dt:dt="…	75.025	2139983	2136483	2139983	2136465	1	right	-882714564	07-18-2017	09:06:42	07:06:42	female	70601	52368	-1	52352	71353	70616	-1	70601	341537	332489	-1	332476	16				2	7	14	phaseINVFAce	phaseXPface	18	NM13	1421871	1421571	1421871	1421556	l	1421556	1419825	1421556	1419809	1731
GofDak_1024-768_new	19	1	26	<?xml version="1.0"?>\n<Clock xmlns:dt="urn:schemas-microsoft-com:datatypes"><Description dt:dt="string">E-Prime Primary Realtime Clock</Description><StartTime><Timestamp dt:dt="int">0</Timestamp><DateUtc dt:dt="string">2017-07-18T07:06:42Z</DateUtc></StartTime><FrequencyChanges><FrequencyChange><Frequency dt:dt="r8">3328124</Frequency><Timestamp dt:dt="r8">12001541122</Timestamp><Current dt:dt="…	75.025	2139983	2136483	2139983	2136465	1	right	-882714564	07-18-2017	09:06:42	07:06:42	female	70601	52368	-1	52352	71353	70616	-1	70601	341537	332489	-1	332476	16				2	7	14	phaseINVFAce	phaseXPface	19	NF06	1425217	1424917	1425217	1424908	d	1424908	1422944	1424908	1422929	1964
GofDak_1024-768_new	19	1	26	<?xml version="1.0"?>\n<Clock xmlns:dt="urn:schemas-microsoft-com:datatypes"><Description dt:dt="string">E-Prime Primary Realtime Clock</Description><StartTime><Timestamp dt:dt="int">0</Timestamp><DateUtc dt:dt="string">2017-07-18T07:06:42Z</DateUtc></StartTime><FrequencyChanges><FrequencyChange><Frequency dt:dt="r8">3328124</Frequency><Timestamp dt:dt="r8">12001541122</Timestamp><Current dt:dt="…	75.025	2139983	2136483	2139983	2136465	1	right	-882714564	07-18-2017	09:06:42	07:06:42	female	70601	52368	-1	52352	71353	70616	-1	70601	341537	332489	-1	332476	16				2	7	14	phaseINVFAce	phaseXPface	20	NF106	1428282	1427982	1428282	1427970	l	1427970	1426423	1427970	1426409	1547
GofDak_1024-768_new	19	1	26	<?xml version="1.0"?>\n<Clock xmlns:dt="urn:schemas-microsoft-com:datatypes"><Description dt:dt="string">E-Prime Primary Realtime Clock</Description><StartTime><Timestamp dt:dt="int">0</Timestamp><DateUtc dt:dt="string">2017-07-18T07:06:42Z</DateUtc></StartTime><FrequencyChanges><FrequencyChange><Frequency dt:dt="r8">3328124</Frequency><Timestamp dt:dt="r8">12001541122</Timestamp><Current dt:dt="…	75.025	2139983	2136483	2139983	2136465	1	right	-882714564	07-18-2017	09:06:42	07:06:42	female	70601	52368	-1	52352	71353	70616	-1	70601	341537	332489	-1	332476	17				1	8	15	phaseUPFAce	phaseXPface	1	NF02	1431202	1430902	1431202	1430896	d	1430896	1429289	1430896	1429281	1607
GofDak_1024-768_new	19	1	26	<?xml version="1.0"?>\n<Clock xmlns:dt="urn:schemas-microsoft-com:datatypes"><Description dt:dt="string">E-Prime Primary Realtime Clock</Description><StartTime><Timestamp dt:dt="int">0</Timestamp><DateUtc dt:dt="string">2017-07-18T07:06:42Z</DateUtc></StartTime><FrequencyChanges><FrequencyChange><Frequency dt:dt="r8">3328124</Frequency><Timestamp dt:dt="r8">12001541122</Timestamp><Current dt:dt="…	75.025	2139983	2136483	2139983	2136465	1	right	-882714564	07-18-2017	09:06:42	07:06:42	female	70601	52368	-1	52352	71353	70616	-1	70601	341537	332489	-1	332476	17				1	8	15	phaseUPFAce	phaseXPface	2	NM03	1434467	1434167	1434467	1434154	l	1434154	1432541	1434154	1432529	1613
GofDak_1024-768_new	19	1	26	<?xml version="1.0"?>\n<Clock xmlns:dt="urn:schemas-microsoft-com:datatypes"><Description dt:dt="string">E-Prime Primary Realtime Clock</Description><StartTime><Timestamp dt:dt="int">0</Timestamp><DateUtc dt:dt="string">2017-07-18T07:06:42Z</DateUtc></StartTime><FrequencyChanges><FrequencyChange><Frequency dt:dt="r8">3328124</Frequency><Timestamp dt:dt="r8">12001541122</Timestamp><Current dt:dt="…	75.025	2139983	2136483	2139983	2136465	1	right	-882714564	07-18-2017	09:06:42	07:06:42	female	70601	52368	-1	52352	71353	70616	-1	70601	341537	332489	-1	332476	17				1	8	15	phaseUPFAce	phaseXPface	3	NM10	1437466	1437166	1437466	1437157	l	1437157	1435567	1437157	1435561	1590
GofDak_1024-768_new	19	1	26	<?xml version="1.0"?>\n<Clock xmlns:dt="urn:schemas-microsoft-com:datatypes"><Description dt:dt="string">E-Prime Primary Realtime Clock</Description><StartTime><Timestamp dt:dt="int">0</Timestamp><DateUtc dt:dt="string">2017-07-18T07:06:42Z</DateUtc></StartTime><FrequencyChanges><FrequencyChange><Frequency dt:dt="r8">3328124</Frequency><Timestamp dt:dt="r8">12001541122</Timestamp><Current dt:dt="…	75.025	2139983	2136483	2139983	2136465	1	right	-882714564	07-18-2017	09:06:42	07:06:42	female	70601	52368	-1	52352	71353	70616	-1	70601	341537	332489	-1	332476	17				1	8	15	phaseUPFAce	phaseXPface	4	NF04	1440772	1440472	1440772	1440464	d	1440464	1438486	1440464	1438473	1978
GofDak_1024-768_new	19	1	26	<?xml version="1.0"?>\n<Clock xmlns:dt="urn:schemas-microsoft-com:datatypes"><Description dt:dt="string">E-Prime Primary Realtime Clock</Description><StartTime><Timestamp dt:dt="int">0</Timestamp><DateUtc dt:dt="string">2017-07-18T07:06:42Z</DateUtc></StartTime><FrequencyChanges><FrequencyChange><Frequency dt:dt="r8">3328124</Frequency><Timestamp dt:dt="r8">12001541122</Timestamp><Current dt:dt="…	75.025	2139983	2136483	2139983	2136465	1	right	-882714564	07-18-2017	09:06:42	07:06:42	female	70601	52368	-1	52352	71353	70616	-1	70601	341537	332489	-1	332476	17				1	8	15	phaseUPFAce	phaseXPface	5	NM09	1443864	1443564	1443864	1443551	d	1443551	1441991	1443551	1441985	1560
GofDak_1024-768_new	19	1	26	<?xml version="1.0"?>\n<Clock xmlns:dt="urn:schemas-microsoft-com:datatypes"><Description dt:dt="string">E-Prime Primary Realtime Clock</Description><StartTime><Timestamp dt:dt="int">0</Timestamp><DateUtc dt:dt="string">2017-07-18T07:06:42Z</DateUtc></StartTime><FrequencyChanges><FrequencyChange><Frequency dt:dt="r8">3328124</Frequency><Timestamp dt:dt="r8">12001541122</Timestamp><Current dt:dt="…	75.025	2139983	2136483	2139983	2136465	1	right	-882714564	07-18-2017	09:06:42	07:06:42	female	70601	52368	-1	52352	71353	70616	-1	70601	341537	332489	-1	332476	17				1	8	15	phaseUPFAce	phaseXPface	6	NF106	1447010	1446710	1447010	1446697	d	1446697	1445150	1446697	1445137	1547
GofDak_1024-768_new	19	1	26	<?xml version="1.0"?>\n<Clock xmlns:dt="urn:schemas-microsoft-com:datatypes"><Description dt:dt="string">E-Prime Primary Realtime Clock</Description><StartTime><Timestamp dt:dt="int">0</Timestamp><DateUtc dt:dt="string">2017-07-18T07:06:42Z</DateUtc></StartTime><FrequencyChanges><FrequencyChange><Frequency dt:dt="r8">3328124</Frequency><Timestamp dt:dt="r8">12001541122</Timestamp><Current dt:dt="…	75.025	2139983	2136483	2139983	2136465	1	right	-882714564	07-18-2017	09:06:42	07:06:42	female	70601	52368	-1	52352	71353	70616	-1	70601	341537	332489	-1	332476	17				1	8	15	phaseUPFAce	phaseXPface	7	NM03	1450409	1450109	1450409	1450100	l	1450100	1448216	1450100	1448201	1884
GofDak_1024-768_new	19	1	26	<?xml version="1.0"?>\n<Clock xmlns:dt="urn:schemas-microsoft-com:datatypes"><Description dt:dt="string">E-Prime Primary Realtime Clock</Description><StartTime><Timestamp dt:dt="int">0</Timestamp><DateUtc dt:dt="string">2017-07-18T07:06:42Z</DateUtc></StartTime><FrequencyChanges><FrequencyChange><Frequency dt:dt="r8">3328124</Frequency><Timestamp dt:dt="r8">12001541122</Timestamp><Current dt:dt="…	75.025	2139983	2136483	2139983	2136465	1	right	-882714564	07-18-2017	09:06:42	07:06:42	female	70601	52368	-1	52352	71353	70616	-1	70601	341537	332489	-1	332476	17				1	8	15	phaseUPFAce	phaseXPface	8	NM04	1453834	1453534	1453834	1453521	l	1453521	1451535	1453521	1451521	1986
GofDak_1024-768_new	19	1	26	<?xml version="1.0"?>\n<Clock xmlns:dt="urn:schemas-microsoft-com:datatypes"><Description dt:dt="string">E-Prime Primary Realtime Clock</Description><StartTime><Timestamp dt:dt="int">0</Timestamp><DateUtc dt:dt="string">2017-07-18T07:06:42Z</DateUtc></StartTime><FrequencyChanges><FrequencyChange><Frequency dt:dt="r8">3328124</Frequency><Timestamp dt:dt="r8">12001541122</Timestamp><Current dt:dt="…	75.025	2139983	2136483	2139983	2136465	1	right	-882714564	07-18-2017	09:06:42	07:06:42	female	70601	52368	-1	52352	71353	70616	-1	70601	341537	332489	-1	332476	17				1	8	15	phaseUPFAce	phaseXPface	9	NM21	1457246	1456946	1457246	1456942	l	1456942	1455000	1456942	1454985	1942
GofDak_1024-768_new	19	1	26	<?xml version="1.0"?>\n<Clock xmlns:dt="urn:schemas-microsoft-com:datatypes"><Description dt:dt="string">E-Prime Primary Realtime Clock</Description><StartTime><Timestamp dt:dt="int">0</Timestamp><DateUtc dt:dt="string">2017-07-18T07:06:42Z</DateUtc></StartTime><FrequencyChanges><FrequencyChange><Frequency dt:dt="r8">3328124</Frequency><Timestamp dt:dt="r8">12001541122</Timestamp><Current dt:dt="…	75.025	2139983	2136483	2139983	2136465	1	right	-882714564	07-18-2017	09:06:42	07:06:42	female	70601	52368	-1	52352	71353	70616	-1	70601	341537	332489	-1	332476	17				1	8	15	phaseUPFAce	phaseXPface	10	NM02	1460245	1459945	1460245	1459937	d	1459937	1458293	1459937	1458281	1644
GofDak_1024-768_new	19	1	26	<?xml version="1.0"?>\n<Clock xmlns:dt="urn:schemas-microsoft-com:datatypes"><Description dt:dt="string">E-Prime Primary Realtime Clock</Description><StartTime><Timestamp dt:dt="int">0</Timestamp><DateUtc dt:dt="string">2017-07-18T07:06:42Z</DateUtc></StartTime><FrequencyChanges><FrequencyChange><Frequency dt:dt="r8">3328124</Frequency><Timestamp dt:dt="r8">12001541122</Timestamp><Current dt:dt="…	75.025	2139983	2136483	2139983	2136465	1	right	-882714564	07-18-2017	09:06:42	07:06:42	female	70601	52368	-1	52352	71353	70616	-1	70601	341537	332489	-1	332476	17				1	8	15	phaseUPFAce	phaseXPface	11	NM09	1463524	1463224	1463524	1463215	l	1463215	1461491	1463215	1461481	1724
GofDak_1024-768_new	19	1	26	<?xml version="1.0"?>\n<Clock xmlns:dt="urn:schemas-microsoft-com:datatypes"><Description dt:dt="string">E-Prime Primary Realtime Clock</Description><StartTime><Timestamp dt:dt="int">0</Timestamp><DateUtc dt:dt="string">2017-07-18T07:06:42Z</DateUtc></StartTime><FrequencyChanges><FrequencyChange><Frequency dt:dt="r8">3328124</Frequency><Timestamp dt:dt="r8">12001541122</Timestamp><Current dt:dt="…	75.025	2139983	2136483	2139983	2136465	1	right	-882714564	07-18-2017	09:06:42	07:06:42	female	70601	52368	-1	52352	71353	70616	-1	70601	341537	332489	-1	332476	17				1	8	15	phaseUPFAce	phaseXPface	12	NM08	1466737	1466437	1466737	1466421	d	1466421	1464757	1466421	1464745	1664
GofDak_1024-768_new	19	1	26	<?xml version="1.0"?>\n<Clock xmlns:dt="urn:schemas-microsoft-com:datatypes"><Description dt:dt="string">E-Prime Primary Realtime Clock</Description><StartTime><Timestamp dt:dt="int">0</Timestamp><DateUtc dt:dt="string">2017-07-18T07:06:42Z</DateUtc></StartTime><FrequencyChanges><FrequencyChange><Frequency dt:dt="r8">3328124</Frequency><Timestamp dt:dt="r8">12001541122</Timestamp><Current dt:dt="…	75.025	2139983	2136483	2139983	2136465	1	right	-882714564	07-18-2017	09:06:42	07:06:42	female	70601	52368	-1	52352	71353	70616	-1	70601	341537	332489	-1	332476	17				1	8	15	phaseUPFAce	phaseXPface	13	NF109	1470109	1469809	1470109	1469799	d	1469799	1467903	1469799	1467897	1896
GofDak_1024-768_new	19	1	26	<?xml version="1.0"?>\n<Clock xmlns:dt="urn:schemas-microsoft-com:datatypes"><Description dt:dt="string">E-Prime Primary Realtime Clock</Description><StartTime><Timestamp dt:dt="int">0</Timestamp><DateUtc dt:dt="string">2017-07-18T07:06:42Z</DateUtc></StartTime><FrequencyChanges><FrequencyChange><Frequency dt:dt="r8">3328124</Frequency><Timestamp dt:dt="r8">12001541122</Timestamp><Current dt:dt="…	75.025	2139983	2136483	2139983	2136465	1	right	-882714564	07-18-2017	09:06:42	07:06:42	female	70601	52368	-1	52352	71353	70616	-1	70601	341537	332489	-1	332476	17				1	8	15	phaseUPFAce	phaseXPface	14	NM21	1473628	1473328	1473628	1473315	l	1473315	1471648	1473315	1471641	1667
GofDak_1024-768_new	19	1	26	<?xml version="1.0"?>\n<Clock xmlns:dt="urn:schemas-microsoft-com:datatypes"><Description dt:dt="string">E-Prime Primary Realtime Clock</Description><StartTime><Timestamp dt:dt="int">0</Timestamp><DateUtc dt:dt="string">2017-07-18T07:06:42Z</DateUtc></StartTime><FrequencyChanges><FrequencyChange><Frequency dt:dt="r8">3328124</Frequency><Timestamp dt:dt="r8">12001541122</Timestamp><Current dt:dt="…	75.025	2139983	2136483	2139983	2136465	1	right	-882714564	07-18-2017	09:06:42	07:06:42	female	70601	52368	-1	52352	71353	70616	-1	70601	341537	332489	-1	332476	17				1	8	15	phaseUPFAce	phaseXPface	15	NF01	1477733	1477433	1477733	1477422	l	1477422	1475447	1477422	1475433	1975
GofDak_1024-768_new	19	1	26	<?xml version="1.0"?>\n<Clock xmlns:dt="urn:schemas-microsoft-com:datatypes"><Description dt:dt="string">E-Prime Primary Realtime Clock</Description><StartTime><Timestamp dt:dt="int">0</Timestamp><DateUtc dt:dt="string">2017-07-18T07:06:42Z</DateUtc></StartTime><FrequencyChanges><FrequencyChange><Frequency dt:dt="r8">3328124</Frequency><Timestamp dt:dt="r8">12001541122</Timestamp><Current dt:dt="…	75.025	2139983	2136483	2139983	2136465	1	right	-882714564	07-18-2017	09:06:42	07:06:42	female	70601	52368	-1	52352	71353	70616	-1	70601	341537	332489	-1	332476	17				1	8	15	phaseUPFAce	phaseXPface	16	NM10	1480679	1480379	1480679	1480366	d	1480366	1478832	1480366	1478825	1534
GofDak_1024-768_new	19	1	26	<?xml version="1.0"?>\n<Clock xmlns:dt="urn:schemas-microsoft-com:datatypes"><Description dt:dt="string">E-Prime Primary Realtime Clock</Description><StartTime><Timestamp dt:dt="int">0</Timestamp><DateUtc dt:dt="string">2017-07-18T07:06:42Z</DateUtc></StartTime><FrequencyChanges><FrequencyChange><Frequency dt:dt="r8">3328124</Frequency><Timestamp dt:dt="r8">12001541122</Timestamp><Current dt:dt="…	75.025	2139983	2136483	2139983	2136465	1	right	-882714564	07-18-2017	09:06:42	07:06:42	female	70601	52368	-1	52352	71353	70616	-1	70601	341537	332489	-1	332476	17				1	8	15	phaseUPFAce	phaseXPface	17	NM10	1483878	1483578	1483878	1483571	l	1483571	1481831	1483571	1481817	1740
GofDak_1024-768_new	19	1	26	<?xml version="1.0"?>\n<Clock xmlns:dt="urn:schemas-microsoft-com:datatypes"><Description dt:dt="string">E-Prime Primary Realtime Clock</Description><StartTime><Timestamp dt:dt="int">0</Timestamp><DateUtc dt:dt="string">2017-07-18T07:06:42Z</DateUtc></StartTime><FrequencyChanges><FrequencyChange><Frequency dt:dt="r8">3328124</Frequency><Timestamp dt:dt="r8">12001541122</Timestamp><Current dt:dt="…	75.025	2139983	2136483	2139983	2136465	1	right	-882714564	07-18-2017	09:06:42	07:06:42	female	70601	52368	-1	52352	71353	70616	-1	70601	341537	332489	-1	332476	17				1	8	15	phaseUPFAce	phaseXPface	18	NM101	1486810	1486510	1486810	1486505	d	1486505	1484977	1486505	1484969	1528
GofDak_1024-768_new	19	1	26	<?xml version="1.0"?>\n<Clock xmlns:dt="urn:schemas-microsoft-com:datatypes"><Description dt:dt="string">E-Prime Primary Realtime Clock</Description><StartTime><Timestamp dt:dt="int">0</Timestamp><DateUtc dt:dt="string">2017-07-18T07:06:42Z</DateUtc></StartTime><FrequencyChanges><FrequencyChange><Frequency dt:dt="r8">3328124</Frequency><Timestamp dt:dt="r8">12001541122</Timestamp><Current dt:dt="…	75.025	2139983	2136483	2139983	2136465	1	right	-882714564	07-18-2017	09:06:42	07:06:42	female	70601	52368	-1	52352	71353	70616	-1	70601	341537	332489	-1	332476	17				1	8	15	phaseUPFAce	phaseXPface	19	NM13	1490409	1490109	1490409	1490098	d	1490098	1488123	1490098	1488105	1975
GofDak_1024-768_new	19	1	26	<?xml version="1.0"?>\n<Clock xmlns:dt="urn:schemas-microsoft-com:datatypes"><Description dt:dt="string">E-Prime Primary Realtime Clock</Description><StartTime><Timestamp dt:dt="int">0</Timestamp><DateUtc dt:dt="string">2017-07-18T07:06:42Z</DateUtc></StartTime><FrequencyChanges><FrequencyChange><Frequency dt:dt="r8">3328124</Frequency><Timestamp dt:dt="r8">12001541122</Timestamp><Current dt:dt="…	75.025	2139983	2136483	2139983	2136465	1	right	-882714564	07-18-2017	09:06:42	07:06:42	female	70601	52368	-1	52352	71353	70616	-1	70601	341537	332489	-1	332476	17				1	8	15	phaseUPFAce	phaseXPface	20	NM03	1493714	1493414	1493714	1493411	l	1493411	1491602	1493411	1491593	1809
GofDak_1024-768_new	19	1	26	<?xml version="1.0"?>\n<Clock xmlns:dt="urn:schemas-microsoft-com:datatypes"><Description dt:dt="string">E-Prime Primary Realtime Clock</Description><StartTime><Timestamp dt:dt="int">0</Timestamp><DateUtc dt:dt="string">2017-07-18T07:06:42Z</DateUtc></StartTime><FrequencyChanges><FrequencyChange><Frequency dt:dt="r8">3328124</Frequency><Timestamp dt:dt="r8">12001541122</Timestamp><Current dt:dt="…	75.025	2139983	2136483	2139983	2136465	1	right	-882714564	07-18-2017	09:06:42	07:06:42	female	70601	52368	-1	52352	71353	70616	-1	70601	341537	332489	-1	332476	18				2	8	16	phaseINVFAce	phaseXPface	1	NM08	1514947	1514647	1514947	1514633	d	1514633	1512688	1514633	1512675	1945
GofDak_1024-768_new	19	1	26	<?xml version="1.0"?>\n<Clock xmlns:dt="urn:schemas-microsoft-com:datatypes"><Description dt:dt="string">E-Prime Primary Realtime Clock</Description><StartTime><Timestamp dt:dt="int">0</Timestamp><DateUtc dt:dt="string">2017-07-18T07:06:42Z</DateUtc></StartTime><FrequencyChanges><FrequencyChange><Frequency dt:dt="r8">3328124</Frequency><Timestamp dt:dt="r8">12001541122</Timestamp><Current dt:dt="…	75.025	2139983	2136483	2139983	2136465	1	right	-882714564	07-18-2017	09:06:42	07:06:42	female	70601	52368	-1	52352	71353	70616	-1	70601	341537	332489	-1	332476	18				2	8	16	phaseINVFAce	phaseXPface	2	NF02	1518546	1518246	1518546	1518239	l	1518239	1516633	1518239	1516617	1606
GofDak_1024-768_new	19	1	26	<?xml version="1.0"?>\n<Clock xmlns:dt="urn:schemas-microsoft-com:datatypes"><Description dt:dt="string">E-Prime Primary Realtime Clock</Description><StartTime><Timestamp dt:dt="int">0</Timestamp><DateUtc dt:dt="string">2017-07-18T07:06:42Z</DateUtc></StartTime><FrequencyChanges><FrequencyChange><Frequency dt:dt="r8">3328124</Frequency><Timestamp dt:dt="r8">12001541122</Timestamp><Current dt:dt="…	75.025	2139983	2136483	2139983	2136465	1	right	-882714564	07-18-2017	09:06:42	07:06:42	female	70601	52368	-1	52352	71353	70616	-1	70601	341537	332489	-1	332476	18				2	8	16	phaseINVFAce	phaseXPface	3	NF01	1521865	1521565	1521865	1521552	l	1521552	1519766	1521552	1519761	1786
GofDak_1024-768_new	19	1	26	<?xml version="1.0"?>\n<Clock xmlns:dt="urn:schemas-microsoft-com:datatypes"><Description dt:dt="string">E-Prime Primary Realtime Clock</Description><StartTime><Timestamp dt:dt="int">0</Timestamp><DateUtc dt:dt="string">2017-07-18T07:06:42Z</DateUtc></StartTime><FrequencyChanges><FrequencyChange><Frequency dt:dt="r8">3328124</Frequency><Timestamp dt:dt="r8">12001541122</Timestamp><Current dt:dt="…	75.025	2139983	2136483	2139983	2136465	1	right	-882714564	07-18-2017	09:06:42	07:06:42	female	70601	52368	-1	52352	71353	70616	-1	70601	341537	332489	-1	332476	18				2	8	16	phaseINVFAce	phaseXPface	4	NF27	1525037	1524737	1525037	1524734	l	1524734	1522951	1524734	1522937	1783
GofDak_1024-768_new	19	1	26	<?xml version="1.0"?>\n<Clock xmlns:dt="urn:schemas-microsoft-com:datatypes"><Description dt:dt="string">E-Prime Primary Realtime Clock</Description><StartTime><Timestamp dt:dt="int">0</Timestamp><DateUtc dt:dt="string">2017-07-18T07:06:42Z</DateUtc></StartTime><FrequencyChanges><FrequencyChange><Frequency dt:dt="r8">3328124</Frequency><Timestamp dt:dt="r8">12001541122</Timestamp><Current dt:dt="…	75.025	2139983	2136483	2139983	2136465	1	right	-882714564	07-18-2017	09:06:42	07:06:42	female	70601	52368	-1	52352	71353	70616	-1	70601	341537	332489	-1	332476	18				2	8	16	phaseINVFAce	phaseXPface	5	NM03	1528196	1527896	1528196	1527888	d	1527888	1526070	1527888	1526065	1818
GofDak_1024-768_new	19	1	26	<?xml version="1.0"?>\n<Clock xmlns:dt="urn:schemas-microsoft-com:datatypes"><Description dt:dt="string">E-Prime Primary Realtime Clock</Description><StartTime><Timestamp dt:dt="int">0</Timestamp><DateUtc dt:dt="string">2017-07-18T07:06:42Z</DateUtc></StartTime><FrequencyChanges><FrequencyChange><Frequency dt:dt="r8">3328124</Frequency><Timestamp dt:dt="r8">12001541122</Timestamp><Current dt:dt="…	75.025	2139983	2136483	2139983	2136465	1	right	-882714564	07-18-2017	09:06:42	07:06:42	female	70601	52368	-1	52352	71353	70616	-1	70601	341537	332489	-1	332476	18				2	8	16	phaseINVFAce	phaseXPface	6	NF06	1531409	1531109	1531409	1531102	d	1531102	1529496	1531102	1529489	1606
GofDak_1024-768_new	19	1	26	<?xml version="1.0"?>\n<Clock xmlns:dt="urn:schemas-microsoft-com:datatypes"><Description dt:dt="string">E-Prime Primary Realtime Clock</Description><StartTime><Timestamp dt:dt="int">0</Timestamp><DateUtc dt:dt="string">2017-07-18T07:06:42Z</DateUtc></StartTime><FrequencyChanges><FrequencyChange><Frequency dt:dt="r8">3328124</Frequency><Timestamp dt:dt="r8">12001541122</Timestamp><Current dt:dt="…	75.025	2139983	2136483	2139983	2136465	1	right	-882714564	07-18-2017	09:06:42	07:06:42	female	70601	52368	-1	52352	71353	70616	-1	70601	341537	332489	-1	332476	18				2	8	16	phaseINVFAce	phaseXPface	7	NF105	1534634	1534334	1534634	1534324	l	1534324	1532455	1534324	1532441	1869
GofDak_1024-768_new	19	1	26	<?xml version="1.0"?>\n<Clock xmlns:dt="urn:schemas-microsoft-com:datatypes"><Description dt:dt="string">E-Prime Primary Realtime Clock</Description><StartTime><Timestamp dt:dt="int">0</Timestamp><DateUtc dt:dt="string">2017-07-18T07:06:42Z</DateUtc></StartTime><FrequencyChanges><FrequencyChange><Frequency dt:dt="r8">3328124</Frequency><Timestamp dt:dt="r8">12001541122</Timestamp><Current dt:dt="…	75.025	2139983	2136483	2139983	2136465	1	right	-882714564	07-18-2017	09:06:42	07:06:42	female	70601	52368	-1	52352	71353	70616	-1	70601	341537	332489	-1	332476	18				2	8	16	phaseINVFAce	phaseXPface	8	NM101	1538246	1537946	1538246	1537935	d	1537935	1535947	1537935	1535937	1988
GofDak_1024-768_new	19	1	26	<?xml version="1.0"?>\n<Clock xmlns:dt="urn:schemas-microsoft-com:datatypes"><Description dt:dt="string">E-Prime Primary Realtime Clock</Description><StartTime><Timestamp dt:dt="int">0</Timestamp><DateUtc dt:dt="string">2017-07-18T07:06:42Z</DateUtc></StartTime><FrequencyChanges><FrequencyChange><Frequency dt:dt="r8">3328124</Frequency><Timestamp dt:dt="r8">12001541122</Timestamp><Current dt:dt="…	75.025	2139983	2136483	2139983	2136465	1	right	-882714564	07-18-2017	09:06:42	07:06:42	female	70601	52368	-1	52352	71353	70616	-1	70601	341537	332489	-1	332476	18				2	8	16	phaseINVFAce	phaseXPface	9	NM04	1541392	1541092	1541392	1541086	d	1541086	1539586	1541086	1539569	1500
GofDak_1024-768_new	19	1	26	<?xml version="1.0"?>\n<Clock xmlns:dt="urn:schemas-microsoft-com:datatypes"><Description dt:dt="string">E-Prime Primary Realtime Clock</Description><StartTime><Timestamp dt:dt="int">0</Timestamp><DateUtc dt:dt="string">2017-07-18T07:06:42Z</DateUtc></StartTime><FrequencyChanges><FrequencyChange><Frequency dt:dt="r8">3328124</Frequency><Timestamp dt:dt="r8">12001541122</Timestamp><Current dt:dt="…	75.025	2139983	2136483	2139983	2136465	1	right	-882714564	07-18-2017	09:06:42	07:06:42	female	70601	52368	-1	52352	71353	70616	-1	70601	341537	332489	-1	332476	18				2	8	16	phaseINVFAce	phaseXPface	10	NM21	1545204	1544904	1545204	1544898	d	1544898	1543038	1544898	1543025	1860
GofDak_1024-768_new	19	1	26	<?xml version="1.0"?>\n<Clock xmlns:dt="urn:schemas-microsoft-com:datatypes"><Description dt:dt="string">E-Prime Primary Realtime Clock</Description><StartTime><Timestamp dt:dt="int">0</Timestamp><DateUtc dt:dt="string">2017-07-18T07:06:42Z</DateUtc></StartTime><FrequencyChanges><FrequencyChange><Frequency dt:dt="r8">3328124</Frequency><Timestamp dt:dt="r8">12001541122</Timestamp><Current dt:dt="…	75.025	2139983	2136483	2139983	2136465	1	right	-882714564	07-18-2017	09:06:42	07:06:42	female	70601	52368	-1	52352	71353	70616	-1	70601	341537	332489	-1	332476	18				2	8	16	phaseINVFAce	phaseXPface	11	NF27	1550856	1550556	1550856	1550551	l	1550551	1548743	1550551	1548730	1808
GofDak_1024-768_new	19	1	26	<?xml version="1.0"?>\n<Clock xmlns:dt="urn:schemas-microsoft-com:datatypes"><Description dt:dt="string">E-Prime Primary Realtime Clock</Description><StartTime><Timestamp dt:dt="int">0</Timestamp><DateUtc dt:dt="string">2017-07-18T07:06:42Z</DateUtc></StartTime><FrequencyChanges><FrequencyChange><Frequency dt:dt="r8">3328124</Frequency><Timestamp dt:dt="r8">12001541122</Timestamp><Current dt:dt="…	75.025	2139983	2136483	2139983	2136465	1	right	-882714564	07-18-2017	09:06:42	07:06:42	female	70601	52368	-1	52352	71353	70616	-1	70601	341537	332489	-1	332476	18				2	8	16	phaseINVFAce	phaseXPface	12	NM05	1554068	1553768	1554068	1553755	l	1553755	1551915	1553755	1551905	1840
GofDak_1024-768_new	19	1	26	<?xml version="1.0"?>\n<Clock xmlns:dt="urn:schemas-microsoft-com:datatypes"><Description dt:dt="string">E-Prime Primary Realtime Clock</Description><StartTime><Timestamp dt:dt="int">0</Timestamp><DateUtc dt:dt="string">2017-07-18T07:06:42Z</DateUtc></StartTime><FrequencyChanges><FrequencyChange><Frequency dt:dt="r8">3328124</Frequency><Timestamp dt:dt="r8">12001541122</Timestamp><Current dt:dt="…	75.025	2139983	2136483	2139983	2136465	1	right	-882714564	07-18-2017	09:06:42	07:06:42	female	70601	52368	-1	52352	71353	70616	-1	70601	341537	332489	-1	332476	18				2	8	16	phaseINVFAce	phaseXPface	13	NF106	1557173	1556873	1557173	1556864	l	1556864	1555234	1556864	1555217	1630
GofDak_1024-768_new	19	1	26	<?xml version="1.0"?>\n<Clock xmlns:dt="urn:schemas-microsoft-com:datatypes"><Description dt:dt="string">E-Prime Primary Realtime Clock</Description><StartTime><Timestamp dt:dt="int">0</Timestamp><DateUtc dt:dt="string">2017-07-18T07:06:42Z</DateUtc></StartTime><FrequencyChanges><FrequencyChange><Frequency dt:dt="r8">3328124</Frequency><Timestamp dt:dt="r8">12001541122</Timestamp><Current dt:dt="…	75.025	2139983	2136483	2139983	2136465	1	right	-882714564	07-18-2017	09:06:42	07:06:42	female	70601	52368	-1	52352	71353	70616	-1	70601	341537	332489	-1	332476	18				2	8	16	phaseINVFAce	phaseXPface	14	NF109	1561012	1560712	1561012	1560705	l	1560705	1558886	1560705	1558873	1819
GofDak_1024-768_new	19	1	26	<?xml version="1.0"?>\n<Clock xmlns:dt="urn:schemas-microsoft-com:datatypes"><Description dt:dt="string">E-Prime Primary Realtime Clock</Description><StartTime><Timestamp dt:dt="int">0</Timestamp><DateUtc dt:dt="string">2017-07-18T07:06:42Z</DateUtc></StartTime><FrequencyChanges><FrequencyChange><Frequency dt:dt="r8">3328124</Frequency><Timestamp dt:dt="r8">12001541122</Timestamp><Current dt:dt="…	75.025	2139983	2136483	2139983	2136465	1	right	-882714564	07-18-2017	09:06:42	07:06:42	female	70601	52368	-1	52352	71353	70616	-1	70601	341537	332489	-1	332476	18				2	8	16	phaseINVFAce	phaseXPface	15	NF01	1564424	1564124	1564424	1564110	d	1564110	1562432	1564110	1562417	1678
GofDak_1024-768_new	19	1	26	<?xml version="1.0"?>\n<Clock xmlns:dt="urn:schemas-microsoft-com:datatypes"><Description dt:dt="string">E-Prime Primary Realtime Clock</Description><StartTime><Timestamp dt:dt="int">0</Timestamp><DateUtc dt:dt="string">2017-07-18T07:06:42Z</DateUtc></StartTime><FrequencyChanges><FrequencyChange><Frequency dt:dt="r8">3328124</Frequency><Timestamp dt:dt="r8">12001541122</Timestamp><Current dt:dt="…	75.025	2139983	2136483	2139983	2136465	1	right	-882714564	07-18-2017	09:06:42	07:06:42	female	70601	52368	-1	52352	71353	70616	-1	70601	341537	332489	-1	332476	18				2	8	16	phaseINVFAce	phaseXPface	16	NF106	1567783	1567483	1567783	1567469	d	1567469	1565910	1567469	1565905	1559
GofDak_1024-768_new	19	1	26	<?xml version="1.0"?>\n<Clock xmlns:dt="urn:schemas-microsoft-com:datatypes"><Description dt:dt="string">E-Prime Primary Realtime Clock</Description><StartTime><Timestamp dt:dt="int">0</Timestamp><DateUtc dt:dt="string">2017-07-18T07:06:42Z</DateUtc></StartTime><FrequencyChanges><FrequencyChange><Frequency dt:dt="r8">3328124</Frequency><Timestamp dt:dt="r8">12001541122</Timestamp><Current dt:dt="…	75.025	2139983	2136483	2139983	2136465	1	right	-882714564	07-18-2017	09:06:42	07:06:42	female	70601	52368	-1	52352	71353	70616	-1	70601	341537	332489	-1	332476	18				2	8	16	phaseINVFAce	phaseXPface	17	NM21	1571022	1570722	1571022	1570710	l	1570710	1568776	1570710	1568769	1934
GofDak_1024-768_new	19	1	26	<?xml version="1.0"?>\n<Clock xmlns:dt="urn:schemas-microsoft-com:datatypes"><Description dt:dt="string">E-Prime Primary Realtime Clock</Description><StartTime><Timestamp dt:dt="int">0</Timestamp><DateUtc dt:dt="string">2017-07-18T07:06:42Z</DateUtc></StartTime><FrequencyChanges><FrequencyChange><Frequency dt:dt="r8">3328124</Frequency><Timestamp dt:dt="r8">12001541122</Timestamp><Current dt:dt="…	75.025	2139983	2136483	2139983	2136465	1	right	-882714564	07-18-2017	09:06:42	07:06:42	female	70601	52368	-1	52352	71353	70616	-1	70601	341537	332489	-1	332476	18				2	8	16	phaseINVFAce	phaseXPface	18	NM10	1574008	1573708	1574008	1573700	l	1573700	1572108	1573700	1572097	1592
GofDak_1024-768_new	19	1	26	<?xml version="1.0"?>\n<Clock xmlns:dt="urn:schemas-microsoft-com:datatypes"><Description dt:dt="string">E-Prime Primary Realtime Clock</Description><StartTime><Timestamp dt:dt="int">0</Timestamp><DateUtc dt:dt="string">2017-07-18T07:06:42Z</DateUtc></StartTime><FrequencyChanges><FrequencyChange><Frequency dt:dt="r8">3328124</Frequency><Timestamp dt:dt="r8">12001541122</Timestamp><Current dt:dt="…	75.025	2139983	2136483	2139983	2136465	1	right	-882714564	07-18-2017	09:06:42	07:06:42	female	70601	52368	-1	52352	71353	70616	-1	70601	341537	332489	-1	332476	18				2	8	16	phaseINVFAce	phaseXPface	19	NF06	1576940	1576640	1576940	1576637	d	1576637	1575121	1576637	1575113	1516
GofDak_1024-768_new	19	1	26	<?xml version="1.0"?>\n<Clock xmlns:dt="urn:schemas-microsoft-com:datatypes"><Description dt:dt="string">E-Prime Primary Realtime Clock</Description><StartTime><Timestamp dt:dt="int">0</Timestamp><DateUtc dt:dt="string">2017-07-18T07:06:42Z</DateUtc></StartTime><FrequencyChanges><FrequencyChange><Frequency dt:dt="r8">3328124</Frequency><Timestamp dt:dt="r8">12001541122</Timestamp><Current dt:dt="…	75.025	2139983	2136483	2139983	2136465	1	right	-882714564	07-18-2017	09:06:42	07:06:42	female	70601	52368	-1	52352	71353	70616	-1	70601	341537	332489	-1	332476	18				2	8	16	phaseINVFAce	phaseXPface	20	NM13	1581006	1580706	1581006	1580703	l	1580703	1578746	1580703	1578737	1957
GofDak_1024-768_new	19	1	26	<?xml version="1.0"?>\n<Clock xmlns:dt="urn:schemas-microsoft-com:datatypes"><Description dt:dt="string">E-Prime Primary Realtime Clock</Description><StartTime><Timestamp dt:dt="int">0</Timestamp><DateUtc dt:dt="string">2017-07-18T07:06:42Z</DateUtc></StartTime><FrequencyChanges><FrequencyChange><Frequency dt:dt="r8">3328124</Frequency><Timestamp dt:dt="r8">12001541122</Timestamp><Current dt:dt="…	75.025	2139983	2136483	2139983	2136465	1	right	-882714564	07-18-2017	09:06:42	07:06:42	female	70601	52368	-1	52352	71353	70616	-1	70601	341537	332489	-1	332476	19				1	9	17	phaseUPFAce	phaseXPface	1	NM08	1584151	1583851	1584151	1583844	d	1583844	1582065	1583844	1582049	1779
GofDak_1024-768_new	19	1	26	<?xml version="1.0"?>\n<Clock xmlns:dt="urn:schemas-microsoft-com:datatypes"><Description dt:dt="string">E-Prime Primary Realtime Clock</Description><StartTime><Timestamp dt:dt="int">0</Timestamp><DateUtc dt:dt="string">2017-07-18T07:06:42Z</DateUtc></StartTime><FrequencyChanges><FrequencyChange><Frequency dt:dt="r8">3328124</Frequency><Timestamp dt:dt="r8">12001541122</Timestamp><Current dt:dt="…	75.025	2139983	2136483	2139983	2136465	1	right	-882714564	07-18-2017	09:06:42	07:06:42	female	70601	52368	-1	52352	71353	70616	-1	70601	341537	332489	-1	332476	19				1	9	17	phaseUPFAce	phaseXPface	2	NM03	1587070	1586770	1587070	1586760	d	1586760	1585157	1586760	1585145	1603
GofDak_1024-768_new	19	1	26	<?xml version="1.0"?>\n<Clock xmlns:dt="urn:schemas-microsoft-com:datatypes"><Description dt:dt="string">E-Prime Primary Realtime Clock</Description><StartTime><Timestamp dt:dt="int">0</Timestamp><DateUtc dt:dt="string">2017-07-18T07:06:42Z</DateUtc></StartTime><FrequencyChanges><FrequencyChange><Frequency dt:dt="r8">3328124</Frequency><Timestamp dt:dt="r8">12001541122</Timestamp><Current dt:dt="…	75.025	2139983	2136483	2139983	2136465	1	right	-882714564	07-18-2017	09:06:42	07:06:42	female	70601	52368	-1	52352	71353	70616	-1	70601	341537	332489	-1	332476	19				1	9	17	phaseUPFAce	phaseXPface	3	NF04	1590949	1590649	1590949	1590645	l	1590645	1588836	1590645	1588825	1809
GofDak_1024-768_new	19	1	26	<?xml version="1.0"?>\n<Clock xmlns:dt="urn:schemas-microsoft-com:datatypes"><Description dt:dt="string">E-Prime Primary Realtime Clock</Description><StartTime><Timestamp dt:dt="int">0</Timestamp><DateUtc dt:dt="string">2017-07-18T07:06:42Z</DateUtc></StartTime><FrequencyChanges><FrequencyChange><Frequency dt:dt="r8">3328124</Frequency><Timestamp dt:dt="r8">12001541122</Timestamp><Current dt:dt="…	75.025	2139983	2136483	2139983	2136465	1	right	-882714564	07-18-2017	09:06:42	07:06:42	female	70601	52368	-1	52352	71353	70616	-1	70601	341537	332489	-1	332476	19				1	9	17	phaseUPFAce	phaseXPface	4	NM08	1594015	1593715	1594015	1593707	l	1593707	1591902	1593707	1591889	1805
GofDak_1024-768_new	19	1	26	<?xml version="1.0"?>\n<Clock xmlns:dt="urn:schemas-microsoft-com:datatypes"><Description dt:dt="string">E-Prime Primary Realtime Clock</Description><StartTime><Timestamp dt:dt="int">0</Timestamp><DateUtc dt:dt="string">2017-07-18T07:06:42Z</DateUtc></StartTime><FrequencyChanges><FrequencyChange><Frequency dt:dt="r8">3328124</Frequency><Timestamp dt:dt="r8">12001541122</Timestamp><Current dt:dt="…	75.025	2139983	2136483	2139983	2136465	1	right	-882714564	07-18-2017	09:06:42	07:06:42	female	70601	52368	-1	52352	71353	70616	-1	70601	341537	332489	-1	332476	19				1	9	17	phaseUPFAce	phaseXPface	5	NF109	1597094	1596794	1597094	1596789	l	1596789	1595034	1596789	1595025	1755
GofDak_1024-768_new	19	1	26	<?xml version="1.0"?>\n<Clock xmlns:dt="urn:schemas-microsoft-com:datatypes"><Description dt:dt="string">E-Prime Primary Realtime Clock</Description><StartTime><Timestamp dt:dt="int">0</Timestamp><DateUtc dt:dt="string">2017-07-18T07:06:42Z</DateUtc></StartTime><FrequencyChanges><FrequencyChange><Frequency dt:dt="r8">3328124</Frequency><Timestamp dt:dt="r8">12001541122</Timestamp><Current dt:dt="…	75.025	2139983	2136483	2139983	2136465	1	right	-882714564	07-18-2017	09:06:42	07:06:42	female	70601	52368	-1	52352	71353	70616	-1	70601	341537	332489	-1	332476	19				1	9	17	phaseUPFAce	phaseXPface	6	NM101	1600439	1600139	1600439	1600136	d	1600136	1598167	1600136	1598161	1969
GofDak_1024-768_new	19	1	26	<?xml version="1.0"?>\n<Clock xmlns:dt="urn:schemas-microsoft-com:datatypes"><Description dt:dt="string">E-Prime Primary Realtime Clock</Description><StartTime><Timestamp dt:dt="int">0</Timestamp><DateUtc dt:dt="string">2017-07-18T07:06:42Z</DateUtc></StartTime><FrequencyChanges><FrequencyChange><Frequency dt:dt="r8">3328124</Frequency><Timestamp dt:dt="r8">12001541122</Timestamp><Current dt:dt="…	75.025	2139983	2136483	2139983	2136465	1	right	-882714564	07-18-2017	09:06:42	07:06:42	female	70601	52368	-1	52352	71353	70616	-1	70601	341537	332489	-1	332476	19				1	9	17	phaseUPFAce	phaseXPface	7	NF02	1603651	1603351	1603651	1603339	d	1603339	1601552	1603339	1601545	1787
GofDak_1024-768_new	19	1	26	<?xml version="1.0"?>\n<Clock xmlns:dt="urn:schemas-microsoft-com:datatypes"><Description dt:dt="string">E-Prime Primary Realtime Clock</Description><StartTime><Timestamp dt:dt="int">0</Timestamp><DateUtc dt:dt="string">2017-07-18T07:06:42Z</DateUtc></StartTime><FrequencyChanges><FrequencyChange><Frequency dt:dt="r8">3328124</Frequency><Timestamp dt:dt="r8">12001541122</Timestamp><Current dt:dt="…	75.025	2139983	2136483	2139983	2136465	1	right	-882714564	07-18-2017	09:06:42	07:06:42	female	70601	52368	-1	52352	71353	70616	-1	70601	341537	332489	-1	332476	19				1	9	17	phaseUPFAce	phaseXPface	8	NF01	1606877	1606577	1606877	1606574	d	1606574	1605031	1606574	1605025	1543
GofDak_1024-768_new	19	1	26	<?xml version="1.0"?>\n<Clock xmlns:dt="urn:schemas-microsoft-com:datatypes"><Description dt:dt="string">E-Prime Primary Realtime Clock</Description><StartTime><Timestamp dt:dt="int">0</Timestamp><DateUtc dt:dt="string">2017-07-18T07:06:42Z</DateUtc></StartTime><FrequencyChanges><FrequencyChange><Frequency dt:dt="r8">3328124</Frequency><Timestamp dt:dt="r8">12001541122</Timestamp><Current dt:dt="…	75.025	2139983	2136483	2139983	2136465	1	right	-882714564	07-18-2017	09:06:42	07:06:42	female	70601	52368	-1	52352	71353	70616	-1	70601	341537	332489	-1	332476	19				1	9	17	phaseUPFAce	phaseXPface	9	NF106	1609929	1609629	1609929	1609623	d	1609623	1607883	1609623	1607873	1740
GofDak_1024-768_new	19	1	26	<?xml version="1.0"?>\n<Clock xmlns:dt="urn:schemas-microsoft-com:datatypes"><Description dt:dt="string">E-Prime Primary Realtime Clock</Description><StartTime><Timestamp dt:dt="int">0</Timestamp><DateUtc dt:dt="string">2017-07-18T07:06:42Z</DateUtc></StartTime><FrequencyChanges><FrequencyChange><Frequency dt:dt="r8">3328124</Frequency><Timestamp dt:dt="r8">12001541122</Timestamp><Current dt:dt="…	75.025	2139983	2136483	2139983	2136465	1	right	-882714564	07-18-2017	09:06:42	07:06:42	female	70601	52368	-1	52352	71353	70616	-1	70601	341537	332489	-1	332476	19				1	9	17	phaseUPFAce	phaseXPface	10	NM02	1613382	1613082	1613382	1613075	l	1613075	1611162	1613075	1611145	1913
GofDak_1024-768_new	19	1	26	<?xml version="1.0"?>\n<Clock xmlns:dt="urn:schemas-microsoft-com:datatypes"><Description dt:dt="string">E-Prime Primary Realtime Clock</Description><StartTime><Timestamp dt:dt="int">0</Timestamp><DateUtc dt:dt="string">2017-07-18T07:06:42Z</DateUtc></StartTime><FrequencyChanges><FrequencyChange><Frequency dt:dt="r8">3328124</Frequency><Timestamp dt:dt="r8">12001541122</Timestamp><Current dt:dt="…	75.025	2139983	2136483	2139983	2136465	1	right	-882714564	07-18-2017	09:06:42	07:06:42	female	70601	52368	-1	52352	71353	70616	-1	70601	341537	332489	-1	332476	19				1	9	17	phaseUPFAce	phaseXPface	11	NM03	1616820	1616520	1616820	1616515	l	1616515	1614614	1616515	1614601	1901
GofDak_1024-768_new	19	1	26	<?xml version="1.0"?>\n<Clock xmlns:dt="urn:schemas-microsoft-com:datatypes"><Description dt:dt="string">E-Prime Primary Realtime Clock</Description><StartTime><Timestamp dt:dt="int">0</Timestamp><DateUtc dt:dt="string">2017-07-18T07:06:42Z</DateUtc></StartTime><FrequencyChanges><FrequencyChange><Frequency dt:dt="r8">3328124</Frequency><Timestamp dt:dt="r8">12001541122</Timestamp><Current dt:dt="…	75.025	2139983	2136483	2139983	2136465	1	right	-882714564	07-18-2017	09:06:42	07:06:42	female	70601	52368	-1	52352	71353	70616	-1	70601	341537	332489	-1	332476	19				1	9	17	phaseUPFAce	phaseXPface	12	NM13	1620126	1619826	1620126	1619823	l	1619823	1618040	1619823	1618025	1783
GofDak_1024-768_new	19	1	26	<?xml version="1.0"?>\n<Clock xmlns:dt="urn:schemas-microsoft-com:datatypes"><Description dt:dt="string">E-Prime Primary Realtime Clock</Description><StartTime><Timestamp dt:dt="int">0</Timestamp><DateUtc dt:dt="string">2017-07-18T07:06:42Z</DateUtc></StartTime><FrequencyChanges><FrequencyChange><Frequency dt:dt="r8">3328124</Frequency><Timestamp dt:dt="r8">12001541122</Timestamp><Current dt:dt="…	75.025	2139983	2136483	2139983	2136465	1	right	-882714564	07-18-2017	09:06:42	07:06:42	female	70601	52368	-1	52352	71353	70616	-1	70601	341537	332489	-1	332476	19				1	9	17	phaseUPFAce	phaseXPface	13	NF106	1623338	1623038	1623338	1623024	d	1623024	1621212	1623024	1621201	1812
GofDak_1024-768_new	19	1	26	<?xml version="1.0"?>\n<Clock xmlns:dt="urn:schemas-microsoft-com:datatypes"><Description dt:dt="string">E-Prime Primary Realtime Clock</Description><StartTime><Timestamp dt:dt="int">0</Timestamp><DateUtc dt:dt="string">2017-07-18T07:06:42Z</DateUtc></StartTime><FrequencyChanges><FrequencyChange><Frequency dt:dt="r8">3328124</Frequency><Timestamp dt:dt="r8">12001541122</Timestamp><Current dt:dt="…	75.025	2139983	2136483	2139983	2136465	1	right	-882714564	07-18-2017	09:06:42	07:06:42	female	70601	52368	-1	52352	71353	70616	-1	70601	341537	332489	-1	332476	19				1	9	17	phaseUPFAce	phaseXPface	14	NM05	1627070	1626770	1627070	1626761	d	1626761	1624878	1626761	1624865	1883
GofDak_1024-768_new	19	1	26	<?xml version="1.0"?>\n<Clock xmlns:dt="urn:schemas-microsoft-com:datatypes"><Description dt:dt="string">E-Prime Primary Realtime Clock</Description><StartTime><Timestamp dt:dt="int">0</Timestamp><DateUtc dt:dt="string">2017-07-18T07:06:42Z</DateUtc></StartTime><FrequencyChanges><FrequencyChange><Frequency dt:dt="r8">3328124</Frequency><Timestamp dt:dt="r8">12001541122</Timestamp><Current dt:dt="…	75.025	2139983	2136483	2139983	2136465	1	right	-882714564	07-18-2017	09:06:42	07:06:42	female	70601	52368	-1	52352	71353	70616	-1	70601	341537	332489	-1	332476	19				1	9	17	phaseUPFAce	phaseXPface	15	NF106	1630749	1630449	1630749	1630444	l	1630444	1628530	1630444	1628513	1914
GofDak_1024-768_new	19	1	26	<?xml version="1.0"?>\n<Clock xmlns:dt="urn:schemas-microsoft-com:datatypes"><Description dt:dt="string">E-Prime Primary Realtime Clock</Description><StartTime><Timestamp dt:dt="int">0</Timestamp><DateUtc dt:dt="string">2017-07-18T07:06:42Z</DateUtc></StartTime><FrequencyChanges><FrequencyChange><Frequency dt:dt="r8">3328124</Frequency><Timestamp dt:dt="r8">12001541122</Timestamp><Current dt:dt="…	75.025	2139983	2136483	2139983	2136465	1	right	-882714564	07-18-2017	09:06:42	07:06:42	female	70601	52368	-1	52352	71353	70616	-1	70601	341537	332489	-1	332476	19				1	9	17	phaseUPFAce	phaseXPface	16	NF27	1633615	1633315	1633615	1633303	d	1633303	1631795	1633303	1631785	1508
GofDak_1024-768_new	19	1	26	<?xml version="1.0"?>\n<Clock xmlns:dt="urn:schemas-microsoft-com:datatypes"><Description dt:dt="string">E-Prime Primary Realtime Clock</Description><StartTime><Timestamp dt:dt="int">0</Timestamp><DateUtc dt:dt="string">2017-07-18T07:06:42Z</DateUtc></StartTime><FrequencyChanges><FrequencyChange><Frequency dt:dt="r8">3328124</Frequency><Timestamp dt:dt="r8">12001541122</Timestamp><Current dt:dt="…	75.025	2139983	2136483	2139983	2136465	1	right	-882714564	07-18-2017	09:06:42	07:06:42	female	70601	52368	-1	52352	71353	70616	-1	70601	341537	332489	-1	332476	19				1	9	17	phaseUPFAce	phaseXPface	17	NF06	1637134	1636834	1637134	1636818	d	1636818	1634861	1636818	1634849	1957
GofDak_1024-768_new	19	1	26	<?xml version="1.0"?>\n<Clock xmlns:dt="urn:schemas-microsoft-com:datatypes"><Description dt:dt="string">E-Prime Primary Realtime Clock</Description><StartTime><Timestamp dt:dt="int">0</Timestamp><DateUtc dt:dt="string">2017-07-18T07:06:42Z</DateUtc></StartTime><FrequencyChanges><FrequencyChange><Frequency dt:dt="r8">3328124</Frequency><Timestamp dt:dt="r8">12001541122</Timestamp><Current dt:dt="…	75.025	2139983	2136483	2139983	2136465	1	right	-882714564	07-18-2017	09:06:42	07:06:42	female	70601	52368	-1	52352	71353	70616	-1	70601	341537	332489	-1	332476	19				1	9	17	phaseUPFAce	phaseXPface	18	NF01	1640973	1640673	1640973	1640668	l	1640668	1638993	1640668	1638977	1675
GofDak_1024-768_new	19	1	26	<?xml version="1.0"?>\n<Clock xmlns:dt="urn:schemas-microsoft-com:datatypes"><Description dt:dt="string">E-Prime Primary Realtime Clock</Description><StartTime><Timestamp dt:dt="int">0</Timestamp><DateUtc dt:dt="string">2017-07-18T07:06:42Z</DateUtc></StartTime><FrequencyChanges><FrequencyChange><Frequency dt:dt="r8">3328124</Frequency><Timestamp dt:dt="r8">12001541122</Timestamp><Current dt:dt="…	75.025	2139983	2136483	2139983	2136465	1	right	-882714564	07-18-2017	09:06:42	07:06:42	female	70601	52368	-1	52352	71353	70616	-1	70601	341537	332489	-1	332476	19				1	9	17	phaseUPFAce	phaseXPface	19	NM04	1643905	1643605	1643905	1643600	l	1643600	1641952	1643600	1641945	1648
GofDak_1024-768_new	19	1	26	<?xml version="1.0"?>\n<Clock xmlns:dt="urn:schemas-microsoft-com:datatypes"><Description dt:dt="string">E-Prime Primary Realtime Clock</Description><StartTime><Timestamp dt:dt="int">0</Timestamp><DateUtc dt:dt="string">2017-07-18T07:06:42Z</DateUtc></StartTime><FrequencyChanges><FrequencyChange><Frequency dt:dt="r8">3328124</Frequency><Timestamp dt:dt="r8">12001541122</Timestamp><Current dt:dt="…	75.025	2139983	2136483	2139983	2136465	1	right	-882714564	07-18-2017	09:06:42	07:06:42	female	70601	52368	-1	52352	71353	70616	-1	70601	341537	332489	-1	332476	19				1	9	17	phaseUPFAce	phaseXPface	20	NF106	1647450	1647150	1647450	1647145	l	1647145	1645164	1647145	1645153	1981
GofDak_1024-768_new	19	1	26	<?xml version="1.0"?>\n<Clock xmlns:dt="urn:schemas-microsoft-com:datatypes"><Description dt:dt="string">E-Prime Primary Realtime Clock</Description><StartTime><Timestamp dt:dt="int">0</Timestamp><DateUtc dt:dt="string">2017-07-18T07:06:42Z</DateUtc></StartTime><FrequencyChanges><FrequencyChange><Frequency dt:dt="r8">3328124</Frequency><Timestamp dt:dt="r8">12001541122</Timestamp><Current dt:dt="…	75.025	2139983	2136483	2139983	2136465	1	right	-882714564	07-18-2017	09:06:42	07:06:42	female	70601	52368	-1	52352	71353	70616	-1	70601	341537	332489	-1	332476	20				2	9	18	phaseINVFAce	phaseXPface	1	NM03	1650449	1650149	1650449	1650140	d	1650140	1648483	1650140	1648473	1657
GofDak_1024-768_new	19	1	26	<?xml version="1.0"?>\n<Clock xmlns:dt="urn:schemas-microsoft-com:datatypes"><Description dt:dt="string">E-Prime Primary Realtime Clock</Description><StartTime><Timestamp dt:dt="int">0</Timestamp><DateUtc dt:dt="string">2017-07-18T07:06:42Z</DateUtc></StartTime><FrequencyChanges><FrequencyChange><Frequency dt:dt="r8">3328124</Frequency><Timestamp dt:dt="r8">12001541122</Timestamp><Current dt:dt="…	75.025	2139983	2136483	2139983	2136465	1	right	-882714564	07-18-2017	09:06:42	07:06:42	female	70601	52368	-1	52352	71353	70616	-1	70601	341537	332489	-1	332476	20				2	9	18	phaseINVFAce	phaseXPface	2	NM09	1653942	1653642	1653942	1653631	d	1653631	1651882	1653631	1651873	1749
GofDak_1024-768_new	19	1	26	<?xml version="1.0"?>\n<Clock xmlns:dt="urn:schemas-microsoft-com:datatypes"><Description dt:dt="string">E-Prime Primary Realtime Clock</Description><StartTime><Timestamp dt:dt="int">0</Timestamp><DateUtc dt:dt="string">2017-07-18T07:06:42Z</DateUtc></StartTime><FrequencyChanges><FrequencyChange><Frequency dt:dt="r8">3328124</Frequency><Timestamp dt:dt="r8">12001541122</Timestamp><Current dt:dt="…	75.025	2139983	2136483	2139983	2136465	1	right	-882714564	07-18-2017	09:06:42	07:06:42	female	70601	52368	-1	52352	71353	70616	-1	70601	341537	332489	-1	332476	20				2	9	18	phaseINVFAce	phaseXPface	3	NF09	1657394	1657094	1657394	1657081	d	1657081	1655294	1657081	1655281	1787
GofDak_1024-768_new	19	1	26	<?xml version="1.0"?>\n<Clock xmlns:dt="urn:schemas-microsoft-com:datatypes"><Description dt:dt="string">E-Prime Primary Realtime Clock</Description><StartTime><Timestamp dt:dt="int">0</Timestamp><DateUtc dt:dt="string">2017-07-18T07:06:42Z</DateUtc></StartTime><FrequencyChanges><FrequencyChange><Frequency dt:dt="r8">3328124</Frequency><Timestamp dt:dt="r8">12001541122</Timestamp><Current dt:dt="…	75.025	2139983	2136483	2139983	2136465	1	right	-882714564	07-18-2017	09:06:42	07:06:42	female	70601	52368	-1	52352	71353	70616	-1	70601	341537	332489	-1	332476	20				2	9	18	phaseINVFAce	phaseXPface	4	NM05	1660473	1660173	1660473	1660158	l	1660158	1658587	1660158	1658569	1571
GofDak_1024-768_new	19	1	26	<?xml version="1.0"?>\n<Clock xmlns:dt="urn:schemas-microsoft-com:datatypes"><Description dt:dt="string">E-Prime Primary Realtime Clock</Description><StartTime><Timestamp dt:dt="int">0</Timestamp><DateUtc dt:dt="string">2017-07-18T07:06:42Z</DateUtc></StartTime><FrequencyChanges><FrequencyChange><Frequency dt:dt="r8">3328124</Frequency><Timestamp dt:dt="r8">12001541122</Timestamp><Current dt:dt="…	75.025	2139983	2136483	2139983	2136465	1	right	-882714564	07-18-2017	09:06:42	07:06:42	female	70601	52368	-1	52352	71353	70616	-1	70601	341537	332489	-1	332476	20				2	9	18	phaseINVFAce	phaseXPface	5	NM08	1663952	1663652	1663952	1663647	d	1663647	1661746	1663647	1661737	1901
GofDak_1024-768_new	19	1	26	<?xml version="1.0"?>\n<Clock xmlns:dt="urn:schemas-microsoft-com:datatypes"><Description dt:dt="string">E-Prime Primary Realtime Clock</Description><StartTime><Timestamp dt:dt="int">0</Timestamp><DateUtc dt:dt="string">2017-07-18T07:06:42Z</DateUtc></StartTime><FrequencyChanges><FrequencyChange><Frequency dt:dt="r8">3328124</Frequency><Timestamp dt:dt="r8">12001541122</Timestamp><Current dt:dt="…	75.025	2139983	2136483	2139983	2136465	1	right	-882714564	07-18-2017	09:06:42	07:06:42	female	70601	52368	-1	52352	71353	70616	-1	70601	341537	332489	-1	332476	20				2	9	18	phaseINVFAce	phaseXPface	6	NF04	1667351	1667051	1667351	1667039	d	1667039	1665145	1667039	1665129	1894
GofDak_1024-768_new	19	1	26	<?xml version="1.0"?>\n<Clock xmlns:dt="urn:schemas-microsoft-com:datatypes"><Description dt:dt="string">E-Prime Primary Realtime Clock</Description><StartTime><Timestamp dt:dt="int">0</Timestamp><DateUtc dt:dt="string">2017-07-18T07:06:42Z</DateUtc></StartTime><FrequencyChanges><FrequencyChange><Frequency dt:dt="r8">3328124</Frequency><Timestamp dt:dt="r8">12001541122</Timestamp><Current dt:dt="…	75.025	2139983	2136483	2139983	2136465	1	right	-882714564	07-18-2017	09:06:42	07:06:42	female	70601	52368	-1	52352	71353	70616	-1	70601	341537	332489	-1	332476	20				2	9	18	phaseINVFAce	phaseXPface	7	NM101	1670430	1670130	1670430	1670120	l	1670120	1668610	1670120	1668593	1510
GofDak_1024-768_new	19	1	26	<?xml version="1.0"?>\n<Clock xmlns:dt="urn:schemas-microsoft-com:datatypes"><Description dt:dt="string">E-Prime Primary Realtime Clock</Description><StartTime><Timestamp dt:dt="int">0</Timestamp><DateUtc dt:dt="string">2017-07-18T07:06:42Z</DateUtc></StartTime><FrequencyChanges><FrequencyChange><Frequency dt:dt="r8">3328124</Frequency><Timestamp dt:dt="r8">12001541122</Timestamp><Current dt:dt="…	75.025	2139983	2136483	2139983	2136465	1	right	-882714564	07-18-2017	09:06:42	07:06:42	female	70601	52368	-1	52352	71353	70616	-1	70601	341537	332489	-1	332476	20				2	9	18	phaseINVFAce	phaseXPface	8	NF06	1673708	1673408	1673708	1673395	l	1673395	1671516	1673395	1671505	1879
GofDak_1024-768_new	19	1	26	<?xml version="1.0"?>\n<Clock xmlns:dt="urn:schemas-microsoft-com:datatypes"><Description dt:dt="string">E-Prime Primary Realtime Clock</Description><StartTime><Timestamp dt:dt="int">0</Timestamp><DateUtc dt:dt="string">2017-07-18T07:06:42Z</DateUtc></StartTime><FrequencyChanges><FrequencyChange><Frequency dt:dt="r8">3328124</Frequency><Timestamp dt:dt="r8">12001541122</Timestamp><Current dt:dt="…	75.025	2139983	2136483	2139983	2136465	1	right	-882714564	07-18-2017	09:06:42	07:06:42	female	70601	52368	-1	52352	71353	70616	-1	70601	341537	332489	-1	332476	20				2	9	18	phaseINVFAce	phaseXPface	9	NM21	1677241	1676941	1677241	1676937	d	1676937	1675048	1676937	1675041	1889
GofDak_1024-768_new	19	1	26	<?xml version="1.0"?>\n<Clock xmlns:dt="urn:schemas-microsoft-com:datatypes"><Description dt:dt="string">E-Prime Primary Realtime Clock</Description><StartTime><Timestamp dt:dt="int">0</Timestamp><DateUtc dt:dt="string">2017-07-18T07:06:42Z</DateUtc></StartTime><FrequencyChanges><FrequencyChange><Frequency dt:dt="r8">3328124</Frequency><Timestamp dt:dt="r8">12001541122</Timestamp><Current dt:dt="…	75.025	2139983	2136483	2139983	2136465	1	right	-882714564	07-18-2017	09:06:42	07:06:42	female	70601	52368	-1	52352	71353	70616	-1	70601	341537	332489	-1	332476	20				2	9	18	phaseINVFAce	phaseXPface	10	NF09	1680466	1680166	1680466	1680160	l	1680160	1678553	1680160	1678537	1607
GofDak_1024-768_new	19	1	26	<?xml version="1.0"?>\n<Clock xmlns:dt="urn:schemas-microsoft-com:datatypes"><Description dt:dt="string">E-Prime Primary Realtime Clock</Description><StartTime><Timestamp dt:dt="int">0</Timestamp><DateUtc dt:dt="string">2017-07-18T07:06:42Z</DateUtc></StartTime><FrequencyChanges><FrequencyChange><Frequency dt:dt="r8">3328124</Frequency><Timestamp dt:dt="r8">12001541122</Timestamp><Current dt:dt="…	75.025	2139983	2136483	2139983	2136465	1	right	-882714564	07-18-2017	09:06:42	07:06:42	female	70601	52368	-1	52352	71353	70616	-1	70601	341537	332489	-1	332476	20				2	9	18	phaseINVFAce	phaseXPface	11	NM10	1684025	1683725	1684025	1683709	l	1683709	1681726	1683709	1681721	1983
GofDak_1024-768_new	19	1	26	<?xml version="1.0"?>\n<Clock xmlns:dt="urn:schemas-microsoft-com:datatypes"><Description dt:dt="string">E-Prime Primary Realtime Clock</Description><StartTime><Timestamp dt:dt="int">0</Timestamp><DateUtc dt:dt="string">2017-07-18T07:06:42Z</DateUtc></StartTime><FrequencyChanges><FrequencyChange><Frequency dt:dt="r8">3328124</Frequency><Timestamp dt:dt="r8">12001541122</Timestamp><Current dt:dt="…	75.025	2139983	2136483	2139983	2136465	1	right	-882714564	07-18-2017	09:06:42	07:06:42	female	70601	52368	-1	52352	71353	70616	-1	70601	341537	332489	-1	332476	20				2	9	18	phaseINVFAce	phaseXPface	12	NM10	1687184	1686884	1687184	1686876	l	1686876	1685111	1686876	1685097	1765
GofDak_1024-768_new	19	1	26	<?xml version="1.0"?>\n<Clock xmlns:dt="urn:schemas-microsoft-com:datatypes"><Description dt:dt="string">E-Prime Primary Realtime Clock</Description><StartTime><Timestamp dt:dt="int">0</Timestamp><DateUtc dt:dt="string">2017-07-18T07:06:42Z</DateUtc></StartTime><FrequencyChanges><FrequencyChange><Frequency dt:dt="r8">3328124</Frequency><Timestamp dt:dt="r8">12001541122</Timestamp><Current dt:dt="…	75.025	2139983	2136483	2139983	2136465	1	right	-882714564	07-18-2017	09:06:42	07:06:42	female	70601	52368	-1	52352	71353	70616	-1	70601	341537	332489	-1	332476	20				2	9	18	phaseINVFAce	phaseXPface	13	NM03	1690303	1690003	1690303	1689995	l	1689995	1688297	1689995	1688281	1698
GofDak_1024-768_new	19	1	26	<?xml version="1.0"?>\n<Clock xmlns:dt="urn:schemas-microsoft-com:datatypes"><Description dt:dt="string">E-Prime Primary Realtime Clock</Description><StartTime><Timestamp dt:dt="int">0</Timestamp><DateUtc dt:dt="string">2017-07-18T07:06:42Z</DateUtc></StartTime><FrequencyChanges><FrequencyChange><Frequency dt:dt="r8">3328124</Frequency><Timestamp dt:dt="r8">12001541122</Timestamp><Current dt:dt="…	75.025	2139983	2136483	2139983	2136465	1	right	-882714564	07-18-2017	09:06:42	07:06:42	female	70601	52368	-1	52352	71353	70616	-1	70601	341537	332489	-1	332476	20				2	9	18	phaseINVFAce	phaseXPface	14	NM08	1693729	1693429	1693729	1693420	d	1693420	1691562	1693420	1691553	1858
GofDak_1024-768_new	19	1	26	<?xml version="1.0"?>\n<Clock xmlns:dt="urn:schemas-microsoft-com:datatypes"><Description dt:dt="string">E-Prime Primary Realtime Clock</Description><StartTime><Timestamp dt:dt="int">0</Timestamp><DateUtc dt:dt="string">2017-07-18T07:06:42Z</DateUtc></StartTime><FrequencyChanges><FrequencyChange><Frequency dt:dt="r8">3328124</Frequency><Timestamp dt:dt="r8">12001541122</Timestamp><Current dt:dt="…	75.025	2139983	2136483	2139983	2136465	1	right	-882714564	07-18-2017	09:06:42	07:06:42	female	70601	52368	-1	52352	71353	70616	-1	70601	341537	332489	-1	332476	20				2	9	18	phaseINVFAce	phaseXPface	15	NF109	1697154	1696854	1697154	1696847	d	1696847	1695121	1696847	1695105	1726
GofDak_1024-768_new	19	1	26	<?xml version="1.0"?>\n<Clock xmlns:dt="urn:schemas-microsoft-com:datatypes"><Description dt:dt="string">E-Prime Primary Realtime Clock</Description><StartTime><Timestamp dt:dt="int">0</Timestamp><DateUtc dt:dt="string">2017-07-18T07:06:42Z</DateUtc></StartTime><FrequencyChanges><FrequencyChange><Frequency dt:dt="r8">3328124</Frequency><Timestamp dt:dt="r8">12001541122</Timestamp><Current dt:dt="…	75.025	2139983	2136483	2139983	2136465	1	right	-882714564	07-18-2017	09:06:42	07:06:42	female	70601	52368	-1	52352	71353	70616	-1	70601	341537	332489	-1	332476	20				2	9	18	phaseINVFAce	phaseXPface	16	NF27	1700486	1700186	1700486	1700180	l	1700180	1698440	1700180	1698433	1740
GofDak_1024-768_new	19	1	26	<?xml version="1.0"?>\n<Clock xmlns:dt="urn:schemas-microsoft-com:datatypes"><Description dt:dt="string">E-Prime Primary Realtime Clock</Description><StartTime><Timestamp dt:dt="int">0</Timestamp><DateUtc dt:dt="string">2017-07-18T07:06:42Z</DateUtc></StartTime><FrequencyChanges><FrequencyChange><Frequency dt:dt="r8">3328124</Frequency><Timestamp dt:dt="r8">12001541122</Timestamp><Current dt:dt="…	75.025	2139983	2136483	2139983	2136465	1	right	-882714564	07-18-2017	09:06:42	07:06:42	female	70601	52368	-1	52352	71353	70616	-1	70601	341537	332489	-1	332476	20				2	9	18	phaseINVFAce	phaseXPface	17	NF109	1703885	1703585	1703885	1703570	d	1703570	1701946	1703570	1701929	1624
GofDak_1024-768_new	19	1	26	<?xml version="1.0"?>\n<Clock xmlns:dt="urn:schemas-microsoft-com:datatypes"><Description dt:dt="string">E-Prime Primary Realtime Clock</Description><StartTime><Timestamp dt:dt="int">0</Timestamp><DateUtc dt:dt="string">2017-07-18T07:06:42Z</DateUtc></StartTime><FrequencyChanges><FrequencyChange><Frequency dt:dt="r8">3328124</Frequency><Timestamp dt:dt="r8">12001541122</Timestamp><Current dt:dt="…	75.025	2139983	2136483	2139983	2136465	1	right	-882714564	07-18-2017	09:06:42	07:06:42	female	70601	52368	-1	52352	71353	70616	-1	70601	341537	332489	-1	332476	20				2	9	18	phaseINVFAce	phaseXPface	18	NF105	1707271	1706971	1707271	1706960	l	1706960	1705145	1706960	1705137	1815
GofDak_1024-768_new	19	1	26	<?xml version="1.0"?>\n<Clock xmlns:dt="urn:schemas-microsoft-com:datatypes"><Description dt:dt="string">E-Prime Primary Realtime Clock</Description><StartTime><Timestamp dt:dt="int">0</Timestamp><DateUtc dt:dt="string">2017-07-18T07:06:42Z</DateUtc></StartTime><FrequencyChanges><FrequencyChange><Frequency dt:dt="r8">3328124</Frequency><Timestamp dt:dt="r8">12001541122</Timestamp><Current dt:dt="…	75.025	2139983	2136483	2139983	2136465	1	right	-882714564	07-18-2017	09:06:42	07:06:42	female	70601	52368	-1	52352	71353	70616	-1	70601	341537	332489	-1	332476	20				2	9	18	phaseINVFAce	phaseXPface	19	NM21	1710510	1710210	1710510	1710206	d	1710206	1708610	1710206	1708593	1596
GofDak_1024-768_new	19	1	26	<?xml version="1.0"?>\n<Clock xmlns:dt="urn:schemas-microsoft-com:datatypes"><Description dt:dt="string">E-Prime Primary Realtime Clock</Description><StartTime><Timestamp dt:dt="int">0</Timestamp><DateUtc dt:dt="string">2017-07-18T07:06:42Z</DateUtc></StartTime><FrequencyChanges><FrequencyChange><Frequency dt:dt="r8">3328124</Frequency><Timestamp dt:dt="r8">12001541122</Timestamp><Current dt:dt="…	75.025	2139983	2136483	2139983	2136465	1	right	-882714564	07-18-2017	09:06:42	07:06:42	female	70601	52368	-1	52352	71353	70616	-1	70601	341537	332489	-1	332476	20				2	9	18	phaseINVFAce	phaseXPface	20	NM13	1714135	1713835	1714135	1713828	d	1713828	1711929	1713828	1711913	1899
GofDak_1024-768_new	19	1	26	<?xml version="1.0"?>\n<Clock xmlns:dt="urn:schemas-microsoft-com:datatypes"><Description dt:dt="string">E-Prime Primary Realtime Clock</Description><StartTime><Timestamp dt:dt="int">0</Timestamp><DateUtc dt:dt="string">2017-07-18T07:06:42Z</DateUtc></StartTime><FrequencyChanges><FrequencyChange><Frequency dt:dt="r8">3328124</Frequency><Timestamp dt:dt="r8">12001541122</Timestamp><Current dt:dt="…	75.025	2139983	2136483	2139983	2136465	1	right	-882714564	07-18-2017	09:06:42	07:06:42	female	70601	52368	-1	52352	71353	70616	-1	70601	341537	332489	-1	332476	21				2	10	19	phaseINVFAce	phaseXPface	1	NM09	1732303	1732003	1732303	1731998	l	1731998	1730336	1731998	1730323	1662
GofDak_1024-768_new	19	1	26	<?xml version="1.0"?>\n<Clock xmlns:dt="urn:schemas-microsoft-com:datatypes"><Description dt:dt="string">E-Prime Primary Realtime Clock</Description><StartTime><Timestamp dt:dt="int">0</Timestamp><DateUtc dt:dt="string">2017-07-18T07:06:42Z</DateUtc></StartTime><FrequencyChanges><FrequencyChange><Frequency dt:dt="r8">3328124</Frequency><Timestamp dt:dt="r8">12001541122</Timestamp><Current dt:dt="…	75.025	2139983	2136483	2139983	2136465	1	right	-882714564	07-18-2017	09:06:42	07:06:42	female	70601	52368	-1	52352	71353	70616	-1	70601	341537	332489	-1	332476	21				2	10	19	phaseINVFAce	phaseXPface	2	NF04	1735515	1735215	1735515	1735200	d	1735200	1733349	1735200	1733337	1851
GofDak_1024-768_new	19	1	26	<?xml version="1.0"?>\n<Clock xmlns:dt="urn:schemas-microsoft-com:datatypes"><Description dt:dt="string">E-Prime Primary Realtime Clock</Description><StartTime><Timestamp dt:dt="int">0</Timestamp><DateUtc dt:dt="string">2017-07-18T07:06:42Z</DateUtc></StartTime><FrequencyChanges><FrequencyChange><Frequency dt:dt="r8">3328124</Frequency><Timestamp dt:dt="r8">12001541122</Timestamp><Current dt:dt="…	75.025	2139983	2136483	2139983	2136465	1	right	-882714564	07-18-2017	09:06:42	07:06:42	female	70601	52368	-1	52352	71353	70616	-1	70601	341537	332489	-1	332476	21				2	10	19	phaseINVFAce	phaseXPface	3	NF01	1738660	1738360	1738660	1738345	d	1738345	1736548	1738345	1736537	1797
GofDak_1024-768_new	19	1	26	<?xml version="1.0"?>\n<Clock xmlns:dt="urn:schemas-microsoft-com:datatypes"><Description dt:dt="string">E-Prime Primary Realtime Clock</Description><StartTime><Timestamp dt:dt="int">0</Timestamp><DateUtc dt:dt="string">2017-07-18T07:06:42Z</DateUtc></StartTime><FrequencyChanges><FrequencyChange><Frequency dt:dt="r8">3328124</Frequency><Timestamp dt:dt="r8">12001541122</Timestamp><Current dt:dt="…	75.025	2139983	2136483	2139983	2136465	1	right	-882714564	07-18-2017	09:06:42	07:06:42	female	70601	52368	-1	52352	71353	70616	-1	70601	341537	332489	-1	332476	21				2	10	19	phaseINVFAce	phaseXPface	4	NM03	1741619	1741319	1741619	1741305	l	1741305	1739707	1741305	1739697	1598
GofDak_1024-768_new	19	1	26	<?xml version="1.0"?>\n<Clock xmlns:dt="urn:schemas-microsoft-com:datatypes"><Description dt:dt="string">E-Prime Primary Realtime Clock</Description><StartTime><Timestamp dt:dt="int">0</Timestamp><DateUtc dt:dt="string">2017-07-18T07:06:42Z</DateUtc></StartTime><FrequencyChanges><FrequencyChange><Frequency dt:dt="r8">3328124</Frequency><Timestamp dt:dt="r8">12001541122</Timestamp><Current dt:dt="…	75.025	2139983	2136483	2139983	2136465	1	right	-882714564	07-18-2017	09:06:42	07:06:42	female	70601	52368	-1	52352	71353	70616	-1	70601	341537	332489	-1	332476	21				2	10	19	phaseINVFAce	phaseXPface	5	NF02	1744685	1744385	1744685	1744379	l	1744379	1742799	1744379	1742793	1580
GofDak_1024-768_new	19	1	26	<?xml version="1.0"?>\n<Clock xmlns:dt="urn:schemas-microsoft-com:datatypes"><Description dt:dt="string">E-Prime Primary Realtime Clock</Description><StartTime><Timestamp dt:dt="int">0</Timestamp><DateUtc dt:dt="string">2017-07-18T07:06:42Z</DateUtc></StartTime><FrequencyChanges><FrequencyChange><Frequency dt:dt="r8">3328124</Frequency><Timestamp dt:dt="r8">12001541122</Timestamp><Current dt:dt="…	75.025	2139983	2136483	2139983	2136465	1	right	-882714564	07-18-2017	09:06:42	07:06:42	female	70601	52368	-1	52352	71353	70616	-1	70601	341537	332489	-1	332476	21				2	10	19	phaseINVFAce	phaseXPface	6	NF02	1748071	1747771	1748071	1747760	l	1747760	1746198	1747760	1746193	1562
GofDak_1024-768_new	19	1	26	<?xml version="1.0"?>\n<Clock xmlns:dt="urn:schemas-microsoft-com:datatypes"><Description dt:dt="string">E-Prime Primary Realtime Clock</Description><StartTime><Timestamp dt:dt="int">0</Timestamp><DateUtc dt:dt="string">2017-07-18T07:06:42Z</DateUtc></StartTime><FrequencyChanges><FrequencyChange><Frequency dt:dt="r8">3328124</Frequency><Timestamp dt:dt="r8">12001541122</Timestamp><Current dt:dt="…	75.025	2139983	2136483	2139983	2136465	1	right	-882714564	07-18-2017	09:06:42	07:06:42	female	70601	52368	-1	52352	71353	70616	-1	70601	341537	332489	-1	332476	21				2	10	19	phaseINVFAce	phaseXPface	7	NF106	1750976	1750676	1750976	1750668	l	1750668	1749157	1750668	1749145	1511
GofDak_1024-768_new	19	1	26	<?xml version="1.0"?>\n<Clock xmlns:dt="urn:schemas-microsoft-com:datatypes"><Description dt:dt="string">E-Prime Primary Realtime Clock</Description><StartTime><Timestamp dt:dt="int">0</Timestamp><DateUtc dt:dt="string">2017-07-18T07:06:42Z</DateUtc></StartTime><FrequencyChanges><FrequencyChange><Frequency dt:dt="r8">3328124</Frequency><Timestamp dt:dt="r8">12001541122</Timestamp><Current dt:dt="…	75.025	2139983	2136483	2139983	2136465	1	right	-882714564	07-18-2017	09:06:42	07:06:42	female	70601	52368	-1	52352	71353	70616	-1	70601	341537	332489	-1	332476	21				2	10	19	phaseINVFAce	phaseXPface	8	NF04	1754349	1754049	1754349	1754043	l	1754043	1752263	1754043	1752249	1780
GofDak_1024-768_new	19	1	26	<?xml version="1.0"?>\n<Clock xmlns:dt="urn:schemas-microsoft-com:datatypes"><Description dt:dt="string">E-Prime Primary Realtime Clock</Description><StartTime><Timestamp dt:dt="int">0</Timestamp><DateUtc dt:dt="string">2017-07-18T07:06:42Z</DateUtc></StartTime><FrequencyChanges><FrequencyChange><Frequency dt:dt="r8">3328124</Frequency><Timestamp dt:dt="r8">12001541122</Timestamp><Current dt:dt="…	75.025	2139983	2136483	2139983	2136465	1	right	-882714564	07-18-2017	09:06:42	07:06:42	female	70601	52368	-1	52352	71353	70616	-1	70601	341537	332489	-1	332476	21				2	10	19	phaseINVFAce	phaseXPface	9	NM08	1757614	1757314	1757614	1757305	l	1757305	1755328	1757305	1755321	1977
GofDak_1024-768_new	19	1	26	<?xml version="1.0"?>\n<Clock xmlns:dt="urn:schemas-microsoft-com:datatypes"><Description dt:dt="string">E-Prime Primary Realtime Clock</Description><StartTime><Timestamp dt:dt="int">0</Timestamp><DateUtc dt:dt="string">2017-07-18T07:06:42Z</DateUtc></StartTime><FrequencyChanges><FrequencyChange><Frequency dt:dt="r8">3328124</Frequency><Timestamp dt:dt="r8">12001541122</Timestamp><Current dt:dt="…	75.025	2139983	2136483	2139983	2136465	1	right	-882714564	07-18-2017	09:06:42	07:06:42	female	70601	52368	-1	52352	71353	70616	-1	70601	341537	332489	-1	332476	21				2	10	19	phaseINVFAce	phaseXPface	10	NF02	1760640	1760340	1760640	1760336	d	1760336	1758647	1760336	1758633	1689
GofDak_1024-768_new	19	1	26	<?xml version="1.0"?>\n<Clock xmlns:dt="urn:schemas-microsoft-com:datatypes"><Description dt:dt="string">E-Prime Primary Realtime Clock</Description><StartTime><Timestamp dt:dt="int">0</Timestamp><DateUtc dt:dt="string">2017-07-18T07:06:42Z</DateUtc></StartTime><FrequencyChanges><FrequencyChange><Frequency dt:dt="r8">3328124</Frequency><Timestamp dt:dt="r8">12001541122</Timestamp><Current dt:dt="…	75.025	2139983	2136483	2139983	2136465	1	right	-882714564	07-18-2017	09:06:42	07:06:42	female	70601	52368	-1	52352	71353	70616	-1	70601	341537	332489	-1	332476	21				2	10	19	phaseINVFAce	phaseXPface	11	NF09	1764039	1763739	1764039	1763731	l	1763731	1762113	1763731	1762097	1618
GofDak_1024-768_new	19	1	26	<?xml version="1.0"?>\n<Clock xmlns:dt="urn:schemas-microsoft-com:datatypes"><Description dt:dt="string">E-Prime Primary Realtime Clock</Description><StartTime><Timestamp dt:dt="int">0</Timestamp><DateUtc dt:dt="string">2017-07-18T07:06:42Z</DateUtc></StartTime><FrequencyChanges><FrequencyChange><Frequency dt:dt="r8">3328124</Frequency><Timestamp dt:dt="r8">12001541122</Timestamp><Current dt:dt="…	75.025	2139983	2136483	2139983	2136465	1	right	-882714564	07-18-2017	09:06:42	07:06:42	female	70601	52368	-1	52352	71353	70616	-1	70601	341537	332489	-1	332476	21				2	10	19	phaseINVFAce	phaseXPface	12	NM04	1766904	1766604	1766904	1766590	d	1766590	1765032	1766590	1765017	1558
GofDak_1024-768_new	19	1	26	<?xml version="1.0"?>\n<Clock xmlns:dt="urn:schemas-microsoft-com:datatypes"><Description dt:dt="string">E-Prime Primary Realtime Clock</Description><StartTime><Timestamp dt:dt="int">0</Timestamp><DateUtc dt:dt="string">2017-07-18T07:06:42Z</DateUtc></StartTime><FrequencyChanges><FrequencyChange><Frequency dt:dt="r8">3328124</Frequency><Timestamp dt:dt="r8">12001541122</Timestamp><Current dt:dt="…	75.025	2139983	2136483	2139983	2136465	1	right	-882714564	07-18-2017	09:06:42	07:06:42	female	70601	52368	-1	52352	71353	70616	-1	70601	341537	332489	-1	332476	21				2	10	19	phaseINVFAce	phaseXPface	13	NM05	1770956	1770656	1770956	1770648	d	1770648	1769057	1770648	1769049	1591
GofDak_1024-768_new	19	1	26	<?xml version="1.0"?>\n<Clock xmlns:dt="urn:schemas-microsoft-com:datatypes"><Description dt:dt="string">E-Prime Primary Realtime Clock</Description><StartTime><Timestamp dt:dt="int">0</Timestamp><DateUtc dt:dt="string">2017-07-18T07:06:42Z</DateUtc></StartTime><FrequencyChanges><FrequencyChange><Frequency dt:dt="r8">3328124</Frequency><Timestamp dt:dt="r8">12001541122</Timestamp><Current dt:dt="…	75.025	2139983	2136483	2139983	2136465	1	right	-882714564	07-18-2017	09:06:42	07:06:42	female	70601	52368	-1	52352	71353	70616	-1	70601	341537	332489	-1	332476	21				2	10	19	phaseINVFAce	phaseXPface	14	NF04	1774435	1774135	1774435	1774127	d	1774127	1772216	1774127	1772209	1911
GofDak_1024-768_new	19	1	26	<?xml version="1.0"?>\n<Clock xmlns:dt="urn:schemas-microsoft-com:datatypes"><Description dt:dt="string">E-Prime Primary Realtime Clock</Description><StartTime><Timestamp dt:dt="int">0</Timestamp><DateUtc dt:dt="string">2017-07-18T07:06:42Z</DateUtc></StartTime><FrequencyChanges><FrequencyChange><Frequency dt:dt="r8">3328124</Frequency><Timestamp dt:dt="r8">12001541122</Timestamp><Current dt:dt="…	75.025	2139983	2136483	2139983	2136465	1	right	-882714564	07-18-2017	09:06:42	07:06:42	female	70601	52368	-1	52352	71353	70616	-1	70601	341537	332489	-1	332476	21				2	10	19	phaseINVFAce	phaseXPface	15	NM04	1777288	1776988	1777288	1776984	l	1776984	1775455	1776984	1775449	1529
GofDak_1024-768_new	19	1	26	<?xml version="1.0"?>\n<Clock xmlns:dt="urn:schemas-microsoft-com:datatypes"><Description dt:dt="string">E-Prime Primary Realtime Clock</Description><StartTime><Timestamp dt:dt="int">0</Timestamp><DateUtc dt:dt="string">2017-07-18T07:06:42Z</DateUtc></StartTime><FrequencyChanges><FrequencyChange><Frequency dt:dt="r8">3328124</Frequency><Timestamp dt:dt="r8">12001541122</Timestamp><Current dt:dt="…	75.025	2139983	2136483	2139983	2136465	1	right	-882714564	07-18-2017	09:06:42	07:06:42	female	70601	52368	-1	52352	71353	70616	-1	70601	341537	332489	-1	332476	21				2	10	19	phaseINVFAce	phaseXPface	16	NM101	1780540	1780240	1780540	1780230	l	1780230	1778574	1780230	1778569	1656
GofDak_1024-768_new	19	1	26	<?xml version="1.0"?>\n<Clock xmlns:dt="urn:schemas-microsoft-com:datatypes"><Description dt:dt="string">E-Prime Primary Realtime Clock</Description><StartTime><Timestamp dt:dt="int">0</Timestamp><DateUtc dt:dt="string">2017-07-18T07:06:42Z</DateUtc></StartTime><FrequencyChanges><FrequencyChange><Frequency dt:dt="r8">3328124</Frequency><Timestamp dt:dt="r8">12001541122</Timestamp><Current dt:dt="…	75.025	2139983	2136483	2139983	2136465	1	right	-882714564	07-18-2017	09:06:42	07:06:42	female	70601	52368	-1	52352	71353	70616	-1	70601	341537	332489	-1	332476	21				2	10	19	phaseINVFAce	phaseXPface	17	NM10	1783872	1783572	1783872	1783557	d	1783557	1781946	1783557	1781929	1611
GofDak_1024-768_new	19	1	26	<?xml version="1.0"?>\n<Clock xmlns:dt="urn:schemas-microsoft-com:datatypes"><Description dt:dt="string">E-Prime Primary Realtime Clock</Description><StartTime><Timestamp dt:dt="int">0</Timestamp><DateUtc dt:dt="string">2017-07-18T07:06:42Z</DateUtc></StartTime><FrequencyChanges><FrequencyChange><Frequency dt:dt="r8">3328124</Frequency><Timestamp dt:dt="r8">12001541122</Timestamp><Current dt:dt="…	75.025	2139983	2136483	2139983	2136465	1	right	-882714564	07-18-2017	09:06:42	07:06:42	female	70601	52368	-1	52352	71353	70616	-1	70601	341537	332489	-1	332476	21				2	10	19	phaseINVFAce	phaseXPface	18	NF106	1787191	1786891	1787191	1786882	l	1786882	1785318	1786882	1785305	1564
GofDak_1024-768_new	19	1	26	<?xml version="1.0"?>\n<Clock xmlns:dt="urn:schemas-microsoft-com:datatypes"><Description dt:dt="string">E-Prime Primary Realtime Clock</Description><StartTime><Timestamp dt:dt="int">0</Timestamp><DateUtc dt:dt="string">2017-07-18T07:06:42Z</DateUtc></StartTime><FrequencyChanges><FrequencyChange><Frequency dt:dt="r8">3328124</Frequency><Timestamp dt:dt="r8">12001541122</Timestamp><Current dt:dt="…	75.025	2139983	2136483	2139983	2136465	1	right	-882714564	07-18-2017	09:06:42	07:06:42	female	70601	52368	-1	52352	71353	70616	-1	70601	341537	332489	-1	332476	21				2	10	19	phaseINVFAce	phaseXPface	19	NM21	1790590	1790290	1790590	1790287	l	1790287	1788451	1790287	1788433	1836
GofDak_1024-768_new	19	1	26	<?xml version="1.0"?>\n<Clock xmlns:dt="urn:schemas-microsoft-com:datatypes"><Description dt:dt="string">E-Prime Primary Realtime Clock</Description><StartTime><Timestamp dt:dt="int">0</Timestamp><DateUtc dt:dt="string">2017-07-18T07:06:42Z</DateUtc></StartTime><FrequencyChanges><FrequencyChange><Frequency dt:dt="r8">3328124</Frequency><Timestamp dt:dt="r8">12001541122</Timestamp><Current dt:dt="…	75.025	2139983	2136483	2139983	2136465	1	right	-882714564	07-18-2017	09:06:42	07:06:42	female	70601	52368	-1	52352	71353	70616	-1	70601	341537	332489	-1	332476	21				2	10	19	phaseINVFAce	phaseXPface	20	NF06	1793762	1793462	1793762	1793450	l	1793450	1791850	1793450	1791833	1600
GofDak_1024-768_new	19	1	26	<?xml version="1.0"?>\n<Clock xmlns:dt="urn:schemas-microsoft-com:datatypes"><Description dt:dt="string">E-Prime Primary Realtime Clock</Description><StartTime><Timestamp dt:dt="int">0</Timestamp><DateUtc dt:dt="string">2017-07-18T07:06:42Z</DateUtc></StartTime><FrequencyChanges><FrequencyChange><Frequency dt:dt="r8">3328124</Frequency><Timestamp dt:dt="r8">12001541122</Timestamp><Current dt:dt="…	75.025	2139983	2136483	2139983	2136465	1	right	-882714564	07-18-2017	09:06:42	07:06:42	female	70601	52368	-1	52352	71353	70616	-1	70601	341537	332489	-1	332476	22				1	10	20	phaseUPFAce	phaseXPface	1	NF02	1797121	1796821	1797121	1796816	d	1796816	1795008	1796816	1794993	1808
GofDak_1024-768_new	19	1	26	<?xml version="1.0"?>\n<Clock xmlns:dt="urn:schemas-microsoft-com:datatypes"><Description dt:dt="string">E-Prime Primary Realtime Clock</Description><StartTime><Timestamp dt:dt="int">0</Timestamp><DateUtc dt:dt="string">2017-07-18T07:06:42Z</DateUtc></StartTime><FrequencyChanges><FrequencyChange><Frequency dt:dt="r8">3328124</Frequency><Timestamp dt:dt="r8">12001541122</Timestamp><Current dt:dt="…	75.025	2139983	2136483	2139983	2136465	1	right	-882714564	07-18-2017	09:06:42	07:06:42	female	70601	52368	-1	52352	71353	70616	-1	70601	341537	332489	-1	332476	22				1	10	20	phaseUPFAce	phaseXPface	2	NF105	1800387	1800087	1800387	1800081	d	1800081	1798367	1800081	1798361	1714
GofDak_1024-768_new	19	1	26	<?xml version="1.0"?>\n<Clock xmlns:dt="urn:schemas-microsoft-com:datatypes"><Description dt:dt="string">E-Prime Primary Realtime Clock</Description><StartTime><Timestamp dt:dt="int">0</Timestamp><DateUtc dt:dt="string">2017-07-18T07:06:42Z</DateUtc></StartTime><FrequencyChanges><FrequencyChange><Frequency dt:dt="r8">3328124</Frequency><Timestamp dt:dt="r8">12001541122</Timestamp><Current dt:dt="…	75.025	2139983	2136483	2139983	2136465	1	right	-882714564	07-18-2017	09:06:42	07:06:42	female	70601	52368	-1	52352	71353	70616	-1	70601	341537	332489	-1	332476	22				1	10	20	phaseUPFAce	phaseXPface	3	NF105	1803866	1803566	1803866	1803552	l	1803552	1801926	1803552	1801913	1626
GofDak_1024-768_new	19	1	26	<?xml version="1.0"?>\n<Clock xmlns:dt="urn:schemas-microsoft-com:datatypes"><Description dt:dt="string">E-Prime Primary Realtime Clock</Description><StartTime><Timestamp dt:dt="int">0</Timestamp><DateUtc dt:dt="string">2017-07-18T07:06:42Z</DateUtc></StartTime><FrequencyChanges><FrequencyChange><Frequency dt:dt="r8">3328124</Frequency><Timestamp dt:dt="r8">12001541122</Timestamp><Current dt:dt="…	75.025	2139983	2136483	2139983	2136465	1	right	-882714564	07-18-2017	09:06:42	07:06:42	female	70601	52368	-1	52352	71353	70616	-1	70601	341537	332489	-1	332476	22				1	10	20	phaseUPFAce	phaseXPface	4	NM13	1806838	1806538	1806838	1806526	d	1806526	1804939	1806526	1804929	1587
GofDak_1024-768_new	19	1	26	<?xml version="1.0"?>\n<Clock xmlns:dt="urn:schemas-microsoft-com:datatypes"><Description dt:dt="string">E-Prime Primary Realtime Clock</Description><StartTime><Timestamp dt:dt="int">0</Timestamp><DateUtc dt:dt="string">2017-07-18T07:06:42Z</DateUtc></StartTime><FrequencyChanges><FrequencyChange><Frequency dt:dt="r8">3328124</Frequency><Timestamp dt:dt="r8">12001541122</Timestamp><Current dt:dt="…	75.025	2139983	2136483	2139983	2136465	1	right	-882714564	07-18-2017	09:06:42	07:06:42	female	70601	52368	-1	52352	71353	70616	-1	70601	341537	332489	-1	332476	22				1	10	20	phaseUPFAce	phaseXPface	5	NM05	1809797	1809497	1809797	1809487	d	1809487	1807898	1809487	1807881	1589
GofDak_1024-768_new	19	1	26	<?xml version="1.0"?>\n<Clock xmlns:dt="urn:schemas-microsoft-com:datatypes"><Description dt:dt="string">E-Prime Primary Realtime Clock</Description><StartTime><Timestamp dt:dt="int">0</Timestamp><DateUtc dt:dt="string">2017-07-18T07:06:42Z</DateUtc></StartTime><FrequencyChanges><FrequencyChange><Frequency dt:dt="r8">3328124</Frequency><Timestamp dt:dt="r8">12001541122</Timestamp><Current dt:dt="…	75.025	2139983	2136483	2139983	2136465	1	right	-882714564	07-18-2017	09:06:42	07:06:42	female	70601	52368	-1	52352	71353	70616	-1	70601	341537	332489	-1	332476	22				1	10	20	phaseUPFAce	phaseXPface	6	NM09	1813116	1812816	1813116	1812810	d	1812810	1811216	1812810	1811201	1594
GofDak_1024-768_new	19	1	26	<?xml version="1.0"?>\n<Clock xmlns:dt="urn:schemas-microsoft-com:datatypes"><Description dt:dt="string">E-Prime Primary Realtime Clock</Description><StartTime><Timestamp dt:dt="int">0</Timestamp><DateUtc dt:dt="string">2017-07-18T07:06:42Z</DateUtc></StartTime><FrequencyChanges><FrequencyChange><Frequency dt:dt="r8">3328124</Frequency><Timestamp dt:dt="r8">12001541122</Timestamp><Current dt:dt="…	75.025	2139983	2136483	2139983	2136465	1	right	-882714564	07-18-2017	09:06:42	07:06:42	female	70601	52368	-1	52352	71353	70616	-1	70601	341537	332489	-1	332476	22				1	10	20	phaseUPFAce	phaseXPface	7	NM02	1816728	1816428	1816728	1816421	l	1816421	1814562	1816421	1814545	1859
GofDak_1024-768_new	19	1	26	<?xml version="1.0"?>\n<Clock xmlns:dt="urn:schemas-microsoft-com:datatypes"><Description dt:dt="string">E-Prime Primary Realtime Clock</Description><StartTime><Timestamp dt:dt="int">0</Timestamp><DateUtc dt:dt="string">2017-07-18T07:06:42Z</DateUtc></StartTime><FrequencyChanges><FrequencyChange><Frequency dt:dt="r8">3328124</Frequency><Timestamp dt:dt="r8">12001541122</Timestamp><Current dt:dt="…	75.025	2139983	2136483	2139983	2136465	1	right	-882714564	07-18-2017	09:06:42	07:06:42	female	70601	52368	-1	52352	71353	70616	-1	70601	341537	332489	-1	332476	22				1	10	20	phaseUPFAce	phaseXPface	8	NM05	1819727	1819427	1819727	1819422	l	1819422	1817734	1819422	1817729	1688
GofDak_1024-768_new	19	1	26	<?xml version="1.0"?>\n<Clock xmlns:dt="urn:schemas-microsoft-com:datatypes"><Description dt:dt="string">E-Prime Primary Realtime Clock</Description><StartTime><Timestamp dt:dt="int">0</Timestamp><DateUtc dt:dt="string">2017-07-18T07:06:42Z</DateUtc></StartTime><FrequencyChanges><FrequencyChange><Frequency dt:dt="r8">3328124</Frequency><Timestamp dt:dt="r8">12001541122</Timestamp><Current dt:dt="…	75.025	2139983	2136483	2139983	2136465	1	right	-882714564	07-18-2017	09:06:42	07:06:42	female	70601	52368	-1	52352	71353	70616	-1	70601	341537	332489	-1	332476	22				1	10	20	phaseUPFAce	phaseXPface	9	NM08	1823219	1822919	1823219	1822916	l	1822916	1821213	1822916	1821201	1703
GofDak_1024-768_new	19	1	26	<?xml version="1.0"?>\n<Clock xmlns:dt="urn:schemas-microsoft-com:datatypes"><Description dt:dt="string">E-Prime Primary Realtime Clock</Description><StartTime><Timestamp dt:dt="int">0</Timestamp><DateUtc dt:dt="string">2017-07-18T07:06:42Z</DateUtc></StartTime><FrequencyChanges><FrequencyChange><Frequency dt:dt="r8">3328124</Frequency><Timestamp dt:dt="r8">12001541122</Timestamp><Current dt:dt="…	75.025	2139983	2136483	2139983	2136465	1	right	-882714564	07-18-2017	09:06:42	07:06:42	female	70601	52368	-1	52352	71353	70616	-1	70601	341537	332489	-1	332476	22				1	10	20	phaseUPFAce	phaseXPface	10	NF106	1826512	1826212	1826512	1826209	l	1826209	1824385	1826209	1824369	1824
GofDak_1024-768_new	19	1	26	<?xml version="1.0"?>\n<Clock xmlns:dt="urn:schemas-microsoft-com:datatypes"><Description dt:dt="string">E-Prime Primary Realtime Clock</Description><StartTime><Timestamp dt:dt="int">0</Timestamp><DateUtc dt:dt="string">2017-07-18T07:06:42Z</DateUtc></StartTime><FrequencyChanges><FrequencyChange><Frequency dt:dt="r8">3328124</Frequency><Timestamp dt:dt="r8">12001541122</Timestamp><Current dt:dt="…	75.025	2139983	2136483	2139983	2136465	1	right	-882714564	07-18-2017	09:06:42	07:06:42	female	70601	52368	-1	52352	71353	70616	-1	70601	341537	332489	-1	332476	22				1	10	20	phaseUPFAce	phaseXPface	11	NF09	1829551	1829251	1829551	1829242	d	1829242	1827691	1829242	1827681	1551
GofDak_1024-768_new	19	1	26	<?xml version="1.0"?>\n<Clock xmlns:dt="urn:schemas-microsoft-com:datatypes"><Description dt:dt="string">E-Prime Primary Realtime Clock</Description><StartTime><Timestamp dt:dt="int">0</Timestamp><DateUtc dt:dt="string">2017-07-18T07:06:42Z</DateUtc></StartTime><FrequencyChanges><FrequencyChange><Frequency dt:dt="r8">3328124</Frequency><Timestamp dt:dt="r8">12001541122</Timestamp><Current dt:dt="…	75.025	2139983	2136483	2139983	2136465	1	right	-882714564	07-18-2017	09:06:42	07:06:42	female	70601	52368	-1	52352	71353	70616	-1	70601	341537	332489	-1	332476	22				1	10	20	phaseUPFAce	phaseXPface	12	NF11	1832909	1832609	1832909	1832599	l	1832599	1830743	1832599	1830729	1856
GofDak_1024-768_new	19	1	26	<?xml version="1.0"?>\n<Clock xmlns:dt="urn:schemas-microsoft-com:datatypes"><Description dt:dt="string">E-Prime Primary Realtime Clock</Description><StartTime><Timestamp dt:dt="int">0</Timestamp><DateUtc dt:dt="string">2017-07-18T07:06:42Z</DateUtc></StartTime><FrequencyChanges><FrequencyChange><Frequency dt:dt="r8">3328124</Frequency><Timestamp dt:dt="r8">12001541122</Timestamp><Current dt:dt="…	75.025	2139983	2136483	2139983	2136465	1	right	-882714564	07-18-2017	09:06:42	07:06:42	female	70601	52368	-1	52352	71353	70616	-1	70601	341537	332489	-1	332476	22				1	10	20	phaseUPFAce	phaseXPface	13	NM05	1835868	1835568	1835868	1835553	l	1835553	1833902	1835553	1833889	1651
GofDak_1024-768_new	19	1	26	<?xml version="1.0"?>\n<Clock xmlns:dt="urn:schemas-microsoft-com:datatypes"><Description dt:dt="string">E-Prime Primary Realtime Clock</Description><StartTime><Timestamp dt:dt="int">0</Timestamp><DateUtc dt:dt="string">2017-07-18T07:06:42Z</DateUtc></StartTime><FrequencyChanges><FrequencyChange><Frequency dt:dt="r8">3328124</Frequency><Timestamp dt:dt="r8">12001541122</Timestamp><Current dt:dt="…	75.025	2139983	2136483	2139983	2136465	1	right	-882714564	07-18-2017	09:06:42	07:06:42	female	70601	52368	-1	52352	71353	70616	-1	70601	341537	332489	-1	332476	22				1	10	20	phaseUPFAce	phaseXPface	14	NF09	1839241	1838941	1839241	1838929	l	1838929	1837008	1838929	1837001	1921
GofDak_1024-768_new	19	1	26	<?xml version="1.0"?>\n<Clock xmlns:dt="urn:schemas-microsoft-com:datatypes"><Description dt:dt="string">E-Prime Primary Realtime Clock</Description><StartTime><Timestamp dt:dt="int">0</Timestamp><DateUtc dt:dt="string">2017-07-18T07:06:42Z</DateUtc></StartTime><FrequencyChanges><FrequencyChange><Frequency dt:dt="r8">3328124</Frequency><Timestamp dt:dt="r8">12001541122</Timestamp><Current dt:dt="…	75.025	2139983	2136483	2139983	2136465	1	right	-882714564	07-18-2017	09:06:42	07:06:42	female	70601	52368	-1	52352	71353	70616	-1	70601	341537	332489	-1	332476	22				1	10	20	phaseUPFAce	phaseXPface	15	NF01	1842573	1842273	1842573	1842270	l	1842270	1840314	1842270	1840297	1956
GofDak_1024-768_new	19	1	26	<?xml version="1.0"?>\n<Clock xmlns:dt="urn:schemas-microsoft-com:datatypes"><Description dt:dt="string">E-Prime Primary Realtime Clock</Description><StartTime><Timestamp dt:dt="int">0</Timestamp><DateUtc dt:dt="string">2017-07-18T07:06:42Z</DateUtc></StartTime><FrequencyChanges><FrequencyChange><Frequency dt:dt="r8">3328124</Frequency><Timestamp dt:dt="r8">12001541122</Timestamp><Current dt:dt="…	75.025	2139983	2136483	2139983	2136465	1	right	-882714564	07-18-2017	09:06:42	07:06:42	female	70601	52368	-1	52352	71353	70616	-1	70601	341537	332489	-1	332476	22				1	10	20	phaseUPFAce	phaseXPface	16	NF27	1846065	1845765	1846065	1845758	d	1845758	1843872	1845758	1843857	1886
GofDak_1024-768_new	19	1	26	<?xml version="1.0"?>\n<Clock xmlns:dt="urn:schemas-microsoft-com:datatypes"><Description dt:dt="string">E-Prime Primary Realtime Clock</Description><StartTime><Timestamp dt:dt="int">0</Timestamp><DateUtc dt:dt="string">2017-07-18T07:06:42Z</DateUtc></StartTime><FrequencyChanges><FrequencyChange><Frequency dt:dt="r8">3328124</Frequency><Timestamp dt:dt="r8">12001541122</Timestamp><Current dt:dt="…	75.025	2139983	2136483	2139983	2136465	1	right	-882714564	07-18-2017	09:06:42	07:06:42	female	70601	52368	-1	52352	71353	70616	-1	70601	341537	332489	-1	332476	22				1	10	20	phaseUPFAce	phaseXPface	17	NF04	1849184	1848884	1849184	1848871	d	1848871	1847311	1848871	1847297	1560
GofDak_1024-768_new	19	1	26	<?xml version="1.0"?>\n<Clock xmlns:dt="urn:schemas-microsoft-com:datatypes"><Description dt:dt="string">E-Prime Primary Realtime Clock</Description><StartTime><Timestamp dt:dt="int">0</Timestamp><DateUtc dt:dt="string">2017-07-18T07:06:42Z</DateUtc></StartTime><FrequencyChanges><FrequencyChange><Frequency dt:dt="r8">3328124</Frequency><Timestamp dt:dt="r8">12001541122</Timestamp><Current dt:dt="…	75.025	2139983	2136483	2139983	2136465	1	right	-882714564	07-18-2017	09:06:42	07:06:42	female	70601	52368	-1	52352	71353	70616	-1	70601	341537	332489	-1	332476	22				1	10	20	phaseUPFAce	phaseXPface	18	NM03	1852796	1852496	1852796	1852482	d	1852482	1850484	1852482	1850473	1998
GofDak_1024-768_new	19	1	26	<?xml version="1.0"?>\n<Clock xmlns:dt="urn:schemas-microsoft-com:datatypes"><Description dt:dt="string">E-Prime Primary Realtime Clock</Description><StartTime><Timestamp dt:dt="int">0</Timestamp><DateUtc dt:dt="string">2017-07-18T07:06:42Z</DateUtc></StartTime><FrequencyChanges><FrequencyChange><Frequency dt:dt="r8">3328124</Frequency><Timestamp dt:dt="r8">12001541122</Timestamp><Current dt:dt="…	75.025	2139983	2136483	2139983	2136465	1	right	-882714564	07-18-2017	09:06:42	07:06:42	female	70601	52368	-1	52352	71353	70616	-1	70601	341537	332489	-1	332476	22				1	10	20	phaseUPFAce	phaseXPface	19	NM04	1857195	1856895	1857195	1856884	d	1856884	1854989	1856884	1854977	1895
GofDak_1024-768_new	19	1	26	<?xml version="1.0"?>\n<Clock xmlns:dt="urn:schemas-microsoft-com:datatypes"><Description dt:dt="string">E-Prime Primary Realtime Clock</Description><StartTime><Timestamp dt:dt="int">0</Timestamp><DateUtc dt:dt="string">2017-07-18T07:06:42Z</DateUtc></StartTime><FrequencyChanges><FrequencyChange><Frequency dt:dt="r8">3328124</Frequency><Timestamp dt:dt="r8">12001541122</Timestamp><Current dt:dt="…	75.025	2139983	2136483	2139983	2136465	1	right	-882714564	07-18-2017	09:06:42	07:06:42	female	70601	52368	-1	52352	71353	70616	-1	70601	341537	332489	-1	332476	22				1	10	20	phaseUPFAce	phaseXPface	20	NM101	1860594	1860294	1860594	1860287	d	1860287	1858414	1860287	1858401	1873
GofDak_1024-768_new	19	1	26	<?xml version="1.0"?>\n<Clock xmlns:dt="urn:schemas-microsoft-com:datatypes"><Description dt:dt="string">E-Prime Primary Realtime Clock</Description><StartTime><Timestamp dt:dt="int">0</Timestamp><DateUtc dt:dt="string">2017-07-18T07:06:42Z</DateUtc></StartTime><FrequencyChanges><FrequencyChange><Frequency dt:dt="r8">3328124</Frequency><Timestamp dt:dt="r8">12001541122</Timestamp><Current dt:dt="…	75.025	2139983	2136483	2139983	2136465	1	right	-882714564	07-18-2017	09:06:42	07:06:42	female	70601	52368	-1	52352	71353	70616	-1	70601	341537	332489	-1	332476	23				1	11	21	phaseUPFAce	phaseXPface	1	NF04	1863766	1863466	1863766	1863454	l	1863454	1861933	1863454	1861921	1521
GofDak_1024-768_new	19	1	26	<?xml version="1.0"?>\n<Clock xmlns:dt="urn:schemas-microsoft-com:datatypes"><Description dt:dt="string">E-Prime Primary Realtime Clock</Description><StartTime><Timestamp dt:dt="int">0</Timestamp><DateUtc dt:dt="string">2017-07-18T07:06:42Z</DateUtc></StartTime><FrequencyChanges><FrequencyChange><Frequency dt:dt="r8">3328124</Frequency><Timestamp dt:dt="r8">12001541122</Timestamp><Current dt:dt="…	75.025	2139983	2136483	2139983	2136465	1	right	-882714564	07-18-2017	09:06:42	07:06:42	female	70601	52368	-1	52352	71353	70616	-1	70601	341537	332489	-1	332476	23				1	11	21	phaseUPFAce	phaseXPface	2	NM02	1867058	1866758	1867058	1866744	l	1866744	1864839	1866744	1864825	1905
GofDak_1024-768_new	19	1	26	<?xml version="1.0"?>\n<Clock xmlns:dt="urn:schemas-microsoft-com:datatypes"><Description dt:dt="string">E-Prime Primary Realtime Clock</Description><StartTime><Timestamp dt:dt="int">0</Timestamp><DateUtc dt:dt="string">2017-07-18T07:06:42Z</DateUtc></StartTime><FrequencyChanges><FrequencyChange><Frequency dt:dt="r8">3328124</Frequency><Timestamp dt:dt="r8">12001541122</Timestamp><Current dt:dt="…	75.025	2139983	2136483	2139983	2136465	1	right	-882714564	07-18-2017	09:06:42	07:06:42	female	70601	52368	-1	52352	71353	70616	-1	70601	341537	332489	-1	332476	23				1	11	21	phaseUPFAce	phaseXPface	3	NM08	1870137	1869837	1870137	1869824	d	1869824	1868038	1869824	1868025	1786
GofDak_1024-768_new	19	1	26	<?xml version="1.0"?>\n<Clock xmlns:dt="urn:schemas-microsoft-com:datatypes"><Description dt:dt="string">E-Prime Primary Realtime Clock</Description><StartTime><Timestamp dt:dt="int">0</Timestamp><DateUtc dt:dt="string">2017-07-18T07:06:42Z</DateUtc></StartTime><FrequencyChanges><FrequencyChange><Frequency dt:dt="r8">3328124</Frequency><Timestamp dt:dt="r8">12001541122</Timestamp><Current dt:dt="…	75.025	2139983	2136483	2139983	2136465	1	right	-882714564	07-18-2017	09:06:42	07:06:42	female	70601	52368	-1	52352	71353	70616	-1	70601	341537	332489	-1	332476	23				1	11	21	phaseUPFAce	phaseXPface	4	NF27	1874083	1873783	1874083	1873771	l	1873771	1871797	1873771	1871785	1974
GofDak_1024-768_new	19	1	26	<?xml version="1.0"?>\n<Clock xmlns:dt="urn:schemas-microsoft-com:datatypes"><Description dt:dt="string">E-Prime Primary Realtime Clock</Description><StartTime><Timestamp dt:dt="int">0</Timestamp><DateUtc dt:dt="string">2017-07-18T07:06:42Z</DateUtc></StartTime><FrequencyChanges><FrequencyChange><Frequency dt:dt="r8">3328124</Frequency><Timestamp dt:dt="r8">12001541122</Timestamp><Current dt:dt="…	75.025	2139983	2136483	2139983	2136465	1	right	-882714564	07-18-2017	09:06:42	07:06:42	female	70601	52368	-1	52352	71353	70616	-1	70601	341537	332489	-1	332476	23				1	11	21	phaseUPFAce	phaseXPface	5	NM10	1876948	1876648	1876948	1876640	d	1876640	1875089	1876640	1875073	1551
GofDak_1024-768_new	19	1	26	<?xml version="1.0"?>\n<Clock xmlns:dt="urn:schemas-microsoft-com:datatypes"><Description dt:dt="string">E-Prime Primary Realtime Clock</Description><StartTime><Timestamp dt:dt="int">0</Timestamp><DateUtc dt:dt="string">2017-07-18T07:06:42Z</DateUtc></StartTime><FrequencyChanges><FrequencyChange><Frequency dt:dt="r8">3328124</Frequency><Timestamp dt:dt="r8">12001541122</Timestamp><Current dt:dt="…	75.025	2139983	2136483	2139983	2136465	1	right	-882714564	07-18-2017	09:06:42	07:06:42	female	70601	52368	-1	52352	71353	70616	-1	70601	341537	332489	-1	332476	23				1	11	21	phaseUPFAce	phaseXPface	6	NM10	1880254	1879954	1880254	1879943	d	1879943	1878101	1879943	1878089	1842
GofDak_1024-768_new	19	1	26	<?xml version="1.0"?>\n<Clock xmlns:dt="urn:schemas-microsoft-com:datatypes"><Description dt:dt="string">E-Prime Primary Realtime Clock</Description><StartTime><Timestamp dt:dt="int">0</Timestamp><DateUtc dt:dt="string">2017-07-18T07:06:42Z</DateUtc></StartTime><FrequencyChanges><FrequencyChange><Frequency dt:dt="r8">3328124</Frequency><Timestamp dt:dt="r8">12001541122</Timestamp><Current dt:dt="…	75.025	2139983	2136483	2139983	2136465	1	right	-882714564	07-18-2017	09:06:42	07:06:42	female	70601	52368	-1	52352	71353	70616	-1	70601	341537	332489	-1	332476	23				1	11	21	phaseUPFAce	phaseXPface	7	NM04	1883306	1883006	1883306	1882993	l	1882993	1881380	1882993	1881369	1613
GofDak_1024-768_new	19	1	26	<?xml version="1.0"?>\n<Clock xmlns:dt="urn:schemas-microsoft-com:datatypes"><Description dt:dt="string">E-Prime Primary Realtime Clock</Description><StartTime><Timestamp dt:dt="int">0</Timestamp><DateUtc dt:dt="string">2017-07-18T07:06:42Z</DateUtc></StartTime><FrequencyChanges><FrequencyChange><Frequency dt:dt="r8">3328124</Frequency><Timestamp dt:dt="r8">12001541122</Timestamp><Current dt:dt="…	75.025	2139983	2136483	2139983	2136465	1	right	-882714564	07-18-2017	09:06:42	07:06:42	female	70601	52368	-1	52352	71353	70616	-1	70601	341537	332489	-1	332476	23				1	11	21	phaseUPFAce	phaseXPface	8	NF06	1886359	1886059	1886359	1886049	l	1886049	1884352	1886049	1884345	1697
GofDak_1024-768_new	19	1	26	<?xml version="1.0"?>\n<Clock xmlns:dt="urn:schemas-microsoft-com:datatypes"><Description dt:dt="string">E-Prime Primary Realtime Clock</Description><StartTime><Timestamp dt:dt="int">0</Timestamp><DateUtc dt:dt="string">2017-07-18T07:06:42Z</DateUtc></StartTime><FrequencyChanges><FrequencyChange><Frequency dt:dt="r8">3328124</Frequency><Timestamp dt:dt="r8">12001541122</Timestamp><Current dt:dt="…	75.025	2139983	2136483	2139983	2136465	1	right	-882714564	07-18-2017	09:06:42	07:06:42	female	70601	52368	-1	52352	71353	70616	-1	70601	341537	332489	-1	332476	23				1	11	21	phaseUPFAce	phaseXPface	9	NM05	1889198	1888898	1889198	1888889	l	1888889	1887378	1888889	1887369	1511
GofDak_1024-768_new	19	1	26	<?xml version="1.0"?>\n<Clock xmlns:dt="urn:schemas-microsoft-com:datatypes"><Description dt:dt="string">E-Prime Primary Realtime Clock</Description><StartTime><Timestamp dt:dt="int">0</Timestamp><DateUtc dt:dt="string">2017-07-18T07:06:42Z</DateUtc></StartTime><FrequencyChanges><FrequencyChange><Frequency dt:dt="r8">3328124</Frequency><Timestamp dt:dt="r8">12001541122</Timestamp><Current dt:dt="…	75.025	2139983	2136483	2139983	2136465	1	right	-882714564	07-18-2017	09:06:42	07:06:42	female	70601	52368	-1	52352	71353	70616	-1	70601	341537	332489	-1	332476	23				1	11	21	phaseUPFAce	phaseXPface	10	NM101	1892437	1892137	1892437	1892124	l	1892124	1890537	1892124	1890529	1587
GofDak_1024-768_new	19	1	26	<?xml version="1.0"?>\n<Clock xmlns:dt="urn:schemas-microsoft-com:datatypes"><Description dt:dt="string">E-Prime Primary Realtime Clock</Description><StartTime><Timestamp dt:dt="int">0</Timestamp><DateUtc dt:dt="string">2017-07-18T07:06:42Z</DateUtc></StartTime><FrequencyChanges><FrequencyChange><Frequency dt:dt="r8">3328124</Frequency><Timestamp dt:dt="r8">12001541122</Timestamp><Current dt:dt="…	75.025	2139983	2136483	2139983	2136465	1	right	-882714564	07-18-2017	09:06:42	07:06:42	female	70601	52368	-1	52352	71353	70616	-1	70601	341537	332489	-1	332476	23				1	11	21	phaseUPFAce	phaseXPface	11	NF11	1895476	1895176	1895476	1895167	l	1895167	1893456	1895167	1893441	1711
GofDak_1024-768_new	19	1	26	<?xml version="1.0"?>\n<Clock xmlns:dt="urn:schemas-microsoft-com:datatypes"><Description dt:dt="string">E-Prime Primary Realtime Clock</Description><StartTime><Timestamp dt:dt="int">0</Timestamp><DateUtc dt:dt="string">2017-07-18T07:06:42Z</DateUtc></StartTime><FrequencyChanges><FrequencyChange><Frequency dt:dt="r8">3328124</Frequency><Timestamp dt:dt="r8">12001541122</Timestamp><Current dt:dt="…	75.025	2139983	2136483	2139983	2136465	1	right	-882714564	07-18-2017	09:06:42	07:06:42	female	70601	52368	-1	52352	71353	70616	-1	70601	341537	332489	-1	332476	23				1	11	21	phaseUPFAce	phaseXPface	12	NM05	1898634	1898334	1898634	1898331	d	1898331	1896535	1898331	1896529	1796
GofDak_1024-768_new	19	1	26	<?xml version="1.0"?>\n<Clock xmlns:dt="urn:schemas-microsoft-com:datatypes"><Description dt:dt="string">E-Prime Primary Realtime Clock</Description><StartTime><Timestamp dt:dt="int">0</Timestamp><DateUtc dt:dt="string">2017-07-18T07:06:42Z</DateUtc></StartTime><FrequencyChanges><FrequencyChange><Frequency dt:dt="r8">3328124</Frequency><Timestamp dt:dt="r8">12001541122</Timestamp><Current dt:dt="…	75.025	2139983	2136483	2139983	2136465	1	right	-882714564	07-18-2017	09:06:42	07:06:42	female	70601	52368	-1	52352	71353	70616	-1	70601	341537	332489	-1	332476	23				1	11	21	phaseUPFAce	phaseXPface	13	NM21	1901607	1901307	1901607	1901296	d	1901296	1899747	1901296	1899737	1549
GofDak_1024-768_new	19	1	26	<?xml version="1.0"?>\n<Clock xmlns:dt="urn:schemas-microsoft-com:datatypes"><Description dt:dt="string">E-Prime Primary Realtime Clock</Description><StartTime><Timestamp dt:dt="int">0</Timestamp><DateUtc dt:dt="string">2017-07-18T07:06:42Z</DateUtc></StartTime><FrequencyChanges><FrequencyChange><Frequency dt:dt="r8">3328124</Frequency><Timestamp dt:dt="r8">12001541122</Timestamp><Current dt:dt="…	75.025	2139983	2136483	2139983	2136465	1	right	-882714564	07-18-2017	09:06:42	07:06:42	female	70601	52368	-1	52352	71353	70616	-1	70601	341537	332489	-1	332476	23				1	11	21	phaseUPFAce	phaseXPface	14	NF02	1905019	1904719	1905019	1904707	d	1904707	1902826	1904707	1902817	1881
GofDak_1024-768_new	19	1	26	<?xml version="1.0"?>\n<Clock xmlns:dt="urn:schemas-microsoft-com:datatypes"><Description dt:dt="string">E-Prime Primary Realtime Clock</Description><StartTime><Timestamp dt:dt="int">0</Timestamp><DateUtc dt:dt="string">2017-07-18T07:06:42Z</DateUtc></StartTime><FrequencyChanges><FrequencyChange><Frequency dt:dt="r8">3328124</Frequency><Timestamp dt:dt="r8">12001541122</Timestamp><Current dt:dt="…	75.025	2139983	2136483	2139983	2136465	1	right	-882714564	07-18-2017	09:06:42	07:06:42	female	70601	52368	-1	52352	71353	70616	-1	70601	341537	332489	-1	332476	23				1	11	21	phaseUPFAce	phaseXPface	15	NF09	1908205	1907905	1908205	1907896	d	1907896	1906159	1907896	1906145	1737
GofDak_1024-768_new	19	1	26	<?xml version="1.0"?>\n<Clock xmlns:dt="urn:schemas-microsoft-com:datatypes"><Description dt:dt="string">E-Prime Primary Realtime Clock</Description><StartTime><Timestamp dt:dt="int">0</Timestamp><DateUtc dt:dt="string">2017-07-18T07:06:42Z</DateUtc></StartTime><FrequencyChanges><FrequencyChange><Frequency dt:dt="r8">3328124</Frequency><Timestamp dt:dt="r8">12001541122</Timestamp><Current dt:dt="…	75.025	2139983	2136483	2139983	2136465	1	right	-882714564	07-18-2017	09:06:42	07:06:42	female	70601	52368	-1	52352	71353	70616	-1	70601	341537	332489	-1	332476	23				1	11	21	phaseUPFAce	phaseXPface	16	NF11	1911390	1911090	1911390	1911079	d	1911079	1909291	1911079	1909281	1788
GofDak_1024-768_new	19	1	26	<?xml version="1.0"?>\n<Clock xmlns:dt="urn:schemas-microsoft-com:datatypes"><Description dt:dt="string">E-Prime Primary Realtime Clock</Description><StartTime><Timestamp dt:dt="int">0</Timestamp><DateUtc dt:dt="string">2017-07-18T07:06:42Z</DateUtc></StartTime><FrequencyChanges><FrequencyChange><Frequency dt:dt="r8">3328124</Frequency><Timestamp dt:dt="r8">12001541122</Timestamp><Current dt:dt="…	75.025	2139983	2136483	2139983	2136465	1	right	-882714564	07-18-2017	09:06:42	07:06:42	female	70601	52368	-1	52352	71353	70616	-1	70601	341537	332489	-1	332476	23				1	11	21	phaseUPFAce	phaseXPface	17	NF01	1914749	1914449	1914749	1914439	d	1914439	1912703	1914439	1912689	1736
GofDak_1024-768_new	19	1	26	<?xml version="1.0"?>\n<Clock xmlns:dt="urn:schemas-microsoft-com:datatypes"><Description dt:dt="string">E-Prime Primary Realtime Clock</Description><StartTime><Timestamp dt:dt="int">0</Timestamp><DateUtc dt:dt="string">2017-07-18T07:06:42Z</DateUtc></StartTime><FrequencyChanges><FrequencyChange><Frequency dt:dt="r8">3328124</Frequency><Timestamp dt:dt="r8">12001541122</Timestamp><Current dt:dt="…	75.025	2139983	2136483	2139983	2136465	1	right	-882714564	07-18-2017	09:06:42	07:06:42	female	70601	52368	-1	52352	71353	70616	-1	70601	341537	332489	-1	332476	23				1	11	21	phaseUPFAce	phaseXPface	18	NF105	1918148	1917848	1918148	1917835	l	1917835	1915929	1917835	1915921	1906
GofDak_1024-768_new	19	1	26	<?xml version="1.0"?>\n<Clock xmlns:dt="urn:schemas-microsoft-com:datatypes"><Description dt:dt="string">E-Prime Primary Realtime Clock</Description><StartTime><Timestamp dt:dt="int">0</Timestamp><DateUtc dt:dt="string">2017-07-18T07:06:42Z</DateUtc></StartTime><FrequencyChanges><FrequencyChange><Frequency dt:dt="r8">3328124</Frequency><Timestamp dt:dt="r8">12001541122</Timestamp><Current dt:dt="…	75.025	2139983	2136483	2139983	2136465	1	right	-882714564	07-18-2017	09:06:42	07:06:42	female	70601	52368	-1	52352	71353	70616	-1	70601	341537	332489	-1	332476	23				1	11	21	phaseUPFAce	phaseXPface	19	NF06	1921494	1921194	1921494	1921188	d	1921188	1919314	1921188	1919297	1874
GofDak_1024-768_new	19	1	26	<?xml version="1.0"?>\n<Clock xmlns:dt="urn:schemas-microsoft-com:datatypes"><Description dt:dt="string">E-Prime Primary Realtime Clock</Description><StartTime><Timestamp dt:dt="int">0</Timestamp><DateUtc dt:dt="string">2017-07-18T07:06:42Z</DateUtc></StartTime><FrequencyChanges><FrequencyChange><Frequency dt:dt="r8">3328124</Frequency><Timestamp dt:dt="r8">12001541122</Timestamp><Current dt:dt="…	75.025	2139983	2136483	2139983	2136465	1	right	-882714564	07-18-2017	09:06:42	07:06:42	female	70601	52368	-1	52352	71353	70616	-1	70601	341537	332489	-1	332476	23				1	11	21	phaseUPFAce	phaseXPface	20	NM04	1925066	1924766	1925066	1924758	l	1924758	1922953	1924758	1922937	1805
GofDak_1024-768_new	19	1	26	<?xml version="1.0"?>\n<Clock xmlns:dt="urn:schemas-microsoft-com:datatypes"><Description dt:dt="string">E-Prime Primary Realtime Clock</Description><StartTime><Timestamp dt:dt="int">0</Timestamp><DateUtc dt:dt="string">2017-07-18T07:06:42Z</DateUtc></StartTime><FrequencyChanges><FrequencyChange><Frequency dt:dt="r8">3328124</Frequency><Timestamp dt:dt="r8">12001541122</Timestamp><Current dt:dt="…	75.025	2139983	2136483	2139983	2136465	1	right	-882714564	07-18-2017	09:06:42	07:06:42	female	70601	52368	-1	52352	71353	70616	-1	70601	341537	332489	-1	332476	24				2	11	22	phaseINVFAce	phaseXPface	1	NM09	1941474	1941174	1941474	1941164	d	1941164	1939241	1941164	1939228	1923
GofDak_1024-768_new	19	1	26	<?xml version="1.0"?>\n<Clock xmlns:dt="urn:schemas-microsoft-com:datatypes"><Description dt:dt="string">E-Prime Primary Realtime Clock</Description><StartTime><Timestamp dt:dt="int">0</Timestamp><DateUtc dt:dt="string">2017-07-18T07:06:42Z</DateUtc></StartTime><FrequencyChanges><FrequencyChange><Frequency dt:dt="r8">3328124</Frequency><Timestamp dt:dt="r8">12001541122</Timestamp><Current dt:dt="…	75.025	2139983	2136483	2139983	2136465	1	right	-882714564	07-18-2017	09:06:42	07:06:42	female	70601	52368	-1	52352	71353	70616	-1	70601	341537	332489	-1	332476	24				2	11	22	phaseINVFAce	phaseXPface	2	NM02	1945033	1944733	1945033	1944724	d	1944724	1943106	1944724	1943089	1618
GofDak_1024-768_new	19	1	26	<?xml version="1.0"?>\n<Clock xmlns:dt="urn:schemas-microsoft-com:datatypes"><Description dt:dt="string">E-Prime Primary Realtime Clock</Description><StartTime><Timestamp dt:dt="int">0</Timestamp><DateUtc dt:dt="string">2017-07-18T07:06:42Z</DateUtc></StartTime><FrequencyChanges><FrequencyChange><Frequency dt:dt="r8">3328124</Frequency><Timestamp dt:dt="r8">12001541122</Timestamp><Current dt:dt="…	75.025	2139983	2136483	2139983	2136465	1	right	-882714564	07-18-2017	09:06:42	07:06:42	female	70601	52368	-1	52352	71353	70616	-1	70601	341537	332489	-1	332476	24				2	11	22	phaseINVFAce	phaseXPface	3	NF09	1948685	1948385	1948685	1948373	l	1948373	1946399	1948373	1946385	1974
GofDak_1024-768_new	19	1	26	<?xml version="1.0"?>\n<Clock xmlns:dt="urn:schemas-microsoft-com:datatypes"><Description dt:dt="string">E-Prime Primary Realtime Clock</Description><StartTime><Timestamp dt:dt="int">0</Timestamp><DateUtc dt:dt="string">2017-07-18T07:06:42Z</DateUtc></StartTime><FrequencyChanges><FrequencyChange><Frequency dt:dt="r8">3328124</Frequency><Timestamp dt:dt="r8">12001541122</Timestamp><Current dt:dt="…	75.025	2139983	2136483	2139983	2136465	1	right	-882714564	07-18-2017	09:06:42	07:06:42	female	70601	52368	-1	52352	71353	70616	-1	70601	341537	332489	-1	332476	24				2	11	22	phaseINVFAce	phaseXPface	4	NF02	1951977	1951677	1951977	1951672	d	1951672	1949918	1951672	1949905	1754
GofDak_1024-768_new	19	1	26	<?xml version="1.0"?>\n<Clock xmlns:dt="urn:schemas-microsoft-com:datatypes"><Description dt:dt="string">E-Prime Primary Realtime Clock</Description><StartTime><Timestamp dt:dt="int">0</Timestamp><DateUtc dt:dt="string">2017-07-18T07:06:42Z</DateUtc></StartTime><FrequencyChanges><FrequencyChange><Frequency dt:dt="r8">3328124</Frequency><Timestamp dt:dt="r8">12001541122</Timestamp><Current dt:dt="…	75.025	2139983	2136483	2139983	2136465	1	right	-882714564	07-18-2017	09:06:42	07:06:42	female	70601	52368	-1	52352	71353	70616	-1	70601	341537	332489	-1	332476	24				2	11	22	phaseINVFAce	phaseXPface	5	NM13	1955043	1954743	1955043	1954738	l	1954738	1953143	1954738	1953137	1595
GofDak_1024-768_new	19	1	26	<?xml version="1.0"?>\n<Clock xmlns:dt="urn:schemas-microsoft-com:datatypes"><Description dt:dt="string">E-Prime Primary Realtime Clock</Description><StartTime><Timestamp dt:dt="int">0</Timestamp><DateUtc dt:dt="string">2017-07-18T07:06:42Z</DateUtc></StartTime><FrequencyChanges><FrequencyChange><Frequency dt:dt="r8">3328124</Frequency><Timestamp dt:dt="r8">12001541122</Timestamp><Current dt:dt="…	75.025	2139983	2136483	2139983	2136465	1	right	-882714564	07-18-2017	09:06:42	07:06:42	female	70601	52368	-1	52352	71353	70616	-1	70601	341537	332489	-1	332476	24				2	11	22	phaseINVFAce	phaseXPface	6	NF09	1958242	1957942	1958242	1957932	d	1957932	1956169	1957932	1956161	1763
GofDak_1024-768_new	19	1	26	<?xml version="1.0"?>\n<Clock xmlns:dt="urn:schemas-microsoft-com:datatypes"><Description dt:dt="string">E-Prime Primary Realtime Clock</Description><StartTime><Timestamp dt:dt="int">0</Timestamp><DateUtc dt:dt="string">2017-07-18T07:06:42Z</DateUtc></StartTime><FrequencyChanges><FrequencyChange><Frequency dt:dt="r8">3328124</Frequency><Timestamp dt:dt="r8">12001541122</Timestamp><Current dt:dt="…	75.025	2139983	2136483	2139983	2136465	1	right	-882714564	07-18-2017	09:06:42	07:06:42	female	70601	52368	-1	52352	71353	70616	-1	70601	341537	332489	-1	332476	24				2	11	22	phaseINVFAce	phaseXPface	7	NF106	1961947	1961647	1961947	1961641	d	1961641	1960008	1961641	1959993	1633
GofDak_1024-768_new	19	1	26	<?xml version="1.0"?>\n<Clock xmlns:dt="urn:schemas-microsoft-com:datatypes"><Description dt:dt="string">E-Prime Primary Realtime Clock</Description><StartTime><Timestamp dt:dt="int">0</Timestamp><DateUtc dt:dt="string">2017-07-18T07:06:42Z</DateUtc></StartTime><FrequencyChanges><FrequencyChange><Frequency dt:dt="r8">3328124</Frequency><Timestamp dt:dt="r8">12001541122</Timestamp><Current dt:dt="…	75.025	2139983	2136483	2139983	2136465	1	right	-882714564	07-18-2017	09:06:42	07:06:42	female	70601	52368	-1	52352	71353	70616	-1	70601	341537	332489	-1	332476	24				2	11	22	phaseINVFAce	phaseXPface	8	NF04	1965253	1964953	1965253	1964949	d	1964949	1963393	1964949	1963385	1556
GofDak_1024-768_new	19	1	26	<?xml version="1.0"?>\n<Clock xmlns:dt="urn:schemas-microsoft-com:datatypes"><Description dt:dt="string">E-Prime Primary Realtime Clock</Description><StartTime><Timestamp dt:dt="int">0</Timestamp><DateUtc dt:dt="string">2017-07-18T07:06:42Z</DateUtc></StartTime><FrequencyChanges><FrequencyChange><Frequency dt:dt="r8">3328124</Frequency><Timestamp dt:dt="r8">12001541122</Timestamp><Current dt:dt="…	75.025	2139983	2136483	2139983	2136465	1	right	-882714564	07-18-2017	09:06:42	07:06:42	female	70601	52368	-1	52352	71353	70616	-1	70601	341537	332489	-1	332476	24				2	11	22	phaseINVFAce	phaseXPface	9	NM02	1968505	1968205	1968505	1968200	l	1968200	1966605	1968200	1966593	1595
GofDak_1024-768_new	19	1	26	<?xml version="1.0"?>\n<Clock xmlns:dt="urn:schemas-microsoft-com:datatypes"><Description dt:dt="string">E-Prime Primary Realtime Clock</Description><StartTime><Timestamp dt:dt="int">0</Timestamp><DateUtc dt:dt="string">2017-07-18T07:06:42Z</DateUtc></StartTime><FrequencyChanges><FrequencyChange><Frequency dt:dt="r8">3328124</Frequency><Timestamp dt:dt="r8">12001541122</Timestamp><Current dt:dt="…	75.025	2139983	2136483	2139983	2136465	1	right	-882714564	07-18-2017	09:06:42	07:06:42	female	70601	52368	-1	52352	71353	70616	-1	70601	341537	332489	-1	332476	24				2	11	22	phaseINVFAce	phaseXPface	10	NM09	1971850	1971550	1971850	1971537	d	1971537	1969538	1971537	1969521	1999
GofDak_1024-768_new	19	1	26	<?xml version="1.0"?>\n<Clock xmlns:dt="urn:schemas-microsoft-com:datatypes"><Description dt:dt="string">E-Prime Primary Realtime Clock</Description><StartTime><Timestamp dt:dt="int">0</Timestamp><DateUtc dt:dt="string">2017-07-18T07:06:42Z</DateUtc></StartTime><FrequencyChanges><FrequencyChange><Frequency dt:dt="r8">3328124</Frequency><Timestamp dt:dt="r8">12001541122</Timestamp><Current dt:dt="…	75.025	2139983	2136483	2139983	2136465	1	right	-882714564	07-18-2017	09:06:42	07:06:42	female	70601	52368	-1	52352	71353	70616	-1	70601	341537	332489	-1	332476	24				2	11	22	phaseINVFAce	phaseXPface	11	NM02	1974823	1974523	1974823	1974520	l	1974520	1973017	1974520	1973009	1503
GofDak_1024-768_new	19	1	26	<?xml version="1.0"?>\n<Clock xmlns:dt="urn:schemas-microsoft-com:datatypes"><Description dt:dt="string">E-Prime Primary Realtime Clock</Description><StartTime><Timestamp dt:dt="int">0</Timestamp><DateUtc dt:dt="string">2017-07-18T07:06:42Z</DateUtc></StartTime><FrequencyChanges><FrequencyChange><Frequency dt:dt="r8">3328124</Frequency><Timestamp dt:dt="r8">12001541122</Timestamp><Current dt:dt="…	75.025	2139983	2136483	2139983	2136465	1	right	-882714564	07-18-2017	09:06:42	07:06:42	female	70601	52368	-1	52352	71353	70616	-1	70601	341537	332489	-1	332476	24				2	11	22	phaseINVFAce	phaseXPface	12	NM09	1978155	1977855	1978155	1977849	l	1977849	1976056	1977849	1976041	1793
GofDak_1024-768_new	19	1	26	<?xml version="1.0"?>\n<Clock xmlns:dt="urn:schemas-microsoft-com:datatypes"><Description dt:dt="string">E-Prime Primary Realtime Clock</Description><StartTime><Timestamp dt:dt="int">0</Timestamp><DateUtc dt:dt="string">2017-07-18T07:06:42Z</DateUtc></StartTime><FrequencyChanges><FrequencyChange><Frequency dt:dt="r8">3328124</Frequency><Timestamp dt:dt="r8">12001541122</Timestamp><Current dt:dt="…	75.025	2139983	2136483	2139983	2136465	1	right	-882714564	07-18-2017	09:06:42	07:06:42	female	70601	52368	-1	52352	71353	70616	-1	70601	341537	332489	-1	332476	24				2	11	22	phaseINVFAce	phaseXPface	13	NF01	1981474	1981174	1981474	1981170	l	1981170	1979215	1981170	1979201	1955
GofDak_1024-768_new	19	1	26	<?xml version="1.0"?>\n<Clock xmlns:dt="urn:schemas-microsoft-com:datatypes"><Description dt:dt="string">E-Prime Primary Realtime Clock</Description><StartTime><Timestamp dt:dt="int">0</Timestamp><DateUtc dt:dt="string">2017-07-18T07:06:42Z</DateUtc></StartTime><FrequencyChanges><FrequencyChange><Frequency dt:dt="r8">3328124</Frequency><Timestamp dt:dt="r8">12001541122</Timestamp><Current dt:dt="…	75.025	2139983	2136483	2139983	2136465	1	right	-882714564	07-18-2017	09:06:42	07:06:42	female	70601	52368	-1	52352	71353	70616	-1	70601	341537	332489	-1	332476	24				2	11	22	phaseINVFAce	phaseXPface	14	NM21	1984446	1984146	1984446	1984141	l	1984141	1982467	1984141	1982449	1674
GofDak_1024-768_new	19	1	26	<?xml version="1.0"?>\n<Clock xmlns:dt="urn:schemas-microsoft-com:datatypes"><Description dt:dt="string">E-Prime Primary Realtime Clock</Description><StartTime><Timestamp dt:dt="int">0</Timestamp><DateUtc dt:dt="string">2017-07-18T07:06:42Z</DateUtc></StartTime><FrequencyChanges><FrequencyChange><Frequency dt:dt="r8">3328124</Frequency><Timestamp dt:dt="r8">12001541122</Timestamp><Current dt:dt="…	75.025	2139983	2136483	2139983	2136465	1	right	-882714564	07-18-2017	09:06:42	07:06:42	female	70601	52368	-1	52352	71353	70616	-1	70601	341537	332489	-1	332476	24				2	11	22	phaseINVFAce	phaseXPface	15	NF109	1987872	1987572	1987872	1987559	d	1987559	1985586	1987559	1985577	1973
GofDak_1024-768_new	19	1	26	<?xml version="1.0"?>\n<Clock xmlns:dt="urn:schemas-microsoft-com:datatypes"><Description dt:dt="string">E-Prime Primary Realtime Clock</Description><StartTime><Timestamp dt:dt="int">0</Timestamp><DateUtc dt:dt="string">2017-07-18T07:06:42Z</DateUtc></StartTime><FrequencyChanges><FrequencyChange><Frequency dt:dt="r8">3328124</Frequency><Timestamp dt:dt="r8">12001541122</Timestamp><Current dt:dt="…	75.025	2139983	2136483	2139983	2136465	1	right	-882714564	07-18-2017	09:06:42	07:06:42	female	70601	52368	-1	52352	71353	70616	-1	70601	341537	332489	-1	332476	24				2	11	22	phaseINVFAce	phaseXPface	16	NM04	1991031	1990731	1991031	1990715	l	1990715	1989091	1990715	1989081	1624
GofDak_1024-768_new	19	1	26	<?xml version="1.0"?>\n<Clock xmlns:dt="urn:schemas-microsoft-com:datatypes"><Description dt:dt="string">E-Prime Primary Realtime Clock</Description><StartTime><Timestamp dt:dt="int">0</Timestamp><DateUtc dt:dt="string">2017-07-18T07:06:42Z</DateUtc></StartTime><FrequencyChanges><FrequencyChange><Frequency dt:dt="r8">3328124</Frequency><Timestamp dt:dt="r8">12001541122</Timestamp><Current dt:dt="…	75.025	2139983	2136483	2139983	2136465	1	right	-882714564	07-18-2017	09:06:42	07:06:42	female	70601	52368	-1	52352	71353	70616	-1	70601	341537	332489	-1	332476	24				2	11	22	phaseINVFAce	phaseXPface	17	NF105	1994190	1993890	1994190	1993874	l	1993874	1992157	1993874	1992145	1717
GofDak_1024-768_new	19	1	26	<?xml version="1.0"?>\n<Clock xmlns:dt="urn:schemas-microsoft-com:datatypes"><Description dt:dt="string">E-Prime Primary Realtime Clock</Description><StartTime><Timestamp dt:dt="int">0</Timestamp><DateUtc dt:dt="string">2017-07-18T07:06:42Z</DateUtc></StartTime><FrequencyChanges><FrequencyChange><Frequency dt:dt="r8">3328124</Frequency><Timestamp dt:dt="r8">12001541122</Timestamp><Current dt:dt="…	75.025	2139983	2136483	2139983	2136465	1	right	-882714564	07-18-2017	09:06:42	07:06:42	female	70601	52368	-1	52352	71353	70616	-1	70601	341537	332489	-1	332476	24				2	11	22	phaseINVFAce	phaseXPface	18	NM13	1997602	1997302	1997602	1997291	l	1997291	1995449	1997291	1995441	1842
GofDak_1024-768_new	19	1	26	<?xml version="1.0"?>\n<Clock xmlns:dt="urn:schemas-microsoft-com:datatypes"><Description dt:dt="string">E-Prime Primary Realtime Clock</Description><StartTime><Timestamp dt:dt="int">0</Timestamp><DateUtc dt:dt="string">2017-07-18T07:06:42Z</DateUtc></StartTime><FrequencyChanges><FrequencyChange><Frequency dt:dt="r8">3328124</Frequency><Timestamp dt:dt="r8">12001541122</Timestamp><Current dt:dt="…	75.025	2139983	2136483	2139983	2136465	1	right	-882714564	07-18-2017	09:06:42	07:06:42	female	70601	52368	-1	52352	71353	70616	-1	70601	341537	332489	-1	332476	24				2	11	22	phaseINVFAce	phaseXPface	19	NM101	2000614	2000314	2000614	2000302	l	2000302	1998635	2000302	1998617	1667
GofDak_1024-768_new	19	1	26	<?xml version="1.0"?>\n<Clock xmlns:dt="urn:schemas-microsoft-com:datatypes"><Description dt:dt="string">E-Prime Primary Realtime Clock</Description><StartTime><Timestamp dt:dt="int">0</Timestamp><DateUtc dt:dt="string">2017-07-18T07:06:42Z</DateUtc></StartTime><FrequencyChanges><FrequencyChange><Frequency dt:dt="r8">3328124</Frequency><Timestamp dt:dt="r8">12001541122</Timestamp><Current dt:dt="…	75.025	2139983	2136483	2139983	2136465	1	right	-882714564	07-18-2017	09:06:42	07:06:42	female	70601	52368	-1	52352	71353	70616	-1	70601	341537	332489	-1	332476	24				2	11	22	phaseINVFAce	phaseXPface	20	NF27	2003773	2003473	2003773	2003459	d	2003459	2001900	2003459	2001889	1559
GofDak_1024-768_new	19	1	26	<?xml version="1.0"?>\n<Clock xmlns:dt="urn:schemas-microsoft-com:datatypes"><Description dt:dt="string">E-Prime Primary Realtime Clock</Description><StartTime><Timestamp dt:dt="int">0</Timestamp><DateUtc dt:dt="string">2017-07-18T07:06:42Z</DateUtc></StartTime><FrequencyChanges><FrequencyChange><Frequency dt:dt="r8">3328124</Frequency><Timestamp dt:dt="r8">12001541122</Timestamp><Current dt:dt="…	75.025	2139983	2136483	2139983	2136465	1	right	-882714564	07-18-2017	09:06:42	07:06:42	female	70601	52368	-1	52352	71353	70616	-1	70601	341537	332489	-1	332476	25				2	12	23	phaseINVFAce	phaseXPface	1	NM03	2006799	2006499	2006799	2006487	d	2006487	2004926	2006487	2004921	1561
GofDak_1024-768_new	19	1	26	<?xml version="1.0"?>\n<Clock xmlns:dt="urn:schemas-microsoft-com:datatypes"><Description dt:dt="string">E-Prime Primary Realtime Clock</Description><StartTime><Timestamp dt:dt="int">0</Timestamp><DateUtc dt:dt="string">2017-07-18T07:06:42Z</DateUtc></StartTime><FrequencyChanges><FrequencyChange><Frequency dt:dt="r8">3328124</Frequency><Timestamp dt:dt="r8">12001541122</Timestamp><Current dt:dt="…	75.025	2139983	2136483	2139983	2136465	1	right	-882714564	07-18-2017	09:06:42	07:06:42	female	70601	52368	-1	52352	71353	70616	-1	70601	341537	332489	-1	332476	25				2	12	23	phaseINVFAce	phaseXPface	2	NF01	2009905	2009605	2009905	2009602	d	2009602	2007938	2009602	2007921	1664
GofDak_1024-768_new	19	1	26	<?xml version="1.0"?>\n<Clock xmlns:dt="urn:schemas-microsoft-com:datatypes"><Description dt:dt="string">E-Prime Primary Realtime Clock</Description><StartTime><Timestamp dt:dt="int">0</Timestamp><DateUtc dt:dt="string">2017-07-18T07:06:42Z</DateUtc></StartTime><FrequencyChanges><FrequencyChange><Frequency dt:dt="r8">3328124</Frequency><Timestamp dt:dt="r8">12001541122</Timestamp><Current dt:dt="…	75.025	2139983	2136483	2139983	2136465	1	right	-882714564	07-18-2017	09:06:42	07:06:42	female	70601	52368	-1	52352	71353	70616	-1	70601	341537	332489	-1	332476	25				2	12	23	phaseINVFAce	phaseXPface	3	NF04	2013517	2013217	2013517	2013210	l	2013210	2011324	2013210	2011313	1886
GofDak_1024-768_new	19	1	26	<?xml version="1.0"?>\n<Clock xmlns:dt="urn:schemas-microsoft-com:datatypes"><Description dt:dt="string">E-Prime Primary Realtime Clock</Description><StartTime><Timestamp dt:dt="int">0</Timestamp><DateUtc dt:dt="string">2017-07-18T07:06:42Z</DateUtc></StartTime><FrequencyChanges><FrequencyChange><Frequency dt:dt="r8">3328124</Frequency><Timestamp dt:dt="r8">12001541122</Timestamp><Current dt:dt="…	75.025	2139983	2136483	2139983	2136465	1	right	-882714564	07-18-2017	09:06:42	07:06:42	female	70601	52368	-1	52352	71353	70616	-1	70601	341537	332489	-1	332476	25				2	12	23	phaseINVFAce	phaseXPface	4	NF27	2016916	2016616	2016916	2016611	d	2016611	2015029	2016611	2015017	1582
GofDak_1024-768_new	19	1	26	<?xml version="1.0"?>\n<Clock xmlns:dt="urn:schemas-microsoft-com:datatypes"><Description dt:dt="string">E-Prime Primary Realtime Clock</Description><StartTime><Timestamp dt:dt="int">0</Timestamp><DateUtc dt:dt="string">2017-07-18T07:06:42Z</DateUtc></StartTime><FrequencyChanges><FrequencyChange><Frequency dt:dt="r8">3328124</Frequency><Timestamp dt:dt="r8">12001541122</Timestamp><Current dt:dt="…	75.025	2139983	2136483	2139983	2136465	1	right	-882714564	07-18-2017	09:06:42	07:06:42	female	70601	52368	-1	52352	71353	70616	-1	70601	341537	332489	-1	332476	25				2	12	23	phaseINVFAce	phaseXPface	5	NF02	2020741	2020441	2020741	2020433	d	2020433	2018722	2020433	2018705	1711
GofDak_1024-768_new	19	1	26	<?xml version="1.0"?>\n<Clock xmlns:dt="urn:schemas-microsoft-com:datatypes"><Description dt:dt="string">E-Prime Primary Realtime Clock</Description><StartTime><Timestamp dt:dt="int">0</Timestamp><DateUtc dt:dt="string">2017-07-18T07:06:42Z</DateUtc></StartTime><FrequencyChanges><FrequencyChange><Frequency dt:dt="r8">3328124</Frequency><Timestamp dt:dt="r8">12001541122</Timestamp><Current dt:dt="…	75.025	2139983	2136483	2139983	2136465	1	right	-882714564	07-18-2017	09:06:42	07:06:42	female	70601	52368	-1	52352	71353	70616	-1	70601	341537	332489	-1	332476	25				2	12	23	phaseINVFAce	phaseXPface	6	NM03	2024180	2023880	2024180	2023875	d	2023875	2021921	2023875	2021905	1954
GofDak_1024-768_new	19	1	26	<?xml version="1.0"?>\n<Clock xmlns:dt="urn:schemas-microsoft-com:datatypes"><Description dt:dt="string">E-Prime Primary Realtime Clock</Description><StartTime><Timestamp dt:dt="int">0</Timestamp><DateUtc dt:dt="string">2017-07-18T07:06:42Z</DateUtc></StartTime><FrequencyChanges><FrequencyChange><Frequency dt:dt="r8">3328124</Frequency><Timestamp dt:dt="r8">12001541122</Timestamp><Current dt:dt="…	75.025	2139983	2136483	2139983	2136465	1	right	-882714564	07-18-2017	09:06:42	07:06:42	female	70601	52368	-1	52352	71353	70616	-1	70601	341537	332489	-1	332476	25				2	12	23	phaseINVFAce	phaseXPface	7	NF09	2027912	2027612	2027912	2027598	d	2027598	2025906	2027598	2025889	1692
GofDak_1024-768_new	19	1	26	<?xml version="1.0"?>\n<Clock xmlns:dt="urn:schemas-microsoft-com:datatypes"><Description dt:dt="string">E-Prime Primary Realtime Clock</Description><StartTime><Timestamp dt:dt="int">0</Timestamp><DateUtc dt:dt="string">2017-07-18T07:06:42Z</DateUtc></StartTime><FrequencyChanges><FrequencyChange><Frequency dt:dt="r8">3328124</Frequency><Timestamp dt:dt="r8">12001541122</Timestamp><Current dt:dt="…	75.025	2139983	2136483	2139983	2136465	1	right	-882714564	07-18-2017	09:06:42	07:06:42	female	70601	52368	-1	52352	71353	70616	-1	70601	341537	332489	-1	332476	25				2	12	23	phaseINVFAce	phaseXPface	8	NM101	2030951	2030651	2030951	2030636	l	2030636	2028972	2030636	2028961	1664
GofDak_1024-768_new	19	1	26	<?xml version="1.0"?>\n<Clock xmlns:dt="urn:schemas-microsoft-com:datatypes"><Description dt:dt="string">E-Prime Primary Realtime Clock</Description><StartTime><Timestamp dt:dt="int">0</Timestamp><DateUtc dt:dt="string">2017-07-18T07:06:42Z</DateUtc></StartTime><FrequencyChanges><FrequencyChange><Frequency dt:dt="r8">3328124</Frequency><Timestamp dt:dt="r8">12001541122</Timestamp><Current dt:dt="…	75.025	2139983	2136483	2139983	2136465	1	right	-882714564	07-18-2017	09:06:42	07:06:42	female	70601	52368	-1	52352	71353	70616	-1	70601	341537	332489	-1	332476	25				2	12	23	phaseINVFAce	phaseXPface	9	NM13	2034097	2033797	2034097	2033791	l	2033791	2032130	2033791	2032121	1661
GofDak_1024-768_new	19	1	26	<?xml version="1.0"?>\n<Clock xmlns:dt="urn:schemas-microsoft-com:datatypes"><Description dt:dt="string">E-Prime Primary Realtime Clock</Description><StartTime><Timestamp dt:dt="int">0</Timestamp><DateUtc dt:dt="string">2017-07-18T07:06:42Z</DateUtc></StartTime><FrequencyChanges><FrequencyChange><Frequency dt:dt="r8">3328124</Frequency><Timestamp dt:dt="r8">12001541122</Timestamp><Current dt:dt="…	75.025	2139983	2136483	2139983	2136465	1	right	-882714564	07-18-2017	09:06:42	07:06:42	female	70601	52368	-1	52352	71353	70616	-1	70601	341537	332489	-1	332476	25				2	12	23	phaseINVFAce	phaseXPface	10	NM05	2037189	2036889	2037189	2036877	l	2036877	2035143	2036877	2035129	1734
GofDak_1024-768_new	19	1	26	<?xml version="1.0"?>\n<Clock xmlns:dt="urn:schemas-microsoft-com:datatypes"><Description dt:dt="string">E-Prime Primary Realtime Clock</Description><StartTime><Timestamp dt:dt="int">0</Timestamp><DateUtc dt:dt="string">2017-07-18T07:06:42Z</DateUtc></StartTime><FrequencyChanges><FrequencyChange><Frequency dt:dt="r8">3328124</Frequency><Timestamp dt:dt="r8">12001541122</Timestamp><Current dt:dt="…	75.025	2139983	2136483	2139983	2136465	1	right	-882714564	07-18-2017	09:06:42	07:06:42	female	70601	52368	-1	52352	71353	70616	-1	70601	341537	332489	-1	332476	25				2	12	23	phaseINVFAce	phaseXPface	11	NM09	2040388	2040088	2040388	2040078	l	2040078	2038528	2040078	2038513	1550
GofDak_1024-768_new	19	1	26	<?xml version="1.0"?>\n<Clock xmlns:dt="urn:schemas-microsoft-com:datatypes"><Description dt:dt="string">E-Prime Primary Realtime Clock</Description><StartTime><Timestamp dt:dt="int">0</Timestamp><DateUtc dt:dt="string">2017-07-18T07:06:42Z</DateUtc></StartTime><FrequencyChanges><FrequencyChange><Frequency dt:dt="r8">3328124</Frequency><Timestamp dt:dt="r8">12001541122</Timestamp><Current dt:dt="…	75.025	2139983	2136483	2139983	2136465	1	right	-882714564	07-18-2017	09:06:42	07:06:42	female	70601	52368	-1	52352	71353	70616	-1	70601	341537	332489	-1	332476	25				2	12	23	phaseINVFAce	phaseXPface	12	NF11	2043534	2043234	2043534	2043225	l	2043225	2041487	2043225	2041473	1738
GofDak_1024-768_new	19	1	26	<?xml version="1.0"?>\n<Clock xmlns:dt="urn:schemas-microsoft-com:datatypes"><Description dt:dt="string">E-Prime Primary Realtime Clock</Description><StartTime><Timestamp dt:dt="int">0</Timestamp><DateUtc dt:dt="string">2017-07-18T07:06:42Z</DateUtc></StartTime><FrequencyChanges><FrequencyChange><Frequency dt:dt="r8">3328124</Frequency><Timestamp dt:dt="r8">12001541122</Timestamp><Current dt:dt="…	75.025	2139983	2136483	2139983	2136465	1	right	-882714564	07-18-2017	09:06:42	07:06:42	female	70601	52368	-1	52352	71353	70616	-1	70601	341537	332489	-1	332476	25				2	12	23	phaseINVFAce	phaseXPface	13	NM10	2046706	2046406	2046706	2046398	l	2046398	2044633	2046398	2044617	1765
GofDak_1024-768_new	19	1	26	<?xml version="1.0"?>\n<Clock xmlns:dt="urn:schemas-microsoft-com:datatypes"><Description dt:dt="string">E-Prime Primary Realtime Clock</Description><StartTime><Timestamp dt:dt="int">0</Timestamp><DateUtc dt:dt="string">2017-07-18T07:06:42Z</DateUtc></StartTime><FrequencyChanges><FrequencyChange><Frequency dt:dt="r8">3328124</Frequency><Timestamp dt:dt="r8">12001541122</Timestamp><Current dt:dt="…	75.025	2139983	2136483	2139983	2136465	1	right	-882714564	07-18-2017	09:06:42	07:06:42	female	70601	52368	-1	52352	71353	70616	-1	70601	341537	332489	-1	332476	25				2	12	23	phaseINVFAce	phaseXPface	14	NM21	2049971	2049671	2049971	2049661	l	2049661	2048072	2049661	2048057	1589
GofDak_1024-768_new	19	1	26	<?xml version="1.0"?>\n<Clock xmlns:dt="urn:schemas-microsoft-com:datatypes"><Description dt:dt="string">E-Prime Primary Realtime Clock</Description><StartTime><Timestamp dt:dt="int">0</Timestamp><DateUtc dt:dt="string">2017-07-18T07:06:42Z</DateUtc></StartTime><FrequencyChanges><FrequencyChange><Frequency dt:dt="r8">3328124</Frequency><Timestamp dt:dt="r8">12001541122</Timestamp><Current dt:dt="…	75.025	2139983	2136483	2139983	2136465	1	right	-882714564	07-18-2017	09:06:42	07:06:42	female	70601	52368	-1	52352	71353	70616	-1	70601	341537	332489	-1	332476	25				2	12	23	phaseINVFAce	phaseXPface	15	NM05	2053357	2053057	2053357	2053045	l	2053045	2051204	2053045	2051193	1841
GofDak_1024-768_new	19	1	26	<?xml version="1.0"?>\n<Clock xmlns:dt="urn:schemas-microsoft-com:datatypes"><Description dt:dt="string">E-Prime Primary Realtime Clock</Description><StartTime><Timestamp dt:dt="int">0</Timestamp><DateUtc dt:dt="string">2017-07-18T07:06:42Z</DateUtc></StartTime><FrequencyChanges><FrequencyChange><Frequency dt:dt="r8">3328124</Frequency><Timestamp dt:dt="r8">12001541122</Timestamp><Current dt:dt="…	75.025	2139983	2136483	2139983	2136465	1	right	-882714564	07-18-2017	09:06:42	07:06:42	female	70601	52368	-1	52352	71353	70616	-1	70601	341537	332489	-1	332476	25				2	12	23	phaseINVFAce	phaseXPface	16	NF105	2056396	2056096	2056396	2056091	d	2056091	2054430	2056091	2054417	1661
GofDak_1024-768_new	19	1	26	<?xml version="1.0"?>\n<Clock xmlns:dt="urn:schemas-microsoft-com:datatypes"><Description dt:dt="string">E-Prime Primary Realtime Clock</Description><StartTime><Timestamp dt:dt="int">0</Timestamp><DateUtc dt:dt="string">2017-07-18T07:06:42Z</DateUtc></StartTime><FrequencyChanges><FrequencyChange><Frequency dt:dt="r8">3328124</Frequency><Timestamp dt:dt="r8">12001541122</Timestamp><Current dt:dt="…	75.025	2139983	2136483	2139983	2136465	1	right	-882714564	07-18-2017	09:06:42	07:06:42	female	70601	52368	-1	52352	71353	70616	-1	70601	341537	332489	-1	332476	25				2	12	23	phaseINVFAce	phaseXPface	17	NF02	2061541	2061241	2061541	2061227	l	2061227	2059255	2061227	2059249	1972
GofDak_1024-768_new	19	1	26	<?xml version="1.0"?>\n<Clock xmlns:dt="urn:schemas-microsoft-com:datatypes"><Description dt:dt="string">E-Prime Primary Realtime Clock</Description><StartTime><Timestamp dt:dt="int">0</Timestamp><DateUtc dt:dt="string">2017-07-18T07:06:42Z</DateUtc></StartTime><FrequencyChanges><FrequencyChange><Frequency dt:dt="r8">3328124</Frequency><Timestamp dt:dt="r8">12001541122</Timestamp><Current dt:dt="…	75.025	2139983	2136483	2139983	2136465	1	right	-882714564	07-18-2017	09:06:42	07:06:42	female	70601	52368	-1	52352	71353	70616	-1	70601	341537	332489	-1	332476	25				2	12	23	phaseINVFAce	phaseXPface	18	NM04	2064807	2064507	2064807	2064501	l	2064501	2062840	2064501	2062833	1661
GofDak_1024-768_new	19	1	26	<?xml version="1.0"?>\n<Clock xmlns:dt="urn:schemas-microsoft-com:datatypes"><Description dt:dt="string">E-Prime Primary Realtime Clock</Description><StartTime><Timestamp dt:dt="int">0</Timestamp><DateUtc dt:dt="string">2017-07-18T07:06:42Z</DateUtc></StartTime><FrequencyChanges><FrequencyChange><Frequency dt:dt="r8">3328124</Frequency><Timestamp dt:dt="r8">12001541122</Timestamp><Current dt:dt="…	75.025	2139983	2136483	2139983	2136465	1	right	-882714564	07-18-2017	09:06:42	07:06:42	female	70601	52368	-1	52352	71353	70616	-1	70601	341537	332489	-1	332476	25				2	12	23	phaseINVFAce	phaseXPface	19	NF01	2067912	2067612	2067912	2067601	l	2067601	2065933	2067601	2065921	1668
GofDak_1024-768_new	19	1	26	<?xml version="1.0"?>\n<Clock xmlns:dt="urn:schemas-microsoft-com:datatypes"><Description dt:dt="string">E-Prime Primary Realtime Clock</Description><StartTime><Timestamp dt:dt="int">0</Timestamp><DateUtc dt:dt="string">2017-07-18T07:06:42Z</DateUtc></StartTime><FrequencyChanges><FrequencyChange><Frequency dt:dt="r8">3328124</Frequency><Timestamp dt:dt="r8">12001541122</Timestamp><Current dt:dt="…	75.025	2139983	2136483	2139983	2136465	1	right	-882714564	07-18-2017	09:06:42	07:06:42	female	70601	52368	-1	52352	71353	70616	-1	70601	341537	332489	-1	332476	25				2	12	23	phaseINVFAce	phaseXPface	20	NF01	2071284	2070984	2071284	2070975	l	2070975	2069185	2070975	2069169	1790
GofDak_1024-768_new	19	1	26	<?xml version="1.0"?>\n<Clock xmlns:dt="urn:schemas-microsoft-com:datatypes"><Description dt:dt="string">E-Prime Primary Realtime Clock</Description><StartTime><Timestamp dt:dt="int">0</Timestamp><DateUtc dt:dt="string">2017-07-18T07:06:42Z</DateUtc></StartTime><FrequencyChanges><FrequencyChange><Frequency dt:dt="r8">3328124</Frequency><Timestamp dt:dt="r8">12001541122</Timestamp><Current dt:dt="…	75.025	2139983	2136483	2139983	2136465	1	right	-882714564	07-18-2017	09:06:42	07:06:42	female	70601	52368	-1	52352	71353	70616	-1	70601	341537	332489	-1	332476	26				1	12	24	phaseUPFAce	phaseXPface	1	NF27	2074617	2074317	2074617	2074306	l	2074306	2072770	2074306	2072753	1536
GofDak_1024-768_new	19	1	26	<?xml version="1.0"?>\n<Clock xmlns:dt="urn:schemas-microsoft-com:datatypes"><Description dt:dt="string">E-Prime Primary Realtime Clock</Description><StartTime><Timestamp dt:dt="int">0</Timestamp><DateUtc dt:dt="string">2017-07-18T07:06:42Z</DateUtc></StartTime><FrequencyChanges><FrequencyChange><Frequency dt:dt="r8">3328124</Frequency><Timestamp dt:dt="r8">12001541122</Timestamp><Current dt:dt="…	75.025	2139983	2136483	2139983	2136465	1	right	-882714564	07-18-2017	09:06:42	07:06:42	female	70601	52368	-1	52352	71353	70616	-1	70601	341537	332489	-1	332476	26				1	12	24	phaseUPFAce	phaseXPface	2	NF105	2078015	2077715	2078015	2077705	l	2077705	2075796	2077705	2075785	1909
GofDak_1024-768_new	19	1	26	<?xml version="1.0"?>\n<Clock xmlns:dt="urn:schemas-microsoft-com:datatypes"><Description dt:dt="string">E-Prime Primary Realtime Clock</Description><StartTime><Timestamp dt:dt="int">0</Timestamp><DateUtc dt:dt="string">2017-07-18T07:06:42Z</DateUtc></StartTime><FrequencyChanges><FrequencyChange><Frequency dt:dt="r8">3328124</Frequency><Timestamp dt:dt="r8">12001541122</Timestamp><Current dt:dt="…	75.025	2139983	2136483	2139983	2136465	1	right	-882714564	07-18-2017	09:06:42	07:06:42	female	70601	52368	-1	52352	71353	70616	-1	70601	341537	332489	-1	332476	26				1	12	24	phaseUPFAce	phaseXPface	3	NF11	2081321	2081021	2081321	2081010	l	2081010	2079048	2081010	2079041	1962
GofDak_1024-768_new	19	1	26	<?xml version="1.0"?>\n<Clock xmlns:dt="urn:schemas-microsoft-com:datatypes"><Description dt:dt="string">E-Prime Primary Realtime Clock</Description><StartTime><Timestamp dt:dt="int">0</Timestamp><DateUtc dt:dt="string">2017-07-18T07:06:42Z</DateUtc></StartTime><FrequencyChanges><FrequencyChange><Frequency dt:dt="r8">3328124</Frequency><Timestamp dt:dt="r8">12001541122</Timestamp><Current dt:dt="…	75.025	2139983	2136483	2139983	2136465	1	right	-882714564	07-18-2017	09:06:42	07:06:42	female	70601	52368	-1	52352	71353	70616	-1	70601	341537	332489	-1	332476	26				1	12	24	phaseUPFAce	phaseXPface	4	NF109	2084213	2083913	2084213	2083900	d	2083900	2082394	2083900	2082385	1506
GofDak_1024-768_new	19	1	26	<?xml version="1.0"?>\n<Clock xmlns:dt="urn:schemas-microsoft-com:datatypes"><Description dt:dt="string">E-Prime Primary Realtime Clock</Description><StartTime><Timestamp dt:dt="int">0</Timestamp><DateUtc dt:dt="string">2017-07-18T07:06:42Z</DateUtc></StartTime><FrequencyChanges><FrequencyChange><Frequency dt:dt="r8">3328124</Frequency><Timestamp dt:dt="r8">12001541122</Timestamp><Current dt:dt="…	75.025	2139983	2136483	2139983	2136465	1	right	-882714564	07-18-2017	09:06:42	07:06:42	female	70601	52368	-1	52352	71353	70616	-1	70601	341537	332489	-1	332476	26				1	12	24	phaseUPFAce	phaseXPface	5	NM08	2087026	2086726	2087026	2086720	d	2086720	2085206	2086720	2085201	1514
GofDak_1024-768_new	19	1	26	<?xml version="1.0"?>\n<Clock xmlns:dt="urn:schemas-microsoft-com:datatypes"><Description dt:dt="string">E-Prime Primary Realtime Clock</Description><StartTime><Timestamp dt:dt="int">0</Timestamp><DateUtc dt:dt="string">2017-07-18T07:06:42Z</DateUtc></StartTime><FrequencyChanges><FrequencyChange><Frequency dt:dt="r8">3328124</Frequency><Timestamp dt:dt="r8">12001541122</Timestamp><Current dt:dt="…	75.025	2139983	2136483	2139983	2136465	1	right	-882714564	07-18-2017	09:06:42	07:06:42	female	70601	52368	-1	52352	71353	70616	-1	70601	341537	332489	-1	332476	26				1	12	24	phaseUPFAce	phaseXPface	6	NM04	2090145	2089845	2090145	2089840	d	2089840	2088285	2089840	2088273	1555
GofDak_1024-768_new	19	1	26	<?xml version="1.0"?>\n<Clock xmlns:dt="urn:schemas-microsoft-com:datatypes"><Description dt:dt="string">E-Prime Primary Realtime Clock</Description><StartTime><Timestamp dt:dt="int">0</Timestamp><DateUtc dt:dt="string">2017-07-18T07:06:42Z</DateUtc></StartTime><FrequencyChanges><FrequencyChange><Frequency dt:dt="r8">3328124</Frequency><Timestamp dt:dt="r8">12001541122</Timestamp><Current dt:dt="…	75.025	2139983	2136483	2139983	2136465	1	right	-882714564	07-18-2017	09:06:42	07:06:42	female	70601	52368	-1	52352	71353	70616	-1	70601	341537	332489	-1	332476	26				1	12	24	phaseUPFAce	phaseXPface	7	NF02	2093504	2093204	2093504	2093198	l	2093198	2091391	2093198	2091385	1807
GofDak_1024-768_new	19	1	26	<?xml version="1.0"?>\n<Clock xmlns:dt="urn:schemas-microsoft-com:datatypes"><Description dt:dt="string">E-Prime Primary Realtime Clock</Description><StartTime><Timestamp dt:dt="int">0</Timestamp><DateUtc dt:dt="string">2017-07-18T07:06:42Z</DateUtc></StartTime><FrequencyChanges><FrequencyChange><Frequency dt:dt="r8">3328124</Frequency><Timestamp dt:dt="r8">12001541122</Timestamp><Current dt:dt="…	75.025	2139983	2136483	2139983	2136465	1	right	-882714564	07-18-2017	09:06:42	07:06:42	female	70601	52368	-1	52352	71353	70616	-1	70601	341537	332489	-1	332476	26				1	12	24	phaseUPFAce	phaseXPface	8	NM21	2096516	2096216	2096516	2096208	d	2096208	2094590	2096208	2094585	1618
GofDak_1024-768_new	19	1	26	<?xml version="1.0"?>\n<Clock xmlns:dt="urn:schemas-microsoft-com:datatypes"><Description dt:dt="string">E-Prime Primary Realtime Clock</Description><StartTime><Timestamp dt:dt="int">0</Timestamp><DateUtc dt:dt="string">2017-07-18T07:06:42Z</DateUtc></StartTime><FrequencyChanges><FrequencyChange><Frequency dt:dt="r8">3328124</Frequency><Timestamp dt:dt="r8">12001541122</Timestamp><Current dt:dt="…	75.025	2139983	2136483	2139983	2136465	1	right	-882714564	07-18-2017	09:06:42	07:06:42	female	70601	52368	-1	52352	71353	70616	-1	70601	341537	332489	-1	332476	26				1	12	24	phaseUPFAce	phaseXPface	9	NF02	2099662	2099362	2099662	2099358	l	2099358	2097682	2099358	2097665	1676
GofDak_1024-768_new	19	1	26	<?xml version="1.0"?>\n<Clock xmlns:dt="urn:schemas-microsoft-com:datatypes"><Description dt:dt="string">E-Prime Primary Realtime Clock</Description><StartTime><Timestamp dt:dt="int">0</Timestamp><DateUtc dt:dt="string">2017-07-18T07:06:42Z</DateUtc></StartTime><FrequencyChanges><FrequencyChange><Frequency dt:dt="r8">3328124</Frequency><Timestamp dt:dt="r8">12001541122</Timestamp><Current dt:dt="…	75.025	2139983	2136483	2139983	2136465	1	right	-882714564	07-18-2017	09:06:42	07:06:42	female	70601	52368	-1	52352	71353	70616	-1	70601	341537	332489	-1	332476	26				1	12	24	phaseUPFAce	phaseXPface	10	NF105	2102887	2102587	2102887	2102574	l	2102574	2100615	2102574	2100609	1959
GofDak_1024-768_new	19	1	26	<?xml version="1.0"?>\n<Clock xmlns:dt="urn:schemas-microsoft-com:datatypes"><Description dt:dt="string">E-Prime Primary Realtime Clock</Description><StartTime><Timestamp dt:dt="int">0</Timestamp><DateUtc dt:dt="string">2017-07-18T07:06:42Z</DateUtc></StartTime><FrequencyChanges><FrequencyChange><Frequency dt:dt="r8">3328124</Frequency><Timestamp dt:dt="r8">12001541122</Timestamp><Current dt:dt="…	75.025	2139983	2136483	2139983	2136465	1	right	-882714564	07-18-2017	09:06:42	07:06:42	female	70601	52368	-1	52352	71353	70616	-1	70601	341537	332489	-1	332476	26				1	12	24	phaseUPFAce	phaseXPface	11	NM13	2106220	2105920	2106220	2105904	l	2105904	2103947	2105904	2103937	1957
GofDak_1024-768_new	19	1	26	<?xml version="1.0"?>\n<Clock xmlns:dt="urn:schemas-microsoft-com:datatypes"><Description dt:dt="string">E-Prime Primary Realtime Clock</Description><StartTime><Timestamp dt:dt="int">0</Timestamp><DateUtc dt:dt="string">2017-07-18T07:06:42Z</DateUtc></StartTime><FrequencyChanges><FrequencyChange><Frequency dt:dt="r8">3328124</Frequency><Timestamp dt:dt="r8">12001541122</Timestamp><Current dt:dt="…	75.025	2139983	2136483	2139983	2136465	1	right	-882714564	07-18-2017	09:06:42	07:06:42	female	70601	52368	-1	52352	71353	70616	-1	70601	341537	332489	-1	332476	26				1	12	24	phaseUPFAce	phaseXPface	12	NF109	2109405	2109105	2109405	2109092	d	2109092	2107266	2109092	2107249	1826
GofDak_1024-768_new	19	1	26	<?xml version="1.0"?>\n<Clock xmlns:dt="urn:schemas-microsoft-com:datatypes"><Description dt:dt="string">E-Prime Primary Realtime Clock</Description><StartTime><Timestamp dt:dt="int">0</Timestamp><DateUtc dt:dt="string">2017-07-18T07:06:42Z</DateUtc></StartTime><FrequencyChanges><FrequencyChange><Frequency dt:dt="r8">3328124</Frequency><Timestamp dt:dt="r8">12001541122</Timestamp><Current dt:dt="…	75.025	2139983	2136483	2139983	2136465	1	right	-882714564	07-18-2017	09:06:42	07:06:42	female	70601	52368	-1	52352	71353	70616	-1	70601	341537	332489	-1	332476	26				1	12	24	phaseUPFAce	phaseXPface	13	NM13	2112751	2112451	2112751	2112445	d	2112445	2110451	2112445	2110441	1994
GofDak_1024-768_new	19	1	26	<?xml version="1.0"?>\n<Clock xmlns:dt="urn:schemas-microsoft-com:datatypes"><Description dt:dt="string">E-Prime Primary Realtime Clock</Description><StartTime><Timestamp dt:dt="int">0</Timestamp><DateUtc dt:dt="string">2017-07-18T07:06:42Z</DateUtc></StartTime><FrequencyChanges><FrequencyChange><Frequency dt:dt="r8">3328124</Frequency><Timestamp dt:dt="r8">12001541122</Timestamp><Current dt:dt="…	75.025	2139983	2136483	2139983	2136465	1	right	-882714564	07-18-2017	09:06:42	07:06:42	female	70601	52368	-1	52352	71353	70616	-1	70601	341537	332489	-1	332476	26				1	12	24	phaseUPFAce	phaseXPface	14	NM04	2115976	2115676	2115976	2115668	l	2115668	2113864	2115668	2113857	1804
GofDak_1024-768_new	19	1	26	<?xml version="1.0"?>\n<Clock xmlns:dt="urn:schemas-microsoft-com:datatypes"><Description dt:dt="string">E-Prime Primary Realtime Clock</Description><StartTime><Timestamp dt:dt="int">0</Timestamp><DateUtc dt:dt="string">2017-07-18T07:06:42Z</DateUtc></StartTime><FrequencyChanges><FrequencyChange><Frequency dt:dt="r8">3328124</Frequency><Timestamp dt:dt="r8">12001541122</Timestamp><Current dt:dt="…	75.025	2139983	2136483	2139983	2136465	1	right	-882714564	07-18-2017	09:06:42	07:06:42	female	70601	52368	-1	52352	71353	70616	-1	70601	341537	332489	-1	332476	26				1	12	24	phaseUPFAce	phaseXPface	15	NM02	2119215	2118915	2119215	2118905	l	2118905	2117236	2118905	2117225	1669
GofDak_1024-768_new	19	1	26	<?xml version="1.0"?>\n<Clock xmlns:dt="urn:schemas-microsoft-com:datatypes"><Description dt:dt="string">E-Prime Primary Realtime Clock</Description><StartTime><Timestamp dt:dt="int">0</Timestamp><DateUtc dt:dt="string">2017-07-18T07:06:42Z</DateUtc></StartTime><FrequencyChanges><FrequencyChange><Frequency dt:dt="r8">3328124</Frequency><Timestamp dt:dt="r8">12001541122</Timestamp><Current dt:dt="…	75.025	2139983	2136483	2139983	2136465	1	right	-882714564	07-18-2017	09:06:42	07:06:42	female	70601	52368	-1	52352	71353	70616	-1	70601	341537	332489	-1	332476	26				1	12	24	phaseUPFAce	phaseXPface	16	NM04	2122468	2122168	2122468	2122164	l	2122164	2120395	2122164	2120377	1769
GofDak_1024-768_new	19	1	26	<?xml version="1.0"?>\n<Clock xmlns:dt="urn:schemas-microsoft-com:datatypes"><Description dt:dt="string">E-Prime Primary Realtime Clock</Description><StartTime><Timestamp dt:dt="int">0</Timestamp><DateUtc dt:dt="string">2017-07-18T07:06:42Z</DateUtc></StartTime><FrequencyChanges><FrequencyChange><Frequency dt:dt="r8">3328124</Frequency><Timestamp dt:dt="r8">12001541122</Timestamp><Current dt:dt="…	75.025	2139983	2136483	2139983	2136465	1	right	-882714564	07-18-2017	09:06:42	07:06:42	female	70601	52368	-1	52352	71353	70616	-1	70601	341537	332489	-1	332476	26				1	12	24	phaseUPFAce	phaseXPface	17	NF27	2125387	2125087	2125387	2125077	d	2125077	2123554	2125077	2123537	1523
GofDak_1024-768_new	19	1	26	<?xml version="1.0"?>\n<Clock xmlns:dt="urn:schemas-microsoft-com:datatypes"><Description dt:dt="string">E-Prime Primary Realtime Clock</Description><StartTime><Timestamp dt:dt="int">0</Timestamp><DateUtc dt:dt="string">2017-07-18T07:06:42Z</DateUtc></StartTime><FrequencyChanges><FrequencyChange><Frequency dt:dt="r8">3328124</Frequency><Timestamp dt:dt="r8">12001541122</Timestamp><Current dt:dt="…	75.025	2139983	2136483	2139983	2136465	1	right	-882714564	07-18-2017	09:06:42	07:06:42	female	70601	52368	-1	52352	71353	70616	-1	70601	341537	332489	-1	332476	26				1	12	24	phaseUPFAce	phaseXPface	18	NF27	2128839	2128539	2128839	2128524	l	2128524	2126806	2128524	2126793	1718
GofDak_1024-768_new	19	1	26	<?xml version="1.0"?>\n<Clock xmlns:dt="urn:schemas-microsoft-com:datatypes"><Description dt:dt="string">E-Prime Primary Realtime Clock</Description><StartTime><Timestamp dt:dt="int">0</Timestamp><DateUtc dt:dt="string">2017-07-18T07:06:42Z</DateUtc></StartTime><FrequencyChanges><FrequencyChange><Frequency dt:dt="r8">3328124</Frequency><Timestamp dt:dt="r8">12001541122</Timestamp><Current dt:dt="…	75.025	2139983	2136483	2139983	2136465	1	right	-882714564	07-18-2017	09:06:42	07:06:42	female	70601	52368	-1	52352	71353	70616	-1	70601	341537	332489	-1	332476	26				1	12	24	phaseUPFAce	phaseXPface	19	NM09	2132144	2131844	2132144	2131841	l	2131841	2130112	2131841	2130097	1729
GofDak_1024-768_new	19	1	26	<?xml version="1.0"?>\n<Clock xmlns:dt="urn:schemas-microsoft-com:datatypes"><Description dt:dt="string">E-Prime Primary Realtime Clock</Description><StartTime><Timestamp dt:dt="int">0</Timestamp><DateUtc dt:dt="string">2017-07-18T07:06:42Z</DateUtc></StartTime><FrequencyChanges><FrequencyChange><Frequency dt:dt="r8">3328124</Frequency><Timestamp dt:dt="r8">12001541122</Timestamp><Current dt:dt="…	75.025	2139983	2136483	2139983	2136465	1	right	-882714564	07-18-2017	09:06:42	07:06:42	female	70601	52368	-1	52352	71353	70616	-1	70601	341537	332489	-1	332476	26				1	12	24	phaseUPFAce	phaseXPface	20	NM05	2135423	2135123	2135423	2135120	d	2135120	2133337	2135120	2133329	1783
[truncated: 28 more columns]
