# Supplementary material for: Fixed or flexible? Orientation preference in identity and gaze processing in humans
Source: PLoS One. 2019 Jan 25;14(1):e0210503. doi: 10.1371/journal.pone.0210503 (PMC6347268; doi:10.1371/journal.pone.0210503)
Supplement: S3 File — Eprime log files were merged across gaze experiment sessions. (ZIP) [file pone.0210503.s005.zip › GofDak_1024-768_new-20-1.xlsx]

## Sheet: GofDak_1024-768_new-20-1
D:\GAZE\Gaze_data\GazeCoD_data\NEWDATA\GofDak_1024-768_new-20-1.edat2
ExperimentName	Subject	Session	Age	Clock.Information	Display.RefreshRate	fini.OffsetTime	fini.OnsetTime	fini.TargetOffsetTime	fini.TargetOnsetTime	Group	Handedness	RandomSeed	SessionDate	SessionTime	SessionTimeUtc	Sex	start.OffsetTime	start.OnsetTime	start.TargetOffsetTime	start.TargetOnsetTime	start2.OffsetTime	start2.OnsetTime	start2.TargetOffsetTime	start2.TargetOnsetTime	start5.OffsetTime	start5.OnsetTime	start5.TargetOffsetTime	start5.TargetOnsetTime	Block	phasePRACTICE1	phasePRACTICE1.Cycle	phasePRACTICE1.Sample	phaseXPface	phaseXPface.Cycle	phaseXPface.Sample	Procedure[Block]	Running[Block]	Trial	cible	cible.OffsetTime	cible.OnsetTime	cible.TargetOffsetTime	cible.TargetOnsetTime	correct	crossStart.OffsetTime	crossStart.OnsetTime	crossStart.TargetOffsetTime	crossStart.TargetOnsetTime	jitterdur
GofDak_1024-768_new	20	1	22	<?xml version="1.0"?>\n<Clock xmlns:dt="urn:schemas-microsoft-com:datatypes"><Description dt:dt="string">E-Prime Primary Realtime Clock</Description><StartTime><Timestamp dt:dt="int">0</Timestamp><DateUtc dt:dt="string">2017-07-18T09:23:23Z</DateUtc></StartTime><FrequencyChanges><FrequencyChange><Frequency dt:dt="r8">3328124</Frequency><Timestamp dt:dt="r8">39296152649</Timestamp><Current dt:dt="…	75.025	2273837	2270337	2273837	2270323	1	left	642132029	07-18-2017	11:23:23	09:23:23	female	68971	52946	-1	52938	69483	68981	-1	68971	378883	376053	-1	376040	1	1	1	1				practUP	phasePRACTICE1	1	NF02	72813	72513	72813	72498	d	72498	70500	72498	70487	1998
GofDak_1024-768_new	20	1	22	<?xml version="1.0"?>\n<Clock xmlns:dt="urn:schemas-microsoft-com:datatypes"><Description dt:dt="string">E-Prime Primary Realtime Clock</Description><StartTime><Timestamp dt:dt="int">0</Timestamp><DateUtc dt:dt="string">2017-07-18T09:23:23Z</DateUtc></StartTime><FrequencyChanges><FrequencyChange><Frequency dt:dt="r8">3328124</Frequency><Timestamp dt:dt="r8">39296152649</Timestamp><Current dt:dt="…	75.025	2273837	2270337	2273837	2270323	1	left	642132029	07-18-2017	11:23:23	09:23:23	female	68971	52946	-1	52938	69483	68981	-1	68971	378883	376053	-1	376040	1	1	1	1				practUP	phasePRACTICE1	2	NM02	76545	76245	76545	76240	l	76240	74259	76240	74243	1981
GofDak_1024-768_new	20	1	22	<?xml version="1.0"?>\n<Clock xmlns:dt="urn:schemas-microsoft-com:datatypes"><Description dt:dt="string">E-Prime Primary Realtime Clock</Description><StartTime><Timestamp dt:dt="int">0</Timestamp><DateUtc dt:dt="string">2017-07-18T09:23:23Z</DateUtc></StartTime><FrequencyChanges><FrequencyChange><Frequency dt:dt="r8">3328124</Frequency><Timestamp dt:dt="r8">39296152649</Timestamp><Current dt:dt="…	75.025	2273837	2270337	2273837	2270323	1	left	642132029	07-18-2017	11:23:23	09:23:23	female	68971	52946	-1	52938	69483	68981	-1	68971	378883	376053	-1	376040	1	1	1	1				practUP	phasePRACTICE1	3	NM05	80077	79777	80077	79762	l	79762	77978	79762	77963	1784
GofDak_1024-768_new	20	1	22	<?xml version="1.0"?>\n<Clock xmlns:dt="urn:schemas-microsoft-com:datatypes"><Description dt:dt="string">E-Prime Primary Realtime Clock</Description><StartTime><Timestamp dt:dt="int">0</Timestamp><DateUtc dt:dt="string">2017-07-18T09:23:23Z</DateUtc></StartTime><FrequencyChanges><FrequencyChange><Frequency dt:dt="r8">3328124</Frequency><Timestamp dt:dt="r8">39296152649</Timestamp><Current dt:dt="…	75.025	2273837	2270337	2273837	2270323	1	left	642132029	07-18-2017	11:23:23	09:23:23	female	68971	52946	-1	52938	69483	68981	-1	68971	378883	376053	-1	376040	1	1	1	1				practUP	phasePRACTICE1	4	NF106	83210	82910	83210	82907	d	82907	81284	82907	81267	1623
GofDak_1024-768_new	20	1	22	<?xml version="1.0"?>\n<Clock xmlns:dt="urn:schemas-microsoft-com:datatypes"><Description dt:dt="string">E-Prime Primary Realtime Clock</Description><StartTime><Timestamp dt:dt="int">0</Timestamp><DateUtc dt:dt="string">2017-07-18T09:23:23Z</DateUtc></StartTime><FrequencyChanges><FrequencyChange><Frequency dt:dt="r8">3328124</Frequency><Timestamp dt:dt="r8">39296152649</Timestamp><Current dt:dt="…	75.025	2273837	2270337	2273837	2270323	1	left	642132029	07-18-2017	11:23:23	09:23:23	female	68971	52946	-1	52938	69483	68981	-1	68971	378883	376053	-1	376040	1	1	1	1				practUP	phasePRACTICE1	5	NM08	86209	85909	86209	85900	d	85900	84163	85900	84155	1737
GofDak_1024-768_new	20	1	22	<?xml version="1.0"?>\n<Clock xmlns:dt="urn:schemas-microsoft-com:datatypes"><Description dt:dt="string">E-Prime Primary Realtime Clock</Description><StartTime><Timestamp dt:dt="int">0</Timestamp><DateUtc dt:dt="string">2017-07-18T09:23:23Z</DateUtc></StartTime><FrequencyChanges><FrequencyChange><Frequency dt:dt="r8">3328124</Frequency><Timestamp dt:dt="r8">39296152649</Timestamp><Current dt:dt="…	75.025	2273837	2270337	2273837	2270323	1	left	642132029	07-18-2017	11:23:23	09:23:23	female	68971	52946	-1	52938	69483	68981	-1	68971	378883	376053	-1	376040	1	1	1	1				practUP	phasePRACTICE1	6	NM04	89474	89174	89474	89169	d	89169	87548	89169	87539	1621
GofDak_1024-768_new	20	1	22	<?xml version="1.0"?>\n<Clock xmlns:dt="urn:schemas-microsoft-com:datatypes"><Description dt:dt="string">E-Prime Primary Realtime Clock</Description><StartTime><Timestamp dt:dt="int">0</Timestamp><DateUtc dt:dt="string">2017-07-18T09:23:23Z</DateUtc></StartTime><FrequencyChanges><FrequencyChange><Frequency dt:dt="r8">3328124</Frequency><Timestamp dt:dt="r8">39296152649</Timestamp><Current dt:dt="…	75.025	2273837	2270337	2273837	2270323	1	left	642132029	07-18-2017	11:23:23	09:23:23	female	68971	52946	-1	52938	69483	68981	-1	68971	378883	376053	-1	376040	1	1	1	1				practUP	phasePRACTICE1	7	NM05	92580	92280	92580	92267	d	92267	90681	92267	90667	1586
GofDak_1024-768_new	20	1	22	<?xml version="1.0"?>\n<Clock xmlns:dt="urn:schemas-microsoft-com:datatypes"><Description dt:dt="string">E-Prime Primary Realtime Clock</Description><StartTime><Timestamp dt:dt="int">0</Timestamp><DateUtc dt:dt="string">2017-07-18T09:23:23Z</DateUtc></StartTime><FrequencyChanges><FrequencyChange><Frequency dt:dt="r8">3328124</Frequency><Timestamp dt:dt="r8">39296152649</Timestamp><Current dt:dt="…	75.025	2273837	2270337	2273837	2270323	1	left	642132029	07-18-2017	11:23:23	09:23:23	female	68971	52946	-1	52938	69483	68981	-1	68971	378883	376053	-1	376040	1	1	1	1				practUP	phasePRACTICE1	8	NF11	96352	96052	96352	96046	d	96046	94186	96046	94179	1860
GofDak_1024-768_new	20	1	22	<?xml version="1.0"?>\n<Clock xmlns:dt="urn:schemas-microsoft-com:datatypes"><Description dt:dt="string">E-Prime Primary Realtime Clock</Description><StartTime><Timestamp dt:dt="int">0</Timestamp><DateUtc dt:dt="string">2017-07-18T09:23:23Z</DateUtc></StartTime><FrequencyChanges><FrequencyChange><Frequency dt:dt="r8">3328124</Frequency><Timestamp dt:dt="r8">39296152649</Timestamp><Current dt:dt="…	75.025	2273837	2270337	2273837	2270323	1	left	642132029	07-18-2017	11:23:23	09:23:23	female	68971	52946	-1	52938	69483	68981	-1	68971	378883	376053	-1	376040	1	1	1	1				practUP	phasePRACTICE1	9	NF09	100191	99891	100191	99883	d	99883	98185	99883	98179	1698
GofDak_1024-768_new	20	1	22	<?xml version="1.0"?>\n<Clock xmlns:dt="urn:schemas-microsoft-com:datatypes"><Description dt:dt="string">E-Prime Primary Realtime Clock</Description><StartTime><Timestamp dt:dt="int">0</Timestamp><DateUtc dt:dt="string">2017-07-18T09:23:23Z</DateUtc></StartTime><FrequencyChanges><FrequencyChange><Frequency dt:dt="r8">3328124</Frequency><Timestamp dt:dt="r8">39296152649</Timestamp><Current dt:dt="…	75.025	2273837	2270337	2273837	2270323	1	left	642132029	07-18-2017	11:23:23	09:23:23	female	68971	52946	-1	52938	69483	68981	-1	68971	378883	376053	-1	376040	1	1	1	1				practUP	phasePRACTICE1	10	NF01	103390	103090	103390	103078	l	103078	101464	103078	101451	1614
GofDak_1024-768_new	20	1	22	<?xml version="1.0"?>\n<Clock xmlns:dt="urn:schemas-microsoft-com:datatypes"><Description dt:dt="string">E-Prime Primary Realtime Clock</Description><StartTime><Timestamp dt:dt="int">0</Timestamp><DateUtc dt:dt="string">2017-07-18T09:23:23Z</DateUtc></StartTime><FrequencyChanges><FrequencyChange><Frequency dt:dt="r8">3328124</Frequency><Timestamp dt:dt="r8">39296152649</Timestamp><Current dt:dt="…	75.025	2273837	2270337	2273837	2270323	1	left	642132029	07-18-2017	11:23:23	09:23:23	female	68971	52946	-1	52938	69483	68981	-1	68971	378883	376053	-1	376040	1	1	1	1				practUP	phasePRACTICE1	11	NF11	107882	107582	107882	107577	l	107577	105622	107577	105611	1955
GofDak_1024-768_new	20	1	22	<?xml version="1.0"?>\n<Clock xmlns:dt="urn:schemas-microsoft-com:datatypes"><Description dt:dt="string">E-Prime Primary Realtime Clock</Description><StartTime><Timestamp dt:dt="int">0</Timestamp><DateUtc dt:dt="string">2017-07-18T09:23:23Z</DateUtc></StartTime><FrequencyChanges><FrequencyChange><Frequency dt:dt="r8">3328124</Frequency><Timestamp dt:dt="r8">39296152649</Timestamp><Current dt:dt="…	75.025	2273837	2270337	2273837	2270323	1	left	642132029	07-18-2017	11:23:23	09:23:23	female	68971	52946	-1	52938	69483	68981	-1	68971	378883	376053	-1	376040	1	1	1	1				practUP	phasePRACTICE1	12	NM09	111227	110927	111227	110914	l	110914	108928	110914	108923	1986
GofDak_1024-768_new	20	1	22	<?xml version="1.0"?>\n<Clock xmlns:dt="urn:schemas-microsoft-com:datatypes"><Description dt:dt="string">E-Prime Primary Realtime Clock</Description><StartTime><Timestamp dt:dt="int">0</Timestamp><DateUtc dt:dt="string">2017-07-18T09:23:23Z</DateUtc></StartTime><FrequencyChanges><FrequencyChange><Frequency dt:dt="r8">3328124</Frequency><Timestamp dt:dt="r8">39296152649</Timestamp><Current dt:dt="…	75.025	2273837	2270337	2273837	2270323	1	left	642132029	07-18-2017	11:23:23	09:23:23	female	68971	52946	-1	52938	69483	68981	-1	68971	378883	376053	-1	376040	1	1	1	1				practUP	phasePRACTICE1	13	NM10	114959	114659	114959	114653	l	114653	112660	114653	112651	1993
GofDak_1024-768_new	20	1	22	<?xml version="1.0"?>\n<Clock xmlns:dt="urn:schemas-microsoft-com:datatypes"><Description dt:dt="string">E-Prime Primary Realtime Clock</Description><StartTime><Timestamp dt:dt="int">0</Timestamp><DateUtc dt:dt="string">2017-07-18T09:23:23Z</DateUtc></StartTime><FrequencyChanges><FrequencyChange><Frequency dt:dt="r8">3328124</Frequency><Timestamp dt:dt="r8">39296152649</Timestamp><Current dt:dt="…	75.025	2273837	2270337	2273837	2270323	1	left	642132029	07-18-2017	11:23:23	09:23:23	female	68971	52946	-1	52938	69483	68981	-1	68971	378883	376053	-1	376040	1	1	1	1				practUP	phasePRACTICE1	14	NF27	118571	118271	118571	118262	d	118262	116432	118262	116419	1830
GofDak_1024-768_new	20	1	22	<?xml version="1.0"?>\n<Clock xmlns:dt="urn:schemas-microsoft-com:datatypes"><Description dt:dt="string">E-Prime Primary Realtime Clock</Description><StartTime><Timestamp dt:dt="int">0</Timestamp><DateUtc dt:dt="string">2017-07-18T09:23:23Z</DateUtc></StartTime><FrequencyChanges><FrequencyChange><Frequency dt:dt="r8">3328124</Frequency><Timestamp dt:dt="r8">39296152649</Timestamp><Current dt:dt="…	75.025	2273837	2270337	2273837	2270323	1	left	642132029	07-18-2017	11:23:23	09:23:23	female	68971	52946	-1	52938	69483	68981	-1	68971	378883	376053	-1	376040	1	1	1	1				practUP	phasePRACTICE1	15	NF106	124263	123963	124263	123954	l	123954	122110	123954	122098	1844
GofDak_1024-768_new	20	1	22	<?xml version="1.0"?>\n<Clock xmlns:dt="urn:schemas-microsoft-com:datatypes"><Description dt:dt="string">E-Prime Primary Realtime Clock</Description><StartTime><Timestamp dt:dt="int">0</Timestamp><DateUtc dt:dt="string">2017-07-18T09:23:23Z</DateUtc></StartTime><FrequencyChanges><FrequencyChange><Frequency dt:dt="r8">3328124</Frequency><Timestamp dt:dt="r8">39296152649</Timestamp><Current dt:dt="…	75.025	2273837	2270337	2273837	2270323	1	left	642132029	07-18-2017	11:23:23	09:23:23	female	68971	52946	-1	52938	69483	68981	-1	68971	378883	376053	-1	376040	1	1	1	1				practUP	phasePRACTICE1	16	NF06	127635	127335	127635	127323	l	127323	125789	127323	125779	1534
GofDak_1024-768_new	20	1	22	<?xml version="1.0"?>\n<Clock xmlns:dt="urn:schemas-microsoft-com:datatypes"><Description dt:dt="string">E-Prime Primary Realtime Clock</Description><StartTime><Timestamp dt:dt="int">0</Timestamp><DateUtc dt:dt="string">2017-07-18T09:23:23Z</DateUtc></StartTime><FrequencyChanges><FrequencyChange><Frequency dt:dt="r8">3328124</Frequency><Timestamp dt:dt="r8">39296152649</Timestamp><Current dt:dt="…	75.025	2273837	2270337	2273837	2270323	1	left	642132029	07-18-2017	11:23:23	09:23:23	female	68971	52946	-1	52938	69483	68981	-1	68971	378883	376053	-1	376040	1	1	1	1				practUP	phasePRACTICE1	17	NM13	131047	130747	131047	130738	l	130738	129121	130738	129115	1617
GofDak_1024-768_new	20	1	22	<?xml version="1.0"?>\n<Clock xmlns:dt="urn:schemas-microsoft-com:datatypes"><Description dt:dt="string">E-Prime Primary Realtime Clock</Description><StartTime><Timestamp dt:dt="int">0</Timestamp><DateUtc dt:dt="string">2017-07-18T09:23:23Z</DateUtc></StartTime><FrequencyChanges><FrequencyChange><Frequency dt:dt="r8">3328124</Frequency><Timestamp dt:dt="r8">39296152649</Timestamp><Current dt:dt="…	75.025	2273837	2270337	2273837	2270323	1	left	642132029	07-18-2017	11:23:23	09:23:23	female	68971	52946	-1	52938	69483	68981	-1	68971	378883	376053	-1	376040	1	1	1	1				practUP	phasePRACTICE1	18	NM04	134153	133853	134153	133846	l	133846	132200	133846	132195	1646
GofDak_1024-768_new	20	1	22	<?xml version="1.0"?>\n<Clock xmlns:dt="urn:schemas-microsoft-com:datatypes"><Description dt:dt="string">E-Prime Primary Realtime Clock</Description><StartTime><Timestamp dt:dt="int">0</Timestamp><DateUtc dt:dt="string">2017-07-18T09:23:23Z</DateUtc></StartTime><FrequencyChanges><FrequencyChange><Frequency dt:dt="r8">3328124</Frequency><Timestamp dt:dt="r8">39296152649</Timestamp><Current dt:dt="…	75.025	2273837	2270337	2273837	2270323	1	left	642132029	07-18-2017	11:23:23	09:23:23	female	68971	52946	-1	52938	69483	68981	-1	68971	378883	376053	-1	376040	1	1	1	1				practUP	phasePRACTICE1	19	NM21	137485	137185	137485	137170	l	137170	135346	137170	135339	1824
GofDak_1024-768_new	20	1	22	<?xml version="1.0"?>\n<Clock xmlns:dt="urn:schemas-microsoft-com:datatypes"><Description dt:dt="string">E-Prime Primary Realtime Clock</Description><StartTime><Timestamp dt:dt="int">0</Timestamp><DateUtc dt:dt="string">2017-07-18T09:23:23Z</DateUtc></StartTime><FrequencyChanges><FrequencyChange><Frequency dt:dt="r8">3328124</Frequency><Timestamp dt:dt="r8">39296152649</Timestamp><Current dt:dt="…	75.025	2273837	2270337	2273837	2270323	1	left	642132029	07-18-2017	11:23:23	09:23:23	female	68971	52946	-1	52938	69483	68981	-1	68971	378883	376053	-1	376040	1	1	1	1				practUP	phasePRACTICE1	20	NM03	141071	140771	141071	140763	d	140763	138891	140763	138883	1872
GofDak_1024-768_new	20	1	22	<?xml version="1.0"?>\n<Clock xmlns:dt="urn:schemas-microsoft-com:datatypes"><Description dt:dt="string">E-Prime Primary Realtime Clock</Description><StartTime><Timestamp dt:dt="int">0</Timestamp><DateUtc dt:dt="string">2017-07-18T09:23:23Z</DateUtc></StartTime><FrequencyChanges><FrequencyChange><Frequency dt:dt="r8">3328124</Frequency><Timestamp dt:dt="r8">39296152649</Timestamp><Current dt:dt="…	75.025	2273837	2270337	2273837	2270323	1	left	642132029	07-18-2017	11:23:23	09:23:23	female	68971	52946	-1	52938	69483	68981	-1	68971	378883	376053	-1	376040	1	1	1	1				practUP	phasePRACTICE1	21	NF109	145256	144956	145256	144941	l	144941	142943	144941	142931	1998
GofDak_1024-768_new	20	1	22	<?xml version="1.0"?>\n<Clock xmlns:dt="urn:schemas-microsoft-com:datatypes"><Description dt:dt="string">E-Prime Primary Realtime Clock</Description><StartTime><Timestamp dt:dt="int">0</Timestamp><DateUtc dt:dt="string">2017-07-18T09:23:23Z</DateUtc></StartTime><FrequencyChanges><FrequencyChange><Frequency dt:dt="r8">3328124</Frequency><Timestamp dt:dt="r8">39296152649</Timestamp><Current dt:dt="…	75.025	2273837	2270337	2273837	2270323	1	left	642132029	07-18-2017	11:23:23	09:23:23	female	68971	52946	-1	52938	69483	68981	-1	68971	378883	376053	-1	376040	1	1	1	1				practUP	phasePRACTICE1	22	NM10	148482	148182	148482	148168	d	148168	146396	148168	146387	1772
GofDak_1024-768_new	20	1	22	<?xml version="1.0"?>\n<Clock xmlns:dt="urn:schemas-microsoft-com:datatypes"><Description dt:dt="string">E-Prime Primary Realtime Clock</Description><StartTime><Timestamp dt:dt="int">0</Timestamp><DateUtc dt:dt="string">2017-07-18T09:23:23Z</DateUtc></StartTime><FrequencyChanges><FrequencyChange><Frequency dt:dt="r8">3328124</Frequency><Timestamp dt:dt="r8">39296152649</Timestamp><Current dt:dt="…	75.025	2273837	2270337	2273837	2270323	1	left	642132029	07-18-2017	11:23:23	09:23:23	female	68971	52946	-1	52938	69483	68981	-1	68971	378883	376053	-1	376040	1	1	1	1				practUP	phasePRACTICE1	23	NF109	152000	151700	152000	151697	l	151697	149861	151697	149851	1836
GofDak_1024-768_new	20	1	22	<?xml version="1.0"?>\n<Clock xmlns:dt="urn:schemas-microsoft-com:datatypes"><Description dt:dt="string">E-Prime Primary Realtime Clock</Description><StartTime><Timestamp dt:dt="int">0</Timestamp><DateUtc dt:dt="string">2017-07-18T09:23:23Z</DateUtc></StartTime><FrequencyChanges><FrequencyChange><Frequency dt:dt="r8">3328124</Frequency><Timestamp dt:dt="r8">39296152649</Timestamp><Current dt:dt="…	75.025	2273837	2270337	2273837	2270323	1	left	642132029	07-18-2017	11:23:23	09:23:23	female	68971	52946	-1	52938	69483	68981	-1	68971	378883	376053	-1	376040	1	1	1	1				practUP	phasePRACTICE1	24	NF27	155239	154939	155239	154934	l	154934	152980	154934	152963	1954
GofDak_1024-768_new	20	1	22	<?xml version="1.0"?>\n<Clock xmlns:dt="urn:schemas-microsoft-com:datatypes"><Description dt:dt="string">E-Prime Primary Realtime Clock</Description><StartTime><Timestamp dt:dt="int">0</Timestamp><DateUtc dt:dt="string">2017-07-18T09:23:23Z</DateUtc></StartTime><FrequencyChanges><FrequencyChange><Frequency dt:dt="r8">3328124</Frequency><Timestamp dt:dt="r8">39296152649</Timestamp><Current dt:dt="…	75.025	2273837	2270337	2273837	2270323	1	left	642132029	07-18-2017	11:23:23	09:23:23	female	68971	52946	-1	52938	69483	68981	-1	68971	378883	376053	-1	376040	1	1	1	1				practUP	phasePRACTICE1	25	NF106	158785	158485	158785	158472	d	158472	156486	158472	156475	1986
GofDak_1024-768_new	20	1	22	<?xml version="1.0"?>\n<Clock xmlns:dt="urn:schemas-microsoft-com:datatypes"><Description dt:dt="string">E-Prime Primary Realtime Clock</Description><StartTime><Timestamp dt:dt="int">0</Timestamp><DateUtc dt:dt="string">2017-07-18T09:23:23Z</DateUtc></StartTime><FrequencyChanges><FrequencyChange><Frequency dt:dt="r8">3328124</Frequency><Timestamp dt:dt="r8">39296152649</Timestamp><Current dt:dt="…	75.025	2273837	2270337	2273837	2270323	1	left	642132029	07-18-2017	11:23:23	09:23:23	female	68971	52946	-1	52938	69483	68981	-1	68971	378883	376053	-1	376040	1	1	1	1				practUP	phasePRACTICE1	26	NM101	162264	161964	162264	161956	d	161956	160124	161956	160107	1832
GofDak_1024-768_new	20	1	22	<?xml version="1.0"?>\n<Clock xmlns:dt="urn:schemas-microsoft-com:datatypes"><Description dt:dt="string">E-Prime Primary Realtime Clock</Description><StartTime><Timestamp dt:dt="int">0</Timestamp><DateUtc dt:dt="string">2017-07-18T09:23:23Z</DateUtc></StartTime><FrequencyChanges><FrequencyChange><Frequency dt:dt="r8">3328124</Frequency><Timestamp dt:dt="r8">39296152649</Timestamp><Current dt:dt="…	75.025	2273837	2270337	2273837	2270323	1	left	642132029	07-18-2017	11:23:23	09:23:23	female	68971	52946	-1	52938	69483	68981	-1	68971	378883	376053	-1	376040	1	1	1	1				practUP	phasePRACTICE1	27	NM03	166076	165776	166076	165761	d	165761	164056	165761	164051	1705
GofDak_1024-768_new	20	1	22	<?xml version="1.0"?>\n<Clock xmlns:dt="urn:schemas-microsoft-com:datatypes"><Description dt:dt="string">E-Prime Primary Realtime Clock</Description><StartTime><Timestamp dt:dt="int">0</Timestamp><DateUtc dt:dt="string">2017-07-18T09:23:23Z</DateUtc></StartTime><FrequencyChanges><FrequencyChange><Frequency dt:dt="r8">3328124</Frequency><Timestamp dt:dt="r8">39296152649</Timestamp><Current dt:dt="…	75.025	2273837	2270337	2273837	2270323	1	left	642132029	07-18-2017	11:23:23	09:23:23	female	68971	52946	-1	52938	69483	68981	-1	68971	378883	376053	-1	376040	1	1	1	1				practUP	phasePRACTICE1	28	NF109	170381	170081	170381	170077	d	170077	168428	170077	168411	1649
GofDak_1024-768_new	20	1	22	<?xml version="1.0"?>\n<Clock xmlns:dt="urn:schemas-microsoft-com:datatypes"><Description dt:dt="string">E-Prime Primary Realtime Clock</Description><StartTime><Timestamp dt:dt="int">0</Timestamp><DateUtc dt:dt="string">2017-07-18T09:23:23Z</DateUtc></StartTime><FrequencyChanges><FrequencyChange><Frequency dt:dt="r8">3328124</Frequency><Timestamp dt:dt="r8">39296152649</Timestamp><Current dt:dt="…	75.025	2273837	2270337	2273837	2270323	1	left	642132029	07-18-2017	11:23:23	09:23:23	female	68971	52946	-1	52938	69483	68981	-1	68971	378883	376053	-1	376040	1	1	1	1				practUP	phasePRACTICE1	29	NM101	173620	173320	173620	173313	d	173313	171747	173313	171731	1566
GofDak_1024-768_new	20	1	22	<?xml version="1.0"?>\n<Clock xmlns:dt="urn:schemas-microsoft-com:datatypes"><Description dt:dt="string">E-Prime Primary Realtime Clock</Description><StartTime><Timestamp dt:dt="int">0</Timestamp><DateUtc dt:dt="string">2017-07-18T09:23:23Z</DateUtc></StartTime><FrequencyChanges><FrequencyChange><Frequency dt:dt="r8">3328124</Frequency><Timestamp dt:dt="r8">39296152649</Timestamp><Current dt:dt="…	75.025	2273837	2270337	2273837	2270323	1	left	642132029	07-18-2017	11:23:23	09:23:23	female	68971	52946	-1	52938	69483	68981	-1	68971	378883	376053	-1	376040	1	1	1	1				practUP	phasePRACTICE1	30	NM08	177485	177185	177485	177174	l	177174	175200	177174	175195	1974
GofDak_1024-768_new	20	1	22	<?xml version="1.0"?>\n<Clock xmlns:dt="urn:schemas-microsoft-com:datatypes"><Description dt:dt="string">E-Prime Primary Realtime Clock</Description><StartTime><Timestamp dt:dt="int">0</Timestamp><DateUtc dt:dt="string">2017-07-18T09:23:23Z</DateUtc></StartTime><FrequencyChanges><FrequencyChange><Frequency dt:dt="r8">3328124</Frequency><Timestamp dt:dt="r8">39296152649</Timestamp><Current dt:dt="…	75.025	2273837	2270337	2273837	2270323	1	left	642132029	07-18-2017	11:23:23	09:23:23	female	68971	52946	-1	52938	69483	68981	-1	68971	378883	376053	-1	376040	1	1	1	1				practUP	phasePRACTICE1	31	NF06	182964	182664	182964	182653	d	182653	181131	182653	181123	1522
GofDak_1024-768_new	20	1	22	<?xml version="1.0"?>\n<Clock xmlns:dt="urn:schemas-microsoft-com:datatypes"><Description dt:dt="string">E-Prime Primary Realtime Clock</Description><StartTime><Timestamp dt:dt="int">0</Timestamp><DateUtc dt:dt="string">2017-07-18T09:23:23Z</DateUtc></StartTime><FrequencyChanges><FrequencyChange><Frequency dt:dt="r8">3328124</Frequency><Timestamp dt:dt="r8">39296152649</Timestamp><Current dt:dt="…	75.025	2273837	2270337	2273837	2270323	1	left	642132029	07-18-2017	11:23:23	09:23:23	female	68971	52946	-1	52938	69483	68981	-1	68971	378883	376053	-1	376040	1	1	1	1				practUP	phasePRACTICE1	32	NF01	186083	185783	186083	185778	d	185778	184064	185778	184059	1714
GofDak_1024-768_new	20	1	22	<?xml version="1.0"?>\n<Clock xmlns:dt="urn:schemas-microsoft-com:datatypes"><Description dt:dt="string">E-Prime Primary Realtime Clock</Description><StartTime><Timestamp dt:dt="int">0</Timestamp><DateUtc dt:dt="string">2017-07-18T09:23:23Z</DateUtc></StartTime><FrequencyChanges><FrequencyChange><Frequency dt:dt="r8">3328124</Frequency><Timestamp dt:dt="r8">39296152649</Timestamp><Current dt:dt="…	75.025	2273837	2270337	2273837	2270323	1	left	642132029	07-18-2017	11:23:23	09:23:23	female	68971	52946	-1	52938	69483	68981	-1	68971	378883	376053	-1	376040	1	1	1	1				practUP	phasePRACTICE1	33	NF04	189935	189635	189935	189619	d	189619	187649	189619	187643	1970
GofDak_1024-768_new	20	1	22	<?xml version="1.0"?>\n<Clock xmlns:dt="urn:schemas-microsoft-com:datatypes"><Description dt:dt="string">E-Prime Primary Realtime Clock</Description><StartTime><Timestamp dt:dt="int">0</Timestamp><DateUtc dt:dt="string">2017-07-18T09:23:23Z</DateUtc></StartTime><FrequencyChanges><FrequencyChange><Frequency dt:dt="r8">3328124</Frequency><Timestamp dt:dt="r8">39296152649</Timestamp><Current dt:dt="…	75.025	2273837	2270337	2273837	2270323	1	left	642132029	07-18-2017	11:23:23	09:23:23	female	68971	52946	-1	52938	69483	68981	-1	68971	378883	376053	-1	376040	1	1	1	1				practUP	phasePRACTICE1	34	NF02	193080	192780	193080	192773	d	192773	191194	192773	191187	1579
GofDak_1024-768_new	20	1	22	<?xml version="1.0"?>\n<Clock xmlns:dt="urn:schemas-microsoft-com:datatypes"><Description dt:dt="string">E-Prime Primary Realtime Clock</Description><StartTime><Timestamp dt:dt="int">0</Timestamp><DateUtc dt:dt="string">2017-07-18T09:23:23Z</DateUtc></StartTime><FrequencyChanges><FrequencyChange><Frequency dt:dt="r8">3328124</Frequency><Timestamp dt:dt="r8">39296152649</Timestamp><Current dt:dt="…	75.025	2273837	2270337	2273837	2270323	1	left	642132029	07-18-2017	11:23:23	09:23:23	female	68971	52946	-1	52938	69483	68981	-1	68971	378883	376053	-1	376040	1	1	1	1				practUP	phasePRACTICE1	35	NM04	196546	196246	196546	196239	d	196239	194566	196239	194555	1673
GofDak_1024-768_new	20	1	22	<?xml version="1.0"?>\n<Clock xmlns:dt="urn:schemas-microsoft-com:datatypes"><Description dt:dt="string">E-Prime Primary Realtime Clock</Description><StartTime><Timestamp dt:dt="int">0</Timestamp><DateUtc dt:dt="string">2017-07-18T09:23:23Z</DateUtc></StartTime><FrequencyChanges><FrequencyChange><Frequency dt:dt="r8">3328124</Frequency><Timestamp dt:dt="r8">39296152649</Timestamp><Current dt:dt="…	75.025	2273837	2270337	2273837	2270323	1	left	642132029	07-18-2017	11:23:23	09:23:23	female	68971	52946	-1	52938	69483	68981	-1	68971	378883	376053	-1	376040	1	1	1	1				practUP	phasePRACTICE1	36	NF27	200504	200204	200504	200201	l	200201	198285	200201	198275	1916
GofDak_1024-768_new	20	1	22	<?xml version="1.0"?>\n<Clock xmlns:dt="urn:schemas-microsoft-com:datatypes"><Description dt:dt="string">E-Prime Primary Realtime Clock</Description><StartTime><Timestamp dt:dt="int">0</Timestamp><DateUtc dt:dt="string">2017-07-18T09:23:23Z</DateUtc></StartTime><FrequencyChanges><FrequencyChange><Frequency dt:dt="r8">3328124</Frequency><Timestamp dt:dt="r8">39296152649</Timestamp><Current dt:dt="…	75.025	2273837	2270337	2273837	2270323	1	left	642132029	07-18-2017	11:23:23	09:23:23	female	68971	52946	-1	52938	69483	68981	-1	68971	378883	376053	-1	376040	1	1	1	1				practUP	phasePRACTICE1	37	NF109	204037	203737	204037	203721	d	203721	201897	203721	201883	1824
GofDak_1024-768_new	20	1	22	<?xml version="1.0"?>\n<Clock xmlns:dt="urn:schemas-microsoft-com:datatypes"><Description dt:dt="string">E-Prime Primary Realtime Clock</Description><StartTime><Timestamp dt:dt="int">0</Timestamp><DateUtc dt:dt="string">2017-07-18T09:23:23Z</DateUtc></StartTime><FrequencyChanges><FrequencyChange><Frequency dt:dt="r8">3328124</Frequency><Timestamp dt:dt="r8">39296152649</Timestamp><Current dt:dt="…	75.025	2273837	2270337	2273837	2270323	1	left	642132029	07-18-2017	11:23:23	09:23:23	female	68971	52946	-1	52938	69483	68981	-1	68971	378883	376053	-1	376040	1	1	1	1				practUP	phasePRACTICE1	38	NF109	207369	207069	207369	207055	d	207055	205483	207055	205467	1572
GofDak_1024-768_new	20	1	22	<?xml version="1.0"?>\n<Clock xmlns:dt="urn:schemas-microsoft-com:datatypes"><Description dt:dt="string">E-Prime Primary Realtime Clock</Description><StartTime><Timestamp dt:dt="int">0</Timestamp><DateUtc dt:dt="string">2017-07-18T09:23:23Z</DateUtc></StartTime><FrequencyChanges><FrequencyChange><Frequency dt:dt="r8">3328124</Frequency><Timestamp dt:dt="r8">39296152649</Timestamp><Current dt:dt="…	75.025	2273837	2270337	2273837	2270323	1	left	642132029	07-18-2017	11:23:23	09:23:23	female	68971	52946	-1	52938	69483	68981	-1	68971	378883	376053	-1	376040	1	1	1	1				practUP	phasePRACTICE1	39	NM09	210954	210654	210954	210650	l	210650	208682	210650	208675	1968
GofDak_1024-768_new	20	1	22	<?xml version="1.0"?>\n<Clock xmlns:dt="urn:schemas-microsoft-com:datatypes"><Description dt:dt="string">E-Prime Primary Realtime Clock</Description><StartTime><Timestamp dt:dt="int">0</Timestamp><DateUtc dt:dt="string">2017-07-18T09:23:23Z</DateUtc></StartTime><FrequencyChanges><FrequencyChange><Frequency dt:dt="r8">3328124</Frequency><Timestamp dt:dt="r8">39296152649</Timestamp><Current dt:dt="…	75.025	2273837	2270337	2273837	2270323	1	left	642132029	07-18-2017	11:23:23	09:23:23	female	68971	52946	-1	52938	69483	68981	-1	68971	378883	376053	-1	376040	1	1	1	1				practUP	phasePRACTICE1	40	NM02	214833	214533	214833	214525	d	214525	212560	214525	212547	1965
GofDak_1024-768_new	20	1	22	<?xml version="1.0"?>\n<Clock xmlns:dt="urn:schemas-microsoft-com:datatypes"><Description dt:dt="string">E-Prime Primary Realtime Clock</Description><StartTime><Timestamp dt:dt="int">0</Timestamp><DateUtc dt:dt="string">2017-07-18T09:23:23Z</DateUtc></StartTime><FrequencyChanges><FrequencyChange><Frequency dt:dt="r8">3328124</Frequency><Timestamp dt:dt="r8">39296152649</Timestamp><Current dt:dt="…	75.025	2273837	2270337	2273837	2270323	1	left	642132029	07-18-2017	11:23:23	09:23:23	female	68971	52946	-1	52938	69483	68981	-1	68971	378883	376053	-1	376040	1	1	1	1				practUP	phasePRACTICE1	41	NM101	219538	219238	219538	219228	l	219228	217386	219228	217371	1842
GofDak_1024-768_new	20	1	22	<?xml version="1.0"?>\n<Clock xmlns:dt="urn:schemas-microsoft-com:datatypes"><Description dt:dt="string">E-Prime Primary Realtime Clock</Description><StartTime><Timestamp dt:dt="int">0</Timestamp><DateUtc dt:dt="string">2017-07-18T09:23:23Z</DateUtc></StartTime><FrequencyChanges><FrequencyChange><Frequency dt:dt="r8">3328124</Frequency><Timestamp dt:dt="r8">39296152649</Timestamp><Current dt:dt="…	75.025	2273837	2270337	2273837	2270323	1	left	642132029	07-18-2017	11:23:23	09:23:23	female	68971	52946	-1	52938	69483	68981	-1	68971	378883	376053	-1	376040	1	1	1	1				practUP	phasePRACTICE1	42	NM04	222751	222451	222751	222443	l	222443	220824	222443	220819	1619
GofDak_1024-768_new	20	1	22	<?xml version="1.0"?>\n<Clock xmlns:dt="urn:schemas-microsoft-com:datatypes"><Description dt:dt="string">E-Prime Primary Realtime Clock</Description><StartTime><Timestamp dt:dt="int">0</Timestamp><DateUtc dt:dt="string">2017-07-18T09:23:23Z</DateUtc></StartTime><FrequencyChanges><FrequencyChange><Frequency dt:dt="r8">3328124</Frequency><Timestamp dt:dt="r8">39296152649</Timestamp><Current dt:dt="…	75.025	2273837	2270337	2273837	2270323	1	left	642132029	07-18-2017	11:23:23	09:23:23	female	68971	52946	-1	52938	69483	68981	-1	68971	378883	376053	-1	376040	1	1	1	1				practUP	phasePRACTICE1	43	NF06	226096	225796	226096	225788	d	225788	224037	225788	224027	1751
GofDak_1024-768_new	20	1	22	<?xml version="1.0"?>\n<Clock xmlns:dt="urn:schemas-microsoft-com:datatypes"><Description dt:dt="string">E-Prime Primary Realtime Clock</Description><StartTime><Timestamp dt:dt="int">0</Timestamp><DateUtc dt:dt="string">2017-07-18T09:23:23Z</DateUtc></StartTime><FrequencyChanges><FrequencyChange><Frequency dt:dt="r8">3328124</Frequency><Timestamp dt:dt="r8">39296152649</Timestamp><Current dt:dt="…	75.025	2273837	2270337	2273837	2270323	1	left	642132029	07-18-2017	11:23:23	09:23:23	female	68971	52946	-1	52938	69483	68981	-1	68971	378883	376053	-1	376040	1	1	1	1				practUP	phasePRACTICE1	44	NM02	229562	229262	229562	229252	l	229252	227436	229252	227427	1816
GofDak_1024-768_new	20	1	22	<?xml version="1.0"?>\n<Clock xmlns:dt="urn:schemas-microsoft-com:datatypes"><Description dt:dt="string">E-Prime Primary Realtime Clock</Description><StartTime><Timestamp dt:dt="int">0</Timestamp><DateUtc dt:dt="string">2017-07-18T09:23:23Z</DateUtc></StartTime><FrequencyChanges><FrequencyChange><Frequency dt:dt="r8">3328124</Frequency><Timestamp dt:dt="r8">39296152649</Timestamp><Current dt:dt="…	75.025	2273837	2270337	2273837	2270323	1	left	642132029	07-18-2017	11:23:23	09:23:23	female	68971	52946	-1	52938	69483	68981	-1	68971	378883	376053	-1	376040	1	1	1	1				practUP	phasePRACTICE1	45	NF06	233894	233594	233894	233580	d	233580	231821	233580	231811	1759
GofDak_1024-768_new	20	1	22	<?xml version="1.0"?>\n<Clock xmlns:dt="urn:schemas-microsoft-com:datatypes"><Description dt:dt="string">E-Prime Primary Realtime Clock</Description><StartTime><Timestamp dt:dt="int">0</Timestamp><DateUtc dt:dt="string">2017-07-18T09:23:23Z</DateUtc></StartTime><FrequencyChanges><FrequencyChange><Frequency dt:dt="r8">3328124</Frequency><Timestamp dt:dt="r8">39296152649</Timestamp><Current dt:dt="…	75.025	2273837	2270337	2273837	2270323	1	left	642132029	07-18-2017	11:23:23	09:23:23	female	68971	52946	-1	52938	69483	68981	-1	68971	378883	376053	-1	376040	1	1	1	1				practUP	phasePRACTICE1	46	NF04	237479	237179	237479	237168	l	237168	235380	237168	235371	1788
GofDak_1024-768_new	20	1	22	<?xml version="1.0"?>\n<Clock xmlns:dt="urn:schemas-microsoft-com:datatypes"><Description dt:dt="string">E-Prime Primary Realtime Clock</Description><StartTime><Timestamp dt:dt="int">0</Timestamp><DateUtc dt:dt="string">2017-07-18T09:23:23Z</DateUtc></StartTime><FrequencyChanges><FrequencyChange><Frequency dt:dt="r8">3328124</Frequency><Timestamp dt:dt="r8">39296152649</Timestamp><Current dt:dt="…	75.025	2273837	2270337	2273837	2270323	1	left	642132029	07-18-2017	11:23:23	09:23:23	female	68971	52946	-1	52938	69483	68981	-1	68971	378883	376053	-1	376040	1	1	1	1				practUP	phasePRACTICE1	47	NF109	240905	240605	240905	240595	l	240595	238672	240595	238659	1923
GofDak_1024-768_new	20	1	22	<?xml version="1.0"?>\n<Clock xmlns:dt="urn:schemas-microsoft-com:datatypes"><Description dt:dt="string">E-Prime Primary Realtime Clock</Description><StartTime><Timestamp dt:dt="int">0</Timestamp><DateUtc dt:dt="string">2017-07-18T09:23:23Z</DateUtc></StartTime><FrequencyChanges><FrequencyChange><Frequency dt:dt="r8">3328124</Frequency><Timestamp dt:dt="r8">39296152649</Timestamp><Current dt:dt="…	75.025	2273837	2270337	2273837	2270323	1	left	642132029	07-18-2017	11:23:23	09:23:23	female	68971	52946	-1	52938	69483	68981	-1	68971	378883	376053	-1	376040	1	1	1	1				practUP	phasePRACTICE1	48	NM10	244210	243910	244210	243907	l	243907	242217	243907	242211	1690
GofDak_1024-768_new	20	1	22	<?xml version="1.0"?>\n<Clock xmlns:dt="urn:schemas-microsoft-com:datatypes"><Description dt:dt="string">E-Prime Primary Realtime Clock</Description><StartTime><Timestamp dt:dt="int">0</Timestamp><DateUtc dt:dt="string">2017-07-18T09:23:23Z</DateUtc></StartTime><FrequencyChanges><FrequencyChange><Frequency dt:dt="r8">3328124</Frequency><Timestamp dt:dt="r8">39296152649</Timestamp><Current dt:dt="…	75.025	2273837	2270337	2273837	2270323	1	left	642132029	07-18-2017	11:23:23	09:23:23	female	68971	52946	-1	52938	69483	68981	-1	68971	378883	376053	-1	376040	1	1	1	1				practUP	phasePRACTICE1	49	NF11	247676	247376	247676	247369	l	247369	245763	247369	245747	1606
GofDak_1024-768_new	20	1	22	<?xml version="1.0"?>\n<Clock xmlns:dt="urn:schemas-microsoft-com:datatypes"><Description dt:dt="string">E-Prime Primary Realtime Clock</Description><StartTime><Timestamp dt:dt="int">0</Timestamp><DateUtc dt:dt="string">2017-07-18T09:23:23Z</DateUtc></StartTime><FrequencyChanges><FrequencyChange><Frequency dt:dt="r8">3328124</Frequency><Timestamp dt:dt="r8">39296152649</Timestamp><Current dt:dt="…	75.025	2273837	2270337	2273837	2270323	1	left	642132029	07-18-2017	11:23:23	09:23:23	female	68971	52946	-1	52938	69483	68981	-1	68971	378883	376053	-1	376040	1	1	1	1				practUP	phasePRACTICE1	50	NF02	250701	250401	250701	250398	l	250398	248882	250398	248875	1516
GofDak_1024-768_new	20	1	22	<?xml version="1.0"?>\n<Clock xmlns:dt="urn:schemas-microsoft-com:datatypes"><Description dt:dt="string">E-Prime Primary Realtime Clock</Description><StartTime><Timestamp dt:dt="int">0</Timestamp><DateUtc dt:dt="string">2017-07-18T09:23:23Z</DateUtc></StartTime><FrequencyChanges><FrequencyChange><Frequency dt:dt="r8">3328124</Frequency><Timestamp dt:dt="r8">39296152649</Timestamp><Current dt:dt="…	75.025	2273837	2270337	2273837	2270323	1	left	642132029	07-18-2017	11:23:23	09:23:23	female	68971	52946	-1	52938	69483	68981	-1	68971	378883	376053	-1	376040	2	2	1	2				practINV	phasePRACTICE1	1	NF09	256353	256053	256353	256039	d	256039	254107	256039	254099	1932
GofDak_1024-768_new	20	1	22	<?xml version="1.0"?>\n<Clock xmlns:dt="urn:schemas-microsoft-com:datatypes"><Description dt:dt="string">E-Prime Primary Realtime Clock</Description><StartTime><Timestamp dt:dt="int">0</Timestamp><DateUtc dt:dt="string">2017-07-18T09:23:23Z</DateUtc></StartTime><FrequencyChanges><FrequencyChange><Frequency dt:dt="r8">3328124</Frequency><Timestamp dt:dt="r8">39296152649</Timestamp><Current dt:dt="…	75.025	2273837	2270337	2273837	2270323	1	left	642132029	07-18-2017	11:23:23	09:23:23	female	68971	52946	-1	52938	69483	68981	-1	68971	378883	376053	-1	376040	2	2	1	2				practINV	phasePRACTICE1	2	NM10	259725	259425	259725	259415	l	259415	257866	259415	257859	1549
GofDak_1024-768_new	20	1	22	<?xml version="1.0"?>\n<Clock xmlns:dt="urn:schemas-microsoft-com:datatypes"><Description dt:dt="string">E-Prime Primary Realtime Clock</Description><StartTime><Timestamp dt:dt="int">0</Timestamp><DateUtc dt:dt="string">2017-07-18T09:23:23Z</DateUtc></StartTime><FrequencyChanges><FrequencyChange><Frequency dt:dt="r8">3328124</Frequency><Timestamp dt:dt="r8">39296152649</Timestamp><Current dt:dt="…	75.025	2273837	2270337	2273837	2270323	1	left	642132029	07-18-2017	11:23:23	09:23:23	female	68971	52946	-1	52938	69483	68981	-1	68971	378883	376053	-1	376040	2	2	1	2				practINV	phasePRACTICE1	3	NM10	263111	262811	263111	262798	l	262798	261051	262798	261043	1747
GofDak_1024-768_new	20	1	22	<?xml version="1.0"?>\n<Clock xmlns:dt="urn:schemas-microsoft-com:datatypes"><Description dt:dt="string">E-Prime Primary Realtime Clock</Description><StartTime><Timestamp dt:dt="int">0</Timestamp><DateUtc dt:dt="string">2017-07-18T09:23:23Z</DateUtc></StartTime><FrequencyChanges><FrequencyChange><Frequency dt:dt="r8">3328124</Frequency><Timestamp dt:dt="r8">39296152649</Timestamp><Current dt:dt="…	75.025	2273837	2270337	2273837	2270323	1	left	642132029	07-18-2017	11:23:23	09:23:23	female	68971	52946	-1	52938	69483	68981	-1	68971	378883	376053	-1	376040	2	2	1	2				practINV	phasePRACTICE1	4	NF06	266589	266289	266589	266283	l	266283	264370	266283	264363	1913
GofDak_1024-768_new	20	1	22	<?xml version="1.0"?>\n<Clock xmlns:dt="urn:schemas-microsoft-com:datatypes"><Description dt:dt="string">E-Prime Primary Realtime Clock</Description><StartTime><Timestamp dt:dt="int">0</Timestamp><DateUtc dt:dt="string">2017-07-18T09:23:23Z</DateUtc></StartTime><FrequencyChanges><FrequencyChange><Frequency dt:dt="r8">3328124</Frequency><Timestamp dt:dt="r8">39296152649</Timestamp><Current dt:dt="…	75.025	2273837	2270337	2273837	2270323	1	left	642132029	07-18-2017	11:23:23	09:23:23	female	68971	52946	-1	52938	69483	68981	-1	68971	378883	376053	-1	376040	2	2	1	2				practINV	phasePRACTICE1	5	NF105	269682	269382	269682	269374	l	269374	267649	269374	267635	1725
GofDak_1024-768_new	20	1	22	<?xml version="1.0"?>\n<Clock xmlns:dt="urn:schemas-microsoft-com:datatypes"><Description dt:dt="string">E-Prime Primary Realtime Clock</Description><StartTime><Timestamp dt:dt="int">0</Timestamp><DateUtc dt:dt="string">2017-07-18T09:23:23Z</DateUtc></StartTime><FrequencyChanges><FrequencyChange><Frequency dt:dt="r8">3328124</Frequency><Timestamp dt:dt="r8">39296152649</Timestamp><Current dt:dt="…	75.025	2273837	2270337	2273837	2270323	1	left	642132029	07-18-2017	11:23:23	09:23:23	female	68971	52946	-1	52938	69483	68981	-1	68971	378883	376053	-1	376040	2	2	1	2				practINV	phasePRACTICE1	6	NF01	273321	273021	273321	273013	d	273013	271274	273013	271259	1739
GofDak_1024-768_new	20	1	22	<?xml version="1.0"?>\n<Clock xmlns:dt="urn:schemas-microsoft-com:datatypes"><Description dt:dt="string">E-Prime Primary Realtime Clock</Description><StartTime><Timestamp dt:dt="int">0</Timestamp><DateUtc dt:dt="string">2017-07-18T09:23:23Z</DateUtc></StartTime><FrequencyChanges><FrequencyChange><Frequency dt:dt="r8">3328124</Frequency><Timestamp dt:dt="r8">39296152649</Timestamp><Current dt:dt="…	75.025	2273837	2270337	2273837	2270323	1	left	642132029	07-18-2017	11:23:23	09:23:23	female	68971	52946	-1	52938	69483	68981	-1	68971	378883	376053	-1	376040	2	2	1	2				practINV	phasePRACTICE1	7	NF105	276333	276033	276333	276019	d	276019	274300	276019	274283	1719
GofDak_1024-768_new	20	1	22	<?xml version="1.0"?>\n<Clock xmlns:dt="urn:schemas-microsoft-com:datatypes"><Description dt:dt="string">E-Prime Primary Realtime Clock</Description><StartTime><Timestamp dt:dt="int">0</Timestamp><DateUtc dt:dt="string">2017-07-18T09:23:23Z</DateUtc></StartTime><FrequencyChanges><FrequencyChange><Frequency dt:dt="r8">3328124</Frequency><Timestamp dt:dt="r8">39296152649</Timestamp><Current dt:dt="…	75.025	2273837	2270337	2273837	2270323	1	left	642132029	07-18-2017	11:23:23	09:23:23	female	68971	52946	-1	52938	69483	68981	-1	68971	378883	376053	-1	376040	2	2	1	2				practINV	phasePRACTICE1	8	NF04	279292	278992	279292	278982	l	278982	277432	278982	277427	1550
GofDak_1024-768_new	20	1	22	<?xml version="1.0"?>\n<Clock xmlns:dt="urn:schemas-microsoft-com:datatypes"><Description dt:dt="string">E-Prime Primary Realtime Clock</Description><StartTime><Timestamp dt:dt="int">0</Timestamp><DateUtc dt:dt="string">2017-07-18T09:23:23Z</DateUtc></StartTime><FrequencyChanges><FrequencyChange><Frequency dt:dt="r8">3328124</Frequency><Timestamp dt:dt="r8">39296152649</Timestamp><Current dt:dt="…	75.025	2273837	2270337	2273837	2270323	1	left	642132029	07-18-2017	11:23:23	09:23:23	female	68971	52946	-1	52938	69483	68981	-1	68971	378883	376053	-1	376040	2	2	1	2				practINV	phasePRACTICE1	9	NM21	283531	283231	283531	283227	d	283227	281698	283227	281691	1529
GofDak_1024-768_new	20	1	22	<?xml version="1.0"?>\n<Clock xmlns:dt="urn:schemas-microsoft-com:datatypes"><Description dt:dt="string">E-Prime Primary Realtime Clock</Description><StartTime><Timestamp dt:dt="int">0</Timestamp><DateUtc dt:dt="string">2017-07-18T09:23:23Z</DateUtc></StartTime><FrequencyChanges><FrequencyChange><Frequency dt:dt="r8">3328124</Frequency><Timestamp dt:dt="r8">39296152649</Timestamp><Current dt:dt="…	75.025	2273837	2270337	2273837	2270323	1	left	642132029	07-18-2017	11:23:23	09:23:23	female	68971	52946	-1	52938	69483	68981	-1	68971	378883	376053	-1	376040	2	2	1	2				practINV	phasePRACTICE1	10	NM09	286729	286429	286729	286416	d	286416	284657	286416	284651	1759
GofDak_1024-768_new	20	1	22	<?xml version="1.0"?>\n<Clock xmlns:dt="urn:schemas-microsoft-com:datatypes"><Description dt:dt="string">E-Prime Primary Realtime Clock</Description><StartTime><Timestamp dt:dt="int">0</Timestamp><DateUtc dt:dt="string">2017-07-18T09:23:23Z</DateUtc></StartTime><FrequencyChanges><FrequencyChange><Frequency dt:dt="r8">3328124</Frequency><Timestamp dt:dt="r8">39296152649</Timestamp><Current dt:dt="…	75.025	2273837	2270337	2273837	2270323	1	left	642132029	07-18-2017	11:23:23	09:23:23	female	68971	52946	-1	52938	69483	68981	-1	68971	378883	376053	-1	376040	2	2	1	2				practINV	phasePRACTICE1	11	NM05	342231	341931	342231	341916	d	341916	340132	341916	340115	1784
GofDak_1024-768_new	20	1	22	<?xml version="1.0"?>\n<Clock xmlns:dt="urn:schemas-microsoft-com:datatypes"><Description dt:dt="string">E-Prime Primary Realtime Clock</Description><StartTime><Timestamp dt:dt="int">0</Timestamp><DateUtc dt:dt="string">2017-07-18T09:23:23Z</DateUtc></StartTime><FrequencyChanges><FrequencyChange><Frequency dt:dt="r8">3328124</Frequency><Timestamp dt:dt="r8">39296152649</Timestamp><Current dt:dt="…	75.025	2273837	2270337	2273837	2270323	1	left	642132029	07-18-2017	11:23:23	09:23:23	female	68971	52946	-1	52938	69483	68981	-1	68971	378883	376053	-1	376040	2	2	1	2				practINV	phasePRACTICE1	12	NM02	346910	346610	346910	346603	d	346603	344810	346603	344803	1793
GofDak_1024-768_new	20	1	22	<?xml version="1.0"?>\n<Clock xmlns:dt="urn:schemas-microsoft-com:datatypes"><Description dt:dt="string">E-Prime Primary Realtime Clock</Description><StartTime><Timestamp dt:dt="int">0</Timestamp><DateUtc dt:dt="string">2017-07-18T09:23:23Z</DateUtc></StartTime><FrequencyChanges><FrequencyChange><Frequency dt:dt="r8">3328124</Frequency><Timestamp dt:dt="r8">39296152649</Timestamp><Current dt:dt="…	75.025	2273837	2270337	2273837	2270323	1	left	642132029	07-18-2017	11:23:23	09:23:23	female	68971	52946	-1	52938	69483	68981	-1	68971	378883	376053	-1	376040	2	2	1	2				practINV	phasePRACTICE1	13	NM04	350495	350195	350495	350184	l	350184	348516	350184	348507	1668
GofDak_1024-768_new	20	1	22	<?xml version="1.0"?>\n<Clock xmlns:dt="urn:schemas-microsoft-com:datatypes"><Description dt:dt="string">E-Prime Primary Realtime Clock</Description><StartTime><Timestamp dt:dt="int">0</Timestamp><DateUtc dt:dt="string">2017-07-18T09:23:23Z</DateUtc></StartTime><FrequencyChanges><FrequencyChange><Frequency dt:dt="r8">3328124</Frequency><Timestamp dt:dt="r8">39296152649</Timestamp><Current dt:dt="…	75.025	2273837	2270337	2273837	2270323	1	left	642132029	07-18-2017	11:23:23	09:23:23	female	68971	52946	-1	52938	69483	68981	-1	68971	378883	376053	-1	376040	2	2	1	2				practINV	phasePRACTICE1	14	NM09	353521	353221	353521	353212	l	353212	351675	353212	351659	1537
GofDak_1024-768_new	20	1	22	<?xml version="1.0"?>\n<Clock xmlns:dt="urn:schemas-microsoft-com:datatypes"><Description dt:dt="string">E-Prime Primary Realtime Clock</Description><StartTime><Timestamp dt:dt="int">0</Timestamp><DateUtc dt:dt="string">2017-07-18T09:23:23Z</DateUtc></StartTime><FrequencyChanges><FrequencyChange><Frequency dt:dt="r8">3328124</Frequency><Timestamp dt:dt="r8">39296152649</Timestamp><Current dt:dt="…	75.025	2273837	2270337	2273837	2270323	1	left	642132029	07-18-2017	11:23:23	09:23:23	female	68971	52946	-1	52938	69483	68981	-1	68971	378883	376053	-1	376040	2	2	1	2				practINV	phasePRACTICE1	15	NF27	356573	356273	356573	356258	d	356258	354740	356258	354731	1518
GofDak_1024-768_new	20	1	22	<?xml version="1.0"?>\n<Clock xmlns:dt="urn:schemas-microsoft-com:datatypes"><Description dt:dt="string">E-Prime Primary Realtime Clock</Description><StartTime><Timestamp dt:dt="int">0</Timestamp><DateUtc dt:dt="string">2017-07-18T09:23:23Z</DateUtc></StartTime><FrequencyChanges><FrequencyChange><Frequency dt:dt="r8">3328124</Frequency><Timestamp dt:dt="r8">39296152649</Timestamp><Current dt:dt="…	75.025	2273837	2270337	2273837	2270323	1	left	642132029	07-18-2017	11:23:23	09:23:23	female	68971	52946	-1	52938	69483	68981	-1	68971	378883	376053	-1	376040	2	2	1	2				practINV	phasePRACTICE1	16	NF106	359772	359472	359772	359460	l	359460	357539	359460	357523	1921
GofDak_1024-768_new	20	1	22	<?xml version="1.0"?>\n<Clock xmlns:dt="urn:schemas-microsoft-com:datatypes"><Description dt:dt="string">E-Prime Primary Realtime Clock</Description><StartTime><Timestamp dt:dt="int">0</Timestamp><DateUtc dt:dt="string">2017-07-18T09:23:23Z</DateUtc></StartTime><FrequencyChanges><FrequencyChange><Frequency dt:dt="r8">3328124</Frequency><Timestamp dt:dt="r8">39296152649</Timestamp><Current dt:dt="…	75.025	2273837	2270337	2273837	2270323	1	left	642132029	07-18-2017	11:23:23	09:23:23	female	68971	52946	-1	52938	69483	68981	-1	68971	378883	376053	-1	376040	2	2	1	2				practINV	phasePRACTICE1	17	NF11	363011	362711	363011	362707	l	362707	360898	362707	360891	1809
GofDak_1024-768_new	20	1	22	<?xml version="1.0"?>\n<Clock xmlns:dt="urn:schemas-microsoft-com:datatypes"><Description dt:dt="string">E-Prime Primary Realtime Clock</Description><StartTime><Timestamp dt:dt="int">0</Timestamp><DateUtc dt:dt="string">2017-07-18T09:23:23Z</DateUtc></StartTime><FrequencyChanges><FrequencyChange><Frequency dt:dt="r8">3328124</Frequency><Timestamp dt:dt="r8">39296152649</Timestamp><Current dt:dt="…	75.025	2273837	2270337	2273837	2270323	1	left	642132029	07-18-2017	11:23:23	09:23:23	female	68971	52946	-1	52938	69483	68981	-1	68971	378883	376053	-1	376040	2	2	1	2				practINV	phasePRACTICE1	18	NM101	366263	365963	366263	365952	d	365952	364071	365952	364059	1881
GofDak_1024-768_new	20	1	22	<?xml version="1.0"?>\n<Clock xmlns:dt="urn:schemas-microsoft-com:datatypes"><Description dt:dt="string">E-Prime Primary Realtime Clock</Description><StartTime><Timestamp dt:dt="int">0</Timestamp><DateUtc dt:dt="string">2017-07-18T09:23:23Z</DateUtc></StartTime><FrequencyChanges><FrequencyChange><Frequency dt:dt="r8">3328124</Frequency><Timestamp dt:dt="r8">39296152649</Timestamp><Current dt:dt="…	75.025	2273837	2270337	2273837	2270323	1	left	642132029	07-18-2017	11:23:23	09:23:23	female	68971	52946	-1	52938	69483	68981	-1	68971	378883	376053	-1	376040	2	2	1	2				practINV	phasePRACTICE1	19	NF27	369516	369216	369516	369202	l	369202	367323	369202	367315	1879
GofDak_1024-768_new	20	1	22	<?xml version="1.0"?>\n<Clock xmlns:dt="urn:schemas-microsoft-com:datatypes"><Description dt:dt="string">E-Prime Primary Realtime Clock</Description><StartTime><Timestamp dt:dt="int">0</Timestamp><DateUtc dt:dt="string">2017-07-18T09:23:23Z</DateUtc></StartTime><FrequencyChanges><FrequencyChange><Frequency dt:dt="r8">3328124</Frequency><Timestamp dt:dt="r8">39296152649</Timestamp><Current dt:dt="…	75.025	2273837	2270337	2273837	2270323	1	left	642132029	07-18-2017	11:23:23	09:23:23	female	68971	52946	-1	52938	69483	68981	-1	68971	378883	376053	-1	376040	2	2	1	2				practINV	phasePRACTICE1	20	NF09	372861	372561	372861	372557	d	372557	370575	372557	370563	1982
GofDak_1024-768_new	20	1	22	<?xml version="1.0"?>\n<Clock xmlns:dt="urn:schemas-microsoft-com:datatypes"><Description dt:dt="string">E-Prime Primary Realtime Clock</Description><StartTime><Timestamp dt:dt="int">0</Timestamp><DateUtc dt:dt="string">2017-07-18T09:23:23Z</DateUtc></StartTime><FrequencyChanges><FrequencyChange><Frequency dt:dt="r8">3328124</Frequency><Timestamp dt:dt="r8">39296152649</Timestamp><Current dt:dt="…	75.025	2273837	2270337	2273837	2270323	1	left	642132029	07-18-2017	11:23:23	09:23:23	female	68971	52946	-1	52938	69483	68981	-1	68971	378883	376053	-1	376040	3				1	1	1	phaseUPFAce	phaseXPface	1	NM101	381925	381625	381925	381609	l	381609	379905	381609	379892	1704
GofDak_1024-768_new	20	1	22	<?xml version="1.0"?>\n<Clock xmlns:dt="urn:schemas-microsoft-com:datatypes"><Description dt:dt="string">E-Prime Primary Realtime Clock</Description><StartTime><Timestamp dt:dt="int">0</Timestamp><DateUtc dt:dt="string">2017-07-18T09:23:23Z</DateUtc></StartTime><FrequencyChanges><FrequencyChange><Frequency dt:dt="r8">3328124</Frequency><Timestamp dt:dt="r8">39296152649</Timestamp><Current dt:dt="…	75.025	2273837	2270337	2273837	2270323	1	left	642132029	07-18-2017	11:23:23	09:23:23	female	68971	52946	-1	52938	69483	68981	-1	68971	378883	376053	-1	376040	3				1	1	1	phaseUPFAce	phaseXPface	2	NF105	385364	385064	385364	385050	l	385050	383304	385050	383291	1746
GofDak_1024-768_new	20	1	22	<?xml version="1.0"?>\n<Clock xmlns:dt="urn:schemas-microsoft-com:datatypes"><Description dt:dt="string">E-Prime Primary Realtime Clock</Description><StartTime><Timestamp dt:dt="int">0</Timestamp><DateUtc dt:dt="string">2017-07-18T09:23:23Z</DateUtc></StartTime><FrequencyChanges><FrequencyChange><Frequency dt:dt="r8">3328124</Frequency><Timestamp dt:dt="r8">39296152649</Timestamp><Current dt:dt="…	75.025	2273837	2270337	2273837	2270323	1	left	642132029	07-18-2017	11:23:23	09:23:23	female	68971	52946	-1	52938	69483	68981	-1	68971	378883	376053	-1	376040	3				1	1	1	phaseUPFAce	phaseXPface	3	NF27	389136	388836	389136	388824	l	388824	386850	388824	386835	1974
GofDak_1024-768_new	20	1	22	<?xml version="1.0"?>\n<Clock xmlns:dt="urn:schemas-microsoft-com:datatypes"><Description dt:dt="string">E-Prime Primary Realtime Clock</Description><StartTime><Timestamp dt:dt="int">0</Timestamp><DateUtc dt:dt="string">2017-07-18T09:23:23Z</DateUtc></StartTime><FrequencyChanges><FrequencyChange><Frequency dt:dt="r8">3328124</Frequency><Timestamp dt:dt="r8">39296152649</Timestamp><Current dt:dt="…	75.025	2273837	2270337	2273837	2270323	1	left	642132029	07-18-2017	11:23:23	09:23:23	female	68971	52946	-1	52938	69483	68981	-1	68971	378883	376053	-1	376040	3				1	1	1	phaseUPFAce	phaseXPface	4	NM04	392175	391875	392175	391861	d	391861	390195	391861	390187	1666
GofDak_1024-768_new	20	1	22	<?xml version="1.0"?>\n<Clock xmlns:dt="urn:schemas-microsoft-com:datatypes"><Description dt:dt="string">E-Prime Primary Realtime Clock</Description><StartTime><Timestamp dt:dt="int">0</Timestamp><DateUtc dt:dt="string">2017-07-18T09:23:23Z</DateUtc></StartTime><FrequencyChanges><FrequencyChange><Frequency dt:dt="r8">3328124</Frequency><Timestamp dt:dt="r8">39296152649</Timestamp><Current dt:dt="…	75.025	2273837	2270337	2273837	2270323	1	left	642132029	07-18-2017	11:23:23	09:23:23	female	68971	52946	-1	52938	69483	68981	-1	68971	378883	376053	-1	376040	3				1	1	1	phaseUPFAce	phaseXPface	5	NF27	395827	395527	395827	395516	l	395516	393594	395516	393587	1922
GofDak_1024-768_new	20	1	22	<?xml version="1.0"?>\n<Clock xmlns:dt="urn:schemas-microsoft-com:datatypes"><Description dt:dt="string">E-Prime Primary Realtime Clock</Description><StartTime><Timestamp dt:dt="int">0</Timestamp><DateUtc dt:dt="string">2017-07-18T09:23:23Z</DateUtc></StartTime><FrequencyChanges><FrequencyChange><Frequency dt:dt="r8">3328124</Frequency><Timestamp dt:dt="r8">39296152649</Timestamp><Current dt:dt="…	75.025	2273837	2270337	2273837	2270323	1	left	642132029	07-18-2017	11:23:23	09:23:23	female	68971	52946	-1	52938	69483	68981	-1	68971	378883	376053	-1	376040	3				1	1	1	phaseUPFAce	phaseXPface	6	NM10	399106	398806	399106	398799	d	398799	397153	398799	397139	1646
GofDak_1024-768_new	20	1	22	<?xml version="1.0"?>\n<Clock xmlns:dt="urn:schemas-microsoft-com:datatypes"><Description dt:dt="string">E-Prime Primary Realtime Clock</Description><StartTime><Timestamp dt:dt="int">0</Timestamp><DateUtc dt:dt="string">2017-07-18T09:23:23Z</DateUtc></StartTime><FrequencyChanges><FrequencyChange><Frequency dt:dt="r8">3328124</Frequency><Timestamp dt:dt="r8">39296152649</Timestamp><Current dt:dt="…	75.025	2273837	2270337	2273837	2270323	1	left	642132029	07-18-2017	11:23:23	09:23:23	female	68971	52946	-1	52938	69483	68981	-1	68971	378883	376053	-1	376040	3				1	1	1	phaseUPFAce	phaseXPface	7	NF11	402158	401858	402158	401847	d	401847	400192	401847	400187	1655
GofDak_1024-768_new	20	1	22	<?xml version="1.0"?>\n<Clock xmlns:dt="urn:schemas-microsoft-com:datatypes"><Description dt:dt="string">E-Prime Primary Realtime Clock</Description><StartTime><Timestamp dt:dt="int">0</Timestamp><DateUtc dt:dt="string">2017-07-18T09:23:23Z</DateUtc></StartTime><FrequencyChanges><FrequencyChange><Frequency dt:dt="r8">3328124</Frequency><Timestamp dt:dt="r8">39296152649</Timestamp><Current dt:dt="…	75.025	2273837	2270337	2273837	2270323	1	left	642132029	07-18-2017	11:23:23	09:23:23	female	68971	52946	-1	52938	69483	68981	-1	68971	378883	376053	-1	376040	3				1	1	1	phaseUPFAce	phaseXPface	8	NF11	405251	404951	405251	404937	d	404937	403311	404937	403299	1626
GofDak_1024-768_new	20	1	22	<?xml version="1.0"?>\n<Clock xmlns:dt="urn:schemas-microsoft-com:datatypes"><Description dt:dt="string">E-Prime Primary Realtime Clock</Description><StartTime><Timestamp dt:dt="int">0</Timestamp><DateUtc dt:dt="string">2017-07-18T09:23:23Z</DateUtc></StartTime><FrequencyChanges><FrequencyChange><Frequency dt:dt="r8">3328124</Frequency><Timestamp dt:dt="r8">39296152649</Timestamp><Current dt:dt="…	75.025	2273837	2270337	2273837	2270323	1	left	642132029	07-18-2017	11:23:23	09:23:23	female	68971	52946	-1	52938	69483	68981	-1	68971	378883	376053	-1	376040	3				1	1	1	phaseUPFAce	phaseXPface	9	NF109	408903	408603	408903	408590	d	408590	406763	408590	406755	1827
GofDak_1024-768_new	20	1	22	<?xml version="1.0"?>\n<Clock xmlns:dt="urn:schemas-microsoft-com:datatypes"><Description dt:dt="string">E-Prime Primary Realtime Clock</Description><StartTime><Timestamp dt:dt="int">0</Timestamp><DateUtc dt:dt="string">2017-07-18T09:23:23Z</DateUtc></StartTime><FrequencyChanges><FrequencyChange><Frequency dt:dt="r8">3328124</Frequency><Timestamp dt:dt="r8">39296152649</Timestamp><Current dt:dt="…	75.025	2273837	2270337	2273837	2270323	1	left	642132029	07-18-2017	11:23:23	09:23:23	female	68971	52946	-1	52938	69483	68981	-1	68971	378883	376053	-1	376040	3				1	1	1	phaseUPFAce	phaseXPface	10	NF02	412302	412002	412302	411987	d	411987	410122	411987	410107	1865
GofDak_1024-768_new	20	1	22	<?xml version="1.0"?>\n<Clock xmlns:dt="urn:schemas-microsoft-com:datatypes"><Description dt:dt="string">E-Prime Primary Realtime Clock</Description><StartTime><Timestamp dt:dt="int">0</Timestamp><DateUtc dt:dt="string">2017-07-18T09:23:23Z</DateUtc></StartTime><FrequencyChanges><FrequencyChange><Frequency dt:dt="r8">3328124</Frequency><Timestamp dt:dt="r8">39296152649</Timestamp><Current dt:dt="…	75.025	2273837	2270337	2273837	2270323	1	left	642132029	07-18-2017	11:23:23	09:23:23	female	68971	52946	-1	52938	69483	68981	-1	68971	378883	376053	-1	376040	3				1	1	1	phaseUPFAce	phaseXPface	11	NF09	415980	415680	415980	415677	l	415677	413868	415677	413851	1809
GofDak_1024-768_new	20	1	22	<?xml version="1.0"?>\n<Clock xmlns:dt="urn:schemas-microsoft-com:datatypes"><Description dt:dt="string">E-Prime Primary Realtime Clock</Description><StartTime><Timestamp dt:dt="int">0</Timestamp><DateUtc dt:dt="string">2017-07-18T09:23:23Z</DateUtc></StartTime><FrequencyChanges><FrequencyChange><Frequency dt:dt="r8">3328124</Frequency><Timestamp dt:dt="r8">39296152649</Timestamp><Current dt:dt="…	75.025	2273837	2270337	2273837	2270323	1	left	642132029	07-18-2017	11:23:23	09:23:23	female	68971	52946	-1	52938	69483	68981	-1	68971	378883	376053	-1	376040	3				1	1	1	phaseUPFAce	phaseXPface	12	NM13	419632	419332	419632	419324	l	419324	417400	419324	417395	1924
GofDak_1024-768_new	20	1	22	<?xml version="1.0"?>\n<Clock xmlns:dt="urn:schemas-microsoft-com:datatypes"><Description dt:dt="string">E-Prime Primary Realtime Clock</Description><StartTime><Timestamp dt:dt="int">0</Timestamp><DateUtc dt:dt="string">2017-07-18T09:23:23Z</DateUtc></StartTime><FrequencyChanges><FrequencyChange><Frequency dt:dt="r8">3328124</Frequency><Timestamp dt:dt="r8">39296152649</Timestamp><Current dt:dt="…	75.025	2273837	2270337	2273837	2270323	1	left	642132029	07-18-2017	11:23:23	09:23:23	female	68971	52946	-1	52938	69483	68981	-1	68971	378883	376053	-1	376040	3				1	1	1	phaseUPFAce	phaseXPface	13	NF09	423378	423078	423378	423063	d	423063	421132	423063	421115	1931
GofDak_1024-768_new	20	1	22	<?xml version="1.0"?>\n<Clock xmlns:dt="urn:schemas-microsoft-com:datatypes"><Description dt:dt="string">E-Prime Primary Realtime Clock</Description><StartTime><Timestamp dt:dt="int">0</Timestamp><DateUtc dt:dt="string">2017-07-18T09:23:23Z</DateUtc></StartTime><FrequencyChanges><FrequencyChange><Frequency dt:dt="r8">3328124</Frequency><Timestamp dt:dt="r8">39296152649</Timestamp><Current dt:dt="…	75.025	2273837	2270337	2273837	2270323	1	left	642132029	07-18-2017	11:23:23	09:23:23	female	68971	52946	-1	52938	69483	68981	-1	68971	378883	376053	-1	376040	3				1	1	1	phaseUPFAce	phaseXPface	14	NF109	426843	426543	426843	426537	l	426537	424851	426537	424835	1686
GofDak_1024-768_new	20	1	22	<?xml version="1.0"?>\n<Clock xmlns:dt="urn:schemas-microsoft-com:datatypes"><Description dt:dt="string">E-Prime Primary Realtime Clock</Description><StartTime><Timestamp dt:dt="int">0</Timestamp><DateUtc dt:dt="string">2017-07-18T09:23:23Z</DateUtc></StartTime><FrequencyChanges><FrequencyChange><Frequency dt:dt="r8">3328124</Frequency><Timestamp dt:dt="r8">39296152649</Timestamp><Current dt:dt="…	75.025	2273837	2270337	2273837	2270323	1	left	642132029	07-18-2017	11:23:23	09:23:23	female	68971	52946	-1	52938	69483	68981	-1	68971	378883	376053	-1	376040	3				1	1	1	phaseUPFAce	phaseXPface	15	NM13	430122	429822	430122	429812	d	429812	427956	429812	427947	1856
GofDak_1024-768_new	20	1	22	<?xml version="1.0"?>\n<Clock xmlns:dt="urn:schemas-microsoft-com:datatypes"><Description dt:dt="string">E-Prime Primary Realtime Clock</Description><StartTime><Timestamp dt:dt="int">0</Timestamp><DateUtc dt:dt="string">2017-07-18T09:23:23Z</DateUtc></StartTime><FrequencyChanges><FrequencyChange><Frequency dt:dt="r8">3328124</Frequency><Timestamp dt:dt="r8">39296152649</Timestamp><Current dt:dt="…	75.025	2273837	2270337	2273837	2270323	1	left	642132029	07-18-2017	11:23:23	09:23:23	female	68971	52946	-1	52938	69483	68981	-1	68971	378883	376053	-1	376040	3				1	1	1	phaseUPFAce	phaseXPface	16	NM08	433601	433301	433601	433287	l	433287	431648	433287	431635	1639
GofDak_1024-768_new	20	1	22	<?xml version="1.0"?>\n<Clock xmlns:dt="urn:schemas-microsoft-com:datatypes"><Description dt:dt="string">E-Prime Primary Realtime Clock</Description><StartTime><Timestamp dt:dt="int">0</Timestamp><DateUtc dt:dt="string">2017-07-18T09:23:23Z</DateUtc></StartTime><FrequencyChanges><FrequencyChange><Frequency dt:dt="r8">3328124</Frequency><Timestamp dt:dt="r8">39296152649</Timestamp><Current dt:dt="…	75.025	2273837	2270337	2273837	2270323	1	left	642132029	07-18-2017	11:23:23	09:23:23	female	68971	52946	-1	52938	69483	68981	-1	68971	378883	376053	-1	376040	3				1	1	1	phaseUPFAce	phaseXPface	17	NM04	437507	437207	437507	437204	d	437204	435594	437204	435579	1610
GofDak_1024-768_new	20	1	22	<?xml version="1.0"?>\n<Clock xmlns:dt="urn:schemas-microsoft-com:datatypes"><Description dt:dt="string">E-Prime Primary Realtime Clock</Description><StartTime><Timestamp dt:dt="int">0</Timestamp><DateUtc dt:dt="string">2017-07-18T09:23:23Z</DateUtc></StartTime><FrequencyChanges><FrequencyChange><Frequency dt:dt="r8">3328124</Frequency><Timestamp dt:dt="r8">39296152649</Timestamp><Current dt:dt="…	75.025	2273837	2270337	2273837	2270323	1	left	642132029	07-18-2017	11:23:23	09:23:23	female	68971	52946	-1	52938	69483	68981	-1	68971	378883	376053	-1	376040	3				1	1	1	phaseUPFAce	phaseXPface	18	NM101	442252	441952	442252	441939	d	441939	440139	441939	440123	1800
GofDak_1024-768_new	20	1	22	<?xml version="1.0"?>\n<Clock xmlns:dt="urn:schemas-microsoft-com:datatypes"><Description dt:dt="string">E-Prime Primary Realtime Clock</Description><StartTime><Timestamp dt:dt="int">0</Timestamp><DateUtc dt:dt="string">2017-07-18T09:23:23Z</DateUtc></StartTime><FrequencyChanges><FrequencyChange><Frequency dt:dt="r8">3328124</Frequency><Timestamp dt:dt="r8">39296152649</Timestamp><Current dt:dt="…	75.025	2273837	2270337	2273837	2270323	1	left	642132029	07-18-2017	11:23:23	09:23:23	female	68971	52946	-1	52938	69483	68981	-1	68971	378883	376053	-1	376040	3				1	1	1	phaseUPFAce	phaseXPface	19	NM03	445890	445590	445890	445580	d	445580	443604	445580	443595	1976
GofDak_1024-768_new	20	1	22	<?xml version="1.0"?>\n<Clock xmlns:dt="urn:schemas-microsoft-com:datatypes"><Description dt:dt="string">E-Prime Primary Realtime Clock</Description><StartTime><Timestamp dt:dt="int">0</Timestamp><DateUtc dt:dt="string">2017-07-18T09:23:23Z</DateUtc></StartTime><FrequencyChanges><FrequencyChange><Frequency dt:dt="r8">3328124</Frequency><Timestamp dt:dt="r8">39296152649</Timestamp><Current dt:dt="…	75.025	2273837	2270337	2273837	2270323	1	left	642132029	07-18-2017	11:23:23	09:23:23	female	68971	52946	-1	52938	69483	68981	-1	68971	378883	376053	-1	376040	3				1	1	1	phaseUPFAce	phaseXPface	20	NM101	449289	448989	449289	448980	d	448980	447337	448980	447323	1643
GofDak_1024-768_new	20	1	22	<?xml version="1.0"?>\n<Clock xmlns:dt="urn:schemas-microsoft-com:datatypes"><Description dt:dt="string">E-Prime Primary Realtime Clock</Description><StartTime><Timestamp dt:dt="int">0</Timestamp><DateUtc dt:dt="string">2017-07-18T09:23:23Z</DateUtc></StartTime><FrequencyChanges><FrequencyChange><Frequency dt:dt="r8">3328124</Frequency><Timestamp dt:dt="r8">39296152649</Timestamp><Current dt:dt="…	75.025	2273837	2270337	2273837	2270323	1	left	642132029	07-18-2017	11:23:23	09:23:23	female	68971	52946	-1	52938	69483	68981	-1	68971	378883	376053	-1	376040	4				2	1	2	phaseINVFAce	phaseXPface	1	NF27	452368	452068	452368	452064	l	452064	450496	452064	450491	1568
GofDak_1024-768_new	20	1	22	<?xml version="1.0"?>\n<Clock xmlns:dt="urn:schemas-microsoft-com:datatypes"><Description dt:dt="string">E-Prime Primary Realtime Clock</Description><StartTime><Timestamp dt:dt="int">0</Timestamp><DateUtc dt:dt="string">2017-07-18T09:23:23Z</DateUtc></StartTime><FrequencyChanges><FrequencyChange><Frequency dt:dt="r8">3328124</Frequency><Timestamp dt:dt="r8">39296152649</Timestamp><Current dt:dt="…	75.025	2273837	2270337	2273837	2270323	1	left	642132029	07-18-2017	11:23:23	09:23:23	female	68971	52946	-1	52938	69483	68981	-1	68971	378883	376053	-1	376040	4				2	1	2	phaseINVFAce	phaseXPface	2	NM10	455940	455640	455940	455628	d	455628	454068	455628	454051	1560
GofDak_1024-768_new	20	1	22	<?xml version="1.0"?>\n<Clock xmlns:dt="urn:schemas-microsoft-com:datatypes"><Description dt:dt="string">E-Prime Primary Realtime Clock</Description><StartTime><Timestamp dt:dt="int">0</Timestamp><DateUtc dt:dt="string">2017-07-18T09:23:23Z</DateUtc></StartTime><FrequencyChanges><FrequencyChange><Frequency dt:dt="r8">3328124</Frequency><Timestamp dt:dt="r8">39296152649</Timestamp><Current dt:dt="…	75.025	2273837	2270337	2273837	2270323	1	left	642132029	07-18-2017	11:23:23	09:23:23	female	68971	52946	-1	52938	69483	68981	-1	68971	378883	376053	-1	376040	4				2	1	2	phaseINVFAce	phaseXPface	3	NF106	459459	459159	459459	459153	d	459153	457440	459153	457427	1713
GofDak_1024-768_new	20	1	22	<?xml version="1.0"?>\n<Clock xmlns:dt="urn:schemas-microsoft-com:datatypes"><Description dt:dt="string">E-Prime Primary Realtime Clock</Description><StartTime><Timestamp dt:dt="int">0</Timestamp><DateUtc dt:dt="string">2017-07-18T09:23:23Z</DateUtc></StartTime><FrequencyChanges><FrequencyChange><Frequency dt:dt="r8">3328124</Frequency><Timestamp dt:dt="r8">39296152649</Timestamp><Current dt:dt="…	75.025	2273837	2270337	2273837	2270323	1	left	642132029	07-18-2017	11:23:23	09:23:23	female	68971	52946	-1	52938	69483	68981	-1	68971	378883	376053	-1	376040	4				2	1	2	phaseINVFAce	phaseXPface	4	NM04	463618	463318	463618	463307	d	463307	461385	463307	461379	1922
GofDak_1024-768_new	20	1	22	<?xml version="1.0"?>\n<Clock xmlns:dt="urn:schemas-microsoft-com:datatypes"><Description dt:dt="string">E-Prime Primary Realtime Clock</Description><StartTime><Timestamp dt:dt="int">0</Timestamp><DateUtc dt:dt="string">2017-07-18T09:23:23Z</DateUtc></StartTime><FrequencyChanges><FrequencyChange><Frequency dt:dt="r8">3328124</Frequency><Timestamp dt:dt="r8">39296152649</Timestamp><Current dt:dt="…	75.025	2273837	2270337	2273837	2270323	1	left	642132029	07-18-2017	11:23:23	09:23:23	female	68971	52946	-1	52938	69483	68981	-1	68971	378883	376053	-1	376040	4				2	1	2	phaseINVFAce	phaseXPface	5	NM21	467030	466730	467030	466721	l	466721	465144	466721	465139	1577
GofDak_1024-768_new	20	1	22	<?xml version="1.0"?>\n<Clock xmlns:dt="urn:schemas-microsoft-com:datatypes"><Description dt:dt="string">E-Prime Primary Realtime Clock</Description><StartTime><Timestamp dt:dt="int">0</Timestamp><DateUtc dt:dt="string">2017-07-18T09:23:23Z</DateUtc></StartTime><FrequencyChanges><FrequencyChange><Frequency dt:dt="r8">3328124</Frequency><Timestamp dt:dt="r8">39296152649</Timestamp><Current dt:dt="…	75.025	2273837	2270337	2273837	2270323	1	left	642132029	07-18-2017	11:23:23	09:23:23	female	68971	52946	-1	52938	69483	68981	-1	68971	378883	376053	-1	376040	4				2	1	2	phaseINVFAce	phaseXPface	6	NM101	470389	470089	470389	470077	l	470077	468263	470077	468251	1814
GofDak_1024-768_new	20	1	22	<?xml version="1.0"?>\n<Clock xmlns:dt="urn:schemas-microsoft-com:datatypes"><Description dt:dt="string">E-Prime Primary Realtime Clock</Description><StartTime><Timestamp dt:dt="int">0</Timestamp><DateUtc dt:dt="string">2017-07-18T09:23:23Z</DateUtc></StartTime><FrequencyChanges><FrequencyChange><Frequency dt:dt="r8">3328124</Frequency><Timestamp dt:dt="r8">39296152649</Timestamp><Current dt:dt="…	75.025	2273837	2270337	2273837	2270323	1	left	642132029	07-18-2017	11:23:23	09:23:23	female	68971	52946	-1	52938	69483	68981	-1	68971	378883	376053	-1	376040	4				2	1	2	phaseINVFAce	phaseXPface	7	NF01	473775	473475	473775	473467	d	473467	471635	473467	471627	1832
GofDak_1024-768_new	20	1	22	<?xml version="1.0"?>\n<Clock xmlns:dt="urn:schemas-microsoft-com:datatypes"><Description dt:dt="string">E-Prime Primary Realtime Clock</Description><StartTime><Timestamp dt:dt="int">0</Timestamp><DateUtc dt:dt="string">2017-07-18T09:23:23Z</DateUtc></StartTime><FrequencyChanges><FrequencyChange><Frequency dt:dt="r8">3328124</Frequency><Timestamp dt:dt="r8">39296152649</Timestamp><Current dt:dt="…	75.025	2273837	2270337	2273837	2270323	1	left	642132029	07-18-2017	11:23:23	09:23:23	female	68971	52946	-1	52938	69483	68981	-1	68971	378883	376053	-1	376040	4				2	1	2	phaseINVFAce	phaseXPface	8	NM02	477174	476874	477174	476866	l	476866	475127	476866	475115	1739
GofDak_1024-768_new	20	1	22	<?xml version="1.0"?>\n<Clock xmlns:dt="urn:schemas-microsoft-com:datatypes"><Description dt:dt="string">E-Prime Primary Realtime Clock</Description><StartTime><Timestamp dt:dt="int">0</Timestamp><DateUtc dt:dt="string">2017-07-18T09:23:23Z</DateUtc></StartTime><FrequencyChanges><FrequencyChange><Frequency dt:dt="r8">3328124</Frequency><Timestamp dt:dt="r8">39296152649</Timestamp><Current dt:dt="…	75.025	2273837	2270337	2273837	2270323	1	left	642132029	07-18-2017	11:23:23	09:23:23	female	68971	52946	-1	52938	69483	68981	-1	68971	378883	376053	-1	376040	4				2	1	2	phaseINVFAce	phaseXPface	9	NM04	480986	480686	480986	480672	l	480672	478780	480672	478763	1892
GofDak_1024-768_new	20	1	22	<?xml version="1.0"?>\n<Clock xmlns:dt="urn:schemas-microsoft-com:datatypes"><Description dt:dt="string">E-Prime Primary Realtime Clock</Description><StartTime><Timestamp dt:dt="int">0</Timestamp><DateUtc dt:dt="string">2017-07-18T09:23:23Z</DateUtc></StartTime><FrequencyChanges><FrequencyChange><Frequency dt:dt="r8">3328124</Frequency><Timestamp dt:dt="r8">39296152649</Timestamp><Current dt:dt="…	75.025	2273837	2270337	2273837	2270323	1	left	642132029	07-18-2017	11:23:23	09:23:23	female	68971	52946	-1	52938	69483	68981	-1	68971	378883	376053	-1	376040	4				2	1	2	phaseINVFAce	phaseXPface	10	NF04	485704	485404	485704	485400	l	485400	483538	485400	483531	1862
GofDak_1024-768_new	20	1	22	<?xml version="1.0"?>\n<Clock xmlns:dt="urn:schemas-microsoft-com:datatypes"><Description dt:dt="string">E-Prime Primary Realtime Clock</Description><StartTime><Timestamp dt:dt="int">0</Timestamp><DateUtc dt:dt="string">2017-07-18T09:23:23Z</DateUtc></StartTime><FrequencyChanges><FrequencyChange><Frequency dt:dt="r8">3328124</Frequency><Timestamp dt:dt="r8">39296152649</Timestamp><Current dt:dt="…	75.025	2273837	2270337	2273837	2270323	1	left	642132029	07-18-2017	11:23:23	09:23:23	female	68971	52946	-1	52938	69483	68981	-1	68971	378883	376053	-1	376040	4				2	1	2	phaseINVFAce	phaseXPface	11	NM04	489023	488723	489023	488709	d	488709	486804	488709	486795	1905
GofDak_1024-768_new	20	1	22	<?xml version="1.0"?>\n<Clock xmlns:dt="urn:schemas-microsoft-com:datatypes"><Description dt:dt="string">E-Prime Primary Realtime Clock</Description><StartTime><Timestamp dt:dt="int">0</Timestamp><DateUtc dt:dt="string">2017-07-18T09:23:23Z</DateUtc></StartTime><FrequencyChanges><FrequencyChange><Frequency dt:dt="r8">3328124</Frequency><Timestamp dt:dt="r8">39296152649</Timestamp><Current dt:dt="…	75.025	2273837	2270337	2273837	2270323	1	left	642132029	07-18-2017	11:23:23	09:23:23	female	68971	52946	-1	52938	69483	68981	-1	68971	378883	376053	-1	376040	4				2	1	2	phaseINVFAce	phaseXPface	12	NM05	494448	494148	494448	494142	d	494142	492562	494142	492549	1580
GofDak_1024-768_new	20	1	22	<?xml version="1.0"?>\n<Clock xmlns:dt="urn:schemas-microsoft-com:datatypes"><Description dt:dt="string">E-Prime Primary Realtime Clock</Description><StartTime><Timestamp dt:dt="int">0</Timestamp><DateUtc dt:dt="string">2017-07-18T09:23:23Z</DateUtc></StartTime><FrequencyChanges><FrequencyChange><Frequency dt:dt="r8">3328124</Frequency><Timestamp dt:dt="r8">39296152649</Timestamp><Current dt:dt="…	75.025	2273837	2270337	2273837	2270323	1	left	642132029	07-18-2017	11:23:23	09:23:23	female	68971	52946	-1	52938	69483	68981	-1	68971	378883	376053	-1	376040	4				2	1	2	phaseINVFAce	phaseXPface	13	NF04	497767	497467	497767	497457	d	497457	495601	497457	495595	1856
GofDak_1024-768_new	20	1	22	<?xml version="1.0"?>\n<Clock xmlns:dt="urn:schemas-microsoft-com:datatypes"><Description dt:dt="string">E-Prime Primary Realtime Clock</Description><StartTime><Timestamp dt:dt="int">0</Timestamp><DateUtc dt:dt="string">2017-07-18T09:23:23Z</DateUtc></StartTime><FrequencyChanges><FrequencyChange><Frequency dt:dt="r8">3328124</Frequency><Timestamp dt:dt="r8">39296152649</Timestamp><Current dt:dt="…	75.025	2273837	2270337	2273837	2270323	1	left	642132029	07-18-2017	11:23:23	09:23:23	female	68971	52946	-1	52938	69483	68981	-1	68971	378883	376053	-1	376040	4				2	1	2	phaseINVFAce	phaseXPface	14	NF106	501326	501026	501326	501012	l	501012	499346	501012	499339	1666
GofDak_1024-768_new	20	1	22	<?xml version="1.0"?>\n<Clock xmlns:dt="urn:schemas-microsoft-com:datatypes"><Description dt:dt="string">E-Prime Primary Realtime Clock</Description><StartTime><Timestamp dt:dt="int">0</Timestamp><DateUtc dt:dt="string">2017-07-18T09:23:23Z</DateUtc></StartTime><FrequencyChanges><FrequencyChange><Frequency dt:dt="r8">3328124</Frequency><Timestamp dt:dt="r8">39296152649</Timestamp><Current dt:dt="…	75.025	2273837	2270337	2273837	2270323	1	left	642132029	07-18-2017	11:23:23	09:23:23	female	68971	52946	-1	52938	69483	68981	-1	68971	378883	376053	-1	376040	4				2	1	2	phaseINVFAce	phaseXPface	15	NF04	505764	505464	505764	505451	l	505451	503745	505451	503739	1706
GofDak_1024-768_new	20	1	22	<?xml version="1.0"?>\n<Clock xmlns:dt="urn:schemas-microsoft-com:datatypes"><Description dt:dt="string">E-Prime Primary Realtime Clock</Description><StartTime><Timestamp dt:dt="int">0</Timestamp><DateUtc dt:dt="string">2017-07-18T09:23:23Z</DateUtc></StartTime><FrequencyChanges><FrequencyChange><Frequency dt:dt="r8">3328124</Frequency><Timestamp dt:dt="r8">39296152649</Timestamp><Current dt:dt="…	75.025	2273837	2270337	2273837	2270323	1	left	642132029	07-18-2017	11:23:23	09:23:23	female	68971	52946	-1	52938	69483	68981	-1	68971	378883	376053	-1	376040	4				2	1	2	phaseINVFAce	phaseXPface	16	NF09	509363	509063	509363	509055	l	509055	507290	509055	507275	1765
GofDak_1024-768_new	20	1	22	<?xml version="1.0"?>\n<Clock xmlns:dt="urn:schemas-microsoft-com:datatypes"><Description dt:dt="string">E-Prime Primary Realtime Clock</Description><StartTime><Timestamp dt:dt="int">0</Timestamp><DateUtc dt:dt="string">2017-07-18T09:23:23Z</DateUtc></StartTime><FrequencyChanges><FrequencyChange><Frequency dt:dt="r8">3328124</Frequency><Timestamp dt:dt="r8">39296152649</Timestamp><Current dt:dt="…	75.025	2273837	2270337	2273837	2270323	1	left	642132029	07-18-2017	11:23:23	09:23:23	female	68971	52946	-1	52938	69483	68981	-1	68971	378883	376053	-1	376040	4				2	1	2	phaseINVFAce	phaseXPface	17	NF27	512602	512302	512602	512287	d	512287	510756	512287	510739	1531
GofDak_1024-768_new	20	1	22	<?xml version="1.0"?>\n<Clock xmlns:dt="urn:schemas-microsoft-com:datatypes"><Description dt:dt="string">E-Prime Primary Realtime Clock</Description><StartTime><Timestamp dt:dt="int">0</Timestamp><DateUtc dt:dt="string">2017-07-18T09:23:23Z</DateUtc></StartTime><FrequencyChanges><FrequencyChange><Frequency dt:dt="r8">3328124</Frequency><Timestamp dt:dt="r8">39296152649</Timestamp><Current dt:dt="…	75.025	2273837	2270337	2273837	2270323	1	left	642132029	07-18-2017	11:23:23	09:23:23	female	68971	52946	-1	52938	69483	68981	-1	68971	378883	376053	-1	376040	4				2	1	2	phaseINVFAce	phaseXPface	18	NM10	516294	515994	516294	515981	l	515981	514128	515981	514115	1853
GofDak_1024-768_new	20	1	22	<?xml version="1.0"?>\n<Clock xmlns:dt="urn:schemas-microsoft-com:datatypes"><Description dt:dt="string">E-Prime Primary Realtime Clock</Description><StartTime><Timestamp dt:dt="int">0</Timestamp><DateUtc dt:dt="string">2017-07-18T09:23:23Z</DateUtc></StartTime><FrequencyChanges><FrequencyChange><Frequency dt:dt="r8">3328124</Frequency><Timestamp dt:dt="r8">39296152649</Timestamp><Current dt:dt="…	75.025	2273837	2270337	2273837	2270323	1	left	642132029	07-18-2017	11:23:23	09:23:23	female	68971	52946	-1	52938	69483	68981	-1	68971	378883	376053	-1	376040	4				2	1	2	phaseINVFAce	phaseXPface	19	NF01	519546	519246	519546	519239	d	519239	517513	519239	517499	1726
GofDak_1024-768_new	20	1	22	<?xml version="1.0"?>\n<Clock xmlns:dt="urn:schemas-microsoft-com:datatypes"><Description dt:dt="string">E-Prime Primary Realtime Clock</Description><StartTime><Timestamp dt:dt="int">0</Timestamp><DateUtc dt:dt="string">2017-07-18T09:23:23Z</DateUtc></StartTime><FrequencyChanges><FrequencyChange><Frequency dt:dt="r8">3328124</Frequency><Timestamp dt:dt="r8">39296152649</Timestamp><Current dt:dt="…	75.025	2273837	2270337	2273837	2270323	1	left	642132029	07-18-2017	11:23:23	09:23:23	female	68971	52946	-1	52938	69483	68981	-1	68971	378883	376053	-1	376040	4				2	1	2	phaseINVFAce	phaseXPface	20	NM13	523812	523512	523812	523496	d	523496	521992	523496	521979	1504
GofDak_1024-768_new	20	1	22	<?xml version="1.0"?>\n<Clock xmlns:dt="urn:schemas-microsoft-com:datatypes"><Description dt:dt="string">E-Prime Primary Realtime Clock</Description><StartTime><Timestamp dt:dt="int">0</Timestamp><DateUtc dt:dt="string">2017-07-18T09:23:23Z</DateUtc></StartTime><FrequencyChanges><FrequencyChange><Frequency dt:dt="r8">3328124</Frequency><Timestamp dt:dt="r8">39296152649</Timestamp><Current dt:dt="…	75.025	2273837	2270337	2273837	2270323	1	left	642132029	07-18-2017	11:23:23	09:23:23	female	68971	52946	-1	52938	69483	68981	-1	68971	378883	376053	-1	376040	5				2	2	3	phaseINVFAce	phaseXPface	1	NM02	527104	526804	527104	526793	l	526793	525004	526793	524995	1789
GofDak_1024-768_new	20	1	22	<?xml version="1.0"?>\n<Clock xmlns:dt="urn:schemas-microsoft-com:datatypes"><Description dt:dt="string">E-Prime Primary Realtime Clock</Description><StartTime><Timestamp dt:dt="int">0</Timestamp><DateUtc dt:dt="string">2017-07-18T09:23:23Z</DateUtc></StartTime><FrequencyChanges><FrequencyChange><Frequency dt:dt="r8">3328124</Frequency><Timestamp dt:dt="r8">39296152649</Timestamp><Current dt:dt="…	75.025	2273837	2270337	2273837	2270323	1	left	642132029	07-18-2017	11:23:23	09:23:23	female	68971	52946	-1	52938	69483	68981	-1	68971	378883	376053	-1	376040	5				2	2	3	phaseINVFAce	phaseXPface	2	NM10	530783	530483	530783	530470	d	530470	528483	530470	528475	1987
GofDak_1024-768_new	20	1	22	<?xml version="1.0"?>\n<Clock xmlns:dt="urn:schemas-microsoft-com:datatypes"><Description dt:dt="string">E-Prime Primary Realtime Clock</Description><StartTime><Timestamp dt:dt="int">0</Timestamp><DateUtc dt:dt="string">2017-07-18T09:23:23Z</DateUtc></StartTime><FrequencyChanges><FrequencyChange><Frequency dt:dt="r8">3328124</Frequency><Timestamp dt:dt="r8">39296152649</Timestamp><Current dt:dt="…	75.025	2273837	2270337	2273837	2270323	1	left	642132029	07-18-2017	11:23:23	09:23:23	female	68971	52946	-1	52938	69483	68981	-1	68971	378883	376053	-1	376040	5				2	2	3	phaseINVFAce	phaseXPface	3	NF11	534408	534108	534408	534104	l	534104	532189	534104	532179	1915
GofDak_1024-768_new	20	1	22	<?xml version="1.0"?>\n<Clock xmlns:dt="urn:schemas-microsoft-com:datatypes"><Description dt:dt="string">E-Prime Primary Realtime Clock</Description><StartTime><Timestamp dt:dt="int">0</Timestamp><DateUtc dt:dt="string">2017-07-18T09:23:23Z</DateUtc></StartTime><FrequencyChanges><FrequencyChange><Frequency dt:dt="r8">3328124</Frequency><Timestamp dt:dt="r8">39296152649</Timestamp><Current dt:dt="…	75.025	2273837	2270337	2273837	2270323	1	left	642132029	07-18-2017	11:23:23	09:23:23	female	68971	52946	-1	52938	69483	68981	-1	68971	378883	376053	-1	376040	5				2	2	3	phaseINVFAce	phaseXPface	4	NM10	538367	538067	538367	538061	d	538061	536414	538061	536403	1647
GofDak_1024-768_new	20	1	22	<?xml version="1.0"?>\n<Clock xmlns:dt="urn:schemas-microsoft-com:datatypes"><Description dt:dt="string">E-Prime Primary Realtime Clock</Description><StartTime><Timestamp dt:dt="int">0</Timestamp><DateUtc dt:dt="string">2017-07-18T09:23:23Z</DateUtc></StartTime><FrequencyChanges><FrequencyChange><Frequency dt:dt="r8">3328124</Frequency><Timestamp dt:dt="r8">39296152649</Timestamp><Current dt:dt="…	75.025	2273837	2270337	2273837	2270323	1	left	642132029	07-18-2017	11:23:23	09:23:23	female	68971	52946	-1	52938	69483	68981	-1	68971	378883	376053	-1	376040	5				2	2	3	phaseINVFAce	phaseXPface	5	NM05	541672	541372	541672	541369	l	541369	539839	541369	539827	1530
GofDak_1024-768_new	20	1	22	<?xml version="1.0"?>\n<Clock xmlns:dt="urn:schemas-microsoft-com:datatypes"><Description dt:dt="string">E-Prime Primary Realtime Clock</Description><StartTime><Timestamp dt:dt="int">0</Timestamp><DateUtc dt:dt="string">2017-07-18T09:23:23Z</DateUtc></StartTime><FrequencyChanges><FrequencyChange><Frequency dt:dt="r8">3328124</Frequency><Timestamp dt:dt="r8">39296152649</Timestamp><Current dt:dt="…	75.025	2273837	2270337	2273837	2270323	1	left	642132029	07-18-2017	11:23:23	09:23:23	female	68971	52946	-1	52938	69483	68981	-1	68971	378883	376053	-1	376040	5				2	2	3	phaseINVFAce	phaseXPface	6	NF27	544898	544598	544898	544585	d	544585	542825	544585	542819	1760
GofDak_1024-768_new	20	1	22	<?xml version="1.0"?>\n<Clock xmlns:dt="urn:schemas-microsoft-com:datatypes"><Description dt:dt="string">E-Prime Primary Realtime Clock</Description><StartTime><Timestamp dt:dt="int">0</Timestamp><DateUtc dt:dt="string">2017-07-18T09:23:23Z</DateUtc></StartTime><FrequencyChanges><FrequencyChange><Frequency dt:dt="r8">3328124</Frequency><Timestamp dt:dt="r8">39296152649</Timestamp><Current dt:dt="…	75.025	2273837	2270337	2273837	2270323	1	left	642132029	07-18-2017	11:23:23	09:23:23	female	68971	52946	-1	52938	69483	68981	-1	68971	378883	376053	-1	376040	5				2	2	3	phaseINVFAce	phaseXPface	7	NM101	548177	547877	548177	547873	l	547873	546371	547873	546355	1502
GofDak_1024-768_new	20	1	22	<?xml version="1.0"?>\n<Clock xmlns:dt="urn:schemas-microsoft-com:datatypes"><Description dt:dt="string">E-Prime Primary Realtime Clock</Description><StartTime><Timestamp dt:dt="int">0</Timestamp><DateUtc dt:dt="string">2017-07-18T09:23:23Z</DateUtc></StartTime><FrequencyChanges><FrequencyChange><Frequency dt:dt="r8">3328124</Frequency><Timestamp dt:dt="r8">39296152649</Timestamp><Current dt:dt="…	75.025	2273837	2270337	2273837	2270323	1	left	642132029	07-18-2017	11:23:23	09:23:23	female	68971	52946	-1	52938	69483	68981	-1	68971	378883	376053	-1	376040	5				2	2	3	phaseINVFAce	phaseXPface	8	NM02	552189	551889	552189	551883	d	551883	550143	551883	550131	1740
GofDak_1024-768_new	20	1	22	<?xml version="1.0"?>\n<Clock xmlns:dt="urn:schemas-microsoft-com:datatypes"><Description dt:dt="string">E-Prime Primary Realtime Clock</Description><StartTime><Timestamp dt:dt="int">0</Timestamp><DateUtc dt:dt="string">2017-07-18T09:23:23Z</DateUtc></StartTime><FrequencyChanges><FrequencyChange><Frequency dt:dt="r8">3328124</Frequency><Timestamp dt:dt="r8">39296152649</Timestamp><Current dt:dt="…	75.025	2273837	2270337	2273837	2270323	1	left	642132029	07-18-2017	11:23:23	09:23:23	female	68971	52946	-1	52938	69483	68981	-1	68971	378883	376053	-1	376040	5				2	2	3	phaseINVFAce	phaseXPface	9	NM02	557134	556834	557134	556821	l	556821	555208	556821	555195	1613
GofDak_1024-768_new	20	1	22	<?xml version="1.0"?>\n<Clock xmlns:dt="urn:schemas-microsoft-com:datatypes"><Description dt:dt="string">E-Prime Primary Realtime Clock</Description><StartTime><Timestamp dt:dt="int">0</Timestamp><DateUtc dt:dt="string">2017-07-18T09:23:23Z</DateUtc></StartTime><FrequencyChanges><FrequencyChange><Frequency dt:dt="r8">3328124</Frequency><Timestamp dt:dt="r8">39296152649</Timestamp><Current dt:dt="…	75.025	2273837	2270337	2273837	2270323	1	left	642132029	07-18-2017	11:23:23	09:23:23	female	68971	52946	-1	52938	69483	68981	-1	68971	378883	376053	-1	376040	5				2	2	3	phaseINVFAce	phaseXPface	10	NF06	560893	560593	560893	560590	l	560590	558953	560590	558947	1637
GofDak_1024-768_new	20	1	22	<?xml version="1.0"?>\n<Clock xmlns:dt="urn:schemas-microsoft-com:datatypes"><Description dt:dt="string">E-Prime Primary Realtime Clock</Description><StartTime><Timestamp dt:dt="int">0</Timestamp><DateUtc dt:dt="string">2017-07-18T09:23:23Z</DateUtc></StartTime><FrequencyChanges><FrequencyChange><Frequency dt:dt="r8">3328124</Frequency><Timestamp dt:dt="r8">39296152649</Timestamp><Current dt:dt="…	75.025	2273837	2270337	2273837	2270323	1	left	642132029	07-18-2017	11:23:23	09:23:23	female	68971	52946	-1	52938	69483	68981	-1	68971	378883	376053	-1	376040	5				2	2	3	phaseINVFAce	phaseXPface	11	NF09	564491	564191	564491	564179	l	564179	562365	564179	562355	1814
GofDak_1024-768_new	20	1	22	<?xml version="1.0"?>\n<Clock xmlns:dt="urn:schemas-microsoft-com:datatypes"><Description dt:dt="string">E-Prime Primary Realtime Clock</Description><StartTime><Timestamp dt:dt="int">0</Timestamp><DateUtc dt:dt="string">2017-07-18T09:23:23Z</DateUtc></StartTime><FrequencyChanges><FrequencyChange><Frequency dt:dt="r8">3328124</Frequency><Timestamp dt:dt="r8">39296152649</Timestamp><Current dt:dt="…	75.025	2273837	2270337	2273837	2270323	1	left	642132029	07-18-2017	11:23:23	09:23:23	female	68971	52946	-1	52938	69483	68981	-1	68971	378883	376053	-1	376040	5				2	2	3	phaseINVFAce	phaseXPface	12	NM09	568010	567710	568010	567697	l	567697	565791	567697	565779	1906
GofDak_1024-768_new	20	1	22	<?xml version="1.0"?>\n<Clock xmlns:dt="urn:schemas-microsoft-com:datatypes"><Description dt:dt="string">E-Prime Primary Realtime Clock</Description><StartTime><Timestamp dt:dt="int">0</Timestamp><DateUtc dt:dt="string">2017-07-18T09:23:23Z</DateUtc></StartTime><FrequencyChanges><FrequencyChange><Frequency dt:dt="r8">3328124</Frequency><Timestamp dt:dt="r8">39296152649</Timestamp><Current dt:dt="…	75.025	2273837	2270337	2273837	2270323	1	left	642132029	07-18-2017	11:23:23	09:23:23	female	68971	52946	-1	52938	69483	68981	-1	68971	378883	376053	-1	376040	5				2	2	3	phaseINVFAce	phaseXPface	13	NM101	571276	570976	571276	570973	d	570973	569097	570973	569091	1876
GofDak_1024-768_new	20	1	22	<?xml version="1.0"?>\n<Clock xmlns:dt="urn:schemas-microsoft-com:datatypes"><Description dt:dt="string">E-Prime Primary Realtime Clock</Description><StartTime><Timestamp dt:dt="int">0</Timestamp><DateUtc dt:dt="string">2017-07-18T09:23:23Z</DateUtc></StartTime><FrequencyChanges><FrequencyChange><Frequency dt:dt="r8">3328124</Frequency><Timestamp dt:dt="r8">39296152649</Timestamp><Current dt:dt="…	75.025	2273837	2270337	2273837	2270323	1	left	642132029	07-18-2017	11:23:23	09:23:23	female	68971	52946	-1	52938	69483	68981	-1	68971	378883	376053	-1	376040	5				2	2	3	phaseINVFAce	phaseXPface	14	NF11	575488	575188	575488	575185	d	575185	573682	575185	573667	1503
GofDak_1024-768_new	20	1	22	<?xml version="1.0"?>\n<Clock xmlns:dt="urn:schemas-microsoft-com:datatypes"><Description dt:dt="string">E-Prime Primary Realtime Clock</Description><StartTime><Timestamp dt:dt="int">0</Timestamp><DateUtc dt:dt="string">2017-07-18T09:23:23Z</DateUtc></StartTime><FrequencyChanges><FrequencyChange><Frequency dt:dt="r8">3328124</Frequency><Timestamp dt:dt="r8">39296152649</Timestamp><Current dt:dt="…	75.025	2273837	2270337	2273837	2270323	1	left	642132029	07-18-2017	11:23:23	09:23:23	female	68971	52946	-1	52938	69483	68981	-1	68971	378883	376053	-1	376040	5				2	2	3	phaseINVFAce	phaseXPface	15	NF02	578967	578667	578967	578663	d	578663	577147	578663	577139	1516
GofDak_1024-768_new	20	1	22	<?xml version="1.0"?>\n<Clock xmlns:dt="urn:schemas-microsoft-com:datatypes"><Description dt:dt="string">E-Prime Primary Realtime Clock</Description><StartTime><Timestamp dt:dt="int">0</Timestamp><DateUtc dt:dt="string">2017-07-18T09:23:23Z</DateUtc></StartTime><FrequencyChanges><FrequencyChange><Frequency dt:dt="r8">3328124</Frequency><Timestamp dt:dt="r8">39296152649</Timestamp><Current dt:dt="…	75.025	2273837	2270337	2273837	2270323	1	left	642132029	07-18-2017	11:23:23	09:23:23	female	68971	52946	-1	52938	69483	68981	-1	68971	378883	376053	-1	376040	5				2	2	3	phaseINVFAce	phaseXPface	16	NM13	583818	583518	583818	583511	l	583511	581559	583511	581547	1952
GofDak_1024-768_new	20	1	22	<?xml version="1.0"?>\n<Clock xmlns:dt="urn:schemas-microsoft-com:datatypes"><Description dt:dt="string">E-Prime Primary Realtime Clock</Description><StartTime><Timestamp dt:dt="int">0</Timestamp><DateUtc dt:dt="string">2017-07-18T09:23:23Z</DateUtc></StartTime><FrequencyChanges><FrequencyChange><Frequency dt:dt="r8">3328124</Frequency><Timestamp dt:dt="r8">39296152649</Timestamp><Current dt:dt="…	75.025	2273837	2270337	2273837	2270323	1	left	642132029	07-18-2017	11:23:23	09:23:23	female	68971	52946	-1	52938	69483	68981	-1	68971	378883	376053	-1	376040	5				2	2	3	phaseINVFAce	phaseXPface	17	NM04	587297	586997	587297	586993	d	586993	585211	586993	585203	1782
GofDak_1024-768_new	20	1	22	<?xml version="1.0"?>\n<Clock xmlns:dt="urn:schemas-microsoft-com:datatypes"><Description dt:dt="string">E-Prime Primary Realtime Clock</Description><StartTime><Timestamp dt:dt="int">0</Timestamp><DateUtc dt:dt="string">2017-07-18T09:23:23Z</DateUtc></StartTime><FrequencyChanges><FrequencyChange><Frequency dt:dt="r8">3328124</Frequency><Timestamp dt:dt="r8">39296152649</Timestamp><Current dt:dt="…	75.025	2273837	2270337	2273837	2270323	1	left	642132029	07-18-2017	11:23:23	09:23:23	female	68971	52946	-1	52938	69483	68981	-1	68971	378883	376053	-1	376040	5				2	2	3	phaseINVFAce	phaseXPface	18	NF01	590816	590516	590816	590508	l	590508	588823	590508	588811	1685
GofDak_1024-768_new	20	1	22	<?xml version="1.0"?>\n<Clock xmlns:dt="urn:schemas-microsoft-com:datatypes"><Description dt:dt="string">E-Prime Primary Realtime Clock</Description><StartTime><Timestamp dt:dt="int">0</Timestamp><DateUtc dt:dt="string">2017-07-18T09:23:23Z</DateUtc></StartTime><FrequencyChanges><FrequencyChange><Frequency dt:dt="r8">3328124</Frequency><Timestamp dt:dt="r8">39296152649</Timestamp><Current dt:dt="…	75.025	2273837	2270337	2273837	2270323	1	left	642132029	07-18-2017	11:23:23	09:23:23	female	68971	52946	-1	52938	69483	68981	-1	68971	378883	376053	-1	376040	5				2	2	3	phaseINVFAce	phaseXPface	19	NM08	594108	593808	594108	593805	d	593805	591916	593805	591899	1889
GofDak_1024-768_new	20	1	22	<?xml version="1.0"?>\n<Clock xmlns:dt="urn:schemas-microsoft-com:datatypes"><Description dt:dt="string">E-Prime Primary Realtime Clock</Description><StartTime><Timestamp dt:dt="int">0</Timestamp><DateUtc dt:dt="string">2017-07-18T09:23:23Z</DateUtc></StartTime><FrequencyChanges><FrequencyChange><Frequency dt:dt="r8">3328124</Frequency><Timestamp dt:dt="r8">39296152649</Timestamp><Current dt:dt="…	75.025	2273837	2270337	2273837	2270323	1	left	642132029	07-18-2017	11:23:23	09:23:23	female	68971	52946	-1	52938	69483	68981	-1	68971	378883	376053	-1	376040	5				2	2	3	phaseINVFAce	phaseXPface	20	NM05	597387	597087	597387	597084	l	597084	595554	597084	595539	1530
GofDak_1024-768_new	20	1	22	<?xml version="1.0"?>\n<Clock xmlns:dt="urn:schemas-microsoft-com:datatypes"><Description dt:dt="string">E-Prime Primary Realtime Clock</Description><StartTime><Timestamp dt:dt="int">0</Timestamp><DateUtc dt:dt="string">2017-07-18T09:23:23Z</DateUtc></StartTime><FrequencyChanges><FrequencyChange><Frequency dt:dt="r8">3328124</Frequency><Timestamp dt:dt="r8">39296152649</Timestamp><Current dt:dt="…	75.025	2273837	2270337	2273837	2270323	1	left	642132029	07-18-2017	11:23:23	09:23:23	female	68971	52946	-1	52938	69483	68981	-1	68971	378883	376053	-1	376040	6				1	2	4	phaseUPFAce	phaseXPface	1	NF09	647451	647151	647451	647141	d	647141	645511	647141	645498	1630
GofDak_1024-768_new	20	1	22	<?xml version="1.0"?>\n<Clock xmlns:dt="urn:schemas-microsoft-com:datatypes"><Description dt:dt="string">E-Prime Primary Realtime Clock</Description><StartTime><Timestamp dt:dt="int">0</Timestamp><DateUtc dt:dt="string">2017-07-18T09:23:23Z</DateUtc></StartTime><FrequencyChanges><FrequencyChange><Frequency dt:dt="r8">3328124</Frequency><Timestamp dt:dt="r8">39296152649</Timestamp><Current dt:dt="…	75.025	2273837	2270337	2273837	2270323	1	left	642132029	07-18-2017	11:23:23	09:23:23	female	68971	52946	-1	52938	69483	68981	-1	68971	378883	376053	-1	376040	6				1	2	4	phaseUPFAce	phaseXPface	2	NM21	650903	650603	650903	650597	l	650597	649097	650597	649083	1500
GofDak_1024-768_new	20	1	22	<?xml version="1.0"?>\n<Clock xmlns:dt="urn:schemas-microsoft-com:datatypes"><Description dt:dt="string">E-Prime Primary Realtime Clock</Description><StartTime><Timestamp dt:dt="int">0</Timestamp><DateUtc dt:dt="string">2017-07-18T09:23:23Z</DateUtc></StartTime><FrequencyChanges><FrequencyChange><Frequency dt:dt="r8">3328124</Frequency><Timestamp dt:dt="r8">39296152649</Timestamp><Current dt:dt="…	75.025	2273837	2270337	2273837	2270323	1	left	642132029	07-18-2017	11:23:23	09:23:23	female	68971	52946	-1	52938	69483	68981	-1	68971	378883	376053	-1	376040	6				1	2	4	phaseUPFAce	phaseXPface	3	NM05	654182	653882	654182	653878	l	653878	651989	653878	651979	1889
GofDak_1024-768_new	20	1	22	<?xml version="1.0"?>\n<Clock xmlns:dt="urn:schemas-microsoft-com:datatypes"><Description dt:dt="string">E-Prime Primary Realtime Clock</Description><StartTime><Timestamp dt:dt="int">0</Timestamp><DateUtc dt:dt="string">2017-07-18T09:23:23Z</DateUtc></StartTime><FrequencyChanges><FrequencyChange><Frequency dt:dt="r8">3328124</Frequency><Timestamp dt:dt="r8">39296152649</Timestamp><Current dt:dt="…	75.025	2273837	2270337	2273837	2270323	1	left	642132029	07-18-2017	11:23:23	09:23:23	female	68971	52946	-1	52938	69483	68981	-1	68971	378883	376053	-1	376040	6				1	2	4	phaseUPFAce	phaseXPface	4	NM13	657314	657014	657314	657001	l	657001	655162	657001	655155	1839
GofDak_1024-768_new	20	1	22	<?xml version="1.0"?>\n<Clock xmlns:dt="urn:schemas-microsoft-com:datatypes"><Description dt:dt="string">E-Prime Primary Realtime Clock</Description><StartTime><Timestamp dt:dt="int">0</Timestamp><DateUtc dt:dt="string">2017-07-18T09:23:23Z</DateUtc></StartTime><FrequencyChanges><FrequencyChange><Frequency dt:dt="r8">3328124</Frequency><Timestamp dt:dt="r8">39296152649</Timestamp><Current dt:dt="…	75.025	2273837	2270337	2273837	2270323	1	left	642132029	07-18-2017	11:23:23	09:23:23	female	68971	52946	-1	52938	69483	68981	-1	68971	378883	376053	-1	376040	6				1	2	4	phaseUPFAce	phaseXPface	5	NM05	660673	660373	660673	660364	l	660364	658694	660364	658683	1670
GofDak_1024-768_new	20	1	22	<?xml version="1.0"?>\n<Clock xmlns:dt="urn:schemas-microsoft-com:datatypes"><Description dt:dt="string">E-Prime Primary Realtime Clock</Description><StartTime><Timestamp dt:dt="int">0</Timestamp><DateUtc dt:dt="string">2017-07-18T09:23:23Z</DateUtc></StartTime><FrequencyChanges><FrequencyChange><Frequency dt:dt="r8">3328124</Frequency><Timestamp dt:dt="r8">39296152649</Timestamp><Current dt:dt="…	75.025	2273837	2270337	2273837	2270323	1	left	642132029	07-18-2017	11:23:23	09:23:23	female	68971	52946	-1	52938	69483	68981	-1	68971	378883	376053	-1	376040	6				1	2	4	phaseUPFAce	phaseXPface	6	NF01	664059	663759	664059	663746	d	663746	662053	663746	662043	1693
GofDak_1024-768_new	20	1	22	<?xml version="1.0"?>\n<Clock xmlns:dt="urn:schemas-microsoft-com:datatypes"><Description dt:dt="string">E-Prime Primary Realtime Clock</Description><StartTime><Timestamp dt:dt="int">0</Timestamp><DateUtc dt:dt="string">2017-07-18T09:23:23Z</DateUtc></StartTime><FrequencyChanges><FrequencyChange><Frequency dt:dt="r8">3328124</Frequency><Timestamp dt:dt="r8">39296152649</Timestamp><Current dt:dt="…	75.025	2273837	2270337	2273837	2270323	1	left	642132029	07-18-2017	11:23:23	09:23:23	female	68971	52946	-1	52938	69483	68981	-1	68971	378883	376053	-1	376040	6				1	2	4	phaseUPFAce	phaseXPface	7	NF04	667138	666838	667138	666831	l	666831	665198	666831	665187	1633
GofDak_1024-768_new	20	1	22	<?xml version="1.0"?>\n<Clock xmlns:dt="urn:schemas-microsoft-com:datatypes"><Description dt:dt="string">E-Prime Primary Realtime Clock</Description><StartTime><Timestamp dt:dt="int">0</Timestamp><DateUtc dt:dt="string">2017-07-18T09:23:23Z</DateUtc></StartTime><FrequencyChanges><FrequencyChange><Frequency dt:dt="r8">3328124</Frequency><Timestamp dt:dt="r8">39296152649</Timestamp><Current dt:dt="…	75.025	2273837	2270337	2273837	2270323	1	left	642132029	07-18-2017	11:23:23	09:23:23	female	68971	52946	-1	52938	69483	68981	-1	68971	378883	376053	-1	376040	6				1	2	4	phaseUPFAce	phaseXPface	8	NF06	670270	669970	670270	669960	l	669960	668157	669960	668147	1803
GofDak_1024-768_new	20	1	22	<?xml version="1.0"?>\n<Clock xmlns:dt="urn:schemas-microsoft-com:datatypes"><Description dt:dt="string">E-Prime Primary Realtime Clock</Description><StartTime><Timestamp dt:dt="int">0</Timestamp><DateUtc dt:dt="string">2017-07-18T09:23:23Z</DateUtc></StartTime><FrequencyChanges><FrequencyChange><Frequency dt:dt="r8">3328124</Frequency><Timestamp dt:dt="r8">39296152649</Timestamp><Current dt:dt="…	75.025	2273837	2270337	2273837	2270323	1	left	642132029	07-18-2017	11:23:23	09:23:23	female	68971	52946	-1	52938	69483	68981	-1	68971	378883	376053	-1	376040	6				1	2	4	phaseUPFAce	phaseXPface	9	NM09	675508	675208	675508	675202	d	675202	673476	675202	673459	1726
GofDak_1024-768_new	20	1	22	<?xml version="1.0"?>\n<Clock xmlns:dt="urn:schemas-microsoft-com:datatypes"><Description dt:dt="string">E-Prime Primary Realtime Clock</Description><StartTime><Timestamp dt:dt="int">0</Timestamp><DateUtc dt:dt="string">2017-07-18T09:23:23Z</DateUtc></StartTime><FrequencyChanges><FrequencyChange><Frequency dt:dt="r8">3328124</Frequency><Timestamp dt:dt="r8">39296152649</Timestamp><Current dt:dt="…	75.025	2273837	2270337	2273837	2270323	1	left	642132029	07-18-2017	11:23:23	09:23:23	female	68971	52946	-1	52938	69483	68981	-1	68971	378883	376053	-1	376040	6				1	2	4	phaseUPFAce	phaseXPface	10	NF06	678641	678341	678641	678332	l	678332	676808	678332	676795	1524
GofDak_1024-768_new	20	1	22	<?xml version="1.0"?>\n<Clock xmlns:dt="urn:schemas-microsoft-com:datatypes"><Description dt:dt="string">E-Prime Primary Realtime Clock</Description><StartTime><Timestamp dt:dt="int">0</Timestamp><DateUtc dt:dt="string">2017-07-18T09:23:23Z</DateUtc></StartTime><FrequencyChanges><FrequencyChange><Frequency dt:dt="r8">3328124</Frequency><Timestamp dt:dt="r8">39296152649</Timestamp><Current dt:dt="…	75.025	2273837	2270337	2273837	2270323	1	left	642132029	07-18-2017	11:23:23	09:23:23	female	68971	52946	-1	52938	69483	68981	-1	68971	378883	376053	-1	376040	6				1	2	4	phaseUPFAce	phaseXPface	11	NF09	681999	681699	681999	681684	d	681684	679913	681684	679907	1771
GofDak_1024-768_new	20	1	22	<?xml version="1.0"?>\n<Clock xmlns:dt="urn:schemas-microsoft-com:datatypes"><Description dt:dt="string">E-Prime Primary Realtime Clock</Description><StartTime><Timestamp dt:dt="int">0</Timestamp><DateUtc dt:dt="string">2017-07-18T09:23:23Z</DateUtc></StartTime><FrequencyChanges><FrequencyChange><Frequency dt:dt="r8">3328124</Frequency><Timestamp dt:dt="r8">39296152649</Timestamp><Current dt:dt="…	75.025	2273837	2270337	2273837	2270323	1	left	642132029	07-18-2017	11:23:23	09:23:23	female	68971	52946	-1	52938	69483	68981	-1	68971	378883	376053	-1	376040	6				1	2	4	phaseUPFAce	phaseXPface	12	NM10	685145	684845	685145	684831	d	684831	683272	684831	683259	1559
GofDak_1024-768_new	20	1	22	<?xml version="1.0"?>\n<Clock xmlns:dt="urn:schemas-microsoft-com:datatypes"><Description dt:dt="string">E-Prime Primary Realtime Clock</Description><StartTime><Timestamp dt:dt="int">0</Timestamp><DateUtc dt:dt="string">2017-07-18T09:23:23Z</DateUtc></StartTime><FrequencyChanges><FrequencyChange><Frequency dt:dt="r8">3328124</Frequency><Timestamp dt:dt="r8">39296152649</Timestamp><Current dt:dt="…	75.025	2273837	2270337	2273837	2270323	1	left	642132029	07-18-2017	11:23:23	09:23:23	female	68971	52946	-1	52938	69483	68981	-1	68971	378883	376053	-1	376040	6				1	2	4	phaseUPFAce	phaseXPface	13	NM10	688464	688164	688464	688157	d	688157	686378	688157	686363	1779
GofDak_1024-768_new	20	1	22	<?xml version="1.0"?>\n<Clock xmlns:dt="urn:schemas-microsoft-com:datatypes"><Description dt:dt="string">E-Prime Primary Realtime Clock</Description><StartTime><Timestamp dt:dt="int">0</Timestamp><DateUtc dt:dt="string">2017-07-18T09:23:23Z</DateUtc></StartTime><FrequencyChanges><FrequencyChange><Frequency dt:dt="r8">3328124</Frequency><Timestamp dt:dt="r8">39296152649</Timestamp><Current dt:dt="…	75.025	2273837	2270337	2273837	2270323	1	left	642132029	07-18-2017	11:23:23	09:23:23	female	68971	52946	-1	52938	69483	68981	-1	68971	378883	376053	-1	376040	6				1	2	4	phaseUPFAce	phaseXPface	14	NF06	691596	691296	691596	691285	l	691285	689724	691285	689715	1561
GofDak_1024-768_new	20	1	22	<?xml version="1.0"?>\n<Clock xmlns:dt="urn:schemas-microsoft-com:datatypes"><Description dt:dt="string">E-Prime Primary Realtime Clock</Description><StartTime><Timestamp dt:dt="int">0</Timestamp><DateUtc dt:dt="string">2017-07-18T09:23:23Z</DateUtc></StartTime><FrequencyChanges><FrequencyChange><Frequency dt:dt="r8">3328124</Frequency><Timestamp dt:dt="r8">39296152649</Timestamp><Current dt:dt="…	75.025	2273837	2270337	2273837	2270323	1	left	642132029	07-18-2017	11:23:23	09:23:23	female	68971	52946	-1	52938	69483	68981	-1	68971	378883	376053	-1	376040	6				1	2	4	phaseUPFAce	phaseXPface	15	NF06	695262	694962	695262	694951	d	694951	693016	694951	693003	1935
GofDak_1024-768_new	20	1	22	<?xml version="1.0"?>\n<Clock xmlns:dt="urn:schemas-microsoft-com:datatypes"><Description dt:dt="string">E-Prime Primary Realtime Clock</Description><StartTime><Timestamp dt:dt="int">0</Timestamp><DateUtc dt:dt="string">2017-07-18T09:23:23Z</DateUtc></StartTime><FrequencyChanges><FrequencyChange><Frequency dt:dt="r8">3328124</Frequency><Timestamp dt:dt="r8">39296152649</Timestamp><Current dt:dt="…	75.025	2273837	2270337	2273837	2270323	1	left	642132029	07-18-2017	11:23:23	09:23:23	female	68971	52946	-1	52938	69483	68981	-1	68971	378883	376053	-1	376040	6				1	2	4	phaseUPFAce	phaseXPface	16	NF106	698674	698374	698674	698361	l	698361	696575	698361	696563	1786
GofDak_1024-768_new	20	1	22	<?xml version="1.0"?>\n<Clock xmlns:dt="urn:schemas-microsoft-com:datatypes"><Description dt:dt="string">E-Prime Primary Realtime Clock</Description><StartTime><Timestamp dt:dt="int">0</Timestamp><DateUtc dt:dt="string">2017-07-18T09:23:23Z</DateUtc></StartTime><FrequencyChanges><FrequencyChange><Frequency dt:dt="r8">3328124</Frequency><Timestamp dt:dt="r8">39296152649</Timestamp><Current dt:dt="…	75.025	2273837	2270337	2273837	2270323	1	left	642132029	07-18-2017	11:23:23	09:23:23	female	68971	52946	-1	52938	69483	68981	-1	68971	378883	376053	-1	376040	6				1	2	4	phaseUPFAce	phaseXPface	17	NF106	701766	701466	701766	701462	d	701462	699894	701462	699883	1568
GofDak_1024-768_new	20	1	22	<?xml version="1.0"?>\n<Clock xmlns:dt="urn:schemas-microsoft-com:datatypes"><Description dt:dt="string">E-Prime Primary Realtime Clock</Description><StartTime><Timestamp dt:dt="int">0</Timestamp><DateUtc dt:dt="string">2017-07-18T09:23:23Z</DateUtc></StartTime><FrequencyChanges><FrequencyChange><Frequency dt:dt="r8">3328124</Frequency><Timestamp dt:dt="r8">39296152649</Timestamp><Current dt:dt="…	75.025	2273837	2270337	2273837	2270323	1	left	642132029	07-18-2017	11:23:23	09:23:23	female	68971	52946	-1	52938	69483	68981	-1	68971	378883	376053	-1	376040	6				1	2	4	phaseUPFAce	phaseXPface	18	NM10	705485	705185	705485	705170	l	705170	703212	705170	703203	1958
GofDak_1024-768_new	20	1	22	<?xml version="1.0"?>\n<Clock xmlns:dt="urn:schemas-microsoft-com:datatypes"><Description dt:dt="string">E-Prime Primary Realtime Clock</Description><StartTime><Timestamp dt:dt="int">0</Timestamp><DateUtc dt:dt="string">2017-07-18T09:23:23Z</DateUtc></StartTime><FrequencyChanges><FrequencyChange><Frequency dt:dt="r8">3328124</Frequency><Timestamp dt:dt="r8">39296152649</Timestamp><Current dt:dt="…	75.025	2273837	2270337	2273837	2270323	1	left	642132029	07-18-2017	11:23:23	09:23:23	female	68971	52946	-1	52938	69483	68981	-1	68971	378883	376053	-1	376040	6				1	2	4	phaseUPFAce	phaseXPface	19	NM03	709284	708984	709284	708977	l	708977	706985	708977	706971	1992
GofDak_1024-768_new	20	1	22	<?xml version="1.0"?>\n<Clock xmlns:dt="urn:schemas-microsoft-com:datatypes"><Description dt:dt="string">E-Prime Primary Realtime Clock</Description><StartTime><Timestamp dt:dt="int">0</Timestamp><DateUtc dt:dt="string">2017-07-18T09:23:23Z</DateUtc></StartTime><FrequencyChanges><FrequencyChange><Frequency dt:dt="r8">3328124</Frequency><Timestamp dt:dt="r8">39296152649</Timestamp><Current dt:dt="…	75.025	2273837	2270337	2273837	2270323	1	left	642132029	07-18-2017	11:23:23	09:23:23	female	68971	52946	-1	52938	69483	68981	-1	68971	378883	376053	-1	376040	6				1	2	4	phaseUPFAce	phaseXPface	20	NM13	712483	712183	712483	712180	l	712180	710530	712180	710515	1650
GofDak_1024-768_new	20	1	22	<?xml version="1.0"?>\n<Clock xmlns:dt="urn:schemas-microsoft-com:datatypes"><Description dt:dt="string">E-Prime Primary Realtime Clock</Description><StartTime><Timestamp dt:dt="int">0</Timestamp><DateUtc dt:dt="string">2017-07-18T09:23:23Z</DateUtc></StartTime><FrequencyChanges><FrequencyChange><Frequency dt:dt="r8">3328124</Frequency><Timestamp dt:dt="r8">39296152649</Timestamp><Current dt:dt="…	75.025	2273837	2270337	2273837	2270323	1	left	642132029	07-18-2017	11:23:23	09:23:23	female	68971	52946	-1	52938	69483	68981	-1	68971	378883	376053	-1	376040	7				1	3	5	phaseUPFAce	phaseXPface	1	NM13	715802	715502	715802	715487	d	715487	713529	715487	713515	1958
GofDak_1024-768_new	20	1	22	<?xml version="1.0"?>\n<Clock xmlns:dt="urn:schemas-microsoft-com:datatypes"><Description dt:dt="string">E-Prime Primary Realtime Clock</Description><StartTime><Timestamp dt:dt="int">0</Timestamp><DateUtc dt:dt="string">2017-07-18T09:23:23Z</DateUtc></StartTime><FrequencyChanges><FrequencyChange><Frequency dt:dt="r8">3328124</Frequency><Timestamp dt:dt="r8">39296152649</Timestamp><Current dt:dt="…	75.025	2273837	2270337	2273837	2270323	1	left	642132029	07-18-2017	11:23:23	09:23:23	female	68971	52946	-1	52938	69483	68981	-1	68971	378883	376053	-1	376040	7				1	3	5	phaseUPFAce	phaseXPface	2	NM09	719254	718954	719254	718940	l	718940	716995	718940	716979	1945
GofDak_1024-768_new	20	1	22	<?xml version="1.0"?>\n<Clock xmlns:dt="urn:schemas-microsoft-com:datatypes"><Description dt:dt="string">E-Prime Primary Realtime Clock</Description><StartTime><Timestamp dt:dt="int">0</Timestamp><DateUtc dt:dt="string">2017-07-18T09:23:23Z</DateUtc></StartTime><FrequencyChanges><FrequencyChange><Frequency dt:dt="r8">3328124</Frequency><Timestamp dt:dt="r8">39296152649</Timestamp><Current dt:dt="…	75.025	2273837	2270337	2273837	2270323	1	left	642132029	07-18-2017	11:23:23	09:23:23	female	68971	52946	-1	52938	69483	68981	-1	68971	378883	376053	-1	376040	7				1	3	5	phaseUPFAce	phaseXPface	3	NM101	722413	722113	722413	722099	d	722099	720580	722099	720563	1519
GofDak_1024-768_new	20	1	22	<?xml version="1.0"?>\n<Clock xmlns:dt="urn:schemas-microsoft-com:datatypes"><Description dt:dt="string">E-Prime Primary Realtime Clock</Description><StartTime><Timestamp dt:dt="int">0</Timestamp><DateUtc dt:dt="string">2017-07-18T09:23:23Z</DateUtc></StartTime><FrequencyChanges><FrequencyChange><Frequency dt:dt="r8">3328124</Frequency><Timestamp dt:dt="r8">39296152649</Timestamp><Current dt:dt="…	75.025	2273837	2270337	2273837	2270323	1	left	642132029	07-18-2017	11:23:23	09:23:23	female	68971	52946	-1	52938	69483	68981	-1	68971	378883	376053	-1	376040	7				1	3	5	phaseUPFAce	phaseXPface	4	NM13	725519	725219	725519	725210	d	725210	723619	725210	723603	1591
GofDak_1024-768_new	20	1	22	<?xml version="1.0"?>\n<Clock xmlns:dt="urn:schemas-microsoft-com:datatypes"><Description dt:dt="string">E-Prime Primary Realtime Clock</Description><StartTime><Timestamp dt:dt="int">0</Timestamp><DateUtc dt:dt="string">2017-07-18T09:23:23Z</DateUtc></StartTime><FrequencyChanges><FrequencyChange><Frequency dt:dt="r8">3328124</Frequency><Timestamp dt:dt="r8">39296152649</Timestamp><Current dt:dt="…	75.025	2273837	2270337	2273837	2270323	1	left	642132029	07-18-2017	11:23:23	09:23:23	female	68971	52946	-1	52938	69483	68981	-1	68971	378883	376053	-1	376040	7				1	3	5	phaseUPFAce	phaseXPface	5	NF11	729277	728977	729277	728974	l	728974	727418	728974	727403	1556
GofDak_1024-768_new	20	1	22	<?xml version="1.0"?>\n<Clock xmlns:dt="urn:schemas-microsoft-com:datatypes"><Description dt:dt="string">E-Prime Primary Realtime Clock</Description><StartTime><Timestamp dt:dt="int">0</Timestamp><DateUtc dt:dt="string">2017-07-18T09:23:23Z</DateUtc></StartTime><FrequencyChanges><FrequencyChange><Frequency dt:dt="r8">3328124</Frequency><Timestamp dt:dt="r8">39296152649</Timestamp><Current dt:dt="…	75.025	2273837	2270337	2273837	2270323	1	left	642132029	07-18-2017	11:23:23	09:23:23	female	68971	52946	-1	52938	69483	68981	-1	68971	378883	376053	-1	376040	7				1	3	5	phaseUPFAce	phaseXPface	6	NF11	732436	732136	732436	732125	l	732125	730457	732125	730451	1668
GofDak_1024-768_new	20	1	22	<?xml version="1.0"?>\n<Clock xmlns:dt="urn:schemas-microsoft-com:datatypes"><Description dt:dt="string">E-Prime Primary Realtime Clock</Description><StartTime><Timestamp dt:dt="int">0</Timestamp><DateUtc dt:dt="string">2017-07-18T09:23:23Z</DateUtc></StartTime><FrequencyChanges><FrequencyChange><Frequency dt:dt="r8">3328124</Frequency><Timestamp dt:dt="r8">39296152649</Timestamp><Current dt:dt="…	75.025	2273837	2270337	2273837	2270323	1	left	642132029	07-18-2017	11:23:23	09:23:23	female	68971	52946	-1	52938	69483	68981	-1	68971	378883	376053	-1	376040	7				1	3	5	phaseUPFAce	phaseXPface	7	NM05	735848	735548	735848	735537	d	735537	733816	735537	733803	1721
GofDak_1024-768_new	20	1	22	<?xml version="1.0"?>\n<Clock xmlns:dt="urn:schemas-microsoft-com:datatypes"><Description dt:dt="string">E-Prime Primary Realtime Clock</Description><StartTime><Timestamp dt:dt="int">0</Timestamp><DateUtc dt:dt="string">2017-07-18T09:23:23Z</DateUtc></StartTime><FrequencyChanges><FrequencyChange><Frequency dt:dt="r8">3328124</Frequency><Timestamp dt:dt="r8">39296152649</Timestamp><Current dt:dt="…	75.025	2273837	2270337	2273837	2270323	1	left	642132029	07-18-2017	11:23:23	09:23:23	female	68971	52946	-1	52938	69483	68981	-1	68971	378883	376053	-1	376040	7				1	3	5	phaseUPFAce	phaseXPface	8	NF06	739087	738787	739087	738772	d	738772	737081	738772	737075	1691
GofDak_1024-768_new	20	1	22	<?xml version="1.0"?>\n<Clock xmlns:dt="urn:schemas-microsoft-com:datatypes"><Description dt:dt="string">E-Prime Primary Realtime Clock</Description><StartTime><Timestamp dt:dt="int">0</Timestamp><DateUtc dt:dt="string">2017-07-18T09:23:23Z</DateUtc></StartTime><FrequencyChanges><FrequencyChange><Frequency dt:dt="r8">3328124</Frequency><Timestamp dt:dt="r8">39296152649</Timestamp><Current dt:dt="…	75.025	2273837	2270337	2273837	2270323	1	left	642132029	07-18-2017	11:23:23	09:23:23	female	68971	52946	-1	52938	69483	68981	-1	68971	378883	376053	-1	376040	7				1	3	5	phaseUPFAce	phaseXPface	9	NF04	742260	741960	742260	741945	d	741945	740214	741945	740203	1731
GofDak_1024-768_new	20	1	22	<?xml version="1.0"?>\n<Clock xmlns:dt="urn:schemas-microsoft-com:datatypes"><Description dt:dt="string">E-Prime Primary Realtime Clock</Description><StartTime><Timestamp dt:dt="int">0</Timestamp><DateUtc dt:dt="string">2017-07-18T09:23:23Z</DateUtc></StartTime><FrequencyChanges><FrequencyChange><Frequency dt:dt="r8">3328124</Frequency><Timestamp dt:dt="r8">39296152649</Timestamp><Current dt:dt="…	75.025	2273837	2270337	2273837	2270323	1	left	642132029	07-18-2017	11:23:23	09:23:23	female	68971	52946	-1	52938	69483	68981	-1	68971	378883	376053	-1	376040	7				1	3	5	phaseUPFAce	phaseXPface	10	NM10	745565	745265	745565	745252	l	745252	743719	745252	743707	1533
GofDak_1024-768_new	20	1	22	<?xml version="1.0"?>\n<Clock xmlns:dt="urn:schemas-microsoft-com:datatypes"><Description dt:dt="string">E-Prime Primary Realtime Clock</Description><StartTime><Timestamp dt:dt="int">0</Timestamp><DateUtc dt:dt="string">2017-07-18T09:23:23Z</DateUtc></StartTime><FrequencyChanges><FrequencyChange><Frequency dt:dt="r8">3328124</Frequency><Timestamp dt:dt="r8">39296152649</Timestamp><Current dt:dt="…	75.025	2273837	2270337	2273837	2270323	1	left	642132029	07-18-2017	11:23:23	09:23:23	female	68971	52946	-1	52938	69483	68981	-1	68971	378883	376053	-1	376040	7				1	3	5	phaseUPFAce	phaseXPface	11	NM02	748991	748691	748991	748686	d	748686	746705	748686	746691	1981
GofDak_1024-768_new	20	1	22	<?xml version="1.0"?>\n<Clock xmlns:dt="urn:schemas-microsoft-com:datatypes"><Description dt:dt="string">E-Prime Primary Realtime Clock</Description><StartTime><Timestamp dt:dt="int">0</Timestamp><DateUtc dt:dt="string">2017-07-18T09:23:23Z</DateUtc></StartTime><FrequencyChanges><FrequencyChange><Frequency dt:dt="r8">3328124</Frequency><Timestamp dt:dt="r8">39296152649</Timestamp><Current dt:dt="…	75.025	2273837	2270337	2273837	2270323	1	left	642132029	07-18-2017	11:23:23	09:23:23	female	68971	52946	-1	52938	69483	68981	-1	68971	378883	376053	-1	376040	7				1	3	5	phaseUPFAce	phaseXPface	12	NM03	752430	752130	752430	752127	l	752127	750290	752127	750283	1837
GofDak_1024-768_new	20	1	22	<?xml version="1.0"?>\n<Clock xmlns:dt="urn:schemas-microsoft-com:datatypes"><Description dt:dt="string">E-Prime Primary Realtime Clock</Description><StartTime><Timestamp dt:dt="int">0</Timestamp><DateUtc dt:dt="string">2017-07-18T09:23:23Z</DateUtc></StartTime><FrequencyChanges><FrequencyChange><Frequency dt:dt="r8">3328124</Frequency><Timestamp dt:dt="r8">39296152649</Timestamp><Current dt:dt="…	75.025	2273837	2270337	2273837	2270323	1	left	642132029	07-18-2017	11:23:23	09:23:23	female	68971	52946	-1	52938	69483	68981	-1	68971	378883	376053	-1	376040	7				1	3	5	phaseUPFAce	phaseXPface	13	NM09	755935	755635	755935	755628	d	755628	753689	755628	753683	1939
GofDak_1024-768_new	20	1	22	<?xml version="1.0"?>\n<Clock xmlns:dt="urn:schemas-microsoft-com:datatypes"><Description dt:dt="string">E-Prime Primary Realtime Clock</Description><StartTime><Timestamp dt:dt="int">0</Timestamp><DateUtc dt:dt="string">2017-07-18T09:23:23Z</DateUtc></StartTime><FrequencyChanges><FrequencyChange><Frequency dt:dt="r8">3328124</Frequency><Timestamp dt:dt="r8">39296152649</Timestamp><Current dt:dt="…	75.025	2273837	2270337	2273837	2270323	1	left	642132029	07-18-2017	11:23:23	09:23:23	female	68971	52946	-1	52938	69483	68981	-1	68971	378883	376053	-1	376040	7				1	3	5	phaseUPFAce	phaseXPface	14	NM02	759134	758834	759134	758828	l	758828	757208	758828	757203	1620
GofDak_1024-768_new	20	1	22	<?xml version="1.0"?>\n<Clock xmlns:dt="urn:schemas-microsoft-com:datatypes"><Description dt:dt="string">E-Prime Primary Realtime Clock</Description><StartTime><Timestamp dt:dt="int">0</Timestamp><DateUtc dt:dt="string">2017-07-18T09:23:23Z</DateUtc></StartTime><FrequencyChanges><FrequencyChange><Frequency dt:dt="r8">3328124</Frequency><Timestamp dt:dt="r8">39296152649</Timestamp><Current dt:dt="…	75.025	2273837	2270337	2273837	2270323	1	left	642132029	07-18-2017	11:23:23	09:23:23	female	68971	52946	-1	52938	69483	68981	-1	68971	378883	376053	-1	376040	7				1	3	5	phaseUPFAce	phaseXPface	15	NF27	762306	762006	762306	761993	d	761993	760207	761993	760195	1786
GofDak_1024-768_new	20	1	22	<?xml version="1.0"?>\n<Clock xmlns:dt="urn:schemas-microsoft-com:datatypes"><Description dt:dt="string">E-Prime Primary Realtime Clock</Description><StartTime><Timestamp dt:dt="int">0</Timestamp><DateUtc dt:dt="string">2017-07-18T09:23:23Z</DateUtc></StartTime><FrequencyChanges><FrequencyChange><Frequency dt:dt="r8">3328124</Frequency><Timestamp dt:dt="r8">39296152649</Timestamp><Current dt:dt="…	75.025	2273837	2270337	2273837	2270323	1	left	642132029	07-18-2017	11:23:23	09:23:23	female	68971	52946	-1	52938	69483	68981	-1	68971	378883	376053	-1	376040	7				1	3	5	phaseUPFAce	phaseXPface	16	NF04	765279	764979	765279	764965	d	764965	763313	764965	763307	1652
GofDak_1024-768_new	20	1	22	<?xml version="1.0"?>\n<Clock xmlns:dt="urn:schemas-microsoft-com:datatypes"><Description dt:dt="string">E-Prime Primary Realtime Clock</Description><StartTime><Timestamp dt:dt="int">0</Timestamp><DateUtc dt:dt="string">2017-07-18T09:23:23Z</DateUtc></StartTime><FrequencyChanges><FrequencyChange><Frequency dt:dt="r8">3328124</Frequency><Timestamp dt:dt="r8">39296152649</Timestamp><Current dt:dt="…	75.025	2273837	2270337	2273837	2270323	1	left	642132029	07-18-2017	11:23:23	09:23:23	female	68971	52946	-1	52938	69483	68981	-1	68971	378883	376053	-1	376040	7				1	3	5	phaseUPFAce	phaseXPface	17	NM05	768224	767924	768224	767914	l	767914	766405	767914	766395	1509
GofDak_1024-768_new	20	1	22	<?xml version="1.0"?>\n<Clock xmlns:dt="urn:schemas-microsoft-com:datatypes"><Description dt:dt="string">E-Prime Primary Realtime Clock</Description><StartTime><Timestamp dt:dt="int">0</Timestamp><DateUtc dt:dt="string">2017-07-18T09:23:23Z</DateUtc></StartTime><FrequencyChanges><FrequencyChange><Frequency dt:dt="r8">3328124</Frequency><Timestamp dt:dt="r8">39296152649</Timestamp><Current dt:dt="…	75.025	2273837	2270337	2273837	2270323	1	left	642132029	07-18-2017	11:23:23	09:23:23	female	68971	52946	-1	52938	69483	68981	-1	68971	378883	376053	-1	376040	7				1	3	5	phaseUPFAce	phaseXPface	18	NF11	771783	771483	771783	771478	d	771478	769484	771478	769475	1994
GofDak_1024-768_new	20	1	22	<?xml version="1.0"?>\n<Clock xmlns:dt="urn:schemas-microsoft-com:datatypes"><Description dt:dt="string">E-Prime Primary Realtime Clock</Description><StartTime><Timestamp dt:dt="int">0</Timestamp><DateUtc dt:dt="string">2017-07-18T09:23:23Z</DateUtc></StartTime><FrequencyChanges><FrequencyChange><Frequency dt:dt="r8">3328124</Frequency><Timestamp dt:dt="r8">39296152649</Timestamp><Current dt:dt="…	75.025	2273837	2270337	2273837	2270323	1	left	642132029	07-18-2017	11:23:23	09:23:23	female	68971	52946	-1	52938	69483	68981	-1	68971	378883	376053	-1	376040	7				1	3	5	phaseUPFAce	phaseXPface	19	NM10	775262	774962	775262	774947	d	774947	772963	774947	772947	1984
GofDak_1024-768_new	20	1	22	<?xml version="1.0"?>\n<Clock xmlns:dt="urn:schemas-microsoft-com:datatypes"><Description dt:dt="string">E-Prime Primary Realtime Clock</Description><StartTime><Timestamp dt:dt="int">0</Timestamp><DateUtc dt:dt="string">2017-07-18T09:23:23Z</DateUtc></StartTime><FrequencyChanges><FrequencyChange><Frequency dt:dt="r8">3328124</Frequency><Timestamp dt:dt="r8">39296152649</Timestamp><Current dt:dt="…	75.025	2273837	2270337	2273837	2270323	1	left	642132029	07-18-2017	11:23:23	09:23:23	female	68971	52946	-1	52938	69483	68981	-1	68971	378883	376053	-1	376040	7				1	3	5	phaseUPFAce	phaseXPface	20	NF02	778394	778094	778394	778088	d	778088	776442	778088	776427	1646
GofDak_1024-768_new	20	1	22	<?xml version="1.0"?>\n<Clock xmlns:dt="urn:schemas-microsoft-com:datatypes"><Description dt:dt="string">E-Prime Primary Realtime Clock</Description><StartTime><Timestamp dt:dt="int">0</Timestamp><DateUtc dt:dt="string">2017-07-18T09:23:23Z</DateUtc></StartTime><FrequencyChanges><FrequencyChange><Frequency dt:dt="r8">3328124</Frequency><Timestamp dt:dt="r8">39296152649</Timestamp><Current dt:dt="…	75.025	2273837	2270337	2273837	2270323	1	left	642132029	07-18-2017	11:23:23	09:23:23	female	68971	52946	-1	52938	69483	68981	-1	68971	378883	376053	-1	376040	8				2	3	6	phaseINVFAce	phaseXPface	1	NF27	781673	781373	781673	781361	l	781361	779614	781361	779603	1747
GofDak_1024-768_new	20	1	22	<?xml version="1.0"?>\n<Clock xmlns:dt="urn:schemas-microsoft-com:datatypes"><Description dt:dt="string">E-Prime Primary Realtime Clock</Description><StartTime><Timestamp dt:dt="int">0</Timestamp><DateUtc dt:dt="string">2017-07-18T09:23:23Z</DateUtc></StartTime><FrequencyChanges><FrequencyChange><Frequency dt:dt="r8">3328124</Frequency><Timestamp dt:dt="r8">39296152649</Timestamp><Current dt:dt="…	75.025	2273837	2270337	2273837	2270323	1	left	642132029	07-18-2017	11:23:23	09:23:23	female	68971	52946	-1	52938	69483	68981	-1	68971	378883	376053	-1	376040	8				2	3	6	phaseINVFAce	phaseXPface	2	NF109	784872	784572	784872	784565	l	784565	782986	784565	782979	1579
GofDak_1024-768_new	20	1	22	<?xml version="1.0"?>\n<Clock xmlns:dt="urn:schemas-microsoft-com:datatypes"><Description dt:dt="string">E-Prime Primary Realtime Clock</Description><StartTime><Timestamp dt:dt="int">0</Timestamp><DateUtc dt:dt="string">2017-07-18T09:23:23Z</DateUtc></StartTime><FrequencyChanges><FrequencyChange><Frequency dt:dt="r8">3328124</Frequency><Timestamp dt:dt="r8">39296152649</Timestamp><Current dt:dt="…	75.025	2273837	2270337	2273837	2270323	1	left	642132029	07-18-2017	11:23:23	09:23:23	female	68971	52946	-1	52938	69483	68981	-1	68971	378883	376053	-1	376040	8				2	3	6	phaseINVFAce	phaseXPface	3	NF27	788018	787718	788018	787710	d	787710	786092	787710	786075	1618
GofDak_1024-768_new	20	1	22	<?xml version="1.0"?>\n<Clock xmlns:dt="urn:schemas-microsoft-com:datatypes"><Description dt:dt="string">E-Prime Primary Realtime Clock</Description><StartTime><Timestamp dt:dt="int">0</Timestamp><DateUtc dt:dt="string">2017-07-18T09:23:23Z</DateUtc></StartTime><FrequencyChanges><FrequencyChange><Frequency dt:dt="r8">3328124</Frequency><Timestamp dt:dt="r8">39296152649</Timestamp><Current dt:dt="…	75.025	2273837	2270337	2273837	2270323	1	left	642132029	07-18-2017	11:23:23	09:23:23	female	68971	52946	-1	52938	69483	68981	-1	68971	378883	376053	-1	376040	8				2	3	6	phaseINVFAce	phaseXPface	4	NF06	791483	791183	791483	791170	d	791170	789277	791170	789267	1893
GofDak_1024-768_new	20	1	22	<?xml version="1.0"?>\n<Clock xmlns:dt="urn:schemas-microsoft-com:datatypes"><Description dt:dt="string">E-Prime Primary Realtime Clock</Description><StartTime><Timestamp dt:dt="int">0</Timestamp><DateUtc dt:dt="string">2017-07-18T09:23:23Z</DateUtc></StartTime><FrequencyChanges><FrequencyChange><Frequency dt:dt="r8">3328124</Frequency><Timestamp dt:dt="r8">39296152649</Timestamp><Current dt:dt="…	75.025	2273837	2270337	2273837	2270323	1	left	642132029	07-18-2017	11:23:23	09:23:23	female	68971	52946	-1	52938	69483	68981	-1	68971	378883	376053	-1	376040	8				2	3	6	phaseINVFAce	phaseXPface	5	NM09	795042	794742	795042	794734	d	794734	792756	794734	792739	1978
GofDak_1024-768_new	20	1	22	<?xml version="1.0"?>\n<Clock xmlns:dt="urn:schemas-microsoft-com:datatypes"><Description dt:dt="string">E-Prime Primary Realtime Clock</Description><StartTime><Timestamp dt:dt="int">0</Timestamp><DateUtc dt:dt="string">2017-07-18T09:23:23Z</DateUtc></StartTime><FrequencyChanges><FrequencyChange><Frequency dt:dt="r8">3328124</Frequency><Timestamp dt:dt="r8">39296152649</Timestamp><Current dt:dt="…	75.025	2273837	2270337	2273837	2270323	1	left	642132029	07-18-2017	11:23:23	09:23:23	female	68971	52946	-1	52938	69483	68981	-1	68971	378883	376053	-1	376040	8				2	3	6	phaseINVFAce	phaseXPface	6	NM03	798481	798181	798481	798171	l	798171	796475	798171	796459	1696
GofDak_1024-768_new	20	1	22	<?xml version="1.0"?>\n<Clock xmlns:dt="urn:schemas-microsoft-com:datatypes"><Description dt:dt="string">E-Prime Primary Realtime Clock</Description><StartTime><Timestamp dt:dt="int">0</Timestamp><DateUtc dt:dt="string">2017-07-18T09:23:23Z</DateUtc></StartTime><FrequencyChanges><FrequencyChange><Frequency dt:dt="r8">3328124</Frequency><Timestamp dt:dt="r8">39296152649</Timestamp><Current dt:dt="…	75.025	2273837	2270337	2273837	2270323	1	left	642132029	07-18-2017	11:23:23	09:23:23	female	68971	52946	-1	52938	69483	68981	-1	68971	378883	376053	-1	376040	8				2	3	6	phaseINVFAce	phaseXPface	7	NM09	802080	801780	802080	801770	l	801770	799834	801770	799827	1936
GofDak_1024-768_new	20	1	22	<?xml version="1.0"?>\n<Clock xmlns:dt="urn:schemas-microsoft-com:datatypes"><Description dt:dt="string">E-Prime Primary Realtime Clock</Description><StartTime><Timestamp dt:dt="int">0</Timestamp><DateUtc dt:dt="string">2017-07-18T09:23:23Z</DateUtc></StartTime><FrequencyChanges><FrequencyChange><Frequency dt:dt="r8">3328124</Frequency><Timestamp dt:dt="r8">39296152649</Timestamp><Current dt:dt="…	75.025	2273837	2270337	2273837	2270323	1	left	642132029	07-18-2017	11:23:23	09:23:23	female	68971	52946	-1	52938	69483	68981	-1	68971	378883	376053	-1	376040	8				2	3	6	phaseINVFAce	phaseXPface	8	NM13	805466	805166	805466	805150	d	805150	803260	805150	803243	1890
GofDak_1024-768_new	20	1	22	<?xml version="1.0"?>\n<Clock xmlns:dt="urn:schemas-microsoft-com:datatypes"><Description dt:dt="string">E-Prime Primary Realtime Clock</Description><StartTime><Timestamp dt:dt="int">0</Timestamp><DateUtc dt:dt="string">2017-07-18T09:23:23Z</DateUtc></StartTime><FrequencyChanges><FrequencyChange><Frequency dt:dt="r8">3328124</Frequency><Timestamp dt:dt="r8">39296152649</Timestamp><Current dt:dt="…	75.025	2273837	2270337	2273837	2270323	1	left	642132029	07-18-2017	11:23:23	09:23:23	female	68971	52946	-1	52938	69483	68981	-1	68971	378883	376053	-1	376040	8				2	3	6	phaseINVFAce	phaseXPface	9	NF11	809078	808778	809078	808766	d	808766	807018	808766	807011	1748
GofDak_1024-768_new	20	1	22	<?xml version="1.0"?>\n<Clock xmlns:dt="urn:schemas-microsoft-com:datatypes"><Description dt:dt="string">E-Prime Primary Realtime Clock</Description><StartTime><Timestamp dt:dt="int">0</Timestamp><DateUtc dt:dt="string">2017-07-18T09:23:23Z</DateUtc></StartTime><FrequencyChanges><FrequencyChange><Frequency dt:dt="r8">3328124</Frequency><Timestamp dt:dt="r8">39296152649</Timestamp><Current dt:dt="…	75.025	2273837	2270337	2273837	2270323	1	left	642132029	07-18-2017	11:23:23	09:23:23	female	68971	52946	-1	52938	69483	68981	-1	68971	378883	376053	-1	376040	8				2	3	6	phaseINVFAce	phaseXPface	10	NF106	812876	812576	812876	812568	l	812568	810884	812568	810867	1684
GofDak_1024-768_new	20	1	22	<?xml version="1.0"?>\n<Clock xmlns:dt="urn:schemas-microsoft-com:datatypes"><Description dt:dt="string">E-Prime Primary Realtime Clock</Description><StartTime><Timestamp dt:dt="int">0</Timestamp><DateUtc dt:dt="string">2017-07-18T09:23:23Z</DateUtc></StartTime><FrequencyChanges><FrequencyChange><Frequency dt:dt="r8">3328124</Frequency><Timestamp dt:dt="r8">39296152649</Timestamp><Current dt:dt="…	75.025	2273837	2270337	2273837	2270323	1	left	642132029	07-18-2017	11:23:23	09:23:23	female	68971	52946	-1	52938	69483	68981	-1	68971	378883	376053	-1	376040	8				2	3	6	phaseINVFAce	phaseXPface	11	NM02	816249	815949	816249	815946	d	815946	814083	815946	814075	1863
GofDak_1024-768_new	20	1	22	<?xml version="1.0"?>\n<Clock xmlns:dt="urn:schemas-microsoft-com:datatypes"><Description dt:dt="string">E-Prime Primary Realtime Clock</Description><StartTime><Timestamp dt:dt="int">0</Timestamp><DateUtc dt:dt="string">2017-07-18T09:23:23Z</DateUtc></StartTime><FrequencyChanges><FrequencyChange><Frequency dt:dt="r8">3328124</Frequency><Timestamp dt:dt="r8">39296152649</Timestamp><Current dt:dt="…	75.025	2273837	2270337	2273837	2270323	1	left	642132029	07-18-2017	11:23:23	09:23:23	female	68971	52946	-1	52938	69483	68981	-1	68971	378883	376053	-1	376040	8				2	3	6	phaseINVFAce	phaseXPface	12	NF105	821580	821280	821580	821276	d	821276	819654	821276	819643	1622
GofDak_1024-768_new	20	1	22	<?xml version="1.0"?>\n<Clock xmlns:dt="urn:schemas-microsoft-com:datatypes"><Description dt:dt="string">E-Prime Primary Realtime Clock</Description><StartTime><Timestamp dt:dt="int">0</Timestamp><DateUtc dt:dt="string">2017-07-18T09:23:23Z</DateUtc></StartTime><FrequencyChanges><FrequencyChange><Frequency dt:dt="r8">3328124</Frequency><Timestamp dt:dt="r8">39296152649</Timestamp><Current dt:dt="…	75.025	2273837	2270337	2273837	2270323	1	left	642132029	07-18-2017	11:23:23	09:23:23	female	68971	52946	-1	52938	69483	68981	-1	68971	378883	376053	-1	376040	8				2	3	6	phaseINVFAce	phaseXPface	13	NM13	825152	824852	825152	824839	l	824839	822906	824839	822899	1933
GofDak_1024-768_new	20	1	22	<?xml version="1.0"?>\n<Clock xmlns:dt="urn:schemas-microsoft-com:datatypes"><Description dt:dt="string">E-Prime Primary Realtime Clock</Description><StartTime><Timestamp dt:dt="int">0</Timestamp><DateUtc dt:dt="string">2017-07-18T09:23:23Z</DateUtc></StartTime><FrequencyChanges><FrequencyChange><Frequency dt:dt="r8">3328124</Frequency><Timestamp dt:dt="r8">39296152649</Timestamp><Current dt:dt="…	75.025	2273837	2270337	2273837	2270323	1	left	642132029	07-18-2017	11:23:23	09:23:23	female	68971	52946	-1	52938	69483	68981	-1	68971	378883	376053	-1	376040	8				2	3	6	phaseINVFAce	phaseXPface	14	NM04	828391	828091	828391	828078	l	828078	826252	828078	826235	1826
GofDak_1024-768_new	20	1	22	<?xml version="1.0"?>\n<Clock xmlns:dt="urn:schemas-microsoft-com:datatypes"><Description dt:dt="string">E-Prime Primary Realtime Clock</Description><StartTime><Timestamp dt:dt="int">0</Timestamp><DateUtc dt:dt="string">2017-07-18T09:23:23Z</DateUtc></StartTime><FrequencyChanges><FrequencyChange><Frequency dt:dt="r8">3328124</Frequency><Timestamp dt:dt="r8">39296152649</Timestamp><Current dt:dt="…	75.025	2273837	2270337	2273837	2270323	1	left	642132029	07-18-2017	11:23:23	09:23:23	female	68971	52946	-1	52938	69483	68981	-1	68971	378883	376053	-1	376040	8				2	3	6	phaseINVFAce	phaseXPface	15	NF109	832390	832090	832390	832081	l	832081	830277	832081	830267	1804
GofDak_1024-768_new	20	1	22	<?xml version="1.0"?>\n<Clock xmlns:dt="urn:schemas-microsoft-com:datatypes"><Description dt:dt="string">E-Prime Primary Realtime Clock</Description><StartTime><Timestamp dt:dt="int">0</Timestamp><DateUtc dt:dt="string">2017-07-18T09:23:23Z</DateUtc></StartTime><FrequencyChanges><FrequencyChange><Frequency dt:dt="r8">3328124</Frequency><Timestamp dt:dt="r8">39296152649</Timestamp><Current dt:dt="…	75.025	2273837	2270337	2273837	2270323	1	left	642132029	07-18-2017	11:23:23	09:23:23	female	68971	52946	-1	52938	69483	68981	-1	68971	378883	376053	-1	376040	8				2	3	6	phaseINVFAce	phaseXPface	16	NF02	835509	835209	835509	835195	d	835195	833610	835195	833595	1585
GofDak_1024-768_new	20	1	22	<?xml version="1.0"?>\n<Clock xmlns:dt="urn:schemas-microsoft-com:datatypes"><Description dt:dt="string">E-Prime Primary Realtime Clock</Description><StartTime><Timestamp dt:dt="int">0</Timestamp><DateUtc dt:dt="string">2017-07-18T09:23:23Z</DateUtc></StartTime><FrequencyChanges><FrequencyChange><Frequency dt:dt="r8">3328124</Frequency><Timestamp dt:dt="r8">39296152649</Timestamp><Current dt:dt="…	75.025	2273837	2270337	2273837	2270323	1	left	642132029	07-18-2017	11:23:23	09:23:23	female	68971	52946	-1	52938	69483	68981	-1	68971	378883	376053	-1	376040	8				2	3	6	phaseINVFAce	phaseXPface	17	NF04	838735	838435	838735	838428	d	838428	836729	838428	836715	1699
GofDak_1024-768_new	20	1	22	<?xml version="1.0"?>\n<Clock xmlns:dt="urn:schemas-microsoft-com:datatypes"><Description dt:dt="string">E-Prime Primary Realtime Clock</Description><StartTime><Timestamp dt:dt="int">0</Timestamp><DateUtc dt:dt="string">2017-07-18T09:23:23Z</DateUtc></StartTime><FrequencyChanges><FrequencyChange><Frequency dt:dt="r8">3328124</Frequency><Timestamp dt:dt="r8">39296152649</Timestamp><Current dt:dt="…	75.025	2273837	2270337	2273837	2270323	1	left	642132029	07-18-2017	11:23:23	09:23:23	female	68971	52946	-1	52938	69483	68981	-1	68971	378883	376053	-1	376040	8				2	3	6	phaseINVFAce	phaseXPface	18	NF06	842080	841780	842080	841772	d	841772	840114	841772	840099	1658
GofDak_1024-768_new	20	1	22	<?xml version="1.0"?>\n<Clock xmlns:dt="urn:schemas-microsoft-com:datatypes"><Description dt:dt="string">E-Prime Primary Realtime Clock</Description><StartTime><Timestamp dt:dt="int">0</Timestamp><DateUtc dt:dt="string">2017-07-18T09:23:23Z</DateUtc></StartTime><FrequencyChanges><FrequencyChange><Frequency dt:dt="r8">3328124</Frequency><Timestamp dt:dt="r8">39296152649</Timestamp><Current dt:dt="…	75.025	2273837	2270337	2273837	2270323	1	left	642132029	07-18-2017	11:23:23	09:23:23	female	68971	52946	-1	52938	69483	68981	-1	68971	378883	376053	-1	376040	8				2	3	6	phaseINVFAce	phaseXPface	19	NF11	845399	845099	845399	845092	l	845092	843420	845092	843411	1672
GofDak_1024-768_new	20	1	22	<?xml version="1.0"?>\n<Clock xmlns:dt="urn:schemas-microsoft-com:datatypes"><Description dt:dt="string">E-Prime Primary Realtime Clock</Description><StartTime><Timestamp dt:dt="int">0</Timestamp><DateUtc dt:dt="string">2017-07-18T09:23:23Z</DateUtc></StartTime><FrequencyChanges><FrequencyChange><Frequency dt:dt="r8">3328124</Frequency><Timestamp dt:dt="r8">39296152649</Timestamp><Current dt:dt="…	75.025	2273837	2270337	2273837	2270323	1	left	642132029	07-18-2017	11:23:23	09:23:23	female	68971	52946	-1	52938	69483	68981	-1	68971	378883	376053	-1	376040	8				2	3	6	phaseINVFAce	phaseXPface	20	NF06	850597	850297	850597	850289	d	850289	848538	850289	848523	1751
GofDak_1024-768_new	20	1	22	<?xml version="1.0"?>\n<Clock xmlns:dt="urn:schemas-microsoft-com:datatypes"><Description dt:dt="string">E-Prime Primary Realtime Clock</Description><StartTime><Timestamp dt:dt="int">0</Timestamp><DateUtc dt:dt="string">2017-07-18T09:23:23Z</DateUtc></StartTime><FrequencyChanges><FrequencyChange><Frequency dt:dt="r8">3328124</Frequency><Timestamp dt:dt="r8">39296152649</Timestamp><Current dt:dt="…	75.025	2273837	2270337	2273837	2270323	1	left	642132029	07-18-2017	11:23:23	09:23:23	female	68971	52946	-1	52938	69483	68981	-1	68971	378883	376053	-1	376040	9				1	4	7	phaseUPFAce	phaseXPface	1	NM04	897049	896749	897049	896736	d	896736	894856	896736	894843	1880
GofDak_1024-768_new	20	1	22	<?xml version="1.0"?>\n<Clock xmlns:dt="urn:schemas-microsoft-com:datatypes"><Description dt:dt="string">E-Prime Primary Realtime Clock</Description><StartTime><Timestamp dt:dt="int">0</Timestamp><DateUtc dt:dt="string">2017-07-18T09:23:23Z</DateUtc></StartTime><FrequencyChanges><FrequencyChange><Frequency dt:dt="r8">3328124</Frequency><Timestamp dt:dt="r8">39296152649</Timestamp><Current dt:dt="…	75.025	2273837	2270337	2273837	2270323	1	left	642132029	07-18-2017	11:23:23	09:23:23	female	68971	52946	-1	52938	69483	68981	-1	68971	378883	376053	-1	376040	9				1	4	7	phaseUPFAce	phaseXPface	2	NF02	900448	900148	900448	900141	l	900141	898162	900141	898155	1979
GofDak_1024-768_new	20	1	22	<?xml version="1.0"?>\n<Clock xmlns:dt="urn:schemas-microsoft-com:datatypes"><Description dt:dt="string">E-Prime Primary Realtime Clock</Description><StartTime><Timestamp dt:dt="int">0</Timestamp><DateUtc dt:dt="string">2017-07-18T09:23:23Z</DateUtc></StartTime><FrequencyChanges><FrequencyChange><Frequency dt:dt="r8">3328124</Frequency><Timestamp dt:dt="r8">39296152649</Timestamp><Current dt:dt="…	75.025	2273837	2270337	2273837	2270323	1	left	642132029	07-18-2017	11:23:23	09:23:23	female	68971	52946	-1	52938	69483	68981	-1	68971	378883	376053	-1	376040	9				1	4	7	phaseUPFAce	phaseXPface	3	NM04	903700	903400	903700	903390	l	903390	901601	903390	901595	1789
GofDak_1024-768_new	20	1	22	<?xml version="1.0"?>\n<Clock xmlns:dt="urn:schemas-microsoft-com:datatypes"><Description dt:dt="string">E-Prime Primary Realtime Clock</Description><StartTime><Timestamp dt:dt="int">0</Timestamp><DateUtc dt:dt="string">2017-07-18T09:23:23Z</DateUtc></StartTime><FrequencyChanges><FrequencyChange><Frequency dt:dt="r8">3328124</Frequency><Timestamp dt:dt="r8">39296152649</Timestamp><Current dt:dt="…	75.025	2273837	2270337	2273837	2270323	1	left	642132029	07-18-2017	11:23:23	09:23:23	female	68971	52946	-1	52938	69483	68981	-1	68971	378883	376053	-1	376040	9				1	4	7	phaseUPFAce	phaseXPface	4	NF106	906819	906519	906819	906513	d	906513	904906	906513	904899	1607
GofDak_1024-768_new	20	1	22	<?xml version="1.0"?>\n<Clock xmlns:dt="urn:schemas-microsoft-com:datatypes"><Description dt:dt="string">E-Prime Primary Realtime Clock</Description><StartTime><Timestamp dt:dt="int">0</Timestamp><DateUtc dt:dt="string">2017-07-18T09:23:23Z</DateUtc></StartTime><FrequencyChanges><FrequencyChange><Frequency dt:dt="r8">3328124</Frequency><Timestamp dt:dt="r8">39296152649</Timestamp><Current dt:dt="…	75.025	2273837	2270337	2273837	2270323	1	left	642132029	07-18-2017	11:23:23	09:23:23	female	68971	52946	-1	52938	69483	68981	-1	68971	378883	376053	-1	376040	9				1	4	7	phaseUPFAce	phaseXPface	5	NF105	910271	909971	910271	909965	d	909965	907972	909965	907955	1993
GofDak_1024-768_new	20	1	22	<?xml version="1.0"?>\n<Clock xmlns:dt="urn:schemas-microsoft-com:datatypes"><Description dt:dt="string">E-Prime Primary Realtime Clock</Description><StartTime><Timestamp dt:dt="int">0</Timestamp><DateUtc dt:dt="string">2017-07-18T09:23:23Z</DateUtc></StartTime><FrequencyChanges><FrequencyChange><Frequency dt:dt="r8">3328124</Frequency><Timestamp dt:dt="r8">39296152649</Timestamp><Current dt:dt="…	75.025	2273837	2270337	2273837	2270323	1	left	642132029	07-18-2017	11:23:23	09:23:23	female	68971	52946	-1	52938	69483	68981	-1	68971	378883	376053	-1	376040	9				1	4	7	phaseUPFAce	phaseXPface	6	NF04	913510	913210	913510	913206	d	913206	911544	913206	911539	1662
GofDak_1024-768_new	20	1	22	<?xml version="1.0"?>\n<Clock xmlns:dt="urn:schemas-microsoft-com:datatypes"><Description dt:dt="string">E-Prime Primary Realtime Clock</Description><StartTime><Timestamp dt:dt="int">0</Timestamp><DateUtc dt:dt="string">2017-07-18T09:23:23Z</DateUtc></StartTime><FrequencyChanges><FrequencyChange><Frequency dt:dt="r8">3328124</Frequency><Timestamp dt:dt="r8">39296152649</Timestamp><Current dt:dt="…	75.025	2273837	2270337	2273837	2270323	1	left	642132029	07-18-2017	11:23:23	09:23:23	female	68971	52946	-1	52938	69483	68981	-1	68971	378883	376053	-1	376040	9				1	4	7	phaseUPFAce	phaseXPface	7	NM03	916856	916556	916856	916546	d	916546	914676	916546	914659	1870
GofDak_1024-768_new	20	1	22	<?xml version="1.0"?>\n<Clock xmlns:dt="urn:schemas-microsoft-com:datatypes"><Description dt:dt="string">E-Prime Primary Realtime Clock</Description><StartTime><Timestamp dt:dt="int">0</Timestamp><DateUtc dt:dt="string">2017-07-18T09:23:23Z</DateUtc></StartTime><FrequencyChanges><FrequencyChange><Frequency dt:dt="r8">3328124</Frequency><Timestamp dt:dt="r8">39296152649</Timestamp><Current dt:dt="…	75.025	2273837	2270337	2273837	2270323	1	left	642132029	07-18-2017	11:23:23	09:23:23	female	68971	52946	-1	52938	69483	68981	-1	68971	378883	376053	-1	376040	9				1	4	7	phaseUPFAce	phaseXPface	8	NF01	920268	919968	920268	919959	d	919959	918115	919959	918099	1844
GofDak_1024-768_new	20	1	22	<?xml version="1.0"?>\n<Clock xmlns:dt="urn:schemas-microsoft-com:datatypes"><Description dt:dt="string">E-Prime Primary Realtime Clock</Description><StartTime><Timestamp dt:dt="int">0</Timestamp><DateUtc dt:dt="string">2017-07-18T09:23:23Z</DateUtc></StartTime><FrequencyChanges><FrequencyChange><Frequency dt:dt="r8">3328124</Frequency><Timestamp dt:dt="r8">39296152649</Timestamp><Current dt:dt="…	75.025	2273837	2270337	2273837	2270323	1	left	642132029	07-18-2017	11:23:23	09:23:23	female	68971	52946	-1	52938	69483	68981	-1	68971	378883	376053	-1	376040	9				1	4	7	phaseUPFAce	phaseXPface	9	NM05	923480	923180	923480	923175	l	923175	921434	923175	921427	1741
GofDak_1024-768_new	20	1	22	<?xml version="1.0"?>\n<Clock xmlns:dt="urn:schemas-microsoft-com:datatypes"><Description dt:dt="string">E-Prime Primary Realtime Clock</Description><StartTime><Timestamp dt:dt="int">0</Timestamp><DateUtc dt:dt="string">2017-07-18T09:23:23Z</DateUtc></StartTime><FrequencyChanges><FrequencyChange><Frequency dt:dt="r8">3328124</Frequency><Timestamp dt:dt="r8">39296152649</Timestamp><Current dt:dt="…	75.025	2273837	2270337	2273837	2270323	1	left	642132029	07-18-2017	11:23:23	09:23:23	female	68971	52946	-1	52938	69483	68981	-1	68971	378883	376053	-1	376040	9				1	4	7	phaseUPFAce	phaseXPface	10	NM03	926639	926339	926639	926325	d	926325	924740	926325	924731	1585
GofDak_1024-768_new	20	1	22	<?xml version="1.0"?>\n<Clock xmlns:dt="urn:schemas-microsoft-com:datatypes"><Description dt:dt="string">E-Prime Primary Realtime Clock</Description><StartTime><Timestamp dt:dt="int">0</Timestamp><DateUtc dt:dt="string">2017-07-18T09:23:23Z</DateUtc></StartTime><FrequencyChanges><FrequencyChange><Frequency dt:dt="r8">3328124</Frequency><Timestamp dt:dt="r8">39296152649</Timestamp><Current dt:dt="…	75.025	2273837	2270337	2273837	2270323	1	left	642132029	07-18-2017	11:23:23	09:23:23	female	68971	52946	-1	52938	69483	68981	-1	68971	378883	376053	-1	376040	9				1	4	7	phaseUPFAce	phaseXPface	11	NF109	930065	929765	930065	929752	l	929752	928125	929752	928115	1627
GofDak_1024-768_new	20	1	22	<?xml version="1.0"?>\n<Clock xmlns:dt="urn:schemas-microsoft-com:datatypes"><Description dt:dt="string">E-Prime Primary Realtime Clock</Description><StartTime><Timestamp dt:dt="int">0</Timestamp><DateUtc dt:dt="string">2017-07-18T09:23:23Z</DateUtc></StartTime><FrequencyChanges><FrequencyChange><Frequency dt:dt="r8">3328124</Frequency><Timestamp dt:dt="r8">39296152649</Timestamp><Current dt:dt="…	75.025	2273837	2270337	2273837	2270323	1	left	642132029	07-18-2017	11:23:23	09:23:23	female	68971	52946	-1	52938	69483	68981	-1	68971	378883	376053	-1	376040	9				1	4	7	phaseUPFAce	phaseXPface	12	NF06	933557	933257	933557	933251	d	933251	931351	933251	931339	1900
GofDak_1024-768_new	20	1	22	<?xml version="1.0"?>\n<Clock xmlns:dt="urn:schemas-microsoft-com:datatypes"><Description dt:dt="string">E-Prime Primary Realtime Clock</Description><StartTime><Timestamp dt:dt="int">0</Timestamp><DateUtc dt:dt="string">2017-07-18T09:23:23Z</DateUtc></StartTime><FrequencyChanges><FrequencyChange><Frequency dt:dt="r8">3328124</Frequency><Timestamp dt:dt="r8">39296152649</Timestamp><Current dt:dt="…	75.025	2273837	2270337	2273837	2270323	1	left	642132029	07-18-2017	11:23:23	09:23:23	female	68971	52946	-1	52938	69483	68981	-1	68971	378883	376053	-1	376040	9				1	4	7	phaseUPFAce	phaseXPface	13	NF105	936769	936469	936769	936454	d	936454	934736	936454	934723	1718
GofDak_1024-768_new	20	1	22	<?xml version="1.0"?>\n<Clock xmlns:dt="urn:schemas-microsoft-com:datatypes"><Description dt:dt="string">E-Prime Primary Realtime Clock</Description><StartTime><Timestamp dt:dt="int">0</Timestamp><DateUtc dt:dt="string">2017-07-18T09:23:23Z</DateUtc></StartTime><FrequencyChanges><FrequencyChange><Frequency dt:dt="r8">3328124</Frequency><Timestamp dt:dt="r8">39296152649</Timestamp><Current dt:dt="…	75.025	2273837	2270337	2273837	2270323	1	left	642132029	07-18-2017	11:23:23	09:23:23	female	68971	52946	-1	52938	69483	68981	-1	68971	378883	376053	-1	376040	9				1	4	7	phaseUPFAce	phaseXPface	14	NM21	940261	939961	940261	939948	d	939948	938149	939948	938139	1799
GofDak_1024-768_new	20	1	22	<?xml version="1.0"?>\n<Clock xmlns:dt="urn:schemas-microsoft-com:datatypes"><Description dt:dt="string">E-Prime Primary Realtime Clock</Description><StartTime><Timestamp dt:dt="int">0</Timestamp><DateUtc dt:dt="string">2017-07-18T09:23:23Z</DateUtc></StartTime><FrequencyChanges><FrequencyChange><Frequency dt:dt="r8">3328124</Frequency><Timestamp dt:dt="r8">39296152649</Timestamp><Current dt:dt="…	75.025	2273837	2270337	2273837	2270323	1	left	642132029	07-18-2017	11:23:23	09:23:23	female	68971	52946	-1	52938	69483	68981	-1	68971	378883	376053	-1	376040	9				1	4	7	phaseUPFAce	phaseXPface	15	NM09	944327	944027	944327	944018	d	944018	942320	944018	942315	1698
GofDak_1024-768_new	20	1	22	<?xml version="1.0"?>\n<Clock xmlns:dt="urn:schemas-microsoft-com:datatypes"><Description dt:dt="string">E-Prime Primary Realtime Clock</Description><StartTime><Timestamp dt:dt="int">0</Timestamp><DateUtc dt:dt="string">2017-07-18T09:23:23Z</DateUtc></StartTime><FrequencyChanges><FrequencyChange><Frequency dt:dt="r8">3328124</Frequency><Timestamp dt:dt="r8">39296152649</Timestamp><Current dt:dt="…	75.025	2273837	2270337	2273837	2270323	1	left	642132029	07-18-2017	11:23:23	09:23:23	female	68971	52946	-1	52938	69483	68981	-1	68971	378883	376053	-1	376040	9				1	4	7	phaseUPFAce	phaseXPface	16	NF01	947872	947572	947872	947569	l	947569	945573	947569	945563	1996
GofDak_1024-768_new	20	1	22	<?xml version="1.0"?>\n<Clock xmlns:dt="urn:schemas-microsoft-com:datatypes"><Description dt:dt="string">E-Prime Primary Realtime Clock</Description><StartTime><Timestamp dt:dt="int">0</Timestamp><DateUtc dt:dt="string">2017-07-18T09:23:23Z</DateUtc></StartTime><FrequencyChanges><FrequencyChange><Frequency dt:dt="r8">3328124</Frequency><Timestamp dt:dt="r8">39296152649</Timestamp><Current dt:dt="…	75.025	2273837	2270337	2273837	2270323	1	left	642132029	07-18-2017	11:23:23	09:23:23	female	68971	52946	-1	52938	69483	68981	-1	68971	378883	376053	-1	376040	9				1	4	7	phaseUPFAce	phaseXPface	17	NF27	951138	950838	951138	950833	l	950833	949291	950833	949275	1542
GofDak_1024-768_new	20	1	22	<?xml version="1.0"?>\n<Clock xmlns:dt="urn:schemas-microsoft-com:datatypes"><Description dt:dt="string">E-Prime Primary Realtime Clock</Description><StartTime><Timestamp dt:dt="int">0</Timestamp><DateUtc dt:dt="string">2017-07-18T09:23:23Z</DateUtc></StartTime><FrequencyChanges><FrequencyChange><Frequency dt:dt="r8">3328124</Frequency><Timestamp dt:dt="r8">39296152649</Timestamp><Current dt:dt="…	75.025	2273837	2270337	2273837	2270323	1	left	642132029	07-18-2017	11:23:23	09:23:23	female	68971	52946	-1	52938	69483	68981	-1	68971	378883	376053	-1	376040	9				1	4	7	phaseUPFAce	phaseXPface	18	NF109	954483	954183	954483	954173	l	954173	952530	954173	952523	1643
GofDak_1024-768_new	20	1	22	<?xml version="1.0"?>\n<Clock xmlns:dt="urn:schemas-microsoft-com:datatypes"><Description dt:dt="string">E-Prime Primary Realtime Clock</Description><StartTime><Timestamp dt:dt="int">0</Timestamp><DateUtc dt:dt="string">2017-07-18T09:23:23Z</DateUtc></StartTime><FrequencyChanges><FrequencyChange><Frequency dt:dt="r8">3328124</Frequency><Timestamp dt:dt="r8">39296152649</Timestamp><Current dt:dt="…	75.025	2273837	2270337	2273837	2270323	1	left	642132029	07-18-2017	11:23:23	09:23:23	female	68971	52946	-1	52938	69483	68981	-1	68971	378883	376053	-1	376040	9				1	4	7	phaseUPFAce	phaseXPface	19	NF109	957695	957395	957695	957387	l	957387	955756	957387	955739	1631
GofDak_1024-768_new	20	1	22	<?xml version="1.0"?>\n<Clock xmlns:dt="urn:schemas-microsoft-com:datatypes"><Description dt:dt="string">E-Prime Primary Realtime Clock</Description><StartTime><Timestamp dt:dt="int">0</Timestamp><DateUtc dt:dt="string">2017-07-18T09:23:23Z</DateUtc></StartTime><FrequencyChanges><FrequencyChange><Frequency dt:dt="r8">3328124</Frequency><Timestamp dt:dt="r8">39296152649</Timestamp><Current dt:dt="…	75.025	2273837	2270337	2273837	2270323	1	left	642132029	07-18-2017	11:23:23	09:23:23	female	68971	52946	-1	52938	69483	68981	-1	68971	378883	376053	-1	376040	9				1	4	7	phaseUPFAce	phaseXPface	20	NF02	961481	961181	961481	961173	l	961173	959635	961173	959619	1538
GofDak_1024-768_new	20	1	22	<?xml version="1.0"?>\n<Clock xmlns:dt="urn:schemas-microsoft-com:datatypes"><Description dt:dt="string">E-Prime Primary Realtime Clock</Description><StartTime><Timestamp dt:dt="int">0</Timestamp><DateUtc dt:dt="string">2017-07-18T09:23:23Z</DateUtc></StartTime><FrequencyChanges><FrequencyChange><Frequency dt:dt="r8">3328124</Frequency><Timestamp dt:dt="r8">39296152649</Timestamp><Current dt:dt="…	75.025	2273837	2270337	2273837	2270323	1	left	642132029	07-18-2017	11:23:23	09:23:23	female	68971	52946	-1	52938	69483	68981	-1	68971	378883	376053	-1	376040	10				2	4	8	phaseINVFAce	phaseXPface	1	NM09	966333	966033	966333	966028	d	966028	964353	966028	964339	1675
GofDak_1024-768_new	20	1	22	<?xml version="1.0"?>\n<Clock xmlns:dt="urn:schemas-microsoft-com:datatypes"><Description dt:dt="string">E-Prime Primary Realtime Clock</Description><StartTime><Timestamp dt:dt="int">0</Timestamp><DateUtc dt:dt="string">2017-07-18T09:23:23Z</DateUtc></StartTime><FrequencyChanges><FrequencyChange><Frequency dt:dt="r8">3328124</Frequency><Timestamp dt:dt="r8">39296152649</Timestamp><Current dt:dt="…	75.025	2273837	2270337	2273837	2270323	1	left	642132029	07-18-2017	11:23:23	09:23:23	female	68971	52946	-1	52938	69483	68981	-1	68971	378883	376053	-1	376040	10				2	4	8	phaseINVFAce	phaseXPface	2	NM101	971304	971004	971304	971001	d	971001	969165	971001	969155	1836
GofDak_1024-768_new	20	1	22	<?xml version="1.0"?>\n<Clock xmlns:dt="urn:schemas-microsoft-com:datatypes"><Description dt:dt="string">E-Prime Primary Realtime Clock</Description><StartTime><Timestamp dt:dt="int">0</Timestamp><DateUtc dt:dt="string">2017-07-18T09:23:23Z</DateUtc></StartTime><FrequencyChanges><FrequencyChange><Frequency dt:dt="r8">3328124</Frequency><Timestamp dt:dt="r8">39296152649</Timestamp><Current dt:dt="…	75.025	2273837	2270337	2273837	2270323	1	left	642132029	07-18-2017	11:23:23	09:23:23	female	68971	52946	-1	52938	69483	68981	-1	68971	378883	376053	-1	376040	10				2	4	8	phaseINVFAce	phaseXPface	3	NM21	974423	974123	974423	974115	d	974115	972591	974115	972579	1524
GofDak_1024-768_new	20	1	22	<?xml version="1.0"?>\n<Clock xmlns:dt="urn:schemas-microsoft-com:datatypes"><Description dt:dt="string">E-Prime Primary Realtime Clock</Description><StartTime><Timestamp dt:dt="int">0</Timestamp><DateUtc dt:dt="string">2017-07-18T09:23:23Z</DateUtc></StartTime><FrequencyChanges><FrequencyChange><Frequency dt:dt="r8">3328124</Frequency><Timestamp dt:dt="r8">39296152649</Timestamp><Current dt:dt="…	75.025	2273837	2270337	2273837	2270323	1	left	642132029	07-18-2017	11:23:23	09:23:23	female	68971	52946	-1	52938	69483	68981	-1	68971	378883	376053	-1	376040	10				2	4	8	phaseINVFAce	phaseXPface	4	NM10	978235	977935	978235	977920	d	977920	976056	977920	976043	1864
GofDak_1024-768_new	20	1	22	<?xml version="1.0"?>\n<Clock xmlns:dt="urn:schemas-microsoft-com:datatypes"><Description dt:dt="string">E-Prime Primary Realtime Clock</Description><StartTime><Timestamp dt:dt="int">0</Timestamp><DateUtc dt:dt="string">2017-07-18T09:23:23Z</DateUtc></StartTime><FrequencyChanges><FrequencyChange><Frequency dt:dt="r8">3328124</Frequency><Timestamp dt:dt="r8">39296152649</Timestamp><Current dt:dt="…	75.025	2273837	2270337	2273837	2270323	1	left	642132029	07-18-2017	11:23:23	09:23:23	female	68971	52946	-1	52938	69483	68981	-1	68971	378883	376053	-1	376040	10				2	4	8	phaseINVFAce	phaseXPface	5	NM09	981488	981188	981488	981181	d	981181	979508	981181	979499	1673
GofDak_1024-768_new	20	1	22	<?xml version="1.0"?>\n<Clock xmlns:dt="urn:schemas-microsoft-com:datatypes"><Description dt:dt="string">E-Prime Primary Realtime Clock</Description><StartTime><Timestamp dt:dt="int">0</Timestamp><DateUtc dt:dt="string">2017-07-18T09:23:23Z</DateUtc></StartTime><FrequencyChanges><FrequencyChange><Frequency dt:dt="r8">3328124</Frequency><Timestamp dt:dt="r8">39296152649</Timestamp><Current dt:dt="…	75.025	2273837	2270337	2273837	2270323	1	left	642132029	07-18-2017	11:23:23	09:23:23	female	68971	52946	-1	52938	69483	68981	-1	68971	378883	376053	-1	376040	10				2	4	8	phaseINVFAce	phaseXPface	6	NF106	984913	984613	984913	984610	l	984610	982947	984610	982931	1663
GofDak_1024-768_new	20	1	22	<?xml version="1.0"?>\n<Clock xmlns:dt="urn:schemas-microsoft-com:datatypes"><Description dt:dt="string">E-Prime Primary Realtime Clock</Description><StartTime><Timestamp dt:dt="int">0</Timestamp><DateUtc dt:dt="string">2017-07-18T09:23:23Z</DateUtc></StartTime><FrequencyChanges><FrequencyChange><Frequency dt:dt="r8">3328124</Frequency><Timestamp dt:dt="r8">39296152649</Timestamp><Current dt:dt="…	75.025	2273837	2270337	2273837	2270323	1	left	642132029	07-18-2017	11:23:23	09:23:23	female	68971	52946	-1	52938	69483	68981	-1	68971	378883	376053	-1	376040	10				2	4	8	phaseINVFAce	phaseXPface	7	NF04	988299	987999	988299	987990	l	987990	986159	987990	986147	1831
GofDak_1024-768_new	20	1	22	<?xml version="1.0"?>\n<Clock xmlns:dt="urn:schemas-microsoft-com:datatypes"><Description dt:dt="string">E-Prime Primary Realtime Clock</Description><StartTime><Timestamp dt:dt="int">0</Timestamp><DateUtc dt:dt="string">2017-07-18T09:23:23Z</DateUtc></StartTime><FrequencyChanges><FrequencyChange><Frequency dt:dt="r8">3328124</Frequency><Timestamp dt:dt="r8">39296152649</Timestamp><Current dt:dt="…	75.025	2273837	2270337	2273837	2270323	1	left	642132029	07-18-2017	11:23:23	09:23:23	female	68971	52946	-1	52938	69483	68981	-1	68971	378883	376053	-1	376040	10				2	4	8	phaseINVFAce	phaseXPface	8	NF105	991391	991091	991391	991076	l	991076	989438	991076	989427	1638
GofDak_1024-768_new	20	1	22	<?xml version="1.0"?>\n<Clock xmlns:dt="urn:schemas-microsoft-com:datatypes"><Description dt:dt="string">E-Prime Primary Realtime Clock</Description><StartTime><Timestamp dt:dt="int">0</Timestamp><DateUtc dt:dt="string">2017-07-18T09:23:23Z</DateUtc></StartTime><FrequencyChanges><FrequencyChange><Frequency dt:dt="r8">3328124</Frequency><Timestamp dt:dt="r8">39296152649</Timestamp><Current dt:dt="…	75.025	2273837	2270337	2273837	2270323	1	left	642132029	07-18-2017	11:23:23	09:23:23	female	68971	52946	-1	52938	69483	68981	-1	68971	378883	376053	-1	376040	10				2	4	8	phaseINVFAce	phaseXPface	9	NM21	994697	994397	994697	994388	d	994388	992544	994388	992531	1844
GofDak_1024-768_new	20	1	22	<?xml version="1.0"?>\n<Clock xmlns:dt="urn:schemas-microsoft-com:datatypes"><Description dt:dt="string">E-Prime Primary Realtime Clock</Description><StartTime><Timestamp dt:dt="int">0</Timestamp><DateUtc dt:dt="string">2017-07-18T09:23:23Z</DateUtc></StartTime><FrequencyChanges><FrequencyChange><Frequency dt:dt="r8">3328124</Frequency><Timestamp dt:dt="r8">39296152649</Timestamp><Current dt:dt="…	75.025	2273837	2270337	2273837	2270323	1	left	642132029	07-18-2017	11:23:23	09:23:23	female	68971	52946	-1	52938	69483	68981	-1	68971	378883	376053	-1	376040	10				2	4	8	phaseINVFAce	phaseXPface	10	NF09	997789	997489	997789	997474	d	997474	995836	997474	995819	1638
GofDak_1024-768_new	20	1	22	<?xml version="1.0"?>\n<Clock xmlns:dt="urn:schemas-microsoft-com:datatypes"><Description dt:dt="string">E-Prime Primary Realtime Clock</Description><StartTime><Timestamp dt:dt="int">0</Timestamp><DateUtc dt:dt="string">2017-07-18T09:23:23Z</DateUtc></StartTime><FrequencyChanges><FrequencyChange><Frequency dt:dt="r8">3328124</Frequency><Timestamp dt:dt="r8">39296152649</Timestamp><Current dt:dt="…	75.025	2273837	2270337	2273837	2270323	1	left	642132029	07-18-2017	11:23:23	09:23:23	female	68971	52946	-1	52938	69483	68981	-1	68971	378883	376053	-1	376040	10				2	4	8	phaseINVFAce	phaseXPface	11	NF04	1000681	1000381	1000681	1000372	l	1000372	998795	1000372	998779	1577
GofDak_1024-768_new	20	1	22	<?xml version="1.0"?>\n<Clock xmlns:dt="urn:schemas-microsoft-com:datatypes"><Description dt:dt="string">E-Prime Primary Realtime Clock</Description><StartTime><Timestamp dt:dt="int">0</Timestamp><DateUtc dt:dt="string">2017-07-18T09:23:23Z</DateUtc></StartTime><FrequencyChanges><FrequencyChange><Frequency dt:dt="r8">3328124</Frequency><Timestamp dt:dt="r8">39296152649</Timestamp><Current dt:dt="…	75.025	2273837	2270337	2273837	2270323	1	left	642132029	07-18-2017	11:23:23	09:23:23	female	68971	52946	-1	52938	69483	68981	-1	68971	378883	376053	-1	376040	10				2	4	8	phaseINVFAce	phaseXPface	12	NM21	1003880	1003580	1003880	1003571	l	1003571	1001728	1003571	1001715	1843
GofDak_1024-768_new	20	1	22	<?xml version="1.0"?>\n<Clock xmlns:dt="urn:schemas-microsoft-com:datatypes"><Description dt:dt="string">E-Prime Primary Realtime Clock</Description><StartTime><Timestamp dt:dt="int">0</Timestamp><DateUtc dt:dt="string">2017-07-18T09:23:23Z</DateUtc></StartTime><FrequencyChanges><FrequencyChange><Frequency dt:dt="r8">3328124</Frequency><Timestamp dt:dt="r8">39296152649</Timestamp><Current dt:dt="…	75.025	2273837	2270337	2273837	2270323	1	left	642132029	07-18-2017	11:23:23	09:23:23	female	68971	52946	-1	52938	69483	68981	-1	68971	378883	376053	-1	376040	10				2	4	8	phaseINVFAce	phaseXPface	13	NM13	1006693	1006393	1006693	1006385	l	1006385	1004860	1006385	1004851	1525
GofDak_1024-768_new	20	1	22	<?xml version="1.0"?>\n<Clock xmlns:dt="urn:schemas-microsoft-com:datatypes"><Description dt:dt="string">E-Prime Primary Realtime Clock</Description><StartTime><Timestamp dt:dt="int">0</Timestamp><DateUtc dt:dt="string">2017-07-18T09:23:23Z</DateUtc></StartTime><FrequencyChanges><FrequencyChange><Frequency dt:dt="r8">3328124</Frequency><Timestamp dt:dt="r8">39296152649</Timestamp><Current dt:dt="…	75.025	2273837	2270337	2273837	2270323	1	left	642132029	07-18-2017	11:23:23	09:23:23	female	68971	52946	-1	52938	69483	68981	-1	68971	378883	376053	-1	376040	10				2	4	8	phaseINVFAce	phaseXPface	14	NF106	1009838	1009538	1009838	1009526	d	1009526	1007846	1009526	1007835	1680
GofDak_1024-768_new	20	1	22	<?xml version="1.0"?>\n<Clock xmlns:dt="urn:schemas-microsoft-com:datatypes"><Description dt:dt="string">E-Prime Primary Realtime Clock</Description><StartTime><Timestamp dt:dt="int">0</Timestamp><DateUtc dt:dt="string">2017-07-18T09:23:23Z</DateUtc></StartTime><FrequencyChanges><FrequencyChange><Frequency dt:dt="r8">3328124</Frequency><Timestamp dt:dt="r8">39296152649</Timestamp><Current dt:dt="…	75.025	2273837	2270337	2273837	2270323	1	left	642132029	07-18-2017	11:23:23	09:23:23	female	68971	52946	-1	52938	69483	68981	-1	68971	378883	376053	-1	376040	10				2	4	8	phaseINVFAce	phaseXPface	15	NF09	1013344	1013044	1013344	1013037	d	1013037	1011138	1013037	1011123	1899
GofDak_1024-768_new	20	1	22	<?xml version="1.0"?>\n<Clock xmlns:dt="urn:schemas-microsoft-com:datatypes"><Description dt:dt="string">E-Prime Primary Realtime Clock</Description><StartTime><Timestamp dt:dt="int">0</Timestamp><DateUtc dt:dt="string">2017-07-18T09:23:23Z</DateUtc></StartTime><FrequencyChanges><FrequencyChange><Frequency dt:dt="r8">3328124</Frequency><Timestamp dt:dt="r8">39296152649</Timestamp><Current dt:dt="…	75.025	2273837	2270337	2273837	2270323	1	left	642132029	07-18-2017	11:23:23	09:23:23	female	68971	52946	-1	52938	69483	68981	-1	68971	378883	376053	-1	376040	10				2	4	8	phaseINVFAce	phaseXPface	16	NM13	1016543	1016243	1016543	1016232	l	1016232	1014537	1016232	1014523	1695
GofDak_1024-768_new	20	1	22	<?xml version="1.0"?>\n<Clock xmlns:dt="urn:schemas-microsoft-com:datatypes"><Description dt:dt="string">E-Prime Primary Realtime Clock</Description><StartTime><Timestamp dt:dt="int">0</Timestamp><DateUtc dt:dt="string">2017-07-18T09:23:23Z</DateUtc></StartTime><FrequencyChanges><FrequencyChange><Frequency dt:dt="r8">3328124</Frequency><Timestamp dt:dt="r8">39296152649</Timestamp><Current dt:dt="…	75.025	2273837	2270337	2273837	2270323	1	left	642132029	07-18-2017	11:23:23	09:23:23	female	68971	52946	-1	52938	69483	68981	-1	68971	378883	376053	-1	376040	10				2	4	8	phaseINVFAce	phaseXPface	17	NF11	1020048	1019748	1020048	1019736	l	1019736	1017736	1019736	1017723	2000
GofDak_1024-768_new	20	1	22	<?xml version="1.0"?>\n<Clock xmlns:dt="urn:schemas-microsoft-com:datatypes"><Description dt:dt="string">E-Prime Primary Realtime Clock</Description><StartTime><Timestamp dt:dt="int">0</Timestamp><DateUtc dt:dt="string">2017-07-18T09:23:23Z</DateUtc></StartTime><FrequencyChanges><FrequencyChange><Frequency dt:dt="r8">3328124</Frequency><Timestamp dt:dt="r8">39296152649</Timestamp><Current dt:dt="…	75.025	2273837	2270337	2273837	2270323	1	left	642132029	07-18-2017	11:23:23	09:23:23	female	68971	52946	-1	52938	69483	68981	-1	68971	378883	376053	-1	376040	10				2	4	8	phaseINVFAce	phaseXPface	18	NF11	1023261	1022961	1023261	1022956	d	1022956	1021374	1022956	1021363	1582
GofDak_1024-768_new	20	1	22	<?xml version="1.0"?>\n<Clock xmlns:dt="urn:schemas-microsoft-com:datatypes"><Description dt:dt="string">E-Prime Primary Realtime Clock</Description><StartTime><Timestamp dt:dt="int">0</Timestamp><DateUtc dt:dt="string">2017-07-18T09:23:23Z</DateUtc></StartTime><FrequencyChanges><FrequencyChange><Frequency dt:dt="r8">3328124</Frequency><Timestamp dt:dt="r8">39296152649</Timestamp><Current dt:dt="…	75.025	2273837	2270337	2273837	2270323	1	left	642132029	07-18-2017	11:23:23	09:23:23	female	68971	52946	-1	52938	69483	68981	-1	68971	378883	376053	-1	376040	10				2	4	8	phaseINVFAce	phaseXPface	19	NM10	1026726	1026426	1026726	1026422	l	1026422	1024667	1026422	1024651	1755
GofDak_1024-768_new	20	1	22	<?xml version="1.0"?>\n<Clock xmlns:dt="urn:schemas-microsoft-com:datatypes"><Description dt:dt="string">E-Prime Primary Realtime Clock</Description><StartTime><Timestamp dt:dt="int">0</Timestamp><DateUtc dt:dt="string">2017-07-18T09:23:23Z</DateUtc></StartTime><FrequencyChanges><FrequencyChange><Frequency dt:dt="r8">3328124</Frequency><Timestamp dt:dt="r8">39296152649</Timestamp><Current dt:dt="…	75.025	2273837	2270337	2273837	2270323	1	left	642132029	07-18-2017	11:23:23	09:23:23	female	68971	52946	-1	52938	69483	68981	-1	68971	378883	376053	-1	376040	10				2	4	8	phaseINVFAce	phaseXPface	20	NM10	1029712	1029412	1029712	1029398	l	1029398	1027786	1029398	1027771	1612
GofDak_1024-768_new	20	1	22	<?xml version="1.0"?>\n<Clock xmlns:dt="urn:schemas-microsoft-com:datatypes"><Description dt:dt="string">E-Prime Primary Realtime Clock</Description><StartTime><Timestamp dt:dt="int">0</Timestamp><DateUtc dt:dt="string">2017-07-18T09:23:23Z</DateUtc></StartTime><FrequencyChanges><FrequencyChange><Frequency dt:dt="r8">3328124</Frequency><Timestamp dt:dt="r8">39296152649</Timestamp><Current dt:dt="…	75.025	2273837	2270337	2273837	2270323	1	left	642132029	07-18-2017	11:23:23	09:23:23	female	68971	52946	-1	52938	69483	68981	-1	68971	378883	376053	-1	376040	11				2	5	9	phaseINVFAce	phaseXPface	1	NF02	1035310	1035010	1035310	1034999	l	1034999	1033251	1034999	1033238	1748
GofDak_1024-768_new	20	1	22	<?xml version="1.0"?>\n<Clock xmlns:dt="urn:schemas-microsoft-com:datatypes"><Description dt:dt="string">E-Prime Primary Realtime Clock</Description><StartTime><Timestamp dt:dt="int">0</Timestamp><DateUtc dt:dt="string">2017-07-18T09:23:23Z</DateUtc></StartTime><FrequencyChanges><FrequencyChange><Frequency dt:dt="r8">3328124</Frequency><Timestamp dt:dt="r8">39296152649</Timestamp><Current dt:dt="…	75.025	2273837	2270337	2273837	2270323	1	left	642132029	07-18-2017	11:23:23	09:23:23	female	68971	52946	-1	52938	69483	68981	-1	68971	378883	376053	-1	376040	11				2	5	9	phaseINVFAce	phaseXPface	2	NF109	1038162	1037862	1038162	1037859	d	1037859	1036356	1037859	1036347	1503
GofDak_1024-768_new	20	1	22	<?xml version="1.0"?>\n<Clock xmlns:dt="urn:schemas-microsoft-com:datatypes"><Description dt:dt="string">E-Prime Primary Realtime Clock</Description><StartTime><Timestamp dt:dt="int">0</Timestamp><DateUtc dt:dt="string">2017-07-18T09:23:23Z</DateUtc></StartTime><FrequencyChanges><FrequencyChange><Frequency dt:dt="r8">3328124</Frequency><Timestamp dt:dt="r8">39296152649</Timestamp><Current dt:dt="…	75.025	2273837	2270337	2273837	2270323	1	left	642132029	07-18-2017	11:23:23	09:23:23	female	68971	52946	-1	52938	69483	68981	-1	68971	378883	376053	-1	376040	11				2	5	9	phaseINVFAce	phaseXPface	3	NF105	1041735	1041435	1041735	1041422	l	1041422	1039462	1041422	1039451	1960
GofDak_1024-768_new	20	1	22	<?xml version="1.0"?>\n<Clock xmlns:dt="urn:schemas-microsoft-com:datatypes"><Description dt:dt="string">E-Prime Primary Realtime Clock</Description><StartTime><Timestamp dt:dt="int">0</Timestamp><DateUtc dt:dt="string">2017-07-18T09:23:23Z</DateUtc></StartTime><FrequencyChanges><FrequencyChange><Frequency dt:dt="r8">3328124</Frequency><Timestamp dt:dt="r8">39296152649</Timestamp><Current dt:dt="…	75.025	2273837	2270337	2273837	2270323	1	left	642132029	07-18-2017	11:23:23	09:23:23	female	68971	52946	-1	52938	69483	68981	-1	68971	378883	376053	-1	376040	11				2	5	9	phaseINVFAce	phaseXPface	4	NF109	1045453	1045153	1045453	1045148	l	1045148	1043221	1045148	1043203	1927
GofDak_1024-768_new	20	1	22	<?xml version="1.0"?>\n<Clock xmlns:dt="urn:schemas-microsoft-com:datatypes"><Description dt:dt="string">E-Prime Primary Realtime Clock</Description><StartTime><Timestamp dt:dt="int">0</Timestamp><DateUtc dt:dt="string">2017-07-18T09:23:23Z</DateUtc></StartTime><FrequencyChanges><FrequencyChange><Frequency dt:dt="r8">3328124</Frequency><Timestamp dt:dt="r8">39296152649</Timestamp><Current dt:dt="…	75.025	2273837	2270337	2273837	2270323	1	left	642132029	07-18-2017	11:23:23	09:23:23	female	68971	52946	-1	52938	69483	68981	-1	68971	378883	376053	-1	376040	11				2	5	9	phaseINVFAce	phaseXPface	5	NM09	1048679	1048379	1048679	1048368	d	1048368	1046593	1048368	1046579	1775
GofDak_1024-768_new	20	1	22	<?xml version="1.0"?>\n<Clock xmlns:dt="urn:schemas-microsoft-com:datatypes"><Description dt:dt="string">E-Prime Primary Realtime Clock</Description><StartTime><Timestamp dt:dt="int">0</Timestamp><DateUtc dt:dt="string">2017-07-18T09:23:23Z</DateUtc></StartTime><FrequencyChanges><FrequencyChange><Frequency dt:dt="r8">3328124</Frequency><Timestamp dt:dt="r8">39296152649</Timestamp><Current dt:dt="…	75.025	2273837	2270337	2273837	2270323	1	left	642132029	07-18-2017	11:23:23	09:23:23	female	68971	52946	-1	52938	69483	68981	-1	68971	378883	376053	-1	376040	11				2	5	9	phaseINVFAce	phaseXPface	6	NM05	1052024	1051724	1052024	1051713	d	1051713	1050018	1051713	1050003	1695
GofDak_1024-768_new	20	1	22	<?xml version="1.0"?>\n<Clock xmlns:dt="urn:schemas-microsoft-com:datatypes"><Description dt:dt="string">E-Prime Primary Realtime Clock</Description><StartTime><Timestamp dt:dt="int">0</Timestamp><DateUtc dt:dt="string">2017-07-18T09:23:23Z</DateUtc></StartTime><FrequencyChanges><FrequencyChange><Frequency dt:dt="r8">3328124</Frequency><Timestamp dt:dt="r8">39296152649</Timestamp><Current dt:dt="…	75.025	2273837	2270337	2273837	2270323	1	left	642132029	07-18-2017	11:23:23	09:23:23	female	68971	52946	-1	52938	69483	68981	-1	68971	378883	376053	-1	376040	11				2	5	9	phaseINVFAce	phaseXPface	7	NM101	1056556	1056256	1056556	1056251	l	1056251	1054604	1056251	1054587	1647
GofDak_1024-768_new	20	1	22	<?xml version="1.0"?>\n<Clock xmlns:dt="urn:schemas-microsoft-com:datatypes"><Description dt:dt="string">E-Prime Primary Realtime Clock</Description><StartTime><Timestamp dt:dt="int">0</Timestamp><DateUtc dt:dt="string">2017-07-18T09:23:23Z</DateUtc></StartTime><FrequencyChanges><FrequencyChange><Frequency dt:dt="r8">3328124</Frequency><Timestamp dt:dt="r8">39296152649</Timestamp><Current dt:dt="…	75.025	2273837	2270337	2273837	2270323	1	left	642132029	07-18-2017	11:23:23	09:23:23	female	68971	52946	-1	52938	69483	68981	-1	68971	378883	376053	-1	376040	11				2	5	9	phaseINVFAce	phaseXPface	8	NM09	1059915	1059615	1059915	1059604	l	1059604	1057656	1059604	1057651	1948
GofDak_1024-768_new	20	1	22	<?xml version="1.0"?>\n<Clock xmlns:dt="urn:schemas-microsoft-com:datatypes"><Description dt:dt="string">E-Prime Primary Realtime Clock</Description><StartTime><Timestamp dt:dt="int">0</Timestamp><DateUtc dt:dt="string">2017-07-18T09:23:23Z</DateUtc></StartTime><FrequencyChanges><FrequencyChange><Frequency dt:dt="r8">3328124</Frequency><Timestamp dt:dt="r8">39296152649</Timestamp><Current dt:dt="…	75.025	2273837	2270337	2273837	2270323	1	left	642132029	07-18-2017	11:23:23	09:23:23	female	68971	52946	-1	52938	69483	68981	-1	68971	378883	376053	-1	376040	11				2	5	9	phaseINVFAce	phaseXPface	9	NF01	1063008	1062708	1063008	1062696	d	1062696	1060948	1062696	1060939	1748
GofDak_1024-768_new	20	1	22	<?xml version="1.0"?>\n<Clock xmlns:dt="urn:schemas-microsoft-com:datatypes"><Description dt:dt="string">E-Prime Primary Realtime Clock</Description><StartTime><Timestamp dt:dt="int">0</Timestamp><DateUtc dt:dt="string">2017-07-18T09:23:23Z</DateUtc></StartTime><FrequencyChanges><FrequencyChange><Frequency dt:dt="r8">3328124</Frequency><Timestamp dt:dt="r8">39296152649</Timestamp><Current dt:dt="…	75.025	2273837	2270337	2273837	2270323	1	left	642132029	07-18-2017	11:23:23	09:23:23	female	68971	52946	-1	52938	69483	68981	-1	68971	378883	376053	-1	376040	11				2	5	9	phaseINVFAce	phaseXPface	10	NM08	1066953	1066653	1066953	1066648	d	1066648	1064853	1066648	1064843	1795
GofDak_1024-768_new	20	1	22	<?xml version="1.0"?>\n<Clock xmlns:dt="urn:schemas-microsoft-com:datatypes"><Description dt:dt="string">E-Prime Primary Realtime Clock</Description><StartTime><Timestamp dt:dt="int">0</Timestamp><DateUtc dt:dt="string">2017-07-18T09:23:23Z</DateUtc></StartTime><FrequencyChanges><FrequencyChange><Frequency dt:dt="r8">3328124</Frequency><Timestamp dt:dt="r8">39296152649</Timestamp><Current dt:dt="…	75.025	2273837	2270337	2273837	2270323	1	left	642132029	07-18-2017	11:23:23	09:23:23	female	68971	52946	-1	52938	69483	68981	-1	68971	378883	376053	-1	376040	11				2	5	9	phaseINVFAce	phaseXPface	11	NM08	1070472	1070172	1070472	1070162	d	1070162	1068226	1070162	1068211	1936
GofDak_1024-768_new	20	1	22	<?xml version="1.0"?>\n<Clock xmlns:dt="urn:schemas-microsoft-com:datatypes"><Description dt:dt="string">E-Prime Primary Realtime Clock</Description><StartTime><Timestamp dt:dt="int">0</Timestamp><DateUtc dt:dt="string">2017-07-18T09:23:23Z</DateUtc></StartTime><FrequencyChanges><FrequencyChange><Frequency dt:dt="r8">3328124</Frequency><Timestamp dt:dt="r8">39296152649</Timestamp><Current dt:dt="…	75.025	2273837	2270337	2273837	2270323	1	left	642132029	07-18-2017	11:23:23	09:23:23	female	68971	52946	-1	52938	69483	68981	-1	68971	378883	376053	-1	376040	11				2	5	9	phaseINVFAce	phaseXPface	12	NF27	1074151	1073851	1074151	1073837	d	1073837	1071838	1073837	1071827	1999
GofDak_1024-768_new	20	1	22	<?xml version="1.0"?>\n<Clock xmlns:dt="urn:schemas-microsoft-com:datatypes"><Description dt:dt="string">E-Prime Primary Realtime Clock</Description><StartTime><Timestamp dt:dt="int">0</Timestamp><DateUtc dt:dt="string">2017-07-18T09:23:23Z</DateUtc></StartTime><FrequencyChanges><FrequencyChange><Frequency dt:dt="r8">3328124</Frequency><Timestamp dt:dt="r8">39296152649</Timestamp><Current dt:dt="…	75.025	2273837	2270337	2273837	2270323	1	left	642132029	07-18-2017	11:23:23	09:23:23	female	68971	52946	-1	52938	69483	68981	-1	68971	378883	376053	-1	376040	11				2	5	9	phaseINVFAce	phaseXPface	13	NF106	1077789	1077489	1077789	1077479	d	1077479	1075490	1077479	1075475	1989
GofDak_1024-768_new	20	1	22	<?xml version="1.0"?>\n<Clock xmlns:dt="urn:schemas-microsoft-com:datatypes"><Description dt:dt="string">E-Prime Primary Realtime Clock</Description><StartTime><Timestamp dt:dt="int">0</Timestamp><DateUtc dt:dt="string">2017-07-18T09:23:23Z</DateUtc></StartTime><FrequencyChanges><FrequencyChange><Frequency dt:dt="r8">3328124</Frequency><Timestamp dt:dt="r8">39296152649</Timestamp><Current dt:dt="…	75.025	2273837	2270337	2273837	2270323	1	left	642132029	07-18-2017	11:23:23	09:23:23	female	68971	52946	-1	52938	69483	68981	-1	68971	378883	376053	-1	376040	11				2	5	9	phaseINVFAce	phaseXPface	14	NF106	1081361	1081061	1081361	1081051	l	1081051	1079142	1081051	1079131	1909
GofDak_1024-768_new	20	1	22	<?xml version="1.0"?>\n<Clock xmlns:dt="urn:schemas-microsoft-com:datatypes"><Description dt:dt="string">E-Prime Primary Realtime Clock</Description><StartTime><Timestamp dt:dt="int">0</Timestamp><DateUtc dt:dt="string">2017-07-18T09:23:23Z</DateUtc></StartTime><FrequencyChanges><FrequencyChange><Frequency dt:dt="r8">3328124</Frequency><Timestamp dt:dt="r8">39296152649</Timestamp><Current dt:dt="…	75.025	2273837	2270337	2273837	2270323	1	left	642132029	07-18-2017	11:23:23	09:23:23	female	68971	52946	-1	52938	69483	68981	-1	68971	378883	376053	-1	376040	11				2	5	9	phaseINVFAce	phaseXPface	15	NM08	1084787	1084487	1084787	1084478	l	1084478	1082608	1084478	1082603	1870
GofDak_1024-768_new	20	1	22	<?xml version="1.0"?>\n<Clock xmlns:dt="urn:schemas-microsoft-com:datatypes"><Description dt:dt="string">E-Prime Primary Realtime Clock</Description><StartTime><Timestamp dt:dt="int">0</Timestamp><DateUtc dt:dt="string">2017-07-18T09:23:23Z</DateUtc></StartTime><FrequencyChanges><FrequencyChange><Frequency dt:dt="r8">3328124</Frequency><Timestamp dt:dt="r8">39296152649</Timestamp><Current dt:dt="…	75.025	2273837	2270337	2273837	2270323	1	left	642132029	07-18-2017	11:23:23	09:23:23	female	68971	52946	-1	52938	69483	68981	-1	68971	378883	376053	-1	376040	11				2	5	9	phaseINVFAce	phaseXPface	16	NF06	1087986	1087686	1087986	1087678	d	1087678	1086127	1087678	1086115	1551
GofDak_1024-768_new	20	1	22	<?xml version="1.0"?>\n<Clock xmlns:dt="urn:schemas-microsoft-com:datatypes"><Description dt:dt="string">E-Prime Primary Realtime Clock</Description><StartTime><Timestamp dt:dt="int">0</Timestamp><DateUtc dt:dt="string">2017-07-18T09:23:23Z</DateUtc></StartTime><FrequencyChanges><FrequencyChange><Frequency dt:dt="r8">3328124</Frequency><Timestamp dt:dt="r8">39296152649</Timestamp><Current dt:dt="…	75.025	2273837	2270337	2273837	2270323	1	left	642132029	07-18-2017	11:23:23	09:23:23	female	68971	52946	-1	52938	69483	68981	-1	68971	378883	376053	-1	376040	11				2	5	9	phaseINVFAce	phaseXPface	17	NM03	1091465	1091165	1091465	1091150	l	1091150	1089459	1091150	1089451	1691
GofDak_1024-768_new	20	1	22	<?xml version="1.0"?>\n<Clock xmlns:dt="urn:schemas-microsoft-com:datatypes"><Description dt:dt="string">E-Prime Primary Realtime Clock</Description><StartTime><Timestamp dt:dt="int">0</Timestamp><DateUtc dt:dt="string">2017-07-18T09:23:23Z</DateUtc></StartTime><FrequencyChanges><FrequencyChange><Frequency dt:dt="r8">3328124</Frequency><Timestamp dt:dt="r8">39296152649</Timestamp><Current dt:dt="…	75.025	2273837	2270337	2273837	2270323	1	left	642132029	07-18-2017	11:23:23	09:23:23	female	68971	52946	-1	52938	69483	68981	-1	68971	378883	376053	-1	376040	11				2	5	9	phaseINVFAce	phaseXPface	18	NM09	1094837	1094537	1094837	1094530	l	1094530	1092698	1094530	1092691	1832
GofDak_1024-768_new	20	1	22	<?xml version="1.0"?>\n<Clock xmlns:dt="urn:schemas-microsoft-com:datatypes"><Description dt:dt="string">E-Prime Primary Realtime Clock</Description><StartTime><Timestamp dt:dt="int">0</Timestamp><DateUtc dt:dt="string">2017-07-18T09:23:23Z</DateUtc></StartTime><FrequencyChanges><FrequencyChange><Frequency dt:dt="r8">3328124</Frequency><Timestamp dt:dt="r8">39296152649</Timestamp><Current dt:dt="…	75.025	2273837	2270337	2273837	2270323	1	left	642132029	07-18-2017	11:23:23	09:23:23	female	68971	52946	-1	52938	69483	68981	-1	68971	378883	376053	-1	376040	11				2	5	9	phaseINVFAce	phaseXPface	19	NF06	1097983	1097683	1097983	1097670	l	1097670	1096057	1097670	1096043	1613
GofDak_1024-768_new	20	1	22	<?xml version="1.0"?>\n<Clock xmlns:dt="urn:schemas-microsoft-com:datatypes"><Description dt:dt="string">E-Prime Primary Realtime Clock</Description><StartTime><Timestamp dt:dt="int">0</Timestamp><DateUtc dt:dt="string">2017-07-18T09:23:23Z</DateUtc></StartTime><FrequencyChanges><FrequencyChange><Frequency dt:dt="r8">3328124</Frequency><Timestamp dt:dt="r8">39296152649</Timestamp><Current dt:dt="…	75.025	2273837	2270337	2273837	2270323	1	left	642132029	07-18-2017	11:23:23	09:23:23	female	68971	52946	-1	52938	69483	68981	-1	68971	378883	376053	-1	376040	11				2	5	9	phaseINVFAce	phaseXPface	20	NF09	1101488	1101188	1101488	1101173	l	1101173	1099282	1101173	1099275	1891
GofDak_1024-768_new	20	1	22	<?xml version="1.0"?>\n<Clock xmlns:dt="urn:schemas-microsoft-com:datatypes"><Description dt:dt="string">E-Prime Primary Realtime Clock</Description><StartTime><Timestamp dt:dt="int">0</Timestamp><DateUtc dt:dt="string">2017-07-18T09:23:23Z</DateUtc></StartTime><FrequencyChanges><FrequencyChange><Frequency dt:dt="r8">3328124</Frequency><Timestamp dt:dt="r8">39296152649</Timestamp><Current dt:dt="…	75.025	2273837	2270337	2273837	2270323	1	left	642132029	07-18-2017	11:23:23	09:23:23	female	68971	52946	-1	52938	69483	68981	-1	68971	378883	376053	-1	376040	12				1	5	10	phaseUPFAce	phaseXPface	1	NM08	1119362	1119062	1119362	1119051	d	1119051	1117356	1119051	1117343	1695
GofDak_1024-768_new	20	1	22	<?xml version="1.0"?>\n<Clock xmlns:dt="urn:schemas-microsoft-com:datatypes"><Description dt:dt="string">E-Prime Primary Realtime Clock</Description><StartTime><Timestamp dt:dt="int">0</Timestamp><DateUtc dt:dt="string">2017-07-18T09:23:23Z</DateUtc></StartTime><FrequencyChanges><FrequencyChange><Frequency dt:dt="r8">3328124</Frequency><Timestamp dt:dt="r8">39296152649</Timestamp><Current dt:dt="…	75.025	2273837	2270337	2273837	2270323	1	left	642132029	07-18-2017	11:23:23	09:23:23	female	68971	52946	-1	52938	69483	68981	-1	68971	378883	376053	-1	376040	12				1	5	10	phaseUPFAce	phaseXPface	2	NF02	1122695	1122395	1122695	1122383	d	1122383	1120715	1122383	1120707	1668
GofDak_1024-768_new	20	1	22	<?xml version="1.0"?>\n<Clock xmlns:dt="urn:schemas-microsoft-com:datatypes"><Description dt:dt="string">E-Prime Primary Realtime Clock</Description><StartTime><Timestamp dt:dt="int">0</Timestamp><DateUtc dt:dt="string">2017-07-18T09:23:23Z</DateUtc></StartTime><FrequencyChanges><FrequencyChange><Frequency dt:dt="r8">3328124</Frequency><Timestamp dt:dt="r8">39296152649</Timestamp><Current dt:dt="…	75.025	2273837	2270337	2273837	2270323	1	left	642132029	07-18-2017	11:23:23	09:23:23	female	68971	52946	-1	52938	69483	68981	-1	68971	378883	376053	-1	376040	12				1	5	10	phaseUPFAce	phaseXPface	3	NF105	1126280	1125980	1126280	1125966	d	1125966	1124034	1125966	1124019	1932
GofDak_1024-768_new	20	1	22	<?xml version="1.0"?>\n<Clock xmlns:dt="urn:schemas-microsoft-com:datatypes"><Description dt:dt="string">E-Prime Primary Realtime Clock</Description><StartTime><Timestamp dt:dt="int">0</Timestamp><DateUtc dt:dt="string">2017-07-18T09:23:23Z</DateUtc></StartTime><FrequencyChanges><FrequencyChange><Frequency dt:dt="r8">3328124</Frequency><Timestamp dt:dt="r8">39296152649</Timestamp><Current dt:dt="…	75.025	2273837	2270337	2273837	2270323	1	left	642132029	07-18-2017	11:23:23	09:23:23	female	68971	52946	-1	52938	69483	68981	-1	68971	378883	376053	-1	376040	12				1	5	10	phaseUPFAce	phaseXPface	4	NF106	1129719	1129419	1129719	1129413	l	1129413	1127473	1129413	1127467	1940
GofDak_1024-768_new	20	1	22	<?xml version="1.0"?>\n<Clock xmlns:dt="urn:schemas-microsoft-com:datatypes"><Description dt:dt="string">E-Prime Primary Realtime Clock</Description><StartTime><Timestamp dt:dt="int">0</Timestamp><DateUtc dt:dt="string">2017-07-18T09:23:23Z</DateUtc></StartTime><FrequencyChanges><FrequencyChange><Frequency dt:dt="r8">3328124</Frequency><Timestamp dt:dt="r8">39296152649</Timestamp><Current dt:dt="…	75.025	2273837	2270337	2273837	2270323	1	left	642132029	07-18-2017	11:23:23	09:23:23	female	68971	52946	-1	52938	69483	68981	-1	68971	378883	376053	-1	376040	12				1	5	10	phaseUPFAce	phaseXPface	5	NF106	1132891	1132591	1132891	1132576	l	1132576	1130938	1132576	1130931	1638
GofDak_1024-768_new	20	1	22	<?xml version="1.0"?>\n<Clock xmlns:dt="urn:schemas-microsoft-com:datatypes"><Description dt:dt="string">E-Prime Primary Realtime Clock</Description><StartTime><Timestamp dt:dt="int">0</Timestamp><DateUtc dt:dt="string">2017-07-18T09:23:23Z</DateUtc></StartTime><FrequencyChanges><FrequencyChange><Frequency dt:dt="r8">3328124</Frequency><Timestamp dt:dt="r8">39296152649</Timestamp><Current dt:dt="…	75.025	2273837	2270337	2273837	2270323	1	left	642132029	07-18-2017	11:23:23	09:23:23	female	68971	52946	-1	52938	69483	68981	-1	68971	378883	376053	-1	376040	12				1	5	10	phaseUPFAce	phaseXPface	6	NM05	1136050	1135750	1136050	1135743	d	1135743	1134217	1135743	1134203	1526
GofDak_1024-768_new	20	1	22	<?xml version="1.0"?>\n<Clock xmlns:dt="urn:schemas-microsoft-com:datatypes"><Description dt:dt="string">E-Prime Primary Realtime Clock</Description><StartTime><Timestamp dt:dt="int">0</Timestamp><DateUtc dt:dt="string">2017-07-18T09:23:23Z</DateUtc></StartTime><FrequencyChanges><FrequencyChange><Frequency dt:dt="r8">3328124</Frequency><Timestamp dt:dt="r8">39296152649</Timestamp><Current dt:dt="…	75.025	2273837	2270337	2273837	2270323	1	left	642132029	07-18-2017	11:23:23	09:23:23	female	68971	52946	-1	52938	69483	68981	-1	68971	378883	376053	-1	376040	12				1	5	10	phaseUPFAce	phaseXPface	7	NF01	1139529	1139229	1139529	1139214	d	1139214	1137323	1139214	1137307	1891
GofDak_1024-768_new	20	1	22	<?xml version="1.0"?>\n<Clock xmlns:dt="urn:schemas-microsoft-com:datatypes"><Description dt:dt="string">E-Prime Primary Realtime Clock</Description><StartTime><Timestamp dt:dt="int">0</Timestamp><DateUtc dt:dt="string">2017-07-18T09:23:23Z</DateUtc></StartTime><FrequencyChanges><FrequencyChange><Frequency dt:dt="r8">3328124</Frequency><Timestamp dt:dt="r8">39296152649</Timestamp><Current dt:dt="…	75.025	2273837	2270337	2273837	2270323	1	left	642132029	07-18-2017	11:23:23	09:23:23	female	68971	52946	-1	52938	69483	68981	-1	68971	378883	376053	-1	376040	12				1	5	10	phaseUPFAce	phaseXPface	8	NM05	1143141	1142841	1143141	1142833	d	1142833	1141068	1142833	1141051	1765
GofDak_1024-768_new	20	1	22	<?xml version="1.0"?>\n<Clock xmlns:dt="urn:schemas-microsoft-com:datatypes"><Description dt:dt="string">E-Prime Primary Realtime Clock</Description><StartTime><Timestamp dt:dt="int">0</Timestamp><DateUtc dt:dt="string">2017-07-18T09:23:23Z</DateUtc></StartTime><FrequencyChanges><FrequencyChange><Frequency dt:dt="r8">3328124</Frequency><Timestamp dt:dt="r8">39296152649</Timestamp><Current dt:dt="…	75.025	2273837	2270337	2273837	2270323	1	left	642132029	07-18-2017	11:23:23	09:23:23	female	68971	52946	-1	52938	69483	68981	-1	68971	378883	376053	-1	376040	12				1	5	10	phaseUPFAce	phaseXPface	9	NM02	1146234	1145934	1146234	1145931	d	1145931	1144321	1145931	1144315	1610
GofDak_1024-768_new	20	1	22	<?xml version="1.0"?>\n<Clock xmlns:dt="urn:schemas-microsoft-com:datatypes"><Description dt:dt="string">E-Prime Primary Realtime Clock</Description><StartTime><Timestamp dt:dt="int">0</Timestamp><DateUtc dt:dt="string">2017-07-18T09:23:23Z</DateUtc></StartTime><FrequencyChanges><FrequencyChange><Frequency dt:dt="r8">3328124</Frequency><Timestamp dt:dt="r8">39296152649</Timestamp><Current dt:dt="…	75.025	2273837	2270337	2273837	2270323	1	left	642132029	07-18-2017	11:23:23	09:23:23	female	68971	52946	-1	52938	69483	68981	-1	68971	378883	376053	-1	376040	12				1	5	10	phaseUPFAce	phaseXPface	10	NF109	1149233	1148933	1149233	1148919	d	1148919	1147400	1148919	1147395	1519
GofDak_1024-768_new	20	1	22	<?xml version="1.0"?>\n<Clock xmlns:dt="urn:schemas-microsoft-com:datatypes"><Description dt:dt="string">E-Prime Primary Realtime Clock</Description><StartTime><Timestamp dt:dt="int">0</Timestamp><DateUtc dt:dt="string">2017-07-18T09:23:23Z</DateUtc></StartTime><FrequencyChanges><FrequencyChange><Frequency dt:dt="r8">3328124</Frequency><Timestamp dt:dt="r8">39296152649</Timestamp><Current dt:dt="…	75.025	2273837	2270337	2273837	2270323	1	left	642132029	07-18-2017	11:23:23	09:23:23	female	68971	52946	-1	52938	69483	68981	-1	68971	378883	376053	-1	376040	12				1	5	10	phaseUPFAce	phaseXPface	11	NM21	1154004	1153704	1154004	1153698	l	1153698	1151878	1153698	1151867	1820
GofDak_1024-768_new	20	1	22	<?xml version="1.0"?>\n<Clock xmlns:dt="urn:schemas-microsoft-com:datatypes"><Description dt:dt="string">E-Prime Primary Realtime Clock</Description><StartTime><Timestamp dt:dt="int">0</Timestamp><DateUtc dt:dt="string">2017-07-18T09:23:23Z</DateUtc></StartTime><FrequencyChanges><FrequencyChange><Frequency dt:dt="r8">3328124</Frequency><Timestamp dt:dt="r8">39296152649</Timestamp><Current dt:dt="…	75.025	2273837	2270337	2273837	2270323	1	left	642132029	07-18-2017	11:23:23	09:23:23	female	68971	52946	-1	52938	69483	68981	-1	68971	378883	376053	-1	376040	12				1	5	10	phaseUPFAce	phaseXPface	12	NM09	1157070	1156770	1157070	1156763	l	1156763	1155170	1156763	1155155	1593
GofDak_1024-768_new	20	1	22	<?xml version="1.0"?>\n<Clock xmlns:dt="urn:schemas-microsoft-com:datatypes"><Description dt:dt="string">E-Prime Primary Realtime Clock</Description><StartTime><Timestamp dt:dt="int">0</Timestamp><DateUtc dt:dt="string">2017-07-18T09:23:23Z</DateUtc></StartTime><FrequencyChanges><FrequencyChange><Frequency dt:dt="r8">3328124</Frequency><Timestamp dt:dt="r8">39296152649</Timestamp><Current dt:dt="…	75.025	2273837	2270337	2273837	2270323	1	left	642132029	07-18-2017	11:23:23	09:23:23	female	68971	52946	-1	52938	69483	68981	-1	68971	378883	376053	-1	376040	12				1	5	10	phaseUPFAce	phaseXPface	13	NM09	1160349	1160049	1160349	1160033	l	1160033	1158196	1160033	1158187	1837
GofDak_1024-768_new	20	1	22	<?xml version="1.0"?>\n<Clock xmlns:dt="urn:schemas-microsoft-com:datatypes"><Description dt:dt="string">E-Prime Primary Realtime Clock</Description><StartTime><Timestamp dt:dt="int">0</Timestamp><DateUtc dt:dt="string">2017-07-18T09:23:23Z</DateUtc></StartTime><FrequencyChanges><FrequencyChange><Frequency dt:dt="r8">3328124</Frequency><Timestamp dt:dt="r8">39296152649</Timestamp><Current dt:dt="…	75.025	2273837	2270337	2273837	2270323	1	left	642132029	07-18-2017	11:23:23	09:23:23	female	68971	52946	-1	52938	69483	68981	-1	68971	378883	376053	-1	376040	12				1	5	10	phaseUPFAce	phaseXPface	14	NM09	1163454	1163154	1163454	1163150	l	1163150	1161555	1163150	1161539	1595
GofDak_1024-768_new	20	1	22	<?xml version="1.0"?>\n<Clock xmlns:dt="urn:schemas-microsoft-com:datatypes"><Description dt:dt="string">E-Prime Primary Realtime Clock</Description><StartTime><Timestamp dt:dt="int">0</Timestamp><DateUtc dt:dt="string">2017-07-18T09:23:23Z</DateUtc></StartTime><FrequencyChanges><FrequencyChange><Frequency dt:dt="r8">3328124</Frequency><Timestamp dt:dt="r8">39296152649</Timestamp><Current dt:dt="…	75.025	2273837	2270337	2273837	2270323	1	left	642132029	07-18-2017	11:23:23	09:23:23	female	68971	52946	-1	52938	69483	68981	-1	68971	378883	376053	-1	376040	12				1	5	10	phaseUPFAce	phaseXPface	15	NM03	1166547	1166247	1166547	1166238	d	1166238	1164581	1166238	1164563	1657
GofDak_1024-768_new	20	1	22	<?xml version="1.0"?>\n<Clock xmlns:dt="urn:schemas-microsoft-com:datatypes"><Description dt:dt="string">E-Prime Primary Realtime Clock</Description><StartTime><Timestamp dt:dt="int">0</Timestamp><DateUtc dt:dt="string">2017-07-18T09:23:23Z</DateUtc></StartTime><FrequencyChanges><FrequencyChange><Frequency dt:dt="r8">3328124</Frequency><Timestamp dt:dt="r8">39296152649</Timestamp><Current dt:dt="…	75.025	2273837	2270337	2273837	2270323	1	left	642132029	07-18-2017	11:23:23	09:23:23	female	68971	52946	-1	52938	69483	68981	-1	68971	378883	376053	-1	376040	12				1	5	10	phaseUPFAce	phaseXPface	16	NF11	1169772	1169472	1169772	1169461	l	1169461	1167593	1169461	1167587	1868
GofDak_1024-768_new	20	1	22	<?xml version="1.0"?>\n<Clock xmlns:dt="urn:schemas-microsoft-com:datatypes"><Description dt:dt="string">E-Prime Primary Realtime Clock</Description><StartTime><Timestamp dt:dt="int">0</Timestamp><DateUtc dt:dt="string">2017-07-18T09:23:23Z</DateUtc></StartTime><FrequencyChanges><FrequencyChange><Frequency dt:dt="r8">3328124</Frequency><Timestamp dt:dt="r8">39296152649</Timestamp><Current dt:dt="…	75.025	2273837	2270337	2273837	2270323	1	left	642132029	07-18-2017	11:23:23	09:23:23	female	68971	52946	-1	52938	69483	68981	-1	68971	378883	376053	-1	376040	12				1	5	10	phaseUPFAce	phaseXPface	17	NF105	1173051	1172751	1173051	1172743	d	1172743	1171192	1172743	1171187	1551
GofDak_1024-768_new	20	1	22	<?xml version="1.0"?>\n<Clock xmlns:dt="urn:schemas-microsoft-com:datatypes"><Description dt:dt="string">E-Prime Primary Realtime Clock</Description><StartTime><Timestamp dt:dt="int">0</Timestamp><DateUtc dt:dt="string">2017-07-18T09:23:23Z</DateUtc></StartTime><FrequencyChanges><FrequencyChange><Frequency dt:dt="r8">3328124</Frequency><Timestamp dt:dt="r8">39296152649</Timestamp><Current dt:dt="…	75.025	2273837	2270337	2273837	2270323	1	left	642132029	07-18-2017	11:23:23	09:23:23	female	68971	52946	-1	52938	69483	68981	-1	68971	378883	376053	-1	376040	12				1	5	10	phaseUPFAce	phaseXPface	18	NM13	1176317	1176017	1176317	1176005	l	1176005	1174444	1176005	1174427	1561
GofDak_1024-768_new	20	1	22	<?xml version="1.0"?>\n<Clock xmlns:dt="urn:schemas-microsoft-com:datatypes"><Description dt:dt="string">E-Prime Primary Realtime Clock</Description><StartTime><Timestamp dt:dt="int">0</Timestamp><DateUtc dt:dt="string">2017-07-18T09:23:23Z</DateUtc></StartTime><FrequencyChanges><FrequencyChange><Frequency dt:dt="r8">3328124</Frequency><Timestamp dt:dt="r8">39296152649</Timestamp><Current dt:dt="…	75.025	2273837	2270337	2273837	2270323	1	left	642132029	07-18-2017	11:23:23	09:23:23	female	68971	52946	-1	52938	69483	68981	-1	68971	378883	376053	-1	376040	12				1	5	10	phaseUPFAce	phaseXPface	19	NF01	1179729	1179429	1179729	1179419	d	1179419	1177643	1179419	1177627	1776
GofDak_1024-768_new	20	1	22	<?xml version="1.0"?>\n<Clock xmlns:dt="urn:schemas-microsoft-com:datatypes"><Description dt:dt="string">E-Prime Primary Realtime Clock</Description><StartTime><Timestamp dt:dt="int">0</Timestamp><DateUtc dt:dt="string">2017-07-18T09:23:23Z</DateUtc></StartTime><FrequencyChanges><FrequencyChange><Frequency dt:dt="r8">3328124</Frequency><Timestamp dt:dt="r8">39296152649</Timestamp><Current dt:dt="…	75.025	2273837	2270337	2273837	2270323	1	left	642132029	07-18-2017	11:23:23	09:23:23	female	68971	52946	-1	52938	69483	68981	-1	68971	378883	376053	-1	376040	12				1	5	10	phaseUPFAce	phaseXPface	20	NF105	1183101	1182801	1183101	1182793	l	1182793	1180882	1182793	1180867	1911
GofDak_1024-768_new	20	1	22	<?xml version="1.0"?>\n<Clock xmlns:dt="urn:schemas-microsoft-com:datatypes"><Description dt:dt="string">E-Prime Primary Realtime Clock</Description><StartTime><Timestamp dt:dt="int">0</Timestamp><DateUtc dt:dt="string">2017-07-18T09:23:23Z</DateUtc></StartTime><FrequencyChanges><FrequencyChange><Frequency dt:dt="r8">3328124</Frequency><Timestamp dt:dt="r8">39296152649</Timestamp><Current dt:dt="…	75.025	2273837	2270337	2273837	2270323	1	left	642132029	07-18-2017	11:23:23	09:23:23	female	68971	52946	-1	52938	69483	68981	-1	68971	378883	376053	-1	376040	13				1	6	11	phaseUPFAce	phaseXPface	1	NM03	1186287	1185987	1186287	1185983	l	1185983	1184241	1185983	1184235	1742
GofDak_1024-768_new	20	1	22	<?xml version="1.0"?>\n<Clock xmlns:dt="urn:schemas-microsoft-com:datatypes"><Description dt:dt="string">E-Prime Primary Realtime Clock</Description><StartTime><Timestamp dt:dt="int">0</Timestamp><DateUtc dt:dt="string">2017-07-18T09:23:23Z</DateUtc></StartTime><FrequencyChanges><FrequencyChange><Frequency dt:dt="r8">3328124</Frequency><Timestamp dt:dt="r8">39296152649</Timestamp><Current dt:dt="…	75.025	2273837	2270337	2273837	2270323	1	left	642132029	07-18-2017	11:23:23	09:23:23	female	68971	52946	-1	52938	69483	68981	-1	68971	378883	376053	-1	376040	13				1	6	11	phaseUPFAce	phaseXPface	2	NF04	1189766	1189466	1189766	1189455	l	1189455	1187666	1189455	1187659	1789
GofDak_1024-768_new	20	1	22	<?xml version="1.0"?>\n<Clock xmlns:dt="urn:schemas-microsoft-com:datatypes"><Description dt:dt="string">E-Prime Primary Realtime Clock</Description><StartTime><Timestamp dt:dt="int">0</Timestamp><DateUtc dt:dt="string">2017-07-18T09:23:23Z</DateUtc></StartTime><FrequencyChanges><FrequencyChange><Frequency dt:dt="r8">3328124</Frequency><Timestamp dt:dt="r8">39296152649</Timestamp><Current dt:dt="…	75.025	2273837	2270337	2273837	2270323	1	left	642132029	07-18-2017	11:23:23	09:23:23	female	68971	52946	-1	52938	69483	68981	-1	68971	378883	376053	-1	376040	13				1	6	11	phaseUPFAce	phaseXPface	3	NF01	1192978	1192678	1192978	1192670	l	1192670	1190852	1192670	1190843	1818
GofDak_1024-768_new	20	1	22	<?xml version="1.0"?>\n<Clock xmlns:dt="urn:schemas-microsoft-com:datatypes"><Description dt:dt="string">E-Prime Primary Realtime Clock</Description><StartTime><Timestamp dt:dt="int">0</Timestamp><DateUtc dt:dt="string">2017-07-18T09:23:23Z</DateUtc></StartTime><FrequencyChanges><FrequencyChange><Frequency dt:dt="r8">3328124</Frequency><Timestamp dt:dt="r8">39296152649</Timestamp><Current dt:dt="…	75.025	2273837	2270337	2273837	2270323	1	left	642132029	07-18-2017	11:23:23	09:23:23	female	68971	52946	-1	52938	69483	68981	-1	68971	378883	376053	-1	376040	13				1	6	11	phaseUPFAce	phaseXPface	4	NM13	1196084	1195784	1196084	1195770	d	1195770	1194038	1195770	1194027	1732
GofDak_1024-768_new	20	1	22	<?xml version="1.0"?>\n<Clock xmlns:dt="urn:schemas-microsoft-com:datatypes"><Description dt:dt="string">E-Prime Primary Realtime Clock</Description><StartTime><Timestamp dt:dt="int">0</Timestamp><DateUtc dt:dt="string">2017-07-18T09:23:23Z</DateUtc></StartTime><FrequencyChanges><FrequencyChange><Frequency dt:dt="r8">3328124</Frequency><Timestamp dt:dt="r8">39296152649</Timestamp><Current dt:dt="…	75.025	2273837	2270337	2273837	2270323	1	left	642132029	07-18-2017	11:23:23	09:23:23	female	68971	52946	-1	52938	69483	68981	-1	68971	378883	376053	-1	376040	13				1	6	11	phaseUPFAce	phaseXPface	5	NF06	1199456	1199156	1199456	1199145	l	1199145	1197383	1199145	1197371	1762
GofDak_1024-768_new	20	1	22	<?xml version="1.0"?>\n<Clock xmlns:dt="urn:schemas-microsoft-com:datatypes"><Description dt:dt="string">E-Prime Primary Realtime Clock</Description><StartTime><Timestamp dt:dt="int">0</Timestamp><DateUtc dt:dt="string">2017-07-18T09:23:23Z</DateUtc></StartTime><FrequencyChanges><FrequencyChange><Frequency dt:dt="r8">3328124</Frequency><Timestamp dt:dt="r8">39296152649</Timestamp><Current dt:dt="…	75.025	2273837	2270337	2273837	2270323	1	left	642132029	07-18-2017	11:23:23	09:23:23	female	68971	52946	-1	52938	69483	68981	-1	68971	378883	376053	-1	376040	13				1	6	11	phaseUPFAce	phaseXPface	6	NF06	1202642	1202342	1202642	1202329	d	1202329	1200702	1202329	1200691	1627
GofDak_1024-768_new	20	1	22	<?xml version="1.0"?>\n<Clock xmlns:dt="urn:schemas-microsoft-com:datatypes"><Description dt:dt="string">E-Prime Primary Realtime Clock</Description><StartTime><Timestamp dt:dt="int">0</Timestamp><DateUtc dt:dt="string">2017-07-18T09:23:23Z</DateUtc></StartTime><FrequencyChanges><FrequencyChange><Frequency dt:dt="r8">3328124</Frequency><Timestamp dt:dt="r8">39296152649</Timestamp><Current dt:dt="…	75.025	2273837	2270337	2273837	2270323	1	left	642132029	07-18-2017	11:23:23	09:23:23	female	68971	52946	-1	52938	69483	68981	-1	68971	378883	376053	-1	376040	13				1	6	11	phaseUPFAce	phaseXPface	7	NM21	1205654	1205354	1205654	1205349	l	1205349	1203768	1205349	1203763	1581
GofDak_1024-768_new	20	1	22	<?xml version="1.0"?>\n<Clock xmlns:dt="urn:schemas-microsoft-com:datatypes"><Description dt:dt="string">E-Prime Primary Realtime Clock</Description><StartTime><Timestamp dt:dt="int">0</Timestamp><DateUtc dt:dt="string">2017-07-18T09:23:23Z</DateUtc></StartTime><FrequencyChanges><FrequencyChange><Frequency dt:dt="r8">3328124</Frequency><Timestamp dt:dt="r8">39296152649</Timestamp><Current dt:dt="…	75.025	2273837	2270337	2273837	2270323	1	left	642132029	07-18-2017	11:23:23	09:23:23	female	68971	52946	-1	52938	69483	68981	-1	68971	378883	376053	-1	376040	13				1	6	11	phaseUPFAce	phaseXPface	8	NM02	1209173	1208873	1209173	1208870	l	1208870	1206913	1208870	1206907	1957
GofDak_1024-768_new	20	1	22	<?xml version="1.0"?>\n<Clock xmlns:dt="urn:schemas-microsoft-com:datatypes"><Description dt:dt="string">E-Prime Primary Realtime Clock</Description><StartTime><Timestamp dt:dt="int">0</Timestamp><DateUtc dt:dt="string">2017-07-18T09:23:23Z</DateUtc></StartTime><FrequencyChanges><FrequencyChange><Frequency dt:dt="r8">3328124</Frequency><Timestamp dt:dt="r8">39296152649</Timestamp><Current dt:dt="…	75.025	2273837	2270337	2273837	2270323	1	left	642132029	07-18-2017	11:23:23	09:23:23	female	68971	52946	-1	52938	69483	68981	-1	68971	378883	376053	-1	376040	13				1	6	11	phaseUPFAce	phaseXPface	9	NF109	1212732	1212432	1212732	1212421	l	1212421	1210686	1212421	1210675	1735
GofDak_1024-768_new	20	1	22	<?xml version="1.0"?>\n<Clock xmlns:dt="urn:schemas-microsoft-com:datatypes"><Description dt:dt="string">E-Prime Primary Realtime Clock</Description><StartTime><Timestamp dt:dt="int">0</Timestamp><DateUtc dt:dt="string">2017-07-18T09:23:23Z</DateUtc></StartTime><FrequencyChanges><FrequencyChange><Frequency dt:dt="r8">3328124</Frequency><Timestamp dt:dt="r8">39296152649</Timestamp><Current dt:dt="…	75.025	2273837	2270337	2273837	2270323	1	left	642132029	07-18-2017	11:23:23	09:23:23	female	68971	52946	-1	52938	69483	68981	-1	68971	378883	376053	-1	376040	13				1	6	11	phaseUPFAce	phaseXPface	10	NF04	1215811	1215511	1215811	1215497	l	1215497	1213845	1215497	1213835	1652
GofDak_1024-768_new	20	1	22	<?xml version="1.0"?>\n<Clock xmlns:dt="urn:schemas-microsoft-com:datatypes"><Description dt:dt="string">E-Prime Primary Realtime Clock</Description><StartTime><Timestamp dt:dt="int">0</Timestamp><DateUtc dt:dt="string">2017-07-18T09:23:23Z</DateUtc></StartTime><FrequencyChanges><FrequencyChange><Frequency dt:dt="r8">3328124</Frequency><Timestamp dt:dt="r8">39296152649</Timestamp><Current dt:dt="…	75.025	2273837	2270337	2273837	2270323	1	left	642132029	07-18-2017	11:23:23	09:23:23	female	68971	52946	-1	52938	69483	68981	-1	68971	378883	376053	-1	376040	13				1	6	11	phaseUPFAce	phaseXPface	11	NF105	1219383	1219083	1219383	1219078	l	1219078	1217177	1219078	1217163	1901
GofDak_1024-768_new	20	1	22	<?xml version="1.0"?>\n<Clock xmlns:dt="urn:schemas-microsoft-com:datatypes"><Description dt:dt="string">E-Prime Primary Realtime Clock</Description><StartTime><Timestamp dt:dt="int">0</Timestamp><DateUtc dt:dt="string">2017-07-18T09:23:23Z</DateUtc></StartTime><FrequencyChanges><FrequencyChange><Frequency dt:dt="r8">3328124</Frequency><Timestamp dt:dt="r8">39296152649</Timestamp><Current dt:dt="…	75.025	2273837	2270337	2273837	2270323	1	left	642132029	07-18-2017	11:23:23	09:23:23	female	68971	52946	-1	52938	69483	68981	-1	68971	378883	376053	-1	376040	13				1	6	11	phaseUPFAce	phaseXPface	12	NF06	1222288	1221988	1222288	1221975	d	1221975	1220429	1221975	1220419	1546
GofDak_1024-768_new	20	1	22	<?xml version="1.0"?>\n<Clock xmlns:dt="urn:schemas-microsoft-com:datatypes"><Description dt:dt="string">E-Prime Primary Realtime Clock</Description><StartTime><Timestamp dt:dt="int">0</Timestamp><DateUtc dt:dt="string">2017-07-18T09:23:23Z</DateUtc></StartTime><FrequencyChanges><FrequencyChange><Frequency dt:dt="r8">3328124</Frequency><Timestamp dt:dt="r8">39296152649</Timestamp><Current dt:dt="…	75.025	2273837	2270337	2273837	2270323	1	left	642132029	07-18-2017	11:23:23	09:23:23	female	68971	52946	-1	52938	69483	68981	-1	68971	378883	376053	-1	376040	13				1	6	11	phaseUPFAce	phaseXPface	13	NM10	1225181	1224881	1225181	1224867	l	1224867	1223348	1224867	1223339	1519
GofDak_1024-768_new	20	1	22	<?xml version="1.0"?>\n<Clock xmlns:dt="urn:schemas-microsoft-com:datatypes"><Description dt:dt="string">E-Prime Primary Realtime Clock</Description><StartTime><Timestamp dt:dt="int">0</Timestamp><DateUtc dt:dt="string">2017-07-18T09:23:23Z</DateUtc></StartTime><FrequencyChanges><FrequencyChange><Frequency dt:dt="r8">3328124</Frequency><Timestamp dt:dt="r8">39296152649</Timestamp><Current dt:dt="…	75.025	2273837	2270337	2273837	2270323	1	left	642132029	07-18-2017	11:23:23	09:23:23	female	68971	52946	-1	52938	69483	68981	-1	68971	378883	376053	-1	376040	13				1	6	11	phaseUPFAce	phaseXPface	14	NF11	1228646	1228346	1228646	1228339	d	1228339	1226614	1228339	1226603	1725
GofDak_1024-768_new	20	1	22	<?xml version="1.0"?>\n<Clock xmlns:dt="urn:schemas-microsoft-com:datatypes"><Description dt:dt="string">E-Prime Primary Realtime Clock</Description><StartTime><Timestamp dt:dt="int">0</Timestamp><DateUtc dt:dt="string">2017-07-18T09:23:23Z</DateUtc></StartTime><FrequencyChanges><FrequencyChange><Frequency dt:dt="r8">3328124</Frequency><Timestamp dt:dt="r8">39296152649</Timestamp><Current dt:dt="…	75.025	2273837	2270337	2273837	2270323	1	left	642132029	07-18-2017	11:23:23	09:23:23	female	68971	52946	-1	52938	69483	68981	-1	68971	378883	376053	-1	376040	13				1	6	11	phaseUPFAce	phaseXPface	15	NM05	1232712	1232412	1232712	1232403	d	1232403	1230732	1232403	1230723	1671
GofDak_1024-768_new	20	1	22	<?xml version="1.0"?>\n<Clock xmlns:dt="urn:schemas-microsoft-com:datatypes"><Description dt:dt="string">E-Prime Primary Realtime Clock</Description><StartTime><Timestamp dt:dt="int">0</Timestamp><DateUtc dt:dt="string">2017-07-18T09:23:23Z</DateUtc></StartTime><FrequencyChanges><FrequencyChange><Frequency dt:dt="r8">3328124</Frequency><Timestamp dt:dt="r8">39296152649</Timestamp><Current dt:dt="…	75.025	2273837	2270337	2273837	2270323	1	left	642132029	07-18-2017	11:23:23	09:23:23	female	68971	52946	-1	52938	69483	68981	-1	68971	378883	376053	-1	376040	13				1	6	11	phaseUPFAce	phaseXPface	16	NM101	1236137	1235837	1236137	1235828	l	1235828	1234291	1235828	1234275	1537
GofDak_1024-768_new	20	1	22	<?xml version="1.0"?>\n<Clock xmlns:dt="urn:schemas-microsoft-com:datatypes"><Description dt:dt="string">E-Prime Primary Realtime Clock</Description><StartTime><Timestamp dt:dt="int">0</Timestamp><DateUtc dt:dt="string">2017-07-18T09:23:23Z</DateUtc></StartTime><FrequencyChanges><FrequencyChange><Frequency dt:dt="r8">3328124</Frequency><Timestamp dt:dt="r8">39296152649</Timestamp><Current dt:dt="…	75.025	2273837	2270337	2273837	2270323	1	left	642132029	07-18-2017	11:23:23	09:23:23	female	68971	52946	-1	52938	69483	68981	-1	68971	378883	376053	-1	376040	13				1	6	11	phaseUPFAce	phaseXPface	17	NF105	1241775	1241475	1241775	1241460	l	1241460	1239676	1241460	1239664	1784
GofDak_1024-768_new	20	1	22	<?xml version="1.0"?>\n<Clock xmlns:dt="urn:schemas-microsoft-com:datatypes"><Description dt:dt="string">E-Prime Primary Realtime Clock</Description><StartTime><Timestamp dt:dt="int">0</Timestamp><DateUtc dt:dt="string">2017-07-18T09:23:23Z</DateUtc></StartTime><FrequencyChanges><FrequencyChange><Frequency dt:dt="r8">3328124</Frequency><Timestamp dt:dt="r8">39296152649</Timestamp><Current dt:dt="…	75.025	2273837	2270337	2273837	2270323	1	left	642132029	07-18-2017	11:23:23	09:23:23	female	68971	52946	-1	52938	69483	68981	-1	68971	378883	376053	-1	376040	13				1	6	11	phaseUPFAce	phaseXPface	18	NF09	1244748	1244448	1244748	1244445	d	1244445	1242875	1244445	1242859	1570
GofDak_1024-768_new	20	1	22	<?xml version="1.0"?>\n<Clock xmlns:dt="urn:schemas-microsoft-com:datatypes"><Description dt:dt="string">E-Prime Primary Realtime Clock</Description><StartTime><Timestamp dt:dt="int">0</Timestamp><DateUtc dt:dt="string">2017-07-18T09:23:23Z</DateUtc></StartTime><FrequencyChanges><FrequencyChange><Frequency dt:dt="r8">3328124</Frequency><Timestamp dt:dt="r8">39296152649</Timestamp><Current dt:dt="…	75.025	2273837	2270337	2273837	2270323	1	left	642132029	07-18-2017	11:23:23	09:23:23	female	68971	52946	-1	52938	69483	68981	-1	68971	378883	376053	-1	376040	13				1	6	11	phaseUPFAce	phaseXPface	19	NF105	1248067	1247767	1248067	1247763	l	1247763	1245968	1247763	1245963	1795
GofDak_1024-768_new	20	1	22	<?xml version="1.0"?>\n<Clock xmlns:dt="urn:schemas-microsoft-com:datatypes"><Description dt:dt="string">E-Prime Primary Realtime Clock</Description><StartTime><Timestamp dt:dt="int">0</Timestamp><DateUtc dt:dt="string">2017-07-18T09:23:23Z</DateUtc></StartTime><FrequencyChanges><FrequencyChange><Frequency dt:dt="r8">3328124</Frequency><Timestamp dt:dt="r8">39296152649</Timestamp><Current dt:dt="…	75.025	2273837	2270337	2273837	2270323	1	left	642132029	07-18-2017	11:23:23	09:23:23	female	68971	52946	-1	52938	69483	68981	-1	68971	378883	376053	-1	376040	13				1	6	11	phaseUPFAce	phaseXPface	20	NF27	1251132	1250832	1251132	1250818	d	1250818	1249140	1250818	1249131	1678
GofDak_1024-768_new	20	1	22	<?xml version="1.0"?>\n<Clock xmlns:dt="urn:schemas-microsoft-com:datatypes"><Description dt:dt="string">E-Prime Primary Realtime Clock</Description><StartTime><Timestamp dt:dt="int">0</Timestamp><DateUtc dt:dt="string">2017-07-18T09:23:23Z</DateUtc></StartTime><FrequencyChanges><FrequencyChange><Frequency dt:dt="r8">3328124</Frequency><Timestamp dt:dt="r8">39296152649</Timestamp><Current dt:dt="…	75.025	2273837	2270337	2273837	2270323	1	left	642132029	07-18-2017	11:23:23	09:23:23	female	68971	52946	-1	52938	69483	68981	-1	68971	378883	376053	-1	376040	14				2	6	12	phaseINVFAce	phaseXPface	1	NM08	1254638	1254338	1254638	1254333	l	1254333	1252472	1254333	1252467	1861
GofDak_1024-768_new	20	1	22	<?xml version="1.0"?>\n<Clock xmlns:dt="urn:schemas-microsoft-com:datatypes"><Description dt:dt="string">E-Prime Primary Realtime Clock</Description><StartTime><Timestamp dt:dt="int">0</Timestamp><DateUtc dt:dt="string">2017-07-18T09:23:23Z</DateUtc></StartTime><FrequencyChanges><FrequencyChange><Frequency dt:dt="r8">3328124</Frequency><Timestamp dt:dt="r8">39296152649</Timestamp><Current dt:dt="…	75.025	2273837	2270337	2273837	2270323	1	left	642132029	07-18-2017	11:23:23	09:23:23	female	68971	52946	-1	52938	69483	68981	-1	68971	378883	376053	-1	376040	14				2	6	12	phaseINVFAce	phaseXPface	2	NM03	1258143	1257843	1258143	1257839	l	1257839	1256057	1257839	1256043	1782
GofDak_1024-768_new	20	1	22	<?xml version="1.0"?>\n<Clock xmlns:dt="urn:schemas-microsoft-com:datatypes"><Description dt:dt="string">E-Prime Primary Realtime Clock</Description><StartTime><Timestamp dt:dt="int">0</Timestamp><DateUtc dt:dt="string">2017-07-18T09:23:23Z</DateUtc></StartTime><FrequencyChanges><FrequencyChange><Frequency dt:dt="r8">3328124</Frequency><Timestamp dt:dt="r8">39296152649</Timestamp><Current dt:dt="…	75.025	2273837	2270337	2273837	2270323	1	left	642132029	07-18-2017	11:23:23	09:23:23	female	68971	52946	-1	52938	69483	68981	-1	68971	378883	376053	-1	376040	14				2	6	12	phaseINVFAce	phaseXPface	3	NF04	1261835	1261535	1261835	1261529	l	1261529	1259616	1261529	1259603	1913
GofDak_1024-768_new	20	1	22	<?xml version="1.0"?>\n<Clock xmlns:dt="urn:schemas-microsoft-com:datatypes"><Description dt:dt="string">E-Prime Primary Realtime Clock</Description><StartTime><Timestamp dt:dt="int">0</Timestamp><DateUtc dt:dt="string">2017-07-18T09:23:23Z</DateUtc></StartTime><FrequencyChanges><FrequencyChange><Frequency dt:dt="r8">3328124</Frequency><Timestamp dt:dt="r8">39296152649</Timestamp><Current dt:dt="…	75.025	2273837	2270337	2273837	2270323	1	left	642132029	07-18-2017	11:23:23	09:23:23	female	68971	52946	-1	52938	69483	68981	-1	68971	378883	376053	-1	376040	14				2	6	12	phaseINVFAce	phaseXPface	4	NF01	1265394	1265094	1265394	1265087	d	1265087	1263095	1265087	1263083	1992
GofDak_1024-768_new	20	1	22	<?xml version="1.0"?>\n<Clock xmlns:dt="urn:schemas-microsoft-com:datatypes"><Description dt:dt="string">E-Prime Primary Realtime Clock</Description><StartTime><Timestamp dt:dt="int">0</Timestamp><DateUtc dt:dt="string">2017-07-18T09:23:23Z</DateUtc></StartTime><FrequencyChanges><FrequencyChange><Frequency dt:dt="r8">3328124</Frequency><Timestamp dt:dt="r8">39296152649</Timestamp><Current dt:dt="…	75.025	2273837	2270337	2273837	2270323	1	left	642132029	07-18-2017	11:23:23	09:23:23	female	68971	52946	-1	52938	69483	68981	-1	68971	378883	376053	-1	376040	14				2	6	12	phaseINVFAce	phaseXPface	5	NF06	1268860	1268560	1268860	1268547	d	1268547	1266627	1268547	1266611	1920
GofDak_1024-768_new	20	1	22	<?xml version="1.0"?>\n<Clock xmlns:dt="urn:schemas-microsoft-com:datatypes"><Description dt:dt="string">E-Prime Primary Realtime Clock</Description><StartTime><Timestamp dt:dt="int">0</Timestamp><DateUtc dt:dt="string">2017-07-18T09:23:23Z</DateUtc></StartTime><FrequencyChanges><FrequencyChange><Frequency dt:dt="r8">3328124</Frequency><Timestamp dt:dt="r8">39296152649</Timestamp><Current dt:dt="…	75.025	2273837	2270337	2273837	2270323	1	left	642132029	07-18-2017	11:23:23	09:23:23	female	68971	52946	-1	52938	69483	68981	-1	68971	378883	376053	-1	376040	14				2	6	12	phaseINVFAce	phaseXPface	6	NF105	1272699	1272399	1272699	1272393	d	1272393	1270399	1272393	1270387	1994
GofDak_1024-768_new	20	1	22	<?xml version="1.0"?>\n<Clock xmlns:dt="urn:schemas-microsoft-com:datatypes"><Description dt:dt="string">E-Prime Primary Realtime Clock</Description><StartTime><Timestamp dt:dt="int">0</Timestamp><DateUtc dt:dt="string">2017-07-18T09:23:23Z</DateUtc></StartTime><FrequencyChanges><FrequencyChange><Frequency dt:dt="r8">3328124</Frequency><Timestamp dt:dt="r8">39296152649</Timestamp><Current dt:dt="…	75.025	2273837	2270337	2273837	2270323	1	left	642132029	07-18-2017	11:23:23	09:23:23	female	68971	52946	-1	52938	69483	68981	-1	68971	378883	376053	-1	376040	14				2	6	12	phaseINVFAce	phaseXPface	7	NF01	1275964	1275664	1275964	1275659	l	1275659	1273785	1275659	1273771	1874
GofDak_1024-768_new	20	1	22	<?xml version="1.0"?>\n<Clock xmlns:dt="urn:schemas-microsoft-com:datatypes"><Description dt:dt="string">E-Prime Primary Realtime Clock</Description><StartTime><Timestamp dt:dt="int">0</Timestamp><DateUtc dt:dt="string">2017-07-18T09:23:23Z</DateUtc></StartTime><FrequencyChanges><FrequencyChange><Frequency dt:dt="r8">3328124</Frequency><Timestamp dt:dt="r8">39296152649</Timestamp><Current dt:dt="…	75.025	2273837	2270337	2273837	2270323	1	left	642132029	07-18-2017	11:23:23	09:23:23	female	68971	52946	-1	52938	69483	68981	-1	68971	378883	376053	-1	376040	14				2	6	12	phaseINVFAce	phaseXPface	8	NF01	1279043	1278743	1279043	1278738	l	1278738	1277104	1278738	1277091	1634
GofDak_1024-768_new	20	1	22	<?xml version="1.0"?>\n<Clock xmlns:dt="urn:schemas-microsoft-com:datatypes"><Description dt:dt="string">E-Prime Primary Realtime Clock</Description><StartTime><Timestamp dt:dt="int">0</Timestamp><DateUtc dt:dt="string">2017-07-18T09:23:23Z</DateUtc></StartTime><FrequencyChanges><FrequencyChange><Frequency dt:dt="r8">3328124</Frequency><Timestamp dt:dt="r8">39296152649</Timestamp><Current dt:dt="…	75.025	2273837	2270337	2273837	2270323	1	left	642132029	07-18-2017	11:23:23	09:23:23	female	68971	52946	-1	52938	69483	68981	-1	68971	378883	376053	-1	376040	14				2	6	12	phaseINVFAce	phaseXPface	9	NF105	1283042	1282742	1283042	1282737	l	1282737	1281129	1282737	1281123	1608
GofDak_1024-768_new	20	1	22	<?xml version="1.0"?>\n<Clock xmlns:dt="urn:schemas-microsoft-com:datatypes"><Description dt:dt="string">E-Prime Primary Realtime Clock</Description><StartTime><Timestamp dt:dt="int">0</Timestamp><DateUtc dt:dt="string">2017-07-18T09:23:23Z</DateUtc></StartTime><FrequencyChanges><FrequencyChange><Frequency dt:dt="r8">3328124</Frequency><Timestamp dt:dt="r8">39296152649</Timestamp><Current dt:dt="…	75.025	2273837	2270337	2273837	2270323	1	left	642132029	07-18-2017	11:23:23	09:23:23	female	68971	52946	-1	52938	69483	68981	-1	68971	378883	376053	-1	376040	14				2	6	12	phaseINVFAce	phaseXPface	10	NF105	1286667	1286367	1286667	1286360	l	1286360	1284408	1286360	1284395	1952
GofDak_1024-768_new	20	1	22	<?xml version="1.0"?>\n<Clock xmlns:dt="urn:schemas-microsoft-com:datatypes"><Description dt:dt="string">E-Prime Primary Realtime Clock</Description><StartTime><Timestamp dt:dt="int">0</Timestamp><DateUtc dt:dt="string">2017-07-18T09:23:23Z</DateUtc></StartTime><FrequencyChanges><FrequencyChange><Frequency dt:dt="r8">3328124</Frequency><Timestamp dt:dt="r8">39296152649</Timestamp><Current dt:dt="…	75.025	2273837	2270337	2273837	2270323	1	left	642132029	07-18-2017	11:23:23	09:23:23	female	68971	52946	-1	52938	69483	68981	-1	68971	378883	376053	-1	376040	14				2	6	12	phaseINVFAce	phaseXPface	11	NM02	1289960	1289660	1289960	1289644	l	1289644	1287700	1289644	1287683	1944
GofDak_1024-768_new	20	1	22	<?xml version="1.0"?>\n<Clock xmlns:dt="urn:schemas-microsoft-com:datatypes"><Description dt:dt="string">E-Prime Primary Realtime Clock</Description><StartTime><Timestamp dt:dt="int">0</Timestamp><DateUtc dt:dt="string">2017-07-18T09:23:23Z</DateUtc></StartTime><FrequencyChanges><FrequencyChange><Frequency dt:dt="r8">3328124</Frequency><Timestamp dt:dt="r8">39296152649</Timestamp><Current dt:dt="…	75.025	2273837	2270337	2273837	2270323	1	left	642132029	07-18-2017	11:23:23	09:23:23	female	68971	52946	-1	52938	69483	68981	-1	68971	378883	376053	-1	376040	14				2	6	12	phaseINVFAce	phaseXPface	12	NM21	1293225	1292925	1293225	1292919	l	1292919	1290992	1292919	1290987	1927
GofDak_1024-768_new	20	1	22	<?xml version="1.0"?>\n<Clock xmlns:dt="urn:schemas-microsoft-com:datatypes"><Description dt:dt="string">E-Prime Primary Realtime Clock</Description><StartTime><Timestamp dt:dt="int">0</Timestamp><DateUtc dt:dt="string">2017-07-18T09:23:23Z</DateUtc></StartTime><FrequencyChanges><FrequencyChange><Frequency dt:dt="r8">3328124</Frequency><Timestamp dt:dt="r8">39296152649</Timestamp><Current dt:dt="…	75.025	2273837	2270337	2273837	2270323	1	left	642132029	07-18-2017	11:23:23	09:23:23	female	68971	52946	-1	52938	69483	68981	-1	68971	378883	376053	-1	376040	14				2	6	12	phaseINVFAce	phaseXPface	13	NM08	1296198	1295898	1296198	1295893	d	1295893	1294392	1295893	1294387	1501
GofDak_1024-768_new	20	1	22	<?xml version="1.0"?>\n<Clock xmlns:dt="urn:schemas-microsoft-com:datatypes"><Description dt:dt="string">E-Prime Primary Realtime Clock</Description><StartTime><Timestamp dt:dt="int">0</Timestamp><DateUtc dt:dt="string">2017-07-18T09:23:23Z</DateUtc></StartTime><FrequencyChanges><FrequencyChange><Frequency dt:dt="r8">3328124</Frequency><Timestamp dt:dt="r8">39296152649</Timestamp><Current dt:dt="…	75.025	2273837	2270337	2273837	2270323	1	left	642132029	07-18-2017	11:23:23	09:23:23	female	68971	52946	-1	52938	69483	68981	-1	68971	378883	376053	-1	376040	14				2	6	12	phaseINVFAce	phaseXPface	14	NF109	1299237	1298937	1299237	1298928	l	1298928	1297284	1298928	1297275	1644
GofDak_1024-768_new	20	1	22	<?xml version="1.0"?>\n<Clock xmlns:dt="urn:schemas-microsoft-com:datatypes"><Description dt:dt="string">E-Prime Primary Realtime Clock</Description><StartTime><Timestamp dt:dt="int">0</Timestamp><DateUtc dt:dt="string">2017-07-18T09:23:23Z</DateUtc></StartTime><FrequencyChanges><FrequencyChange><Frequency dt:dt="r8">3328124</Frequency><Timestamp dt:dt="r8">39296152649</Timestamp><Current dt:dt="…	75.025	2273837	2270337	2273837	2270323	1	left	642132029	07-18-2017	11:23:23	09:23:23	female	68971	52946	-1	52938	69483	68981	-1	68971	378883	376053	-1	376040	14				2	6	12	phaseINVFAce	phaseXPface	15	NF02	1302475	1302175	1302475	1302168	d	1302168	1300416	1302168	1300403	1752
GofDak_1024-768_new	20	1	22	<?xml version="1.0"?>\n<Clock xmlns:dt="urn:schemas-microsoft-com:datatypes"><Description dt:dt="string">E-Prime Primary Realtime Clock</Description><StartTime><Timestamp dt:dt="int">0</Timestamp><DateUtc dt:dt="string">2017-07-18T09:23:23Z</DateUtc></StartTime><FrequencyChanges><FrequencyChange><Frequency dt:dt="r8">3328124</Frequency><Timestamp dt:dt="r8">39296152649</Timestamp><Current dt:dt="…	75.025	2273837	2270337	2273837	2270323	1	left	642132029	07-18-2017	11:23:23	09:23:23	female	68971	52946	-1	52938	69483	68981	-1	68971	378883	376053	-1	376040	14				2	6	12	phaseINVFAce	phaseXPface	16	NF27	1305941	1305641	1305941	1305634	l	1305634	1303775	1305634	1303763	1859
GofDak_1024-768_new	20	1	22	<?xml version="1.0"?>\n<Clock xmlns:dt="urn:schemas-microsoft-com:datatypes"><Description dt:dt="string">E-Prime Primary Realtime Clock</Description><StartTime><Timestamp dt:dt="int">0</Timestamp><DateUtc dt:dt="string">2017-07-18T09:23:23Z</DateUtc></StartTime><FrequencyChanges><FrequencyChange><Frequency dt:dt="r8">3328124</Frequency><Timestamp dt:dt="r8">39296152649</Timestamp><Current dt:dt="…	75.025	2273837	2270337	2273837	2270323	1	left	642132029	07-18-2017	11:23:23	09:23:23	female	68971	52946	-1	52938	69483	68981	-1	68971	378883	376053	-1	376040	14				2	6	12	phaseINVFAce	phaseXPface	17	NM02	1309473	1309173	1309473	1309161	d	1309161	1307280	1309161	1307267	1881
GofDak_1024-768_new	20	1	22	<?xml version="1.0"?>\n<Clock xmlns:dt="urn:schemas-microsoft-com:datatypes"><Description dt:dt="string">E-Prime Primary Realtime Clock</Description><StartTime><Timestamp dt:dt="int">0</Timestamp><DateUtc dt:dt="string">2017-07-18T09:23:23Z</DateUtc></StartTime><FrequencyChanges><FrequencyChange><Frequency dt:dt="r8">3328124</Frequency><Timestamp dt:dt="r8">39296152649</Timestamp><Current dt:dt="…	75.025	2273837	2270337	2273837	2270323	1	left	642132029	07-18-2017	11:23:23	09:23:23	female	68971	52946	-1	52938	69483	68981	-1	68971	378883	376053	-1	376040	14				2	6	12	phaseINVFAce	phaseXPface	18	NF09	1312645	1312345	1312645	1312342	l	1312342	1310759	1312342	1310747	1583
GofDak_1024-768_new	20	1	22	<?xml version="1.0"?>\n<Clock xmlns:dt="urn:schemas-microsoft-com:datatypes"><Description dt:dt="string">E-Prime Primary Realtime Clock</Description><StartTime><Timestamp dt:dt="int">0</Timestamp><DateUtc dt:dt="string">2017-07-18T09:23:23Z</DateUtc></StartTime><FrequencyChanges><FrequencyChange><Frequency dt:dt="r8">3328124</Frequency><Timestamp dt:dt="r8">39296152649</Timestamp><Current dt:dt="…	75.025	2273837	2270337	2273837	2270323	1	left	642132029	07-18-2017	11:23:23	09:23:23	female	68971	52946	-1	52938	69483	68981	-1	68971	378883	376053	-1	376040	14				2	6	12	phaseINVFAce	phaseXPface	19	NM03	1316004	1315704	1316004	1315701	d	1315701	1314038	1315701	1314027	1663
GofDak_1024-768_new	20	1	22	<?xml version="1.0"?>\n<Clock xmlns:dt="urn:schemas-microsoft-com:datatypes"><Description dt:dt="string">E-Prime Primary Realtime Clock</Description><StartTime><Timestamp dt:dt="int">0</Timestamp><DateUtc dt:dt="string">2017-07-18T09:23:23Z</DateUtc></StartTime><FrequencyChanges><FrequencyChange><Frequency dt:dt="r8">3328124</Frequency><Timestamp dt:dt="r8">39296152649</Timestamp><Current dt:dt="…	75.025	2273837	2270337	2273837	2270323	1	left	642132029	07-18-2017	11:23:23	09:23:23	female	68971	52946	-1	52938	69483	68981	-1	68971	378883	376053	-1	376040	14				2	6	12	phaseINVFAce	phaseXPface	20	NM101	1319523	1319223	1319523	1319220	d	1319220	1317557	1319220	1317547	1663
GofDak_1024-768_new	20	1	22	<?xml version="1.0"?>\n<Clock xmlns:dt="urn:schemas-microsoft-com:datatypes"><Description dt:dt="string">E-Prime Primary Realtime Clock</Description><StartTime><Timestamp dt:dt="int">0</Timestamp><DateUtc dt:dt="string">2017-07-18T09:23:23Z</DateUtc></StartTime><FrequencyChanges><FrequencyChange><Frequency dt:dt="r8">3328124</Frequency><Timestamp dt:dt="r8">39296152649</Timestamp><Current dt:dt="…	75.025	2273837	2270337	2273837	2270323	1	left	642132029	07-18-2017	11:23:23	09:23:23	female	68971	52946	-1	52938	69483	68981	-1	68971	378883	376053	-1	376040	15				1	7	13	phaseUPFAce	phaseXPface	1	NM10	1389820	1389520	1389820	1389508	l	1389508	1387987	1389508	1387974	1521
GofDak_1024-768_new	20	1	22	<?xml version="1.0"?>\n<Clock xmlns:dt="urn:schemas-microsoft-com:datatypes"><Description dt:dt="string">E-Prime Primary Realtime Clock</Description><StartTime><Timestamp dt:dt="int">0</Timestamp><DateUtc dt:dt="string">2017-07-18T09:23:23Z</DateUtc></StartTime><FrequencyChanges><FrequencyChange><Frequency dt:dt="r8">3328124</Frequency><Timestamp dt:dt="r8">39296152649</Timestamp><Current dt:dt="…	75.025	2273837	2270337	2273837	2270323	1	left	642132029	07-18-2017	11:23:23	09:23:23	female	68971	52946	-1	52938	69483	68981	-1	68971	378883	376053	-1	376040	15				1	7	13	phaseUPFAce	phaseXPface	2	NM08	1393059	1392759	1393059	1392744	d	1392744	1390973	1392744	1390955	1771
GofDak_1024-768_new	20	1	22	<?xml version="1.0"?>\n<Clock xmlns:dt="urn:schemas-microsoft-com:datatypes"><Description dt:dt="string">E-Prime Primary Realtime Clock</Description><StartTime><Timestamp dt:dt="int">0</Timestamp><DateUtc dt:dt="string">2017-07-18T09:23:23Z</DateUtc></StartTime><FrequencyChanges><FrequencyChange><Frequency dt:dt="r8">3328124</Frequency><Timestamp dt:dt="r8">39296152649</Timestamp><Current dt:dt="…	75.025	2273837	2270337	2273837	2270323	1	left	642132029	07-18-2017	11:23:23	09:23:23	female	68971	52946	-1	52938	69483	68981	-1	68971	378883	376053	-1	376040	15				1	7	13	phaseUPFAce	phaseXPface	3	NF04	1396258	1395958	1396258	1395951	d	1395951	1394372	1395951	1394355	1579
GofDak_1024-768_new	20	1	22	<?xml version="1.0"?>\n<Clock xmlns:dt="urn:schemas-microsoft-com:datatypes"><Description dt:dt="string">E-Prime Primary Realtime Clock</Description><StartTime><Timestamp dt:dt="int">0</Timestamp><DateUtc dt:dt="string">2017-07-18T09:23:23Z</DateUtc></StartTime><FrequencyChanges><FrequencyChange><Frequency dt:dt="r8">3328124</Frequency><Timestamp dt:dt="r8">39296152649</Timestamp><Current dt:dt="…	75.025	2273837	2270337	2273837	2270323	1	left	642132029	07-18-2017	11:23:23	09:23:23	female	68971	52946	-1	52938	69483	68981	-1	68971	378883	376053	-1	376040	15				1	7	13	phaseUPFAce	phaseXPface	4	NM05	1399430	1399130	1399430	1399127	d	1399127	1397278	1399127	1397267	1849
GofDak_1024-768_new	20	1	22	<?xml version="1.0"?>\n<Clock xmlns:dt="urn:schemas-microsoft-com:datatypes"><Description dt:dt="string">E-Prime Primary Realtime Clock</Description><StartTime><Timestamp dt:dt="int">0</Timestamp><DateUtc dt:dt="string">2017-07-18T09:23:23Z</DateUtc></StartTime><FrequencyChanges><FrequencyChange><Frequency dt:dt="r8">3328124</Frequency><Timestamp dt:dt="r8">39296152649</Timestamp><Current dt:dt="…	75.025	2273837	2270337	2273837	2270323	1	left	642132029	07-18-2017	11:23:23	09:23:23	female	68971	52946	-1	52938	69483	68981	-1	68971	378883	376053	-1	376040	15				1	7	13	phaseUPFAce	phaseXPface	5	NF106	1402496	1402196	1402496	1402190	d	1402190	1400636	1402190	1400627	1554
GofDak_1024-768_new	20	1	22	<?xml version="1.0"?>\n<Clock xmlns:dt="urn:schemas-microsoft-com:datatypes"><Description dt:dt="string">E-Prime Primary Realtime Clock</Description><StartTime><Timestamp dt:dt="int">0</Timestamp><DateUtc dt:dt="string">2017-07-18T09:23:23Z</DateUtc></StartTime><FrequencyChanges><FrequencyChange><Frequency dt:dt="r8">3328124</Frequency><Timestamp dt:dt="r8">39296152649</Timestamp><Current dt:dt="…	75.025	2273837	2270337	2273837	2270323	1	left	642132029	07-18-2017	11:23:23	09:23:23	female	68971	52946	-1	52938	69483	68981	-1	68971	378883	376053	-1	376040	15				1	7	13	phaseUPFAce	phaseXPface	6	NF106	1405935	1405635	1405935	1405623	d	1405623	1403755	1405623	1403747	1868
GofDak_1024-768_new	20	1	22	<?xml version="1.0"?>\n<Clock xmlns:dt="urn:schemas-microsoft-com:datatypes"><Description dt:dt="string">E-Prime Primary Realtime Clock</Description><StartTime><Timestamp dt:dt="int">0</Timestamp><DateUtc dt:dt="string">2017-07-18T09:23:23Z</DateUtc></StartTime><FrequencyChanges><FrequencyChange><Frequency dt:dt="r8">3328124</Frequency><Timestamp dt:dt="r8">39296152649</Timestamp><Current dt:dt="…	75.025	2273837	2270337	2273837	2270323	1	left	642132029	07-18-2017	11:23:23	09:23:23	female	68971	52946	-1	52938	69483	68981	-1	68971	378883	376053	-1	376040	15				1	7	13	phaseUPFAce	phaseXPface	7	NM21	1410267	1409967	1410267	1409959	d	1409959	1408301	1409959	1408283	1658
GofDak_1024-768_new	20	1	22	<?xml version="1.0"?>\n<Clock xmlns:dt="urn:schemas-microsoft-com:datatypes"><Description dt:dt="string">E-Prime Primary Realtime Clock</Description><StartTime><Timestamp dt:dt="int">0</Timestamp><DateUtc dt:dt="string">2017-07-18T09:23:23Z</DateUtc></StartTime><FrequencyChanges><FrequencyChange><Frequency dt:dt="r8">3328124</Frequency><Timestamp dt:dt="r8">39296152649</Timestamp><Current dt:dt="…	75.025	2273837	2270337	2273837	2270323	1	left	642132029	07-18-2017	11:23:23	09:23:23	female	68971	52946	-1	52938	69483	68981	-1	68971	378883	376053	-1	376040	15				1	7	13	phaseUPFAce	phaseXPface	8	NM13	1413372	1413072	1413372	1413066	d	1413066	1411500	1413066	1411491	1566
GofDak_1024-768_new	20	1	22	<?xml version="1.0"?>\n<Clock xmlns:dt="urn:schemas-microsoft-com:datatypes"><Description dt:dt="string">E-Prime Primary Realtime Clock</Description><StartTime><Timestamp dt:dt="int">0</Timestamp><DateUtc dt:dt="string">2017-07-18T09:23:23Z</DateUtc></StartTime><FrequencyChanges><FrequencyChange><Frequency dt:dt="r8">3328124</Frequency><Timestamp dt:dt="r8">39296152649</Timestamp><Current dt:dt="…	75.025	2273837	2270337	2273837	2270323	1	left	642132029	07-18-2017	11:23:23	09:23:23	female	68971	52946	-1	52938	69483	68981	-1	68971	378883	376053	-1	376040	15				1	7	13	phaseUPFAce	phaseXPface	9	NM08	1416678	1416378	1416678	1416375	l	1416375	1414712	1416375	1414707	1663
GofDak_1024-768_new	20	1	22	<?xml version="1.0"?>\n<Clock xmlns:dt="urn:schemas-microsoft-com:datatypes"><Description dt:dt="string">E-Prime Primary Realtime Clock</Description><StartTime><Timestamp dt:dt="int">0</Timestamp><DateUtc dt:dt="string">2017-07-18T09:23:23Z</DateUtc></StartTime><FrequencyChanges><FrequencyChange><Frequency dt:dt="r8">3328124</Frequency><Timestamp dt:dt="r8">39296152649</Timestamp><Current dt:dt="…	75.025	2273837	2270337	2273837	2270323	1	left	642132029	07-18-2017	11:23:23	09:23:23	female	68971	52946	-1	52938	69483	68981	-1	68971	378883	376053	-1	376040	15				1	7	13	phaseUPFAce	phaseXPface	10	NF27	1420050	1419750	1420050	1419746	l	1419746	1417951	1419746	1417939	1795
GofDak_1024-768_new	20	1	22	<?xml version="1.0"?>\n<Clock xmlns:dt="urn:schemas-microsoft-com:datatypes"><Description dt:dt="string">E-Prime Primary Realtime Clock</Description><StartTime><Timestamp dt:dt="int">0</Timestamp><DateUtc dt:dt="string">2017-07-18T09:23:23Z</DateUtc></StartTime><FrequencyChanges><FrequencyChange><Frequency dt:dt="r8">3328124</Frequency><Timestamp dt:dt="r8">39296152649</Timestamp><Current dt:dt="…	75.025	2273837	2270337	2273837	2270323	1	left	642132029	07-18-2017	11:23:23	09:23:23	female	68971	52946	-1	52938	69483	68981	-1	68971	378883	376053	-1	376040	15				1	7	13	phaseUPFAce	phaseXPface	11	NF06	1423316	1423016	1423316	1423012	l	1423012	1421403	1423012	1421387	1609
GofDak_1024-768_new	20	1	22	<?xml version="1.0"?>\n<Clock xmlns:dt="urn:schemas-microsoft-com:datatypes"><Description dt:dt="string">E-Prime Primary Realtime Clock</Description><StartTime><Timestamp dt:dt="int">0</Timestamp><DateUtc dt:dt="string">2017-07-18T09:23:23Z</DateUtc></StartTime><FrequencyChanges><FrequencyChange><Frequency dt:dt="r8">3328124</Frequency><Timestamp dt:dt="r8">39296152649</Timestamp><Current dt:dt="…	75.025	2273837	2270337	2273837	2270323	1	left	642132029	07-18-2017	11:23:23	09:23:23	female	68971	52946	-1	52938	69483	68981	-1	68971	378883	376053	-1	376040	15				1	7	13	phaseUPFAce	phaseXPface	12	NM08	1426288	1425988	1426288	1425984	l	1425984	1424455	1425984	1424443	1529
GofDak_1024-768_new	20	1	22	<?xml version="1.0"?>\n<Clock xmlns:dt="urn:schemas-microsoft-com:datatypes"><Description dt:dt="string">E-Prime Primary Realtime Clock</Description><StartTime><Timestamp dt:dt="int">0</Timestamp><DateUtc dt:dt="string">2017-07-18T09:23:23Z</DateUtc></StartTime><FrequencyChanges><FrequencyChange><Frequency dt:dt="r8">3328124</Frequency><Timestamp dt:dt="r8">39296152649</Timestamp><Current dt:dt="…	75.025	2273837	2270337	2273837	2270323	1	left	642132029	07-18-2017	11:23:23	09:23:23	female	68971	52946	-1	52938	69483	68981	-1	68971	378883	376053	-1	376040	15				1	7	13	phaseUPFAce	phaseXPface	13	NF02	1429274	1428974	1429274	1428965	l	1428965	1427428	1428965	1427419	1537
GofDak_1024-768_new	20	1	22	<?xml version="1.0"?>\n<Clock xmlns:dt="urn:schemas-microsoft-com:datatypes"><Description dt:dt="string">E-Prime Primary Realtime Clock</Description><StartTime><Timestamp dt:dt="int">0</Timestamp><DateUtc dt:dt="string">2017-07-18T09:23:23Z</DateUtc></StartTime><FrequencyChanges><FrequencyChange><Frequency dt:dt="r8">3328124</Frequency><Timestamp dt:dt="r8">39296152649</Timestamp><Current dt:dt="…	75.025	2273837	2270337	2273837	2270323	1	left	642132029	07-18-2017	11:23:23	09:23:23	female	68971	52946	-1	52938	69483	68981	-1	68971	378883	376053	-1	376040	15				1	7	13	phaseUPFAce	phaseXPface	14	NF01	1433099	1432799	1433099	1432794	l	1432794	1430840	1432794	1430827	1954
GofDak_1024-768_new	20	1	22	<?xml version="1.0"?>\n<Clock xmlns:dt="urn:schemas-microsoft-com:datatypes"><Description dt:dt="string">E-Prime Primary Realtime Clock</Description><StartTime><Timestamp dt:dt="int">0</Timestamp><DateUtc dt:dt="string">2017-07-18T09:23:23Z</DateUtc></StartTime><FrequencyChanges><FrequencyChange><Frequency dt:dt="r8">3328124</Frequency><Timestamp dt:dt="r8">39296152649</Timestamp><Current dt:dt="…	75.025	2273837	2270337	2273837	2270323	1	left	642132029	07-18-2017	11:23:23	09:23:23	female	68971	52946	-1	52938	69483	68981	-1	68971	378883	376053	-1	376040	15				1	7	13	phaseUPFAce	phaseXPface	15	NM21	1436245	1435945	1436245	1435931	d	1435931	1434292	1435931	1434283	1639
GofDak_1024-768_new	20	1	22	<?xml version="1.0"?>\n<Clock xmlns:dt="urn:schemas-microsoft-com:datatypes"><Description dt:dt="string">E-Prime Primary Realtime Clock</Description><StartTime><Timestamp dt:dt="int">0</Timestamp><DateUtc dt:dt="string">2017-07-18T09:23:23Z</DateUtc></StartTime><FrequencyChanges><FrequencyChange><Frequency dt:dt="r8">3328124</Frequency><Timestamp dt:dt="r8">39296152649</Timestamp><Current dt:dt="…	75.025	2273837	2270337	2273837	2270323	1	left	642132029	07-18-2017	11:23:23	09:23:23	female	68971	52946	-1	52938	69483	68981	-1	68971	378883	376053	-1	376040	15				1	7	13	phaseUPFAce	phaseXPface	16	NM04	1439510	1439210	1439510	1439195	l	1439195	1437464	1439195	1437451	1731
GofDak_1024-768_new	20	1	22	<?xml version="1.0"?>\n<Clock xmlns:dt="urn:schemas-microsoft-com:datatypes"><Description dt:dt="string">E-Prime Primary Realtime Clock</Description><StartTime><Timestamp dt:dt="int">0</Timestamp><DateUtc dt:dt="string">2017-07-18T09:23:23Z</DateUtc></StartTime><FrequencyChanges><FrequencyChange><Frequency dt:dt="r8">3328124</Frequency><Timestamp dt:dt="r8">39296152649</Timestamp><Current dt:dt="…	75.025	2273837	2270337	2273837	2270323	1	left	642132029	07-18-2017	11:23:23	09:23:23	female	68971	52946	-1	52938	69483	68981	-1	68971	378883	376053	-1	376040	15				1	7	13	phaseUPFAce	phaseXPface	17	NM02	1442589	1442289	1442589	1442280	d	1442280	1440690	1442280	1440675	1590
GofDak_1024-768_new	20	1	22	<?xml version="1.0"?>\n<Clock xmlns:dt="urn:schemas-microsoft-com:datatypes"><Description dt:dt="string">E-Prime Primary Realtime Clock</Description><StartTime><Timestamp dt:dt="int">0</Timestamp><DateUtc dt:dt="string">2017-07-18T09:23:23Z</DateUtc></StartTime><FrequencyChanges><FrequencyChange><Frequency dt:dt="r8">3328124</Frequency><Timestamp dt:dt="r8">39296152649</Timestamp><Current dt:dt="…	75.025	2273837	2270337	2273837	2270323	1	left	642132029	07-18-2017	11:23:23	09:23:23	female	68971	52946	-1	52938	69483	68981	-1	68971	378883	376053	-1	376040	15				1	7	13	phaseUPFAce	phaseXPface	18	NF106	1447081	1446781	1447081	1446776	l	1446776	1444929	1446776	1444915	1847
GofDak_1024-768_new	20	1	22	<?xml version="1.0"?>\n<Clock xmlns:dt="urn:schemas-microsoft-com:datatypes"><Description dt:dt="string">E-Prime Primary Realtime Clock</Description><StartTime><Timestamp dt:dt="int">0</Timestamp><DateUtc dt:dt="string">2017-07-18T09:23:23Z</DateUtc></StartTime><FrequencyChanges><FrequencyChange><Frequency dt:dt="r8">3328124</Frequency><Timestamp dt:dt="r8">39296152649</Timestamp><Current dt:dt="…	75.025	2273837	2270337	2273837	2270323	1	left	642132029	07-18-2017	11:23:23	09:23:23	female	68971	52946	-1	52938	69483	68981	-1	68971	378883	376053	-1	376040	15				1	7	13	phaseUPFAce	phaseXPface	19	NM13	1450293	1449993	1450293	1449990	d	1449990	1448221	1449990	1448211	1769
GofDak_1024-768_new	20	1	22	<?xml version="1.0"?>\n<Clock xmlns:dt="urn:schemas-microsoft-com:datatypes"><Description dt:dt="string">E-Prime Primary Realtime Clock</Description><StartTime><Timestamp dt:dt="int">0</Timestamp><DateUtc dt:dt="string">2017-07-18T09:23:23Z</DateUtc></StartTime><FrequencyChanges><FrequencyChange><Frequency dt:dt="r8">3328124</Frequency><Timestamp dt:dt="r8">39296152649</Timestamp><Current dt:dt="…	75.025	2273837	2270337	2273837	2270323	1	left	642132029	07-18-2017	11:23:23	09:23:23	female	68971	52946	-1	52938	69483	68981	-1	68971	378883	376053	-1	376040	15				1	7	13	phaseUPFAce	phaseXPface	20	NM10	1453692	1453392	1453692	1453380	d	1453380	1451833	1453380	1451819	1547
GofDak_1024-768_new	20	1	22	<?xml version="1.0"?>\n<Clock xmlns:dt="urn:schemas-microsoft-com:datatypes"><Description dt:dt="string">E-Prime Primary Realtime Clock</Description><StartTime><Timestamp dt:dt="int">0</Timestamp><DateUtc dt:dt="string">2017-07-18T09:23:23Z</DateUtc></StartTime><FrequencyChanges><FrequencyChange><Frequency dt:dt="r8">3328124</Frequency><Timestamp dt:dt="r8">39296152649</Timestamp><Current dt:dt="…	75.025	2273837	2270337	2273837	2270323	1	left	642132029	07-18-2017	11:23:23	09:23:23	female	68971	52946	-1	52938	69483	68981	-1	68971	378883	376053	-1	376040	16				2	7	14	phaseINVFAce	phaseXPface	1	NF02	1457411	1457111	1457411	1457102	d	1457102	1455232	1457102	1455219	1870
GofDak_1024-768_new	20	1	22	<?xml version="1.0"?>\n<Clock xmlns:dt="urn:schemas-microsoft-com:datatypes"><Description dt:dt="string">E-Prime Primary Realtime Clock</Description><StartTime><Timestamp dt:dt="int">0</Timestamp><DateUtc dt:dt="string">2017-07-18T09:23:23Z</DateUtc></StartTime><FrequencyChanges><FrequencyChange><Frequency dt:dt="r8">3328124</Frequency><Timestamp dt:dt="r8">39296152649</Timestamp><Current dt:dt="…	75.025	2273837	2270337	2273837	2270323	1	left	642132029	07-18-2017	11:23:23	09:23:23	female	68971	52946	-1	52938	69483	68981	-1	68971	378883	376053	-1	376040	16				2	7	14	phaseINVFAce	phaseXPface	2	NF06	1460943	1460643	1460943	1460640	l	1460640	1458644	1460640	1458627	1996
GofDak_1024-768_new	20	1	22	<?xml version="1.0"?>\n<Clock xmlns:dt="urn:schemas-microsoft-com:datatypes"><Description dt:dt="string">E-Prime Primary Realtime Clock</Description><StartTime><Timestamp dt:dt="int">0</Timestamp><DateUtc dt:dt="string">2017-07-18T09:23:23Z</DateUtc></StartTime><FrequencyChanges><FrequencyChange><Frequency dt:dt="r8">3328124</Frequency><Timestamp dt:dt="r8">39296152649</Timestamp><Current dt:dt="…	75.025	2273837	2270337	2273837	2270323	1	left	642132029	07-18-2017	11:23:23	09:23:23	female	68971	52946	-1	52938	69483	68981	-1	68971	378883	376053	-1	376040	16				2	7	14	phaseINVFAce	phaseXPface	3	NF09	1464542	1464242	1464542	1464234	l	1464234	1462296	1464234	1462283	1938
GofDak_1024-768_new	20	1	22	<?xml version="1.0"?>\n<Clock xmlns:dt="urn:schemas-microsoft-com:datatypes"><Description dt:dt="string">E-Prime Primary Realtime Clock</Description><StartTime><Timestamp dt:dt="int">0</Timestamp><DateUtc dt:dt="string">2017-07-18T09:23:23Z</DateUtc></StartTime><FrequencyChanges><FrequencyChange><Frequency dt:dt="r8">3328124</Frequency><Timestamp dt:dt="r8">39296152649</Timestamp><Current dt:dt="…	75.025	2273837	2270337	2273837	2270323	1	left	642132029	07-18-2017	11:23:23	09:23:23	female	68971	52946	-1	52938	69483	68981	-1	68971	378883	376053	-1	376040	16				2	7	14	phaseINVFAce	phaseXPface	4	NM04	1467475	1467175	1467475	1467166	l	1467166	1465642	1467166	1465627	1524
GofDak_1024-768_new	20	1	22	<?xml version="1.0"?>\n<Clock xmlns:dt="urn:schemas-microsoft-com:datatypes"><Description dt:dt="string">E-Prime Primary Realtime Clock</Description><StartTime><Timestamp dt:dt="int">0</Timestamp><DateUtc dt:dt="string">2017-07-18T09:23:23Z</DateUtc></StartTime><FrequencyChanges><FrequencyChange><Frequency dt:dt="r8">3328124</Frequency><Timestamp dt:dt="r8">39296152649</Timestamp><Current dt:dt="…	75.025	2273837	2270337	2273837	2270323	1	left	642132029	07-18-2017	11:23:23	09:23:23	female	68971	52946	-1	52938	69483	68981	-1	68971	378883	376053	-1	376040	16				2	7	14	phaseINVFAce	phaseXPface	5	NM03	1470633	1470333	1470633	1470322	l	1470322	1468507	1470322	1468499	1815
GofDak_1024-768_new	20	1	22	<?xml version="1.0"?>\n<Clock xmlns:dt="urn:schemas-microsoft-com:datatypes"><Description dt:dt="string">E-Prime Primary Realtime Clock</Description><StartTime><Timestamp dt:dt="int">0</Timestamp><DateUtc dt:dt="string">2017-07-18T09:23:23Z</DateUtc></StartTime><FrequencyChanges><FrequencyChange><Frequency dt:dt="r8">3328124</Frequency><Timestamp dt:dt="r8">39296152649</Timestamp><Current dt:dt="…	75.025	2273837	2270337	2273837	2270323	1	left	642132029	07-18-2017	11:23:23	09:23:23	female	68971	52946	-1	52938	69483	68981	-1	68971	378883	376053	-1	376040	16				2	7	14	phaseINVFAce	phaseXPface	6	NM08	1473966	1473666	1473966	1473657	d	1473657	1471720	1473657	1471707	1937
GofDak_1024-768_new	20	1	22	<?xml version="1.0"?>\n<Clock xmlns:dt="urn:schemas-microsoft-com:datatypes"><Description dt:dt="string">E-Prime Primary Realtime Clock</Description><StartTime><Timestamp dt:dt="int">0</Timestamp><DateUtc dt:dt="string">2017-07-18T09:23:23Z</DateUtc></StartTime><FrequencyChanges><FrequencyChange><Frequency dt:dt="r8">3328124</Frequency><Timestamp dt:dt="r8">39296152649</Timestamp><Current dt:dt="…	75.025	2273837	2270337	2273837	2270323	1	left	642132029	07-18-2017	11:23:23	09:23:23	female	68971	52946	-1	52938	69483	68981	-1	68971	378883	376053	-1	376040	16				2	7	14	phaseINVFAce	phaseXPface	7	NM08	1477138	1476838	1477138	1476831	l	1476831	1475052	1476831	1475035	1779
GofDak_1024-768_new	20	1	22	<?xml version="1.0"?>\n<Clock xmlns:dt="urn:schemas-microsoft-com:datatypes"><Description dt:dt="string">E-Prime Primary Realtime Clock</Description><StartTime><Timestamp dt:dt="int">0</Timestamp><DateUtc dt:dt="string">2017-07-18T09:23:23Z</DateUtc></StartTime><FrequencyChanges><FrequencyChange><Frequency dt:dt="r8">3328124</Frequency><Timestamp dt:dt="r8">39296152649</Timestamp><Current dt:dt="…	75.025	2273837	2270337	2273837	2270323	1	left	642132029	07-18-2017	11:23:23	09:23:23	female	68971	52946	-1	52938	69483	68981	-1	68971	378883	376053	-1	376040	16				2	7	14	phaseINVFAce	phaseXPface	8	NF06	1480510	1480210	1480510	1480197	l	1480197	1478224	1480197	1478219	1973
GofDak_1024-768_new	20	1	22	<?xml version="1.0"?>\n<Clock xmlns:dt="urn:schemas-microsoft-com:datatypes"><Description dt:dt="string">E-Prime Primary Realtime Clock</Description><StartTime><Timestamp dt:dt="int">0</Timestamp><DateUtc dt:dt="string">2017-07-18T09:23:23Z</DateUtc></StartTime><FrequencyChanges><FrequencyChange><Frequency dt:dt="r8">3328124</Frequency><Timestamp dt:dt="r8">39296152649</Timestamp><Current dt:dt="…	75.025	2273837	2270337	2273837	2270323	1	left	642132029	07-18-2017	11:23:23	09:23:23	female	68971	52946	-1	52938	69483	68981	-1	68971	378883	376053	-1	376040	16				2	7	14	phaseINVFAce	phaseXPface	9	NM13	1483429	1483129	1483429	1483124	d	1483124	1481596	1483124	1481587	1528
GofDak_1024-768_new	20	1	22	<?xml version="1.0"?>\n<Clock xmlns:dt="urn:schemas-microsoft-com:datatypes"><Description dt:dt="string">E-Prime Primary Realtime Clock</Description><StartTime><Timestamp dt:dt="int">0</Timestamp><DateUtc dt:dt="string">2017-07-18T09:23:23Z</DateUtc></StartTime><FrequencyChanges><FrequencyChange><Frequency dt:dt="r8">3328124</Frequency><Timestamp dt:dt="r8">39296152649</Timestamp><Current dt:dt="…	75.025	2273837	2270337	2273837	2270323	1	left	642132029	07-18-2017	11:23:23	09:23:23	female	68971	52946	-1	52938	69483	68981	-1	68971	378883	376053	-1	376040	16				2	7	14	phaseINVFAce	phaseXPface	10	NM09	1487521	1487221	1487521	1487214	d	1487214	1485235	1487214	1485227	1979
GofDak_1024-768_new	20	1	22	<?xml version="1.0"?>\n<Clock xmlns:dt="urn:schemas-microsoft-com:datatypes"><Description dt:dt="string">E-Prime Primary Realtime Clock</Description><StartTime><Timestamp dt:dt="int">0</Timestamp><DateUtc dt:dt="string">2017-07-18T09:23:23Z</DateUtc></StartTime><FrequencyChanges><FrequencyChange><Frequency dt:dt="r8">3328124</Frequency><Timestamp dt:dt="r8">39296152649</Timestamp><Current dt:dt="…	75.025	2273837	2270337	2273837	2270323	1	left	642132029	07-18-2017	11:23:23	09:23:23	female	68971	52946	-1	52938	69483	68981	-1	68971	378883	376053	-1	376040	16				2	7	14	phaseINVFAce	phaseXPface	11	NF105	1491707	1491407	1491707	1491392	d	1491392	1489874	1491392	1489867	1518
GofDak_1024-768_new	20	1	22	<?xml version="1.0"?>\n<Clock xmlns:dt="urn:schemas-microsoft-com:datatypes"><Description dt:dt="string">E-Prime Primary Realtime Clock</Description><StartTime><Timestamp dt:dt="int">0</Timestamp><DateUtc dt:dt="string">2017-07-18T09:23:23Z</DateUtc></StartTime><FrequencyChanges><FrequencyChange><Frequency dt:dt="r8">3328124</Frequency><Timestamp dt:dt="r8">39296152649</Timestamp><Current dt:dt="…	75.025	2273837	2270337	2273837	2270323	1	left	642132029	07-18-2017	11:23:23	09:23:23	female	68971	52946	-1	52938	69483	68981	-1	68971	378883	376053	-1	376040	16				2	7	14	phaseINVFAce	phaseXPface	12	NF04	1495185	1494885	1495185	1494875	l	1494875	1493286	1494875	1493275	1589
GofDak_1024-768_new	20	1	22	<?xml version="1.0"?>\n<Clock xmlns:dt="urn:schemas-microsoft-com:datatypes"><Description dt:dt="string">E-Prime Primary Realtime Clock</Description><StartTime><Timestamp dt:dt="int">0</Timestamp><DateUtc dt:dt="string">2017-07-18T09:23:23Z</DateUtc></StartTime><FrequencyChanges><FrequencyChange><Frequency dt:dt="r8">3328124</Frequency><Timestamp dt:dt="r8">39296152649</Timestamp><Current dt:dt="…	75.025	2273837	2270337	2273837	2270323	1	left	642132029	07-18-2017	11:23:23	09:23:23	female	68971	52946	-1	52938	69483	68981	-1	68971	378883	376053	-1	376040	16				2	7	14	phaseINVFAce	phaseXPface	13	NF109	1498611	1498311	1498611	1498305	d	1498305	1496338	1498305	1496323	1967
GofDak_1024-768_new	20	1	22	<?xml version="1.0"?>\n<Clock xmlns:dt="urn:schemas-microsoft-com:datatypes"><Description dt:dt="string">E-Prime Primary Realtime Clock</Description><StartTime><Timestamp dt:dt="int">0</Timestamp><DateUtc dt:dt="string">2017-07-18T09:23:23Z</DateUtc></StartTime><FrequencyChanges><FrequencyChange><Frequency dt:dt="r8">3328124</Frequency><Timestamp dt:dt="r8">39296152649</Timestamp><Current dt:dt="…	75.025	2273837	2270337	2273837	2270323	1	left	642132029	07-18-2017	11:23:23	09:23:23	female	68971	52946	-1	52938	69483	68981	-1	68971	378883	376053	-1	376040	16				2	7	14	phaseINVFAce	phaseXPface	14	NM08	1502090	1501790	1502090	1501774	l	1501774	1500057	1501774	1500051	1717
GofDak_1024-768_new	20	1	22	<?xml version="1.0"?>\n<Clock xmlns:dt="urn:schemas-microsoft-com:datatypes"><Description dt:dt="string">E-Prime Primary Realtime Clock</Description><StartTime><Timestamp dt:dt="int">0</Timestamp><DateUtc dt:dt="string">2017-07-18T09:23:23Z</DateUtc></StartTime><FrequencyChanges><FrequencyChange><Frequency dt:dt="r8">3328124</Frequency><Timestamp dt:dt="r8">39296152649</Timestamp><Current dt:dt="…	75.025	2273837	2270337	2273837	2270323	1	left	642132029	07-18-2017	11:23:23	09:23:23	female	68971	52946	-1	52938	69483	68981	-1	68971	378883	376053	-1	376040	16				2	7	14	phaseINVFAce	phaseXPface	15	NM03	1505036	1504736	1505036	1504729	d	1504729	1503136	1504729	1503131	1593
GofDak_1024-768_new	20	1	22	<?xml version="1.0"?>\n<Clock xmlns:dt="urn:schemas-microsoft-com:datatypes"><Description dt:dt="string">E-Prime Primary Realtime Clock</Description><StartTime><Timestamp dt:dt="int">0</Timestamp><DateUtc dt:dt="string">2017-07-18T09:23:23Z</DateUtc></StartTime><FrequencyChanges><FrequencyChange><Frequency dt:dt="r8">3328124</Frequency><Timestamp dt:dt="r8">39296152649</Timestamp><Current dt:dt="…	75.025	2273837	2270337	2273837	2270323	1	left	642132029	07-18-2017	11:23:23	09:23:23	female	68971	52946	-1	52938	69483	68981	-1	68971	378883	376053	-1	376040	16				2	7	14	phaseINVFAce	phaseXPface	16	NF02	1508488	1508188	1508488	1508185	l	1508185	1506282	1508185	1506275	1903
GofDak_1024-768_new	20	1	22	<?xml version="1.0"?>\n<Clock xmlns:dt="urn:schemas-microsoft-com:datatypes"><Description dt:dt="string">E-Prime Primary Realtime Clock</Description><StartTime><Timestamp dt:dt="int">0</Timestamp><DateUtc dt:dt="string">2017-07-18T09:23:23Z</DateUtc></StartTime><FrequencyChanges><FrequencyChange><Frequency dt:dt="r8">3328124</Frequency><Timestamp dt:dt="r8">39296152649</Timestamp><Current dt:dt="…	75.025	2273837	2270337	2273837	2270323	1	left	642132029	07-18-2017	11:23:23	09:23:23	female	68971	52946	-1	52938	69483	68981	-1	68971	378883	376053	-1	376040	16				2	7	14	phaseINVFAce	phaseXPface	17	NF11	1512020	1511720	1512020	1511716	d	1511716	1509920	1511716	1509907	1796
GofDak_1024-768_new	20	1	22	<?xml version="1.0"?>\n<Clock xmlns:dt="urn:schemas-microsoft-com:datatypes"><Description dt:dt="string">E-Prime Primary Realtime Clock</Description><StartTime><Timestamp dt:dt="int">0</Timestamp><DateUtc dt:dt="string">2017-07-18T09:23:23Z</DateUtc></StartTime><FrequencyChanges><FrequencyChange><Frequency dt:dt="r8">3328124</Frequency><Timestamp dt:dt="r8">39296152649</Timestamp><Current dt:dt="…	75.025	2273837	2270337	2273837	2270323	1	left	642132029	07-18-2017	11:23:23	09:23:23	female	68971	52946	-1	52938	69483	68981	-1	68971	378883	376053	-1	376040	16				2	7	14	phaseINVFAce	phaseXPface	18	NF06	1515179	1514879	1515179	1514873	l	1514873	1513120	1514873	1513115	1753
GofDak_1024-768_new	20	1	22	<?xml version="1.0"?>\n<Clock xmlns:dt="urn:schemas-microsoft-com:datatypes"><Description dt:dt="string">E-Prime Primary Realtime Clock</Description><StartTime><Timestamp dt:dt="int">0</Timestamp><DateUtc dt:dt="string">2017-07-18T09:23:23Z</DateUtc></StartTime><FrequencyChanges><FrequencyChange><Frequency dt:dt="r8">3328124</Frequency><Timestamp dt:dt="r8">39296152649</Timestamp><Current dt:dt="…	75.025	2273837	2270337	2273837	2270323	1	left	642132029	07-18-2017	11:23:23	09:23:23	female	68971	52946	-1	52938	69483	68981	-1	68971	378883	376053	-1	376040	16				2	7	14	phaseINVFAce	phaseXPface	19	NF01	1518231	1517931	1518231	1517923	l	1517923	1516345	1517923	1516331	1578
GofDak_1024-768_new	20	1	22	<?xml version="1.0"?>\n<Clock xmlns:dt="urn:schemas-microsoft-com:datatypes"><Description dt:dt="string">E-Prime Primary Realtime Clock</Description><StartTime><Timestamp dt:dt="int">0</Timestamp><DateUtc dt:dt="string">2017-07-18T09:23:23Z</DateUtc></StartTime><FrequencyChanges><FrequencyChange><Frequency dt:dt="r8">3328124</Frequency><Timestamp dt:dt="r8">39296152649</Timestamp><Current dt:dt="…	75.025	2273837	2270337	2273837	2270323	1	left	642132029	07-18-2017	11:23:23	09:23:23	female	68971	52946	-1	52938	69483	68981	-1	68971	378883	376053	-1	376040	16				2	7	14	phaseINVFAce	phaseXPface	20	NM03	1521790	1521490	1521790	1521485	d	1521485	1519504	1521485	1519499	1981
GofDak_1024-768_new	20	1	22	<?xml version="1.0"?>\n<Clock xmlns:dt="urn:schemas-microsoft-com:datatypes"><Description dt:dt="string">E-Prime Primary Realtime Clock</Description><StartTime><Timestamp dt:dt="int">0</Timestamp><DateUtc dt:dt="string">2017-07-18T09:23:23Z</DateUtc></StartTime><FrequencyChanges><FrequencyChange><Frequency dt:dt="r8">3328124</Frequency><Timestamp dt:dt="r8">39296152649</Timestamp><Current dt:dt="…	75.025	2273837	2270337	2273837	2270323	1	left	642132029	07-18-2017	11:23:23	09:23:23	female	68971	52946	-1	52938	69483	68981	-1	68971	378883	376053	-1	376040	17				2	8	15	phaseINVFAce	phaseXPface	1	NM02	1525202	1524902	1525202	1524888	d	1524888	1523129	1524888	1523123	1759
GofDak_1024-768_new	20	1	22	<?xml version="1.0"?>\n<Clock xmlns:dt="urn:schemas-microsoft-com:datatypes"><Description dt:dt="string">E-Prime Primary Realtime Clock</Description><StartTime><Timestamp dt:dt="int">0</Timestamp><DateUtc dt:dt="string">2017-07-18T09:23:23Z</DateUtc></StartTime><FrequencyChanges><FrequencyChange><Frequency dt:dt="r8">3328124</Frequency><Timestamp dt:dt="r8">39296152649</Timestamp><Current dt:dt="…	75.025	2273837	2270337	2273837	2270323	1	left	642132029	07-18-2017	11:23:23	09:23:23	female	68971	52946	-1	52938	69483	68981	-1	68971	378883	376053	-1	376040	17				2	8	15	phaseINVFAce	phaseXPface	2	NM09	1528588	1528288	1528588	1528280	d	1528280	1526448	1528280	1526443	1832
GofDak_1024-768_new	20	1	22	<?xml version="1.0"?>\n<Clock xmlns:dt="urn:schemas-microsoft-com:datatypes"><Description dt:dt="string">E-Prime Primary Realtime Clock</Description><StartTime><Timestamp dt:dt="int">0</Timestamp><DateUtc dt:dt="string">2017-07-18T09:23:23Z</DateUtc></StartTime><FrequencyChanges><FrequencyChange><Frequency dt:dt="r8">3328124</Frequency><Timestamp dt:dt="r8">39296152649</Timestamp><Current dt:dt="…	75.025	2273837	2270337	2273837	2270323	1	left	642132029	07-18-2017	11:23:23	09:23:23	female	68971	52946	-1	52938	69483	68981	-1	68971	378883	376053	-1	376040	17				2	8	15	phaseINVFAce	phaseXPface	3	NM05	1531907	1531607	1531907	1531593	d	1531593	1529927	1531593	1529915	1666
GofDak_1024-768_new	20	1	22	<?xml version="1.0"?>\n<Clock xmlns:dt="urn:schemas-microsoft-com:datatypes"><Description dt:dt="string">E-Prime Primary Realtime Clock</Description><StartTime><Timestamp dt:dt="int">0</Timestamp><DateUtc dt:dt="string">2017-07-18T09:23:23Z</DateUtc></StartTime><FrequencyChanges><FrequencyChange><Frequency dt:dt="r8">3328124</Frequency><Timestamp dt:dt="r8">39296152649</Timestamp><Current dt:dt="…	75.025	2273837	2270337	2273837	2270323	1	left	642132029	07-18-2017	11:23:23	09:23:23	female	68971	52946	-1	52938	69483	68981	-1	68971	378883	376053	-1	376040	17				2	8	15	phaseINVFAce	phaseXPface	4	NF27	1535199	1534899	1535199	1534896	l	1534896	1532980	1534896	1532971	1916
GofDak_1024-768_new	20	1	22	<?xml version="1.0"?>\n<Clock xmlns:dt="urn:schemas-microsoft-com:datatypes"><Description dt:dt="string">E-Prime Primary Realtime Clock</Description><StartTime><Timestamp dt:dt="int">0</Timestamp><DateUtc dt:dt="string">2017-07-18T09:23:23Z</DateUtc></StartTime><FrequencyChanges><FrequencyChange><Frequency dt:dt="r8">3328124</Frequency><Timestamp dt:dt="r8">39296152649</Timestamp><Current dt:dt="…	75.025	2273837	2270337	2273837	2270323	1	left	642132029	07-18-2017	11:23:23	09:23:23	female	68971	52946	-1	52938	69483	68981	-1	68971	378883	376053	-1	376040	17				2	8	15	phaseINVFAce	phaseXPface	5	NF09	1539717	1539417	1539717	1539404	d	1539404	1537431	1539404	1537419	1973
GofDak_1024-768_new	20	1	22	<?xml version="1.0"?>\n<Clock xmlns:dt="urn:schemas-microsoft-com:datatypes"><Description dt:dt="string">E-Prime Primary Realtime Clock</Description><StartTime><Timestamp dt:dt="int">0</Timestamp><DateUtc dt:dt="string">2017-07-18T09:23:23Z</DateUtc></StartTime><FrequencyChanges><FrequencyChange><Frequency dt:dt="r8">3328124</Frequency><Timestamp dt:dt="r8">39296152649</Timestamp><Current dt:dt="…	75.025	2273837	2270337	2273837	2270323	1	left	642132029	07-18-2017	11:23:23	09:23:23	female	68971	52946	-1	52938	69483	68981	-1	68971	378883	376053	-1	376040	17				2	8	15	phaseINVFAce	phaseXPface	6	NM101	1543063	1542763	1543063	1542760	l	1542760	1541124	1542760	1541107	1636
GofDak_1024-768_new	20	1	22	<?xml version="1.0"?>\n<Clock xmlns:dt="urn:schemas-microsoft-com:datatypes"><Description dt:dt="string">E-Prime Primary Realtime Clock</Description><StartTime><Timestamp dt:dt="int">0</Timestamp><DateUtc dt:dt="string">2017-07-18T09:23:23Z</DateUtc></StartTime><FrequencyChanges><FrequencyChange><Frequency dt:dt="r8">3328124</Frequency><Timestamp dt:dt="r8">39296152649</Timestamp><Current dt:dt="…	75.025	2273837	2270337	2273837	2270323	1	left	642132029	07-18-2017	11:23:23	09:23:23	female	68971	52946	-1	52938	69483	68981	-1	68971	378883	376053	-1	376040	17				2	8	15	phaseINVFAce	phaseXPface	7	NF106	1546382	1546082	1546382	1546068	l	1546068	1544216	1546068	1544211	1852
GofDak_1024-768_new	20	1	22	<?xml version="1.0"?>\n<Clock xmlns:dt="urn:schemas-microsoft-com:datatypes"><Description dt:dt="string">E-Prime Primary Realtime Clock</Description><StartTime><Timestamp dt:dt="int">0</Timestamp><DateUtc dt:dt="string">2017-07-18T09:23:23Z</DateUtc></StartTime><FrequencyChanges><FrequencyChange><Frequency dt:dt="r8">3328124</Frequency><Timestamp dt:dt="r8">39296152649</Timestamp><Current dt:dt="…	75.025	2273837	2270337	2273837	2270323	1	left	642132029	07-18-2017	11:23:23	09:23:23	female	68971	52946	-1	52938	69483	68981	-1	68971	378883	376053	-1	376040	17				2	8	15	phaseINVFAce	phaseXPface	8	NM02	1549767	1549467	1549767	1549464	d	1549464	1547881	1549464	1547867	1583
GofDak_1024-768_new	20	1	22	<?xml version="1.0"?>\n<Clock xmlns:dt="urn:schemas-microsoft-com:datatypes"><Description dt:dt="string">E-Prime Primary Realtime Clock</Description><StartTime><Timestamp dt:dt="int">0</Timestamp><DateUtc dt:dt="string">2017-07-18T09:23:23Z</DateUtc></StartTime><FrequencyChanges><FrequencyChange><Frequency dt:dt="r8">3328124</Frequency><Timestamp dt:dt="r8">39296152649</Timestamp><Current dt:dt="…	75.025	2273837	2270337	2273837	2270323	1	left	642132029	07-18-2017	11:23:23	09:23:23	female	68971	52946	-1	52938	69483	68981	-1	68971	378883	376053	-1	376040	17				2	8	15	phaseINVFAce	phaseXPface	9	NM03	1553273	1552973	1553273	1552962	d	1552962	1551027	1552962	1551011	1935
GofDak_1024-768_new	20	1	22	<?xml version="1.0"?>\n<Clock xmlns:dt="urn:schemas-microsoft-com:datatypes"><Description dt:dt="string">E-Prime Primary Realtime Clock</Description><StartTime><Timestamp dt:dt="int">0</Timestamp><DateUtc dt:dt="string">2017-07-18T09:23:23Z</DateUtc></StartTime><FrequencyChanges><FrequencyChange><Frequency dt:dt="r8">3328124</Frequency><Timestamp dt:dt="r8">39296152649</Timestamp><Current dt:dt="…	75.025	2273837	2270337	2273837	2270323	1	left	642132029	07-18-2017	11:23:23	09:23:23	female	68971	52946	-1	52938	69483	68981	-1	68971	378883	376053	-1	376040	17				2	8	15	phaseINVFAce	phaseXPface	10	NM04	1556552	1556252	1556552	1556237	l	1556237	1554386	1556237	1554371	1851
GofDak_1024-768_new	20	1	22	<?xml version="1.0"?>\n<Clock xmlns:dt="urn:schemas-microsoft-com:datatypes"><Description dt:dt="string">E-Prime Primary Realtime Clock</Description><StartTime><Timestamp dt:dt="int">0</Timestamp><DateUtc dt:dt="string">2017-07-18T09:23:23Z</DateUtc></StartTime><FrequencyChanges><FrequencyChange><Frequency dt:dt="r8">3328124</Frequency><Timestamp dt:dt="r8">39296152649</Timestamp><Current dt:dt="…	75.025	2273837	2270337	2273837	2270323	1	left	642132029	07-18-2017	11:23:23	09:23:23	female	68971	52946	-1	52938	69483	68981	-1	68971	378883	376053	-1	376040	17				2	8	15	phaseINVFAce	phaseXPface	11	NM05	1560404	1560104	1560404	1560093	d	1560093	1558251	1560093	1558235	1842
GofDak_1024-768_new	20	1	22	<?xml version="1.0"?>\n<Clock xmlns:dt="urn:schemas-microsoft-com:datatypes"><Description dt:dt="string">E-Prime Primary Realtime Clock</Description><StartTime><Timestamp dt:dt="int">0</Timestamp><DateUtc dt:dt="string">2017-07-18T09:23:23Z</DateUtc></StartTime><FrequencyChanges><FrequencyChange><Frequency dt:dt="r8">3328124</Frequency><Timestamp dt:dt="r8">39296152649</Timestamp><Current dt:dt="…	75.025	2273837	2270337	2273837	2270323	1	left	642132029	07-18-2017	11:23:23	09:23:23	female	68971	52946	-1	52938	69483	68981	-1	68971	378883	376053	-1	376040	17				2	8	15	phaseINVFAce	phaseXPface	12	NM13	1565762	1565462	1565762	1565459	l	1565459	1563943	1565459	1563930	1516
GofDak_1024-768_new	20	1	22	<?xml version="1.0"?>\n<Clock xmlns:dt="urn:schemas-microsoft-com:datatypes"><Description dt:dt="string">E-Prime Primary Realtime Clock</Description><StartTime><Timestamp dt:dt="int">0</Timestamp><DateUtc dt:dt="string">2017-07-18T09:23:23Z</DateUtc></StartTime><FrequencyChanges><FrequencyChange><Frequency dt:dt="r8">3328124</Frequency><Timestamp dt:dt="r8">39296152649</Timestamp><Current dt:dt="…	75.025	2273837	2270337	2273837	2270323	1	left	642132029	07-18-2017	11:23:23	09:23:23	female	68971	52946	-1	52938	69483	68981	-1	68971	378883	376053	-1	376040	17				2	8	15	phaseINVFAce	phaseXPface	13	NM13	1569108	1568808	1569108	1568803	l	1568803	1567035	1568803	1567027	1768
GofDak_1024-768_new	20	1	22	<?xml version="1.0"?>\n<Clock xmlns:dt="urn:schemas-microsoft-com:datatypes"><Description dt:dt="string">E-Prime Primary Realtime Clock</Description><StartTime><Timestamp dt:dt="int">0</Timestamp><DateUtc dt:dt="string">2017-07-18T09:23:23Z</DateUtc></StartTime><FrequencyChanges><FrequencyChange><Frequency dt:dt="r8">3328124</Frequency><Timestamp dt:dt="r8">39296152649</Timestamp><Current dt:dt="…	75.025	2273837	2270337	2273837	2270323	1	left	642132029	07-18-2017	11:23:23	09:23:23	female	68971	52946	-1	52938	69483	68981	-1	68971	378883	376053	-1	376040	17				2	8	15	phaseINVFAce	phaseXPface	14	NF01	1572600	1572300	1572600	1572289	l	1572289	1570314	1572289	1570299	1975
GofDak_1024-768_new	20	1	22	<?xml version="1.0"?>\n<Clock xmlns:dt="urn:schemas-microsoft-com:datatypes"><Description dt:dt="string">E-Prime Primary Realtime Clock</Description><StartTime><Timestamp dt:dt="int">0</Timestamp><DateUtc dt:dt="string">2017-07-18T09:23:23Z</DateUtc></StartTime><FrequencyChanges><FrequencyChange><Frequency dt:dt="r8">3328124</Frequency><Timestamp dt:dt="r8">39296152649</Timestamp><Current dt:dt="…	75.025	2273837	2270337	2273837	2270323	1	left	642132029	07-18-2017	11:23:23	09:23:23	female	68971	52946	-1	52938	69483	68981	-1	68971	378883	376053	-1	376040	17				2	8	15	phaseINVFAce	phaseXPface	15	NF02	1575652	1575352	1575652	1575344	l	1575344	1573686	1575344	1573675	1658
GofDak_1024-768_new	20	1	22	<?xml version="1.0"?>\n<Clock xmlns:dt="urn:schemas-microsoft-com:datatypes"><Description dt:dt="string">E-Prime Primary Realtime Clock</Description><StartTime><Timestamp dt:dt="int">0</Timestamp><DateUtc dt:dt="string">2017-07-18T09:23:23Z</DateUtc></StartTime><FrequencyChanges><FrequencyChange><Frequency dt:dt="r8">3328124</Frequency><Timestamp dt:dt="r8">39296152649</Timestamp><Current dt:dt="…	75.025	2273837	2270337	2273837	2270323	1	left	642132029	07-18-2017	11:23:23	09:23:23	female	68971	52946	-1	52938	69483	68981	-1	68971	378883	376053	-1	376040	17				2	8	15	phaseINVFAce	phaseXPface	16	NF106	1579104	1578804	1579104	1578799	d	1578799	1576912	1578799	1576899	1887
GofDak_1024-768_new	20	1	22	<?xml version="1.0"?>\n<Clock xmlns:dt="urn:schemas-microsoft-com:datatypes"><Description dt:dt="string">E-Prime Primary Realtime Clock</Description><StartTime><Timestamp dt:dt="int">0</Timestamp><DateUtc dt:dt="string">2017-07-18T09:23:23Z</DateUtc></StartTime><FrequencyChanges><FrequencyChange><Frequency dt:dt="r8">3328124</Frequency><Timestamp dt:dt="r8">39296152649</Timestamp><Current dt:dt="…	75.025	2273837	2270337	2273837	2270323	1	left	642132029	07-18-2017	11:23:23	09:23:23	female	68971	52946	-1	52938	69483	68981	-1	68971	378883	376053	-1	376040	17				2	8	15	phaseINVFAce	phaseXPface	17	NM09	1582143	1581843	1582143	1581838	l	1581838	1580337	1581838	1580331	1501
GofDak_1024-768_new	20	1	22	<?xml version="1.0"?>\n<Clock xmlns:dt="urn:schemas-microsoft-com:datatypes"><Description dt:dt="string">E-Prime Primary Realtime Clock</Description><StartTime><Timestamp dt:dt="int">0</Timestamp><DateUtc dt:dt="string">2017-07-18T09:23:23Z</DateUtc></StartTime><FrequencyChanges><FrequencyChange><Frequency dt:dt="r8">3328124</Frequency><Timestamp dt:dt="r8">39296152649</Timestamp><Current dt:dt="…	75.025	2273837	2270337	2273837	2270323	1	left	642132029	07-18-2017	11:23:23	09:23:23	female	68971	52946	-1	52938	69483	68981	-1	68971	378883	376053	-1	376040	17				2	8	15	phaseINVFAce	phaseXPface	18	NF27	1586169	1585869	1586169	1585865	d	1585865	1583963	1585865	1583947	1902
GofDak_1024-768_new	20	1	22	<?xml version="1.0"?>\n<Clock xmlns:dt="urn:schemas-microsoft-com:datatypes"><Description dt:dt="string">E-Prime Primary Realtime Clock</Description><StartTime><Timestamp dt:dt="int">0</Timestamp><DateUtc dt:dt="string">2017-07-18T09:23:23Z</DateUtc></StartTime><FrequencyChanges><FrequencyChange><Frequency dt:dt="r8">3328124</Frequency><Timestamp dt:dt="r8">39296152649</Timestamp><Current dt:dt="…	75.025	2273837	2270337	2273837	2270323	1	left	642132029	07-18-2017	11:23:23	09:23:23	female	68971	52946	-1	52938	69483	68981	-1	68971	378883	376053	-1	376040	17				2	8	15	phaseINVFAce	phaseXPface	19	NF01	1589621	1589321	1589621	1589311	d	1589311	1587522	1589311	1587507	1789
GofDak_1024-768_new	20	1	22	<?xml version="1.0"?>\n<Clock xmlns:dt="urn:schemas-microsoft-com:datatypes"><Description dt:dt="string">E-Prime Primary Realtime Clock</Description><StartTime><Timestamp dt:dt="int">0</Timestamp><DateUtc dt:dt="string">2017-07-18T09:23:23Z</DateUtc></StartTime><FrequencyChanges><FrequencyChange><Frequency dt:dt="r8">3328124</Frequency><Timestamp dt:dt="r8">39296152649</Timestamp><Current dt:dt="…	75.025	2273837	2270337	2273837	2270323	1	left	642132029	07-18-2017	11:23:23	09:23:23	female	68971	52946	-1	52938	69483	68981	-1	68971	378883	376053	-1	376040	17				2	8	15	phaseINVFAce	phaseXPface	20	NM21	1594633	1594333	1594633	1594329	d	1594329	1592560	1594329	1592555	1769
GofDak_1024-768_new	20	1	22	<?xml version="1.0"?>\n<Clock xmlns:dt="urn:schemas-microsoft-com:datatypes"><Description dt:dt="string">E-Prime Primary Realtime Clock</Description><StartTime><Timestamp dt:dt="int">0</Timestamp><DateUtc dt:dt="string">2017-07-18T09:23:23Z</DateUtc></StartTime><FrequencyChanges><FrequencyChange><Frequency dt:dt="r8">3328124</Frequency><Timestamp dt:dt="r8">39296152649</Timestamp><Current dt:dt="…	75.025	2273837	2270337	2273837	2270323	1	left	642132029	07-18-2017	11:23:23	09:23:23	female	68971	52946	-1	52938	69483	68981	-1	68971	378883	376053	-1	376040	18				1	8	16	phaseUPFAce	phaseXPface	1	NM05	1641777	1641477	1641777	1641463	d	1641463	1639824	1641463	1639811	1639
GofDak_1024-768_new	20	1	22	<?xml version="1.0"?>\n<Clock xmlns:dt="urn:schemas-microsoft-com:datatypes"><Description dt:dt="string">E-Prime Primary Realtime Clock</Description><StartTime><Timestamp dt:dt="int">0</Timestamp><DateUtc dt:dt="string">2017-07-18T09:23:23Z</DateUtc></StartTime><FrequencyChanges><FrequencyChange><Frequency dt:dt="r8">3328124</Frequency><Timestamp dt:dt="r8">39296152649</Timestamp><Current dt:dt="…	75.025	2273837	2270337	2273837	2270323	1	left	642132029	07-18-2017	11:23:23	09:23:23	female	68971	52946	-1	52938	69483	68981	-1	68971	378883	376053	-1	376040	18				1	8	16	phaseUPFAce	phaseXPface	2	NM05	1645083	1644783	1645083	1644768	l	1644768	1643037	1644768	1643019	1731
GofDak_1024-768_new	20	1	22	<?xml version="1.0"?>\n<Clock xmlns:dt="urn:schemas-microsoft-com:datatypes"><Description dt:dt="string">E-Prime Primary Realtime Clock</Description><StartTime><Timestamp dt:dt="int">0</Timestamp><DateUtc dt:dt="string">2017-07-18T09:23:23Z</DateUtc></StartTime><FrequencyChanges><FrequencyChange><Frequency dt:dt="r8">3328124</Frequency><Timestamp dt:dt="r8">39296152649</Timestamp><Current dt:dt="…	75.025	2273837	2270337	2273837	2270323	1	left	642132029	07-18-2017	11:23:23	09:23:23	female	68971	52946	-1	52938	69483	68981	-1	68971	378883	376053	-1	376040	18				1	8	16	phaseUPFAce	phaseXPface	3	NM101	1648655	1648355	1648655	1648340	l	1648340	1646396	1648340	1646379	1944
GofDak_1024-768_new	20	1	22	<?xml version="1.0"?>\n<Clock xmlns:dt="urn:schemas-microsoft-com:datatypes"><Description dt:dt="string">E-Prime Primary Realtime Clock</Description><StartTime><Timestamp dt:dt="int">0</Timestamp><DateUtc dt:dt="string">2017-07-18T09:23:23Z</DateUtc></StartTime><FrequencyChanges><FrequencyChange><Frequency dt:dt="r8">3328124</Frequency><Timestamp dt:dt="r8">39296152649</Timestamp><Current dt:dt="…	75.025	2273837	2270337	2273837	2270323	1	left	642132029	07-18-2017	11:23:23	09:23:23	female	68971	52946	-1	52938	69483	68981	-1	68971	378883	376053	-1	376040	18				1	8	16	phaseUPFAce	phaseXPface	4	NF02	1651721	1651421	1651721	1651415	l	1651415	1649701	1651415	1649683	1714
GofDak_1024-768_new	20	1	22	<?xml version="1.0"?>\n<Clock xmlns:dt="urn:schemas-microsoft-com:datatypes"><Description dt:dt="string">E-Prime Primary Realtime Clock</Description><StartTime><Timestamp dt:dt="int">0</Timestamp><DateUtc dt:dt="string">2017-07-18T09:23:23Z</DateUtc></StartTime><FrequencyChanges><FrequencyChange><Frequency dt:dt="r8">3328124</Frequency><Timestamp dt:dt="r8">39296152649</Timestamp><Current dt:dt="…	75.025	2273837	2270337	2273837	2270323	1	left	642132029	07-18-2017	11:23:23	09:23:23	female	68971	52946	-1	52938	69483	68981	-1	68971	378883	376053	-1	376040	18				1	8	16	phaseUPFAce	phaseXPface	5	NF04	1654720	1654420	1654720	1654407	d	1654407	1652754	1654407	1652739	1653
GofDak_1024-768_new	20	1	22	<?xml version="1.0"?>\n<Clock xmlns:dt="urn:schemas-microsoft-com:datatypes"><Description dt:dt="string">E-Prime Primary Realtime Clock</Description><StartTime><Timestamp dt:dt="int">0</Timestamp><DateUtc dt:dt="string">2017-07-18T09:23:23Z</DateUtc></StartTime><FrequencyChanges><FrequencyChange><Frequency dt:dt="r8">3328124</Frequency><Timestamp dt:dt="r8">39296152649</Timestamp><Current dt:dt="…	75.025	2273837	2270337	2273837	2270323	1	left	642132029	07-18-2017	11:23:23	09:23:23	female	68971	52946	-1	52938	69483	68981	-1	68971	378883	376053	-1	376040	18				1	8	16	phaseUPFAce	phaseXPface	6	NF106	1657785	1657485	1657785	1657473	d	1657473	1655899	1657473	1655891	1574
GofDak_1024-768_new	20	1	22	<?xml version="1.0"?>\n<Clock xmlns:dt="urn:schemas-microsoft-com:datatypes"><Description dt:dt="string">E-Prime Primary Realtime Clock</Description><StartTime><Timestamp dt:dt="int">0</Timestamp><DateUtc dt:dt="string">2017-07-18T09:23:23Z</DateUtc></StartTime><FrequencyChanges><FrequencyChange><Frequency dt:dt="r8">3328124</Frequency><Timestamp dt:dt="r8">39296152649</Timestamp><Current dt:dt="…	75.025	2273837	2270337	2273837	2270323	1	left	642132029	07-18-2017	11:23:23	09:23:23	female	68971	52946	-1	52938	69483	68981	-1	68971	378883	376053	-1	376040	18				1	8	16	phaseUPFAce	phaseXPface	7	NF04	1660878	1660578	1660878	1660575	l	1660575	1658951	1660575	1658939	1624
GofDak_1024-768_new	20	1	22	<?xml version="1.0"?>\n<Clock xmlns:dt="urn:schemas-microsoft-com:datatypes"><Description dt:dt="string">E-Prime Primary Realtime Clock</Description><StartTime><Timestamp dt:dt="int">0</Timestamp><DateUtc dt:dt="string">2017-07-18T09:23:23Z</DateUtc></StartTime><FrequencyChanges><FrequencyChange><Frequency dt:dt="r8">3328124</Frequency><Timestamp dt:dt="r8">39296152649</Timestamp><Current dt:dt="…	75.025	2273837	2270337	2273837	2270323	1	left	642132029	07-18-2017	11:23:23	09:23:23	female	68971	52946	-1	52938	69483	68981	-1	68971	378883	376053	-1	376040	18				1	8	16	phaseUPFAce	phaseXPface	8	NF09	1664290	1663990	1664290	1663983	l	1663983	1662137	1663983	1662123	1846
GofDak_1024-768_new	20	1	22	<?xml version="1.0"?>\n<Clock xmlns:dt="urn:schemas-microsoft-com:datatypes"><Description dt:dt="string">E-Prime Primary Realtime Clock</Description><StartTime><Timestamp dt:dt="int">0</Timestamp><DateUtc dt:dt="string">2017-07-18T09:23:23Z</DateUtc></StartTime><FrequencyChanges><FrequencyChange><Frequency dt:dt="r8">3328124</Frequency><Timestamp dt:dt="r8">39296152649</Timestamp><Current dt:dt="…	75.025	2273837	2270337	2273837	2270323	1	left	642132029	07-18-2017	11:23:23	09:23:23	female	68971	52946	-1	52938	69483	68981	-1	68971	378883	376053	-1	376040	18				1	8	16	phaseUPFAce	phaseXPface	9	NM04	1667275	1666975	1667275	1666964	d	1666964	1665363	1666964	1665355	1601
GofDak_1024-768_new	20	1	22	<?xml version="1.0"?>\n<Clock xmlns:dt="urn:schemas-microsoft-com:datatypes"><Description dt:dt="string">E-Prime Primary Realtime Clock</Description><StartTime><Timestamp dt:dt="int">0</Timestamp><DateUtc dt:dt="string">2017-07-18T09:23:23Z</DateUtc></StartTime><FrequencyChanges><FrequencyChange><Frequency dt:dt="r8">3328124</Frequency><Timestamp dt:dt="r8">39296152649</Timestamp><Current dt:dt="…	75.025	2273837	2270337	2273837	2270323	1	left	642132029	07-18-2017	11:23:23	09:23:23	female	68971	52946	-1	52938	69483	68981	-1	68971	378883	376053	-1	376040	18				1	8	16	phaseUPFAce	phaseXPface	10	NM101	1671434	1671134	1671434	1671122	d	1671122	1669201	1671122	1669187	1921
GofDak_1024-768_new	20	1	22	<?xml version="1.0"?>\n<Clock xmlns:dt="urn:schemas-microsoft-com:datatypes"><Description dt:dt="string">E-Prime Primary Realtime Clock</Description><StartTime><Timestamp dt:dt="int">0</Timestamp><DateUtc dt:dt="string">2017-07-18T09:23:23Z</DateUtc></StartTime><FrequencyChanges><FrequencyChange><Frequency dt:dt="r8">3328124</Frequency><Timestamp dt:dt="r8">39296152649</Timestamp><Current dt:dt="…	75.025	2273837	2270337	2273837	2270323	1	left	642132029	07-18-2017	11:23:23	09:23:23	female	68971	52946	-1	52938	69483	68981	-1	68971	378883	376053	-1	376040	18				1	8	16	phaseUPFAce	phaseXPface	11	NF02	1674900	1674600	1674900	1674595	d	1674595	1672760	1674595	1672747	1835
GofDak_1024-768_new	20	1	22	<?xml version="1.0"?>\n<Clock xmlns:dt="urn:schemas-microsoft-com:datatypes"><Description dt:dt="string">E-Prime Primary Realtime Clock</Description><StartTime><Timestamp dt:dt="int">0</Timestamp><DateUtc dt:dt="string">2017-07-18T09:23:23Z</DateUtc></StartTime><FrequencyChanges><FrequencyChange><Frequency dt:dt="r8">3328124</Frequency><Timestamp dt:dt="r8">39296152649</Timestamp><Current dt:dt="…	75.025	2273837	2270337	2273837	2270323	1	left	642132029	07-18-2017	11:23:23	09:23:23	female	68971	52946	-1	52938	69483	68981	-1	68971	378883	376053	-1	376040	18				1	8	16	phaseUPFAce	phaseXPface	12	NM02	1678472	1678172	1678472	1678167	l	1678167	1676172	1678167	1676155	1995
GofDak_1024-768_new	20	1	22	<?xml version="1.0"?>\n<Clock xmlns:dt="urn:schemas-microsoft-com:datatypes"><Description dt:dt="string">E-Prime Primary Realtime Clock</Description><StartTime><Timestamp dt:dt="int">0</Timestamp><DateUtc dt:dt="string">2017-07-18T09:23:23Z</DateUtc></StartTime><FrequencyChanges><FrequencyChange><Frequency dt:dt="r8">3328124</Frequency><Timestamp dt:dt="r8">39296152649</Timestamp><Current dt:dt="…	75.025	2273837	2270337	2273837	2270323	1	left	642132029	07-18-2017	11:23:23	09:23:23	female	68971	52946	-1	52938	69483	68981	-1	68971	378883	376053	-1	376040	18				1	8	16	phaseUPFAce	phaseXPface	13	NF27	1681871	1681571	1681871	1681560	d	1681560	1679811	1681560	1679803	1749
GofDak_1024-768_new	20	1	22	<?xml version="1.0"?>\n<Clock xmlns:dt="urn:schemas-microsoft-com:datatypes"><Description dt:dt="string">E-Prime Primary Realtime Clock</Description><StartTime><Timestamp dt:dt="int">0</Timestamp><DateUtc dt:dt="string">2017-07-18T09:23:23Z</DateUtc></StartTime><FrequencyChanges><FrequencyChange><Frequency dt:dt="r8">3328124</Frequency><Timestamp dt:dt="r8">39296152649</Timestamp><Current dt:dt="…	75.025	2273837	2270337	2273837	2270323	1	left	642132029	07-18-2017	11:23:23	09:23:23	female	68971	52946	-1	52938	69483	68981	-1	68971	378883	376053	-1	376040	18				1	8	16	phaseUPFAce	phaseXPface	14	NM03	1685083	1684783	1685083	1684770	d	1684770	1683010	1684770	1682995	1760
GofDak_1024-768_new	20	1	22	<?xml version="1.0"?>\n<Clock xmlns:dt="urn:schemas-microsoft-com:datatypes"><Description dt:dt="string">E-Prime Primary Realtime Clock</Description><StartTime><Timestamp dt:dt="int">0</Timestamp><DateUtc dt:dt="string">2017-07-18T09:23:23Z</DateUtc></StartTime><FrequencyChanges><FrequencyChange><Frequency dt:dt="r8">3328124</Frequency><Timestamp dt:dt="r8">39296152649</Timestamp><Current dt:dt="…	75.025	2273837	2270337	2273837	2270323	1	left	642132029	07-18-2017	11:23:23	09:23:23	female	68971	52946	-1	52938	69483	68981	-1	68971	378883	376053	-1	376040	18				1	8	16	phaseUPFAce	phaseXPface	15	NM08	1688415	1688115	1688415	1688104	d	1688104	1686329	1688104	1686315	1775
GofDak_1024-768_new	20	1	22	<?xml version="1.0"?>\n<Clock xmlns:dt="urn:schemas-microsoft-com:datatypes"><Description dt:dt="string">E-Prime Primary Realtime Clock</Description><StartTime><Timestamp dt:dt="int">0</Timestamp><DateUtc dt:dt="string">2017-07-18T09:23:23Z</DateUtc></StartTime><FrequencyChanges><FrequencyChange><Frequency dt:dt="r8">3328124</Frequency><Timestamp dt:dt="r8">39296152649</Timestamp><Current dt:dt="…	75.025	2273837	2270337	2273837	2270323	1	left	642132029	07-18-2017	11:23:23	09:23:23	female	68971	52946	-1	52938	69483	68981	-1	68971	378883	376053	-1	376040	18				1	8	16	phaseUPFAce	phaseXPface	16	NM13	1691814	1691514	1691814	1691505	l	1691505	1689635	1691505	1689619	1870
GofDak_1024-768_new	20	1	22	<?xml version="1.0"?>\n<Clock xmlns:dt="urn:schemas-microsoft-com:datatypes"><Description dt:dt="string">E-Prime Primary Realtime Clock</Description><StartTime><Timestamp dt:dt="int">0</Timestamp><DateUtc dt:dt="string">2017-07-18T09:23:23Z</DateUtc></StartTime><FrequencyChanges><FrequencyChange><Frequency dt:dt="r8">3328124</Frequency><Timestamp dt:dt="r8">39296152649</Timestamp><Current dt:dt="…	75.025	2273837	2270337	2273837	2270323	1	left	642132029	07-18-2017	11:23:23	09:23:23	female	68971	52946	-1	52938	69483	68981	-1	68971	378883	376053	-1	376040	18				1	8	16	phaseUPFAce	phaseXPface	17	NM05	1695839	1695539	1695839	1695530	l	1695530	1693620	1695530	1693603	1910
GofDak_1024-768_new	20	1	22	<?xml version="1.0"?>\n<Clock xmlns:dt="urn:schemas-microsoft-com:datatypes"><Description dt:dt="string">E-Prime Primary Realtime Clock</Description><StartTime><Timestamp dt:dt="int">0</Timestamp><DateUtc dt:dt="string">2017-07-18T09:23:23Z</DateUtc></StartTime><FrequencyChanges><FrequencyChange><Frequency dt:dt="r8">3328124</Frequency><Timestamp dt:dt="r8">39296152649</Timestamp><Current dt:dt="…	75.025	2273837	2270337	2273837	2270323	1	left	642132029	07-18-2017	11:23:23	09:23:23	female	68971	52946	-1	52938	69483	68981	-1	68971	378883	376053	-1	376040	18				1	8	16	phaseUPFAce	phaseXPface	18	NF02	1698892	1698592	1698892	1698579	l	1698579	1697006	1698579	1696995	1573
GofDak_1024-768_new	20	1	22	<?xml version="1.0"?>\n<Clock xmlns:dt="urn:schemas-microsoft-com:datatypes"><Description dt:dt="string">E-Prime Primary Realtime Clock</Description><StartTime><Timestamp dt:dt="int">0</Timestamp><DateUtc dt:dt="string">2017-07-18T09:23:23Z</DateUtc></StartTime><FrequencyChanges><FrequencyChange><Frequency dt:dt="r8">3328124</Frequency><Timestamp dt:dt="r8">39296152649</Timestamp><Current dt:dt="…	75.025	2273837	2270337	2273837	2270323	1	left	642132029	07-18-2017	11:23:23	09:23:23	female	68971	52946	-1	52938	69483	68981	-1	68971	378883	376053	-1	376040	18				1	8	16	phaseUPFAce	phaseXPface	19	NF06	1702131	1701831	1702131	1701826	d	1701826	1700165	1701826	1700147	1661
GofDak_1024-768_new	20	1	22	<?xml version="1.0"?>\n<Clock xmlns:dt="urn:schemas-microsoft-com:datatypes"><Description dt:dt="string">E-Prime Primary Realtime Clock</Description><StartTime><Timestamp dt:dt="int">0</Timestamp><DateUtc dt:dt="string">2017-07-18T09:23:23Z</DateUtc></StartTime><FrequencyChanges><FrequencyChange><Frequency dt:dt="r8">3328124</Frequency><Timestamp dt:dt="r8">39296152649</Timestamp><Current dt:dt="…	75.025	2273837	2270337	2273837	2270323	1	left	642132029	07-18-2017	11:23:23	09:23:23	female	68971	52946	-1	52938	69483	68981	-1	68971	378883	376053	-1	376040	18				1	8	16	phaseUPFAce	phaseXPface	20	NM08	1705450	1705150	1705450	1705146	d	1705146	1703257	1705146	1703243	1889
GofDak_1024-768_new	20	1	22	<?xml version="1.0"?>\n<Clock xmlns:dt="urn:schemas-microsoft-com:datatypes"><Description dt:dt="string">E-Prime Primary Realtime Clock</Description><StartTime><Timestamp dt:dt="int">0</Timestamp><DateUtc dt:dt="string">2017-07-18T09:23:23Z</DateUtc></StartTime><FrequencyChanges><FrequencyChange><Frequency dt:dt="r8">3328124</Frequency><Timestamp dt:dt="r8">39296152649</Timestamp><Current dt:dt="…	75.025	2273837	2270337	2273837	2270323	1	left	642132029	07-18-2017	11:23:23	09:23:23	female	68971	52946	-1	52938	69483	68981	-1	68971	378883	376053	-1	376040	19				1	9	17	phaseUPFAce	phaseXPface	1	NF11	1708729	1708429	1708729	1708417	l	1708417	1706682	1708417	1706667	1735
GofDak_1024-768_new	20	1	22	<?xml version="1.0"?>\n<Clock xmlns:dt="urn:schemas-microsoft-com:datatypes"><Description dt:dt="string">E-Prime Primary Realtime Clock</Description><StartTime><Timestamp dt:dt="int">0</Timestamp><DateUtc dt:dt="string">2017-07-18T09:23:23Z</DateUtc></StartTime><FrequencyChanges><FrequencyChange><Frequency dt:dt="r8">3328124</Frequency><Timestamp dt:dt="r8">39296152649</Timestamp><Current dt:dt="…	75.025	2273837	2270337	2273837	2270323	1	left	642132029	07-18-2017	11:23:23	09:23:23	female	68971	52946	-1	52938	69483	68981	-1	68971	378883	376053	-1	376040	19				1	9	17	phaseUPFAce	phaseXPface	2	NM04	1712114	1711814	1712114	1711802	d	1711802	1709881	1711802	1709875	1921
GofDak_1024-768_new	20	1	22	<?xml version="1.0"?>\n<Clock xmlns:dt="urn:schemas-microsoft-com:datatypes"><Description dt:dt="string">E-Prime Primary Realtime Clock</Description><StartTime><Timestamp dt:dt="int">0</Timestamp><DateUtc dt:dt="string">2017-07-18T09:23:23Z</DateUtc></StartTime><FrequencyChanges><FrequencyChange><Frequency dt:dt="r8">3328124</Frequency><Timestamp dt:dt="r8">39296152649</Timestamp><Current dt:dt="…	75.025	2273837	2270337	2273837	2270323	1	left	642132029	07-18-2017	11:23:23	09:23:23	female	68971	52946	-1	52938	69483	68981	-1	68971	378883	376053	-1	376040	19				1	9	17	phaseUPFAce	phaseXPface	3	NM09	1715460	1715160	1715460	1715152	d	1715152	1713374	1715152	1713363	1778
GofDak_1024-768_new	20	1	22	<?xml version="1.0"?>\n<Clock xmlns:dt="urn:schemas-microsoft-com:datatypes"><Description dt:dt="string">E-Prime Primary Realtime Clock</Description><StartTime><Timestamp dt:dt="int">0</Timestamp><DateUtc dt:dt="string">2017-07-18T09:23:23Z</DateUtc></StartTime><FrequencyChanges><FrequencyChange><Frequency dt:dt="r8">3328124</Frequency><Timestamp dt:dt="r8">39296152649</Timestamp><Current dt:dt="…	75.025	2273837	2270337	2273837	2270323	1	left	642132029	07-18-2017	11:23:23	09:23:23	female	68971	52946	-1	52938	69483	68981	-1	68971	378883	376053	-1	376040	19				1	9	17	phaseUPFAce	phaseXPface	4	NM08	1718659	1718359	1718659	1718352	l	1718352	1716626	1718352	1716611	1726
GofDak_1024-768_new	20	1	22	<?xml version="1.0"?>\n<Clock xmlns:dt="urn:schemas-microsoft-com:datatypes"><Description dt:dt="string">E-Prime Primary Realtime Clock</Description><StartTime><Timestamp dt:dt="int">0</Timestamp><DateUtc dt:dt="string">2017-07-18T09:23:23Z</DateUtc></StartTime><FrequencyChanges><FrequencyChange><Frequency dt:dt="r8">3328124</Frequency><Timestamp dt:dt="r8">39296152649</Timestamp><Current dt:dt="…	75.025	2273837	2270337	2273837	2270323	1	left	642132029	07-18-2017	11:23:23	09:23:23	female	68971	52946	-1	52938	69483	68981	-1	68971	378883	376053	-1	376040	19				1	9	17	phaseUPFAce	phaseXPface	5	NM10	1722071	1721771	1722071	1721756	d	1721756	1719825	1721756	1719811	1931
GofDak_1024-768_new	20	1	22	<?xml version="1.0"?>\n<Clock xmlns:dt="urn:schemas-microsoft-com:datatypes"><Description dt:dt="string">E-Prime Primary Realtime Clock</Description><StartTime><Timestamp dt:dt="int">0</Timestamp><DateUtc dt:dt="string">2017-07-18T09:23:23Z</DateUtc></StartTime><FrequencyChanges><FrequencyChange><Frequency dt:dt="r8">3328124</Frequency><Timestamp dt:dt="r8">39296152649</Timestamp><Current dt:dt="…	75.025	2273837	2270337	2273837	2270323	1	left	642132029	07-18-2017	11:23:23	09:23:23	female	68971	52946	-1	52938	69483	68981	-1	68971	378883	376053	-1	376040	19				1	9	17	phaseUPFAce	phaseXPface	6	NM09	1725176	1724876	1725176	1724866	l	1724866	1723184	1724866	1723171	1682
GofDak_1024-768_new	20	1	22	<?xml version="1.0"?>\n<Clock xmlns:dt="urn:schemas-microsoft-com:datatypes"><Description dt:dt="string">E-Prime Primary Realtime Clock</Description><StartTime><Timestamp dt:dt="int">0</Timestamp><DateUtc dt:dt="string">2017-07-18T09:23:23Z</DateUtc></StartTime><FrequencyChanges><FrequencyChange><Frequency dt:dt="r8">3328124</Frequency><Timestamp dt:dt="r8">39296152649</Timestamp><Current dt:dt="…	75.025	2273837	2270337	2273837	2270323	1	left	642132029	07-18-2017	11:23:23	09:23:23	female	68971	52946	-1	52938	69483	68981	-1	68971	378883	376053	-1	376040	19				1	9	17	phaseUPFAce	phaseXPface	7	NM03	1728415	1728115	1728415	1728108	l	1728108	1726223	1728108	1726211	1885
GofDak_1024-768_new	20	1	22	<?xml version="1.0"?>\n<Clock xmlns:dt="urn:schemas-microsoft-com:datatypes"><Description dt:dt="string">E-Prime Primary Realtime Clock</Description><StartTime><Timestamp dt:dt="int">0</Timestamp><DateUtc dt:dt="string">2017-07-18T09:23:23Z</DateUtc></StartTime><FrequencyChanges><FrequencyChange><Frequency dt:dt="r8">3328124</Frequency><Timestamp dt:dt="r8">39296152649</Timestamp><Current dt:dt="…	75.025	2273837	2270337	2273837	2270323	1	left	642132029	07-18-2017	11:23:23	09:23:23	female	68971	52946	-1	52938	69483	68981	-1	68971	378883	376053	-1	376040	19				1	9	17	phaseUPFAce	phaseXPface	8	NM08	1731561	1731261	1731561	1731249	d	1731249	1729475	1731249	1729467	1774
GofDak_1024-768_new	20	1	22	<?xml version="1.0"?>\n<Clock xmlns:dt="urn:schemas-microsoft-com:datatypes"><Description dt:dt="string">E-Prime Primary Realtime Clock</Description><StartTime><Timestamp dt:dt="int">0</Timestamp><DateUtc dt:dt="string">2017-07-18T09:23:23Z</DateUtc></StartTime><FrequencyChanges><FrequencyChange><Frequency dt:dt="r8">3328124</Frequency><Timestamp dt:dt="r8">39296152649</Timestamp><Current dt:dt="…	75.025	2273837	2270337	2273837	2270323	1	left	642132029	07-18-2017	11:23:23	09:23:23	female	68971	52946	-1	52938	69483	68981	-1	68971	378883	376053	-1	376040	19				1	9	17	phaseUPFAce	phaseXPface	9	NF04	1735146	1734846	1735146	1734832	d	1734832	1732834	1734832	1732819	1998
GofDak_1024-768_new	20	1	22	<?xml version="1.0"?>\n<Clock xmlns:dt="urn:schemas-microsoft-com:datatypes"><Description dt:dt="string">E-Prime Primary Realtime Clock</Description><StartTime><Timestamp dt:dt="int">0</Timestamp><DateUtc dt:dt="string">2017-07-18T09:23:23Z</DateUtc></StartTime><FrequencyChanges><FrequencyChange><Frequency dt:dt="r8">3328124</Frequency><Timestamp dt:dt="r8">39296152649</Timestamp><Current dt:dt="…	75.025	2273837	2270337	2273837	2270323	1	left	642132029	07-18-2017	11:23:23	09:23:23	female	68971	52946	-1	52938	69483	68981	-1	68971	378883	376053	-1	376040	19				1	9	17	phaseUPFAce	phaseXPface	10	NM08	1738759	1738459	1738759	1738453	d	1738453	1736473	1738453	1736467	1980
GofDak_1024-768_new	20	1	22	<?xml version="1.0"?>\n<Clock xmlns:dt="urn:schemas-microsoft-com:datatypes"><Description dt:dt="string">E-Prime Primary Realtime Clock</Description><StartTime><Timestamp dt:dt="int">0</Timestamp><DateUtc dt:dt="string">2017-07-18T09:23:23Z</DateUtc></StartTime><FrequencyChanges><FrequencyChange><Frequency dt:dt="r8">3328124</Frequency><Timestamp dt:dt="r8">39296152649</Timestamp><Current dt:dt="…	75.025	2273837	2270337	2273837	2270323	1	left	642132029	07-18-2017	11:23:23	09:23:23	female	68971	52946	-1	52938	69483	68981	-1	68971	378883	376053	-1	376040	19				1	9	17	phaseUPFAce	phaseXPface	11	NF09	1742411	1742111	1742411	1742100	d	1742100	1740298	1742100	1740291	1802
GofDak_1024-768_new	20	1	22	<?xml version="1.0"?>\n<Clock xmlns:dt="urn:schemas-microsoft-com:datatypes"><Description dt:dt="string">E-Prime Primary Realtime Clock</Description><StartTime><Timestamp dt:dt="int">0</Timestamp><DateUtc dt:dt="string">2017-07-18T09:23:23Z</DateUtc></StartTime><FrequencyChanges><FrequencyChange><Frequency dt:dt="r8">3328124</Frequency><Timestamp dt:dt="r8">39296152649</Timestamp><Current dt:dt="…	75.025	2273837	2270337	2273837	2270323	1	left	642132029	07-18-2017	11:23:23	09:23:23	female	68971	52946	-1	52938	69483	68981	-1	68971	378883	376053	-1	376040	19				1	9	17	phaseUPFAce	phaseXPface	12	NF105	1745570	1745270	1745570	1745261	d	1745261	1743537	1745261	1743523	1724
GofDak_1024-768_new	20	1	22	<?xml version="1.0"?>\n<Clock xmlns:dt="urn:schemas-microsoft-com:datatypes"><Description dt:dt="string">E-Prime Primary Realtime Clock</Description><StartTime><Timestamp dt:dt="int">0</Timestamp><DateUtc dt:dt="string">2017-07-18T09:23:23Z</DateUtc></StartTime><FrequencyChanges><FrequencyChange><Frequency dt:dt="r8">3328124</Frequency><Timestamp dt:dt="r8">39296152649</Timestamp><Current dt:dt="…	75.025	2273837	2270337	2273837	2270323	1	left	642132029	07-18-2017	11:23:23	09:23:23	female	68971	52946	-1	52938	69483	68981	-1	68971	378883	376053	-1	376040	19				1	9	17	phaseUPFAce	phaseXPface	13	NF02	1748782	1748482	1748782	1748470	l	1748470	1746683	1748470	1746675	1787
GofDak_1024-768_new	20	1	22	<?xml version="1.0"?>\n<Clock xmlns:dt="urn:schemas-microsoft-com:datatypes"><Description dt:dt="string">E-Prime Primary Realtime Clock</Description><StartTime><Timestamp dt:dt="int">0</Timestamp><DateUtc dt:dt="string">2017-07-18T09:23:23Z</DateUtc></StartTime><FrequencyChanges><FrequencyChange><Frequency dt:dt="r8">3328124</Frequency><Timestamp dt:dt="r8">39296152649</Timestamp><Current dt:dt="…	75.025	2273837	2270337	2273837	2270323	1	left	642132029	07-18-2017	11:23:23	09:23:23	female	68971	52946	-1	52938	69483	68981	-1	68971	378883	376053	-1	376040	19				1	9	17	phaseUPFAce	phaseXPface	14	NM03	1751981	1751681	1751981	1751675	l	1751675	1749922	1751675	1749915	1753
GofDak_1024-768_new	20	1	22	<?xml version="1.0"?>\n<Clock xmlns:dt="urn:schemas-microsoft-com:datatypes"><Description dt:dt="string">E-Prime Primary Realtime Clock</Description><StartTime><Timestamp dt:dt="int">0</Timestamp><DateUtc dt:dt="string">2017-07-18T09:23:23Z</DateUtc></StartTime><FrequencyChanges><FrequencyChange><Frequency dt:dt="r8">3328124</Frequency><Timestamp dt:dt="r8">39296152649</Timestamp><Current dt:dt="…	75.025	2273837	2270337	2273837	2270323	1	left	642132029	07-18-2017	11:23:23	09:23:23	female	68971	52946	-1	52938	69483	68981	-1	68971	378883	376053	-1	376040	19				1	9	17	phaseUPFAce	phaseXPface	15	NM08	1755287	1754987	1755287	1754980	l	1754980	1753147	1754980	1753139	1833
GofDak_1024-768_new	20	1	22	<?xml version="1.0"?>\n<Clock xmlns:dt="urn:schemas-microsoft-com:datatypes"><Description dt:dt="string">E-Prime Primary Realtime Clock</Description><StartTime><Timestamp dt:dt="int">0</Timestamp><DateUtc dt:dt="string">2017-07-18T09:23:23Z</DateUtc></StartTime><FrequencyChanges><FrequencyChange><Frequency dt:dt="r8">3328124</Frequency><Timestamp dt:dt="r8">39296152649</Timestamp><Current dt:dt="…	75.025	2273837	2270337	2273837	2270323	1	left	642132029	07-18-2017	11:23:23	09:23:23	female	68971	52946	-1	52938	69483	68981	-1	68971	378883	376053	-1	376040	19				1	9	17	phaseUPFAce	phaseXPface	16	NF02	1758366	1758066	1758366	1758058	d	1758058	1756506	1758058	1756491	1552
GofDak_1024-768_new	20	1	22	<?xml version="1.0"?>\n<Clock xmlns:dt="urn:schemas-microsoft-com:datatypes"><Description dt:dt="string">E-Prime Primary Realtime Clock</Description><StartTime><Timestamp dt:dt="int">0</Timestamp><DateUtc dt:dt="string">2017-07-18T09:23:23Z</DateUtc></StartTime><FrequencyChanges><FrequencyChange><Frequency dt:dt="r8">3328124</Frequency><Timestamp dt:dt="r8">39296152649</Timestamp><Current dt:dt="…	75.025	2273837	2270337	2273837	2270323	1	left	642132029	07-18-2017	11:23:23	09:23:23	female	68971	52946	-1	52938	69483	68981	-1	68971	378883	376053	-1	376040	19				1	9	17	phaseUPFAce	phaseXPface	17	NF109	1761911	1761611	1761911	1761599	d	1761599	1759745	1761599	1759731	1854
GofDak_1024-768_new	20	1	22	<?xml version="1.0"?>\n<Clock xmlns:dt="urn:schemas-microsoft-com:datatypes"><Description dt:dt="string">E-Prime Primary Realtime Clock</Description><StartTime><Timestamp dt:dt="int">0</Timestamp><DateUtc dt:dt="string">2017-07-18T09:23:23Z</DateUtc></StartTime><FrequencyChanges><FrequencyChange><Frequency dt:dt="r8">3328124</Frequency><Timestamp dt:dt="r8">39296152649</Timestamp><Current dt:dt="…	75.025	2273837	2270337	2273837	2270323	1	left	642132029	07-18-2017	11:23:23	09:23:23	female	68971	52946	-1	52938	69483	68981	-1	68971	378883	376053	-1	376040	19				1	9	17	phaseUPFAce	phaseXPface	18	NM21	1765110	1764810	1765110	1764799	d	1764799	1763171	1764799	1763155	1628
GofDak_1024-768_new	20	1	22	<?xml version="1.0"?>\n<Clock xmlns:dt="urn:schemas-microsoft-com:datatypes"><Description dt:dt="string">E-Prime Primary Realtime Clock</Description><StartTime><Timestamp dt:dt="int">0</Timestamp><DateUtc dt:dt="string">2017-07-18T09:23:23Z</DateUtc></StartTime><FrequencyChanges><FrequencyChange><Frequency dt:dt="r8">3328124</Frequency><Timestamp dt:dt="r8">39296152649</Timestamp><Current dt:dt="…	75.025	2273837	2270337	2273837	2270323	1	left	642132029	07-18-2017	11:23:23	09:23:23	female	68971	52946	-1	52938	69483	68981	-1	68971	378883	376053	-1	376040	19				1	9	17	phaseUPFAce	phaseXPface	19	NM04	1768629	1768329	1768629	1768323	d	1768323	1766516	1768323	1766499	1807
GofDak_1024-768_new	20	1	22	<?xml version="1.0"?>\n<Clock xmlns:dt="urn:schemas-microsoft-com:datatypes"><Description dt:dt="string">E-Prime Primary Realtime Clock</Description><StartTime><Timestamp dt:dt="int">0</Timestamp><DateUtc dt:dt="string">2017-07-18T09:23:23Z</DateUtc></StartTime><FrequencyChanges><FrequencyChange><Frequency dt:dt="r8">3328124</Frequency><Timestamp dt:dt="r8">39296152649</Timestamp><Current dt:dt="…	75.025	2273837	2270337	2273837	2270323	1	left	642132029	07-18-2017	11:23:23	09:23:23	female	68971	52946	-1	52938	69483	68981	-1	68971	378883	376053	-1	376040	19				1	9	17	phaseUPFAce	phaseXPface	20	NF09	1772814	1772514	1772814	1772502	d	1772502	1770555	1772502	1770539	1947
GofDak_1024-768_new	20	1	22	<?xml version="1.0"?>\n<Clock xmlns:dt="urn:schemas-microsoft-com:datatypes"><Description dt:dt="string">E-Prime Primary Realtime Clock</Description><StartTime><Timestamp dt:dt="int">0</Timestamp><DateUtc dt:dt="string">2017-07-18T09:23:23Z</DateUtc></StartTime><FrequencyChanges><FrequencyChange><Frequency dt:dt="r8">3328124</Frequency><Timestamp dt:dt="r8">39296152649</Timestamp><Current dt:dt="…	75.025	2273837	2270337	2273837	2270323	1	left	642132029	07-18-2017	11:23:23	09:23:23	female	68971	52946	-1	52938	69483	68981	-1	68971	378883	376053	-1	376040	20				2	9	18	phaseINVFAce	phaseXPface	1	NF01	1776186	1775886	1776186	1775882	l	1775882	1774114	1775882	1774107	1768
GofDak_1024-768_new	20	1	22	<?xml version="1.0"?>\n<Clock xmlns:dt="urn:schemas-microsoft-com:datatypes"><Description dt:dt="string">E-Prime Primary Realtime Clock</Description><StartTime><Timestamp dt:dt="int">0</Timestamp><DateUtc dt:dt="string">2017-07-18T09:23:23Z</DateUtc></StartTime><FrequencyChanges><FrequencyChange><Frequency dt:dt="r8">3328124</Frequency><Timestamp dt:dt="r8">39296152649</Timestamp><Current dt:dt="…	75.025	2273837	2270337	2273837	2270323	1	left	642132029	07-18-2017	11:23:23	09:23:23	female	68971	52946	-1	52938	69483	68981	-1	68971	378883	376053	-1	376040	20				2	9	18	phaseINVFAce	phaseXPface	2	NM03	1779425	1779125	1779425	1779116	l	1779116	1777366	1779116	1777355	1750
GofDak_1024-768_new	20	1	22	<?xml version="1.0"?>\n<Clock xmlns:dt="urn:schemas-microsoft-com:datatypes"><Description dt:dt="string">E-Prime Primary Realtime Clock</Description><StartTime><Timestamp dt:dt="int">0</Timestamp><DateUtc dt:dt="string">2017-07-18T09:23:23Z</DateUtc></StartTime><FrequencyChanges><FrequencyChange><Frequency dt:dt="r8">3328124</Frequency><Timestamp dt:dt="r8">39296152649</Timestamp><Current dt:dt="…	75.025	2273837	2270337	2273837	2270323	1	left	642132029	07-18-2017	11:23:23	09:23:23	female	68971	52946	-1	52938	69483	68981	-1	68971	378883	376053	-1	376040	20				2	9	18	phaseINVFAce	phaseXPface	3	NM21	1782504	1782204	1782504	1782193	l	1782193	1780618	1782193	1780611	1575
GofDak_1024-768_new	20	1	22	<?xml version="1.0"?>\n<Clock xmlns:dt="urn:schemas-microsoft-com:datatypes"><Description dt:dt="string">E-Prime Primary Realtime Clock</Description><StartTime><Timestamp dt:dt="int">0</Timestamp><DateUtc dt:dt="string">2017-07-18T09:23:23Z</DateUtc></StartTime><FrequencyChanges><FrequencyChange><Frequency dt:dt="r8">3328124</Frequency><Timestamp dt:dt="r8">39296152649</Timestamp><Current dt:dt="…	75.025	2273837	2270337	2273837	2270323	1	left	642132029	07-18-2017	11:23:23	09:23:23	female	68971	52946	-1	52938	69483	68981	-1	68971	378883	376053	-1	376040	20				2	9	18	phaseINVFAce	phaseXPface	4	NM10	1785863	1785563	1785863	1785556	l	1785556	1783604	1785556	1783587	1952
GofDak_1024-768_new	20	1	22	<?xml version="1.0"?>\n<Clock xmlns:dt="urn:schemas-microsoft-com:datatypes"><Description dt:dt="string">E-Prime Primary Realtime Clock</Description><StartTime><Timestamp dt:dt="int">0</Timestamp><DateUtc dt:dt="string">2017-07-18T09:23:23Z</DateUtc></StartTime><FrequencyChanges><FrequencyChange><Frequency dt:dt="r8">3328124</Frequency><Timestamp dt:dt="r8">39296152649</Timestamp><Current dt:dt="…	75.025	2273837	2270337	2273837	2270323	1	left	642132029	07-18-2017	11:23:23	09:23:23	female	68971	52946	-1	52938	69483	68981	-1	68971	378883	376053	-1	376040	20				2	9	18	phaseINVFAce	phaseXPface	5	NM08	1789289	1788989	1789289	1788981	l	1788981	1787016	1788981	1787011	1965
GofDak_1024-768_new	20	1	22	<?xml version="1.0"?>\n<Clock xmlns:dt="urn:schemas-microsoft-com:datatypes"><Description dt:dt="string">E-Prime Primary Realtime Clock</Description><StartTime><Timestamp dt:dt="int">0</Timestamp><DateUtc dt:dt="string">2017-07-18T09:23:23Z</DateUtc></StartTime><FrequencyChanges><FrequencyChange><Frequency dt:dt="r8">3328124</Frequency><Timestamp dt:dt="r8">39296152649</Timestamp><Current dt:dt="…	75.025	2273837	2270337	2273837	2270323	1	left	642132029	07-18-2017	11:23:23	09:23:23	female	68971	52946	-1	52938	69483	68981	-1	68971	378883	376053	-1	376040	20				2	9	18	phaseINVFAce	phaseXPface	6	NF106	1792261	1791961	1792261	1791947	l	1791947	1790295	1791947	1790283	1652
GofDak_1024-768_new	20	1	22	<?xml version="1.0"?>\n<Clock xmlns:dt="urn:schemas-microsoft-com:datatypes"><Description dt:dt="string">E-Prime Primary Realtime Clock</Description><StartTime><Timestamp dt:dt="int">0</Timestamp><DateUtc dt:dt="string">2017-07-18T09:23:23Z</DateUtc></StartTime><FrequencyChanges><FrequencyChange><Frequency dt:dt="r8">3328124</Frequency><Timestamp dt:dt="r8">39296152649</Timestamp><Current dt:dt="…	75.025	2273837	2270337	2273837	2270323	1	left	642132029	07-18-2017	11:23:23	09:23:23	female	68971	52946	-1	52938	69483	68981	-1	68971	378883	376053	-1	376040	20				2	9	18	phaseINVFAce	phaseXPface	7	NF106	1795433	1795133	1795433	1795129	d	1795129	1793374	1795129	1793363	1755
GofDak_1024-768_new	20	1	22	<?xml version="1.0"?>\n<Clock xmlns:dt="urn:schemas-microsoft-com:datatypes"><Description dt:dt="string">E-Prime Primary Realtime Clock</Description><StartTime><Timestamp dt:dt="int">0</Timestamp><DateUtc dt:dt="string">2017-07-18T09:23:23Z</DateUtc></StartTime><FrequencyChanges><FrequencyChange><Frequency dt:dt="r8">3328124</Frequency><Timestamp dt:dt="r8">39296152649</Timestamp><Current dt:dt="…	75.025	2273837	2270337	2273837	2270323	1	left	642132029	07-18-2017	11:23:23	09:23:23	female	68971	52946	-1	52938	69483	68981	-1	68971	378883	376053	-1	376040	20				2	9	18	phaseINVFAce	phaseXPface	8	NM09	1798592	1798292	1798592	1798287	l	1798287	1796733	1798287	1796715	1554
GofDak_1024-768_new	20	1	22	<?xml version="1.0"?>\n<Clock xmlns:dt="urn:schemas-microsoft-com:datatypes"><Description dt:dt="string">E-Prime Primary Realtime Clock</Description><StartTime><Timestamp dt:dt="int">0</Timestamp><DateUtc dt:dt="string">2017-07-18T09:23:23Z</DateUtc></StartTime><FrequencyChanges><FrequencyChange><Frequency dt:dt="r8">3328124</Frequency><Timestamp dt:dt="r8">39296152649</Timestamp><Current dt:dt="…	75.025	2273837	2270337	2273837	2270323	1	left	642132029	07-18-2017	11:23:23	09:23:23	female	68971	52946	-1	52938	69483	68981	-1	68971	378883	376053	-1	376040	20				2	9	18	phaseINVFAce	phaseXPface	9	NM21	1801658	1801358	1801658	1801353	l	1801353	1799812	1801353	1799803	1541
GofDak_1024-768_new	20	1	22	<?xml version="1.0"?>\n<Clock xmlns:dt="urn:schemas-microsoft-com:datatypes"><Description dt:dt="string">E-Prime Primary Realtime Clock</Description><StartTime><Timestamp dt:dt="int">0</Timestamp><DateUtc dt:dt="string">2017-07-18T09:23:23Z</DateUtc></StartTime><FrequencyChanges><FrequencyChange><Frequency dt:dt="r8">3328124</Frequency><Timestamp dt:dt="r8">39296152649</Timestamp><Current dt:dt="…	75.025	2273837	2270337	2273837	2270323	1	left	642132029	07-18-2017	11:23:23	09:23:23	female	68971	52946	-1	52938	69483	68981	-1	68971	378883	376053	-1	376040	20				2	9	18	phaseINVFAce	phaseXPface	10	NF105	1804764	1804464	1804764	1804451	d	1804451	1802851	1804451	1802843	1600
GofDak_1024-768_new	20	1	22	<?xml version="1.0"?>\n<Clock xmlns:dt="urn:schemas-microsoft-com:datatypes"><Description dt:dt="string">E-Prime Primary Realtime Clock</Description><StartTime><Timestamp dt:dt="int">0</Timestamp><DateUtc dt:dt="string">2017-07-18T09:23:23Z</DateUtc></StartTime><FrequencyChanges><FrequencyChange><Frequency dt:dt="r8">3328124</Frequency><Timestamp dt:dt="r8">39296152649</Timestamp><Current dt:dt="…	75.025	2273837	2270337	2273837	2270323	1	left	642132029	07-18-2017	11:23:23	09:23:23	female	68971	52946	-1	52938	69483	68981	-1	68971	378883	376053	-1	376040	20				2	9	18	phaseINVFAce	phaseXPface	11	NF27	1808136	1807836	1808136	1807828	l	1807828	1805930	1807828	1805923	1898
GofDak_1024-768_new	20	1	22	<?xml version="1.0"?>\n<Clock xmlns:dt="urn:schemas-microsoft-com:datatypes"><Description dt:dt="string">E-Prime Primary Realtime Clock</Description><StartTime><Timestamp dt:dt="int">0</Timestamp><DateUtc dt:dt="string">2017-07-18T09:23:23Z</DateUtc></StartTime><FrequencyChanges><FrequencyChange><Frequency dt:dt="r8">3328124</Frequency><Timestamp dt:dt="r8">39296152649</Timestamp><Current dt:dt="…	75.025	2273837	2270337	2273837	2270323	1	left	642132029	07-18-2017	11:23:23	09:23:23	female	68971	52946	-1	52938	69483	68981	-1	68971	378883	376053	-1	376040	20				2	9	18	phaseINVFAce	phaseXPface	12	NM03	1811122	1810822	1811122	1810815	l	1810815	1809289	1810815	1809283	1526
GofDak_1024-768_new	20	1	22	<?xml version="1.0"?>\n<Clock xmlns:dt="urn:schemas-microsoft-com:datatypes"><Description dt:dt="string">E-Prime Primary Realtime Clock</Description><StartTime><Timestamp dt:dt="int">0</Timestamp><DateUtc dt:dt="string">2017-07-18T09:23:23Z</DateUtc></StartTime><FrequencyChanges><FrequencyChange><Frequency dt:dt="r8">3328124</Frequency><Timestamp dt:dt="r8">39296152649</Timestamp><Current dt:dt="…	75.025	2273837	2270337	2273837	2270323	1	left	642132029	07-18-2017	11:23:23	09:23:23	female	68971	52946	-1	52938	69483	68981	-1	68971	378883	376053	-1	376040	20				2	9	18	phaseINVFAce	phaseXPface	13	NF11	1814134	1813834	1814134	1813819	l	1813819	1812274	1813819	1812267	1545
GofDak_1024-768_new	20	1	22	<?xml version="1.0"?>\n<Clock xmlns:dt="urn:schemas-microsoft-com:datatypes"><Description dt:dt="string">E-Prime Primary Realtime Clock</Description><StartTime><Timestamp dt:dt="int">0</Timestamp><DateUtc dt:dt="string">2017-07-18T09:23:23Z</DateUtc></StartTime><FrequencyChanges><FrequencyChange><Frequency dt:dt="r8">3328124</Frequency><Timestamp dt:dt="r8">39296152649</Timestamp><Current dt:dt="…	75.025	2273837	2270337	2273837	2270323	1	left	642132029	07-18-2017	11:23:23	09:23:23	female	68971	52946	-1	52938	69483	68981	-1	68971	378883	376053	-1	376040	20				2	9	18	phaseINVFAce	phaseXPface	14	NM04	1818719	1818419	1818719	1818415	d	1818415	1816513	1818415	1816507	1902
GofDak_1024-768_new	20	1	22	<?xml version="1.0"?>\n<Clock xmlns:dt="urn:schemas-microsoft-com:datatypes"><Description dt:dt="string">E-Prime Primary Realtime Clock</Description><StartTime><Timestamp dt:dt="int">0</Timestamp><DateUtc dt:dt="string">2017-07-18T09:23:23Z</DateUtc></StartTime><FrequencyChanges><FrequencyChange><Frequency dt:dt="r8">3328124</Frequency><Timestamp dt:dt="r8">39296152649</Timestamp><Current dt:dt="…	75.025	2273837	2270337	2273837	2270323	1	left	642132029	07-18-2017	11:23:23	09:23:23	female	68971	52946	-1	52938	69483	68981	-1	68971	378883	376053	-1	376040	20				2	9	18	phaseINVFAce	phaseXPface	15	NM02	1821731	1821431	1821731	1821425	l	1821425	1819912	1821425	1819899	1513
GofDak_1024-768_new	20	1	22	<?xml version="1.0"?>\n<Clock xmlns:dt="urn:schemas-microsoft-com:datatypes"><Description dt:dt="string">E-Prime Primary Realtime Clock</Description><StartTime><Timestamp dt:dt="int">0</Timestamp><DateUtc dt:dt="string">2017-07-18T09:23:23Z</DateUtc></StartTime><FrequencyChanges><FrequencyChange><Frequency dt:dt="r8">3328124</Frequency><Timestamp dt:dt="r8">39296152649</Timestamp><Current dt:dt="…	75.025	2273837	2270337	2273837	2270323	1	left	642132029	07-18-2017	11:23:23	09:23:23	female	68971	52946	-1	52938	69483	68981	-1	68971	378883	376053	-1	376040	20				2	9	18	phaseINVFAce	phaseXPface	16	NF04	1825157	1824857	1825157	1824848	d	1824848	1822978	1824848	1822963	1870
GofDak_1024-768_new	20	1	22	<?xml version="1.0"?>\n<Clock xmlns:dt="urn:schemas-microsoft-com:datatypes"><Description dt:dt="string">E-Prime Primary Realtime Clock</Description><StartTime><Timestamp dt:dt="int">0</Timestamp><DateUtc dt:dt="string">2017-07-18T09:23:23Z</DateUtc></StartTime><FrequencyChanges><FrequencyChange><Frequency dt:dt="r8">3328124</Frequency><Timestamp dt:dt="r8">39296152649</Timestamp><Current dt:dt="…	75.025	2273837	2270337	2273837	2270323	1	left	642132029	07-18-2017	11:23:23	09:23:23	female	68971	52946	-1	52938	69483	68981	-1	68971	378883	376053	-1	376040	20				2	9	18	phaseINVFAce	phaseXPface	17	NF02	1828596	1828296	1828596	1828280	d	1828280	1826323	1828280	1826315	1957
GofDak_1024-768_new	20	1	22	<?xml version="1.0"?>\n<Clock xmlns:dt="urn:schemas-microsoft-com:datatypes"><Description dt:dt="string">E-Prime Primary Realtime Clock</Description><StartTime><Timestamp dt:dt="int">0</Timestamp><DateUtc dt:dt="string">2017-07-18T09:23:23Z</DateUtc></StartTime><FrequencyChanges><FrequencyChange><Frequency dt:dt="r8">3328124</Frequency><Timestamp dt:dt="r8">39296152649</Timestamp><Current dt:dt="…	75.025	2273837	2270337	2273837	2270323	1	left	642132029	07-18-2017	11:23:23	09:23:23	female	68971	52946	-1	52938	69483	68981	-1	68971	378883	376053	-1	376040	20				2	9	18	phaseINVFAce	phaseXPface	18	NM04	1831955	1831655	1831955	1831641	l	1831641	1829762	1831641	1829747	1879
GofDak_1024-768_new	20	1	22	<?xml version="1.0"?>\n<Clock xmlns:dt="urn:schemas-microsoft-com:datatypes"><Description dt:dt="string">E-Prime Primary Realtime Clock</Description><StartTime><Timestamp dt:dt="int">0</Timestamp><DateUtc dt:dt="string">2017-07-18T09:23:23Z</DateUtc></StartTime><FrequencyChanges><FrequencyChange><Frequency dt:dt="r8">3328124</Frequency><Timestamp dt:dt="r8">39296152649</Timestamp><Current dt:dt="…	75.025	2273837	2270337	2273837	2270323	1	left	642132029	07-18-2017	11:23:23	09:23:23	female	68971	52946	-1	52938	69483	68981	-1	68971	378883	376053	-1	376040	20				2	9	18	phaseINVFAce	phaseXPface	19	NM04	1835460	1835160	1835460	1835156	d	1835156	1833361	1835156	1833347	1795
GofDak_1024-768_new	20	1	22	<?xml version="1.0"?>\n<Clock xmlns:dt="urn:schemas-microsoft-com:datatypes"><Description dt:dt="string">E-Prime Primary Realtime Clock</Description><StartTime><Timestamp dt:dt="int">0</Timestamp><DateUtc dt:dt="string">2017-07-18T09:23:23Z</DateUtc></StartTime><FrequencyChanges><FrequencyChange><Frequency dt:dt="r8">3328124</Frequency><Timestamp dt:dt="r8">39296152649</Timestamp><Current dt:dt="…	75.025	2273837	2270337	2273837	2270323	1	left	642132029	07-18-2017	11:23:23	09:23:23	female	68971	52946	-1	52938	69483	68981	-1	68971	378883	376053	-1	376040	20				2	9	18	phaseINVFAce	phaseXPface	20	NM05	1838912	1838612	1838912	1838601	l	1838601	1836880	1838601	1836867	1721
GofDak_1024-768_new	20	1	22	<?xml version="1.0"?>\n<Clock xmlns:dt="urn:schemas-microsoft-com:datatypes"><Description dt:dt="string">E-Prime Primary Realtime Clock</Description><StartTime><Timestamp dt:dt="int">0</Timestamp><DateUtc dt:dt="string">2017-07-18T09:23:23Z</DateUtc></StartTime><FrequencyChanges><FrequencyChange><Frequency dt:dt="r8">3328124</Frequency><Timestamp dt:dt="r8">39296152649</Timestamp><Current dt:dt="…	75.025	2273837	2270337	2273837	2270323	1	left	642132029	07-18-2017	11:23:23	09:23:23	female	68971	52946	-1	52938	69483	68981	-1	68971	378883	376053	-1	376040	21				2	10	19	phaseINVFAce	phaseXPface	1	NM13	1845857	1845557	1845857	1845549	d	1845549	1843571	1845549	1843558	1978
GofDak_1024-768_new	20	1	22	<?xml version="1.0"?>\n<Clock xmlns:dt="urn:schemas-microsoft-com:datatypes"><Description dt:dt="string">E-Prime Primary Realtime Clock</Description><StartTime><Timestamp dt:dt="int">0</Timestamp><DateUtc dt:dt="string">2017-07-18T09:23:23Z</DateUtc></StartTime><FrequencyChanges><FrequencyChange><Frequency dt:dt="r8">3328124</Frequency><Timestamp dt:dt="r8">39296152649</Timestamp><Current dt:dt="…	75.025	2273837	2270337	2273837	2270323	1	left	642132029	07-18-2017	11:23:23	09:23:23	female	68971	52946	-1	52938	69483	68981	-1	68971	378883	376053	-1	376040	21				2	10	19	phaseINVFAce	phaseXPface	2	NF06	1849269	1848969	1849269	1848965	d	1848965	1847116	1848965	1847099	1849
GofDak_1024-768_new	20	1	22	<?xml version="1.0"?>\n<Clock xmlns:dt="urn:schemas-microsoft-com:datatypes"><Description dt:dt="string">E-Prime Primary Realtime Clock</Description><StartTime><Timestamp dt:dt="int">0</Timestamp><DateUtc dt:dt="string">2017-07-18T09:23:23Z</DateUtc></StartTime><FrequencyChanges><FrequencyChange><Frequency dt:dt="r8">3328124</Frequency><Timestamp dt:dt="r8">39296152649</Timestamp><Current dt:dt="…	75.025	2273837	2270337	2273837	2270323	1	left	642132029	07-18-2017	11:23:23	09:23:23	female	68971	52946	-1	52938	69483	68981	-1	68971	378883	376053	-1	376040	21				2	10	19	phaseINVFAce	phaseXPface	3	NF09	1853161	1852861	1853161	1852849	d	1852849	1850928	1852849	1850923	1921
GofDak_1024-768_new	20	1	22	<?xml version="1.0"?>\n<Clock xmlns:dt="urn:schemas-microsoft-com:datatypes"><Description dt:dt="string">E-Prime Primary Realtime Clock</Description><StartTime><Timestamp dt:dt="int">0</Timestamp><DateUtc dt:dt="string">2017-07-18T09:23:23Z</DateUtc></StartTime><FrequencyChanges><FrequencyChange><Frequency dt:dt="r8">3328124</Frequency><Timestamp dt:dt="r8">39296152649</Timestamp><Current dt:dt="…	75.025	2273837	2270337	2273837	2270323	1	left	642132029	07-18-2017	11:23:23	09:23:23	female	68971	52946	-1	52938	69483	68981	-1	68971	378883	376053	-1	376040	21				2	10	19	phaseINVFAce	phaseXPface	4	NF106	1856640	1856340	1856640	1856335	d	1856335	1854434	1856335	1854427	1901
GofDak_1024-768_new	20	1	22	<?xml version="1.0"?>\n<Clock xmlns:dt="urn:schemas-microsoft-com:datatypes"><Description dt:dt="string">E-Prime Primary Realtime Clock</Description><StartTime><Timestamp dt:dt="int">0</Timestamp><DateUtc dt:dt="string">2017-07-18T09:23:23Z</DateUtc></StartTime><FrequencyChanges><FrequencyChange><Frequency dt:dt="r8">3328124</Frequency><Timestamp dt:dt="r8">39296152649</Timestamp><Current dt:dt="…	75.025	2273837	2270337	2273837	2270323	1	left	642132029	07-18-2017	11:23:23	09:23:23	female	68971	52946	-1	52938	69483	68981	-1	68971	378883	376053	-1	376040	21				2	10	19	phaseINVFAce	phaseXPface	5	NF11	1859532	1859232	1859532	1859228	d	1859228	1857726	1859228	1857715	1502
GofDak_1024-768_new	20	1	22	<?xml version="1.0"?>\n<Clock xmlns:dt="urn:schemas-microsoft-com:datatypes"><Description dt:dt="string">E-Prime Primary Realtime Clock</Description><StartTime><Timestamp dt:dt="int">0</Timestamp><DateUtc dt:dt="string">2017-07-18T09:23:23Z</DateUtc></StartTime><FrequencyChanges><FrequencyChange><Frequency dt:dt="r8">3328124</Frequency><Timestamp dt:dt="r8">39296152649</Timestamp><Current dt:dt="…	75.025	2273837	2270337	2273837	2270323	1	left	642132029	07-18-2017	11:23:23	09:23:23	female	68971	52946	-1	52938	69483	68981	-1	68971	378883	376053	-1	376040	21				2	10	19	phaseINVFAce	phaseXPface	6	NM10	1862918	1862618	1862918	1862604	d	1862604	1861072	1862604	1861059	1532
GofDak_1024-768_new	20	1	22	<?xml version="1.0"?>\n<Clock xmlns:dt="urn:schemas-microsoft-com:datatypes"><Description dt:dt="string">E-Prime Primary Realtime Clock</Description><StartTime><Timestamp dt:dt="int">0</Timestamp><DateUtc dt:dt="string">2017-07-18T09:23:23Z</DateUtc></StartTime><FrequencyChanges><FrequencyChange><Frequency dt:dt="r8">3328124</Frequency><Timestamp dt:dt="r8">39296152649</Timestamp><Current dt:dt="…	75.025	2273837	2270337	2273837	2270323	1	left	642132029	07-18-2017	11:23:23	09:23:23	female	68971	52946	-1	52938	69483	68981	-1	68971	378883	376053	-1	376040	21				2	10	19	phaseINVFAce	phaseXPface	7	NF27	1867316	1867016	1867316	1867005	d	1867005	1865177	1867005	1865163	1828
GofDak_1024-768_new	20	1	22	<?xml version="1.0"?>\n<Clock xmlns:dt="urn:schemas-microsoft-com:datatypes"><Description dt:dt="string">E-Prime Primary Realtime Clock</Description><StartTime><Timestamp dt:dt="int">0</Timestamp><DateUtc dt:dt="string">2017-07-18T09:23:23Z</DateUtc></StartTime><FrequencyChanges><FrequencyChange><Frequency dt:dt="r8">3328124</Frequency><Timestamp dt:dt="r8">39296152649</Timestamp><Current dt:dt="…	75.025	2273837	2270337	2273837	2270323	1	left	642132029	07-18-2017	11:23:23	09:23:23	female	68971	52946	-1	52938	69483	68981	-1	68971	378883	376053	-1	376040	21				2	10	19	phaseINVFAce	phaseXPface	8	NF11	1870729	1870429	1870729	1870414	l	1870414	1868483	1870414	1868467	1931
GofDak_1024-768_new	20	1	22	<?xml version="1.0"?>\n<Clock xmlns:dt="urn:schemas-microsoft-com:datatypes"><Description dt:dt="string">E-Prime Primary Realtime Clock</Description><StartTime><Timestamp dt:dt="int">0</Timestamp><DateUtc dt:dt="string">2017-07-18T09:23:23Z</DateUtc></StartTime><FrequencyChanges><FrequencyChange><Frequency dt:dt="r8">3328124</Frequency><Timestamp dt:dt="r8">39296152649</Timestamp><Current dt:dt="…	75.025	2273837	2270337	2273837	2270323	1	left	642132029	07-18-2017	11:23:23	09:23:23	female	68971	52946	-1	52938	69483	68981	-1	68971	378883	376053	-1	376040	21				2	10	19	phaseINVFAce	phaseXPface	9	NF109	1874007	1873707	1874007	1873699	l	1873699	1871908	1873699	1871891	1791
GofDak_1024-768_new	20	1	22	<?xml version="1.0"?>\n<Clock xmlns:dt="urn:schemas-microsoft-com:datatypes"><Description dt:dt="string">E-Prime Primary Realtime Clock</Description><StartTime><Timestamp dt:dt="int">0</Timestamp><DateUtc dt:dt="string">2017-07-18T09:23:23Z</DateUtc></StartTime><FrequencyChanges><FrequencyChange><Frequency dt:dt="r8">3328124</Frequency><Timestamp dt:dt="r8">39296152649</Timestamp><Current dt:dt="…	75.025	2273837	2270337	2273837	2270323	1	left	642132029	07-18-2017	11:23:23	09:23:23	female	68971	52946	-1	52938	69483	68981	-1	68971	378883	376053	-1	376040	21				2	10	19	phaseINVFAce	phaseXPface	10	NF27	1877873	1877573	1877873	1877566	l	1877566	1875827	1877566	1875819	1739
GofDak_1024-768_new	20	1	22	<?xml version="1.0"?>\n<Clock xmlns:dt="urn:schemas-microsoft-com:datatypes"><Description dt:dt="string">E-Prime Primary Realtime Clock</Description><StartTime><Timestamp dt:dt="int">0</Timestamp><DateUtc dt:dt="string">2017-07-18T09:23:23Z</DateUtc></StartTime><FrequencyChanges><FrequencyChange><Frequency dt:dt="r8">3328124</Frequency><Timestamp dt:dt="r8">39296152649</Timestamp><Current dt:dt="…	75.025	2273837	2270337	2273837	2270323	1	left	642132029	07-18-2017	11:23:23	09:23:23	female	68971	52946	-1	52938	69483	68981	-1	68971	378883	376053	-1	376040	21				2	10	19	phaseINVFAce	phaseXPface	11	NM05	1881019	1880719	1881019	1880708	d	1880708	1878972	1880708	1878955	1736
GofDak_1024-768_new	20	1	22	<?xml version="1.0"?>\n<Clock xmlns:dt="urn:schemas-microsoft-com:datatypes"><Description dt:dt="string">E-Prime Primary Realtime Clock</Description><StartTime><Timestamp dt:dt="int">0</Timestamp><DateUtc dt:dt="string">2017-07-18T09:23:23Z</DateUtc></StartTime><FrequencyChanges><FrequencyChange><Frequency dt:dt="r8">3328124</Frequency><Timestamp dt:dt="r8">39296152649</Timestamp><Current dt:dt="…	75.025	2273837	2270337	2273837	2270323	1	left	642132029	07-18-2017	11:23:23	09:23:23	female	68971	52946	-1	52938	69483	68981	-1	68971	378883	376053	-1	376040	21				2	10	19	phaseINVFAce	phaseXPface	12	NF09	1884844	1884544	1884844	1884537	l	1884537	1882558	1884537	1882547	1979
GofDak_1024-768_new	20	1	22	<?xml version="1.0"?>\n<Clock xmlns:dt="urn:schemas-microsoft-com:datatypes"><Description dt:dt="string">E-Prime Primary Realtime Clock</Description><StartTime><Timestamp dt:dt="int">0</Timestamp><DateUtc dt:dt="string">2017-07-18T09:23:23Z</DateUtc></StartTime><FrequencyChanges><FrequencyChange><Frequency dt:dt="r8">3328124</Frequency><Timestamp dt:dt="r8">39296152649</Timestamp><Current dt:dt="…	75.025	2273837	2270337	2273837	2270323	1	left	642132029	07-18-2017	11:23:23	09:23:23	female	68971	52946	-1	52938	69483	68981	-1	68971	378883	376053	-1	376040	21				2	10	19	phaseINVFAce	phaseXPface	13	NM101	1888216	1887916	1888216	1887913	d	1887913	1885930	1887913	1885915	1983
GofDak_1024-768_new	20	1	22	<?xml version="1.0"?>\n<Clock xmlns:dt="urn:schemas-microsoft-com:datatypes"><Description dt:dt="string">E-Prime Primary Realtime Clock</Description><StartTime><Timestamp dt:dt="int">0</Timestamp><DateUtc dt:dt="string">2017-07-18T09:23:23Z</DateUtc></StartTime><FrequencyChanges><FrequencyChange><Frequency dt:dt="r8">3328124</Frequency><Timestamp dt:dt="r8">39296152649</Timestamp><Current dt:dt="…	75.025	2273837	2270337	2273837	2270323	1	left	642132029	07-18-2017	11:23:23	09:23:23	female	68971	52946	-1	52938	69483	68981	-1	68971	378883	376053	-1	376040	21				2	10	19	phaseINVFAce	phaseXPface	14	NM02	1892361	1892061	1892361	1892054	d	1892054	1890462	1892054	1890451	1592
GofDak_1024-768_new	20	1	22	<?xml version="1.0"?>\n<Clock xmlns:dt="urn:schemas-microsoft-com:datatypes"><Description dt:dt="string">E-Prime Primary Realtime Clock</Description><StartTime><Timestamp dt:dt="int">0</Timestamp><DateUtc dt:dt="string">2017-07-18T09:23:23Z</DateUtc></StartTime><FrequencyChanges><FrequencyChange><Frequency dt:dt="r8">3328124</Frequency><Timestamp dt:dt="r8">39296152649</Timestamp><Current dt:dt="…	75.025	2273837	2270337	2273837	2270323	1	left	642132029	07-18-2017	11:23:23	09:23:23	female	68971	52946	-1	52938	69483	68981	-1	68971	378883	376053	-1	376040	21				2	10	19	phaseINVFAce	phaseXPface	15	NF02	1896187	1895887	1896187	1895872	l	1895872	1894367	1895872	1894355	1505
GofDak_1024-768_new	20	1	22	<?xml version="1.0"?>\n<Clock xmlns:dt="urn:schemas-microsoft-com:datatypes"><Description dt:dt="string">E-Prime Primary Realtime Clock</Description><StartTime><Timestamp dt:dt="int">0</Timestamp><DateUtc dt:dt="string">2017-07-18T09:23:23Z</DateUtc></StartTime><FrequencyChanges><FrequencyChange><Frequency dt:dt="r8">3328124</Frequency><Timestamp dt:dt="r8">39296152649</Timestamp><Current dt:dt="…	75.025	2273837	2270337	2273837	2270323	1	left	642132029	07-18-2017	11:23:23	09:23:23	female	68971	52946	-1	52938	69483	68981	-1	68971	378883	376053	-1	376040	21				2	10	19	phaseINVFAce	phaseXPface	16	NF02	1899506	1899206	1899506	1899198	l	1899198	1897500	1899198	1897483	1698
GofDak_1024-768_new	20	1	22	<?xml version="1.0"?>\n<Clock xmlns:dt="urn:schemas-microsoft-com:datatypes"><Description dt:dt="string">E-Prime Primary Realtime Clock</Description><StartTime><Timestamp dt:dt="int">0</Timestamp><DateUtc dt:dt="string">2017-07-18T09:23:23Z</DateUtc></StartTime><FrequencyChanges><FrequencyChange><Frequency dt:dt="r8">3328124</Frequency><Timestamp dt:dt="r8">39296152649</Timestamp><Current dt:dt="…	75.025	2273837	2270337	2273837	2270323	1	left	642132029	07-18-2017	11:23:23	09:23:23	female	68971	52946	-1	52938	69483	68981	-1	68971	378883	376053	-1	376040	21				2	10	19	phaseINVFAce	phaseXPface	17	NF109	1903171	1902871	1903171	1902856	d	1902856	1900965	1902856	1900955	1891
GofDak_1024-768_new	20	1	22	<?xml version="1.0"?>\n<Clock xmlns:dt="urn:schemas-microsoft-com:datatypes"><Description dt:dt="string">E-Prime Primary Realtime Clock</Description><StartTime><Timestamp dt:dt="int">0</Timestamp><DateUtc dt:dt="string">2017-07-18T09:23:23Z</DateUtc></StartTime><FrequencyChanges><FrequencyChange><Frequency dt:dt="r8">3328124</Frequency><Timestamp dt:dt="r8">39296152649</Timestamp><Current dt:dt="…	75.025	2273837	2270337	2273837	2270323	1	left	642132029	07-18-2017	11:23:23	09:23:23	female	68971	52946	-1	52938	69483	68981	-1	68971	378883	376053	-1	376040	21				2	10	19	phaseINVFAce	phaseXPface	18	NM04	1906503	1906203	1906503	1906190	d	1906190	1904497	1906190	1904491	1693
GofDak_1024-768_new	20	1	22	<?xml version="1.0"?>\n<Clock xmlns:dt="urn:schemas-microsoft-com:datatypes"><Description dt:dt="string">E-Prime Primary Realtime Clock</Description><StartTime><Timestamp dt:dt="int">0</Timestamp><DateUtc dt:dt="string">2017-07-18T09:23:23Z</DateUtc></StartTime><FrequencyChanges><FrequencyChange><Frequency dt:dt="r8">3328124</Frequency><Timestamp dt:dt="r8">39296152649</Timestamp><Current dt:dt="…	75.025	2273837	2270337	2273837	2270323	1	left	642132029	07-18-2017	11:23:23	09:23:23	female	68971	52946	-1	52938	69483	68981	-1	68971	378883	376053	-1	376040	21				2	10	19	phaseINVFAce	phaseXPface	19	NM10	1909796	1909496	1909796	1909489	l	1909489	1907856	1909489	1907843	1633
GofDak_1024-768_new	20	1	22	<?xml version="1.0"?>\n<Clock xmlns:dt="urn:schemas-microsoft-com:datatypes"><Description dt:dt="string">E-Prime Primary Realtime Clock</Description><StartTime><Timestamp dt:dt="int">0</Timestamp><DateUtc dt:dt="string">2017-07-18T09:23:23Z</DateUtc></StartTime><FrequencyChanges><FrequencyChange><Frequency dt:dt="r8">3328124</Frequency><Timestamp dt:dt="r8">39296152649</Timestamp><Current dt:dt="…	75.025	2273837	2270337	2273837	2270323	1	left	642132029	07-18-2017	11:23:23	09:23:23	female	68971	52946	-1	52938	69483	68981	-1	68971	378883	376053	-1	376040	21				2	10	19	phaseINVFAce	phaseXPface	20	NF06	1913168	1912868	1913168	1912856	l	1912856	1910949	1912856	1910939	1907
GofDak_1024-768_new	20	1	22	<?xml version="1.0"?>\n<Clock xmlns:dt="urn:schemas-microsoft-com:datatypes"><Description dt:dt="string">E-Prime Primary Realtime Clock</Description><StartTime><Timestamp dt:dt="int">0</Timestamp><DateUtc dt:dt="string">2017-07-18T09:23:23Z</DateUtc></StartTime><FrequencyChanges><FrequencyChange><Frequency dt:dt="r8">3328124</Frequency><Timestamp dt:dt="r8">39296152649</Timestamp><Current dt:dt="…	75.025	2273837	2270337	2273837	2270323	1	left	642132029	07-18-2017	11:23:23	09:23:23	female	68971	52946	-1	52938	69483	68981	-1	68971	378883	376053	-1	376040	22				1	10	20	phaseUPFAce	phaseXPface	1	NM02	1916407	1916107	1916407	1916092	d	1916092	1914228	1916092	1914219	1864
GofDak_1024-768_new	20	1	22	<?xml version="1.0"?>\n<Clock xmlns:dt="urn:schemas-microsoft-com:datatypes"><Description dt:dt="string">E-Prime Primary Realtime Clock</Description><StartTime><Timestamp dt:dt="int">0</Timestamp><DateUtc dt:dt="string">2017-07-18T09:23:23Z</DateUtc></StartTime><FrequencyChanges><FrequencyChange><Frequency dt:dt="r8">3328124</Frequency><Timestamp dt:dt="r8">39296152649</Timestamp><Current dt:dt="…	75.025	2273837	2270337	2273837	2270323	1	left	642132029	07-18-2017	11:23:23	09:23:23	female	68971	52946	-1	52938	69483	68981	-1	68971	378883	376053	-1	376040	22				1	10	20	phaseUPFAce	phaseXPface	2	NM21	1919792	1919492	1919792	1919487	d	1919487	1917653	1919487	1917643	1834
GofDak_1024-768_new	20	1	22	<?xml version="1.0"?>\n<Clock xmlns:dt="urn:schemas-microsoft-com:datatypes"><Description dt:dt="string">E-Prime Primary Realtime Clock</Description><StartTime><Timestamp dt:dt="int">0</Timestamp><DateUtc dt:dt="string">2017-07-18T09:23:23Z</DateUtc></StartTime><FrequencyChanges><FrequencyChange><Frequency dt:dt="r8">3328124</Frequency><Timestamp dt:dt="r8">39296152649</Timestamp><Current dt:dt="…	75.025	2273837	2270337	2273837	2270323	1	left	642132029	07-18-2017	11:23:23	09:23:23	female	68971	52946	-1	52938	69483	68981	-1	68971	378883	376053	-1	376040	22				1	10	20	phaseUPFAce	phaseXPface	3	NM101	1923311	1923011	1923311	1922997	l	1922997	1921492	1922997	1921475	1505
GofDak_1024-768_new	20	1	22	<?xml version="1.0"?>\n<Clock xmlns:dt="urn:schemas-microsoft-com:datatypes"><Description dt:dt="string">E-Prime Primary Realtime Clock</Description><StartTime><Timestamp dt:dt="int">0</Timestamp><DateUtc dt:dt="string">2017-07-18T09:23:23Z</DateUtc></StartTime><FrequencyChanges><FrequencyChange><Frequency dt:dt="r8">3328124</Frequency><Timestamp dt:dt="r8">39296152649</Timestamp><Current dt:dt="…	75.025	2273837	2270337	2273837	2270323	1	left	642132029	07-18-2017	11:23:23	09:23:23	female	68971	52946	-1	52938	69483	68981	-1	68971	378883	376053	-1	376040	22				1	10	20	phaseUPFAce	phaseXPface	4	NM101	1926577	1926277	1926577	1926267	l	1926267	1924344	1926267	1924331	1923
GofDak_1024-768_new	20	1	22	<?xml version="1.0"?>\n<Clock xmlns:dt="urn:schemas-microsoft-com:datatypes"><Description dt:dt="string">E-Prime Primary Realtime Clock</Description><StartTime><Timestamp dt:dt="int">0</Timestamp><DateUtc dt:dt="string">2017-07-18T09:23:23Z</DateUtc></StartTime><FrequencyChanges><FrequencyChange><Frequency dt:dt="r8">3328124</Frequency><Timestamp dt:dt="r8">39296152649</Timestamp><Current dt:dt="…	75.025	2273837	2270337	2273837	2270323	1	left	642132029	07-18-2017	11:23:23	09:23:23	female	68971	52946	-1	52938	69483	68981	-1	68971	378883	376053	-1	376040	22				1	10	20	phaseUPFAce	phaseXPface	5	NM09	1930042	1929742	1930042	1929735	d	1929735	1927756	1929735	1927739	1979
GofDak_1024-768_new	20	1	22	<?xml version="1.0"?>\n<Clock xmlns:dt="urn:schemas-microsoft-com:datatypes"><Description dt:dt="string">E-Prime Primary Realtime Clock</Description><StartTime><Timestamp dt:dt="int">0</Timestamp><DateUtc dt:dt="string">2017-07-18T09:23:23Z</DateUtc></StartTime><FrequencyChanges><FrequencyChange><Frequency dt:dt="r8">3328124</Frequency><Timestamp dt:dt="r8">39296152649</Timestamp><Current dt:dt="…	75.025	2273837	2270337	2273837	2270323	1	left	642132029	07-18-2017	11:23:23	09:23:23	female	68971	52946	-1	52938	69483	68981	-1	68971	378883	376053	-1	376040	22				1	10	20	phaseUPFAce	phaseXPface	6	NF105	1933255	1932955	1933255	1932939	l	1932939	1931169	1932939	1931155	1770
GofDak_1024-768_new	20	1	22	<?xml version="1.0"?>\n<Clock xmlns:dt="urn:schemas-microsoft-com:datatypes"><Description dt:dt="string">E-Prime Primary Realtime Clock</Description><StartTime><Timestamp dt:dt="int">0</Timestamp><DateUtc dt:dt="string">2017-07-18T09:23:23Z</DateUtc></StartTime><FrequencyChanges><FrequencyChange><Frequency dt:dt="r8">3328124</Frequency><Timestamp dt:dt="r8">39296152649</Timestamp><Current dt:dt="…	75.025	2273837	2270337	2273837	2270323	1	left	642132029	07-18-2017	11:23:23	09:23:23	female	68971	52946	-1	52938	69483	68981	-1	68971	378883	376053	-1	376040	22				1	10	20	phaseUPFAce	phaseXPface	7	NF109	1936400	1936100	1936400	1936090	l	1936090	1934301	1936090	1934291	1789
GofDak_1024-768_new	20	1	22	<?xml version="1.0"?>\n<Clock xmlns:dt="urn:schemas-microsoft-com:datatypes"><Description dt:dt="string">E-Prime Primary Realtime Clock</Description><StartTime><Timestamp dt:dt="int">0</Timestamp><DateUtc dt:dt="string">2017-07-18T09:23:23Z</DateUtc></StartTime><FrequencyChanges><FrequencyChange><Frequency dt:dt="r8">3328124</Frequency><Timestamp dt:dt="r8">39296152649</Timestamp><Current dt:dt="…	75.025	2273837	2270337	2273837	2270323	1	left	642132029	07-18-2017	11:23:23	09:23:23	female	68971	52946	-1	52938	69483	68981	-1	68971	378883	376053	-1	376040	22				1	10	20	phaseUPFAce	phaseXPface	8	NF01	1939613	1939313	1939613	1939307	d	1939307	1937540	1939307	1937531	1767
GofDak_1024-768_new	20	1	22	<?xml version="1.0"?>\n<Clock xmlns:dt="urn:schemas-microsoft-com:datatypes"><Description dt:dt="string">E-Prime Primary Realtime Clock</Description><StartTime><Timestamp dt:dt="int">0</Timestamp><DateUtc dt:dt="string">2017-07-18T09:23:23Z</DateUtc></StartTime><FrequencyChanges><FrequencyChange><Frequency dt:dt="r8">3328124</Frequency><Timestamp dt:dt="r8">39296152649</Timestamp><Current dt:dt="…	75.025	2273837	2270337	2273837	2270323	1	left	642132029	07-18-2017	11:23:23	09:23:23	female	68971	52946	-1	52938	69483	68981	-1	68971	378883	376053	-1	376040	22				1	10	20	phaseUPFAce	phaseXPface	9	NF01	1942558	1942258	1942558	1942253	l	1942253	1940672	1942253	1940659	1581
GofDak_1024-768_new	20	1	22	<?xml version="1.0"?>\n<Clock xmlns:dt="urn:schemas-microsoft-com:datatypes"><Description dt:dt="string">E-Prime Primary Realtime Clock</Description><StartTime><Timestamp dt:dt="int">0</Timestamp><DateUtc dt:dt="string">2017-07-18T09:23:23Z</DateUtc></StartTime><FrequencyChanges><FrequencyChange><Frequency dt:dt="r8">3328124</Frequency><Timestamp dt:dt="r8">39296152649</Timestamp><Current dt:dt="…	75.025	2273837	2270337	2273837	2270323	1	left	642132029	07-18-2017	11:23:23	09:23:23	female	68971	52946	-1	52938	69483	68981	-1	68971	378883	376053	-1	376040	22				1	10	20	phaseUPFAce	phaseXPface	10	NM04	1945717	1945417	1945717	1945409	l	1945409	1943645	1945409	1943635	1764
GofDak_1024-768_new	20	1	22	<?xml version="1.0"?>\n<Clock xmlns:dt="urn:schemas-microsoft-com:datatypes"><Description dt:dt="string">E-Prime Primary Realtime Clock</Description><StartTime><Timestamp dt:dt="int">0</Timestamp><DateUtc dt:dt="string">2017-07-18T09:23:23Z</DateUtc></StartTime><FrequencyChanges><FrequencyChange><Frequency dt:dt="r8">3328124</Frequency><Timestamp dt:dt="r8">39296152649</Timestamp><Current dt:dt="…	75.025	2273837	2270337	2273837	2270323	1	left	642132029	07-18-2017	11:23:23	09:23:23	female	68971	52946	-1	52938	69483	68981	-1	68971	378883	376053	-1	376040	22				1	10	20	phaseUPFAce	phaseXPface	11	NF11	1948783	1948483	1948783	1948472	l	1948472	1946763	1948472	1946755	1709
GofDak_1024-768_new	20	1	22	<?xml version="1.0"?>\n<Clock xmlns:dt="urn:schemas-microsoft-com:datatypes"><Description dt:dt="string">E-Prime Primary Realtime Clock</Description><StartTime><Timestamp dt:dt="int">0</Timestamp><DateUtc dt:dt="string">2017-07-18T09:23:23Z</DateUtc></StartTime><FrequencyChanges><FrequencyChange><Frequency dt:dt="r8">3328124</Frequency><Timestamp dt:dt="r8">39296152649</Timestamp><Current dt:dt="…	75.025	2273837	2270337	2273837	2270323	1	left	642132029	07-18-2017	11:23:23	09:23:23	female	68971	52946	-1	52938	69483	68981	-1	68971	378883	376053	-1	376040	22				1	10	20	phaseUPFAce	phaseXPface	12	NF11	1951902	1951602	1951902	1951596	d	1951596	1949776	1951596	1949763	1820
GofDak_1024-768_new	20	1	22	<?xml version="1.0"?>\n<Clock xmlns:dt="urn:schemas-microsoft-com:datatypes"><Description dt:dt="string">E-Prime Primary Realtime Clock</Description><StartTime><Timestamp dt:dt="int">0</Timestamp><DateUtc dt:dt="string">2017-07-18T09:23:23Z</DateUtc></StartTime><FrequencyChanges><FrequencyChange><Frequency dt:dt="r8">3328124</Frequency><Timestamp dt:dt="r8">39296152649</Timestamp><Current dt:dt="…	75.025	2273837	2270337	2273837	2270323	1	left	642132029	07-18-2017	11:23:23	09:23:23	female	68971	52946	-1	52938	69483	68981	-1	68971	378883	376053	-1	376040	22				1	10	20	phaseUPFAce	phaseXPface	13	NF106	1955447	1955147	1955447	1955142	l	1955142	1953348	1955142	1953339	1794
GofDak_1024-768_new	20	1	22	<?xml version="1.0"?>\n<Clock xmlns:dt="urn:schemas-microsoft-com:datatypes"><Description dt:dt="string">E-Prime Primary Realtime Clock</Description><StartTime><Timestamp dt:dt="int">0</Timestamp><DateUtc dt:dt="string">2017-07-18T09:23:23Z</DateUtc></StartTime><FrequencyChanges><FrequencyChange><Frequency dt:dt="r8">3328124</Frequency><Timestamp dt:dt="r8">39296152649</Timestamp><Current dt:dt="…	75.025	2273837	2270337	2273837	2270323	1	left	642132029	07-18-2017	11:23:23	09:23:23	female	68971	52946	-1	52938	69483	68981	-1	68971	378883	376053	-1	376040	22				1	10	20	phaseUPFAce	phaseXPface	14	NF01	1958633	1958333	1958633	1958325	l	1958325	1956507	1958325	1956491	1818
GofDak_1024-768_new	20	1	22	<?xml version="1.0"?>\n<Clock xmlns:dt="urn:schemas-microsoft-com:datatypes"><Description dt:dt="string">E-Prime Primary Realtime Clock</Description><StartTime><Timestamp dt:dt="int">0</Timestamp><DateUtc dt:dt="string">2017-07-18T09:23:23Z</DateUtc></StartTime><FrequencyChanges><FrequencyChange><Frequency dt:dt="r8">3328124</Frequency><Timestamp dt:dt="r8">39296152649</Timestamp><Current dt:dt="…	75.025	2273837	2270337	2273837	2270323	1	left	642132029	07-18-2017	11:23:23	09:23:23	female	68971	52946	-1	52938	69483	68981	-1	68971	378883	376053	-1	376040	22				1	10	20	phaseUPFAce	phaseXPface	15	NF11	1961805	1961505	1961805	1961502	d	1961502	1959826	1961502	1959811	1676
GofDak_1024-768_new	20	1	22	<?xml version="1.0"?>\n<Clock xmlns:dt="urn:schemas-microsoft-com:datatypes"><Description dt:dt="string">E-Prime Primary Realtime Clock</Description><StartTime><Timestamp dt:dt="int">0</Timestamp><DateUtc dt:dt="string">2017-07-18T09:23:23Z</DateUtc></StartTime><FrequencyChanges><FrequencyChange><Frequency dt:dt="r8">3328124</Frequency><Timestamp dt:dt="r8">39296152649</Timestamp><Current dt:dt="…	75.025	2273837	2270337	2273837	2270323	1	left	642132029	07-18-2017	11:23:23	09:23:23	female	68971	52946	-1	52938	69483	68981	-1	68971	378883	376053	-1	376040	22				1	10	20	phaseUPFAce	phaseXPface	16	NM21	1965138	1964838	1965138	1964828	l	1964828	1963065	1964828	1963051	1763
GofDak_1024-768_new	20	1	22	<?xml version="1.0"?>\n<Clock xmlns:dt="urn:schemas-microsoft-com:datatypes"><Description dt:dt="string">E-Prime Primary Realtime Clock</Description><StartTime><Timestamp dt:dt="int">0</Timestamp><DateUtc dt:dt="string">2017-07-18T09:23:23Z</DateUtc></StartTime><FrequencyChanges><FrequencyChange><Frequency dt:dt="r8">3328124</Frequency><Timestamp dt:dt="r8">39296152649</Timestamp><Current dt:dt="…	75.025	2273837	2270337	2273837	2270323	1	left	642132029	07-18-2017	11:23:23	09:23:23	female	68971	52946	-1	52938	69483	68981	-1	68971	378883	376053	-1	376040	22				1	10	20	phaseUPFAce	phaseXPface	17	NF27	1968456	1968156	1968456	1968144	d	1968144	1966330	1968144	1966323	1814
GofDak_1024-768_new	20	1	22	<?xml version="1.0"?>\n<Clock xmlns:dt="urn:schemas-microsoft-com:datatypes"><Description dt:dt="string">E-Prime Primary Realtime Clock</Description><StartTime><Timestamp dt:dt="int">0</Timestamp><DateUtc dt:dt="string">2017-07-18T09:23:23Z</DateUtc></StartTime><FrequencyChanges><FrequencyChange><Frequency dt:dt="r8">3328124</Frequency><Timestamp dt:dt="r8">39296152649</Timestamp><Current dt:dt="…	75.025	2273837	2270337	2273837	2270323	1	left	642132029	07-18-2017	11:23:23	09:23:23	female	68971	52946	-1	52938	69483	68981	-1	68971	378883	376053	-1	376040	22				1	10	20	phaseUPFAce	phaseXPface	18	NM101	1971589	1971289	1971589	1971276	l	1971276	1969676	1971276	1969659	1600
GofDak_1024-768_new	20	1	22	<?xml version="1.0"?>\n<Clock xmlns:dt="urn:schemas-microsoft-com:datatypes"><Description dt:dt="string">E-Prime Primary Realtime Clock</Description><StartTime><Timestamp dt:dt="int">0</Timestamp><DateUtc dt:dt="string">2017-07-18T09:23:23Z</DateUtc></StartTime><FrequencyChanges><FrequencyChange><Frequency dt:dt="r8">3328124</Frequency><Timestamp dt:dt="r8">39296152649</Timestamp><Current dt:dt="…	75.025	2273837	2270337	2273837	2270323	1	left	642132029	07-18-2017	11:23:23	09:23:23	female	68971	52946	-1	52938	69483	68981	-1	68971	378883	376053	-1	376040	22				1	10	20	phaseUPFAce	phaseXPface	19	NM04	1975121	1974821	1975121	1974812	l	1974812	1972848	1974812	1972843	1964
GofDak_1024-768_new	20	1	22	<?xml version="1.0"?>\n<Clock xmlns:dt="urn:schemas-microsoft-com:datatypes"><Description dt:dt="string">E-Prime Primary Realtime Clock</Description><StartTime><Timestamp dt:dt="int">0</Timestamp><DateUtc dt:dt="string">2017-07-18T09:23:23Z</DateUtc></StartTime><FrequencyChanges><FrequencyChange><Frequency dt:dt="r8">3328124</Frequency><Timestamp dt:dt="r8">39296152649</Timestamp><Current dt:dt="…	75.025	2273837	2270337	2273837	2270323	1	left	642132029	07-18-2017	11:23:23	09:23:23	female	68971	52946	-1	52938	69483	68981	-1	68971	378883	376053	-1	376040	22				1	10	20	phaseUPFAce	phaseXPface	20	NF09	1978320	1978020	1978320	1978006	l	1978006	1976154	1978006	1976139	1852
GofDak_1024-768_new	20	1	22	<?xml version="1.0"?>\n<Clock xmlns:dt="urn:schemas-microsoft-com:datatypes"><Description dt:dt="string">E-Prime Primary Realtime Clock</Description><StartTime><Timestamp dt:dt="int">0</Timestamp><DateUtc dt:dt="string">2017-07-18T09:23:23Z</DateUtc></StartTime><FrequencyChanges><FrequencyChange><Frequency dt:dt="r8">3328124</Frequency><Timestamp dt:dt="r8">39296152649</Timestamp><Current dt:dt="…	75.025	2273837	2270337	2273837	2270323	1	left	642132029	07-18-2017	11:23:23	09:23:23	female	68971	52946	-1	52938	69483	68981	-1	68971	378883	376053	-1	376040	23				1	11	21	phaseUPFAce	phaseXPface	1	NF27	1981625	1981325	1981625	1981322	l	1981322	1979539	1981322	1979523	1783
GofDak_1024-768_new	20	1	22	<?xml version="1.0"?>\n<Clock xmlns:dt="urn:schemas-microsoft-com:datatypes"><Description dt:dt="string">E-Prime Primary Realtime Clock</Description><StartTime><Timestamp dt:dt="int">0</Timestamp><DateUtc dt:dt="string">2017-07-18T09:23:23Z</DateUtc></StartTime><FrequencyChanges><FrequencyChange><Frequency dt:dt="r8">3328124</Frequency><Timestamp dt:dt="r8">39296152649</Timestamp><Current dt:dt="…	75.025	2273837	2270337	2273837	2270323	1	left	642132029	07-18-2017	11:23:23	09:23:23	female	68971	52946	-1	52938	69483	68981	-1	68971	378883	376053	-1	376040	23				1	11	21	phaseUPFAce	phaseXPface	2	NF109	1984958	1984658	1984958	1984649	d	1984649	1982672	1984649	1982659	1977
GofDak_1024-768_new	20	1	22	<?xml version="1.0"?>\n<Clock xmlns:dt="urn:schemas-microsoft-com:datatypes"><Description dt:dt="string">E-Prime Primary Realtime Clock</Description><StartTime><Timestamp dt:dt="int">0</Timestamp><DateUtc dt:dt="string">2017-07-18T09:23:23Z</DateUtc></StartTime><FrequencyChanges><FrequencyChange><Frequency dt:dt="r8">3328124</Frequency><Timestamp dt:dt="r8">39296152649</Timestamp><Current dt:dt="…	75.025	2273837	2270337	2273837	2270323	1	left	642132029	07-18-2017	11:23:23	09:23:23	female	68971	52946	-1	52938	69483	68981	-1	68971	378883	376053	-1	376040	23				1	11	21	phaseUPFAce	phaseXPface	3	NM10	1988103	1987803	1988103	1987796	l	1987796	1986111	1987796	1986099	1685
GofDak_1024-768_new	20	1	22	<?xml version="1.0"?>\n<Clock xmlns:dt="urn:schemas-microsoft-com:datatypes"><Description dt:dt="string">E-Prime Primary Realtime Clock</Description><StartTime><Timestamp dt:dt="int">0</Timestamp><DateUtc dt:dt="string">2017-07-18T09:23:23Z</DateUtc></StartTime><FrequencyChanges><FrequencyChange><Frequency dt:dt="r8">3328124</Frequency><Timestamp dt:dt="r8">39296152649</Timestamp><Current dt:dt="…	75.025	2273837	2270337	2273837	2270323	1	left	642132029	07-18-2017	11:23:23	09:23:23	female	68971	52946	-1	52938	69483	68981	-1	68971	378883	376053	-1	376040	23				1	11	21	phaseUPFAce	phaseXPface	4	NF09	1991649	1991349	1991649	1991335	l	1991335	1989776	1991335	1989763	1559
GofDak_1024-768_new	20	1	22	<?xml version="1.0"?>\n<Clock xmlns:dt="urn:schemas-microsoft-com:datatypes"><Description dt:dt="string">E-Prime Primary Realtime Clock</Description><StartTime><Timestamp dt:dt="int">0</Timestamp><DateUtc dt:dt="string">2017-07-18T09:23:23Z</DateUtc></StartTime><FrequencyChanges><FrequencyChange><Frequency dt:dt="r8">3328124</Frequency><Timestamp dt:dt="r8">39296152649</Timestamp><Current dt:dt="…	75.025	2273837	2270337	2273837	2270323	1	left	642132029	07-18-2017	11:23:23	09:23:23	female	68971	52946	-1	52938	69483	68981	-1	68971	378883	376053	-1	376040	23				1	11	21	phaseUPFAce	phaseXPface	5	NM02	1994808	1994508	1994808	1994499	l	1994499	1992722	1994499	1992707	1777
GofDak_1024-768_new	20	1	22	<?xml version="1.0"?>\n<Clock xmlns:dt="urn:schemas-microsoft-com:datatypes"><Description dt:dt="string">E-Prime Primary Realtime Clock</Description><StartTime><Timestamp dt:dt="int">0</Timestamp><DateUtc dt:dt="string">2017-07-18T09:23:23Z</DateUtc></StartTime><FrequencyChanges><FrequencyChange><Frequency dt:dt="r8">3328124</Frequency><Timestamp dt:dt="r8">39296152649</Timestamp><Current dt:dt="…	75.025	2273837	2270337	2273837	2270323	1	left	642132029	07-18-2017	11:23:23	09:23:23	female	68971	52946	-1	52938	69483	68981	-1	68971	378883	376053	-1	376040	23				1	11	21	phaseUPFAce	phaseXPface	6	NF09	1998353	1998053	1998353	1998047	l	1998047	1996081	1998047	1996067	1966
GofDak_1024-768_new	20	1	22	<?xml version="1.0"?>\n<Clock xmlns:dt="urn:schemas-microsoft-com:datatypes"><Description dt:dt="string">E-Prime Primary Realtime Clock</Description><StartTime><Timestamp dt:dt="int">0</Timestamp><DateUtc dt:dt="string">2017-07-18T09:23:23Z</DateUtc></StartTime><FrequencyChanges><FrequencyChange><Frequency dt:dt="r8">3328124</Frequency><Timestamp dt:dt="r8">39296152649</Timestamp><Current dt:dt="…	75.025	2273837	2270337	2273837	2270323	1	left	642132029	07-18-2017	11:23:23	09:23:23	female	68971	52946	-1	52938	69483	68981	-1	68971	378883	376053	-1	376040	23				1	11	21	phaseUPFAce	phaseXPface	7	NF06	2001805	2001505	2001805	2001495	l	2001495	1999533	2001495	1999523	1962
GofDak_1024-768_new	20	1	22	<?xml version="1.0"?>\n<Clock xmlns:dt="urn:schemas-microsoft-com:datatypes"><Description dt:dt="string">E-Prime Primary Realtime Clock</Description><StartTime><Timestamp dt:dt="int">0</Timestamp><DateUtc dt:dt="string">2017-07-18T09:23:23Z</DateUtc></StartTime><FrequencyChanges><FrequencyChange><Frequency dt:dt="r8">3328124</Frequency><Timestamp dt:dt="r8">39296152649</Timestamp><Current dt:dt="…	75.025	2273837	2270337	2273837	2270323	1	left	642132029	07-18-2017	11:23:23	09:23:23	female	68971	52946	-1	52938	69483	68981	-1	68971	378883	376053	-1	376040	23				1	11	21	phaseUPFAce	phaseXPface	8	NM13	2005324	2005024	2005324	2005013	l	2005013	2003092	2005013	2003083	1921
GofDak_1024-768_new	20	1	22	<?xml version="1.0"?>\n<Clock xmlns:dt="urn:schemas-microsoft-com:datatypes"><Description dt:dt="string">E-Prime Primary Realtime Clock</Description><StartTime><Timestamp dt:dt="int">0</Timestamp><DateUtc dt:dt="string">2017-07-18T09:23:23Z</DateUtc></StartTime><FrequencyChanges><FrequencyChange><Frequency dt:dt="r8">3328124</Frequency><Timestamp dt:dt="r8">39296152649</Timestamp><Current dt:dt="…	75.025	2273837	2270337	2273837	2270323	1	left	642132029	07-18-2017	11:23:23	09:23:23	female	68971	52946	-1	52938	69483	68981	-1	68971	378883	376053	-1	376040	23				1	11	21	phaseUPFAce	phaseXPface	9	NF11	2008630	2008330	2008630	2008320	l	2008320	2006411	2008320	2006403	1909
GofDak_1024-768_new	20	1	22	<?xml version="1.0"?>\n<Clock xmlns:dt="urn:schemas-microsoft-com:datatypes"><Description dt:dt="string">E-Prime Primary Realtime Clock</Description><StartTime><Timestamp dt:dt="int">0</Timestamp><DateUtc dt:dt="string">2017-07-18T09:23:23Z</DateUtc></StartTime><FrequencyChanges><FrequencyChange><Frequency dt:dt="r8">3328124</Frequency><Timestamp dt:dt="r8">39296152649</Timestamp><Current dt:dt="…	75.025	2273837	2270337	2273837	2270323	1	left	642132029	07-18-2017	11:23:23	09:23:23	female	68971	52946	-1	52938	69483	68981	-1	68971	378883	376053	-1	376040	23				1	11	21	phaseUPFAce	phaseXPface	10	NM09	2011669	2011369	2011669	2011366	d	2011366	2009756	2011366	2009747	1610
GofDak_1024-768_new	20	1	22	<?xml version="1.0"?>\n<Clock xmlns:dt="urn:schemas-microsoft-com:datatypes"><Description dt:dt="string">E-Prime Primary Realtime Clock</Description><StartTime><Timestamp dt:dt="int">0</Timestamp><DateUtc dt:dt="string">2017-07-18T09:23:23Z</DateUtc></StartTime><FrequencyChanges><FrequencyChange><Frequency dt:dt="r8">3328124</Frequency><Timestamp dt:dt="r8">39296152649</Timestamp><Current dt:dt="…	75.025	2273837	2270337	2273837	2270323	1	left	642132029	07-18-2017	11:23:23	09:23:23	female	68971	52946	-1	52938	69483	68981	-1	68971	378883	376053	-1	376040	23				1	11	21	phaseUPFAce	phaseXPface	11	NM10	2015174	2014874	2015174	2014866	l	2014866	2012928	2014866	2012923	1938
GofDak_1024-768_new	20	1	22	<?xml version="1.0"?>\n<Clock xmlns:dt="urn:schemas-microsoft-com:datatypes"><Description dt:dt="string">E-Prime Primary Realtime Clock</Description><StartTime><Timestamp dt:dt="int">0</Timestamp><DateUtc dt:dt="string">2017-07-18T09:23:23Z</DateUtc></StartTime><FrequencyChanges><FrequencyChange><Frequency dt:dt="r8">3328124</Frequency><Timestamp dt:dt="r8">39296152649</Timestamp><Current dt:dt="…	75.025	2273837	2270337	2273837	2270323	1	left	642132029	07-18-2017	11:23:23	09:23:23	female	68971	52946	-1	52938	69483	68981	-1	68971	378883	376053	-1	376040	23				1	11	21	phaseUPFAce	phaseXPface	12	NF01	2018240	2017940	2018240	2017936	l	2017936	2016394	2017936	2016379	1542
GofDak_1024-768_new	20	1	22	<?xml version="1.0"?>\n<Clock xmlns:dt="urn:schemas-microsoft-com:datatypes"><Description dt:dt="string">E-Prime Primary Realtime Clock</Description><StartTime><Timestamp dt:dt="int">0</Timestamp><DateUtc dt:dt="string">2017-07-18T09:23:23Z</DateUtc></StartTime><FrequencyChanges><FrequencyChange><Frequency dt:dt="r8">3328124</Frequency><Timestamp dt:dt="r8">39296152649</Timestamp><Current dt:dt="…	75.025	2273837	2270337	2273837	2270323	1	left	642132029	07-18-2017	11:23:23	09:23:23	female	68971	52946	-1	52938	69483	68981	-1	68971	378883	376053	-1	376040	23				1	11	21	phaseUPFAce	phaseXPface	13	NF27	2021439	2021139	2021439	2021134	l	2021134	2019620	2021134	2019611	1514
GofDak_1024-768_new	20	1	22	<?xml version="1.0"?>\n<Clock xmlns:dt="urn:schemas-microsoft-com:datatypes"><Description dt:dt="string">E-Prime Primary Realtime Clock</Description><StartTime><Timestamp dt:dt="int">0</Timestamp><DateUtc dt:dt="string">2017-07-18T09:23:23Z</DateUtc></StartTime><FrequencyChanges><FrequencyChange><Frequency dt:dt="r8">3328124</Frequency><Timestamp dt:dt="r8">39296152649</Timestamp><Current dt:dt="…	75.025	2273837	2270337	2273837	2270323	1	left	642132029	07-18-2017	11:23:23	09:23:23	female	68971	52946	-1	52938	69483	68981	-1	68971	378883	376053	-1	376040	23				1	11	21	phaseUPFAce	phaseXPface	14	NM08	2024785	2024485	2024785	2024478	l	2024478	2022592	2024478	2022587	1886
GofDak_1024-768_new	20	1	22	<?xml version="1.0"?>\n<Clock xmlns:dt="urn:schemas-microsoft-com:datatypes"><Description dt:dt="string">E-Prime Primary Realtime Clock</Description><StartTime><Timestamp dt:dt="int">0</Timestamp><DateUtc dt:dt="string">2017-07-18T09:23:23Z</DateUtc></StartTime><FrequencyChanges><FrequencyChange><Frequency dt:dt="r8">3328124</Frequency><Timestamp dt:dt="r8">39296152649</Timestamp><Current dt:dt="…	75.025	2273837	2270337	2273837	2270323	1	left	642132029	07-18-2017	11:23:23	09:23:23	female	68971	52946	-1	52938	69483	68981	-1	68971	378883	376053	-1	376040	23				1	11	21	phaseUPFAce	phaseXPface	15	NM03	2027797	2027497	2027797	2027483	l	2027483	2025871	2027483	2025859	1612
GofDak_1024-768_new	20	1	22	<?xml version="1.0"?>\n<Clock xmlns:dt="urn:schemas-microsoft-com:datatypes"><Description dt:dt="string">E-Prime Primary Realtime Clock</Description><StartTime><Timestamp dt:dt="int">0</Timestamp><DateUtc dt:dt="string">2017-07-18T09:23:23Z</DateUtc></StartTime><FrequencyChanges><FrequencyChange><Frequency dt:dt="r8">3328124</Frequency><Timestamp dt:dt="r8">39296152649</Timestamp><Current dt:dt="…	75.025	2273837	2270337	2273837	2270323	1	left	642132029	07-18-2017	11:23:23	09:23:23	female	68971	52946	-1	52938	69483	68981	-1	68971	378883	376053	-1	376040	23				1	11	21	phaseUPFAce	phaseXPface	16	NM21	2031729	2031429	2031729	2031424	d	2031424	2029483	2031424	2029475	1941
GofDak_1024-768_new	20	1	22	<?xml version="1.0"?>\n<Clock xmlns:dt="urn:schemas-microsoft-com:datatypes"><Description dt:dt="string">E-Prime Primary Realtime Clock</Description><StartTime><Timestamp dt:dt="int">0</Timestamp><DateUtc dt:dt="string">2017-07-18T09:23:23Z</DateUtc></StartTime><FrequencyChanges><FrequencyChange><Frequency dt:dt="r8">3328124</Frequency><Timestamp dt:dt="r8">39296152649</Timestamp><Current dt:dt="…	75.025	2273837	2270337	2273837	2270323	1	left	642132029	07-18-2017	11:23:23	09:23:23	female	68971	52946	-1	52938	69483	68981	-1	68971	378883	376053	-1	376040	23				1	11	21	phaseUPFAce	phaseXPface	17	NM101	2035394	2035094	2035394	2035089	d	2035089	2033148	2035089	2033139	1941
GofDak_1024-768_new	20	1	22	<?xml version="1.0"?>\n<Clock xmlns:dt="urn:schemas-microsoft-com:datatypes"><Description dt:dt="string">E-Prime Primary Realtime Clock</Description><StartTime><Timestamp dt:dt="int">0</Timestamp><DateUtc dt:dt="string">2017-07-18T09:23:23Z</DateUtc></StartTime><FrequencyChanges><FrequencyChange><Frequency dt:dt="r8">3328124</Frequency><Timestamp dt:dt="r8">39296152649</Timestamp><Current dt:dt="…	75.025	2273837	2270337	2273837	2270323	1	left	642132029	07-18-2017	11:23:23	09:23:23	female	68971	52946	-1	52938	69483	68981	-1	68971	378883	376053	-1	376040	23				1	11	21	phaseUPFAce	phaseXPface	18	NF01	2038473	2038173	2038473	2038165	d	2038165	2036601	2038165	2036595	1564
GofDak_1024-768_new	20	1	22	<?xml version="1.0"?>\n<Clock xmlns:dt="urn:schemas-microsoft-com:datatypes"><Description dt:dt="string">E-Prime Primary Realtime Clock</Description><StartTime><Timestamp dt:dt="int">0</Timestamp><DateUtc dt:dt="string">2017-07-18T09:23:23Z</DateUtc></StartTime><FrequencyChanges><FrequencyChange><Frequency dt:dt="r8">3328124</Frequency><Timestamp dt:dt="r8">39296152649</Timestamp><Current dt:dt="…	75.025	2273837	2270337	2273837	2270323	1	left	642132029	07-18-2017	11:23:23	09:23:23	female	68971	52946	-1	52938	69483	68981	-1	68971	378883	376053	-1	376040	23				1	11	21	phaseUPFAce	phaseXPface	19	NF105	2041926	2041626	2041926	2041613	d	2041613	2039626	2041613	2039619	1987
GofDak_1024-768_new	20	1	22	<?xml version="1.0"?>\n<Clock xmlns:dt="urn:schemas-microsoft-com:datatypes"><Description dt:dt="string">E-Prime Primary Realtime Clock</Description><StartTime><Timestamp dt:dt="int">0</Timestamp><DateUtc dt:dt="string">2017-07-18T09:23:23Z</DateUtc></StartTime><FrequencyChanges><FrequencyChange><Frequency dt:dt="r8">3328124</Frequency><Timestamp dt:dt="r8">39296152649</Timestamp><Current dt:dt="…	75.025	2273837	2270337	2273837	2270323	1	left	642132029	07-18-2017	11:23:23	09:23:23	female	68971	52946	-1	52938	69483	68981	-1	68971	378883	376053	-1	376040	23				1	11	21	phaseUPFAce	phaseXPface	20	NM03	2045658	2045358	2045658	2045351	d	2045351	2043692	2045351	2043675	1659
GofDak_1024-768_new	20	1	22	<?xml version="1.0"?>\n<Clock xmlns:dt="urn:schemas-microsoft-com:datatypes"><Description dt:dt="string">E-Prime Primary Realtime Clock</Description><StartTime><Timestamp dt:dt="int">0</Timestamp><DateUtc dt:dt="string">2017-07-18T09:23:23Z</DateUtc></StartTime><FrequencyChanges><FrequencyChange><Frequency dt:dt="r8">3328124</Frequency><Timestamp dt:dt="r8">39296152649</Timestamp><Current dt:dt="…	75.025	2273837	2270337	2273837	2270323	1	left	642132029	07-18-2017	11:23:23	09:23:23	female	68971	52946	-1	52938	69483	68981	-1	68971	378883	376053	-1	376040	24				2	11	22	phaseINVFAce	phaseXPface	1	NM21	2071742	2071442	2071742	2071437	d	2071437	2069923	2071437	2069910	1514
GofDak_1024-768_new	20	1	22	<?xml version="1.0"?>\n<Clock xmlns:dt="urn:schemas-microsoft-com:datatypes"><Description dt:dt="string">E-Prime Primary Realtime Clock</Description><StartTime><Timestamp dt:dt="int">0</Timestamp><DateUtc dt:dt="string">2017-07-18T09:23:23Z</DateUtc></StartTime><FrequencyChanges><FrequencyChange><Frequency dt:dt="r8">3328124</Frequency><Timestamp dt:dt="r8">39296152649</Timestamp><Current dt:dt="…	75.025	2273837	2270337	2273837	2270323	1	left	642132029	07-18-2017	11:23:23	09:23:23	female	68971	52946	-1	52938	69483	68981	-1	68971	378883	376053	-1	376040	24				2	11	22	phaseINVFAce	phaseXPface	2	NF04	2074861	2074561	2074861	2074546	d	2074546	2072789	2074546	2072771	1757
GofDak_1024-768_new	20	1	22	<?xml version="1.0"?>\n<Clock xmlns:dt="urn:schemas-microsoft-com:datatypes"><Description dt:dt="string">E-Prime Primary Realtime Clock</Description><StartTime><Timestamp dt:dt="int">0</Timestamp><DateUtc dt:dt="string">2017-07-18T09:23:23Z</DateUtc></StartTime><FrequencyChanges><FrequencyChange><Frequency dt:dt="r8">3328124</Frequency><Timestamp dt:dt="r8">39296152649</Timestamp><Current dt:dt="…	75.025	2273837	2270337	2273837	2270323	1	left	642132029	07-18-2017	11:23:23	09:23:23	female	68971	52946	-1	52938	69483	68981	-1	68971	378883	376053	-1	376040	24				2	11	22	phaseINVFAce	phaseXPface	3	NM101	2078007	2077707	2078007	2077694	d	2077694	2076161	2077694	2076155	1533
GofDak_1024-768_new	20	1	22	<?xml version="1.0"?>\n<Clock xmlns:dt="urn:schemas-microsoft-com:datatypes"><Description dt:dt="string">E-Prime Primary Realtime Clock</Description><StartTime><Timestamp dt:dt="int">0</Timestamp><DateUtc dt:dt="string">2017-07-18T09:23:23Z</DateUtc></StartTime><FrequencyChanges><FrequencyChange><Frequency dt:dt="r8">3328124</Frequency><Timestamp dt:dt="r8">39296152649</Timestamp><Current dt:dt="…	75.025	2273837	2270337	2273837	2270323	1	left	642132029	07-18-2017	11:23:23	09:23:23	female	68971	52946	-1	52938	69483	68981	-1	68971	378883	376053	-1	376040	24				2	11	22	phaseINVFAce	phaseXPface	4	NM05	2081219	2080919	2081219	2080904	d	2080904	2079053	2080904	2079043	1851
GofDak_1024-768_new	20	1	22	<?xml version="1.0"?>\n<Clock xmlns:dt="urn:schemas-microsoft-com:datatypes"><Description dt:dt="string">E-Prime Primary Realtime Clock</Description><StartTime><Timestamp dt:dt="int">0</Timestamp><DateUtc dt:dt="string">2017-07-18T09:23:23Z</DateUtc></StartTime><FrequencyChanges><FrequencyChange><Frequency dt:dt="r8">3328124</Frequency><Timestamp dt:dt="r8">39296152649</Timestamp><Current dt:dt="…	75.025	2273837	2270337	2273837	2270323	1	left	642132029	07-18-2017	11:23:23	09:23:23	female	68971	52946	-1	52938	69483	68981	-1	68971	378883	376053	-1	376040	24				2	11	22	phaseINVFAce	phaseXPface	5	NM05	2084365	2084065	2084365	2084062	l	2084062	2082545	2084062	2082531	1517
GofDak_1024-768_new	20	1	22	<?xml version="1.0"?>\n<Clock xmlns:dt="urn:schemas-microsoft-com:datatypes"><Description dt:dt="string">E-Prime Primary Realtime Clock</Description><StartTime><Timestamp dt:dt="int">0</Timestamp><DateUtc dt:dt="string">2017-07-18T09:23:23Z</DateUtc></StartTime><FrequencyChanges><FrequencyChange><Frequency dt:dt="r8">3328124</Frequency><Timestamp dt:dt="r8">39296152649</Timestamp><Current dt:dt="…	75.025	2273837	2270337	2273837	2270323	1	left	642132029	07-18-2017	11:23:23	09:23:23	female	68971	52946	-1	52938	69483	68981	-1	68971	378883	376053	-1	376040	24				2	11	22	phaseINVFAce	phaseXPface	6	NF09	2087351	2087051	2087351	2087041	d	2087041	2085411	2087041	2085403	1630
GofDak_1024-768_new	20	1	22	<?xml version="1.0"?>\n<Clock xmlns:dt="urn:schemas-microsoft-com:datatypes"><Description dt:dt="string">E-Prime Primary Realtime Clock</Description><StartTime><Timestamp dt:dt="int">0</Timestamp><DateUtc dt:dt="string">2017-07-18T09:23:23Z</DateUtc></StartTime><FrequencyChanges><FrequencyChange><Frequency dt:dt="r8">3328124</Frequency><Timestamp dt:dt="r8">39296152649</Timestamp><Current dt:dt="…	75.025	2273837	2270337	2273837	2270323	1	left	642132029	07-18-2017	11:23:23	09:23:23	female	68971	52946	-1	52938	69483	68981	-1	68971	378883	376053	-1	376040	24				2	11	22	phaseINVFAce	phaseXPface	7	NF04	2091229	2090929	2091229	2090922	d	2090922	2089130	2090922	2089123	1792
GofDak_1024-768_new	20	1	22	<?xml version="1.0"?>\n<Clock xmlns:dt="urn:schemas-microsoft-com:datatypes"><Description dt:dt="string">E-Prime Primary Realtime Clock</Description><StartTime><Timestamp dt:dt="int">0</Timestamp><DateUtc dt:dt="string">2017-07-18T09:23:23Z</DateUtc></StartTime><FrequencyChanges><FrequencyChange><Frequency dt:dt="r8">3328124</Frequency><Timestamp dt:dt="r8">39296152649</Timestamp><Current dt:dt="…	75.025	2273837	2270337	2273837	2270323	1	left	642132029	07-18-2017	11:23:23	09:23:23	female	68971	52946	-1	52938	69483	68981	-1	68971	378883	376053	-1	376040	24				2	11	22	phaseINVFAce	phaseXPface	8	NF02	2094375	2094075	2094375	2094063	l	2094063	2092516	2094063	2092499	1547
GofDak_1024-768_new	20	1	22	<?xml version="1.0"?>\n<Clock xmlns:dt="urn:schemas-microsoft-com:datatypes"><Description dt:dt="string">E-Prime Primary Realtime Clock</Description><StartTime><Timestamp dt:dt="int">0</Timestamp><DateUtc dt:dt="string">2017-07-18T09:23:23Z</DateUtc></StartTime><FrequencyChanges><FrequencyChange><Frequency dt:dt="r8">3328124</Frequency><Timestamp dt:dt="r8">39296152649</Timestamp><Current dt:dt="…	75.025	2273837	2270337	2273837	2270323	1	left	642132029	07-18-2017	11:23:23	09:23:23	female	68971	52946	-1	52938	69483	68981	-1	68971	378883	376053	-1	376040	24				2	11	22	phaseINVFAce	phaseXPface	9	NM101	2097494	2097194	2097494	2097191	l	2097191	2095555	2097191	2095547	1636
GofDak_1024-768_new	20	1	22	<?xml version="1.0"?>\n<Clock xmlns:dt="urn:schemas-microsoft-com:datatypes"><Description dt:dt="string">E-Prime Primary Realtime Clock</Description><StartTime><Timestamp dt:dt="int">0</Timestamp><DateUtc dt:dt="string">2017-07-18T09:23:23Z</DateUtc></StartTime><FrequencyChanges><FrequencyChange><Frequency dt:dt="r8">3328124</Frequency><Timestamp dt:dt="r8">39296152649</Timestamp><Current dt:dt="…	75.025	2273837	2270337	2273837	2270323	1	left	642132029	07-18-2017	11:23:23	09:23:23	female	68971	52946	-1	52938	69483	68981	-1	68971	378883	376053	-1	376040	24				2	11	22	phaseINVFAce	phaseXPface	10	NF09	2100720	2100420	2100720	2100415	d	2100415	2098580	2100415	2098571	1835
GofDak_1024-768_new	20	1	22	<?xml version="1.0"?>\n<Clock xmlns:dt="urn:schemas-microsoft-com:datatypes"><Description dt:dt="string">E-Prime Primary Realtime Clock</Description><StartTime><Timestamp dt:dt="int">0</Timestamp><DateUtc dt:dt="string">2017-07-18T09:23:23Z</DateUtc></StartTime><FrequencyChanges><FrequencyChange><Frequency dt:dt="r8">3328124</Frequency><Timestamp dt:dt="r8">39296152649</Timestamp><Current dt:dt="…	75.025	2273837	2270337	2273837	2270323	1	left	642132029	07-18-2017	11:23:23	09:23:23	female	68971	52946	-1	52938	69483	68981	-1	68971	378883	376053	-1	376040	24				2	11	22	phaseINVFAce	phaseXPface	11	NF109	2103959	2103659	2103959	2103649	d	2103649	2101912	2103649	2101899	1737
GofDak_1024-768_new	20	1	22	<?xml version="1.0"?>\n<Clock xmlns:dt="urn:schemas-microsoft-com:datatypes"><Description dt:dt="string">E-Prime Primary Realtime Clock</Description><StartTime><Timestamp dt:dt="int">0</Timestamp><DateUtc dt:dt="string">2017-07-18T09:23:23Z</DateUtc></StartTime><FrequencyChanges><FrequencyChange><Frequency dt:dt="r8">3328124</Frequency><Timestamp dt:dt="r8">39296152649</Timestamp><Current dt:dt="…	75.025	2273837	2270337	2273837	2270323	1	left	642132029	07-18-2017	11:23:23	09:23:23	female	68971	52946	-1	52938	69483	68981	-1	68971	378883	376053	-1	376040	24				2	11	22	phaseINVFAce	phaseXPface	12	NM03	2107437	2107137	2107437	2107130	d	2107130	2105165	2107130	2105147	1965
GofDak_1024-768_new	20	1	22	<?xml version="1.0"?>\n<Clock xmlns:dt="urn:schemas-microsoft-com:datatypes"><Description dt:dt="string">E-Prime Primary Realtime Clock</Description><StartTime><Timestamp dt:dt="int">0</Timestamp><DateUtc dt:dt="string">2017-07-18T09:23:23Z</DateUtc></StartTime><FrequencyChanges><FrequencyChange><Frequency dt:dt="r8">3328124</Frequency><Timestamp dt:dt="r8">39296152649</Timestamp><Current dt:dt="…	75.025	2273837	2270337	2273837	2270323	1	left	642132029	07-18-2017	11:23:23	09:23:23	female	68971	52946	-1	52938	69483	68981	-1	68971	378883	376053	-1	376040	24				2	11	22	phaseINVFAce	phaseXPface	13	NF109	2110770	2110470	2110770	2110466	d	2110466	2108617	2110466	2108603	1849
GofDak_1024-768_new	20	1	22	<?xml version="1.0"?>\n<Clock xmlns:dt="urn:schemas-microsoft-com:datatypes"><Description dt:dt="string">E-Prime Primary Realtime Clock</Description><StartTime><Timestamp dt:dt="int">0</Timestamp><DateUtc dt:dt="string">2017-07-18T09:23:23Z</DateUtc></StartTime><FrequencyChanges><FrequencyChange><Frequency dt:dt="r8">3328124</Frequency><Timestamp dt:dt="r8">39296152649</Timestamp><Current dt:dt="…	75.025	2273837	2270337	2273837	2270323	1	left	642132029	07-18-2017	11:23:23	09:23:23	female	68971	52946	-1	52938	69483	68981	-1	68971	378883	376053	-1	376040	24				2	11	22	phaseINVFAce	phaseXPface	14	NF105	2114142	2113842	2114142	2113833	l	2113833	2112042	2113833	2112035	1791
GofDak_1024-768_new	20	1	22	<?xml version="1.0"?>\n<Clock xmlns:dt="urn:schemas-microsoft-com:datatypes"><Description dt:dt="string">E-Prime Primary Realtime Clock</Description><StartTime><Timestamp dt:dt="int">0</Timestamp><DateUtc dt:dt="string">2017-07-18T09:23:23Z</DateUtc></StartTime><FrequencyChanges><FrequencyChange><Frequency dt:dt="r8">3328124</Frequency><Timestamp dt:dt="r8">39296152649</Timestamp><Current dt:dt="…	75.025	2273837	2270337	2273837	2270323	1	left	642132029	07-18-2017	11:23:23	09:23:23	female	68971	52946	-1	52938	69483	68981	-1	68971	378883	376053	-1	376040	24				2	11	22	phaseINVFAce	phaseXPface	15	NM08	2117567	2117267	2117567	2117256	l	2117256	2115681	2117256	2115667	1575
GofDak_1024-768_new	20	1	22	<?xml version="1.0"?>\n<Clock xmlns:dt="urn:schemas-microsoft-com:datatypes"><Description dt:dt="string">E-Prime Primary Realtime Clock</Description><StartTime><Timestamp dt:dt="int">0</Timestamp><DateUtc dt:dt="string">2017-07-18T09:23:23Z</DateUtc></StartTime><FrequencyChanges><FrequencyChange><Frequency dt:dt="r8">3328124</Frequency><Timestamp dt:dt="r8">39296152649</Timestamp><Current dt:dt="…	75.025	2273837	2270337	2273837	2270323	1	left	642132029	07-18-2017	11:23:23	09:23:23	female	68971	52946	-1	52938	69483	68981	-1	68971	378883	376053	-1	376040	24				2	11	22	phaseINVFAce	phaseXPface	16	NF109	2121446	2121146	2121446	2121142	d	2121142	2119613	2121142	2119603	1529
GofDak_1024-768_new	20	1	22	<?xml version="1.0"?>\n<Clock xmlns:dt="urn:schemas-microsoft-com:datatypes"><Description dt:dt="string">E-Prime Primary Realtime Clock</Description><StartTime><Timestamp dt:dt="int">0</Timestamp><DateUtc dt:dt="string">2017-07-18T09:23:23Z</DateUtc></StartTime><FrequencyChanges><FrequencyChange><Frequency dt:dt="r8">3328124</Frequency><Timestamp dt:dt="r8">39296152649</Timestamp><Current dt:dt="…	75.025	2273837	2270337	2273837	2270323	1	left	642132029	07-18-2017	11:23:23	09:23:23	female	68971	52946	-1	52938	69483	68981	-1	68971	378883	376053	-1	376040	24				2	11	22	phaseINVFAce	phaseXPface	17	NM13	2124632	2124332	2124632	2124321	d	2124321	2122546	2124321	2122531	1775
GofDak_1024-768_new	20	1	22	<?xml version="1.0"?>\n<Clock xmlns:dt="urn:schemas-microsoft-com:datatypes"><Description dt:dt="string">E-Prime Primary Realtime Clock</Description><StartTime><Timestamp dt:dt="int">0</Timestamp><DateUtc dt:dt="string">2017-07-18T09:23:23Z</DateUtc></StartTime><FrequencyChanges><FrequencyChange><Frequency dt:dt="r8">3328124</Frequency><Timestamp dt:dt="r8">39296152649</Timestamp><Current dt:dt="…	75.025	2273837	2270337	2273837	2270323	1	left	642132029	07-18-2017	11:23:23	09:23:23	female	68971	52946	-1	52938	69483	68981	-1	68971	378883	376053	-1	376040	24				2	11	22	phaseINVFAce	phaseXPface	18	NF04	2127831	2127531	2127831	2127528	d	2127528	2125851	2127528	2125835	1677
GofDak_1024-768_new	20	1	22	<?xml version="1.0"?>\n<Clock xmlns:dt="urn:schemas-microsoft-com:datatypes"><Description dt:dt="string">E-Prime Primary Realtime Clock</Description><StartTime><Timestamp dt:dt="int">0</Timestamp><DateUtc dt:dt="string">2017-07-18T09:23:23Z</DateUtc></StartTime><FrequencyChanges><FrequencyChange><Frequency dt:dt="r8">3328124</Frequency><Timestamp dt:dt="r8">39296152649</Timestamp><Current dt:dt="…	75.025	2273837	2270337	2273837	2270323	1	left	642132029	07-18-2017	11:23:23	09:23:23	female	68971	52946	-1	52938	69483	68981	-1	68971	378883	376053	-1	376040	24				2	11	22	phaseINVFAce	phaseXPface	19	NM05	2131416	2131116	2131416	2131104	l	2131104	2129277	2131104	2129259	1827
GofDak_1024-768_new	20	1	22	<?xml version="1.0"?>\n<Clock xmlns:dt="urn:schemas-microsoft-com:datatypes"><Description dt:dt="string">E-Prime Primary Realtime Clock</Description><StartTime><Timestamp dt:dt="int">0</Timestamp><DateUtc dt:dt="string">2017-07-18T09:23:23Z</DateUtc></StartTime><FrequencyChanges><FrequencyChange><Frequency dt:dt="r8">3328124</Frequency><Timestamp dt:dt="r8">39296152649</Timestamp><Current dt:dt="…	75.025	2273837	2270337	2273837	2270323	1	left	642132029	07-18-2017	11:23:23	09:23:23	female	68971	52946	-1	52938	69483	68981	-1	68971	378883	376053	-1	376040	24				2	11	22	phaseINVFAce	phaseXPface	20	NF02	2134628	2134328	2134628	2134321	d	2134321	2132622	2134321	2132611	1699
GofDak_1024-768_new	20	1	22	<?xml version="1.0"?>\n<Clock xmlns:dt="urn:schemas-microsoft-com:datatypes"><Description dt:dt="string">E-Prime Primary Realtime Clock</Description><StartTime><Timestamp dt:dt="int">0</Timestamp><DateUtc dt:dt="string">2017-07-18T09:23:23Z</DateUtc></StartTime><FrequencyChanges><FrequencyChange><Frequency dt:dt="r8">3328124</Frequency><Timestamp dt:dt="r8">39296152649</Timestamp><Current dt:dt="…	75.025	2273837	2270337	2273837	2270323	1	left	642132029	07-18-2017	11:23:23	09:23:23	female	68971	52946	-1	52938	69483	68981	-1	68971	378883	376053	-1	376040	25				1	12	23	phaseUPFAce	phaseXPface	1	NF109	2137721	2137421	2137721	2137412	d	2137412	2135888	2137412	2135875	1524
GofDak_1024-768_new	20	1	22	<?xml version="1.0"?>\n<Clock xmlns:dt="urn:schemas-microsoft-com:datatypes"><Description dt:dt="string">E-Prime Primary Realtime Clock</Description><StartTime><Timestamp dt:dt="int">0</Timestamp><DateUtc dt:dt="string">2017-07-18T09:23:23Z</DateUtc></StartTime><FrequencyChanges><FrequencyChange><Frequency dt:dt="r8">3328124</Frequency><Timestamp dt:dt="r8">39296152649</Timestamp><Current dt:dt="…	75.025	2273837	2270337	2273837	2270323	1	left	642132029	07-18-2017	11:23:23	09:23:23	female	68971	52946	-1	52938	69483	68981	-1	68971	378883	376053	-1	376040	25				1	12	23	phaseUPFAce	phaseXPface	2	NM04	2141333	2141033	2141333	2141019	l	2141019	2139287	2141019	2139275	1732
GofDak_1024-768_new	20	1	22	<?xml version="1.0"?>\n<Clock xmlns:dt="urn:schemas-microsoft-com:datatypes"><Description dt:dt="string">E-Prime Primary Realtime Clock</Description><StartTime><Timestamp dt:dt="int">0</Timestamp><DateUtc dt:dt="string">2017-07-18T09:23:23Z</DateUtc></StartTime><FrequencyChanges><FrequencyChange><Frequency dt:dt="r8">3328124</Frequency><Timestamp dt:dt="r8">39296152649</Timestamp><Current dt:dt="…	75.025	2273837	2270337	2273837	2270323	1	left	642132029	07-18-2017	11:23:23	09:23:23	female	68971	52946	-1	52938	69483	68981	-1	68971	378883	376053	-1	376040	25				1	12	23	phaseUPFAce	phaseXPface	3	NF04	2144452	2144152	2144452	2144136	l	2144136	2142392	2144136	2142379	1744
GofDak_1024-768_new	20	1	22	<?xml version="1.0"?>\n<Clock xmlns:dt="urn:schemas-microsoft-com:datatypes"><Description dt:dt="string">E-Prime Primary Realtime Clock</Description><StartTime><Timestamp dt:dt="int">0</Timestamp><DateUtc dt:dt="string">2017-07-18T09:23:23Z</DateUtc></StartTime><FrequencyChanges><FrequencyChange><Frequency dt:dt="r8">3328124</Frequency><Timestamp dt:dt="r8">39296152649</Timestamp><Current dt:dt="…	75.025	2273837	2270337	2273837	2270323	1	left	642132029	07-18-2017	11:23:23	09:23:23	female	68971	52946	-1	52938	69483	68981	-1	68971	378883	376053	-1	376040	25				1	12	23	phaseUPFAce	phaseXPface	4	NM21	2147611	2147311	2147611	2147308	l	2147308	2145658	2147308	2145643	1650
GofDak_1024-768_new	20	1	22	<?xml version="1.0"?>\n<Clock xmlns:dt="urn:schemas-microsoft-com:datatypes"><Description dt:dt="string">E-Prime Primary Realtime Clock</Description><StartTime><Timestamp dt:dt="int">0</Timestamp><DateUtc dt:dt="string">2017-07-18T09:23:23Z</DateUtc></StartTime><FrequencyChanges><FrequencyChange><Frequency dt:dt="r8">3328124</Frequency><Timestamp dt:dt="r8">39296152649</Timestamp><Current dt:dt="…	75.025	2273837	2270337	2273837	2270323	1	left	642132029	07-18-2017	11:23:23	09:23:23	female	68971	52946	-1	52938	69483	68981	-1	68971	378883	376053	-1	376040	25				1	12	23	phaseUPFAce	phaseXPface	5	NM02	2150943	2150643	2150943	2150628	d	2150628	2148737	2150628	2148731	1891
GofDak_1024-768_new	20	1	22	<?xml version="1.0"?>\n<Clock xmlns:dt="urn:schemas-microsoft-com:datatypes"><Description dt:dt="string">E-Prime Primary Realtime Clock</Description><StartTime><Timestamp dt:dt="int">0</Timestamp><DateUtc dt:dt="string">2017-07-18T09:23:23Z</DateUtc></StartTime><FrequencyChanges><FrequencyChange><Frequency dt:dt="r8">3328124</Frequency><Timestamp dt:dt="r8">39296152649</Timestamp><Current dt:dt="…	75.025	2273837	2270337	2273837	2270323	1	left	642132029	07-18-2017	11:23:23	09:23:23	female	68971	52946	-1	52938	69483	68981	-1	68971	378883	376053	-1	376040	25				1	12	23	phaseUPFAce	phaseXPface	6	NM21	2153915	2153615	2153915	2153606	l	2153606	2152069	2153606	2152059	1537
GofDak_1024-768_new	20	1	22	<?xml version="1.0"?>\n<Clock xmlns:dt="urn:schemas-microsoft-com:datatypes"><Description dt:dt="string">E-Prime Primary Realtime Clock</Description><StartTime><Timestamp dt:dt="int">0</Timestamp><DateUtc dt:dt="string">2017-07-18T09:23:23Z</DateUtc></StartTime><FrequencyChanges><FrequencyChange><Frequency dt:dt="r8">3328124</Frequency><Timestamp dt:dt="r8">39296152649</Timestamp><Current dt:dt="…	75.025	2273837	2270337	2273837	2270323	1	left	642132029	07-18-2017	11:23:23	09:23:23	female	68971	52946	-1	52938	69483	68981	-1	68971	378883	376053	-1	376040	25				1	12	23	phaseUPFAce	phaseXPface	7	NM02	2157248	2156948	2157248	2156935	d	2156935	2155002	2156935	2154987	1933
GofDak_1024-768_new	20	1	22	<?xml version="1.0"?>\n<Clock xmlns:dt="urn:schemas-microsoft-com:datatypes"><Description dt:dt="string">E-Prime Primary Realtime Clock</Description><StartTime><Timestamp dt:dt="int">0</Timestamp><DateUtc dt:dt="string">2017-07-18T09:23:23Z</DateUtc></StartTime><FrequencyChanges><FrequencyChange><Frequency dt:dt="r8">3328124</Frequency><Timestamp dt:dt="r8">39296152649</Timestamp><Current dt:dt="…	75.025	2273837	2270337	2273837	2270323	1	left	642132029	07-18-2017	11:23:23	09:23:23	female	68971	52946	-1	52938	69483	68981	-1	68971	378883	376053	-1	376040	25				1	12	23	phaseUPFAce	phaseXPface	8	NF27	2160607	2160307	2160607	2160293	d	2160293	2158521	2160293	2158515	1772
GofDak_1024-768_new	20	1	22	<?xml version="1.0"?>\n<Clock xmlns:dt="urn:schemas-microsoft-com:datatypes"><Description dt:dt="string">E-Prime Primary Realtime Clock</Description><StartTime><Timestamp dt:dt="int">0</Timestamp><DateUtc dt:dt="string">2017-07-18T09:23:23Z</DateUtc></StartTime><FrequencyChanges><FrequencyChange><Frequency dt:dt="r8">3328124</Frequency><Timestamp dt:dt="r8">39296152649</Timestamp><Current dt:dt="…	75.025	2273837	2270337	2273837	2270323	1	left	642132029	07-18-2017	11:23:23	09:23:23	female	68971	52946	-1	52938	69483	68981	-1	68971	378883	376053	-1	376040	25				1	12	23	phaseUPFAce	phaseXPface	9	NF27	2164605	2164305	2164605	2164295	d	2164295	2162586	2164295	2162579	1709
GofDak_1024-768_new	20	1	22	<?xml version="1.0"?>\n<Clock xmlns:dt="urn:schemas-microsoft-com:datatypes"><Description dt:dt="string">E-Prime Primary Realtime Clock</Description><StartTime><Timestamp dt:dt="int">0</Timestamp><DateUtc dt:dt="string">2017-07-18T09:23:23Z</DateUtc></StartTime><FrequencyChanges><FrequencyChange><Frequency dt:dt="r8">3328124</Frequency><Timestamp dt:dt="r8">39296152649</Timestamp><Current dt:dt="…	75.025	2273837	2270337	2273837	2270323	1	left	642132029	07-18-2017	11:23:23	09:23:23	female	68971	52946	-1	52938	69483	68981	-1	68971	378883	376053	-1	376040	25				1	12	23	phaseUPFAce	phaseXPface	10	NM101	2167831	2167531	2167831	2167520	d	2167520	2165771	2167520	2165763	1749
GofDak_1024-768_new	20	1	22	<?xml version="1.0"?>\n<Clock xmlns:dt="urn:schemas-microsoft-com:datatypes"><Description dt:dt="string">E-Prime Primary Realtime Clock</Description><StartTime><Timestamp dt:dt="int">0</Timestamp><DateUtc dt:dt="string">2017-07-18T09:23:23Z</DateUtc></StartTime><FrequencyChanges><FrequencyChange><Frequency dt:dt="r8">3328124</Frequency><Timestamp dt:dt="r8">39296152649</Timestamp><Current dt:dt="…	75.025	2273837	2270337	2273837	2270323	1	left	642132029	07-18-2017	11:23:23	09:23:23	female	68971	52946	-1	52938	69483	68981	-1	68971	378883	376053	-1	376040	25				1	12	23	phaseUPFAce	phaseXPface	11	NF106	2171043	2170743	2171043	2170729	d	2170729	2169050	2170729	2169035	1679
GofDak_1024-768_new	20	1	22	<?xml version="1.0"?>\n<Clock xmlns:dt="urn:schemas-microsoft-com:datatypes"><Description dt:dt="string">E-Prime Primary Realtime Clock</Description><StartTime><Timestamp dt:dt="int">0</Timestamp><DateUtc dt:dt="string">2017-07-18T09:23:23Z</DateUtc></StartTime><FrequencyChanges><FrequencyChange><Frequency dt:dt="r8">3328124</Frequency><Timestamp dt:dt="r8">39296152649</Timestamp><Current dt:dt="…	75.025	2273837	2270337	2273837	2270323	1	left	642132029	07-18-2017	11:23:23	09:23:23	female	68971	52946	-1	52938	69483	68981	-1	68971	378883	376053	-1	376040	25				1	12	23	phaseUPFAce	phaseXPface	12	NF109	2175455	2175155	2175455	2175141	d	2175141	2173342	2175141	2173331	1799
GofDak_1024-768_new	20	1	22	<?xml version="1.0"?>\n<Clock xmlns:dt="urn:schemas-microsoft-com:datatypes"><Description dt:dt="string">E-Prime Primary Realtime Clock</Description><StartTime><Timestamp dt:dt="int">0</Timestamp><DateUtc dt:dt="string">2017-07-18T09:23:23Z</DateUtc></StartTime><FrequencyChanges><FrequencyChange><Frequency dt:dt="r8">3328124</Frequency><Timestamp dt:dt="r8">39296152649</Timestamp><Current dt:dt="…	75.025	2273837	2270337	2273837	2270323	1	left	642132029	07-18-2017	11:23:23	09:23:23	female	68971	52946	-1	52938	69483	68981	-1	68971	378883	376053	-1	376040	25				1	12	23	phaseUPFAce	phaseXPface	13	NM04	2178467	2178167	2178467	2178164	l	2178164	2176595	2178164	2176579	1569
GofDak_1024-768_new	20	1	22	<?xml version="1.0"?>\n<Clock xmlns:dt="urn:schemas-microsoft-com:datatypes"><Description dt:dt="string">E-Prime Primary Realtime Clock</Description><StartTime><Timestamp dt:dt="int">0</Timestamp><DateUtc dt:dt="string">2017-07-18T09:23:23Z</DateUtc></StartTime><FrequencyChanges><FrequencyChange><Frequency dt:dt="r8">3328124</Frequency><Timestamp dt:dt="r8">39296152649</Timestamp><Current dt:dt="…	75.025	2273837	2270337	2273837	2270323	1	left	642132029	07-18-2017	11:23:23	09:23:23	female	68971	52946	-1	52938	69483	68981	-1	68971	378883	376053	-1	376040	25				1	12	23	phaseUPFAce	phaseXPface	14	NF09	2182013	2181713	2182013	2181701	l	2181701	2180087	2181701	2180075	1614
GofDak_1024-768_new	20	1	22	<?xml version="1.0"?>\n<Clock xmlns:dt="urn:schemas-microsoft-com:datatypes"><Description dt:dt="string">E-Prime Primary Realtime Clock</Description><StartTime><Timestamp dt:dt="int">0</Timestamp><DateUtc dt:dt="string">2017-07-18T09:23:23Z</DateUtc></StartTime><FrequencyChanges><FrequencyChange><Frequency dt:dt="r8">3328124</Frequency><Timestamp dt:dt="r8">39296152649</Timestamp><Current dt:dt="…	75.025	2273837	2270337	2273837	2270323	1	left	642132029	07-18-2017	11:23:23	09:23:23	female	68971	52946	-1	52938	69483	68981	-1	68971	378883	376053	-1	376040	25				1	12	23	phaseUPFAce	phaseXPface	15	NM02	2185358	2185058	2185358	2185050	l	2185050	2183299	2185050	2183283	1751
GofDak_1024-768_new	20	1	22	<?xml version="1.0"?>\n<Clock xmlns:dt="urn:schemas-microsoft-com:datatypes"><Description dt:dt="string">E-Prime Primary Realtime Clock</Description><StartTime><Timestamp dt:dt="int">0</Timestamp><DateUtc dt:dt="string">2017-07-18T09:23:23Z</DateUtc></StartTime><FrequencyChanges><FrequencyChange><Frequency dt:dt="r8">3328124</Frequency><Timestamp dt:dt="r8">39296152649</Timestamp><Current dt:dt="…	75.025	2273837	2270337	2273837	2270323	1	left	642132029	07-18-2017	11:23:23	09:23:23	female	68971	52946	-1	52938	69483	68981	-1	68971	378883	376053	-1	376040	25				1	12	23	phaseUPFAce	phaseXPface	16	NF106	2188424	2188124	2188424	2188109	l	2188109	2186551	2188109	2186539	1558
GofDak_1024-768_new	20	1	22	<?xml version="1.0"?>\n<Clock xmlns:dt="urn:schemas-microsoft-com:datatypes"><Description dt:dt="string">E-Prime Primary Realtime Clock</Description><StartTime><Timestamp dt:dt="int">0</Timestamp><DateUtc dt:dt="string">2017-07-18T09:23:23Z</DateUtc></StartTime><FrequencyChanges><FrequencyChange><Frequency dt:dt="r8">3328124</Frequency><Timestamp dt:dt="r8">39296152649</Timestamp><Current dt:dt="…	75.025	2273837	2270337	2273837	2270323	1	left	642132029	07-18-2017	11:23:23	09:23:23	female	68971	52946	-1	52938	69483	68981	-1	68971	378883	376053	-1	376040	25				1	12	23	phaseUPFAce	phaseXPface	17	NF04	2191543	2191243	2191543	2191235	l	2191235	2189550	2191235	2189539	1685
GofDak_1024-768_new	20	1	22	<?xml version="1.0"?>\n<Clock xmlns:dt="urn:schemas-microsoft-com:datatypes"><Description dt:dt="string">E-Prime Primary Realtime Clock</Description><StartTime><Timestamp dt:dt="int">0</Timestamp><DateUtc dt:dt="string">2017-07-18T09:23:23Z</DateUtc></StartTime><FrequencyChanges><FrequencyChange><Frequency dt:dt="r8">3328124</Frequency><Timestamp dt:dt="r8">39296152649</Timestamp><Current dt:dt="…	75.025	2273837	2270337	2273837	2270323	1	left	642132029	07-18-2017	11:23:23	09:23:23	female	68971	52946	-1	52938	69483	68981	-1	68971	378883	376053	-1	376040	25				1	12	23	phaseUPFAce	phaseXPface	18	NM09	2194915	2194615	2194915	2194602	l	2194602	2192656	2194602	2192651	1946
GofDak_1024-768_new	20	1	22	<?xml version="1.0"?>\n<Clock xmlns:dt="urn:schemas-microsoft-com:datatypes"><Description dt:dt="string">E-Prime Primary Realtime Clock</Description><StartTime><Timestamp dt:dt="int">0</Timestamp><DateUtc dt:dt="string">2017-07-18T09:23:23Z</DateUtc></StartTime><FrequencyChanges><FrequencyChange><Frequency dt:dt="r8">3328124</Frequency><Timestamp dt:dt="r8">39296152649</Timestamp><Current dt:dt="…	75.025	2273837	2270337	2273837	2270323	1	left	642132029	07-18-2017	11:23:23	09:23:23	female	68971	52946	-1	52938	69483	68981	-1	68971	378883	376053	-1	376040	25				1	12	23	phaseUPFAce	phaseXPface	19	NM02	2197914	2197614	2197914	2197601	l	2197601	2196002	2197601	2195995	1599
GofDak_1024-768_new	20	1	22	<?xml version="1.0"?>\n<Clock xmlns:dt="urn:schemas-microsoft-com:datatypes"><Description dt:dt="string">E-Prime Primary Realtime Clock</Description><StartTime><Timestamp dt:dt="int">0</Timestamp><DateUtc dt:dt="string">2017-07-18T09:23:23Z</DateUtc></StartTime><FrequencyChanges><FrequencyChange><Frequency dt:dt="r8">3328124</Frequency><Timestamp dt:dt="r8">39296152649</Timestamp><Current dt:dt="…	75.025	2273837	2270337	2273837	2270323	1	left	642132029	07-18-2017	11:23:23	09:23:23	female	68971	52946	-1	52938	69483	68981	-1	68971	378883	376053	-1	376040	25				1	12	23	phaseUPFAce	phaseXPface	20	NF02	2201247	2200947	2201247	2200944	d	2200944	2199107	2200944	2199099	1837
GofDak_1024-768_new	20	1	22	<?xml version="1.0"?>\n<Clock xmlns:dt="urn:schemas-microsoft-com:datatypes"><Description dt:dt="string">E-Prime Primary Realtime Clock</Description><StartTime><Timestamp dt:dt="int">0</Timestamp><DateUtc dt:dt="string">2017-07-18T09:23:23Z</DateUtc></StartTime><FrequencyChanges><FrequencyChange><Frequency dt:dt="r8">3328124</Frequency><Timestamp dt:dt="r8">39296152649</Timestamp><Current dt:dt="…	75.025	2273837	2270337	2273837	2270323	1	left	642132029	07-18-2017	11:23:23	09:23:23	female	68971	52946	-1	52938	69483	68981	-1	68971	378883	376053	-1	376040	26				2	12	24	phaseINVFAce	phaseXPface	1	NF01	2204792	2204492	2204792	2204488	d	2204488	2202546	2204488	2202531	1942
GofDak_1024-768_new	20	1	22	<?xml version="1.0"?>\n<Clock xmlns:dt="urn:schemas-microsoft-com:datatypes"><Description dt:dt="string">E-Prime Primary Realtime Clock</Description><StartTime><Timestamp dt:dt="int">0</Timestamp><DateUtc dt:dt="string">2017-07-18T09:23:23Z</DateUtc></StartTime><FrequencyChanges><FrequencyChange><Frequency dt:dt="r8">3328124</Frequency><Timestamp dt:dt="r8">39296152649</Timestamp><Current dt:dt="…	75.025	2273837	2270337	2273837	2270323	1	left	642132029	07-18-2017	11:23:23	09:23:23	female	68971	52946	-1	52938	69483	68981	-1	68971	378883	376053	-1	376040	26				2	12	24	phaseINVFAce	phaseXPface	2	NF105	2208284	2207984	2208284	2207973	d	2207973	2206038	2207973	2206027	1935
GofDak_1024-768_new	20	1	22	<?xml version="1.0"?>\n<Clock xmlns:dt="urn:schemas-microsoft-com:datatypes"><Description dt:dt="string">E-Prime Primary Realtime Clock</Description><StartTime><Timestamp dt:dt="int">0</Timestamp><DateUtc dt:dt="string">2017-07-18T09:23:23Z</DateUtc></StartTime><FrequencyChanges><FrequencyChange><Frequency dt:dt="r8">3328124</Frequency><Timestamp dt:dt="r8">39296152649</Timestamp><Current dt:dt="…	75.025	2273837	2270337	2273837	2270323	1	left	642132029	07-18-2017	11:23:23	09:23:23	female	68971	52946	-1	52938	69483	68981	-1	68971	378883	376053	-1	376040	26				2	12	24	phaseINVFAce	phaseXPface	3	NM10	2211430	2211130	2211430	2211124	l	2211124	2209344	2211124	2209339	1780
GofDak_1024-768_new	20	1	22	<?xml version="1.0"?>\n<Clock xmlns:dt="urn:schemas-microsoft-com:datatypes"><Description dt:dt="string">E-Prime Primary Realtime Clock</Description><StartTime><Timestamp dt:dt="int">0</Timestamp><DateUtc dt:dt="string">2017-07-18T09:23:23Z</DateUtc></StartTime><FrequencyChanges><FrequencyChange><Frequency dt:dt="r8">3328124</Frequency><Timestamp dt:dt="r8">39296152649</Timestamp><Current dt:dt="…	75.025	2273837	2270337	2273837	2270323	1	left	642132029	07-18-2017	11:23:23	09:23:23	female	68971	52946	-1	52938	69483	68981	-1	68971	378883	376053	-1	376040	26				2	12	24	phaseINVFAce	phaseXPface	4	NF105	2214775	2214475	2214775	2214463	d	2214463	2212529	2214463	2212523	1934
GofDak_1024-768_new	20	1	22	<?xml version="1.0"?>\n<Clock xmlns:dt="urn:schemas-microsoft-com:datatypes"><Description dt:dt="string">E-Prime Primary Realtime Clock</Description><StartTime><Timestamp dt:dt="int">0</Timestamp><DateUtc dt:dt="string">2017-07-18T09:23:23Z</DateUtc></StartTime><FrequencyChanges><FrequencyChange><Frequency dt:dt="r8">3328124</Frequency><Timestamp dt:dt="r8">39296152649</Timestamp><Current dt:dt="…	75.025	2273837	2270337	2273837	2270323	1	left	642132029	07-18-2017	11:23:23	09:23:23	female	68971	52946	-1	52938	69483	68981	-1	68971	378883	376053	-1	376040	26				2	12	24	phaseINVFAce	phaseXPface	5	NM21	2218108	2217808	2218108	2217800	l	2217800	2216208	2217800	2216195	1592
GofDak_1024-768_new	20	1	22	<?xml version="1.0"?>\n<Clock xmlns:dt="urn:schemas-microsoft-com:datatypes"><Description dt:dt="string">E-Prime Primary Realtime Clock</Description><StartTime><Timestamp dt:dt="int">0</Timestamp><DateUtc dt:dt="string">2017-07-18T09:23:23Z</DateUtc></StartTime><FrequencyChanges><FrequencyChange><Frequency dt:dt="r8">3328124</Frequency><Timestamp dt:dt="r8">39296152649</Timestamp><Current dt:dt="…	75.025	2273837	2270337	2273837	2270323	1	left	642132029	07-18-2017	11:23:23	09:23:23	female	68971	52946	-1	52938	69483	68981	-1	68971	378883	376053	-1	376040	26				2	12	24	phaseINVFAce	phaseXPface	6	NF11	2221507	2221207	2221507	2221201	l	2221201	2219327	2221201	2219315	1874
GofDak_1024-768_new	20	1	22	<?xml version="1.0"?>\n<Clock xmlns:dt="urn:schemas-microsoft-com:datatypes"><Description dt:dt="string">E-Prime Primary Realtime Clock</Description><StartTime><Timestamp dt:dt="int">0</Timestamp><DateUtc dt:dt="string">2017-07-18T09:23:23Z</DateUtc></StartTime><FrequencyChanges><FrequencyChange><Frequency dt:dt="r8">3328124</Frequency><Timestamp dt:dt="r8">39296152649</Timestamp><Current dt:dt="…	75.025	2273837	2270337	2273837	2270323	1	left	642132029	07-18-2017	11:23:23	09:23:23	female	68971	52946	-1	52938	69483	68981	-1	68971	378883	376053	-1	376040	26				2	12	24	phaseINVFAce	phaseXPface	7	NM02	2225439	2225139	2225439	2225123	l	2225123	2223179	2225123	2223163	1944
GofDak_1024-768_new	20	1	22	<?xml version="1.0"?>\n<Clock xmlns:dt="urn:schemas-microsoft-com:datatypes"><Description dt:dt="string">E-Prime Primary Realtime Clock</Description><StartTime><Timestamp dt:dt="int">0</Timestamp><DateUtc dt:dt="string">2017-07-18T09:23:23Z</DateUtc></StartTime><FrequencyChanges><FrequencyChange><Frequency dt:dt="r8">3328124</Frequency><Timestamp dt:dt="r8">39296152649</Timestamp><Current dt:dt="…	75.025	2273837	2270337	2273837	2270323	1	left	642132029	07-18-2017	11:23:23	09:23:23	female	68971	52946	-1	52938	69483	68981	-1	68971	378883	376053	-1	376040	26				2	12	24	phaseINVFAce	phaseXPface	8	NM21	2228544	2228244	2228544	2228233	d	2228233	2226618	2228233	2226603	1615
GofDak_1024-768_new	20	1	22	<?xml version="1.0"?>\n<Clock xmlns:dt="urn:schemas-microsoft-com:datatypes"><Description dt:dt="string">E-Prime Primary Realtime Clock</Description><StartTime><Timestamp dt:dt="int">0</Timestamp><DateUtc dt:dt="string">2017-07-18T09:23:23Z</DateUtc></StartTime><FrequencyChanges><FrequencyChange><Frequency dt:dt="r8">3328124</Frequency><Timestamp dt:dt="r8">39296152649</Timestamp><Current dt:dt="…	75.025	2273837	2270337	2273837	2270323	1	left	642132029	07-18-2017	11:23:23	09:23:23	female	68971	52946	-1	52938	69483	68981	-1	68971	378883	376053	-1	376040	26				2	12	24	phaseINVFAce	phaseXPface	9	NF109	2231956	2231656	2231956	2231653	l	2231653	2229764	2231653	2229755	1889
GofDak_1024-768_new	20	1	22	<?xml version="1.0"?>\n<Clock xmlns:dt="urn:schemas-microsoft-com:datatypes"><Description dt:dt="string">E-Prime Primary Realtime Clock</Description><StartTime><Timestamp dt:dt="int">0</Timestamp><DateUtc dt:dt="string">2017-07-18T09:23:23Z</DateUtc></StartTime><FrequencyChanges><FrequencyChange><Frequency dt:dt="r8">3328124</Frequency><Timestamp dt:dt="r8">39296152649</Timestamp><Current dt:dt="…	75.025	2273837	2270337	2273837	2270323	1	left	642132029	07-18-2017	11:23:23	09:23:23	female	68971	52946	-1	52938	69483	68981	-1	68971	378883	376053	-1	376040	26				2	12	24	phaseINVFAce	phaseXPface	10	NM08	2235222	2234922	2235222	2234916	d	2234916	2233069	2234916	2233059	1847
GofDak_1024-768_new	20	1	22	<?xml version="1.0"?>\n<Clock xmlns:dt="urn:schemas-microsoft-com:datatypes"><Description dt:dt="string">E-Prime Primary Realtime Clock</Description><StartTime><Timestamp dt:dt="int">0</Timestamp><DateUtc dt:dt="string">2017-07-18T09:23:23Z</DateUtc></StartTime><FrequencyChanges><FrequencyChange><Frequency dt:dt="r8">3328124</Frequency><Timestamp dt:dt="r8">39296152649</Timestamp><Current dt:dt="…	75.025	2273837	2270337	2273837	2270323	1	left	642132029	07-18-2017	11:23:23	09:23:23	female	68971	52946	-1	52938	69483	68981	-1	68971	378883	376053	-1	376040	26				2	12	24	phaseINVFAce	phaseXPface	11	NM21	2238967	2238667	2238967	2238653	d	2238653	2237015	2238653	2237003	1638
GofDak_1024-768_new	20	1	22	<?xml version="1.0"?>\n<Clock xmlns:dt="urn:schemas-microsoft-com:datatypes"><Description dt:dt="string">E-Prime Primary Realtime Clock</Description><StartTime><Timestamp dt:dt="int">0</Timestamp><DateUtc dt:dt="string">2017-07-18T09:23:23Z</DateUtc></StartTime><FrequencyChanges><FrequencyChange><Frequency dt:dt="r8">3328124</Frequency><Timestamp dt:dt="r8">39296152649</Timestamp><Current dt:dt="…	75.025	2273837	2270337	2273837	2270323	1	left	642132029	07-18-2017	11:23:23	09:23:23	female	68971	52946	-1	52938	69483	68981	-1	68971	378883	376053	-1	376040	26				2	12	24	phaseINVFAce	phaseXPface	12	NF11	2242406	2242106	2242406	2242092	d	2242092	2240427	2242092	2240419	1665
GofDak_1024-768_new	20	1	22	<?xml version="1.0"?>\n<Clock xmlns:dt="urn:schemas-microsoft-com:datatypes"><Description dt:dt="string">E-Prime Primary Realtime Clock</Description><StartTime><Timestamp dt:dt="int">0</Timestamp><DateUtc dt:dt="string">2017-07-18T09:23:23Z</DateUtc></StartTime><FrequencyChanges><FrequencyChange><Frequency dt:dt="r8">3328124</Frequency><Timestamp dt:dt="r8">39296152649</Timestamp><Current dt:dt="…	75.025	2273837	2270337	2273837	2270323	1	left	642132029	07-18-2017	11:23:23	09:23:23	female	68971	52946	-1	52938	69483	68981	-1	68971	378883	376053	-1	376040	26				2	12	24	phaseINVFAce	phaseXPface	13	NM03	2245592	2245292	2245592	2245282	d	2245282	2243746	2245282	2243731	1536
GofDak_1024-768_new	20	1	22	<?xml version="1.0"?>\n<Clock xmlns:dt="urn:schemas-microsoft-com:datatypes"><Description dt:dt="string">E-Prime Primary Realtime Clock</Description><StartTime><Timestamp dt:dt="int">0</Timestamp><DateUtc dt:dt="string">2017-07-18T09:23:23Z</DateUtc></StartTime><FrequencyChanges><FrequencyChange><Frequency dt:dt="r8">3328124</Frequency><Timestamp dt:dt="r8">39296152649</Timestamp><Current dt:dt="…	75.025	2273837	2270337	2273837	2270323	1	left	642132029	07-18-2017	11:23:23	09:23:23	female	68971	52946	-1	52938	69483	68981	-1	68971	378883	376053	-1	376040	26				2	12	24	phaseINVFAce	phaseXPface	14	NM10	2249097	2248797	2249097	2248786	d	2248786	2246878	2248786	2246867	1908
GofDak_1024-768_new	20	1	22	<?xml version="1.0"?>\n<Clock xmlns:dt="urn:schemas-microsoft-com:datatypes"><Description dt:dt="string">E-Prime Primary Realtime Clock</Description><StartTime><Timestamp dt:dt="int">0</Timestamp><DateUtc dt:dt="string">2017-07-18T09:23:23Z</DateUtc></StartTime><FrequencyChanges><FrequencyChange><Frequency dt:dt="r8">3328124</Frequency><Timestamp dt:dt="r8">39296152649</Timestamp><Current dt:dt="…	75.025	2273837	2270337	2273837	2270323	1	left	642132029	07-18-2017	11:23:23	09:23:23	female	68971	52946	-1	52938	69483	68981	-1	68971	378883	376053	-1	376040	26				2	12	24	phaseINVFAce	phaseXPface	15	NM13	2252416	2252116	2252416	2252112	d	2252112	2250437	2252112	2250427	1675
GofDak_1024-768_new	20	1	22	<?xml version="1.0"?>\n<Clock xmlns:dt="urn:schemas-microsoft-com:datatypes"><Description dt:dt="string">E-Prime Primary Realtime Clock</Description><StartTime><Timestamp dt:dt="int">0</Timestamp><DateUtc dt:dt="string">2017-07-18T09:23:23Z</DateUtc></StartTime><FrequencyChanges><FrequencyChange><Frequency dt:dt="r8">3328124</Frequency><Timestamp dt:dt="r8">39296152649</Timestamp><Current dt:dt="…	75.025	2273837	2270337	2273837	2270323	1	left	642132029	07-18-2017	11:23:23	09:23:23	female	68971	52946	-1	52938	69483	68981	-1	68971	378883	376053	-1	376040	26				2	12	24	phaseINVFAce	phaseXPface	16	NF105	2256508	2256208	2256508	2256198	l	2256198	2254449	2256198	2254435	1749
GofDak_1024-768_new	20	1	22	<?xml version="1.0"?>\n<Clock xmlns:dt="urn:schemas-microsoft-com:datatypes"><Description dt:dt="string">E-Prime Primary Realtime Clock</Description><StartTime><Timestamp dt:dt="int">0</Timestamp><DateUtc dt:dt="string">2017-07-18T09:23:23Z</DateUtc></StartTime><FrequencyChanges><FrequencyChange><Frequency dt:dt="r8">3328124</Frequency><Timestamp dt:dt="r8">39296152649</Timestamp><Current dt:dt="…	75.025	2273837	2270337	2273837	2270323	1	left	642132029	07-18-2017	11:23:23	09:23:23	female	68971	52946	-1	52938	69483	68981	-1	68971	378883	376053	-1	376040	26				2	12	24	phaseINVFAce	phaseXPface	17	NM05	2259867	2259567	2259867	2259561	l	2259561	2257914	2259561	2257899	1647
GofDak_1024-768_new	20	1	22	<?xml version="1.0"?>\n<Clock xmlns:dt="urn:schemas-microsoft-com:datatypes"><Description dt:dt="string">E-Prime Primary Realtime Clock</Description><StartTime><Timestamp dt:dt="int">0</Timestamp><DateUtc dt:dt="string">2017-07-18T09:23:23Z</DateUtc></StartTime><FrequencyChanges><FrequencyChange><Frequency dt:dt="r8">3328124</Frequency><Timestamp dt:dt="r8">39296152649</Timestamp><Current dt:dt="…	75.025	2273837	2270337	2273837	2270323	1	left	642132029	07-18-2017	11:23:23	09:23:23	female	68971	52946	-1	52938	69483	68981	-1	68971	378883	376053	-1	376040	26				2	12	24	phaseINVFAce	phaseXPface	18	NM04	2263146	2262846	2263146	2262838	l	2262838	2261047	2262838	2261035	1791
GofDak_1024-768_new	20	1	22	<?xml version="1.0"?>\n<Clock xmlns:dt="urn:schemas-microsoft-com:datatypes"><Description dt:dt="string">E-Prime Primary Realtime Clock</Description><StartTime><Timestamp dt:dt="int">0</Timestamp><DateUtc dt:dt="string">2017-07-18T09:23:23Z</DateUtc></StartTime><FrequencyChanges><FrequencyChange><Frequency dt:dt="r8">3328124</Frequency><Timestamp dt:dt="r8">39296152649</Timestamp><Current dt:dt="…	75.025	2273837	2270337	2273837	2270323	1	left	642132029	07-18-2017	11:23:23	09:23:23	female	68971	52946	-1	52938	69483	68981	-1	68971	378883	376053	-1	376040	26				2	12	24	phaseINVFAce	phaseXPface	19	NM101	2266199	2265899	2266199	2265894	l	2265894	2264179	2265894	2264171	1715
GofDak_1024-768_new	20	1	22	<?xml version="1.0"?>\n<Clock xmlns:dt="urn:schemas-microsoft-com:datatypes"><Description dt:dt="string">E-Prime Primary Realtime Clock</Description><StartTime><Timestamp dt:dt="int">0</Timestamp><DateUtc dt:dt="string">2017-07-18T09:23:23Z</DateUtc></StartTime><FrequencyChanges><FrequencyChange><Frequency dt:dt="r8">3328124</Frequency><Timestamp dt:dt="r8">39296152649</Timestamp><Current dt:dt="…	75.025	2273837	2270337	2273837	2270323	1	left	642132029	07-18-2017	11:23:23	09:23:23	female	68971	52946	-1	52938	69483	68981	-1	68971	378883	376053	-1	376040	26				2	12	24	phaseINVFAce	phaseXPface	20	NM101	2269051	2268751	2269051	2268748	d	2268748	2267231	2268748	2267219	1517
[truncated: 28 more columns]
