# Supplementary material for: Fixed or flexible? Orientation preference in identity and gaze processing in humans
Source: PLoS One. 2019 Jan 25;14(1):e0210503. doi: 10.1371/journal.pone.0210503 (PMC6347268; doi:10.1371/journal.pone.0210503)
Supplement: S3 File — Eprime log files were merged across gaze experiment sessions. (ZIP) [file pone.0210503.s005.zip › GofDak_1024-768_new-21-1.xlsx]

## Sheet: GofDak_1024-768_new-21-1
D:\GAZE\Gaze_data\GazeCoD_data\NEWDATA\GofDak_1024-768_new-21-1.edat2
ExperimentName	Subject	Session	Age	Clock.Information	Display.RefreshRate	fini.OffsetTime	fini.OnsetTime	fini.TargetOffsetTime	fini.TargetOnsetTime	Group	Handedness	RandomSeed	SessionDate	SessionTime	SessionTimeUtc	Sex	start.OffsetTime	start.OnsetTime	start.TargetOffsetTime	start.TargetOnsetTime	start2.OffsetTime	start2.OnsetTime	start2.TargetOffsetTime	start2.TargetOnsetTime	start5.OffsetTime	start5.OnsetTime	start5.TargetOffsetTime	start5.TargetOnsetTime	Block	phasePRACTICE1	phasePRACTICE1.Cycle	phasePRACTICE1.Sample	phaseXPface	phaseXPface.Cycle	phaseXPface.Sample	Procedure[Block]	Running[Block]	Trial	cible	cible.OffsetTime	cible.OnsetTime	cible.TargetOffsetTime	cible.TargetOnsetTime	correct	crossStart.OffsetTime	crossStart.OnsetTime	crossStart.TargetOffsetTime	crossStart.TargetOnsetTime	jitterdur
GofDak_1024-768_new	21	1	27	<?xml version="1.0"?>\n<Clock xmlns:dt="urn:schemas-microsoft-com:datatypes"><Description dt:dt="string">E-Prime Primary Realtime Clock</Description><StartTime><Timestamp dt:dt="int">0</Timestamp><DateUtc dt:dt="string">2017-07-18T14:14:01Z</DateUtc></StartTime><FrequencyChanges><FrequencyChange><Frequency dt:dt="r8">3328124</Frequency><Timestamp dt:dt="r8">97332713048</Timestamp><Current dt:dt="…	75.025	2545357	2541857	2545357	2541844	1	right	-1450922636	07-18-2017	16:14:01	14:14:01	male	52515	33868	-1	33851	54155	52529	-1	52515	463524	451691	-1	451678	1	1	1	1				practUP	phasePRACTICE1	1	NF105	57307	57007	57307	56998	l	56998	55181	56998	55168	1817
GofDak_1024-768_new	21	1	27	<?xml version="1.0"?>\n<Clock xmlns:dt="urn:schemas-microsoft-com:datatypes"><Description dt:dt="string">E-Prime Primary Realtime Clock</Description><StartTime><Timestamp dt:dt="int">0</Timestamp><DateUtc dt:dt="string">2017-07-18T14:14:01Z</DateUtc></StartTime><FrequencyChanges><FrequencyChange><Frequency dt:dt="r8">3328124</Frequency><Timestamp dt:dt="r8">97332713048</Timestamp><Current dt:dt="…	75.025	2545357	2541857	2545357	2541844	1	right	-1450922636	07-18-2017	16:14:01	14:14:01	male	52515	33868	-1	33851	54155	52529	-1	52515	463524	451691	-1	451678	1	1	1	1				practUP	phasePRACTICE1	2	NF109	60626	60326	60626	60318	d	60318	58780	60318	58771	1538
GofDak_1024-768_new	21	1	27	<?xml version="1.0"?>\n<Clock xmlns:dt="urn:schemas-microsoft-com:datatypes"><Description dt:dt="string">E-Prime Primary Realtime Clock</Description><StartTime><Timestamp dt:dt="int">0</Timestamp><DateUtc dt:dt="string">2017-07-18T14:14:01Z</DateUtc></StartTime><FrequencyChanges><FrequencyChange><Frequency dt:dt="r8">3328124</Frequency><Timestamp dt:dt="r8">97332713048</Timestamp><Current dt:dt="…	75.025	2545357	2541857	2545357	2541844	1	right	-1450922636	07-18-2017	16:14:01	14:14:01	male	52515	33868	-1	33851	54155	52529	-1	52515	463524	451691	-1	451678	1	1	1	1				practUP	phasePRACTICE1	3	NF109	64918	64618	64918	64610	d	64610	62885	64610	62875	1725
GofDak_1024-768_new	21	1	27	<?xml version="1.0"?>\n<Clock xmlns:dt="urn:schemas-microsoft-com:datatypes"><Description dt:dt="string">E-Prime Primary Realtime Clock</Description><StartTime><Timestamp dt:dt="int">0</Timestamp><DateUtc dt:dt="string">2017-07-18T14:14:01Z</DateUtc></StartTime><FrequencyChanges><FrequencyChange><Frequency dt:dt="r8">3328124</Frequency><Timestamp dt:dt="r8">97332713048</Timestamp><Current dt:dt="…	75.025	2545357	2541857	2545357	2541844	1	right	-1450922636	07-18-2017	16:14:01	14:14:01	male	52515	33868	-1	33851	54155	52529	-1	52515	463524	451691	-1	451678	1	1	1	1				practUP	phasePRACTICE1	4	NF109	68437	68137	68437	68133	l	68133	66444	68133	66427	1689
GofDak_1024-768_new	21	1	27	<?xml version="1.0"?>\n<Clock xmlns:dt="urn:schemas-microsoft-com:datatypes"><Description dt:dt="string">E-Prime Primary Realtime Clock</Description><StartTime><Timestamp dt:dt="int">0</Timestamp><DateUtc dt:dt="string">2017-07-18T14:14:01Z</DateUtc></StartTime><FrequencyChanges><FrequencyChange><Frequency dt:dt="r8">3328124</Frequency><Timestamp dt:dt="r8">97332713048</Timestamp><Current dt:dt="…	75.025	2545357	2541857	2545357	2541844	1	right	-1450922636	07-18-2017	16:14:01	14:14:01	male	52515	33868	-1	33851	54155	52529	-1	52515	463524	451691	-1	451678	1	1	1	1				practUP	phasePRACTICE1	5	NM10	72009	71709	72009	71694	l	71694	69816	71694	69811	1878
GofDak_1024-768_new	21	1	27	<?xml version="1.0"?>\n<Clock xmlns:dt="urn:schemas-microsoft-com:datatypes"><Description dt:dt="string">E-Prime Primary Realtime Clock</Description><StartTime><Timestamp dt:dt="int">0</Timestamp><DateUtc dt:dt="string">2017-07-18T14:14:01Z</DateUtc></StartTime><FrequencyChanges><FrequencyChange><Frequency dt:dt="r8">3328124</Frequency><Timestamp dt:dt="r8">97332713048</Timestamp><Current dt:dt="…	75.025	2545357	2541857	2545357	2541844	1	right	-1450922636	07-18-2017	16:14:01	14:14:01	male	52515	33868	-1	33851	54155	52529	-1	52515	463524	451691	-1	451678	1	1	1	1				practUP	phasePRACTICE1	6	NM08	75435	75135	75435	75120	l	75120	73602	75120	73587	1518
GofDak_1024-768_new	21	1	27	<?xml version="1.0"?>\n<Clock xmlns:dt="urn:schemas-microsoft-com:datatypes"><Description dt:dt="string">E-Prime Primary Realtime Clock</Description><StartTime><Timestamp dt:dt="int">0</Timestamp><DateUtc dt:dt="string">2017-07-18T14:14:01Z</DateUtc></StartTime><FrequencyChanges><FrequencyChange><Frequency dt:dt="r8">3328124</Frequency><Timestamp dt:dt="r8">97332713048</Timestamp><Current dt:dt="…	75.025	2545357	2541857	2545357	2541844	1	right	-1450922636	07-18-2017	16:14:01	14:14:01	male	52515	33868	-1	33851	54155	52529	-1	52515	463524	451691	-1	451678	1	1	1	1				practUP	phasePRACTICE1	7	NM09	79180	78880	79180	78871	d	78871	76894	78871	76883	1977
GofDak_1024-768_new	21	1	27	<?xml version="1.0"?>\n<Clock xmlns:dt="urn:schemas-microsoft-com:datatypes"><Description dt:dt="string">E-Prime Primary Realtime Clock</Description><StartTime><Timestamp dt:dt="int">0</Timestamp><DateUtc dt:dt="string">2017-07-18T14:14:01Z</DateUtc></StartTime><FrequencyChanges><FrequencyChange><Frequency dt:dt="r8">3328124</Frequency><Timestamp dt:dt="r8">97332713048</Timestamp><Current dt:dt="…	75.025	2545357	2541857	2545357	2541844	1	right	-1450922636	07-18-2017	16:14:01	14:14:01	male	52515	33868	-1	33851	54155	52529	-1	52515	463524	451691	-1	451678	1	1	1	1				practUP	phasePRACTICE1	8	NM05	82632	82332	82632	82318	l	82318	80653	82318	80643	1665
GofDak_1024-768_new	21	1	27	<?xml version="1.0"?>\n<Clock xmlns:dt="urn:schemas-microsoft-com:datatypes"><Description dt:dt="string">E-Prime Primary Realtime Clock</Description><StartTime><Timestamp dt:dt="int">0</Timestamp><DateUtc dt:dt="string">2017-07-18T14:14:01Z</DateUtc></StartTime><FrequencyChanges><FrequencyChange><Frequency dt:dt="r8">3328124</Frequency><Timestamp dt:dt="r8">97332713048</Timestamp><Current dt:dt="…	75.025	2545357	2541857	2545357	2541844	1	right	-1450922636	07-18-2017	16:14:01	14:14:01	male	52515	33868	-1	33851	54155	52529	-1	52515	463524	451691	-1	451678	1	1	1	1				practUP	phasePRACTICE1	9	NM02	86071	85771	86071	85767	l	85767	84212	85767	84203	1555
GofDak_1024-768_new	21	1	27	<?xml version="1.0"?>\n<Clock xmlns:dt="urn:schemas-microsoft-com:datatypes"><Description dt:dt="string">E-Prime Primary Realtime Clock</Description><StartTime><Timestamp dt:dt="int">0</Timestamp><DateUtc dt:dt="string">2017-07-18T14:14:01Z</DateUtc></StartTime><FrequencyChanges><FrequencyChange><Frequency dt:dt="r8">3328124</Frequency><Timestamp dt:dt="r8">97332713048</Timestamp><Current dt:dt="…	75.025	2545357	2541857	2545357	2541844	1	right	-1450922636	07-18-2017	16:14:01	14:14:01	male	52515	33868	-1	33851	54155	52529	-1	52515	463524	451691	-1	451678	1	1	1	1				practUP	phasePRACTICE1	10	NF06	89537	89237	89537	89228	d	89228	87691	89228	87675	1537
GofDak_1024-768_new	21	1	27	<?xml version="1.0"?>\n<Clock xmlns:dt="urn:schemas-microsoft-com:datatypes"><Description dt:dt="string">E-Prime Primary Realtime Clock</Description><StartTime><Timestamp dt:dt="int">0</Timestamp><DateUtc dt:dt="string">2017-07-18T14:14:01Z</DateUtc></StartTime><FrequencyChanges><FrequencyChange><Frequency dt:dt="r8">3328124</Frequency><Timestamp dt:dt="r8">97332713048</Timestamp><Current dt:dt="…	75.025	2545357	2541857	2545357	2541844	1	right	-1450922636	07-18-2017	16:14:01	14:14:01	male	52515	33868	-1	33851	54155	52529	-1	52515	463524	451691	-1	451678	1	1	1	1				practUP	phasePRACTICE1	11	NF27	98067	97767	98067	97762	l	97762	96008	97762	95995	1754
GofDak_1024-768_new	21	1	27	<?xml version="1.0"?>\n<Clock xmlns:dt="urn:schemas-microsoft-com:datatypes"><Description dt:dt="string">E-Prime Primary Realtime Clock</Description><StartTime><Timestamp dt:dt="int">0</Timestamp><DateUtc dt:dt="string">2017-07-18T14:14:01Z</DateUtc></StartTime><FrequencyChanges><FrequencyChange><Frequency dt:dt="r8">3328124</Frequency><Timestamp dt:dt="r8">97332713048</Timestamp><Current dt:dt="…	75.025	2545357	2541857	2545357	2541844	1	right	-1450922636	07-18-2017	16:14:01	14:14:01	male	52515	33868	-1	33851	54155	52529	-1	52515	463524	451691	-1	451678	1	1	1	1				practUP	phasePRACTICE1	12	NM21	101639	101339	101639	101335	d	101335	99527	101335	99515	1808
GofDak_1024-768_new	21	1	27	<?xml version="1.0"?>\n<Clock xmlns:dt="urn:schemas-microsoft-com:datatypes"><Description dt:dt="string">E-Prime Primary Realtime Clock</Description><StartTime><Timestamp dt:dt="int">0</Timestamp><DateUtc dt:dt="string">2017-07-18T14:14:01Z</DateUtc></StartTime><FrequencyChanges><FrequencyChange><Frequency dt:dt="r8">3328124</Frequency><Timestamp dt:dt="r8">97332713048</Timestamp><Current dt:dt="…	75.025	2545357	2541857	2545357	2541844	1	right	-1450922636	07-18-2017	16:14:01	14:14:01	male	52515	33868	-1	33851	54155	52529	-1	52515	463524	451691	-1	451678	1	1	1	1				practUP	phasePRACTICE1	13	NF27	105785	105485	105785	105473	l	105473	103659	105473	103651	1814
GofDak_1024-768_new	21	1	27	<?xml version="1.0"?>\n<Clock xmlns:dt="urn:schemas-microsoft-com:datatypes"><Description dt:dt="string">E-Prime Primary Realtime Clock</Description><StartTime><Timestamp dt:dt="int">0</Timestamp><DateUtc dt:dt="string">2017-07-18T14:14:01Z</DateUtc></StartTime><FrequencyChanges><FrequencyChange><Frequency dt:dt="r8">3328124</Frequency><Timestamp dt:dt="r8">97332713048</Timestamp><Current dt:dt="…	75.025	2545357	2541857	2545357	2541844	1	right	-1450922636	07-18-2017	16:14:01	14:14:01	male	52515	33868	-1	33851	54155	52529	-1	52515	463524	451691	-1	451678	1	1	1	1				practUP	phasePRACTICE1	14	NM03	109224	108924	109224	108919	l	108919	107164	108919	107147	1755
GofDak_1024-768_new	21	1	27	<?xml version="1.0"?>\n<Clock xmlns:dt="urn:schemas-microsoft-com:datatypes"><Description dt:dt="string">E-Prime Primary Realtime Clock</Description><StartTime><Timestamp dt:dt="int">0</Timestamp><DateUtc dt:dt="string">2017-07-18T14:14:01Z</DateUtc></StartTime><FrequencyChanges><FrequencyChange><Frequency dt:dt="r8">3328124</Frequency><Timestamp dt:dt="r8">97332713048</Timestamp><Current dt:dt="…	75.025	2545357	2541857	2545357	2541844	1	right	-1450922636	07-18-2017	16:14:01	14:14:01	male	52515	33868	-1	33851	54155	52529	-1	52515	463524	451691	-1	451678	1	1	1	1				practUP	phasePRACTICE1	15	NM04	112636	112336	112636	112329	l	112329	110576	112329	110563	1753
GofDak_1024-768_new	21	1	27	<?xml version="1.0"?>\n<Clock xmlns:dt="urn:schemas-microsoft-com:datatypes"><Description dt:dt="string">E-Prime Primary Realtime Clock</Description><StartTime><Timestamp dt:dt="int">0</Timestamp><DateUtc dt:dt="string">2017-07-18T14:14:01Z</DateUtc></StartTime><FrequencyChanges><FrequencyChange><Frequency dt:dt="r8">3328124</Frequency><Timestamp dt:dt="r8">97332713048</Timestamp><Current dt:dt="…	75.025	2545357	2541857	2545357	2541844	1	right	-1450922636	07-18-2017	16:14:01	14:14:01	male	52515	33868	-1	33851	54155	52529	-1	52515	463524	451691	-1	451678	1	1	1	1				practUP	phasePRACTICE1	16	NM101	115915	115615	115915	115603	d	115603	113909	115603	113899	1694
GofDak_1024-768_new	21	1	27	<?xml version="1.0"?>\n<Clock xmlns:dt="urn:schemas-microsoft-com:datatypes"><Description dt:dt="string">E-Prime Primary Realtime Clock</Description><StartTime><Timestamp dt:dt="int">0</Timestamp><DateUtc dt:dt="string">2017-07-18T14:14:01Z</DateUtc></StartTime><FrequencyChanges><FrequencyChange><Frequency dt:dt="r8">3328124</Frequency><Timestamp dt:dt="r8">97332713048</Timestamp><Current dt:dt="…	75.025	2545357	2541857	2545357	2541844	1	right	-1450922636	07-18-2017	16:14:01	14:14:01	male	52515	33868	-1	33851	54155	52529	-1	52515	463524	451691	-1	451678	1	1	1	1				practUP	phasePRACTICE1	17	NM09	120207	119907	120207	119892	d	119892	118041	119892	118027	1851
GofDak_1024-768_new	21	1	27	<?xml version="1.0"?>\n<Clock xmlns:dt="urn:schemas-microsoft-com:datatypes"><Description dt:dt="string">E-Prime Primary Realtime Clock</Description><StartTime><Timestamp dt:dt="int">0</Timestamp><DateUtc dt:dt="string">2017-07-18T14:14:01Z</DateUtc></StartTime><FrequencyChanges><FrequencyChange><Frequency dt:dt="r8">3328124</Frequency><Timestamp dt:dt="r8">97332713048</Timestamp><Current dt:dt="…	75.025	2545357	2541857	2545357	2541844	1	right	-1450922636	07-18-2017	16:14:01	14:14:01	male	52515	33868	-1	33851	54155	52529	-1	52515	463524	451691	-1	451678	1	1	1	1				practUP	phasePRACTICE1	18	NF09	123766	123466	123766	123463	d	123463	121773	123463	121763	1690
GofDak_1024-768_new	21	1	27	<?xml version="1.0"?>\n<Clock xmlns:dt="urn:schemas-microsoft-com:datatypes"><Description dt:dt="string">E-Prime Primary Realtime Clock</Description><StartTime><Timestamp dt:dt="int">0</Timestamp><DateUtc dt:dt="string">2017-07-18T14:14:01Z</DateUtc></StartTime><FrequencyChanges><FrequencyChange><Frequency dt:dt="r8">3328124</Frequency><Timestamp dt:dt="r8">97332713048</Timestamp><Current dt:dt="…	75.025	2545357	2541857	2545357	2541844	1	right	-1450922636	07-18-2017	16:14:01	14:14:01	male	52515	33868	-1	33851	54155	52529	-1	52515	463524	451691	-1	451678	1	1	1	1				practUP	phasePRACTICE1	19	NM02	127151	126851	127151	126845	d	126845	125252	126845	125235	1593
GofDak_1024-768_new	21	1	27	<?xml version="1.0"?>\n<Clock xmlns:dt="urn:schemas-microsoft-com:datatypes"><Description dt:dt="string">E-Prime Primary Realtime Clock</Description><StartTime><Timestamp dt:dt="int">0</Timestamp><DateUtc dt:dt="string">2017-07-18T14:14:01Z</DateUtc></StartTime><FrequencyChanges><FrequencyChange><Frequency dt:dt="r8">3328124</Frequency><Timestamp dt:dt="r8">97332713048</Timestamp><Current dt:dt="…	75.025	2545357	2541857	2545357	2541844	1	right	-1450922636	07-18-2017	16:14:01	14:14:01	male	52515	33868	-1	33851	54155	52529	-1	52515	463524	451691	-1	451678	1	1	1	1				practUP	phasePRACTICE1	20	NM05	130857	130557	130857	130543	l	130543	128810	130543	128803	1733
GofDak_1024-768_new	21	1	27	<?xml version="1.0"?>\n<Clock xmlns:dt="urn:schemas-microsoft-com:datatypes"><Description dt:dt="string">E-Prime Primary Realtime Clock</Description><StartTime><Timestamp dt:dt="int">0</Timestamp><DateUtc dt:dt="string">2017-07-18T14:14:01Z</DateUtc></StartTime><FrequencyChanges><FrequencyChange><Frequency dt:dt="r8">3328124</Frequency><Timestamp dt:dt="r8">97332713048</Timestamp><Current dt:dt="…	75.025	2545357	2541857	2545357	2541844	1	right	-1450922636	07-18-2017	16:14:01	14:14:01	male	52515	33868	-1	33851	54155	52529	-1	52515	463524	451691	-1	451678	1	1	1	1				practUP	phasePRACTICE1	21	NF106	136615	136315	136615	136301	d	136301	134742	136301	134731	1559
GofDak_1024-768_new	21	1	27	<?xml version="1.0"?>\n<Clock xmlns:dt="urn:schemas-microsoft-com:datatypes"><Description dt:dt="string">E-Prime Primary Realtime Clock</Description><StartTime><Timestamp dt:dt="int">0</Timestamp><DateUtc dt:dt="string">2017-07-18T14:14:01Z</DateUtc></StartTime><FrequencyChanges><FrequencyChange><Frequency dt:dt="r8">3328124</Frequency><Timestamp dt:dt="r8">97332713048</Timestamp><Current dt:dt="…	75.025	2545357	2541857	2545357	2541844	1	right	-1450922636	07-18-2017	16:14:01	14:14:01	male	52515	33868	-1	33851	54155	52529	-1	52515	463524	451691	-1	451678	1	1	1	1				practUP	phasePRACTICE1	22	NF04	140187	139887	140187	139876	d	139876	137914	139876	137907	1962
GofDak_1024-768_new	21	1	27	<?xml version="1.0"?>\n<Clock xmlns:dt="urn:schemas-microsoft-com:datatypes"><Description dt:dt="string">E-Prime Primary Realtime Clock</Description><StartTime><Timestamp dt:dt="int">0</Timestamp><DateUtc dt:dt="string">2017-07-18T14:14:01Z</DateUtc></StartTime><FrequencyChanges><FrequencyChange><Frequency dt:dt="r8">3328124</Frequency><Timestamp dt:dt="r8">97332713048</Timestamp><Current dt:dt="…	75.025	2545357	2541857	2545357	2541844	1	right	-1450922636	07-18-2017	16:14:01	14:14:01	male	52515	33868	-1	33851	54155	52529	-1	52515	463524	451691	-1	451678	1	1	1	1				practUP	phasePRACTICE1	23	NM04	144972	144672	144972	144659	d	144659	142819	144659	142811	1840
GofDak_1024-768_new	21	1	27	<?xml version="1.0"?>\n<Clock xmlns:dt="urn:schemas-microsoft-com:datatypes"><Description dt:dt="string">E-Prime Primary Realtime Clock</Description><StartTime><Timestamp dt:dt="int">0</Timestamp><DateUtc dt:dt="string">2017-07-18T14:14:01Z</DateUtc></StartTime><FrequencyChanges><FrequencyChange><Frequency dt:dt="r8">3328124</Frequency><Timestamp dt:dt="r8">97332713048</Timestamp><Current dt:dt="…	75.025	2545357	2541857	2545357	2541844	1	right	-1450922636	07-18-2017	16:14:01	14:14:01	male	52515	33868	-1	33851	54155	52529	-1	52515	463524	451691	-1	451678	1	1	1	1				practUP	phasePRACTICE1	24	NM04	148477	148177	148477	148166	l	148166	146418	148166	146411	1748
GofDak_1024-768_new	21	1	27	<?xml version="1.0"?>\n<Clock xmlns:dt="urn:schemas-microsoft-com:datatypes"><Description dt:dt="string">E-Prime Primary Realtime Clock</Description><StartTime><Timestamp dt:dt="int">0</Timestamp><DateUtc dt:dt="string">2017-07-18T14:14:01Z</DateUtc></StartTime><FrequencyChanges><FrequencyChange><Frequency dt:dt="r8">3328124</Frequency><Timestamp dt:dt="r8">97332713048</Timestamp><Current dt:dt="…	75.025	2545357	2541857	2545357	2541844	1	right	-1450922636	07-18-2017	16:14:01	14:14:01	male	52515	33868	-1	33851	54155	52529	-1	52515	463524	451691	-1	451678	1	1	1	1				practUP	phasePRACTICE1	25	NF06	152223	151923	152223	151920	l	151920	149937	151920	149931	1983
GofDak_1024-768_new	21	1	27	<?xml version="1.0"?>\n<Clock xmlns:dt="urn:schemas-microsoft-com:datatypes"><Description dt:dt="string">E-Prime Primary Realtime Clock</Description><StartTime><Timestamp dt:dt="int">0</Timestamp><DateUtc dt:dt="string">2017-07-18T14:14:01Z</DateUtc></StartTime><FrequencyChanges><FrequencyChange><Frequency dt:dt="r8">3328124</Frequency><Timestamp dt:dt="r8">97332713048</Timestamp><Current dt:dt="…	75.025	2545357	2541857	2545357	2541844	1	right	-1450922636	07-18-2017	16:14:01	14:14:01	male	52515	33868	-1	33851	54155	52529	-1	52515	463524	451691	-1	451678	1	1	1	1				practUP	phasePRACTICE1	26	NF106	156128	155828	156128	155823	l	155823	154082	155823	154075	1741
GofDak_1024-768_new	21	1	27	<?xml version="1.0"?>\n<Clock xmlns:dt="urn:schemas-microsoft-com:datatypes"><Description dt:dt="string">E-Prime Primary Realtime Clock</Description><StartTime><Timestamp dt:dt="int">0</Timestamp><DateUtc dt:dt="string">2017-07-18T14:14:01Z</DateUtc></StartTime><FrequencyChanges><FrequencyChange><Frequency dt:dt="r8">3328124</Frequency><Timestamp dt:dt="r8">97332713048</Timestamp><Current dt:dt="…	75.025	2545357	2541857	2545357	2541844	1	right	-1450922636	07-18-2017	16:14:01	14:14:01	male	52515	33868	-1	33851	54155	52529	-1	52515	463524	451691	-1	451678	1	1	1	1				practUP	phasePRACTICE1	27	NF09	159874	159574	159874	159559	d	159559	157987	159559	157979	1572
GofDak_1024-768_new	21	1	27	<?xml version="1.0"?>\n<Clock xmlns:dt="urn:schemas-microsoft-com:datatypes"><Description dt:dt="string">E-Prime Primary Realtime Clock</Description><StartTime><Timestamp dt:dt="int">0</Timestamp><DateUtc dt:dt="string">2017-07-18T14:14:01Z</DateUtc></StartTime><FrequencyChanges><FrequencyChange><Frequency dt:dt="r8">3328124</Frequency><Timestamp dt:dt="r8">97332713048</Timestamp><Current dt:dt="…	75.025	2545357	2541857	2545357	2541844	1	right	-1450922636	07-18-2017	16:14:01	14:14:01	male	52515	33868	-1	33851	54155	52529	-1	52515	463524	451691	-1	451678	1	1	1	1				practUP	phasePRACTICE1	28	NM101	163632	163332	163632	163317	l	163317	161453	163317	161443	1864
GofDak_1024-768_new	21	1	27	<?xml version="1.0"?>\n<Clock xmlns:dt="urn:schemas-microsoft-com:datatypes"><Description dt:dt="string">E-Prime Primary Realtime Clock</Description><StartTime><Timestamp dt:dt="int">0</Timestamp><DateUtc dt:dt="string">2017-07-18T14:14:01Z</DateUtc></StartTime><FrequencyChanges><FrequencyChange><Frequency dt:dt="r8">3328124</Frequency><Timestamp dt:dt="r8">97332713048</Timestamp><Current dt:dt="…	75.025	2545357	2541857	2545357	2541844	1	right	-1450922636	07-18-2017	16:14:01	14:14:01	male	52515	33868	-1	33851	54155	52529	-1	52515	463524	451691	-1	451678	1	1	1	1				practUP	phasePRACTICE1	29	NM04	167338	167038	167338	167030	l	167030	165198	167030	165187	1832
GofDak_1024-768_new	21	1	27	<?xml version="1.0"?>\n<Clock xmlns:dt="urn:schemas-microsoft-com:datatypes"><Description dt:dt="string">E-Prime Primary Realtime Clock</Description><StartTime><Timestamp dt:dt="int">0</Timestamp><DateUtc dt:dt="string">2017-07-18T14:14:01Z</DateUtc></StartTime><FrequencyChanges><FrequencyChange><Frequency dt:dt="r8">3328124</Frequency><Timestamp dt:dt="r8">97332713048</Timestamp><Current dt:dt="…	75.025	2545357	2541857	2545357	2541844	1	right	-1450922636	07-18-2017	16:14:01	14:14:01	male	52515	33868	-1	33851	54155	52529	-1	52515	463524	451691	-1	451678	1	1	1	1				practUP	phasePRACTICE1	30	NM21	171563	171263	171563	171253	l	171253	169557	171253	169539	1696
GofDak_1024-768_new	21	1	27	<?xml version="1.0"?>\n<Clock xmlns:dt="urn:schemas-microsoft-com:datatypes"><Description dt:dt="string">E-Prime Primary Realtime Clock</Description><StartTime><Timestamp dt:dt="int">0</Timestamp><DateUtc dt:dt="string">2017-07-18T14:14:01Z</DateUtc></StartTime><FrequencyChanges><FrequencyChange><Frequency dt:dt="r8">3328124</Frequency><Timestamp dt:dt="r8">97332713048</Timestamp><Current dt:dt="…	75.025	2545357	2541857	2545357	2541844	1	right	-1450922636	07-18-2017	16:14:01	14:14:01	male	52515	33868	-1	33851	54155	52529	-1	52515	463524	451691	-1	451678	1	1	1	1				practUP	phasePRACTICE1	31	NM04	178321	178021	178321	178017	l	178017	176261	178017	176251	1756
GofDak_1024-768_new	21	1	27	<?xml version="1.0"?>\n<Clock xmlns:dt="urn:schemas-microsoft-com:datatypes"><Description dt:dt="string">E-Prime Primary Realtime Clock</Description><StartTime><Timestamp dt:dt="int">0</Timestamp><DateUtc dt:dt="string">2017-07-18T14:14:01Z</DateUtc></StartTime><FrequencyChanges><FrequencyChange><Frequency dt:dt="r8">3328124</Frequency><Timestamp dt:dt="r8">97332713048</Timestamp><Current dt:dt="…	75.025	2545357	2541857	2545357	2541844	1	right	-1450922636	07-18-2017	16:14:01	14:14:01	male	52515	33868	-1	33851	54155	52529	-1	52515	463524	451691	-1	451678	1	1	1	1				practUP	phasePRACTICE1	32	NM04	181866	181566	181866	181563	d	181563	179874	181563	179859	1689
GofDak_1024-768_new	21	1	27	<?xml version="1.0"?>\n<Clock xmlns:dt="urn:schemas-microsoft-com:datatypes"><Description dt:dt="string">E-Prime Primary Realtime Clock</Description><StartTime><Timestamp dt:dt="int">0</Timestamp><DateUtc dt:dt="string">2017-07-18T14:14:01Z</DateUtc></StartTime><FrequencyChanges><FrequencyChange><Frequency dt:dt="r8">3328124</Frequency><Timestamp dt:dt="r8">97332713048</Timestamp><Current dt:dt="…	75.025	2545357	2541857	2545357	2541844	1	right	-1450922636	07-18-2017	16:14:01	14:14:01	male	52515	33868	-1	33851	54155	52529	-1	52515	463524	451691	-1	451678	1	1	1	1				practUP	phasePRACTICE1	33	NF04	185492	185192	185492	185182	l	185182	183206	185182	183195	1976
GofDak_1024-768_new	21	1	27	<?xml version="1.0"?>\n<Clock xmlns:dt="urn:schemas-microsoft-com:datatypes"><Description dt:dt="string">E-Prime Primary Realtime Clock</Description><StartTime><Timestamp dt:dt="int">0</Timestamp><DateUtc dt:dt="string">2017-07-18T14:14:01Z</DateUtc></StartTime><FrequencyChanges><FrequencyChange><Frequency dt:dt="r8">3328124</Frequency><Timestamp dt:dt="r8">97332713048</Timestamp><Current dt:dt="…	75.025	2545357	2541857	2545357	2541844	1	right	-1450922636	07-18-2017	16:14:01	14:14:01	male	52515	33868	-1	33851	54155	52529	-1	52515	463524	451691	-1	451678	1	1	1	1				practUP	phasePRACTICE1	34	NM13	189171	188871	189171	188861	l	188861	186965	188861	186955	1896
GofDak_1024-768_new	21	1	27	<?xml version="1.0"?>\n<Clock xmlns:dt="urn:schemas-microsoft-com:datatypes"><Description dt:dt="string">E-Prime Primary Realtime Clock</Description><StartTime><Timestamp dt:dt="int">0</Timestamp><DateUtc dt:dt="string">2017-07-18T14:14:01Z</DateUtc></StartTime><FrequencyChanges><FrequencyChange><Frequency dt:dt="r8">3328124</Frequency><Timestamp dt:dt="r8">97332713048</Timestamp><Current dt:dt="…	75.025	2545357	2541857	2545357	2541844	1	right	-1450922636	07-18-2017	16:14:01	14:14:01	male	52515	33868	-1	33851	54155	52529	-1	52515	463524	451691	-1	451678	1	1	1	1				practUP	phasePRACTICE1	35	NM10	193356	193056	193356	193041	d	193041	191363	193041	191355	1678
GofDak_1024-768_new	21	1	27	<?xml version="1.0"?>\n<Clock xmlns:dt="urn:schemas-microsoft-com:datatypes"><Description dt:dt="string">E-Prime Primary Realtime Clock</Description><StartTime><Timestamp dt:dt="int">0</Timestamp><DateUtc dt:dt="string">2017-07-18T14:14:01Z</DateUtc></StartTime><FrequencyChanges><FrequencyChange><Frequency dt:dt="r8">3328124</Frequency><Timestamp dt:dt="r8">97332713048</Timestamp><Current dt:dt="…	75.025	2545357	2541857	2545357	2541844	1	right	-1450922636	07-18-2017	16:14:01	14:14:01	male	52515	33868	-1	33851	54155	52529	-1	52515	463524	451691	-1	451678	1	1	1	1				practUP	phasePRACTICE1	36	NM04	196888	196588	196888	196574	d	196574	194775	196574	194763	1799
GofDak_1024-768_new	21	1	27	<?xml version="1.0"?>\n<Clock xmlns:dt="urn:schemas-microsoft-com:datatypes"><Description dt:dt="string">E-Prime Primary Realtime Clock</Description><StartTime><Timestamp dt:dt="int">0</Timestamp><DateUtc dt:dt="string">2017-07-18T14:14:01Z</DateUtc></StartTime><FrequencyChanges><FrequencyChange><Frequency dt:dt="r8">3328124</Frequency><Timestamp dt:dt="r8">97332713048</Timestamp><Current dt:dt="…	75.025	2545357	2541857	2545357	2541844	1	right	-1450922636	07-18-2017	16:14:01	14:14:01	male	52515	33868	-1	33851	54155	52529	-1	52515	463524	451691	-1	451678	1	1	1	1				practUP	phasePRACTICE1	37	NF01	200260	199960	200260	199956	d	199956	198294	199956	198283	1662
GofDak_1024-768_new	21	1	27	<?xml version="1.0"?>\n<Clock xmlns:dt="urn:schemas-microsoft-com:datatypes"><Description dt:dt="string">E-Prime Primary Realtime Clock</Description><StartTime><Timestamp dt:dt="int">0</Timestamp><DateUtc dt:dt="string">2017-07-18T14:14:01Z</DateUtc></StartTime><FrequencyChanges><FrequencyChange><Frequency dt:dt="r8">3328124</Frequency><Timestamp dt:dt="r8">97332713048</Timestamp><Current dt:dt="…	75.025	2545357	2541857	2545357	2541844	1	right	-1450922636	07-18-2017	16:14:01	14:14:01	male	52515	33868	-1	33851	54155	52529	-1	52515	463524	451691	-1	451678	1	1	1	1				practUP	phasePRACTICE1	38	NM13	204472	204172	204472	204160	d	204160	202573	204160	202563	1587
GofDak_1024-768_new	21	1	27	<?xml version="1.0"?>\n<Clock xmlns:dt="urn:schemas-microsoft-com:datatypes"><Description dt:dt="string">E-Prime Primary Realtime Clock</Description><StartTime><Timestamp dt:dt="int">0</Timestamp><DateUtc dt:dt="string">2017-07-18T14:14:01Z</DateUtc></StartTime><FrequencyChanges><FrequencyChange><Frequency dt:dt="r8">3328124</Frequency><Timestamp dt:dt="r8">97332713048</Timestamp><Current dt:dt="…	75.025	2545357	2541857	2545357	2541844	1	right	-1450922636	07-18-2017	16:14:01	14:14:01	male	52515	33868	-1	33851	54155	52529	-1	52515	463524	451691	-1	451678	1	1	1	1				practUP	phasePRACTICE1	39	NF106	207911	207611	207911	207598	l	207598	206025	207598	206019	1573
GofDak_1024-768_new	21	1	27	<?xml version="1.0"?>\n<Clock xmlns:dt="urn:schemas-microsoft-com:datatypes"><Description dt:dt="string">E-Prime Primary Realtime Clock</Description><StartTime><Timestamp dt:dt="int">0</Timestamp><DateUtc dt:dt="string">2017-07-18T14:14:01Z</DateUtc></StartTime><FrequencyChanges><FrequencyChange><Frequency dt:dt="r8">3328124</Frequency><Timestamp dt:dt="r8">97332713048</Timestamp><Current dt:dt="…	75.025	2545357	2541857	2545357	2541844	1	right	-1450922636	07-18-2017	16:14:01	14:14:01	male	52515	33868	-1	33851	54155	52529	-1	52515	463524	451691	-1	451678	1	1	1	1				practUP	phasePRACTICE1	40	NF02	211457	211157	211457	211147	l	211147	209211	211147	209203	1936
GofDak_1024-768_new	21	1	27	<?xml version="1.0"?>\n<Clock xmlns:dt="urn:schemas-microsoft-com:datatypes"><Description dt:dt="string">E-Prime Primary Realtime Clock</Description><StartTime><Timestamp dt:dt="int">0</Timestamp><DateUtc dt:dt="string">2017-07-18T14:14:01Z</DateUtc></StartTime><FrequencyChanges><FrequencyChange><Frequency dt:dt="r8">3328124</Frequency><Timestamp dt:dt="r8">97332713048</Timestamp><Current dt:dt="…	75.025	2545357	2541857	2545357	2541844	1	right	-1450922636	07-18-2017	16:14:01	14:14:01	male	52515	33868	-1	33851	54155	52529	-1	52515	463524	451691	-1	451678	1	1	1	1				practUP	phasePRACTICE1	41	NM08	219561	219261	219561	219258	l	219258	217501	219258	217491	1757
GofDak_1024-768_new	21	1	27	<?xml version="1.0"?>\n<Clock xmlns:dt="urn:schemas-microsoft-com:datatypes"><Description dt:dt="string">E-Prime Primary Realtime Clock</Description><StartTime><Timestamp dt:dt="int">0</Timestamp><DateUtc dt:dt="string">2017-07-18T14:14:01Z</DateUtc></StartTime><FrequencyChanges><FrequencyChange><Frequency dt:dt="r8">3328124</Frequency><Timestamp dt:dt="r8">97332713048</Timestamp><Current dt:dt="…	75.025	2545357	2541857	2545357	2541844	1	right	-1450922636	07-18-2017	16:14:01	14:14:01	male	52515	33868	-1	33851	54155	52529	-1	52515	463524	451691	-1	451678	1	1	1	1				practUP	phasePRACTICE1	42	NF02	223613	223313	223613	223304	l	223304	221620	223304	221611	1684
GofDak_1024-768_new	21	1	27	<?xml version="1.0"?>\n<Clock xmlns:dt="urn:schemas-microsoft-com:datatypes"><Description dt:dt="string">E-Prime Primary Realtime Clock</Description><StartTime><Timestamp dt:dt="int">0</Timestamp><DateUtc dt:dt="string">2017-07-18T14:14:01Z</DateUtc></StartTime><FrequencyChanges><FrequencyChange><Frequency dt:dt="r8">3328124</Frequency><Timestamp dt:dt="r8">97332713048</Timestamp><Current dt:dt="…	75.025	2545357	2541857	2545357	2541844	1	right	-1450922636	07-18-2017	16:14:01	14:14:01	male	52515	33868	-1	33851	54155	52529	-1	52515	463524	451691	-1	451678	1	1	1	1				practUP	phasePRACTICE1	43	NM101	227078	226778	227078	226763	l	226763	225019	226763	225003	1744
GofDak_1024-768_new	21	1	27	<?xml version="1.0"?>\n<Clock xmlns:dt="urn:schemas-microsoft-com:datatypes"><Description dt:dt="string">E-Prime Primary Realtime Clock</Description><StartTime><Timestamp dt:dt="int">0</Timestamp><DateUtc dt:dt="string">2017-07-18T14:14:01Z</DateUtc></StartTime><FrequencyChanges><FrequencyChange><Frequency dt:dt="r8">3328124</Frequency><Timestamp dt:dt="r8">97332713048</Timestamp><Current dt:dt="…	75.025	2545357	2541857	2545357	2541844	1	right	-1450922636	07-18-2017	16:14:01	14:14:01	male	52515	33868	-1	33851	54155	52529	-1	52515	463524	451691	-1	451678	1	1	1	1				practUP	phasePRACTICE1	44	NF106	231210	230910	231210	230898	d	230898	228924	230898	228915	1974
GofDak_1024-768_new	21	1	27	<?xml version="1.0"?>\n<Clock xmlns:dt="urn:schemas-microsoft-com:datatypes"><Description dt:dt="string">E-Prime Primary Realtime Clock</Description><StartTime><Timestamp dt:dt="int">0</Timestamp><DateUtc dt:dt="string">2017-07-18T14:14:01Z</DateUtc></StartTime><FrequencyChanges><FrequencyChange><Frequency dt:dt="r8">3328124</Frequency><Timestamp dt:dt="r8">97332713048</Timestamp><Current dt:dt="…	75.025	2545357	2541857	2545357	2541844	1	right	-1450922636	07-18-2017	16:14:01	14:14:01	male	52515	33868	-1	33851	54155	52529	-1	52515	463524	451691	-1	451678	1	1	1	1				practUP	phasePRACTICE1	45	NM09	234822	234522	234822	234511	d	234511	232936	234511	232931	1575
GofDak_1024-768_new	21	1	27	<?xml version="1.0"?>\n<Clock xmlns:dt="urn:schemas-microsoft-com:datatypes"><Description dt:dt="string">E-Prime Primary Realtime Clock</Description><StartTime><Timestamp dt:dt="int">0</Timestamp><DateUtc dt:dt="string">2017-07-18T14:14:01Z</DateUtc></StartTime><FrequencyChanges><FrequencyChange><Frequency dt:dt="r8">3328124</Frequency><Timestamp dt:dt="r8">97332713048</Timestamp><Current dt:dt="…	75.025	2545357	2541857	2545357	2541844	1	right	-1450922636	07-18-2017	16:14:01	14:14:01	male	52515	33868	-1	33851	54155	52529	-1	52515	463524	451691	-1	451678	1	1	1	1				practUP	phasePRACTICE1	46	NF11	238528	238228	238528	238212	l	238212	236402	238212	236395	1810
GofDak_1024-768_new	21	1	27	<?xml version="1.0"?>\n<Clock xmlns:dt="urn:schemas-microsoft-com:datatypes"><Description dt:dt="string">E-Prime Primary Realtime Clock</Description><StartTime><Timestamp dt:dt="int">0</Timestamp><DateUtc dt:dt="string">2017-07-18T14:14:01Z</DateUtc></StartTime><FrequencyChanges><FrequencyChange><Frequency dt:dt="r8">3328124</Frequency><Timestamp dt:dt="r8">97332713048</Timestamp><Current dt:dt="…	75.025	2545357	2541857	2545357	2541844	1	right	-1450922636	07-18-2017	16:14:01	14:14:01	male	52515	33868	-1	33851	54155	52529	-1	52515	463524	451691	-1	451678	1	1	1	1				practUP	phasePRACTICE1	47	NF04	241980	241680	241980	241667	l	241667	240014	241667	240003	1653
GofDak_1024-768_new	21	1	27	<?xml version="1.0"?>\n<Clock xmlns:dt="urn:schemas-microsoft-com:datatypes"><Description dt:dt="string">E-Prime Primary Realtime Clock</Description><StartTime><Timestamp dt:dt="int">0</Timestamp><DateUtc dt:dt="string">2017-07-18T14:14:01Z</DateUtc></StartTime><FrequencyChanges><FrequencyChange><Frequency dt:dt="r8">3328124</Frequency><Timestamp dt:dt="r8">97332713048</Timestamp><Current dt:dt="…	75.025	2545357	2541857	2545357	2541844	1	right	-1450922636	07-18-2017	16:14:01	14:14:01	male	52515	33868	-1	33851	54155	52529	-1	52515	463524	451691	-1	451678	1	1	1	1				practUP	phasePRACTICE1	48	NM03	246192	245892	246192	245879	d	245879	244039	245879	244027	1840
GofDak_1024-768_new	21	1	27	<?xml version="1.0"?>\n<Clock xmlns:dt="urn:schemas-microsoft-com:datatypes"><Description dt:dt="string">E-Prime Primary Realtime Clock</Description><StartTime><Timestamp dt:dt="int">0</Timestamp><DateUtc dt:dt="string">2017-07-18T14:14:01Z</DateUtc></StartTime><FrequencyChanges><FrequencyChange><Frequency dt:dt="r8">3328124</Frequency><Timestamp dt:dt="r8">97332713048</Timestamp><Current dt:dt="…	75.025	2545357	2541857	2545357	2541844	1	right	-1450922636	07-18-2017	16:14:01	14:14:01	male	52515	33868	-1	33851	54155	52529	-1	52515	463524	451691	-1	451678	1	1	1	1				practUP	phasePRACTICE1	49	NF27	250057	249757	250057	249745	l	249745	248145	249745	248131	1600
GofDak_1024-768_new	21	1	27	<?xml version="1.0"?>\n<Clock xmlns:dt="urn:schemas-microsoft-com:datatypes"><Description dt:dt="string">E-Prime Primary Realtime Clock</Description><StartTime><Timestamp dt:dt="int">0</Timestamp><DateUtc dt:dt="string">2017-07-18T14:14:01Z</DateUtc></StartTime><FrequencyChanges><FrequencyChange><Frequency dt:dt="r8">3328124</Frequency><Timestamp dt:dt="r8">97332713048</Timestamp><Current dt:dt="…	75.025	2545357	2541857	2545357	2541844	1	right	-1450922636	07-18-2017	16:14:01	14:14:01	male	52515	33868	-1	33851	54155	52529	-1	52515	463524	451691	-1	451678	1	1	1	1				practUP	phasePRACTICE1	50	NM101	253323	253023	253323	253016	l	253016	251463	253016	251451	1553
GofDak_1024-768_new	21	1	27	<?xml version="1.0"?>\n<Clock xmlns:dt="urn:schemas-microsoft-com:datatypes"><Description dt:dt="string">E-Prime Primary Realtime Clock</Description><StartTime><Timestamp dt:dt="int">0</Timestamp><DateUtc dt:dt="string">2017-07-18T14:14:01Z</DateUtc></StartTime><FrequencyChanges><FrequencyChange><Frequency dt:dt="r8">3328124</Frequency><Timestamp dt:dt="r8">97332713048</Timestamp><Current dt:dt="…	75.025	2545357	2541857	2545357	2541844	1	right	-1450922636	07-18-2017	16:14:01	14:14:01	male	52515	33868	-1	33851	54155	52529	-1	52515	463524	451691	-1	451678	2	2	1	2				practINV	phasePRACTICE1	1	NF01	267958	267658	267958	267644	l	267644	265939	267644	265923	1705
GofDak_1024-768_new	21	1	27	<?xml version="1.0"?>\n<Clock xmlns:dt="urn:schemas-microsoft-com:datatypes"><Description dt:dt="string">E-Prime Primary Realtime Clock</Description><StartTime><Timestamp dt:dt="int">0</Timestamp><DateUtc dt:dt="string">2017-07-18T14:14:01Z</DateUtc></StartTime><FrequencyChanges><FrequencyChange><Frequency dt:dt="r8">3328124</Frequency><Timestamp dt:dt="r8">97332713048</Timestamp><Current dt:dt="…	75.025	2545357	2541857	2545357	2541844	1	right	-1450922636	07-18-2017	16:14:01	14:14:01	male	52515	33868	-1	33851	54155	52529	-1	52515	463524	451691	-1	451678	2	2	1	2				practINV	phasePRACTICE1	2	NM21	272103	271803	272103	271795	d	271795	270124	271795	270115	1671
GofDak_1024-768_new	21	1	27	<?xml version="1.0"?>\n<Clock xmlns:dt="urn:schemas-microsoft-com:datatypes"><Description dt:dt="string">E-Prime Primary Realtime Clock</Description><StartTime><Timestamp dt:dt="int">0</Timestamp><DateUtc dt:dt="string">2017-07-18T14:14:01Z</DateUtc></StartTime><FrequencyChanges><FrequencyChange><Frequency dt:dt="r8">3328124</Frequency><Timestamp dt:dt="r8">97332713048</Timestamp><Current dt:dt="…	75.025	2545357	2541857	2545357	2541844	1	right	-1450922636	07-18-2017	16:14:01	14:14:01	male	52515	33868	-1	33851	54155	52529	-1	52515	463524	451691	-1	451678	2	2	1	2				practINV	phasePRACTICE1	3	NF02	276662	276362	276662	276355	d	276355	274709	276355	274699	1646
GofDak_1024-768_new	21	1	27	<?xml version="1.0"?>\n<Clock xmlns:dt="urn:schemas-microsoft-com:datatypes"><Description dt:dt="string">E-Prime Primary Realtime Clock</Description><StartTime><Timestamp dt:dt="int">0</Timestamp><DateUtc dt:dt="string">2017-07-18T14:14:01Z</DateUtc></StartTime><FrequencyChanges><FrequencyChange><Frequency dt:dt="r8">3328124</Frequency><Timestamp dt:dt="r8">97332713048</Timestamp><Current dt:dt="…	75.025	2545357	2541857	2545357	2541844	1	right	-1450922636	07-18-2017	16:14:01	14:14:01	male	52515	33868	-1	33851	54155	52529	-1	52515	463524	451691	-1	451678	2	2	1	2				practINV	phasePRACTICE1	4	NM21	280634	280334	280634	280326	l	280326	278748	280326	278739	1578
GofDak_1024-768_new	21	1	27	<?xml version="1.0"?>\n<Clock xmlns:dt="urn:schemas-microsoft-com:datatypes"><Description dt:dt="string">E-Prime Primary Realtime Clock</Description><StartTime><Timestamp dt:dt="int">0</Timestamp><DateUtc dt:dt="string">2017-07-18T14:14:01Z</DateUtc></StartTime><FrequencyChanges><FrequencyChange><Frequency dt:dt="r8">3328124</Frequency><Timestamp dt:dt="r8">97332713048</Timestamp><Current dt:dt="…	75.025	2545357	2541857	2545357	2541844	1	right	-1450922636	07-18-2017	16:14:01	14:14:01	male	52515	33868	-1	33851	54155	52529	-1	52515	463524	451691	-1	451678	2	2	1	2				practINV	phasePRACTICE1	5	NM09	286192	285892	286192	285887	l	285887	284173	285887	284160	1714
GofDak_1024-768_new	21	1	27	<?xml version="1.0"?>\n<Clock xmlns:dt="urn:schemas-microsoft-com:datatypes"><Description dt:dt="string">E-Prime Primary Realtime Clock</Description><StartTime><Timestamp dt:dt="int">0</Timestamp><DateUtc dt:dt="string">2017-07-18T14:14:01Z</DateUtc></StartTime><FrequencyChanges><FrequencyChange><Frequency dt:dt="r8">3328124</Frequency><Timestamp dt:dt="r8">97332713048</Timestamp><Current dt:dt="…	75.025	2545357	2541857	2545357	2541844	1	right	-1450922636	07-18-2017	16:14:01	14:14:01	male	52515	33868	-1	33851	54155	52529	-1	52515	463524	451691	-1	451678	2	2	1	2				practINV	phasePRACTICE1	6	NF04	289831	289531	289831	289525	d	289525	288011	289525	287995	1514
GofDak_1024-768_new	21	1	27	<?xml version="1.0"?>\n<Clock xmlns:dt="urn:schemas-microsoft-com:datatypes"><Description dt:dt="string">E-Prime Primary Realtime Clock</Description><StartTime><Timestamp dt:dt="int">0</Timestamp><DateUtc dt:dt="string">2017-07-18T14:14:01Z</DateUtc></StartTime><FrequencyChanges><FrequencyChange><Frequency dt:dt="r8">3328124</Frequency><Timestamp dt:dt="r8">97332713048</Timestamp><Current dt:dt="…	75.025	2545357	2541857	2545357	2541844	1	right	-1450922636	07-18-2017	16:14:01	14:14:01	male	52515	33868	-1	33851	54155	52529	-1	52515	463524	451691	-1	451678	2	2	1	2				practINV	phasePRACTICE1	7	NM02	293203	292903	293203	292900	d	292900	291290	292900	291275	1610
GofDak_1024-768_new	21	1	27	<?xml version="1.0"?>\n<Clock xmlns:dt="urn:schemas-microsoft-com:datatypes"><Description dt:dt="string">E-Prime Primary Realtime Clock</Description><StartTime><Timestamp dt:dt="int">0</Timestamp><DateUtc dt:dt="string">2017-07-18T14:14:01Z</DateUtc></StartTime><FrequencyChanges><FrequencyChange><Frequency dt:dt="r8">3328124</Frequency><Timestamp dt:dt="r8">97332713048</Timestamp><Current dt:dt="…	75.025	2545357	2541857	2545357	2541844	1	right	-1450922636	07-18-2017	16:14:01	14:14:01	male	52515	33868	-1	33851	54155	52529	-1	52515	463524	451691	-1	451678	2	2	1	2				practINV	phasePRACTICE1	8	NM13	297282	296982	297282	296972	d	296972	295116	296972	295107	1856
GofDak_1024-768_new	21	1	27	<?xml version="1.0"?>\n<Clock xmlns:dt="urn:schemas-microsoft-com:datatypes"><Description dt:dt="string">E-Prime Primary Realtime Clock</Description><StartTime><Timestamp dt:dt="int">0</Timestamp><DateUtc dt:dt="string">2017-07-18T14:14:01Z</DateUtc></StartTime><FrequencyChanges><FrequencyChange><Frequency dt:dt="r8">3328124</Frequency><Timestamp dt:dt="r8">97332713048</Timestamp><Current dt:dt="…	75.025	2545357	2541857	2545357	2541844	1	right	-1450922636	07-18-2017	16:14:01	14:14:01	male	52515	33868	-1	33851	54155	52529	-1	52515	463524	451691	-1	451678	2	2	1	2				practINV	phasePRACTICE1	9	NF106	301520	301220	301520	301217	d	301217	299701	301217	299691	1516
GofDak_1024-768_new	21	1	27	<?xml version="1.0"?>\n<Clock xmlns:dt="urn:schemas-microsoft-com:datatypes"><Description dt:dt="string">E-Prime Primary Realtime Clock</Description><StartTime><Timestamp dt:dt="int">0</Timestamp><DateUtc dt:dt="string">2017-07-18T14:14:01Z</DateUtc></StartTime><FrequencyChanges><FrequencyChange><Frequency dt:dt="r8">3328124</Frequency><Timestamp dt:dt="r8">97332713048</Timestamp><Current dt:dt="…	75.025	2545357	2541857	2545357	2541844	1	right	-1450922636	07-18-2017	16:14:01	14:14:01	male	52515	33868	-1	33851	54155	52529	-1	52515	463524	451691	-1	451678	2	2	1	2				practINV	phasePRACTICE1	10	NM10	306372	306072	306372	306058	d	306058	304153	306058	304139	1905
GofDak_1024-768_new	21	1	27	<?xml version="1.0"?>\n<Clock xmlns:dt="urn:schemas-microsoft-com:datatypes"><Description dt:dt="string">E-Prime Primary Realtime Clock</Description><StartTime><Timestamp dt:dt="int">0</Timestamp><DateUtc dt:dt="string">2017-07-18T14:14:01Z</DateUtc></StartTime><FrequencyChanges><FrequencyChange><Frequency dt:dt="r8">3328124</Frequency><Timestamp dt:dt="r8">97332713048</Timestamp><Current dt:dt="…	75.025	2545357	2541857	2545357	2541844	1	right	-1450922636	07-18-2017	16:14:01	14:14:01	male	52515	33868	-1	33851	54155	52529	-1	52515	463524	451691	-1	451678	2	2	1	2				practINV	phasePRACTICE1	11	NF11	382440	382140	382440	382136	l	382136	380461	382136	380451	1675
GofDak_1024-768_new	21	1	27	<?xml version="1.0"?>\n<Clock xmlns:dt="urn:schemas-microsoft-com:datatypes"><Description dt:dt="string">E-Prime Primary Realtime Clock</Description><StartTime><Timestamp dt:dt="int">0</Timestamp><DateUtc dt:dt="string">2017-07-18T14:14:01Z</DateUtc></StartTime><FrequencyChanges><FrequencyChange><Frequency dt:dt="r8">3328124</Frequency><Timestamp dt:dt="r8">97332713048</Timestamp><Current dt:dt="…	75.025	2545357	2541857	2545357	2541844	1	right	-1450922636	07-18-2017	16:14:01	14:14:01	male	52515	33868	-1	33851	54155	52529	-1	52515	463524	451691	-1	451678	2	2	1	2				practINV	phasePRACTICE1	12	NF106	388039	387739	388039	387728	l	387728	385979	387728	385967	1749
GofDak_1024-768_new	21	1	27	<?xml version="1.0"?>\n<Clock xmlns:dt="urn:schemas-microsoft-com:datatypes"><Description dt:dt="string">E-Prime Primary Realtime Clock</Description><StartTime><Timestamp dt:dt="int">0</Timestamp><DateUtc dt:dt="string">2017-07-18T14:14:01Z</DateUtc></StartTime><FrequencyChanges><FrequencyChange><Frequency dt:dt="r8">3328124</Frequency><Timestamp dt:dt="r8">97332713048</Timestamp><Current dt:dt="…	75.025	2545357	2541857	2545357	2541844	1	right	-1450922636	07-18-2017	16:14:01	14:14:01	male	52515	33868	-1	33851	54155	52529	-1	52515	463524	451691	-1	451678	2	2	1	2				practINV	phasePRACTICE1	13	NF27	392291	391991	392291	391975	d	391975	390098	391975	390091	1877
GofDak_1024-768_new	21	1	27	<?xml version="1.0"?>\n<Clock xmlns:dt="urn:schemas-microsoft-com:datatypes"><Description dt:dt="string">E-Prime Primary Realtime Clock</Description><StartTime><Timestamp dt:dt="int">0</Timestamp><DateUtc dt:dt="string">2017-07-18T14:14:01Z</DateUtc></StartTime><FrequencyChanges><FrequencyChange><Frequency dt:dt="r8">3328124</Frequency><Timestamp dt:dt="r8">97332713048</Timestamp><Current dt:dt="…	75.025	2545357	2541857	2545357	2541844	1	right	-1450922636	07-18-2017	16:14:01	14:14:01	male	52515	33868	-1	33851	54155	52529	-1	52515	463524	451691	-1	451678	2	2	1	2				practINV	phasePRACTICE1	14	NM09	396969	396669	396969	396661	l	396661	395016	396661	395011	1645
GofDak_1024-768_new	21	1	27	<?xml version="1.0"?>\n<Clock xmlns:dt="urn:schemas-microsoft-com:datatypes"><Description dt:dt="string">E-Prime Primary Realtime Clock</Description><StartTime><Timestamp dt:dt="int">0</Timestamp><DateUtc dt:dt="string">2017-07-18T14:14:01Z</DateUtc></StartTime><FrequencyChanges><FrequencyChange><Frequency dt:dt="r8">3328124</Frequency><Timestamp dt:dt="r8">97332713048</Timestamp><Current dt:dt="…	75.025	2545357	2541857	2545357	2541844	1	right	-1450922636	07-18-2017	16:14:01	14:14:01	male	52515	33868	-1	33851	54155	52529	-1	52515	463524	451691	-1	451678	2	2	1	2				practINV	phasePRACTICE1	15	NF06	401221	400921	401221	400906	d	400906	399295	400906	399283	1611
GofDak_1024-768_new	21	1	27	<?xml version="1.0"?>\n<Clock xmlns:dt="urn:schemas-microsoft-com:datatypes"><Description dt:dt="string">E-Prime Primary Realtime Clock</Description><StartTime><Timestamp dt:dt="int">0</Timestamp><DateUtc dt:dt="string">2017-07-18T14:14:01Z</DateUtc></StartTime><FrequencyChanges><FrequencyChange><Frequency dt:dt="r8">3328124</Frequency><Timestamp dt:dt="r8">97332713048</Timestamp><Current dt:dt="…	75.025	2545357	2541857	2545357	2541844	1	right	-1450922636	07-18-2017	16:14:01	14:14:01	male	52515	33868	-1	33851	54155	52529	-1	52515	463524	451691	-1	451678	2	2	1	2				practINV	phasePRACTICE1	16	NM04	404660	404360	404660	404347	d	404347	402507	404347	402491	1840
GofDak_1024-768_new	21	1	27	<?xml version="1.0"?>\n<Clock xmlns:dt="urn:schemas-microsoft-com:datatypes"><Description dt:dt="string">E-Prime Primary Realtime Clock</Description><StartTime><Timestamp dt:dt="int">0</Timestamp><DateUtc dt:dt="string">2017-07-18T14:14:01Z</DateUtc></StartTime><FrequencyChanges><FrequencyChange><Frequency dt:dt="r8">3328124</Frequency><Timestamp dt:dt="r8">97332713048</Timestamp><Current dt:dt="…	75.025	2545357	2541857	2545357	2541844	1	right	-1450922636	07-18-2017	16:14:01	14:14:01	male	52515	33868	-1	33851	54155	52529	-1	52515	463524	451691	-1	451678	2	2	1	2				practINV	phasePRACTICE1	17	NF106	410138	409838	410138	409835	l	409835	408065	409835	408051	1770
GofDak_1024-768_new	21	1	27	<?xml version="1.0"?>\n<Clock xmlns:dt="urn:schemas-microsoft-com:datatypes"><Description dt:dt="string">E-Prime Primary Realtime Clock</Description><StartTime><Timestamp dt:dt="int">0</Timestamp><DateUtc dt:dt="string">2017-07-18T14:14:01Z</DateUtc></StartTime><FrequencyChanges><FrequencyChange><Frequency dt:dt="r8">3328124</Frequency><Timestamp dt:dt="r8">97332713048</Timestamp><Current dt:dt="…	75.025	2545357	2541857	2545357	2541844	1	right	-1450922636	07-18-2017	16:14:01	14:14:01	male	52515	33868	-1	33851	54155	52529	-1	52515	463524	451691	-1	451678	2	2	1	2				practINV	phasePRACTICE1	18	NM13	413977	413677	413977	413661	l	413661	411824	413661	411812	1837
GofDak_1024-768_new	21	1	27	<?xml version="1.0"?>\n<Clock xmlns:dt="urn:schemas-microsoft-com:datatypes"><Description dt:dt="string">E-Prime Primary Realtime Clock</Description><StartTime><Timestamp dt:dt="int">0</Timestamp><DateUtc dt:dt="string">2017-07-18T14:14:01Z</DateUtc></StartTime><FrequencyChanges><FrequencyChange><Frequency dt:dt="r8">3328124</Frequency><Timestamp dt:dt="r8">97332713048</Timestamp><Current dt:dt="…	75.025	2545357	2541857	2545357	2541844	1	right	-1450922636	07-18-2017	16:14:01	14:14:01	male	52515	33868	-1	33851	54155	52529	-1	52515	463524	451691	-1	451678	2	2	1	2				practINV	phasePRACTICE1	19	NF27	417749	417449	417749	417441	l	417441	415569	417441	415555	1872
GofDak_1024-768_new	21	1	27	<?xml version="1.0"?>\n<Clock xmlns:dt="urn:schemas-microsoft-com:datatypes"><Description dt:dt="string">E-Prime Primary Realtime Clock</Description><StartTime><Timestamp dt:dt="int">0</Timestamp><DateUtc dt:dt="string">2017-07-18T14:14:01Z</DateUtc></StartTime><FrequencyChanges><FrequencyChange><Frequency dt:dt="r8">3328124</Frequency><Timestamp dt:dt="r8">97332713048</Timestamp><Current dt:dt="…	75.025	2545357	2541857	2545357	2541844	1	right	-1450922636	07-18-2017	16:14:01	14:14:01	male	52515	33868	-1	33851	54155	52529	-1	52515	463524	451691	-1	451678	2	2	1	2				practINV	phasePRACTICE1	20	NM10	421934	421634	421934	421629	d	421629	419768	421629	419763	1861
GofDak_1024-768_new	21	1	27	<?xml version="1.0"?>\n<Clock xmlns:dt="urn:schemas-microsoft-com:datatypes"><Description dt:dt="string">E-Prime Primary Realtime Clock</Description><StartTime><Timestamp dt:dt="int">0</Timestamp><DateUtc dt:dt="string">2017-07-18T14:14:01Z</DateUtc></StartTime><FrequencyChanges><FrequencyChange><Frequency dt:dt="r8">3328124</Frequency><Timestamp dt:dt="r8">97332713048</Timestamp><Current dt:dt="…	75.025	2545357	2541857	2545357	2541844	1	right	-1450922636	07-18-2017	16:14:01	14:14:01	male	52515	33868	-1	33851	54155	52529	-1	52515	463524	451691	-1	451678	3				2	1	1	phaseINVFAce	phaseXPface	1	NF27	466453	466153	466453	466146	l	466146	464540	466146	464527	1606
GofDak_1024-768_new	21	1	27	<?xml version="1.0"?>\n<Clock xmlns:dt="urn:schemas-microsoft-com:datatypes"><Description dt:dt="string">E-Prime Primary Realtime Clock</Description><StartTime><Timestamp dt:dt="int">0</Timestamp><DateUtc dt:dt="string">2017-07-18T14:14:01Z</DateUtc></StartTime><FrequencyChanges><FrequencyChange><Frequency dt:dt="r8">3328124</Frequency><Timestamp dt:dt="r8">97332713048</Timestamp><Current dt:dt="…	75.025	2545357	2541857	2545357	2541844	1	right	-1450922636	07-18-2017	16:14:01	14:14:01	male	52515	33868	-1	33851	54155	52529	-1	52515	463524	451691	-1	451678	3				2	1	1	phaseINVFAce	phaseXPface	2	NF02	469918	469618	469918	469613	d	469613	468099	469613	468091	1514
GofDak_1024-768_new	21	1	27	<?xml version="1.0"?>\n<Clock xmlns:dt="urn:schemas-microsoft-com:datatypes"><Description dt:dt="string">E-Prime Primary Realtime Clock</Description><StartTime><Timestamp dt:dt="int">0</Timestamp><DateUtc dt:dt="string">2017-07-18T14:14:01Z</DateUtc></StartTime><FrequencyChanges><FrequencyChange><Frequency dt:dt="r8">3328124</Frequency><Timestamp dt:dt="r8">97332713048</Timestamp><Current dt:dt="…	75.025	2545357	2541857	2545357	2541844	1	right	-1450922636	07-18-2017	16:14:01	14:14:01	male	52515	33868	-1	33851	54155	52529	-1	52515	463524	451691	-1	451678	3				2	1	1	phaseINVFAce	phaseXPface	3	NF06	474064	473764	474064	473757	l	473757	471764	473757	471747	1993
GofDak_1024-768_new	21	1	27	<?xml version="1.0"?>\n<Clock xmlns:dt="urn:schemas-microsoft-com:datatypes"><Description dt:dt="string">E-Prime Primary Realtime Clock</Description><StartTime><Timestamp dt:dt="int">0</Timestamp><DateUtc dt:dt="string">2017-07-18T14:14:01Z</DateUtc></StartTime><FrequencyChanges><FrequencyChange><Frequency dt:dt="r8">3328124</Frequency><Timestamp dt:dt="r8">97332713048</Timestamp><Current dt:dt="…	75.025	2545357	2541857	2545357	2541844	1	right	-1450922636	07-18-2017	16:14:01	14:14:01	male	52515	33868	-1	33851	54155	52529	-1	52515	463524	451691	-1	451678	3				2	1	1	phaseINVFAce	phaseXPface	4	NM03	477809	477509	477809	477499	l	477499	475696	477499	475691	1803
GofDak_1024-768_new	21	1	27	<?xml version="1.0"?>\n<Clock xmlns:dt="urn:schemas-microsoft-com:datatypes"><Description dt:dt="string">E-Prime Primary Realtime Clock</Description><StartTime><Timestamp dt:dt="int">0</Timestamp><DateUtc dt:dt="string">2017-07-18T14:14:01Z</DateUtc></StartTime><FrequencyChanges><FrequencyChange><Frequency dt:dt="r8">3328124</Frequency><Timestamp dt:dt="r8">97332713048</Timestamp><Current dt:dt="…	75.025	2545357	2541857	2545357	2541844	1	right	-1450922636	07-18-2017	16:14:01	14:14:01	male	52515	33868	-1	33851	54155	52529	-1	52515	463524	451691	-1	451678	3				2	1	1	phaseINVFAce	phaseXPface	5	NF04	480968	480668	480968	480655	d	480655	479135	480655	479124	1520
GofDak_1024-768_new	21	1	27	<?xml version="1.0"?>\n<Clock xmlns:dt="urn:schemas-microsoft-com:datatypes"><Description dt:dt="string">E-Prime Primary Realtime Clock</Description><StartTime><Timestamp dt:dt="int">0</Timestamp><DateUtc dt:dt="string">2017-07-18T14:14:01Z</DateUtc></StartTime><FrequencyChanges><FrequencyChange><Frequency dt:dt="r8">3328124</Frequency><Timestamp dt:dt="r8">97332713048</Timestamp><Current dt:dt="…	75.025	2545357	2541857	2545357	2541844	1	right	-1450922636	07-18-2017	16:14:01	14:14:01	male	52515	33868	-1	33851	54155	52529	-1	52515	463524	451691	-1	451678	3				2	1	1	phaseINVFAce	phaseXPface	6	NM05	484367	484067	484367	484053	l	484053	482188	484053	482180	1865
GofDak_1024-768_new	21	1	27	<?xml version="1.0"?>\n<Clock xmlns:dt="urn:schemas-microsoft-com:datatypes"><Description dt:dt="string">E-Prime Primary Realtime Clock</Description><StartTime><Timestamp dt:dt="int">0</Timestamp><DateUtc dt:dt="string">2017-07-18T14:14:01Z</DateUtc></StartTime><FrequencyChanges><FrequencyChange><Frequency dt:dt="r8">3328124</Frequency><Timestamp dt:dt="r8">97332713048</Timestamp><Current dt:dt="…	75.025	2545357	2541857	2545357	2541844	1	right	-1450922636	07-18-2017	16:14:01	14:14:01	male	52515	33868	-1	33851	54155	52529	-1	52515	463524	451691	-1	451678	3				2	1	1	phaseINVFAce	phaseXPface	7	NM03	488099	487799	488099	487794	d	487794	485826	487794	485819	1968
GofDak_1024-768_new	21	1	27	<?xml version="1.0"?>\n<Clock xmlns:dt="urn:schemas-microsoft-com:datatypes"><Description dt:dt="string">E-Prime Primary Realtime Clock</Description><StartTime><Timestamp dt:dt="int">0</Timestamp><DateUtc dt:dt="string">2017-07-18T14:14:01Z</DateUtc></StartTime><FrequencyChanges><FrequencyChange><Frequency dt:dt="r8">3328124</Frequency><Timestamp dt:dt="r8">97332713048</Timestamp><Current dt:dt="…	75.025	2545357	2541857	2545357	2541844	1	right	-1450922636	07-18-2017	16:14:01	14:14:01	male	52515	33868	-1	33851	54155	52529	-1	52515	463524	451691	-1	451678	3				2	1	1	phaseINVFAce	phaseXPface	8	NF02	491618	491318	491618	491310	l	491310	489585	491310	489571	1725
GofDak_1024-768_new	21	1	27	<?xml version="1.0"?>\n<Clock xmlns:dt="urn:schemas-microsoft-com:datatypes"><Description dt:dt="string">E-Prime Primary Realtime Clock</Description><StartTime><Timestamp dt:dt="int">0</Timestamp><DateUtc dt:dt="string">2017-07-18T14:14:01Z</DateUtc></StartTime><FrequencyChanges><FrequencyChange><Frequency dt:dt="r8">3328124</Frequency><Timestamp dt:dt="r8">97332713048</Timestamp><Current dt:dt="…	75.025	2545357	2541857	2545357	2541844	1	right	-1450922636	07-18-2017	16:14:01	14:14:01	male	52515	33868	-1	33851	54155	52529	-1	52515	463524	451691	-1	451678	3				2	1	1	phaseINVFAce	phaseXPface	9	NM05	495083	494783	495083	494780	d	494780	493104	494780	493092	1676
GofDak_1024-768_new	21	1	27	<?xml version="1.0"?>\n<Clock xmlns:dt="urn:schemas-microsoft-com:datatypes"><Description dt:dt="string">E-Prime Primary Realtime Clock</Description><StartTime><Timestamp dt:dt="int">0</Timestamp><DateUtc dt:dt="string">2017-07-18T14:14:01Z</DateUtc></StartTime><FrequencyChanges><FrequencyChange><Frequency dt:dt="r8">3328124</Frequency><Timestamp dt:dt="r8">97332713048</Timestamp><Current dt:dt="…	75.025	2545357	2541857	2545357	2541844	1	right	-1450922636	07-18-2017	16:14:01	14:14:01	male	52515	33868	-1	33851	54155	52529	-1	52515	463524	451691	-1	451678	3				2	1	1	phaseINVFAce	phaseXPface	10	NM02	498989	498689	498989	498676	l	498676	496996	498676	496979	1680
GofDak_1024-768_new	21	1	27	<?xml version="1.0"?>\n<Clock xmlns:dt="urn:schemas-microsoft-com:datatypes"><Description dt:dt="string">E-Prime Primary Realtime Clock</Description><StartTime><Timestamp dt:dt="int">0</Timestamp><DateUtc dt:dt="string">2017-07-18T14:14:01Z</DateUtc></StartTime><FrequencyChanges><FrequencyChange><Frequency dt:dt="r8">3328124</Frequency><Timestamp dt:dt="r8">97332713048</Timestamp><Current dt:dt="…	75.025	2545357	2541857	2545357	2541844	1	right	-1450922636	07-18-2017	16:14:01	14:14:01	male	52515	33868	-1	33851	54155	52529	-1	52515	463524	451691	-1	451678	3				2	1	1	phaseINVFAce	phaseXPface	11	NF109	503201	502901	503201	502893	d	502893	500995	502893	500979	1898
GofDak_1024-768_new	21	1	27	<?xml version="1.0"?>\n<Clock xmlns:dt="urn:schemas-microsoft-com:datatypes"><Description dt:dt="string">E-Prime Primary Realtime Clock</Description><StartTime><Timestamp dt:dt="int">0</Timestamp><DateUtc dt:dt="string">2017-07-18T14:14:01Z</DateUtc></StartTime><FrequencyChanges><FrequencyChange><Frequency dt:dt="r8">3328124</Frequency><Timestamp dt:dt="r8">97332713048</Timestamp><Current dt:dt="…	75.025	2545357	2541857	2545357	2541844	1	right	-1450922636	07-18-2017	16:14:01	14:14:01	male	52515	33868	-1	33851	54155	52529	-1	52515	463524	451691	-1	451678	3				2	1	1	phaseINVFAce	phaseXPface	12	NF04	506720	506420	506720	506407	d	506407	504793	506407	504787	1614
GofDak_1024-768_new	21	1	27	<?xml version="1.0"?>\n<Clock xmlns:dt="urn:schemas-microsoft-com:datatypes"><Description dt:dt="string">E-Prime Primary Realtime Clock</Description><StartTime><Timestamp dt:dt="int">0</Timestamp><DateUtc dt:dt="string">2017-07-18T14:14:01Z</DateUtc></StartTime><FrequencyChanges><FrequencyChange><Frequency dt:dt="r8">3328124</Frequency><Timestamp dt:dt="r8">97332713048</Timestamp><Current dt:dt="…	75.025	2545357	2541857	2545357	2541844	1	right	-1450922636	07-18-2017	16:14:01	14:14:01	male	52515	33868	-1	33851	54155	52529	-1	52515	463524	451691	-1	451678	3				2	1	1	phaseINVFAce	phaseXPface	13	NM10	511345	511045	511345	511032	l	511032	509232	511032	509227	1800
GofDak_1024-768_new	21	1	27	<?xml version="1.0"?>\n<Clock xmlns:dt="urn:schemas-microsoft-com:datatypes"><Description dt:dt="string">E-Prime Primary Realtime Clock</Description><StartTime><Timestamp dt:dt="int">0</Timestamp><DateUtc dt:dt="string">2017-07-18T14:14:01Z</DateUtc></StartTime><FrequencyChanges><FrequencyChange><Frequency dt:dt="r8">3328124</Frequency><Timestamp dt:dt="r8">97332713048</Timestamp><Current dt:dt="…	75.025	2545357	2541857	2545357	2541844	1	right	-1450922636	07-18-2017	16:14:01	14:14:01	male	52515	33868	-1	33851	54155	52529	-1	52515	463524	451691	-1	451678	3				2	1	1	phaseINVFAce	phaseXPface	14	NF109	514890	514590	514890	514576	d	514576	512698	514576	512691	1878
GofDak_1024-768_new	21	1	27	<?xml version="1.0"?>\n<Clock xmlns:dt="urn:schemas-microsoft-com:datatypes"><Description dt:dt="string">E-Prime Primary Realtime Clock</Description><StartTime><Timestamp dt:dt="int">0</Timestamp><DateUtc dt:dt="string">2017-07-18T14:14:01Z</DateUtc></StartTime><FrequencyChanges><FrequencyChange><Frequency dt:dt="r8">3328124</Frequency><Timestamp dt:dt="r8">97332713048</Timestamp><Current dt:dt="…	75.025	2545357	2541857	2545357	2541844	1	right	-1450922636	07-18-2017	16:14:01	14:14:01	male	52515	33868	-1	33851	54155	52529	-1	52515	463524	451691	-1	451678	3				2	1	1	phaseINVFAce	phaseXPface	15	NF109	518502	518202	518502	518199	l	518199	516376	518199	516364	1823
GofDak_1024-768_new	21	1	27	<?xml version="1.0"?>\n<Clock xmlns:dt="urn:schemas-microsoft-com:datatypes"><Description dt:dt="string">E-Prime Primary Realtime Clock</Description><StartTime><Timestamp dt:dt="int">0</Timestamp><DateUtc dt:dt="string">2017-07-18T14:14:01Z</DateUtc></StartTime><FrequencyChanges><FrequencyChange><Frequency dt:dt="r8">3328124</Frequency><Timestamp dt:dt="r8">97332713048</Timestamp><Current dt:dt="…	75.025	2545357	2541857	2545357	2541844	1	right	-1450922636	07-18-2017	16:14:01	14:14:01	male	52515	33868	-1	33851	54155	52529	-1	52515	463524	451691	-1	451678	3				2	1	1	phaseINVFAce	phaseXPface	16	NF09	522181	521881	522181	521867	l	521867	520268	521867	520252	1599
GofDak_1024-768_new	21	1	27	<?xml version="1.0"?>\n<Clock xmlns:dt="urn:schemas-microsoft-com:datatypes"><Description dt:dt="string">E-Prime Primary Realtime Clock</Description><StartTime><Timestamp dt:dt="int">0</Timestamp><DateUtc dt:dt="string">2017-07-18T14:14:01Z</DateUtc></StartTime><FrequencyChanges><FrequencyChange><Frequency dt:dt="r8">3328124</Frequency><Timestamp dt:dt="r8">97332713048</Timestamp><Current dt:dt="…	75.025	2545357	2541857	2545357	2541844	1	right	-1450922636	07-18-2017	16:14:01	14:14:01	male	52515	33868	-1	33851	54155	52529	-1	52515	463524	451691	-1	451678	3				2	1	1	phaseINVFAce	phaseXPface	17	NF106	526366	526066	526366	526060	d	526060	524240	526060	524227	1820
GofDak_1024-768_new	21	1	27	<?xml version="1.0"?>\n<Clock xmlns:dt="urn:schemas-microsoft-com:datatypes"><Description dt:dt="string">E-Prime Primary Realtime Clock</Description><StartTime><Timestamp dt:dt="int">0</Timestamp><DateUtc dt:dt="string">2017-07-18T14:14:01Z</DateUtc></StartTime><FrequencyChanges><FrequencyChange><Frequency dt:dt="r8">3328124</Frequency><Timestamp dt:dt="r8">97332713048</Timestamp><Current dt:dt="…	75.025	2545357	2541857	2545357	2541844	1	right	-1450922636	07-18-2017	16:14:01	14:14:01	male	52515	33868	-1	33851	54155	52529	-1	52515	463524	451691	-1	451678	3				2	1	1	phaseINVFAce	phaseXPface	18	NF106	530818	530518	530818	530515	l	530515	528546	530515	528532	1969
GofDak_1024-768_new	21	1	27	<?xml version="1.0"?>\n<Clock xmlns:dt="urn:schemas-microsoft-com:datatypes"><Description dt:dt="string">E-Prime Primary Realtime Clock</Description><StartTime><Timestamp dt:dt="int">0</Timestamp><DateUtc dt:dt="string">2017-07-18T14:14:01Z</DateUtc></StartTime><FrequencyChanges><FrequencyChange><Frequency dt:dt="r8">3328124</Frequency><Timestamp dt:dt="r8">97332713048</Timestamp><Current dt:dt="…	75.025	2545357	2541857	2545357	2541844	1	right	-1450922636	07-18-2017	16:14:01	14:14:01	male	52515	33868	-1	33851	54155	52529	-1	52515	463524	451691	-1	451678	3				2	1	1	phaseINVFAce	phaseXPface	19	NM09	534244	533944	534244	533935	d	533935	532384	533935	532380	1551
GofDak_1024-768_new	21	1	27	<?xml version="1.0"?>\n<Clock xmlns:dt="urn:schemas-microsoft-com:datatypes"><Description dt:dt="string">E-Prime Primary Realtime Clock</Description><StartTime><Timestamp dt:dt="int">0</Timestamp><DateUtc dt:dt="string">2017-07-18T14:14:01Z</DateUtc></StartTime><FrequencyChanges><FrequencyChange><Frequency dt:dt="r8">3328124</Frequency><Timestamp dt:dt="r8">97332713048</Timestamp><Current dt:dt="…	75.025	2545357	2541857	2545357	2541844	1	right	-1450922636	07-18-2017	16:14:01	14:14:01	male	52515	33868	-1	33851	54155	52529	-1	52515	463524	451691	-1	451678	3				2	1	1	phaseINVFAce	phaseXPface	20	NM10	537709	537409	537709	537396	d	537396	535837	537396	535820	1559
GofDak_1024-768_new	21	1	27	<?xml version="1.0"?>\n<Clock xmlns:dt="urn:schemas-microsoft-com:datatypes"><Description dt:dt="string">E-Prime Primary Realtime Clock</Description><StartTime><Timestamp dt:dt="int">0</Timestamp><DateUtc dt:dt="string">2017-07-18T14:14:01Z</DateUtc></StartTime><FrequencyChanges><FrequencyChange><Frequency dt:dt="r8">3328124</Frequency><Timestamp dt:dt="r8">97332713048</Timestamp><Current dt:dt="…	75.025	2545357	2541857	2545357	2541844	1	right	-1450922636	07-18-2017	16:14:01	14:14:01	male	52515	33868	-1	33851	54155	52529	-1	52515	463524	451691	-1	451678	4				1	1	2	phaseUPFAce	phaseXPface	1	NM05	541468	541168	541468	541162	l	541162	539275	541162	539260	1887
GofDak_1024-768_new	21	1	27	<?xml version="1.0"?>\n<Clock xmlns:dt="urn:schemas-microsoft-com:datatypes"><Description dt:dt="string">E-Prime Primary Realtime Clock</Description><StartTime><Timestamp dt:dt="int">0</Timestamp><DateUtc dt:dt="string">2017-07-18T14:14:01Z</DateUtc></StartTime><FrequencyChanges><FrequencyChange><Frequency dt:dt="r8">3328124</Frequency><Timestamp dt:dt="r8">97332713048</Timestamp><Current dt:dt="…	75.025	2545357	2541857	2545357	2541844	1	right	-1450922636	07-18-2017	16:14:01	14:14:01	male	52515	33868	-1	33851	54155	52529	-1	52515	463524	451691	-1	451678	4				1	1	2	phaseUPFAce	phaseXPface	2	NF01	545280	544980	545280	544967	l	544967	543061	544967	543043	1906
GofDak_1024-768_new	21	1	27	<?xml version="1.0"?>\n<Clock xmlns:dt="urn:schemas-microsoft-com:datatypes"><Description dt:dt="string">E-Prime Primary Realtime Clock</Description><StartTime><Timestamp dt:dt="int">0</Timestamp><DateUtc dt:dt="string">2017-07-18T14:14:01Z</DateUtc></StartTime><FrequencyChanges><FrequencyChange><Frequency dt:dt="r8">3328124</Frequency><Timestamp dt:dt="r8">97332713048</Timestamp><Current dt:dt="…	75.025	2545357	2541857	2545357	2541844	1	right	-1450922636	07-18-2017	16:14:01	14:14:01	male	52515	33868	-1	33851	54155	52529	-1	52515	463524	451691	-1	451678	4				1	1	2	phaseUPFAce	phaseXPface	3	NM21	548812	548512	548812	548508	l	548508	546633	548508	546620	1875
GofDak_1024-768_new	21	1	27	<?xml version="1.0"?>\n<Clock xmlns:dt="urn:schemas-microsoft-com:datatypes"><Description dt:dt="string">E-Prime Primary Realtime Clock</Description><StartTime><Timestamp dt:dt="int">0</Timestamp><DateUtc dt:dt="string">2017-07-18T14:14:01Z</DateUtc></StartTime><FrequencyChanges><FrequencyChange><Frequency dt:dt="r8">3328124</Frequency><Timestamp dt:dt="r8">97332713048</Timestamp><Current dt:dt="…	75.025	2545357	2541857	2545357	2541844	1	right	-1450922636	07-18-2017	16:14:01	14:14:01	male	52515	33868	-1	33851	54155	52529	-1	52515	463524	451691	-1	451678	4				1	1	2	phaseUPFAce	phaseXPface	4	NM04	551998	551698	551998	551683	d	551683	550045	551683	550028	1638
GofDak_1024-768_new	21	1	27	<?xml version="1.0"?>\n<Clock xmlns:dt="urn:schemas-microsoft-com:datatypes"><Description dt:dt="string">E-Prime Primary Realtime Clock</Description><StartTime><Timestamp dt:dt="int">0</Timestamp><DateUtc dt:dt="string">2017-07-18T14:14:01Z</DateUtc></StartTime><FrequencyChanges><FrequencyChange><Frequency dt:dt="r8">3328124</Frequency><Timestamp dt:dt="r8">97332713048</Timestamp><Current dt:dt="…	75.025	2545357	2541857	2545357	2541844	1	right	-1450922636	07-18-2017	16:14:01	14:14:01	male	52515	33868	-1	33851	54155	52529	-1	52515	463524	451691	-1	451678	4				1	1	2	phaseUPFAce	phaseXPface	5	NF11	555717	555417	555717	555411	l	555411	553444	555411	553436	1967
GofDak_1024-768_new	21	1	27	<?xml version="1.0"?>\n<Clock xmlns:dt="urn:schemas-microsoft-com:datatypes"><Description dt:dt="string">E-Prime Primary Realtime Clock</Description><StartTime><Timestamp dt:dt="int">0</Timestamp><DateUtc dt:dt="string">2017-07-18T14:14:01Z</DateUtc></StartTime><FrequencyChanges><FrequencyChange><Frequency dt:dt="r8">3328124</Frequency><Timestamp dt:dt="r8">97332713048</Timestamp><Current dt:dt="…	75.025	2545357	2541857	2545357	2541844	1	right	-1450922636	07-18-2017	16:14:01	14:14:01	male	52515	33868	-1	33851	54155	52529	-1	52515	463524	451691	-1	451678	4				1	1	2	phaseUPFAce	phaseXPface	6	NM09	559969	559669	559969	559653	l	559653	557656	559653	557652	1997
GofDak_1024-768_new	21	1	27	<?xml version="1.0"?>\n<Clock xmlns:dt="urn:schemas-microsoft-com:datatypes"><Description dt:dt="string">E-Prime Primary Realtime Clock</Description><StartTime><Timestamp dt:dt="int">0</Timestamp><DateUtc dt:dt="string">2017-07-18T14:14:01Z</DateUtc></StartTime><FrequencyChanges><FrequencyChange><Frequency dt:dt="r8">3328124</Frequency><Timestamp dt:dt="r8">97332713048</Timestamp><Current dt:dt="…	75.025	2545357	2541857	2545357	2541844	1	right	-1450922636	07-18-2017	16:14:01	14:14:01	male	52515	33868	-1	33851	54155	52529	-1	52515	463524	451691	-1	451678	4				1	1	2	phaseUPFAce	phaseXPface	7	NM13	563741	563441	563741	563438	l	563438	561561	563438	561548	1877
GofDak_1024-768_new	21	1	27	<?xml version="1.0"?>\n<Clock xmlns:dt="urn:schemas-microsoft-com:datatypes"><Description dt:dt="string">E-Prime Primary Realtime Clock</Description><StartTime><Timestamp dt:dt="int">0</Timestamp><DateUtc dt:dt="string">2017-07-18T14:14:01Z</DateUtc></StartTime><FrequencyChanges><FrequencyChange><Frequency dt:dt="r8">3328124</Frequency><Timestamp dt:dt="r8">97332713048</Timestamp><Current dt:dt="…	75.025	2545357	2541857	2545357	2541844	1	right	-1450922636	07-18-2017	16:14:01	14:14:01	male	52515	33868	-1	33851	54155	52529	-1	52515	463524	451691	-1	451678	4				1	1	2	phaseUPFAce	phaseXPface	8	NM21	567233	566933	567233	566926	l	566926	565147	566926	565132	1779
GofDak_1024-768_new	21	1	27	<?xml version="1.0"?>\n<Clock xmlns:dt="urn:schemas-microsoft-com:datatypes"><Description dt:dt="string">E-Prime Primary Realtime Clock</Description><StartTime><Timestamp dt:dt="int">0</Timestamp><DateUtc dt:dt="string">2017-07-18T14:14:01Z</DateUtc></StartTime><FrequencyChanges><FrequencyChange><Frequency dt:dt="r8">3328124</Frequency><Timestamp dt:dt="r8">97332713048</Timestamp><Current dt:dt="…	75.025	2545357	2541857	2545357	2541844	1	right	-1450922636	07-18-2017	16:14:01	14:14:01	male	52515	33868	-1	33851	54155	52529	-1	52515	463524	451691	-1	451678	4				1	1	2	phaseUPFAce	phaseXPface	9	NM09	571005	570705	571005	570700	d	570700	568799	570700	568788	1901
GofDak_1024-768_new	21	1	27	<?xml version="1.0"?>\n<Clock xmlns:dt="urn:schemas-microsoft-com:datatypes"><Description dt:dt="string">E-Prime Primary Realtime Clock</Description><StartTime><Timestamp dt:dt="int">0</Timestamp><DateUtc dt:dt="string">2017-07-18T14:14:01Z</DateUtc></StartTime><FrequencyChanges><FrequencyChange><Frequency dt:dt="r8">3328124</Frequency><Timestamp dt:dt="r8">97332713048</Timestamp><Current dt:dt="…	75.025	2545357	2541857	2545357	2541844	1	right	-1450922636	07-18-2017	16:14:01	14:14:01	male	52515	33868	-1	33851	54155	52529	-1	52515	463524	451691	-1	451678	4				1	1	2	phaseUPFAce	phaseXPface	10	NF02	574724	574424	574724	574416	d	574416	572571	574416	572564	1845
GofDak_1024-768_new	21	1	27	<?xml version="1.0"?>\n<Clock xmlns:dt="urn:schemas-microsoft-com:datatypes"><Description dt:dt="string">E-Prime Primary Realtime Clock</Description><StartTime><Timestamp dt:dt="int">0</Timestamp><DateUtc dt:dt="string">2017-07-18T14:14:01Z</DateUtc></StartTime><FrequencyChanges><FrequencyChange><Frequency dt:dt="r8">3328124</Frequency><Timestamp dt:dt="r8">97332713048</Timestamp><Current dt:dt="…	75.025	2545357	2541857	2545357	2541844	1	right	-1450922636	07-18-2017	16:14:01	14:14:01	male	52515	33868	-1	33851	54155	52529	-1	52515	463524	451691	-1	451678	4				1	1	2	phaseUPFAce	phaseXPface	11	NF02	578296	577996	578296	577983	d	577983	576143	577983	576132	1840
GofDak_1024-768_new	21	1	27	<?xml version="1.0"?>\n<Clock xmlns:dt="urn:schemas-microsoft-com:datatypes"><Description dt:dt="string">E-Prime Primary Realtime Clock</Description><StartTime><Timestamp dt:dt="int">0</Timestamp><DateUtc dt:dt="string">2017-07-18T14:14:01Z</DateUtc></StartTime><FrequencyChanges><FrequencyChange><Frequency dt:dt="r8">3328124</Frequency><Timestamp dt:dt="r8">97332713048</Timestamp><Current dt:dt="…	75.025	2545357	2541857	2545357	2541844	1	right	-1450922636	07-18-2017	16:14:01	14:14:01	male	52515	33868	-1	33851	54155	52529	-1	52515	463524	451691	-1	451678	4				1	1	2	phaseUPFAce	phaseXPface	12	NM05	581455	581155	581455	581146	d	581146	579622	581146	579612	1524
GofDak_1024-768_new	21	1	27	<?xml version="1.0"?>\n<Clock xmlns:dt="urn:schemas-microsoft-com:datatypes"><Description dt:dt="string">E-Prime Primary Realtime Clock</Description><StartTime><Timestamp dt:dt="int">0</Timestamp><DateUtc dt:dt="string">2017-07-18T14:14:01Z</DateUtc></StartTime><FrequencyChanges><FrequencyChange><Frequency dt:dt="r8">3328124</Frequency><Timestamp dt:dt="r8">97332713048</Timestamp><Current dt:dt="…	75.025	2545357	2541857	2545357	2541844	1	right	-1450922636	07-18-2017	16:14:01	14:14:01	male	52515	33868	-1	33851	54155	52529	-1	52515	463524	451691	-1	451678	4				1	1	2	phaseUPFAce	phaseXPface	13	NM04	584921	584621	584921	584611	l	584611	582941	584611	582924	1670
GofDak_1024-768_new	21	1	27	<?xml version="1.0"?>\n<Clock xmlns:dt="urn:schemas-microsoft-com:datatypes"><Description dt:dt="string">E-Prime Primary Realtime Clock</Description><StartTime><Timestamp dt:dt="int">0</Timestamp><DateUtc dt:dt="string">2017-07-18T14:14:01Z</DateUtc></StartTime><FrequencyChanges><FrequencyChange><Frequency dt:dt="r8">3328124</Frequency><Timestamp dt:dt="r8">97332713048</Timestamp><Current dt:dt="…	75.025	2545357	2541857	2545357	2541844	1	right	-1450922636	07-18-2017	16:14:01	14:14:01	male	52515	33868	-1	33851	54155	52529	-1	52515	463524	451691	-1	451678	4				1	1	2	phaseUPFAce	phaseXPface	14	NF02	588413	588113	588413	588109	l	588109	586220	588109	586212	1889
GofDak_1024-768_new	21	1	27	<?xml version="1.0"?>\n<Clock xmlns:dt="urn:schemas-microsoft-com:datatypes"><Description dt:dt="string">E-Prime Primary Realtime Clock</Description><StartTime><Timestamp dt:dt="int">0</Timestamp><DateUtc dt:dt="string">2017-07-18T14:14:01Z</DateUtc></StartTime><FrequencyChanges><FrequencyChange><Frequency dt:dt="r8">3328124</Frequency><Timestamp dt:dt="r8">97332713048</Timestamp><Current dt:dt="…	75.025	2545357	2541857	2545357	2541844	1	right	-1450922636	07-18-2017	16:14:01	14:14:01	male	52515	33868	-1	33851	54155	52529	-1	52515	463524	451691	-1	451678	4				1	1	2	phaseUPFAce	phaseXPface	15	NM10	591945	591645	591945	591638	l	591638	589872	591638	589860	1766
GofDak_1024-768_new	21	1	27	<?xml version="1.0"?>\n<Clock xmlns:dt="urn:schemas-microsoft-com:datatypes"><Description dt:dt="string">E-Prime Primary Realtime Clock</Description><StartTime><Timestamp dt:dt="int">0</Timestamp><DateUtc dt:dt="string">2017-07-18T14:14:01Z</DateUtc></StartTime><FrequencyChanges><FrequencyChange><Frequency dt:dt="r8">3328124</Frequency><Timestamp dt:dt="r8">97332713048</Timestamp><Current dt:dt="…	75.025	2545357	2541857	2545357	2541844	1	right	-1450922636	07-18-2017	16:14:01	14:14:01	male	52515	33868	-1	33851	54155	52529	-1	52515	463524	451691	-1	451678	4				1	1	2	phaseUPFAce	phaseXPface	16	NF109	596024	595724	596024	595708	l	595708	593897	595708	593892	1811
GofDak_1024-768_new	21	1	27	<?xml version="1.0"?>\n<Clock xmlns:dt="urn:schemas-microsoft-com:datatypes"><Description dt:dt="string">E-Prime Primary Realtime Clock</Description><StartTime><Timestamp dt:dt="int">0</Timestamp><DateUtc dt:dt="string">2017-07-18T14:14:01Z</DateUtc></StartTime><FrequencyChanges><FrequencyChange><Frequency dt:dt="r8">3328124</Frequency><Timestamp dt:dt="r8">97332713048</Timestamp><Current dt:dt="…	75.025	2545357	2541857	2545357	2541844	1	right	-1450922636	07-18-2017	16:14:01	14:14:01	male	52515	33868	-1	33851	54155	52529	-1	52515	463524	451691	-1	451678	4				1	1	2	phaseUPFAce	phaseXPface	17	NF02	599409	599109	599409	599097	l	599097	597403	599097	597396	1694
GofDak_1024-768_new	21	1	27	<?xml version="1.0"?>\n<Clock xmlns:dt="urn:schemas-microsoft-com:datatypes"><Description dt:dt="string">E-Prime Primary Realtime Clock</Description><StartTime><Timestamp dt:dt="int">0</Timestamp><DateUtc dt:dt="string">2017-07-18T14:14:01Z</DateUtc></StartTime><FrequencyChanges><FrequencyChange><Frequency dt:dt="r8">3328124</Frequency><Timestamp dt:dt="r8">97332713048</Timestamp><Current dt:dt="…	75.025	2545357	2541857	2545357	2541844	1	right	-1450922636	07-18-2017	16:14:01	14:14:01	male	52515	33868	-1	33851	54155	52529	-1	52515	463524	451691	-1	451678	4				1	1	2	phaseUPFAce	phaseXPface	18	NM08	603234	602934	603234	602931	d	602931	600988	602931	600972	1943
GofDak_1024-768_new	21	1	27	<?xml version="1.0"?>\n<Clock xmlns:dt="urn:schemas-microsoft-com:datatypes"><Description dt:dt="string">E-Prime Primary Realtime Clock</Description><StartTime><Timestamp dt:dt="int">0</Timestamp><DateUtc dt:dt="string">2017-07-18T14:14:01Z</DateUtc></StartTime><FrequencyChanges><FrequencyChange><Frequency dt:dt="r8">3328124</Frequency><Timestamp dt:dt="r8">97332713048</Timestamp><Current dt:dt="…	75.025	2545357	2541857	2545357	2541844	1	right	-1450922636	07-18-2017	16:14:01	14:14:01	male	52515	33868	-1	33851	54155	52529	-1	52515	463524	451691	-1	451678	4				1	1	2	phaseUPFAce	phaseXPface	19	NF27	606767	606467	606767	606460	d	606460	604694	606460	604684	1766
GofDak_1024-768_new	21	1	27	<?xml version="1.0"?>\n<Clock xmlns:dt="urn:schemas-microsoft-com:datatypes"><Description dt:dt="string">E-Prime Primary Realtime Clock</Description><StartTime><Timestamp dt:dt="int">0</Timestamp><DateUtc dt:dt="string">2017-07-18T14:14:01Z</DateUtc></StartTime><FrequencyChanges><FrequencyChange><Frequency dt:dt="r8">3328124</Frequency><Timestamp dt:dt="r8">97332713048</Timestamp><Current dt:dt="…	75.025	2545357	2541857	2545357	2541844	1	right	-1450922636	07-18-2017	16:14:01	14:14:01	male	52515	33868	-1	33851	54155	52529	-1	52515	463524	451691	-1	451678	4				1	1	2	phaseUPFAce	phaseXPface	20	NM101	610499	610199	610499	610186	d	610186	608319	610186	608308	1867
GofDak_1024-768_new	21	1	27	<?xml version="1.0"?>\n<Clock xmlns:dt="urn:schemas-microsoft-com:datatypes"><Description dt:dt="string">E-Prime Primary Realtime Clock</Description><StartTime><Timestamp dt:dt="int">0</Timestamp><DateUtc dt:dt="string">2017-07-18T14:14:01Z</DateUtc></StartTime><FrequencyChanges><FrequencyChange><Frequency dt:dt="r8">3328124</Frequency><Timestamp dt:dt="r8">97332713048</Timestamp><Current dt:dt="…	75.025	2545357	2541857	2545357	2541844	1	right	-1450922636	07-18-2017	16:14:01	14:14:01	male	52515	33868	-1	33851	54155	52529	-1	52515	463524	451691	-1	451678	5				2	2	3	phaseINVFAce	phaseXPface	1	NM101	613831	613531	613831	613516	d	613516	611878	613516	611868	1638
GofDak_1024-768_new	21	1	27	<?xml version="1.0"?>\n<Clock xmlns:dt="urn:schemas-microsoft-com:datatypes"><Description dt:dt="string">E-Prime Primary Realtime Clock</Description><StartTime><Timestamp dt:dt="int">0</Timestamp><DateUtc dt:dt="string">2017-07-18T14:14:01Z</DateUtc></StartTime><FrequencyChanges><FrequencyChange><Frequency dt:dt="r8">3328124</Frequency><Timestamp dt:dt="r8">97332713048</Timestamp><Current dt:dt="…	75.025	2545357	2541857	2545357	2541844	1	right	-1450922636	07-18-2017	16:14:01	14:14:01	male	52515	33868	-1	33851	54155	52529	-1	52515	463524	451691	-1	451678	5				2	2	3	phaseINVFAce	phaseXPface	2	NF109	618283	617983	618283	617977	l	617977	616090	617977	616084	1887
GofDak_1024-768_new	21	1	27	<?xml version="1.0"?>\n<Clock xmlns:dt="urn:schemas-microsoft-com:datatypes"><Description dt:dt="string">E-Prime Primary Realtime Clock</Description><StartTime><Timestamp dt:dt="int">0</Timestamp><DateUtc dt:dt="string">2017-07-18T14:14:01Z</DateUtc></StartTime><FrequencyChanges><FrequencyChange><Frequency dt:dt="r8">3328124</Frequency><Timestamp dt:dt="r8">97332713048</Timestamp><Current dt:dt="…	75.025	2545357	2541857	2545357	2541844	1	right	-1450922636	07-18-2017	16:14:01	14:14:01	male	52515	33868	-1	33851	54155	52529	-1	52515	463524	451691	-1	451678	5				2	2	3	phaseINVFAce	phaseXPface	3	NF106	622655	622355	622655	622339	d	622339	620382	622339	620372	1957
GofDak_1024-768_new	21	1	27	<?xml version="1.0"?>\n<Clock xmlns:dt="urn:schemas-microsoft-com:datatypes"><Description dt:dt="string">E-Prime Primary Realtime Clock</Description><StartTime><Timestamp dt:dt="int">0</Timestamp><DateUtc dt:dt="string">2017-07-18T14:14:01Z</DateUtc></StartTime><FrequencyChanges><FrequencyChange><Frequency dt:dt="r8">3328124</Frequency><Timestamp dt:dt="r8">97332713048</Timestamp><Current dt:dt="…	75.025	2545357	2541857	2545357	2541844	1	right	-1450922636	07-18-2017	16:14:01	14:14:01	male	52515	33868	-1	33851	54155	52529	-1	52515	463524	451691	-1	451678	5				2	2	3	phaseINVFAce	phaseXPface	4	NF01	626613	626313	626613	626310	l	626310	624581	626310	624564	1729
GofDak_1024-768_new	21	1	27	<?xml version="1.0"?>\n<Clock xmlns:dt="urn:schemas-microsoft-com:datatypes"><Description dt:dt="string">E-Prime Primary Realtime Clock</Description><StartTime><Timestamp dt:dt="int">0</Timestamp><DateUtc dt:dt="string">2017-07-18T14:14:01Z</DateUtc></StartTime><FrequencyChanges><FrequencyChange><Frequency dt:dt="r8">3328124</Frequency><Timestamp dt:dt="r8">97332713048</Timestamp><Current dt:dt="…	75.025	2545357	2541857	2545357	2541844	1	right	-1450922636	07-18-2017	16:14:01	14:14:01	male	52515	33868	-1	33851	54155	52529	-1	52515	463524	451691	-1	451678	5				2	2	3	phaseINVFAce	phaseXPface	5	NF01	630492	630192	630492	630180	d	630180	628579	630180	628572	1601
GofDak_1024-768_new	21	1	27	<?xml version="1.0"?>\n<Clock xmlns:dt="urn:schemas-microsoft-com:datatypes"><Description dt:dt="string">E-Prime Primary Realtime Clock</Description><StartTime><Timestamp dt:dt="int">0</Timestamp><DateUtc dt:dt="string">2017-07-18T14:14:01Z</DateUtc></StartTime><FrequencyChanges><FrequencyChange><Frequency dt:dt="r8">3328124</Frequency><Timestamp dt:dt="r8">97332713048</Timestamp><Current dt:dt="…	75.025	2545357	2541857	2545357	2541844	1	right	-1450922636	07-18-2017	16:14:01	14:14:01	male	52515	33868	-1	33851	54155	52529	-1	52515	463524	451691	-1	451678	5				2	2	3	phaseINVFAce	phaseXPface	6	NM21	634251	633951	634251	633944	d	633944	632405	633944	632388	1539
GofDak_1024-768_new	21	1	27	<?xml version="1.0"?>\n<Clock xmlns:dt="urn:schemas-microsoft-com:datatypes"><Description dt:dt="string">E-Prime Primary Realtime Clock</Description><StartTime><Timestamp dt:dt="int">0</Timestamp><DateUtc dt:dt="string">2017-07-18T14:14:01Z</DateUtc></StartTime><FrequencyChanges><FrequencyChange><Frequency dt:dt="r8">3328124</Frequency><Timestamp dt:dt="r8">97332713048</Timestamp><Current dt:dt="…	75.025	2545357	2541857	2545357	2541844	1	right	-1450922636	07-18-2017	16:14:01	14:14:01	male	52515	33868	-1	33851	54155	52529	-1	52515	463524	451691	-1	451678	5				2	2	3	phaseINVFAce	phaseXPface	7	NF04	637863	637563	637863	637553	d	637553	635844	637553	635836	1709
GofDak_1024-768_new	21	1	27	<?xml version="1.0"?>\n<Clock xmlns:dt="urn:schemas-microsoft-com:datatypes"><Description dt:dt="string">E-Prime Primary Realtime Clock</Description><StartTime><Timestamp dt:dt="int">0</Timestamp><DateUtc dt:dt="string">2017-07-18T14:14:01Z</DateUtc></StartTime><FrequencyChanges><FrequencyChange><Frequency dt:dt="r8">3328124</Frequency><Timestamp dt:dt="r8">97332713048</Timestamp><Current dt:dt="…	75.025	2545357	2541857	2545357	2541844	1	right	-1450922636	07-18-2017	16:14:01	14:14:01	male	52515	33868	-1	33851	54155	52529	-1	52515	463524	451691	-1	451678	5				2	2	3	phaseINVFAce	phaseXPface	8	NM10	641449	641149	641449	641140	d	641140	639269	641140	639252	1871
GofDak_1024-768_new	21	1	27	<?xml version="1.0"?>\n<Clock xmlns:dt="urn:schemas-microsoft-com:datatypes"><Description dt:dt="string">E-Prime Primary Realtime Clock</Description><StartTime><Timestamp dt:dt="int">0</Timestamp><DateUtc dt:dt="string">2017-07-18T14:14:01Z</DateUtc></StartTime><FrequencyChanges><FrequencyChange><Frequency dt:dt="r8">3328124</Frequency><Timestamp dt:dt="r8">97332713048</Timestamp><Current dt:dt="…	75.025	2545357	2541857	2545357	2541844	1	right	-1450922636	07-18-2017	16:14:01	14:14:01	male	52515	33868	-1	33851	54155	52529	-1	52515	463524	451691	-1	451678	5				2	2	3	phaseINVFAce	phaseXPface	9	NM101	645247	644947	645247	644940	l	644940	643428	644940	643420	1512
GofDak_1024-768_new	21	1	27	<?xml version="1.0"?>\n<Clock xmlns:dt="urn:schemas-microsoft-com:datatypes"><Description dt:dt="string">E-Prime Primary Realtime Clock</Description><StartTime><Timestamp dt:dt="int">0</Timestamp><DateUtc dt:dt="string">2017-07-18T14:14:01Z</DateUtc></StartTime><FrequencyChanges><FrequencyChange><Frequency dt:dt="r8">3328124</Frequency><Timestamp dt:dt="r8">97332713048</Timestamp><Current dt:dt="…	75.025	2545357	2541857	2545357	2541844	1	right	-1450922636	07-18-2017	16:14:01	14:14:01	male	52515	33868	-1	33851	54155	52529	-1	52515	463524	451691	-1	451678	5				2	2	3	phaseINVFAce	phaseXPface	10	NM08	649059	648759	649059	648747	l	648747	646960	648747	646948	1787
GofDak_1024-768_new	21	1	27	<?xml version="1.0"?>\n<Clock xmlns:dt="urn:schemas-microsoft-com:datatypes"><Description dt:dt="string">E-Prime Primary Realtime Clock</Description><StartTime><Timestamp dt:dt="int">0</Timestamp><DateUtc dt:dt="string">2017-07-18T14:14:01Z</DateUtc></StartTime><FrequencyChanges><FrequencyChange><Frequency dt:dt="r8">3328124</Frequency><Timestamp dt:dt="r8">97332713048</Timestamp><Current dt:dt="…	75.025	2545357	2541857	2545357	2541844	1	right	-1450922636	07-18-2017	16:14:01	14:14:01	male	52515	33868	-1	33851	54155	52529	-1	52515	463524	451691	-1	451678	5				2	2	3	phaseINVFAce	phaseXPface	11	NM10	652498	652198	652498	652191	l	652191	650612	652191	650596	1579
GofDak_1024-768_new	21	1	27	<?xml version="1.0"?>\n<Clock xmlns:dt="urn:schemas-microsoft-com:datatypes"><Description dt:dt="string">E-Prime Primary Realtime Clock</Description><StartTime><Timestamp dt:dt="int">0</Timestamp><DateUtc dt:dt="string">2017-07-18T14:14:01Z</DateUtc></StartTime><FrequencyChanges><FrequencyChange><Frequency dt:dt="r8">3328124</Frequency><Timestamp dt:dt="r8">97332713048</Timestamp><Current dt:dt="…	75.025	2545357	2541857	2545357	2541844	1	right	-1450922636	07-18-2017	16:14:01	14:14:01	male	52515	33868	-1	33851	54155	52529	-1	52515	463524	451691	-1	451678	5				2	2	3	phaseINVFAce	phaseXPface	12	NF09	656204	655904	656204	655896	d	655896	654384	655896	654380	1512
GofDak_1024-768_new	21	1	27	<?xml version="1.0"?>\n<Clock xmlns:dt="urn:schemas-microsoft-com:datatypes"><Description dt:dt="string">E-Prime Primary Realtime Clock</Description><StartTime><Timestamp dt:dt="int">0</Timestamp><DateUtc dt:dt="string">2017-07-18T14:14:01Z</DateUtc></StartTime><FrequencyChanges><FrequencyChange><Frequency dt:dt="r8">3328124</Frequency><Timestamp dt:dt="r8">97332713048</Timestamp><Current dt:dt="…	75.025	2545357	2541857	2545357	2541844	1	right	-1450922636	07-18-2017	16:14:01	14:14:01	male	52515	33868	-1	33851	54155	52529	-1	52515	463524	451691	-1	451678	5				2	2	3	phaseINVFAce	phaseXPface	13	NF105	660576	660276	660576	660269	l	660269	658383	660269	658372	1886
GofDak_1024-768_new	21	1	27	<?xml version="1.0"?>\n<Clock xmlns:dt="urn:schemas-microsoft-com:datatypes"><Description dt:dt="string">E-Prime Primary Realtime Clock</Description><StartTime><Timestamp dt:dt="int">0</Timestamp><DateUtc dt:dt="string">2017-07-18T14:14:01Z</DateUtc></StartTime><FrequencyChanges><FrequencyChange><Frequency dt:dt="r8">3328124</Frequency><Timestamp dt:dt="r8">97332713048</Timestamp><Current dt:dt="…	75.025	2545357	2541857	2545357	2541844	1	right	-1450922636	07-18-2017	16:14:01	14:14:01	male	52515	33868	-1	33851	54155	52529	-1	52515	463524	451691	-1	451678	5				2	2	3	phaseINVFAce	phaseXPface	14	NM04	665081	664781	665081	664774	d	664774	662821	664774	662812	1953
GofDak_1024-768_new	21	1	27	<?xml version="1.0"?>\n<Clock xmlns:dt="urn:schemas-microsoft-com:datatypes"><Description dt:dt="string">E-Prime Primary Realtime Clock</Description><StartTime><Timestamp dt:dt="int">0</Timestamp><DateUtc dt:dt="string">2017-07-18T14:14:01Z</DateUtc></StartTime><FrequencyChanges><FrequencyChange><Frequency dt:dt="r8">3328124</Frequency><Timestamp dt:dt="r8">97332713048</Timestamp><Current dt:dt="…	75.025	2545357	2541857	2545357	2541844	1	right	-1450922636	07-18-2017	16:14:01	14:14:01	male	52515	33868	-1	33851	54155	52529	-1	52515	463524	451691	-1	451678	5				2	2	3	phaseINVFAce	phaseXPface	15	NF106	668653	668353	668653	668342	l	668342	666580	668342	666564	1762
GofDak_1024-768_new	21	1	27	<?xml version="1.0"?>\n<Clock xmlns:dt="urn:schemas-microsoft-com:datatypes"><Description dt:dt="string">E-Prime Primary Realtime Clock</Description><StartTime><Timestamp dt:dt="int">0</Timestamp><DateUtc dt:dt="string">2017-07-18T14:14:01Z</DateUtc></StartTime><FrequencyChanges><FrequencyChange><Frequency dt:dt="r8">3328124</Frequency><Timestamp dt:dt="r8">97332713048</Timestamp><Current dt:dt="…	75.025	2545357	2541857	2545357	2541844	1	right	-1450922636	07-18-2017	16:14:01	14:14:01	male	52515	33868	-1	33851	54155	52529	-1	52515	463524	451691	-1	451678	5				2	2	3	phaseINVFAce	phaseXPface	16	NF02	673105	672805	673105	672795	l	672795	671032	672795	671028	1763
GofDak_1024-768_new	21	1	27	<?xml version="1.0"?>\n<Clock xmlns:dt="urn:schemas-microsoft-com:datatypes"><Description dt:dt="string">E-Prime Primary Realtime Clock</Description><StartTime><Timestamp dt:dt="int">0</Timestamp><DateUtc dt:dt="string">2017-07-18T14:14:01Z</DateUtc></StartTime><FrequencyChanges><FrequencyChange><Frequency dt:dt="r8">3328124</Frequency><Timestamp dt:dt="r8">97332713048</Timestamp><Current dt:dt="…	75.025	2545357	2541857	2545357	2541844	1	right	-1450922636	07-18-2017	16:14:01	14:14:01	male	52515	33868	-1	33851	54155	52529	-1	52515	463524	451691	-1	451678	5				2	2	3	phaseINVFAce	phaseXPface	17	NF105	676957	676657	676957	676644	l	676644	674884	676644	674868	1760
GofDak_1024-768_new	21	1	27	<?xml version="1.0"?>\n<Clock xmlns:dt="urn:schemas-microsoft-com:datatypes"><Description dt:dt="string">E-Prime Primary Realtime Clock</Description><StartTime><Timestamp dt:dt="int">0</Timestamp><DateUtc dt:dt="string">2017-07-18T14:14:01Z</DateUtc></StartTime><FrequencyChanges><FrequencyChange><Frequency dt:dt="r8">3328124</Frequency><Timestamp dt:dt="r8">97332713048</Timestamp><Current dt:dt="…	75.025	2545357	2541857	2545357	2541844	1	right	-1450922636	07-18-2017	16:14:01	14:14:01	male	52515	33868	-1	33851	54155	52529	-1	52515	463524	451691	-1	451678	5				2	2	3	phaseINVFAce	phaseXPface	18	NM21	680689	680389	680689	680383	l	680383	678483	680383	678468	1900
GofDak_1024-768_new	21	1	27	<?xml version="1.0"?>\n<Clock xmlns:dt="urn:schemas-microsoft-com:datatypes"><Description dt:dt="string">E-Prime Primary Realtime Clock</Description><StartTime><Timestamp dt:dt="int">0</Timestamp><DateUtc dt:dt="string">2017-07-18T14:14:01Z</DateUtc></StartTime><FrequencyChanges><FrequencyChange><Frequency dt:dt="r8">3328124</Frequency><Timestamp dt:dt="r8">97332713048</Timestamp><Current dt:dt="…	75.025	2545357	2541857	2545357	2541844	1	right	-1450922636	07-18-2017	16:14:01	14:14:01	male	52515	33868	-1	33851	54155	52529	-1	52515	463524	451691	-1	451678	5				2	2	3	phaseINVFAce	phaseXPface	19	NF01	684128	683828	684128	683821	l	683821	682308	683821	682300	1513
GofDak_1024-768_new	21	1	27	<?xml version="1.0"?>\n<Clock xmlns:dt="urn:schemas-microsoft-com:datatypes"><Description dt:dt="string">E-Prime Primary Realtime Clock</Description><StartTime><Timestamp dt:dt="int">0</Timestamp><DateUtc dt:dt="string">2017-07-18T14:14:01Z</DateUtc></StartTime><FrequencyChanges><FrequencyChange><Frequency dt:dt="r8">3328124</Frequency><Timestamp dt:dt="r8">97332713048</Timestamp><Current dt:dt="…	75.025	2545357	2541857	2545357	2541844	1	right	-1450922636	07-18-2017	16:14:01	14:14:01	male	52515	33868	-1	33851	54155	52529	-1	52515	463524	451691	-1	451678	5				2	2	3	phaseINVFAce	phaseXPface	20	NF06	687673	687373	687673	687370	l	687370	685667	687370	685660	1703
GofDak_1024-768_new	21	1	27	<?xml version="1.0"?>\n<Clock xmlns:dt="urn:schemas-microsoft-com:datatypes"><Description dt:dt="string">E-Prime Primary Realtime Clock</Description><StartTime><Timestamp dt:dt="int">0</Timestamp><DateUtc dt:dt="string">2017-07-18T14:14:01Z</DateUtc></StartTime><FrequencyChanges><FrequencyChange><Frequency dt:dt="r8">3328124</Frequency><Timestamp dt:dt="r8">97332713048</Timestamp><Current dt:dt="…	75.025	2545357	2541857	2545357	2541844	1	right	-1450922636	07-18-2017	16:14:01	14:14:01	male	52515	33868	-1	33851	54155	52529	-1	52515	463524	451691	-1	451678	6				1	2	4	phaseUPFAce	phaseXPface	1	NF27	754918	754618	754918	754604	l	754604	752832	754604	752819	1772
GofDak_1024-768_new	21	1	27	<?xml version="1.0"?>\n<Clock xmlns:dt="urn:schemas-microsoft-com:datatypes"><Description dt:dt="string">E-Prime Primary Realtime Clock</Description><StartTime><Timestamp dt:dt="int">0</Timestamp><DateUtc dt:dt="string">2017-07-18T14:14:01Z</DateUtc></StartTime><FrequencyChanges><FrequencyChange><Frequency dt:dt="r8">3328124</Frequency><Timestamp dt:dt="r8">97332713048</Timestamp><Current dt:dt="…	75.025	2545357	2541857	2545357	2541844	1	right	-1450922636	07-18-2017	16:14:01	14:14:01	male	52515	33868	-1	33851	54155	52529	-1	52515	463524	451691	-1	451678	6				1	2	4	phaseUPFAce	phaseXPface	2	NM13	758490	758190	758490	758180	l	758180	756497	758180	756492	1683
GofDak_1024-768_new	21	1	27	<?xml version="1.0"?>\n<Clock xmlns:dt="urn:schemas-microsoft-com:datatypes"><Description dt:dt="string">E-Prime Primary Realtime Clock</Description><StartTime><Timestamp dt:dt="int">0</Timestamp><DateUtc dt:dt="string">2017-07-18T14:14:01Z</DateUtc></StartTime><FrequencyChanges><FrequencyChange><Frequency dt:dt="r8">3328124</Frequency><Timestamp dt:dt="r8">97332713048</Timestamp><Current dt:dt="…	75.025	2545357	2541857	2545357	2541844	1	right	-1450922636	07-18-2017	16:14:01	14:14:01	male	52515	33868	-1	33851	54155	52529	-1	52515	463524	451691	-1	451678	6				1	2	4	phaseUPFAce	phaseXPface	3	NM08	761542	761242	761542	761237	d	761237	759710	761237	759700	1527
GofDak_1024-768_new	21	1	27	<?xml version="1.0"?>\n<Clock xmlns:dt="urn:schemas-microsoft-com:datatypes"><Description dt:dt="string">E-Prime Primary Realtime Clock</Description><StartTime><Timestamp dt:dt="int">0</Timestamp><DateUtc dt:dt="string">2017-07-18T14:14:01Z</DateUtc></StartTime><FrequencyChanges><FrequencyChange><Frequency dt:dt="r8">3328124</Frequency><Timestamp dt:dt="r8">97332713048</Timestamp><Current dt:dt="…	75.025	2545357	2541857	2545357	2541844	1	right	-1450922636	07-18-2017	16:14:01	14:14:01	male	52515	33868	-1	33851	54155	52529	-1	52515	463524	451691	-1	451678	6				1	2	4	phaseUPFAce	phaseXPface	4	NM21	764875	764575	764875	764571	d	764571	763042	764571	763036	1529
GofDak_1024-768_new	21	1	27	<?xml version="1.0"?>\n<Clock xmlns:dt="urn:schemas-microsoft-com:datatypes"><Description dt:dt="string">E-Prime Primary Realtime Clock</Description><StartTime><Timestamp dt:dt="int">0</Timestamp><DateUtc dt:dt="string">2017-07-18T14:14:01Z</DateUtc></StartTime><FrequencyChanges><FrequencyChange><Frequency dt:dt="r8">3328124</Frequency><Timestamp dt:dt="r8">97332713048</Timestamp><Current dt:dt="…	75.025	2545357	2541857	2545357	2541844	1	right	-1450922636	07-18-2017	16:14:01	14:14:01	male	52515	33868	-1	33851	54155	52529	-1	52515	463524	451691	-1	451678	6				1	2	4	phaseUPFAce	phaseXPface	5	NF106	768354	768054	768354	768050	d	768050	766481	768050	766476	1569
GofDak_1024-768_new	21	1	27	<?xml version="1.0"?>\n<Clock xmlns:dt="urn:schemas-microsoft-com:datatypes"><Description dt:dt="string">E-Prime Primary Realtime Clock</Description><StartTime><Timestamp dt:dt="int">0</Timestamp><DateUtc dt:dt="string">2017-07-18T14:14:01Z</DateUtc></StartTime><FrequencyChanges><FrequencyChange><Frequency dt:dt="r8">3328124</Frequency><Timestamp dt:dt="r8">97332713048</Timestamp><Current dt:dt="…	75.025	2545357	2541857	2545357	2541844	1	right	-1450922636	07-18-2017	16:14:01	14:14:01	male	52515	33868	-1	33851	54155	52529	-1	52515	463524	451691	-1	451678	6				1	2	4	phaseUPFAce	phaseXPface	6	NF105	771686	771386	771686	771371	d	771371	769706	771371	769692	1665
GofDak_1024-768_new	21	1	27	<?xml version="1.0"?>\n<Clock xmlns:dt="urn:schemas-microsoft-com:datatypes"><Description dt:dt="string">E-Prime Primary Realtime Clock</Description><StartTime><Timestamp dt:dt="int">0</Timestamp><DateUtc dt:dt="string">2017-07-18T14:14:01Z</DateUtc></StartTime><FrequencyChanges><FrequencyChange><Frequency dt:dt="r8">3328124</Frequency><Timestamp dt:dt="r8">97332713048</Timestamp><Current dt:dt="…	75.025	2545357	2541857	2545357	2541844	1	right	-1450922636	07-18-2017	16:14:01	14:14:01	male	52515	33868	-1	33851	54155	52529	-1	52515	463524	451691	-1	451678	6				1	2	4	phaseUPFAce	phaseXPface	7	NF09	775405	775105	775405	775094	l	775094	773478	775094	773468	1616
GofDak_1024-768_new	21	1	27	<?xml version="1.0"?>\n<Clock xmlns:dt="urn:schemas-microsoft-com:datatypes"><Description dt:dt="string">E-Prime Primary Realtime Clock</Description><StartTime><Timestamp dt:dt="int">0</Timestamp><DateUtc dt:dt="string">2017-07-18T14:14:01Z</DateUtc></StartTime><FrequencyChanges><FrequencyChange><Frequency dt:dt="r8">3328124</Frequency><Timestamp dt:dt="r8">97332713048</Timestamp><Current dt:dt="…	75.025	2545357	2541857	2545357	2541844	1	right	-1450922636	07-18-2017	16:14:01	14:14:01	male	52515	33868	-1	33851	54155	52529	-1	52515	463524	451691	-1	451678	6				1	2	4	phaseUPFAce	phaseXPface	8	NF105	778843	778543	778843	778538	d	778538	776931	778538	776916	1607
GofDak_1024-768_new	21	1	27	<?xml version="1.0"?>\n<Clock xmlns:dt="urn:schemas-microsoft-com:datatypes"><Description dt:dt="string">E-Prime Primary Realtime Clock</Description><StartTime><Timestamp dt:dt="int">0</Timestamp><DateUtc dt:dt="string">2017-07-18T14:14:01Z</DateUtc></StartTime><FrequencyChanges><FrequencyChange><Frequency dt:dt="r8">3328124</Frequency><Timestamp dt:dt="r8">97332713048</Timestamp><Current dt:dt="…	75.025	2545357	2541857	2545357	2541844	1	right	-1450922636	07-18-2017	16:14:01	14:14:01	male	52515	33868	-1	33851	54155	52529	-1	52515	463524	451691	-1	451678	6				1	2	4	phaseUPFAce	phaseXPface	9	NF01	782989	782689	782989	782675	l	782675	781076	782675	781060	1599
GofDak_1024-768_new	21	1	27	<?xml version="1.0"?>\n<Clock xmlns:dt="urn:schemas-microsoft-com:datatypes"><Description dt:dt="string">E-Prime Primary Realtime Clock</Description><StartTime><Timestamp dt:dt="int">0</Timestamp><DateUtc dt:dt="string">2017-07-18T14:14:01Z</DateUtc></StartTime><FrequencyChanges><FrequencyChange><Frequency dt:dt="r8">3328124</Frequency><Timestamp dt:dt="r8">97332713048</Timestamp><Current dt:dt="…	75.025	2545357	2541857	2545357	2541844	1	right	-1450922636	07-18-2017	16:14:01	14:14:01	male	52515	33868	-1	33851	54155	52529	-1	52515	463524	451691	-1	451678	6				1	2	4	phaseUPFAce	phaseXPface	10	NM03	786641	786341	786641	786338	d	786338	784395	786338	784388	1943
GofDak_1024-768_new	21	1	27	<?xml version="1.0"?>\n<Clock xmlns:dt="urn:schemas-microsoft-com:datatypes"><Description dt:dt="string">E-Prime Primary Realtime Clock</Description><StartTime><Timestamp dt:dt="int">0</Timestamp><DateUtc dt:dt="string">2017-07-18T14:14:01Z</DateUtc></StartTime><FrequencyChanges><FrequencyChange><Frequency dt:dt="r8">3328124</Frequency><Timestamp dt:dt="r8">97332713048</Timestamp><Current dt:dt="…	75.025	2545357	2541857	2545357	2541844	1	right	-1450922636	07-18-2017	16:14:01	14:14:01	male	52515	33868	-1	33851	54155	52529	-1	52515	463524	451691	-1	451678	6				1	2	4	phaseUPFAce	phaseXPface	11	NM101	791159	790859	791159	790856	d	790856	789247	790856	789236	1609
GofDak_1024-768_new	21	1	27	<?xml version="1.0"?>\n<Clock xmlns:dt="urn:schemas-microsoft-com:datatypes"><Description dt:dt="string">E-Prime Primary Realtime Clock</Description><StartTime><Timestamp dt:dt="int">0</Timestamp><DateUtc dt:dt="string">2017-07-18T14:14:01Z</DateUtc></StartTime><FrequencyChanges><FrequencyChange><Frequency dt:dt="r8">3328124</Frequency><Timestamp dt:dt="r8">97332713048</Timestamp><Current dt:dt="…	75.025	2545357	2541857	2545357	2541844	1	right	-1450922636	07-18-2017	16:14:01	14:14:01	male	52515	33868	-1	33851	54155	52529	-1	52515	463524	451691	-1	451678	6				1	2	4	phaseUPFAce	phaseXPface	12	NM101	794518	794218	794518	794206	d	794206	792605	794206	792596	1601
GofDak_1024-768_new	21	1	27	<?xml version="1.0"?>\n<Clock xmlns:dt="urn:schemas-microsoft-com:datatypes"><Description dt:dt="string">E-Prime Primary Realtime Clock</Description><StartTime><Timestamp dt:dt="int">0</Timestamp><DateUtc dt:dt="string">2017-07-18T14:14:01Z</DateUtc></StartTime><FrequencyChanges><FrequencyChange><Frequency dt:dt="r8">3328124</Frequency><Timestamp dt:dt="r8">97332713048</Timestamp><Current dt:dt="…	75.025	2545357	2541857	2545357	2541844	1	right	-1450922636	07-18-2017	16:14:01	14:14:01	male	52515	33868	-1	33851	54155	52529	-1	52515	463524	451691	-1	451678	6				1	2	4	phaseUPFAce	phaseXPface	13	NF01	797997	797697	797997	797689	d	797689	796031	797689	796020	1658
GofDak_1024-768_new	21	1	27	<?xml version="1.0"?>\n<Clock xmlns:dt="urn:schemas-microsoft-com:datatypes"><Description dt:dt="string">E-Prime Primary Realtime Clock</Description><StartTime><Timestamp dt:dt="int">0</Timestamp><DateUtc dt:dt="string">2017-07-18T14:14:01Z</DateUtc></StartTime><FrequencyChanges><FrequencyChange><Frequency dt:dt="r8">3328124</Frequency><Timestamp dt:dt="r8">97332713048</Timestamp><Current dt:dt="…	75.025	2545357	2541857	2545357	2541844	1	right	-1450922636	07-18-2017	16:14:01	14:14:01	male	52515	33868	-1	33851	54155	52529	-1	52515	463524	451691	-1	451678	6				1	2	4	phaseUPFAce	phaseXPface	14	NM21	801436	801136	801436	801126	l	801126	799483	801126	799476	1643
GofDak_1024-768_new	21	1	27	<?xml version="1.0"?>\n<Clock xmlns:dt="urn:schemas-microsoft-com:datatypes"><Description dt:dt="string">E-Prime Primary Realtime Clock</Description><StartTime><Timestamp dt:dt="int">0</Timestamp><DateUtc dt:dt="string">2017-07-18T14:14:01Z</DateUtc></StartTime><FrequencyChanges><FrequencyChange><Frequency dt:dt="r8">3328124</Frequency><Timestamp dt:dt="r8">97332713048</Timestamp><Current dt:dt="…	75.025	2545357	2541857	2545357	2541844	1	right	-1450922636	07-18-2017	16:14:01	14:14:01	male	52515	33868	-1	33851	54155	52529	-1	52515	463524	451691	-1	451678	6				1	2	4	phaseUPFAce	phaseXPface	15	NM02	804795	804495	804795	804490	d	804490	802922	804490	802916	1568
GofDak_1024-768_new	21	1	27	<?xml version="1.0"?>\n<Clock xmlns:dt="urn:schemas-microsoft-com:datatypes"><Description dt:dt="string">E-Prime Primary Realtime Clock</Description><StartTime><Timestamp dt:dt="int">0</Timestamp><DateUtc dt:dt="string">2017-07-18T14:14:01Z</DateUtc></StartTime><FrequencyChanges><FrequencyChange><Frequency dt:dt="r8">3328124</Frequency><Timestamp dt:dt="r8">97332713048</Timestamp><Current dt:dt="…	75.025	2545357	2541857	2545357	2541844	1	right	-1450922636	07-18-2017	16:14:01	14:14:01	male	52515	33868	-1	33851	54155	52529	-1	52515	463524	451691	-1	451678	6				1	2	4	phaseUPFAce	phaseXPface	16	NM13	808207	807907	808207	807894	d	807894	806174	807894	806164	1720
GofDak_1024-768_new	21	1	27	<?xml version="1.0"?>\n<Clock xmlns:dt="urn:schemas-microsoft-com:datatypes"><Description dt:dt="string">E-Prime Primary Realtime Clock</Description><StartTime><Timestamp dt:dt="int">0</Timestamp><DateUtc dt:dt="string">2017-07-18T14:14:01Z</DateUtc></StartTime><FrequencyChanges><FrequencyChange><Frequency dt:dt="r8">3328124</Frequency><Timestamp dt:dt="r8">97332713048</Timestamp><Current dt:dt="…	75.025	2545357	2541857	2545357	2541844	1	right	-1450922636	07-18-2017	16:14:01	14:14:01	male	52515	33868	-1	33851	54155	52529	-1	52515	463524	451691	-1	451678	6				1	2	4	phaseUPFAce	phaseXPface	17	NF02	812006	811706	812006	811701	l	811701	809973	811701	809956	1728
GofDak_1024-768_new	21	1	27	<?xml version="1.0"?>\n<Clock xmlns:dt="urn:schemas-microsoft-com:datatypes"><Description dt:dt="string">E-Prime Primary Realtime Clock</Description><StartTime><Timestamp dt:dt="int">0</Timestamp><DateUtc dt:dt="string">2017-07-18T14:14:01Z</DateUtc></StartTime><FrequencyChanges><FrequencyChange><Frequency dt:dt="r8">3328124</Frequency><Timestamp dt:dt="r8">97332713048</Timestamp><Current dt:dt="…	75.025	2545357	2541857	2545357	2541844	1	right	-1450922636	07-18-2017	16:14:01	14:14:01	male	52515	33868	-1	33851	54155	52529	-1	52515	463524	451691	-1	451678	6				1	2	4	phaseUPFAce	phaseXPface	18	NM101	815725	815425	815725	815413	l	815413	813465	815413	813460	1948
GofDak_1024-768_new	21	1	27	<?xml version="1.0"?>\n<Clock xmlns:dt="urn:schemas-microsoft-com:datatypes"><Description dt:dt="string">E-Prime Primary Realtime Clock</Description><StartTime><Timestamp dt:dt="int">0</Timestamp><DateUtc dt:dt="string">2017-07-18T14:14:01Z</DateUtc></StartTime><FrequencyChanges><FrequencyChange><Frequency dt:dt="r8">3328124</Frequency><Timestamp dt:dt="r8">97332713048</Timestamp><Current dt:dt="…	75.025	2545357	2541857	2545357	2541844	1	right	-1450922636	07-18-2017	16:14:01	14:14:01	male	52515	33868	-1	33851	54155	52529	-1	52515	463524	451691	-1	451678	6				1	2	4	phaseUPFAce	phaseXPface	19	NF04	819883	819583	819883	819568	d	819568	817984	819568	817972	1584
GofDak_1024-768_new	21	1	27	<?xml version="1.0"?>\n<Clock xmlns:dt="urn:schemas-microsoft-com:datatypes"><Description dt:dt="string">E-Prime Primary Realtime Clock</Description><StartTime><Timestamp dt:dt="int">0</Timestamp><DateUtc dt:dt="string">2017-07-18T14:14:01Z</DateUtc></StartTime><FrequencyChanges><FrequencyChange><Frequency dt:dt="r8">3328124</Frequency><Timestamp dt:dt="r8">97332713048</Timestamp><Current dt:dt="…	75.025	2545357	2541857	2545357	2541844	1	right	-1450922636	07-18-2017	16:14:01	14:14:01	male	52515	33868	-1	33851	54155	52529	-1	52515	463524	451691	-1	451678	6				1	2	4	phaseUPFAce	phaseXPface	20	NM08	823575	823275	823575	823267	l	823267	821276	823267	821260	1991
GofDak_1024-768_new	21	1	27	<?xml version="1.0"?>\n<Clock xmlns:dt="urn:schemas-microsoft-com:datatypes"><Description dt:dt="string">E-Prime Primary Realtime Clock</Description><StartTime><Timestamp dt:dt="int">0</Timestamp><DateUtc dt:dt="string">2017-07-18T14:14:01Z</DateUtc></StartTime><FrequencyChanges><FrequencyChange><Frequency dt:dt="r8">3328124</Frequency><Timestamp dt:dt="r8">97332713048</Timestamp><Current dt:dt="…	75.025	2545357	2541857	2545357	2541844	1	right	-1450922636	07-18-2017	16:14:01	14:14:01	male	52515	33868	-1	33851	54155	52529	-1	52515	463524	451691	-1	451678	7				1	3	5	phaseUPFAce	phaseXPface	1	NF04	826974	826674	826974	826665	l	826665	825008	826665	824996	1657
GofDak_1024-768_new	21	1	27	<?xml version="1.0"?>\n<Clock xmlns:dt="urn:schemas-microsoft-com:datatypes"><Description dt:dt="string">E-Prime Primary Realtime Clock</Description><StartTime><Timestamp dt:dt="int">0</Timestamp><DateUtc dt:dt="string">2017-07-18T14:14:01Z</DateUtc></StartTime><FrequencyChanges><FrequencyChange><Frequency dt:dt="r8">3328124</Frequency><Timestamp dt:dt="r8">97332713048</Timestamp><Current dt:dt="…	75.025	2545357	2541857	2545357	2541844	1	right	-1450922636	07-18-2017	16:14:01	14:14:01	male	52515	33868	-1	33851	54155	52529	-1	52515	463524	451691	-1	451678	7				1	3	5	phaseUPFAce	phaseXPface	2	NF09	830333	830033	830333	830025	d	830025	828460	830025	828444	1565
GofDak_1024-768_new	21	1	27	<?xml version="1.0"?>\n<Clock xmlns:dt="urn:schemas-microsoft-com:datatypes"><Description dt:dt="string">E-Prime Primary Realtime Clock</Description><StartTime><Timestamp dt:dt="int">0</Timestamp><DateUtc dt:dt="string">2017-07-18T14:14:01Z</DateUtc></StartTime><FrequencyChanges><FrequencyChange><Frequency dt:dt="r8">3328124</Frequency><Timestamp dt:dt="r8">97332713048</Timestamp><Current dt:dt="…	75.025	2545357	2541857	2545357	2541844	1	right	-1450922636	07-18-2017	16:14:01	14:14:01	male	52515	33868	-1	33851	54155	52529	-1	52515	463524	451691	-1	451678	7				1	3	5	phaseUPFAce	phaseXPface	3	NM02	833865	833565	833865	833557	d	833557	831993	833557	831988	1564
GofDak_1024-768_new	21	1	27	<?xml version="1.0"?>\n<Clock xmlns:dt="urn:schemas-microsoft-com:datatypes"><Description dt:dt="string">E-Prime Primary Realtime Clock</Description><StartTime><Timestamp dt:dt="int">0</Timestamp><DateUtc dt:dt="string">2017-07-18T14:14:01Z</DateUtc></StartTime><FrequencyChanges><FrequencyChange><Frequency dt:dt="r8">3328124</Frequency><Timestamp dt:dt="r8">97332713048</Timestamp><Current dt:dt="…	75.025	2545357	2541857	2545357	2541844	1	right	-1450922636	07-18-2017	16:14:01	14:14:01	male	52515	33868	-1	33851	54155	52529	-1	52515	463524	451691	-1	451678	7				1	3	5	phaseUPFAce	phaseXPface	4	NF01	838570	838270	838570	838262	d	838262	836324	838262	836308	1938
GofDak_1024-768_new	21	1	27	<?xml version="1.0"?>\n<Clock xmlns:dt="urn:schemas-microsoft-com:datatypes"><Description dt:dt="string">E-Prime Primary Realtime Clock</Description><StartTime><Timestamp dt:dt="int">0</Timestamp><DateUtc dt:dt="string">2017-07-18T14:14:01Z</DateUtc></StartTime><FrequencyChanges><FrequencyChange><Frequency dt:dt="r8">3328124</Frequency><Timestamp dt:dt="r8">97332713048</Timestamp><Current dt:dt="…	75.025	2545357	2541857	2545357	2541844	1	right	-1450922636	07-18-2017	16:14:01	14:14:01	male	52515	33868	-1	33851	54155	52529	-1	52515	463524	451691	-1	451678	7				1	3	5	phaseUPFAce	phaseXPface	5	NM21	842076	841776	842076	841762	l	841762	840097	841762	840092	1665
GofDak_1024-768_new	21	1	27	<?xml version="1.0"?>\n<Clock xmlns:dt="urn:schemas-microsoft-com:datatypes"><Description dt:dt="string">E-Prime Primary Realtime Clock</Description><StartTime><Timestamp dt:dt="int">0</Timestamp><DateUtc dt:dt="string">2017-07-18T14:14:01Z</DateUtc></StartTime><FrequencyChanges><FrequencyChange><Frequency dt:dt="r8">3328124</Frequency><Timestamp dt:dt="r8">97332713048</Timestamp><Current dt:dt="…	75.025	2545357	2541857	2545357	2541844	1	right	-1450922636	07-18-2017	16:14:01	14:14:01	male	52515	33868	-1	33851	54155	52529	-1	52515	463524	451691	-1	451678	7				1	3	5	phaseUPFAce	phaseXPface	6	NF02	846021	845721	846021	845710	d	845710	843735	845710	843724	1975
GofDak_1024-768_new	21	1	27	<?xml version="1.0"?>\n<Clock xmlns:dt="urn:schemas-microsoft-com:datatypes"><Description dt:dt="string">E-Prime Primary Realtime Clock</Description><StartTime><Timestamp dt:dt="int">0</Timestamp><DateUtc dt:dt="string">2017-07-18T14:14:01Z</DateUtc></StartTime><FrequencyChanges><FrequencyChange><Frequency dt:dt="r8">3328124</Frequency><Timestamp dt:dt="r8">97332713048</Timestamp><Current dt:dt="…	75.025	2545357	2541857	2545357	2541844	1	right	-1450922636	07-18-2017	16:14:01	14:14:01	male	52515	33868	-1	33851	54155	52529	-1	52515	463524	451691	-1	451678	7				1	3	5	phaseUPFAce	phaseXPface	7	NF106	849447	849147	849447	849133	l	849133	847387	849133	847372	1746
GofDak_1024-768_new	21	1	27	<?xml version="1.0"?>\n<Clock xmlns:dt="urn:schemas-microsoft-com:datatypes"><Description dt:dt="string">E-Prime Primary Realtime Clock</Description><StartTime><Timestamp dt:dt="int">0</Timestamp><DateUtc dt:dt="string">2017-07-18T14:14:01Z</DateUtc></StartTime><FrequencyChanges><FrequencyChange><Frequency dt:dt="r8">3328124</Frequency><Timestamp dt:dt="r8">97332713048</Timestamp><Current dt:dt="…	75.025	2545357	2541857	2545357	2541844	1	right	-1450922636	07-18-2017	16:14:01	14:14:01	male	52515	33868	-1	33851	54155	52529	-1	52515	463524	451691	-1	451678	7				1	3	5	phaseUPFAce	phaseXPface	8	NF06	853059	852759	853059	852750	l	852750	850786	852750	850780	1964
GofDak_1024-768_new	21	1	27	<?xml version="1.0"?>\n<Clock xmlns:dt="urn:schemas-microsoft-com:datatypes"><Description dt:dt="string">E-Prime Primary Realtime Clock</Description><StartTime><Timestamp dt:dt="int">0</Timestamp><DateUtc dt:dt="string">2017-07-18T14:14:01Z</DateUtc></StartTime><FrequencyChanges><FrequencyChange><Frequency dt:dt="r8">3328124</Frequency><Timestamp dt:dt="r8">97332713048</Timestamp><Current dt:dt="…	75.025	2545357	2541857	2545357	2541844	1	right	-1450922636	07-18-2017	16:14:01	14:14:01	male	52515	33868	-1	33851	54155	52529	-1	52515	463524	451691	-1	451678	7				1	3	5	phaseUPFAce	phaseXPface	9	NM02	856618	856318	856618	856304	l	856304	854385	856304	854372	1919
GofDak_1024-768_new	21	1	27	<?xml version="1.0"?>\n<Clock xmlns:dt="urn:schemas-microsoft-com:datatypes"><Description dt:dt="string">E-Prime Primary Realtime Clock</Description><StartTime><Timestamp dt:dt="int">0</Timestamp><DateUtc dt:dt="string">2017-07-18T14:14:01Z</DateUtc></StartTime><FrequencyChanges><FrequencyChange><Frequency dt:dt="r8">3328124</Frequency><Timestamp dt:dt="r8">97332713048</Timestamp><Current dt:dt="…	75.025	2545357	2541857	2545357	2541844	1	right	-1450922636	07-18-2017	16:14:01	14:14:01	male	52515	33868	-1	33851	54155	52529	-1	52515	463524	451691	-1	451678	7				1	3	5	phaseUPFAce	phaseXPface	10	NF06	860057	859757	860057	859750	l	859750	858131	859750	858116	1619
GofDak_1024-768_new	21	1	27	<?xml version="1.0"?>\n<Clock xmlns:dt="urn:schemas-microsoft-com:datatypes"><Description dt:dt="string">E-Prime Primary Realtime Clock</Description><StartTime><Timestamp dt:dt="int">0</Timestamp><DateUtc dt:dt="string">2017-07-18T14:14:01Z</DateUtc></StartTime><FrequencyChanges><FrequencyChange><Frequency dt:dt="r8">3328124</Frequency><Timestamp dt:dt="r8">97332713048</Timestamp><Current dt:dt="…	75.025	2545357	2541857	2545357	2541844	1	right	-1450922636	07-18-2017	16:14:01	14:14:01	male	52515	33868	-1	33851	54155	52529	-1	52515	463524	451691	-1	451678	7				1	3	5	phaseUPFAce	phaseXPface	11	NM03	863616	863316	863616	863306	l	863306	861383	863306	861372	1923
GofDak_1024-768_new	21	1	27	<?xml version="1.0"?>\n<Clock xmlns:dt="urn:schemas-microsoft-com:datatypes"><Description dt:dt="string">E-Prime Primary Realtime Clock</Description><StartTime><Timestamp dt:dt="int">0</Timestamp><DateUtc dt:dt="string">2017-07-18T14:14:01Z</DateUtc></StartTime><FrequencyChanges><FrequencyChange><Frequency dt:dt="r8">3328124</Frequency><Timestamp dt:dt="r8">97332713048</Timestamp><Current dt:dt="…	75.025	2545357	2541857	2545357	2541844	1	right	-1450922636	07-18-2017	16:14:01	14:14:01	male	52515	33868	-1	33851	54155	52529	-1	52515	463524	451691	-1	451678	7				1	3	5	phaseUPFAce	phaseXPface	12	NM13	867321	867021	867321	867008	d	867008	865302	867008	865292	1706
GofDak_1024-768_new	21	1	27	<?xml version="1.0"?>\n<Clock xmlns:dt="urn:schemas-microsoft-com:datatypes"><Description dt:dt="string">E-Prime Primary Realtime Clock</Description><StartTime><Timestamp dt:dt="int">0</Timestamp><DateUtc dt:dt="string">2017-07-18T14:14:01Z</DateUtc></StartTime><FrequencyChanges><FrequencyChange><Frequency dt:dt="r8">3328124</Frequency><Timestamp dt:dt="r8">97332713048</Timestamp><Current dt:dt="…	75.025	2545357	2541857	2545357	2541844	1	right	-1450922636	07-18-2017	16:14:01	14:14:01	male	52515	33868	-1	33851	54155	52529	-1	52515	463524	451691	-1	451678	7				1	3	5	phaseUPFAce	phaseXPface	13	NF09	870853	870553	870853	870546	l	870546	868900	870546	868884	1646
GofDak_1024-768_new	21	1	27	<?xml version="1.0"?>\n<Clock xmlns:dt="urn:schemas-microsoft-com:datatypes"><Description dt:dt="string">E-Prime Primary Realtime Clock</Description><StartTime><Timestamp dt:dt="int">0</Timestamp><DateUtc dt:dt="string">2017-07-18T14:14:01Z</DateUtc></StartTime><FrequencyChanges><FrequencyChange><Frequency dt:dt="r8">3328124</Frequency><Timestamp dt:dt="r8">97332713048</Timestamp><Current dt:dt="…	75.025	2545357	2541857	2545357	2541844	1	right	-1450922636	07-18-2017	16:14:01	14:14:01	male	52515	33868	-1	33851	54155	52529	-1	52515	463524	451691	-1	451678	7				1	3	5	phaseUPFAce	phaseXPface	14	NF06	874412	874112	874412	874098	d	874098	872579	874098	872564	1519
GofDak_1024-768_new	21	1	27	<?xml version="1.0"?>\n<Clock xmlns:dt="urn:schemas-microsoft-com:datatypes"><Description dt:dt="string">E-Prime Primary Realtime Clock</Description><StartTime><Timestamp dt:dt="int">0</Timestamp><DateUtc dt:dt="string">2017-07-18T14:14:01Z</DateUtc></StartTime><FrequencyChanges><FrequencyChange><Frequency dt:dt="r8">3328124</Frequency><Timestamp dt:dt="r8">97332713048</Timestamp><Current dt:dt="…	75.025	2545357	2541857	2545357	2541844	1	right	-1450922636	07-18-2017	16:14:01	14:14:01	male	52515	33868	-1	33851	54155	52529	-1	52515	463524	451691	-1	451678	7				1	3	5	phaseUPFAce	phaseXPface	15	NM13	878517	878217	878517	878210	l	878210	876325	878210	876316	1885
GofDak_1024-768_new	21	1	27	<?xml version="1.0"?>\n<Clock xmlns:dt="urn:schemas-microsoft-com:datatypes"><Description dt:dt="string">E-Prime Primary Realtime Clock</Description><StartTime><Timestamp dt:dt="int">0</Timestamp><DateUtc dt:dt="string">2017-07-18T14:14:01Z</DateUtc></StartTime><FrequencyChanges><FrequencyChange><Frequency dt:dt="r8">3328124</Frequency><Timestamp dt:dt="r8">97332713048</Timestamp><Current dt:dt="…	75.025	2545357	2541857	2545357	2541844	1	right	-1450922636	07-18-2017	16:14:01	14:14:01	male	52515	33868	-1	33851	54155	52529	-1	52515	463524	451691	-1	451678	7				1	3	5	phaseUPFAce	phaseXPface	16	NF109	882236	881936	882236	881930	d	881930	880057	881930	880044	1873
GofDak_1024-768_new	21	1	27	<?xml version="1.0"?>\n<Clock xmlns:dt="urn:schemas-microsoft-com:datatypes"><Description dt:dt="string">E-Prime Primary Realtime Clock</Description><StartTime><Timestamp dt:dt="int">0</Timestamp><DateUtc dt:dt="string">2017-07-18T14:14:01Z</DateUtc></StartTime><FrequencyChanges><FrequencyChange><Frequency dt:dt="r8">3328124</Frequency><Timestamp dt:dt="r8">97332713048</Timestamp><Current dt:dt="…	75.025	2545357	2541857	2545357	2541844	1	right	-1450922636	07-18-2017	16:14:01	14:14:01	male	52515	33868	-1	33851	54155	52529	-1	52515	463524	451691	-1	451678	7				1	3	5	phaseUPFAce	phaseXPface	17	NM02	886235	885935	886235	885929	d	885929	884242	885929	884228	1687
GofDak_1024-768_new	21	1	27	<?xml version="1.0"?>\n<Clock xmlns:dt="urn:schemas-microsoft-com:datatypes"><Description dt:dt="string">E-Prime Primary Realtime Clock</Description><StartTime><Timestamp dt:dt="int">0</Timestamp><DateUtc dt:dt="string">2017-07-18T14:14:01Z</DateUtc></StartTime><FrequencyChanges><FrequencyChange><Frequency dt:dt="r8">3328124</Frequency><Timestamp dt:dt="r8">97332713048</Timestamp><Current dt:dt="…	75.025	2545357	2541857	2545357	2541844	1	right	-1450922636	07-18-2017	16:14:01	14:14:01	male	52515	33868	-1	33851	54155	52529	-1	52515	463524	451691	-1	451678	7				1	3	5	phaseUPFAce	phaseXPface	18	NM03	890753	890453	890753	890448	d	890448	888601	890448	888588	1847
GofDak_1024-768_new	21	1	27	<?xml version="1.0"?>\n<Clock xmlns:dt="urn:schemas-microsoft-com:datatypes"><Description dt:dt="string">E-Prime Primary Realtime Clock</Description><StartTime><Timestamp dt:dt="int">0</Timestamp><DateUtc dt:dt="string">2017-07-18T14:14:01Z</DateUtc></StartTime><FrequencyChanges><FrequencyChange><Frequency dt:dt="r8">3328124</Frequency><Timestamp dt:dt="r8">97332713048</Timestamp><Current dt:dt="…	75.025	2545357	2541857	2545357	2541844	1	right	-1450922636	07-18-2017	16:14:01	14:14:01	male	52515	33868	-1	33851	54155	52529	-1	52515	463524	451691	-1	451678	7				1	3	5	phaseUPFAce	phaseXPface	19	NM10	894259	893959	894259	893956	d	893956	892053	893956	892036	1903
GofDak_1024-768_new	21	1	27	<?xml version="1.0"?>\n<Clock xmlns:dt="urn:schemas-microsoft-com:datatypes"><Description dt:dt="string">E-Prime Primary Realtime Clock</Description><StartTime><Timestamp dt:dt="int">0</Timestamp><DateUtc dt:dt="string">2017-07-18T14:14:01Z</DateUtc></StartTime><FrequencyChanges><FrequencyChange><Frequency dt:dt="r8">3328124</Frequency><Timestamp dt:dt="r8">97332713048</Timestamp><Current dt:dt="…	75.025	2545357	2541857	2545357	2541844	1	right	-1450922636	07-18-2017	16:14:01	14:14:01	male	52515	33868	-1	33851	54155	52529	-1	52515	463524	451691	-1	451678	7				1	3	5	phaseUPFAce	phaseXPface	20	NM04	897578	897278	897578	897265	d	897265	895732	897265	895716	1533
GofDak_1024-768_new	21	1	27	<?xml version="1.0"?>\n<Clock xmlns:dt="urn:schemas-microsoft-com:datatypes"><Description dt:dt="string">E-Prime Primary Realtime Clock</Description><StartTime><Timestamp dt:dt="int">0</Timestamp><DateUtc dt:dt="string">2017-07-18T14:14:01Z</DateUtc></StartTime><FrequencyChanges><FrequencyChange><Frequency dt:dt="r8">3328124</Frequency><Timestamp dt:dt="r8">97332713048</Timestamp><Current dt:dt="…	75.025	2545357	2541857	2545357	2541844	1	right	-1450922636	07-18-2017	16:14:01	14:14:01	male	52515	33868	-1	33851	54155	52529	-1	52515	463524	451691	-1	451678	8				2	3	6	phaseINVFAce	phaseXPface	1	NF105	901496	901196	901496	901188	l	901188	899224	901188	899212	1964
GofDak_1024-768_new	21	1	27	<?xml version="1.0"?>\n<Clock xmlns:dt="urn:schemas-microsoft-com:datatypes"><Description dt:dt="string">E-Prime Primary Realtime Clock</Description><StartTime><Timestamp dt:dt="int">0</Timestamp><DateUtc dt:dt="string">2017-07-18T14:14:01Z</DateUtc></StartTime><FrequencyChanges><FrequencyChange><Frequency dt:dt="r8">3328124</Frequency><Timestamp dt:dt="r8">97332713048</Timestamp><Current dt:dt="…	75.025	2545357	2541857	2545357	2541844	1	right	-1450922636	07-18-2017	16:14:01	14:14:01	male	52515	33868	-1	33851	54155	52529	-1	52515	463524	451691	-1	451678	8				2	3	6	phaseINVFAce	phaseXPface	2	NF106	905788	905488	905788	905475	l	905475	903636	905475	903620	1839
GofDak_1024-768_new	21	1	27	<?xml version="1.0"?>\n<Clock xmlns:dt="urn:schemas-microsoft-com:datatypes"><Description dt:dt="string">E-Prime Primary Realtime Clock</Description><StartTime><Timestamp dt:dt="int">0</Timestamp><DateUtc dt:dt="string">2017-07-18T14:14:01Z</DateUtc></StartTime><FrequencyChanges><FrequencyChange><Frequency dt:dt="r8">3328124</Frequency><Timestamp dt:dt="r8">97332713048</Timestamp><Current dt:dt="…	75.025	2545357	2541857	2545357	2541844	1	right	-1450922636	07-18-2017	16:14:01	14:14:01	male	52515	33868	-1	33851	54155	52529	-1	52515	463524	451691	-1	451678	8				2	3	6	phaseINVFAce	phaseXPface	3	NM101	909374	909074	909374	909071	d	909071	907154	909071	907148	1917
GofDak_1024-768_new	21	1	27	<?xml version="1.0"?>\n<Clock xmlns:dt="urn:schemas-microsoft-com:datatypes"><Description dt:dt="string">E-Prime Primary Realtime Clock</Description><StartTime><Timestamp dt:dt="int">0</Timestamp><DateUtc dt:dt="string">2017-07-18T14:14:01Z</DateUtc></StartTime><FrequencyChanges><FrequencyChange><Frequency dt:dt="r8">3328124</Frequency><Timestamp dt:dt="r8">97332713048</Timestamp><Current dt:dt="…	75.025	2545357	2541857	2545357	2541844	1	right	-1450922636	07-18-2017	16:14:01	14:14:01	male	52515	33868	-1	33851	54155	52529	-1	52515	463524	451691	-1	451678	8				2	3	6	phaseINVFAce	phaseXPface	4	NM10	913186	912886	913186	912874	l	912874	911047	912874	911036	1827
GofDak_1024-768_new	21	1	27	<?xml version="1.0"?>\n<Clock xmlns:dt="urn:schemas-microsoft-com:datatypes"><Description dt:dt="string">E-Prime Primary Realtime Clock</Description><StartTime><Timestamp dt:dt="int">0</Timestamp><DateUtc dt:dt="string">2017-07-18T14:14:01Z</DateUtc></StartTime><FrequencyChanges><FrequencyChange><Frequency dt:dt="r8">3328124</Frequency><Timestamp dt:dt="r8">97332713048</Timestamp><Current dt:dt="…	75.025	2545357	2541857	2545357	2541844	1	right	-1450922636	07-18-2017	16:14:01	14:14:01	male	52515	33868	-1	33851	54155	52529	-1	52515	463524	451691	-1	451678	8				2	3	6	phaseINVFAce	phaseXPface	5	NF27	916945	916645	916945	916637	d	916637	914699	916637	914684	1938
GofDak_1024-768_new	21	1	27	<?xml version="1.0"?>\n<Clock xmlns:dt="urn:schemas-microsoft-com:datatypes"><Description dt:dt="string">E-Prime Primary Realtime Clock</Description><StartTime><Timestamp dt:dt="int">0</Timestamp><DateUtc dt:dt="string">2017-07-18T14:14:01Z</DateUtc></StartTime><FrequencyChanges><FrequencyChange><Frequency dt:dt="r8">3328124</Frequency><Timestamp dt:dt="r8">97332713048</Timestamp><Current dt:dt="…	75.025	2545357	2541857	2545357	2541844	1	right	-1450922636	07-18-2017	16:14:01	14:14:01	male	52515	33868	-1	33851	54155	52529	-1	52515	463524	451691	-1	451678	8				2	3	6	phaseINVFAce	phaseXPface	6	NM04	920890	920590	920890	920581	d	920581	918817	920581	918812	1764
GofDak_1024-768_new	21	1	27	<?xml version="1.0"?>\n<Clock xmlns:dt="urn:schemas-microsoft-com:datatypes"><Description dt:dt="string">E-Prime Primary Realtime Clock</Description><StartTime><Timestamp dt:dt="int">0</Timestamp><DateUtc dt:dt="string">2017-07-18T14:14:01Z</DateUtc></StartTime><FrequencyChanges><FrequencyChange><Frequency dt:dt="r8">3328124</Frequency><Timestamp dt:dt="r8">97332713048</Timestamp><Current dt:dt="…	75.025	2545357	2541857	2545357	2541844	1	right	-1450922636	07-18-2017	16:14:01	14:14:01	male	52515	33868	-1	33851	54155	52529	-1	52515	463524	451691	-1	451678	8				2	3	6	phaseINVFAce	phaseXPface	7	NF109	924729	924429	924729	924423	d	924423	922763	924423	922756	1660
GofDak_1024-768_new	21	1	27	<?xml version="1.0"?>\n<Clock xmlns:dt="urn:schemas-microsoft-com:datatypes"><Description dt:dt="string">E-Prime Primary Realtime Clock</Description><StartTime><Timestamp dt:dt="int">0</Timestamp><DateUtc dt:dt="string">2017-07-18T14:14:01Z</DateUtc></StartTime><FrequencyChanges><FrequencyChange><Frequency dt:dt="r8">3328124</Frequency><Timestamp dt:dt="r8">97332713048</Timestamp><Current dt:dt="…	75.025	2545357	2541857	2545357	2541844	1	right	-1450922636	07-18-2017	16:14:01	14:14:01	male	52515	33868	-1	33851	54155	52529	-1	52515	463524	451691	-1	451678	8				2	3	6	phaseINVFAce	phaseXPface	8	NM03	930060	929760	930060	929753	l	929753	927841	929753	927828	1912
GofDak_1024-768_new	21	1	27	<?xml version="1.0"?>\n<Clock xmlns:dt="urn:schemas-microsoft-com:datatypes"><Description dt:dt="string">E-Prime Primary Realtime Clock</Description><StartTime><Timestamp dt:dt="int">0</Timestamp><DateUtc dt:dt="string">2017-07-18T14:14:01Z</DateUtc></StartTime><FrequencyChanges><FrequencyChange><Frequency dt:dt="r8">3328124</Frequency><Timestamp dt:dt="r8">97332713048</Timestamp><Current dt:dt="…	75.025	2545357	2541857	2545357	2541844	1	right	-1450922636	07-18-2017	16:14:01	14:14:01	male	52515	33868	-1	33851	54155	52529	-1	52515	463524	451691	-1	451678	8				2	3	6	phaseINVFAce	phaseXPface	9	NM13	933526	933226	933526	933220	l	933220	931613	933220	931596	1607
GofDak_1024-768_new	21	1	27	<?xml version="1.0"?>\n<Clock xmlns:dt="urn:schemas-microsoft-com:datatypes"><Description dt:dt="string">E-Prime Primary Realtime Clock</Description><StartTime><Timestamp dt:dt="int">0</Timestamp><DateUtc dt:dt="string">2017-07-18T14:14:01Z</DateUtc></StartTime><FrequencyChanges><FrequencyChange><Frequency dt:dt="r8">3328124</Frequency><Timestamp dt:dt="r8">97332713048</Timestamp><Current dt:dt="…	75.025	2545357	2541857	2545357	2541844	1	right	-1450922636	07-18-2017	16:14:01	14:14:01	male	52515	33868	-1	33851	54155	52529	-1	52515	463524	451691	-1	451678	8				2	3	6	phaseINVFAce	phaseXPface	10	NF06	937058	936758	937058	936750	l	936750	935145	936750	935132	1605
GofDak_1024-768_new	21	1	27	<?xml version="1.0"?>\n<Clock xmlns:dt="urn:schemas-microsoft-com:datatypes"><Description dt:dt="string">E-Prime Primary Realtime Clock</Description><StartTime><Timestamp dt:dt="int">0</Timestamp><DateUtc dt:dt="string">2017-07-18T14:14:01Z</DateUtc></StartTime><FrequencyChanges><FrequencyChange><Frequency dt:dt="r8">3328124</Frequency><Timestamp dt:dt="r8">97332713048</Timestamp><Current dt:dt="…	75.025	2545357	2541857	2545357	2541844	1	right	-1450922636	07-18-2017	16:14:01	14:14:01	male	52515	33868	-1	33851	54155	52529	-1	52515	463524	451691	-1	451678	8				2	3	6	phaseINVFAce	phaseXPface	11	NF06	940777	940477	940777	940468	d	940468	938651	940468	938636	1817
GofDak_1024-768_new	21	1	27	<?xml version="1.0"?>\n<Clock xmlns:dt="urn:schemas-microsoft-com:datatypes"><Description dt:dt="string">E-Prime Primary Realtime Clock</Description><StartTime><Timestamp dt:dt="int">0</Timestamp><DateUtc dt:dt="string">2017-07-18T14:14:01Z</DateUtc></StartTime><FrequencyChanges><FrequencyChange><Frequency dt:dt="r8">3328124</Frequency><Timestamp dt:dt="r8">97332713048</Timestamp><Current dt:dt="…	75.025	2545357	2541857	2545357	2541844	1	right	-1450922636	07-18-2017	16:14:01	14:14:01	male	52515	33868	-1	33851	54155	52529	-1	52515	463524	451691	-1	451678	8				2	3	6	phaseINVFAce	phaseXPface	12	NM03	944376	944076	944376	944067	l	944067	942276	944067	942268	1791
GofDak_1024-768_new	21	1	27	<?xml version="1.0"?>\n<Clock xmlns:dt="urn:schemas-microsoft-com:datatypes"><Description dt:dt="string">E-Prime Primary Realtime Clock</Description><StartTime><Timestamp dt:dt="int">0</Timestamp><DateUtc dt:dt="string">2017-07-18T14:14:01Z</DateUtc></StartTime><FrequencyChanges><FrequencyChange><Frequency dt:dt="r8">3328124</Frequency><Timestamp dt:dt="r8">97332713048</Timestamp><Current dt:dt="…	75.025	2545357	2541857	2545357	2541844	1	right	-1450922636	07-18-2017	16:14:01	14:14:01	male	52515	33868	-1	33851	54155	52529	-1	52515	463524	451691	-1	451678	8				2	3	6	phaseINVFAce	phaseXPface	13	NM05	947961	947661	947961	947657	d	947657	945955	947657	945940	1702
GofDak_1024-768_new	21	1	27	<?xml version="1.0"?>\n<Clock xmlns:dt="urn:schemas-microsoft-com:datatypes"><Description dt:dt="string">E-Prime Primary Realtime Clock</Description><StartTime><Timestamp dt:dt="int">0</Timestamp><DateUtc dt:dt="string">2017-07-18T14:14:01Z</DateUtc></StartTime><FrequencyChanges><FrequencyChange><Frequency dt:dt="r8">3328124</Frequency><Timestamp dt:dt="r8">97332713048</Timestamp><Current dt:dt="…	75.025	2545357	2541857	2545357	2541844	1	right	-1450922636	07-18-2017	16:14:01	14:14:01	male	52515	33868	-1	33851	54155	52529	-1	52515	463524	451691	-1	451678	8				2	3	6	phaseINVFAce	phaseXPface	14	NM05	951813	951513	951813	951506	l	951506	949647	951506	949636	1859
GofDak_1024-768_new	21	1	27	<?xml version="1.0"?>\n<Clock xmlns:dt="urn:schemas-microsoft-com:datatypes"><Description dt:dt="string">E-Prime Primary Realtime Clock</Description><StartTime><Timestamp dt:dt="int">0</Timestamp><DateUtc dt:dt="string">2017-07-18T14:14:01Z</DateUtc></StartTime><FrequencyChanges><FrequencyChange><Frequency dt:dt="r8">3328124</Frequency><Timestamp dt:dt="r8">97332713048</Timestamp><Current dt:dt="…	75.025	2545357	2541857	2545357	2541844	1	right	-1450922636	07-18-2017	16:14:01	14:14:01	male	52515	33868	-1	33851	54155	52529	-1	52515	463524	451691	-1	451678	8				2	3	6	phaseINVFAce	phaseXPface	15	NF109	955665	955365	955665	955351	d	955351	953539	955351	953532	1812
GofDak_1024-768_new	21	1	27	<?xml version="1.0"?>\n<Clock xmlns:dt="urn:schemas-microsoft-com:datatypes"><Description dt:dt="string">E-Prime Primary Realtime Clock</Description><StartTime><Timestamp dt:dt="int">0</Timestamp><DateUtc dt:dt="string">2017-07-18T14:14:01Z</DateUtc></StartTime><FrequencyChanges><FrequencyChange><Frequency dt:dt="r8">3328124</Frequency><Timestamp dt:dt="r8">97332713048</Timestamp><Current dt:dt="…	75.025	2545357	2541857	2545357	2541844	1	right	-1450922636	07-18-2017	16:14:01	14:14:01	male	52515	33868	-1	33851	54155	52529	-1	52515	463524	451691	-1	451678	8				2	3	6	phaseINVFAce	phaseXPface	16	NF01	959184	958884	959184	958877	d	958877	957071	958877	957060	1806
GofDak_1024-768_new	21	1	27	<?xml version="1.0"?>\n<Clock xmlns:dt="urn:schemas-microsoft-com:datatypes"><Description dt:dt="string">E-Prime Primary Realtime Clock</Description><StartTime><Timestamp dt:dt="int">0</Timestamp><DateUtc dt:dt="string">2017-07-18T14:14:01Z</DateUtc></StartTime><FrequencyChanges><FrequencyChange><Frequency dt:dt="r8">3328124</Frequency><Timestamp dt:dt="r8">97332713048</Timestamp><Current dt:dt="…	75.025	2545357	2541857	2545357	2541844	1	right	-1450922636	07-18-2017	16:14:01	14:14:01	male	52515	33868	-1	33851	54155	52529	-1	52515	463524	451691	-1	451678	8				2	3	6	phaseINVFAce	phaseXPface	17	NM08	962676	962376	962676	962364	d	962364	960737	962364	960724	1627
GofDak_1024-768_new	21	1	27	<?xml version="1.0"?>\n<Clock xmlns:dt="urn:schemas-microsoft-com:datatypes"><Description dt:dt="string">E-Prime Primary Realtime Clock</Description><StartTime><Timestamp dt:dt="int">0</Timestamp><DateUtc dt:dt="string">2017-07-18T14:14:01Z</DateUtc></StartTime><FrequencyChanges><FrequencyChange><Frequency dt:dt="r8">3328124</Frequency><Timestamp dt:dt="r8">97332713048</Timestamp><Current dt:dt="…	75.025	2545357	2541857	2545357	2541844	1	right	-1450922636	07-18-2017	16:14:01	14:14:01	male	52515	33868	-1	33851	54155	52529	-1	52515	463524	451691	-1	451678	8				2	3	6	phaseINVFAce	phaseXPface	18	NM10	966488	966188	966488	966183	d	966183	964376	966183	964364	1807
GofDak_1024-768_new	21	1	27	<?xml version="1.0"?>\n<Clock xmlns:dt="urn:schemas-microsoft-com:datatypes"><Description dt:dt="string">E-Prime Primary Realtime Clock</Description><StartTime><Timestamp dt:dt="int">0</Timestamp><DateUtc dt:dt="string">2017-07-18T14:14:01Z</DateUtc></StartTime><FrequencyChanges><FrequencyChange><Frequency dt:dt="r8">3328124</Frequency><Timestamp dt:dt="r8">97332713048</Timestamp><Current dt:dt="…	75.025	2545357	2541857	2545357	2541844	1	right	-1450922636	07-18-2017	16:14:01	14:14:01	male	52515	33868	-1	33851	54155	52529	-1	52515	463524	451691	-1	451678	8				2	3	6	phaseINVFAce	phaseXPface	19	NM02	970580	970280	970580	970277	d	970277	968281	970277	968268	1996
GofDak_1024-768_new	21	1	27	<?xml version="1.0"?>\n<Clock xmlns:dt="urn:schemas-microsoft-com:datatypes"><Description dt:dt="string">E-Prime Primary Realtime Clock</Description><StartTime><Timestamp dt:dt="int">0</Timestamp><DateUtc dt:dt="string">2017-07-18T14:14:01Z</DateUtc></StartTime><FrequencyChanges><FrequencyChange><Frequency dt:dt="r8">3328124</Frequency><Timestamp dt:dt="r8">97332713048</Timestamp><Current dt:dt="…	75.025	2545357	2541857	2545357	2541844	1	right	-1450922636	07-18-2017	16:14:01	14:14:01	male	52515	33868	-1	33851	54155	52529	-1	52515	463524	451691	-1	451678	8				2	3	6	phaseINVFAce	phaseXPface	20	NF04	974592	974292	974592	974280	l	974280	972453	974280	972436	1827
GofDak_1024-768_new	21	1	27	<?xml version="1.0"?>\n<Clock xmlns:dt="urn:schemas-microsoft-com:datatypes"><Description dt:dt="string">E-Prime Primary Realtime Clock</Description><StartTime><Timestamp dt:dt="int">0</Timestamp><DateUtc dt:dt="string">2017-07-18T14:14:01Z</DateUtc></StartTime><FrequencyChanges><FrequencyChange><Frequency dt:dt="r8">3328124</Frequency><Timestamp dt:dt="r8">97332713048</Timestamp><Current dt:dt="…	75.025	2545357	2541857	2545357	2541844	1	right	-1450922636	07-18-2017	16:14:01	14:14:01	male	52515	33868	-1	33851	54155	52529	-1	52515	463524	451691	-1	451678	9				2	4	7	phaseINVFAce	phaseXPface	1	NM21	998984	998684	998984	998677	d	998677	996818	998677	996805	1859
GofDak_1024-768_new	21	1	27	<?xml version="1.0"?>\n<Clock xmlns:dt="urn:schemas-microsoft-com:datatypes"><Description dt:dt="string">E-Prime Primary Realtime Clock</Description><StartTime><Timestamp dt:dt="int">0</Timestamp><DateUtc dt:dt="string">2017-07-18T14:14:01Z</DateUtc></StartTime><FrequencyChanges><FrequencyChange><Frequency dt:dt="r8">3328124</Frequency><Timestamp dt:dt="r8">97332713048</Timestamp><Current dt:dt="…	75.025	2545357	2541857	2545357	2541844	1	right	-1450922636	07-18-2017	16:14:01	14:14:01	male	52515	33868	-1	33851	54155	52529	-1	52515	463524	451691	-1	451678	9				2	4	7	phaseINVFAce	phaseXPface	2	NF09	1002357	1002057	1002357	1002049	d	1002049	1000417	1002049	1000412	1632
GofDak_1024-768_new	21	1	27	<?xml version="1.0"?>\n<Clock xmlns:dt="urn:schemas-microsoft-com:datatypes"><Description dt:dt="string">E-Prime Primary Realtime Clock</Description><StartTime><Timestamp dt:dt="int">0</Timestamp><DateUtc dt:dt="string">2017-07-18T14:14:01Z</DateUtc></StartTime><FrequencyChanges><FrequencyChange><Frequency dt:dt="r8">3328124</Frequency><Timestamp dt:dt="r8">97332713048</Timestamp><Current dt:dt="…	75.025	2545357	2541857	2545357	2541844	1	right	-1450922636	07-18-2017	16:14:01	14:14:01	male	52515	33868	-1	33851	54155	52529	-1	52515	463524	451691	-1	451678	9				2	4	7	phaseINVFAce	phaseXPface	3	NM04	1006875	1006575	1006875	1006572	l	1006572	1004776	1006572	1004764	1796
GofDak_1024-768_new	21	1	27	<?xml version="1.0"?>\n<Clock xmlns:dt="urn:schemas-microsoft-com:datatypes"><Description dt:dt="string">E-Prime Primary Realtime Clock</Description><StartTime><Timestamp dt:dt="int">0</Timestamp><DateUtc dt:dt="string">2017-07-18T14:14:01Z</DateUtc></StartTime><FrequencyChanges><FrequencyChange><Frequency dt:dt="r8">3328124</Frequency><Timestamp dt:dt="r8">97332713048</Timestamp><Current dt:dt="…	75.025	2545357	2541857	2545357	2541844	1	right	-1450922636	07-18-2017	16:14:01	14:14:01	male	52515	33868	-1	33851	54155	52529	-1	52515	463524	451691	-1	451678	9				2	4	7	phaseINVFAce	phaseXPface	4	NF105	1010834	1010534	1010834	1010526	d	1010526	1008721	1010526	1008708	1805
GofDak_1024-768_new	21	1	27	<?xml version="1.0"?>\n<Clock xmlns:dt="urn:schemas-microsoft-com:datatypes"><Description dt:dt="string">E-Prime Primary Realtime Clock</Description><StartTime><Timestamp dt:dt="int">0</Timestamp><DateUtc dt:dt="string">2017-07-18T14:14:01Z</DateUtc></StartTime><FrequencyChanges><FrequencyChange><Frequency dt:dt="r8">3328124</Frequency><Timestamp dt:dt="r8">97332713048</Timestamp><Current dt:dt="…	75.025	2545357	2541857	2545357	2541844	1	right	-1450922636	07-18-2017	16:14:01	14:14:01	male	52515	33868	-1	33851	54155	52529	-1	52515	463524	451691	-1	451678	9				2	4	7	phaseINVFAce	phaseXPface	5	NM03	1014606	1014306	1014606	1014297	l	1014297	1012347	1014297	1012332	1950
GofDak_1024-768_new	21	1	27	<?xml version="1.0"?>\n<Clock xmlns:dt="urn:schemas-microsoft-com:datatypes"><Description dt:dt="string">E-Prime Primary Realtime Clock</Description><StartTime><Timestamp dt:dt="int">0</Timestamp><DateUtc dt:dt="string">2017-07-18T14:14:01Z</DateUtc></StartTime><FrequencyChanges><FrequencyChange><Frequency dt:dt="r8">3328124</Frequency><Timestamp dt:dt="r8">97332713048</Timestamp><Current dt:dt="…	75.025	2545357	2541857	2545357	2541844	1	right	-1450922636	07-18-2017	16:14:01	14:14:01	male	52515	33868	-1	33851	54155	52529	-1	52515	463524	451691	-1	451678	9				2	4	7	phaseINVFAce	phaseXPface	6	NF27	1017898	1017598	1017898	1017590	d	1017590	1016052	1017590	1016036	1538
GofDak_1024-768_new	21	1	27	<?xml version="1.0"?>\n<Clock xmlns:dt="urn:schemas-microsoft-com:datatypes"><Description dt:dt="string">E-Prime Primary Realtime Clock</Description><StartTime><Timestamp dt:dt="int">0</Timestamp><DateUtc dt:dt="string">2017-07-18T14:14:01Z</DateUtc></StartTime><FrequencyChanges><FrequencyChange><Frequency dt:dt="r8">3328124</Frequency><Timestamp dt:dt="r8">97332713048</Timestamp><Current dt:dt="…	75.025	2545357	2541857	2545357	2541844	1	right	-1450922636	07-18-2017	16:14:01	14:14:01	male	52515	33868	-1	33851	54155	52529	-1	52515	463524	451691	-1	451678	9				2	4	7	phaseINVFAce	phaseXPface	7	NF27	1021457	1021157	1021457	1021143	l	1021143	1019331	1021143	1019324	1812
GofDak_1024-768_new	21	1	27	<?xml version="1.0"?>\n<Clock xmlns:dt="urn:schemas-microsoft-com:datatypes"><Description dt:dt="string">E-Prime Primary Realtime Clock</Description><StartTime><Timestamp dt:dt="int">0</Timestamp><DateUtc dt:dt="string">2017-07-18T14:14:01Z</DateUtc></StartTime><FrequencyChanges><FrequencyChange><Frequency dt:dt="r8">3328124</Frequency><Timestamp dt:dt="r8">97332713048</Timestamp><Current dt:dt="…	75.025	2545357	2541857	2545357	2541844	1	right	-1450922636	07-18-2017	16:14:01	14:14:01	male	52515	33868	-1	33851	54155	52529	-1	52515	463524	451691	-1	451678	9				2	4	7	phaseINVFAce	phaseXPface	8	NM21	1024776	1024476	1024776	1024467	l	1024467	1022716	1024467	1022708	1751
GofDak_1024-768_new	21	1	27	<?xml version="1.0"?>\n<Clock xmlns:dt="urn:schemas-microsoft-com:datatypes"><Description dt:dt="string">E-Prime Primary Realtime Clock</Description><StartTime><Timestamp dt:dt="int">0</Timestamp><DateUtc dt:dt="string">2017-07-18T14:14:01Z</DateUtc></StartTime><FrequencyChanges><FrequencyChange><Frequency dt:dt="r8">3328124</Frequency><Timestamp dt:dt="r8">97332713048</Timestamp><Current dt:dt="…	75.025	2545357	2541857	2545357	2541844	1	right	-1450922636	07-18-2017	16:14:01	14:14:01	male	52515	33868	-1	33851	54155	52529	-1	52515	463524	451691	-1	451678	9				2	4	7	phaseINVFAce	phaseXPface	9	NM05	1027988	1027688	1027988	1027673	d	1027673	1026102	1027673	1026092	1571
GofDak_1024-768_new	21	1	27	<?xml version="1.0"?>\n<Clock xmlns:dt="urn:schemas-microsoft-com:datatypes"><Description dt:dt="string">E-Prime Primary Realtime Clock</Description><StartTime><Timestamp dt:dt="int">0</Timestamp><DateUtc dt:dt="string">2017-07-18T14:14:01Z</DateUtc></StartTime><FrequencyChanges><FrequencyChange><Frequency dt:dt="r8">3328124</Frequency><Timestamp dt:dt="r8">97332713048</Timestamp><Current dt:dt="…	75.025	2545357	2541857	2545357	2541844	1	right	-1450922636	07-18-2017	16:14:01	14:14:01	male	52515	33868	-1	33851	54155	52529	-1	52515	463524	451691	-1	451678	9				2	4	7	phaseINVFAce	phaseXPface	10	NM21	1031467	1031167	1031467	1031158	d	1031158	1029394	1031158	1029380	1764
GofDak_1024-768_new	21	1	27	<?xml version="1.0"?>\n<Clock xmlns:dt="urn:schemas-microsoft-com:datatypes"><Description dt:dt="string">E-Prime Primary Realtime Clock</Description><StartTime><Timestamp dt:dt="int">0</Timestamp><DateUtc dt:dt="string">2017-07-18T14:14:01Z</DateUtc></StartTime><FrequencyChanges><FrequencyChange><Frequency dt:dt="r8">3328124</Frequency><Timestamp dt:dt="r8">97332713048</Timestamp><Current dt:dt="…	75.025	2545357	2541857	2545357	2541844	1	right	-1450922636	07-18-2017	16:14:01	14:14:01	male	52515	33868	-1	33851	54155	52529	-1	52515	463524	451691	-1	451678	9				2	4	7	phaseINVFAce	phaseXPface	11	NM08	1034879	1034579	1034879	1034571	d	1034571	1032780	1034571	1032764	1791
GofDak_1024-768_new	21	1	27	<?xml version="1.0"?>\n<Clock xmlns:dt="urn:schemas-microsoft-com:datatypes"><Description dt:dt="string">E-Prime Primary Realtime Clock</Description><StartTime><Timestamp dt:dt="int">0</Timestamp><DateUtc dt:dt="string">2017-07-18T14:14:01Z</DateUtc></StartTime><FrequencyChanges><FrequencyChange><Frequency dt:dt="r8">3328124</Frequency><Timestamp dt:dt="r8">97332713048</Timestamp><Current dt:dt="…	75.025	2545357	2541857	2545357	2541844	1	right	-1450922636	07-18-2017	16:14:01	14:14:01	male	52515	33868	-1	33851	54155	52529	-1	52515	463524	451691	-1	451678	9				2	4	7	phaseINVFAce	phaseXPface	12	NF09	1038331	1038031	1038331	1038026	d	1038026	1036099	1038026	1036084	1927
GofDak_1024-768_new	21	1	27	<?xml version="1.0"?>\n<Clock xmlns:dt="urn:schemas-microsoft-com:datatypes"><Description dt:dt="string">E-Prime Primary Realtime Clock</Description><StartTime><Timestamp dt:dt="int">0</Timestamp><DateUtc dt:dt="string">2017-07-18T14:14:01Z</DateUtc></StartTime><FrequencyChanges><FrequencyChange><Frequency dt:dt="r8">3328124</Frequency><Timestamp dt:dt="r8">97332713048</Timestamp><Current dt:dt="…	75.025	2545357	2541857	2545357	2541844	1	right	-1450922636	07-18-2017	16:14:01	14:14:01	male	52515	33868	-1	33851	54155	52529	-1	52515	463524	451691	-1	451678	9				2	4	7	phaseINVFAce	phaseXPface	13	NM10	1041864	1041564	1041864	1041551	d	1041551	1039644	1041551	1039636	1907
GofDak_1024-768_new	21	1	27	<?xml version="1.0"?>\n<Clock xmlns:dt="urn:schemas-microsoft-com:datatypes"><Description dt:dt="string">E-Prime Primary Realtime Clock</Description><StartTime><Timestamp dt:dt="int">0</Timestamp><DateUtc dt:dt="string">2017-07-18T14:14:01Z</DateUtc></StartTime><FrequencyChanges><FrequencyChange><Frequency dt:dt="r8">3328124</Frequency><Timestamp dt:dt="r8">97332713048</Timestamp><Current dt:dt="…	75.025	2545357	2541857	2545357	2541844	1	right	-1450922636	07-18-2017	16:14:01	14:14:01	male	52515	33868	-1	33851	54155	52529	-1	52515	463524	451691	-1	451678	9				2	4	7	phaseINVFAce	phaseXPface	14	NM08	1045542	1045242	1045542	1045230	d	1045230	1043603	1045230	1043596	1627
GofDak_1024-768_new	21	1	27	<?xml version="1.0"?>\n<Clock xmlns:dt="urn:schemas-microsoft-com:datatypes"><Description dt:dt="string">E-Prime Primary Realtime Clock</Description><StartTime><Timestamp dt:dt="int">0</Timestamp><DateUtc dt:dt="string">2017-07-18T14:14:01Z</DateUtc></StartTime><FrequencyChanges><FrequencyChange><Frequency dt:dt="r8">3328124</Frequency><Timestamp dt:dt="r8">97332713048</Timestamp><Current dt:dt="…	75.025	2545357	2541857	2545357	2541844	1	right	-1450922636	07-18-2017	16:14:01	14:14:01	male	52515	33868	-1	33851	54155	52529	-1	52515	463524	451691	-1	451678	9				2	4	7	phaseINVFAce	phaseXPface	15	NM13	1050021	1049721	1050021	1049710	d	1049710	1047842	1049710	1047828	1868
GofDak_1024-768_new	21	1	27	<?xml version="1.0"?>\n<Clock xmlns:dt="urn:schemas-microsoft-com:datatypes"><Description dt:dt="string">E-Prime Primary Realtime Clock</Description><StartTime><Timestamp dt:dt="int">0</Timestamp><DateUtc dt:dt="string">2017-07-18T14:14:01Z</DateUtc></StartTime><FrequencyChanges><FrequencyChange><Frequency dt:dt="r8">3328124</Frequency><Timestamp dt:dt="r8">97332713048</Timestamp><Current dt:dt="…	75.025	2545357	2541857	2545357	2541844	1	right	-1450922636	07-18-2017	16:14:01	14:14:01	male	52515	33868	-1	33851	54155	52529	-1	52515	463524	451691	-1	451678	9				2	4	7	phaseINVFAce	phaseXPface	16	NF06	1054526	1054226	1054526	1054222	d	1054222	1052373	1054222	1052364	1849
GofDak_1024-768_new	21	1	27	<?xml version="1.0"?>\n<Clock xmlns:dt="urn:schemas-microsoft-com:datatypes"><Description dt:dt="string">E-Prime Primary Realtime Clock</Description><StartTime><Timestamp dt:dt="int">0</Timestamp><DateUtc dt:dt="string">2017-07-18T14:14:01Z</DateUtc></StartTime><FrequencyChanges><FrequencyChange><Frequency dt:dt="r8">3328124</Frequency><Timestamp dt:dt="r8">97332713048</Timestamp><Current dt:dt="…	75.025	2545357	2541857	2545357	2541844	1	right	-1450922636	07-18-2017	16:14:01	14:14:01	male	52515	33868	-1	33851	54155	52529	-1	52515	463524	451691	-1	451678	9				2	4	7	phaseINVFAce	phaseXPface	17	NF04	1058165	1057865	1058165	1057857	l	1057857	1055959	1057857	1055948	1898
GofDak_1024-768_new	21	1	27	<?xml version="1.0"?>\n<Clock xmlns:dt="urn:schemas-microsoft-com:datatypes"><Description dt:dt="string">E-Prime Primary Realtime Clock</Description><StartTime><Timestamp dt:dt="int">0</Timestamp><DateUtc dt:dt="string">2017-07-18T14:14:01Z</DateUtc></StartTime><FrequencyChanges><FrequencyChange><Frequency dt:dt="r8">3328124</Frequency><Timestamp dt:dt="r8">97332713048</Timestamp><Current dt:dt="…	75.025	2545357	2541857	2545357	2541844	1	right	-1450922636	07-18-2017	16:14:01	14:14:01	male	52515	33868	-1	33851	54155	52529	-1	52515	463524	451691	-1	451678	9				2	4	7	phaseINVFAce	phaseXPface	18	NF09	1061670	1061370	1061670	1061363	d	1061363	1059704	1061363	1059692	1659
GofDak_1024-768_new	21	1	27	<?xml version="1.0"?>\n<Clock xmlns:dt="urn:schemas-microsoft-com:datatypes"><Description dt:dt="string">E-Prime Primary Realtime Clock</Description><StartTime><Timestamp dt:dt="int">0</Timestamp><DateUtc dt:dt="string">2017-07-18T14:14:01Z</DateUtc></StartTime><FrequencyChanges><FrequencyChange><Frequency dt:dt="r8">3328124</Frequency><Timestamp dt:dt="r8">97332713048</Timestamp><Current dt:dt="…	75.025	2545357	2541857	2545357	2541844	1	right	-1450922636	07-18-2017	16:14:01	14:14:01	male	52515	33868	-1	33851	54155	52529	-1	52515	463524	451691	-1	451678	9				2	4	7	phaseINVFAce	phaseXPface	19	NF105	1065216	1064916	1065216	1064904	d	1064904	1063370	1064904	1063364	1534
GofDak_1024-768_new	21	1	27	<?xml version="1.0"?>\n<Clock xmlns:dt="urn:schemas-microsoft-com:datatypes"><Description dt:dt="string">E-Prime Primary Realtime Clock</Description><StartTime><Timestamp dt:dt="int">0</Timestamp><DateUtc dt:dt="string">2017-07-18T14:14:01Z</DateUtc></StartTime><FrequencyChanges><FrequencyChange><Frequency dt:dt="r8">3328124</Frequency><Timestamp dt:dt="r8">97332713048</Timestamp><Current dt:dt="…	75.025	2545357	2541857	2545357	2541844	1	right	-1450922636	07-18-2017	16:14:01	14:14:01	male	52515	33868	-1	33851	54155	52529	-1	52515	463524	451691	-1	451678	9				2	4	7	phaseINVFAce	phaseXPface	20	NM13	1069215	1068915	1069215	1068905	l	1068905	1066982	1068905	1066972	1923
GofDak_1024-768_new	21	1	27	<?xml version="1.0"?>\n<Clock xmlns:dt="urn:schemas-microsoft-com:datatypes"><Description dt:dt="string">E-Prime Primary Realtime Clock</Description><StartTime><Timestamp dt:dt="int">0</Timestamp><DateUtc dt:dt="string">2017-07-18T14:14:01Z</DateUtc></StartTime><FrequencyChanges><FrequencyChange><Frequency dt:dt="r8">3328124</Frequency><Timestamp dt:dt="r8">97332713048</Timestamp><Current dt:dt="…	75.025	2545357	2541857	2545357	2541844	1	right	-1450922636	07-18-2017	16:14:01	14:14:01	male	52515	33868	-1	33851	54155	52529	-1	52515	463524	451691	-1	451678	10				1	4	8	phaseUPFAce	phaseXPface	1	NM10	1073333	1073033	1073333	1073018	d	1073018	1071234	1073018	1071228	1784
GofDak_1024-768_new	21	1	27	<?xml version="1.0"?>\n<Clock xmlns:dt="urn:schemas-microsoft-com:datatypes"><Description dt:dt="string">E-Prime Primary Realtime Clock</Description><StartTime><Timestamp dt:dt="int">0</Timestamp><DateUtc dt:dt="string">2017-07-18T14:14:01Z</DateUtc></StartTime><FrequencyChanges><FrequencyChange><Frequency dt:dt="r8">3328124</Frequency><Timestamp dt:dt="r8">97332713048</Timestamp><Current dt:dt="…	75.025	2545357	2541857	2545357	2541844	1	right	-1450922636	07-18-2017	16:14:01	14:14:01	male	52515	33868	-1	33851	54155	52529	-1	52515	463524	451691	-1	451678	10				1	4	8	phaseUPFAce	phaseXPface	2	NF11	1076759	1076459	1076759	1076444	l	1076444	1074913	1076444	1074908	1531
GofDak_1024-768_new	21	1	27	<?xml version="1.0"?>\n<Clock xmlns:dt="urn:schemas-microsoft-com:datatypes"><Description dt:dt="string">E-Prime Primary Realtime Clock</Description><StartTime><Timestamp dt:dt="int">0</Timestamp><DateUtc dt:dt="string">2017-07-18T14:14:01Z</DateUtc></StartTime><FrequencyChanges><FrequencyChange><Frequency dt:dt="r8">3328124</Frequency><Timestamp dt:dt="r8">97332713048</Timestamp><Current dt:dt="…	75.025	2545357	2541857	2545357	2541844	1	right	-1450922636	07-18-2017	16:14:01	14:14:01	male	52515	33868	-1	33851	54155	52529	-1	52515	463524	451691	-1	451678	10				1	4	8	phaseUPFAce	phaseXPface	3	NF01	1080598	1080298	1080598	1080285	l	1080285	1078751	1080285	1078740	1534
GofDak_1024-768_new	21	1	27	<?xml version="1.0"?>\n<Clock xmlns:dt="urn:schemas-microsoft-com:datatypes"><Description dt:dt="string">E-Prime Primary Realtime Clock</Description><StartTime><Timestamp dt:dt="int">0</Timestamp><DateUtc dt:dt="string">2017-07-18T14:14:01Z</DateUtc></StartTime><FrequencyChanges><FrequencyChange><Frequency dt:dt="r8">3328124</Frequency><Timestamp dt:dt="r8">97332713048</Timestamp><Current dt:dt="…	75.025	2545357	2541857	2545357	2541844	1	right	-1450922636	07-18-2017	16:14:01	14:14:01	male	52515	33868	-1	33851	54155	52529	-1	52515	463524	451691	-1	451678	10				1	4	8	phaseUPFAce	phaseXPface	4	NM05	1084516	1084216	1084516	1084204	d	1084204	1082430	1084204	1082420	1774
GofDak_1024-768_new	21	1	27	<?xml version="1.0"?>\n<Clock xmlns:dt="urn:schemas-microsoft-com:datatypes"><Description dt:dt="string">E-Prime Primary Realtime Clock</Description><StartTime><Timestamp dt:dt="int">0</Timestamp><DateUtc dt:dt="string">2017-07-18T14:14:01Z</DateUtc></StartTime><FrequencyChanges><FrequencyChange><Frequency dt:dt="r8">3328124</Frequency><Timestamp dt:dt="r8">97332713048</Timestamp><Current dt:dt="…	75.025	2545357	2541857	2545357	2541844	1	right	-1450922636	07-18-2017	16:14:01	14:14:01	male	52515	33868	-1	33851	54155	52529	-1	52515	463524	451691	-1	451678	10				1	4	8	phaseUPFAce	phaseXPface	5	NM04	1088662	1088362	1088662	1088358	l	1088358	1086495	1088358	1086484	1863
GofDak_1024-768_new	21	1	27	<?xml version="1.0"?>\n<Clock xmlns:dt="urn:schemas-microsoft-com:datatypes"><Description dt:dt="string">E-Prime Primary Realtime Clock</Description><StartTime><Timestamp dt:dt="int">0</Timestamp><DateUtc dt:dt="string">2017-07-18T14:14:01Z</DateUtc></StartTime><FrequencyChanges><FrequencyChange><Frequency dt:dt="r8">3328124</Frequency><Timestamp dt:dt="r8">97332713048</Timestamp><Current dt:dt="…	75.025	2545357	2541857	2545357	2541844	1	right	-1450922636	07-18-2017	16:14:01	14:14:01	male	52515	33868	-1	33851	54155	52529	-1	52515	463524	451691	-1	451678	10				1	4	8	phaseUPFAce	phaseXPface	6	NF06	1092860	1092560	1092860	1092549	d	1092549	1090601	1092549	1090588	1948
GofDak_1024-768_new	21	1	27	<?xml version="1.0"?>\n<Clock xmlns:dt="urn:schemas-microsoft-com:datatypes"><Description dt:dt="string">E-Prime Primary Realtime Clock</Description><StartTime><Timestamp dt:dt="int">0</Timestamp><DateUtc dt:dt="string">2017-07-18T14:14:01Z</DateUtc></StartTime><FrequencyChanges><FrequencyChange><Frequency dt:dt="r8">3328124</Frequency><Timestamp dt:dt="r8">97332713048</Timestamp><Current dt:dt="…	75.025	2545357	2541857	2545357	2541844	1	right	-1450922636	07-18-2017	16:14:01	14:14:01	male	52515	33868	-1	33851	54155	52529	-1	52515	463524	451691	-1	451678	10				1	4	8	phaseUPFAce	phaseXPface	7	NM04	1096339	1096039	1096339	1096036	d	1096036	1094466	1096036	1094460	1570
GofDak_1024-768_new	21	1	27	<?xml version="1.0"?>\n<Clock xmlns:dt="urn:schemas-microsoft-com:datatypes"><Description dt:dt="string">E-Prime Primary Realtime Clock</Description><StartTime><Timestamp dt:dt="int">0</Timestamp><DateUtc dt:dt="string">2017-07-18T14:14:01Z</DateUtc></StartTime><FrequencyChanges><FrequencyChange><Frequency dt:dt="r8">3328124</Frequency><Timestamp dt:dt="r8">97332713048</Timestamp><Current dt:dt="…	75.025	2545357	2541857	2545357	2541844	1	right	-1450922636	07-18-2017	16:14:01	14:14:01	male	52515	33868	-1	33851	54155	52529	-1	52515	463524	451691	-1	451678	10				1	4	8	phaseUPFAce	phaseXPface	8	NM21	1100151	1099851	1100151	1099842	d	1099842	1098145	1099842	1098140	1697
GofDak_1024-768_new	21	1	27	<?xml version="1.0"?>\n<Clock xmlns:dt="urn:schemas-microsoft-com:datatypes"><Description dt:dt="string">E-Prime Primary Realtime Clock</Description><StartTime><Timestamp dt:dt="int">0</Timestamp><DateUtc dt:dt="string">2017-07-18T14:14:01Z</DateUtc></StartTime><FrequencyChanges><FrequencyChange><Frequency dt:dt="r8">3328124</Frequency><Timestamp dt:dt="r8">97332713048</Timestamp><Current dt:dt="…	75.025	2545357	2541857	2545357	2541844	1	right	-1450922636	07-18-2017	16:14:01	14:14:01	male	52515	33868	-1	33851	54155	52529	-1	52515	463524	451691	-1	451678	10				1	4	8	phaseUPFAce	phaseXPface	9	NF105	1104163	1103863	1104163	1103857	d	1103857	1101890	1103857	1101876	1967
GofDak_1024-768_new	21	1	27	<?xml version="1.0"?>\n<Clock xmlns:dt="urn:schemas-microsoft-com:datatypes"><Description dt:dt="string">E-Prime Primary Realtime Clock</Description><StartTime><Timestamp dt:dt="int">0</Timestamp><DateUtc dt:dt="string">2017-07-18T14:14:01Z</DateUtc></StartTime><FrequencyChanges><FrequencyChange><Frequency dt:dt="r8">3328124</Frequency><Timestamp dt:dt="r8">97332713048</Timestamp><Current dt:dt="…	75.025	2545357	2541857	2545357	2541844	1	right	-1450922636	07-18-2017	16:14:01	14:14:01	male	52515	33868	-1	33851	54155	52529	-1	52515	463524	451691	-1	451678	10				1	4	8	phaseUPFAce	phaseXPface	10	NF109	1107855	1107555	1107855	1107545	d	1107545	1105649	1107545	1105644	1896
GofDak_1024-768_new	21	1	27	<?xml version="1.0"?>\n<Clock xmlns:dt="urn:schemas-microsoft-com:datatypes"><Description dt:dt="string">E-Prime Primary Realtime Clock</Description><StartTime><Timestamp dt:dt="int">0</Timestamp><DateUtc dt:dt="string">2017-07-18T14:14:01Z</DateUtc></StartTime><FrequencyChanges><FrequencyChange><Frequency dt:dt="r8">3328124</Frequency><Timestamp dt:dt="r8">97332713048</Timestamp><Current dt:dt="…	75.025	2545357	2541857	2545357	2541844	1	right	-1450922636	07-18-2017	16:14:01	14:14:01	male	52515	33868	-1	33851	54155	52529	-1	52515	463524	451691	-1	451678	10				1	4	8	phaseUPFAce	phaseXPface	11	NF11	1111374	1111074	1111374	1111060	d	1111060	1109461	1111060	1109444	1599
GofDak_1024-768_new	21	1	27	<?xml version="1.0"?>\n<Clock xmlns:dt="urn:schemas-microsoft-com:datatypes"><Description dt:dt="string">E-Prime Primary Realtime Clock</Description><StartTime><Timestamp dt:dt="int">0</Timestamp><DateUtc dt:dt="string">2017-07-18T14:14:01Z</DateUtc></StartTime><FrequencyChanges><FrequencyChange><Frequency dt:dt="r8">3328124</Frequency><Timestamp dt:dt="r8">97332713048</Timestamp><Current dt:dt="…	75.025	2545357	2541857	2545357	2541844	1	right	-1450922636	07-18-2017	16:14:01	14:14:01	male	52515	33868	-1	33851	54155	52529	-1	52515	463524	451691	-1	451678	10				1	4	8	phaseUPFAce	phaseXPface	12	NM101	1115080	1114780	1115080	1114773	l	1114773	1112953	1114773	1112940	1820
GofDak_1024-768_new	21	1	27	<?xml version="1.0"?>\n<Clock xmlns:dt="urn:schemas-microsoft-com:datatypes"><Description dt:dt="string">E-Prime Primary Realtime Clock</Description><StartTime><Timestamp dt:dt="int">0</Timestamp><DateUtc dt:dt="string">2017-07-18T14:14:01Z</DateUtc></StartTime><FrequencyChanges><FrequencyChange><Frequency dt:dt="r8">3328124</Frequency><Timestamp dt:dt="r8">97332713048</Timestamp><Current dt:dt="…	75.025	2545357	2541857	2545357	2541844	1	right	-1450922636	07-18-2017	16:14:01	14:14:01	male	52515	33868	-1	33851	54155	52529	-1	52515	463524	451691	-1	451678	10				1	4	8	phaseUPFAce	phaseXPface	13	NF06	1118798	1118498	1118798	1118487	l	1118487	1116686	1118487	1116676	1801
GofDak_1024-768_new	21	1	27	<?xml version="1.0"?>\n<Clock xmlns:dt="urn:schemas-microsoft-com:datatypes"><Description dt:dt="string">E-Prime Primary Realtime Clock</Description><StartTime><Timestamp dt:dt="int">0</Timestamp><DateUtc dt:dt="string">2017-07-18T14:14:01Z</DateUtc></StartTime><FrequencyChanges><FrequencyChange><Frequency dt:dt="r8">3328124</Frequency><Timestamp dt:dt="r8">97332713048</Timestamp><Current dt:dt="…	75.025	2545357	2541857	2545357	2541844	1	right	-1450922636	07-18-2017	16:14:01	14:14:01	male	52515	33868	-1	33851	54155	52529	-1	52515	463524	451691	-1	451678	10				1	4	8	phaseUPFAce	phaseXPface	14	NF06	1122424	1122124	1122424	1122115	l	1122115	1120351	1122115	1120340	1764
GofDak_1024-768_new	21	1	27	<?xml version="1.0"?>\n<Clock xmlns:dt="urn:schemas-microsoft-com:datatypes"><Description dt:dt="string">E-Prime Primary Realtime Clock</Description><StartTime><Timestamp dt:dt="int">0</Timestamp><DateUtc dt:dt="string">2017-07-18T14:14:01Z</DateUtc></StartTime><FrequencyChanges><FrequencyChange><Frequency dt:dt="r8">3328124</Frequency><Timestamp dt:dt="r8">97332713048</Timestamp><Current dt:dt="…	75.025	2545357	2541857	2545357	2541844	1	right	-1450922636	07-18-2017	16:14:01	14:14:01	male	52515	33868	-1	33851	54155	52529	-1	52515	463524	451691	-1	451678	10				1	4	8	phaseUPFAce	phaseXPface	15	NF106	1125836	1125536	1125836	1125523	l	1125523	1123750	1125523	1123740	1773
GofDak_1024-768_new	21	1	27	<?xml version="1.0"?>\n<Clock xmlns:dt="urn:schemas-microsoft-com:datatypes"><Description dt:dt="string">E-Prime Primary Realtime Clock</Description><StartTime><Timestamp dt:dt="int">0</Timestamp><DateUtc dt:dt="string">2017-07-18T14:14:01Z</DateUtc></StartTime><FrequencyChanges><FrequencyChange><Frequency dt:dt="r8">3328124</Frequency><Timestamp dt:dt="r8">97332713048</Timestamp><Current dt:dt="…	75.025	2545357	2541857	2545357	2541844	1	right	-1450922636	07-18-2017	16:14:01	14:14:01	male	52515	33868	-1	33851	54155	52529	-1	52515	463524	451691	-1	451678	10				1	4	8	phaseUPFAce	phaseXPface	16	NM10	1129275	1128975	1129275	1128962	l	1128962	1127242	1128962	1127228	1720
GofDak_1024-768_new	21	1	27	<?xml version="1.0"?>\n<Clock xmlns:dt="urn:schemas-microsoft-com:datatypes"><Description dt:dt="string">E-Prime Primary Realtime Clock</Description><StartTime><Timestamp dt:dt="int">0</Timestamp><DateUtc dt:dt="string">2017-07-18T14:14:01Z</DateUtc></StartTime><FrequencyChanges><FrequencyChange><Frequency dt:dt="r8">3328124</Frequency><Timestamp dt:dt="r8">97332713048</Timestamp><Current dt:dt="…	75.025	2545357	2541857	2545357	2541844	1	right	-1450922636	07-18-2017	16:14:01	14:14:01	male	52515	33868	-1	33851	54155	52529	-1	52515	463524	451691	-1	451678	10				1	4	8	phaseUPFAce	phaseXPface	17	NF04	1132914	1132614	1132914	1132608	l	1132608	1130734	1132608	1130724	1874
GofDak_1024-768_new	21	1	27	<?xml version="1.0"?>\n<Clock xmlns:dt="urn:schemas-microsoft-com:datatypes"><Description dt:dt="string">E-Prime Primary Realtime Clock</Description><StartTime><Timestamp dt:dt="int">0</Timestamp><DateUtc dt:dt="string">2017-07-18T14:14:01Z</DateUtc></StartTime><FrequencyChanges><FrequencyChange><Frequency dt:dt="r8">3328124</Frequency><Timestamp dt:dt="r8">97332713048</Timestamp><Current dt:dt="…	75.025	2545357	2541857	2545357	2541844	1	right	-1450922636	07-18-2017	16:14:01	14:14:01	male	52515	33868	-1	33851	54155	52529	-1	52515	463524	451691	-1	451678	10				1	4	8	phaseUPFAce	phaseXPface	18	NM02	1136459	1136159	1136459	1136145	l	1136145	1134173	1136145	1134156	1972
GofDak_1024-768_new	21	1	27	<?xml version="1.0"?>\n<Clock xmlns:dt="urn:schemas-microsoft-com:datatypes"><Description dt:dt="string">E-Prime Primary Realtime Clock</Description><StartTime><Timestamp dt:dt="int">0</Timestamp><DateUtc dt:dt="string">2017-07-18T14:14:01Z</DateUtc></StartTime><FrequencyChanges><FrequencyChange><Frequency dt:dt="r8">3328124</Frequency><Timestamp dt:dt="r8">97332713048</Timestamp><Current dt:dt="…	75.025	2545357	2541857	2545357	2541844	1	right	-1450922636	07-18-2017	16:14:01	14:14:01	male	52515	33868	-1	33851	54155	52529	-1	52515	463524	451691	-1	451678	10				1	4	8	phaseUPFAce	phaseXPface	19	NM02	1140111	1139811	1140111	1139796	d	1139796	1138172	1139796	1138164	1624
GofDak_1024-768_new	21	1	27	<?xml version="1.0"?>\n<Clock xmlns:dt="urn:schemas-microsoft-com:datatypes"><Description dt:dt="string">E-Prime Primary Realtime Clock</Description><StartTime><Timestamp dt:dt="int">0</Timestamp><DateUtc dt:dt="string">2017-07-18T14:14:01Z</DateUtc></StartTime><FrequencyChanges><FrequencyChange><Frequency dt:dt="r8">3328124</Frequency><Timestamp dt:dt="r8">97332713048</Timestamp><Current dt:dt="…	75.025	2545357	2541857	2545357	2541844	1	right	-1450922636	07-18-2017	16:14:01	14:14:01	male	52515	33868	-1	33851	54155	52529	-1	52515	463524	451691	-1	451678	10				1	4	8	phaseUPFAce	phaseXPface	20	NF106	1143710	1143410	1143710	1143395	l	1143395	1141757	1143395	1141740	1638
GofDak_1024-768_new	21	1	27	<?xml version="1.0"?>\n<Clock xmlns:dt="urn:schemas-microsoft-com:datatypes"><Description dt:dt="string">E-Prime Primary Realtime Clock</Description><StartTime><Timestamp dt:dt="int">0</Timestamp><DateUtc dt:dt="string">2017-07-18T14:14:01Z</DateUtc></StartTime><FrequencyChanges><FrequencyChange><Frequency dt:dt="r8">3328124</Frequency><Timestamp dt:dt="r8">97332713048</Timestamp><Current dt:dt="…	75.025	2545357	2541857	2545357	2541844	1	right	-1450922636	07-18-2017	16:14:01	14:14:01	male	52515	33868	-1	33851	54155	52529	-1	52515	463524	451691	-1	451678	11				2	5	9	phaseINVFAce	phaseXPface	1	NM05	1147176	1146876	1147176	1146863	l	1146863	1145116	1146863	1145100	1747
GofDak_1024-768_new	21	1	27	<?xml version="1.0"?>\n<Clock xmlns:dt="urn:schemas-microsoft-com:datatypes"><Description dt:dt="string">E-Prime Primary Realtime Clock</Description><StartTime><Timestamp dt:dt="int">0</Timestamp><DateUtc dt:dt="string">2017-07-18T14:14:01Z</DateUtc></StartTime><FrequencyChanges><FrequencyChange><Frequency dt:dt="r8">3328124</Frequency><Timestamp dt:dt="r8">97332713048</Timestamp><Current dt:dt="…	75.025	2545357	2541857	2545357	2541844	1	right	-1450922636	07-18-2017	16:14:01	14:14:01	male	52515	33868	-1	33851	54155	52529	-1	52515	463524	451691	-1	451678	11				2	5	9	phaseINVFAce	phaseXPface	2	NM10	1150761	1150461	1150761	1150456	l	1150456	1148875	1150456	1148868	1581
GofDak_1024-768_new	21	1	27	<?xml version="1.0"?>\n<Clock xmlns:dt="urn:schemas-microsoft-com:datatypes"><Description dt:dt="string">E-Prime Primary Realtime Clock</Description><StartTime><Timestamp dt:dt="int">0</Timestamp><DateUtc dt:dt="string">2017-07-18T14:14:01Z</DateUtc></StartTime><FrequencyChanges><FrequencyChange><Frequency dt:dt="r8">3328124</Frequency><Timestamp dt:dt="r8">97332713048</Timestamp><Current dt:dt="…	75.025	2545357	2541857	2545357	2541844	1	right	-1450922636	07-18-2017	16:14:01	14:14:01	male	52515	33868	-1	33851	54155	52529	-1	52515	463524	451691	-1	451678	11				2	5	9	phaseINVFAce	phaseXPface	3	NM02	1154587	1154287	1154587	1154283	l	1154283	1152700	1154283	1152692	1583
GofDak_1024-768_new	21	1	27	<?xml version="1.0"?>\n<Clock xmlns:dt="urn:schemas-microsoft-com:datatypes"><Description dt:dt="string">E-Prime Primary Realtime Clock</Description><StartTime><Timestamp dt:dt="int">0</Timestamp><DateUtc dt:dt="string">2017-07-18T14:14:01Z</DateUtc></StartTime><FrequencyChanges><FrequencyChange><Frequency dt:dt="r8">3328124</Frequency><Timestamp dt:dt="r8">97332713048</Timestamp><Current dt:dt="…	75.025	2545357	2541857	2545357	2541844	1	right	-1450922636	07-18-2017	16:14:01	14:14:01	male	52515	33868	-1	33851	54155	52529	-1	52515	463524	451691	-1	451678	11				2	5	9	phaseINVFAce	phaseXPface	4	NM13	1158465	1158165	1158465	1158162	d	1158162	1156366	1158162	1156356	1796
GofDak_1024-768_new	21	1	27	<?xml version="1.0"?>\n<Clock xmlns:dt="urn:schemas-microsoft-com:datatypes"><Description dt:dt="string">E-Prime Primary Realtime Clock</Description><StartTime><Timestamp dt:dt="int">0</Timestamp><DateUtc dt:dt="string">2017-07-18T14:14:01Z</DateUtc></StartTime><FrequencyChanges><FrequencyChange><Frequency dt:dt="r8">3328124</Frequency><Timestamp dt:dt="r8">97332713048</Timestamp><Current dt:dt="…	75.025	2545357	2541857	2545357	2541844	1	right	-1450922636	07-18-2017	16:14:01	14:14:01	male	52515	33868	-1	33851	54155	52529	-1	52515	463524	451691	-1	451678	11				2	5	9	phaseINVFAce	phaseXPface	5	NF02	1161931	1161631	1161931	1161628	d	1161628	1159938	1161628	1159924	1690
GofDak_1024-768_new	21	1	27	<?xml version="1.0"?>\n<Clock xmlns:dt="urn:schemas-microsoft-com:datatypes"><Description dt:dt="string">E-Prime Primary Realtime Clock</Description><StartTime><Timestamp dt:dt="int">0</Timestamp><DateUtc dt:dt="string">2017-07-18T14:14:01Z</DateUtc></StartTime><FrequencyChanges><FrequencyChange><Frequency dt:dt="r8">3328124</Frequency><Timestamp dt:dt="r8">97332713048</Timestamp><Current dt:dt="…	75.025	2545357	2541857	2545357	2541844	1	right	-1450922636	07-18-2017	16:14:01	14:14:01	male	52515	33868	-1	33851	54155	52529	-1	52515	463524	451691	-1	451678	11				2	5	9	phaseINVFAce	phaseXPface	6	NM05	1165556	1165256	1165556	1165243	d	1165243	1163417	1165243	1163404	1826
GofDak_1024-768_new	21	1	27	<?xml version="1.0"?>\n<Clock xmlns:dt="urn:schemas-microsoft-com:datatypes"><Description dt:dt="string">E-Prime Primary Realtime Clock</Description><StartTime><Timestamp dt:dt="int">0</Timestamp><DateUtc dt:dt="string">2017-07-18T14:14:01Z</DateUtc></StartTime><FrequencyChanges><FrequencyChange><Frequency dt:dt="r8">3328124</Frequency><Timestamp dt:dt="r8">97332713048</Timestamp><Current dt:dt="…	75.025	2545357	2541857	2545357	2541844	1	right	-1450922636	07-18-2017	16:14:01	14:14:01	male	52515	33868	-1	33851	54155	52529	-1	52515	463524	451691	-1	451678	11				2	5	9	phaseINVFAce	phaseXPface	7	NM101	1169275	1168975	1169275	1168972	d	1168972	1167309	1168972	1167292	1663
GofDak_1024-768_new	21	1	27	<?xml version="1.0"?>\n<Clock xmlns:dt="urn:schemas-microsoft-com:datatypes"><Description dt:dt="string">E-Prime Primary Realtime Clock</Description><StartTime><Timestamp dt:dt="int">0</Timestamp><DateUtc dt:dt="string">2017-07-18T14:14:01Z</DateUtc></StartTime><FrequencyChanges><FrequencyChange><Frequency dt:dt="r8">3328124</Frequency><Timestamp dt:dt="r8">97332713048</Timestamp><Current dt:dt="…	75.025	2545357	2541857	2545357	2541844	1	right	-1450922636	07-18-2017	16:14:01	14:14:01	male	52515	33868	-1	33851	54155	52529	-1	52515	463524	451691	-1	451678	11				2	5	9	phaseINVFAce	phaseXPface	8	NF02	1173594	1173294	1173594	1173280	l	1173280	1171721	1173280	1171716	1559
GofDak_1024-768_new	21	1	27	<?xml version="1.0"?>\n<Clock xmlns:dt="urn:schemas-microsoft-com:datatypes"><Description dt:dt="string">E-Prime Primary Realtime Clock</Description><StartTime><Timestamp dt:dt="int">0</Timestamp><DateUtc dt:dt="string">2017-07-18T14:14:01Z</DateUtc></StartTime><FrequencyChanges><FrequencyChange><Frequency dt:dt="r8">3328124</Frequency><Timestamp dt:dt="r8">97332713048</Timestamp><Current dt:dt="…	75.025	2545357	2541857	2545357	2541844	1	right	-1450922636	07-18-2017	16:14:01	14:14:01	male	52515	33868	-1	33851	54155	52529	-1	52515	463524	451691	-1	451678	11				2	5	9	phaseINVFAce	phaseXPface	9	NF02	1177112	1176812	1177112	1176800	l	1176800	1175253	1176800	1175236	1547
GofDak_1024-768_new	21	1	27	<?xml version="1.0"?>\n<Clock xmlns:dt="urn:schemas-microsoft-com:datatypes"><Description dt:dt="string">E-Prime Primary Realtime Clock</Description><StartTime><Timestamp dt:dt="int">0</Timestamp><DateUtc dt:dt="string">2017-07-18T14:14:01Z</DateUtc></StartTime><FrequencyChanges><FrequencyChange><Frequency dt:dt="r8">3328124</Frequency><Timestamp dt:dt="r8">97332713048</Timestamp><Current dt:dt="…	75.025	2545357	2541857	2545357	2541844	1	right	-1450922636	07-18-2017	16:14:01	14:14:01	male	52515	33868	-1	33851	54155	52529	-1	52515	463524	451691	-1	451678	11				2	5	9	phaseINVFAce	phaseXPface	10	NF04	1180831	1180531	1180831	1180526	l	1180526	1178892	1180526	1178884	1634
GofDak_1024-768_new	21	1	27	<?xml version="1.0"?>\n<Clock xmlns:dt="urn:schemas-microsoft-com:datatypes"><Description dt:dt="string">E-Prime Primary Realtime Clock</Description><StartTime><Timestamp dt:dt="int">0</Timestamp><DateUtc dt:dt="string">2017-07-18T14:14:01Z</DateUtc></StartTime><FrequencyChanges><FrequencyChange><Frequency dt:dt="r8">3328124</Frequency><Timestamp dt:dt="r8">97332713048</Timestamp><Current dt:dt="…	75.025	2545357	2541857	2545357	2541844	1	right	-1450922636	07-18-2017	16:14:01	14:14:01	male	52515	33868	-1	33851	54155	52529	-1	52515	463524	451691	-1	451678	11				2	5	9	phaseINVFAce	phaseXPface	11	NF02	1184510	1184210	1184510	1184197	l	1184197	1182637	1184197	1182620	1560
GofDak_1024-768_new	21	1	27	<?xml version="1.0"?>\n<Clock xmlns:dt="urn:schemas-microsoft-com:datatypes"><Description dt:dt="string">E-Prime Primary Realtime Clock</Description><StartTime><Timestamp dt:dt="int">0</Timestamp><DateUtc dt:dt="string">2017-07-18T14:14:01Z</DateUtc></StartTime><FrequencyChanges><FrequencyChange><Frequency dt:dt="r8">3328124</Frequency><Timestamp dt:dt="r8">97332713048</Timestamp><Current dt:dt="…	75.025	2545357	2541857	2545357	2541844	1	right	-1450922636	07-18-2017	16:14:01	14:14:01	male	52515	33868	-1	33851	54155	52529	-1	52515	463524	451691	-1	451678	11				2	5	9	phaseINVFAce	phaseXPface	12	NM10	1188189	1187889	1188189	1187883	d	1187883	1186196	1187883	1186188	1687
GofDak_1024-768_new	21	1	27	<?xml version="1.0"?>\n<Clock xmlns:dt="urn:schemas-microsoft-com:datatypes"><Description dt:dt="string">E-Prime Primary Realtime Clock</Description><StartTime><Timestamp dt:dt="int">0</Timestamp><DateUtc dt:dt="string">2017-07-18T14:14:01Z</DateUtc></StartTime><FrequencyChanges><FrequencyChange><Frequency dt:dt="r8">3328124</Frequency><Timestamp dt:dt="r8">97332713048</Timestamp><Current dt:dt="…	75.025	2545357	2541857	2545357	2541844	1	right	-1450922636	07-18-2017	16:14:01	14:14:01	male	52515	33868	-1	33851	54155	52529	-1	52515	463524	451691	-1	451678	11				2	5	9	phaseINVFAce	phaseXPface	13	NM09	1191694	1191394	1191694	1191384	d	1191384	1189809	1191384	1189804	1575
GofDak_1024-768_new	21	1	27	<?xml version="1.0"?>\n<Clock xmlns:dt="urn:schemas-microsoft-com:datatypes"><Description dt:dt="string">E-Prime Primary Realtime Clock</Description><StartTime><Timestamp dt:dt="int">0</Timestamp><DateUtc dt:dt="string">2017-07-18T14:14:01Z</DateUtc></StartTime><FrequencyChanges><FrequencyChange><Frequency dt:dt="r8">3328124</Frequency><Timestamp dt:dt="r8">97332713048</Timestamp><Current dt:dt="…	75.025	2545357	2541857	2545357	2541844	1	right	-1450922636	07-18-2017	16:14:01	14:14:01	male	52515	33868	-1	33851	54155	52529	-1	52515	463524	451691	-1	451678	11				2	5	9	phaseINVFAce	phaseXPface	14	NM101	1195920	1195620	1195920	1195612	l	1195612	1193634	1195612	1193620	1978
GofDak_1024-768_new	21	1	27	<?xml version="1.0"?>\n<Clock xmlns:dt="urn:schemas-microsoft-com:datatypes"><Description dt:dt="string">E-Prime Primary Realtime Clock</Description><StartTime><Timestamp dt:dt="int">0</Timestamp><DateUtc dt:dt="string">2017-07-18T14:14:01Z</DateUtc></StartTime><FrequencyChanges><FrequencyChange><Frequency dt:dt="r8">3328124</Frequency><Timestamp dt:dt="r8">97332713048</Timestamp><Current dt:dt="…	75.025	2545357	2541857	2545357	2541844	1	right	-1450922636	07-18-2017	16:14:01	14:14:01	male	52515	33868	-1	33851	54155	52529	-1	52515	463524	451691	-1	451678	11				2	5	9	phaseINVFAce	phaseXPface	15	NF105	1199572	1199272	1199572	1199262	l	1199262	1197619	1199262	1197604	1643
GofDak_1024-768_new	21	1	27	<?xml version="1.0"?>\n<Clock xmlns:dt="urn:schemas-microsoft-com:datatypes"><Description dt:dt="string">E-Prime Primary Realtime Clock</Description><StartTime><Timestamp dt:dt="int">0</Timestamp><DateUtc dt:dt="string">2017-07-18T14:14:01Z</DateUtc></StartTime><FrequencyChanges><FrequencyChange><Frequency dt:dt="r8">3328124</Frequency><Timestamp dt:dt="r8">97332713048</Timestamp><Current dt:dt="…	75.025	2545357	2541857	2545357	2541844	1	right	-1450922636	07-18-2017	16:14:01	14:14:01	male	52515	33868	-1	33851	54155	52529	-1	52515	463524	451691	-1	451678	11				2	5	9	phaseINVFAce	phaseXPface	16	NF27	1203397	1203097	1203397	1203085	d	1203085	1201538	1203085	1201524	1547
GofDak_1024-768_new	21	1	27	<?xml version="1.0"?>\n<Clock xmlns:dt="urn:schemas-microsoft-com:datatypes"><Description dt:dt="string">E-Prime Primary Realtime Clock</Description><StartTime><Timestamp dt:dt="int">0</Timestamp><DateUtc dt:dt="string">2017-07-18T14:14:01Z</DateUtc></StartTime><FrequencyChanges><FrequencyChange><Frequency dt:dt="r8">3328124</Frequency><Timestamp dt:dt="r8">97332713048</Timestamp><Current dt:dt="…	75.025	2545357	2541857	2545357	2541844	1	right	-1450922636	07-18-2017	16:14:01	14:14:01	male	52515	33868	-1	33851	54155	52529	-1	52515	463524	451691	-1	451678	11				2	5	9	phaseINVFAce	phaseXPface	17	NM101	1207116	1206816	1207116	1206800	l	1206800	1205110	1206800	1205100	1690
GofDak_1024-768_new	21	1	27	<?xml version="1.0"?>\n<Clock xmlns:dt="urn:schemas-microsoft-com:datatypes"><Description dt:dt="string">E-Prime Primary Realtime Clock</Description><StartTime><Timestamp dt:dt="int">0</Timestamp><DateUtc dt:dt="string">2017-07-18T14:14:01Z</DateUtc></StartTime><FrequencyChanges><FrequencyChange><Frequency dt:dt="r8">3328124</Frequency><Timestamp dt:dt="r8">97332713048</Timestamp><Current dt:dt="…	75.025	2545357	2541857	2545357	2541844	1	right	-1450922636	07-18-2017	16:14:01	14:14:01	male	52515	33868	-1	33851	54155	52529	-1	52515	463524	451691	-1	451678	11				2	5	9	phaseINVFAce	phaseXPface	18	NM21	1210675	1210375	1210675	1210371	l	1210371	1208642	1210371	1208628	1729
GofDak_1024-768_new	21	1	27	<?xml version="1.0"?>\n<Clock xmlns:dt="urn:schemas-microsoft-com:datatypes"><Description dt:dt="string">E-Prime Primary Realtime Clock</Description><StartTime><Timestamp dt:dt="int">0</Timestamp><DateUtc dt:dt="string">2017-07-18T14:14:01Z</DateUtc></StartTime><FrequencyChanges><FrequencyChange><Frequency dt:dt="r8">3328124</Frequency><Timestamp dt:dt="r8">97332713048</Timestamp><Current dt:dt="…	75.025	2545357	2541857	2545357	2541844	1	right	-1450922636	07-18-2017	16:14:01	14:14:01	male	52515	33868	-1	33851	54155	52529	-1	52515	463524	451691	-1	451678	11				2	5	9	phaseINVFAce	phaseXPface	19	NF105	1214194	1213894	1214194	1213880	d	1213880	1212241	1213880	1212228	1639
GofDak_1024-768_new	21	1	27	<?xml version="1.0"?>\n<Clock xmlns:dt="urn:schemas-microsoft-com:datatypes"><Description dt:dt="string">E-Prime Primary Realtime Clock</Description><StartTime><Timestamp dt:dt="int">0</Timestamp><DateUtc dt:dt="string">2017-07-18T14:14:01Z</DateUtc></StartTime><FrequencyChanges><FrequencyChange><Frequency dt:dt="r8">3328124</Frequency><Timestamp dt:dt="r8">97332713048</Timestamp><Current dt:dt="…	75.025	2545357	2541857	2545357	2541844	1	right	-1450922636	07-18-2017	16:14:01	14:14:01	male	52515	33868	-1	33851	54155	52529	-1	52515	463524	451691	-1	451678	11				2	5	9	phaseINVFAce	phaseXPface	20	NF106	1218725	1218425	1218725	1218418	d	1218418	1216466	1218418	1216452	1952
GofDak_1024-768_new	21	1	27	<?xml version="1.0"?>\n<Clock xmlns:dt="urn:schemas-microsoft-com:datatypes"><Description dt:dt="string">E-Prime Primary Realtime Clock</Description><StartTime><Timestamp dt:dt="int">0</Timestamp><DateUtc dt:dt="string">2017-07-18T14:14:01Z</DateUtc></StartTime><FrequencyChanges><FrequencyChange><Frequency dt:dt="r8">3328124</Frequency><Timestamp dt:dt="r8">97332713048</Timestamp><Current dt:dt="…	75.025	2545357	2541857	2545357	2541844	1	right	-1450922636	07-18-2017	16:14:01	14:14:01	male	52515	33868	-1	33851	54155	52529	-1	52515	463524	451691	-1	451678	12				1	5	10	phaseUPFAce	phaseXPface	1	NM05	1272921	1272621	1272921	1272606	l	1272606	1270955	1272606	1270942	1651
GofDak_1024-768_new	21	1	27	<?xml version="1.0"?>\n<Clock xmlns:dt="urn:schemas-microsoft-com:datatypes"><Description dt:dt="string">E-Prime Primary Realtime Clock</Description><StartTime><Timestamp dt:dt="int">0</Timestamp><DateUtc dt:dt="string">2017-07-18T14:14:01Z</DateUtc></StartTime><FrequencyChanges><FrequencyChange><Frequency dt:dt="r8">3328124</Frequency><Timestamp dt:dt="r8">97332713048</Timestamp><Current dt:dt="…	75.025	2545357	2541857	2545357	2541844	1	right	-1450922636	07-18-2017	16:14:01	14:14:01	male	52515	33868	-1	33851	54155	52529	-1	52515	463524	451691	-1	451678	12				1	5	10	phaseUPFAce	phaseXPface	2	NM13	1276653	1276353	1276653	1276345	d	1276345	1274420	1276345	1274404	1925
GofDak_1024-768_new	21	1	27	<?xml version="1.0"?>\n<Clock xmlns:dt="urn:schemas-microsoft-com:datatypes"><Description dt:dt="string">E-Prime Primary Realtime Clock</Description><StartTime><Timestamp dt:dt="int">0</Timestamp><DateUtc dt:dt="string">2017-07-18T14:14:01Z</DateUtc></StartTime><FrequencyChanges><FrequencyChange><Frequency dt:dt="r8">3328124</Frequency><Timestamp dt:dt="r8">97332713048</Timestamp><Current dt:dt="…	75.025	2545357	2541857	2545357	2541844	1	right	-1450922636	07-18-2017	16:14:01	14:14:01	male	52515	33868	-1	33851	54155	52529	-1	52515	463524	451691	-1	451678	12				1	5	10	phaseUPFAce	phaseXPface	3	NF09	1280039	1279739	1280039	1279733	d	1279733	1277846	1279733	1277836	1887
GofDak_1024-768_new	21	1	27	<?xml version="1.0"?>\n<Clock xmlns:dt="urn:schemas-microsoft-com:datatypes"><Description dt:dt="string">E-Prime Primary Realtime Clock</Description><StartTime><Timestamp dt:dt="int">0</Timestamp><DateUtc dt:dt="string">2017-07-18T14:14:01Z</DateUtc></StartTime><FrequencyChanges><FrequencyChange><Frequency dt:dt="r8">3328124</Frequency><Timestamp dt:dt="r8">97332713048</Timestamp><Current dt:dt="…	75.025	2545357	2541857	2545357	2541844	1	right	-1450922636	07-18-2017	16:14:01	14:14:01	male	52515	33868	-1	33851	54155	52529	-1	52515	463524	451691	-1	451678	12				1	5	10	phaseUPFAce	phaseXPface	4	NM09	1283784	1283484	1283784	1283476	d	1283476	1281618	1283476	1281604	1858
GofDak_1024-768_new	21	1	27	<?xml version="1.0"?>\n<Clock xmlns:dt="urn:schemas-microsoft-com:datatypes"><Description dt:dt="string">E-Prime Primary Realtime Clock</Description><StartTime><Timestamp dt:dt="int">0</Timestamp><DateUtc dt:dt="string">2017-07-18T14:14:01Z</DateUtc></StartTime><FrequencyChanges><FrequencyChange><Frequency dt:dt="r8">3328124</Frequency><Timestamp dt:dt="r8">97332713048</Timestamp><Current dt:dt="…	75.025	2545357	2541857	2545357	2541844	1	right	-1450922636	07-18-2017	16:14:01	14:14:01	male	52515	33868	-1	33851	54155	52529	-1	52515	463524	451691	-1	451678	12				1	5	10	phaseUPFAce	phaseXPface	5	NM08	1287796	1287496	1287796	1287484	l	1287484	1285523	1287484	1285516	1961
GofDak_1024-768_new	21	1	27	<?xml version="1.0"?>\n<Clock xmlns:dt="urn:schemas-microsoft-com:datatypes"><Description dt:dt="string">E-Prime Primary Realtime Clock</Description><StartTime><Timestamp dt:dt="int">0</Timestamp><DateUtc dt:dt="string">2017-07-18T14:14:01Z</DateUtc></StartTime><FrequencyChanges><FrequencyChange><Frequency dt:dt="r8">3328124</Frequency><Timestamp dt:dt="r8">97332713048</Timestamp><Current dt:dt="…	75.025	2545357	2541857	2545357	2541844	1	right	-1450922636	07-18-2017	16:14:01	14:14:01	male	52515	33868	-1	33851	54155	52529	-1	52515	463524	451691	-1	451678	12				1	5	10	phaseUPFAce	phaseXPface	6	NF106	1290888	1290588	1290888	1290578	d	1290578	1289069	1290578	1289060	1509
GofDak_1024-768_new	21	1	27	<?xml version="1.0"?>\n<Clock xmlns:dt="urn:schemas-microsoft-com:datatypes"><Description dt:dt="string">E-Prime Primary Realtime Clock</Description><StartTime><Timestamp dt:dt="int">0</Timestamp><DateUtc dt:dt="string">2017-07-18T14:14:01Z</DateUtc></StartTime><FrequencyChanges><FrequencyChange><Frequency dt:dt="r8">3328124</Frequency><Timestamp dt:dt="r8">97332713048</Timestamp><Current dt:dt="…	75.025	2545357	2541857	2545357	2541844	1	right	-1450922636	07-18-2017	16:14:01	14:14:01	male	52515	33868	-1	33851	54155	52529	-1	52515	463524	451691	-1	451678	12				1	5	10	phaseUPFAce	phaseXPface	7	NM02	1294700	1294400	1294700	1294390	l	1294390	1292494	1294390	1292484	1896
GofDak_1024-768_new	21	1	27	<?xml version="1.0"?>\n<Clock xmlns:dt="urn:schemas-microsoft-com:datatypes"><Description dt:dt="string">E-Prime Primary Realtime Clock</Description><StartTime><Timestamp dt:dt="int">0</Timestamp><DateUtc dt:dt="string">2017-07-18T14:14:01Z</DateUtc></StartTime><FrequencyChanges><FrequencyChange><Frequency dt:dt="r8">3328124</Frequency><Timestamp dt:dt="r8">97332713048</Timestamp><Current dt:dt="…	75.025	2545357	2541857	2545357	2541844	1	right	-1450922636	07-18-2017	16:14:01	14:14:01	male	52515	33868	-1	33851	54155	52529	-1	52515	463524	451691	-1	451678	12				1	5	10	phaseUPFAce	phaseXPface	8	NF02	1298113	1297813	1298113	1297799	d	1297799	1296107	1297799	1296092	1692
GofDak_1024-768_new	21	1	27	<?xml version="1.0"?>\n<Clock xmlns:dt="urn:schemas-microsoft-com:datatypes"><Description dt:dt="string">E-Prime Primary Realtime Clock</Description><StartTime><Timestamp dt:dt="int">0</Timestamp><DateUtc dt:dt="string">2017-07-18T14:14:01Z</DateUtc></StartTime><FrequencyChanges><FrequencyChange><Frequency dt:dt="r8">3328124</Frequency><Timestamp dt:dt="r8">97332713048</Timestamp><Current dt:dt="…	75.025	2545357	2541857	2545357	2541844	1	right	-1450922636	07-18-2017	16:14:01	14:14:01	male	52515	33868	-1	33851	54155	52529	-1	52515	463524	451691	-1	451678	12				1	5	10	phaseUPFAce	phaseXPface	9	NM05	1301631	1301331	1301631	1301317	d	1301317	1299465	1301317	1299460	1852
GofDak_1024-768_new	21	1	27	<?xml version="1.0"?>\n<Clock xmlns:dt="urn:schemas-microsoft-com:datatypes"><Description dt:dt="string">E-Prime Primary Realtime Clock</Description><StartTime><Timestamp dt:dt="int">0</Timestamp><DateUtc dt:dt="string">2017-07-18T14:14:01Z</DateUtc></StartTime><FrequencyChanges><FrequencyChange><Frequency dt:dt="r8">3328124</Frequency><Timestamp dt:dt="r8">97332713048</Timestamp><Current dt:dt="…	75.025	2545357	2541857	2545357	2541844	1	right	-1450922636	07-18-2017	16:14:01	14:14:01	male	52515	33868	-1	33851	54155	52529	-1	52515	463524	451691	-1	451678	12				1	5	10	phaseUPFAce	phaseXPface	10	NM09	1305417	1305117	1305417	1305104	l	1305104	1303437	1305104	1303428	1667
GofDak_1024-768_new	21	1	27	<?xml version="1.0"?>\n<Clock xmlns:dt="urn:schemas-microsoft-com:datatypes"><Description dt:dt="string">E-Prime Primary Realtime Clock</Description><StartTime><Timestamp dt:dt="int">0</Timestamp><DateUtc dt:dt="string">2017-07-18T14:14:01Z</DateUtc></StartTime><FrequencyChanges><FrequencyChange><Frequency dt:dt="r8">3328124</Frequency><Timestamp dt:dt="r8">97332713048</Timestamp><Current dt:dt="…	75.025	2545357	2541857	2545357	2541844	1	right	-1450922636	07-18-2017	16:14:01	14:14:01	male	52515	33868	-1	33851	54155	52529	-1	52515	463524	451691	-1	451678	12				1	5	10	phaseUPFAce	phaseXPface	11	NM03	1309256	1308956	1309256	1308945	d	1308945	1307343	1308945	1307332	1602
GofDak_1024-768_new	21	1	27	<?xml version="1.0"?>\n<Clock xmlns:dt="urn:schemas-microsoft-com:datatypes"><Description dt:dt="string">E-Prime Primary Realtime Clock</Description><StartTime><Timestamp dt:dt="int">0</Timestamp><DateUtc dt:dt="string">2017-07-18T14:14:01Z</DateUtc></StartTime><FrequencyChanges><FrequencyChange><Frequency dt:dt="r8">3328124</Frequency><Timestamp dt:dt="r8">97332713048</Timestamp><Current dt:dt="…	75.025	2545357	2541857	2545357	2541844	1	right	-1450922636	07-18-2017	16:14:01	14:14:01	male	52515	33868	-1	33851	54155	52529	-1	52515	463524	451691	-1	451678	12				1	5	10	phaseUPFAce	phaseXPface	12	NF04	1313094	1312794	1313094	1312791	l	1312791	1311022	1312791	1311012	1769
GofDak_1024-768_new	21	1	27	<?xml version="1.0"?>\n<Clock xmlns:dt="urn:schemas-microsoft-com:datatypes"><Description dt:dt="string">E-Prime Primary Realtime Clock</Description><StartTime><Timestamp dt:dt="int">0</Timestamp><DateUtc dt:dt="string">2017-07-18T14:14:01Z</DateUtc></StartTime><FrequencyChanges><FrequencyChange><Frequency dt:dt="r8">3328124</Frequency><Timestamp dt:dt="r8">97332713048</Timestamp><Current dt:dt="…	75.025	2545357	2541857	2545357	2541844	1	right	-1450922636	07-18-2017	16:14:01	14:14:01	male	52515	33868	-1	33851	54155	52529	-1	52515	463524	451691	-1	451678	12				1	5	10	phaseUPFAce	phaseXPface	13	NF27	1316413	1316113	1316413	1316109	l	1316109	1314540	1316109	1314532	1569
GofDak_1024-768_new	21	1	27	<?xml version="1.0"?>\n<Clock xmlns:dt="urn:schemas-microsoft-com:datatypes"><Description dt:dt="string">E-Prime Primary Realtime Clock</Description><StartTime><Timestamp dt:dt="int">0</Timestamp><DateUtc dt:dt="string">2017-07-18T14:14:01Z</DateUtc></StartTime><FrequencyChanges><FrequencyChange><Frequency dt:dt="r8">3328124</Frequency><Timestamp dt:dt="r8">97332713048</Timestamp><Current dt:dt="…	75.025	2545357	2541857	2545357	2541844	1	right	-1450922636	07-18-2017	16:14:01	14:14:01	male	52515	33868	-1	33851	54155	52529	-1	52515	463524	451691	-1	451678	12				1	5	10	phaseUPFAce	phaseXPface	14	NM09	1319999	1319699	1319999	1319690	l	1319690	1317939	1319690	1317932	1751
GofDak_1024-768_new	21	1	27	<?xml version="1.0"?>\n<Clock xmlns:dt="urn:schemas-microsoft-com:datatypes"><Description dt:dt="string">E-Prime Primary Realtime Clock</Description><StartTime><Timestamp dt:dt="int">0</Timestamp><DateUtc dt:dt="string">2017-07-18T14:14:01Z</DateUtc></StartTime><FrequencyChanges><FrequencyChange><Frequency dt:dt="r8">3328124</Frequency><Timestamp dt:dt="r8">97332713048</Timestamp><Current dt:dt="…	75.025	2545357	2541857	2545357	2541844	1	right	-1450922636	07-18-2017	16:14:01	14:14:01	male	52515	33868	-1	33851	54155	52529	-1	52515	463524	451691	-1	451678	12				1	5	10	phaseUPFAce	phaseXPface	15	NF01	1323731	1323431	1323731	1323419	l	1323419	1321898	1323419	1321892	1521
GofDak_1024-768_new	21	1	27	<?xml version="1.0"?>\n<Clock xmlns:dt="urn:schemas-microsoft-com:datatypes"><Description dt:dt="string">E-Prime Primary Realtime Clock</Description><StartTime><Timestamp dt:dt="int">0</Timestamp><DateUtc dt:dt="string">2017-07-18T14:14:01Z</DateUtc></StartTime><FrequencyChanges><FrequencyChange><Frequency dt:dt="r8">3328124</Frequency><Timestamp dt:dt="r8">97332713048</Timestamp><Current dt:dt="…	75.025	2545357	2541857	2545357	2541844	1	right	-1450922636	07-18-2017	16:14:01	14:14:01	male	52515	33868	-1	33851	54155	52529	-1	52515	463524	451691	-1	451678	12				1	5	10	phaseUPFAce	phaseXPface	16	NF06	1327356	1327056	1327356	1327047	d	1327047	1325337	1327047	1325332	1710
GofDak_1024-768_new	21	1	27	<?xml version="1.0"?>\n<Clock xmlns:dt="urn:schemas-microsoft-com:datatypes"><Description dt:dt="string">E-Prime Primary Realtime Clock</Description><StartTime><Timestamp dt:dt="int">0</Timestamp><DateUtc dt:dt="string">2017-07-18T14:14:01Z</DateUtc></StartTime><FrequencyChanges><FrequencyChange><Frequency dt:dt="r8">3328124</Frequency><Timestamp dt:dt="r8">97332713048</Timestamp><Current dt:dt="…	75.025	2545357	2541857	2545357	2541844	1	right	-1450922636	07-18-2017	16:14:01	14:14:01	male	52515	33868	-1	33851	54155	52529	-1	52515	463524	451691	-1	451678	12				1	5	10	phaseUPFAce	phaseXPface	17	NF109	1331688	1331388	1331688	1331384	d	1331384	1329642	1331384	1329636	1742
GofDak_1024-768_new	21	1	27	<?xml version="1.0"?>\n<Clock xmlns:dt="urn:schemas-microsoft-com:datatypes"><Description dt:dt="string">E-Prime Primary Realtime Clock</Description><StartTime><Timestamp dt:dt="int">0</Timestamp><DateUtc dt:dt="string">2017-07-18T14:14:01Z</DateUtc></StartTime><FrequencyChanges><FrequencyChange><Frequency dt:dt="r8">3328124</Frequency><Timestamp dt:dt="r8">97332713048</Timestamp><Current dt:dt="…	75.025	2545357	2541857	2545357	2541844	1	right	-1450922636	07-18-2017	16:14:01	14:14:01	male	52515	33868	-1	33851	54155	52529	-1	52515	463524	451691	-1	451678	12				1	5	10	phaseUPFAce	phaseXPface	18	NF27	1337326	1337026	1337326	1337011	l	1337011	1335054	1337011	1335044	1957
GofDak_1024-768_new	21	1	27	<?xml version="1.0"?>\n<Clock xmlns:dt="urn:schemas-microsoft-com:datatypes"><Description dt:dt="string">E-Prime Primary Realtime Clock</Description><StartTime><Timestamp dt:dt="int">0</Timestamp><DateUtc dt:dt="string">2017-07-18T14:14:01Z</DateUtc></StartTime><FrequencyChanges><FrequencyChange><Frequency dt:dt="r8">3328124</Frequency><Timestamp dt:dt="r8">97332713048</Timestamp><Current dt:dt="…	75.025	2545357	2541857	2545357	2541844	1	right	-1450922636	07-18-2017	16:14:01	14:14:01	male	52515	33868	-1	33851	54155	52529	-1	52515	463524	451691	-1	451678	12				1	5	10	phaseUPFAce	phaseXPface	19	NF02	1340899	1340599	1340899	1340590	l	1340590	1338826	1340590	1338820	1764
GofDak_1024-768_new	21	1	27	<?xml version="1.0"?>\n<Clock xmlns:dt="urn:schemas-microsoft-com:datatypes"><Description dt:dt="string">E-Prime Primary Realtime Clock</Description><StartTime><Timestamp dt:dt="int">0</Timestamp><DateUtc dt:dt="string">2017-07-18T14:14:01Z</DateUtc></StartTime><FrequencyChanges><FrequencyChange><Frequency dt:dt="r8">3328124</Frequency><Timestamp dt:dt="r8">97332713048</Timestamp><Current dt:dt="…	75.025	2545357	2541857	2545357	2541844	1	right	-1450922636	07-18-2017	16:14:01	14:14:01	male	52515	33868	-1	33851	54155	52529	-1	52515	463524	451691	-1	451678	12				1	5	10	phaseUPFAce	phaseXPface	20	NF105	1344191	1343891	1344191	1343876	d	1343876	1342318	1343876	1342308	1558
GofDak_1024-768_new	21	1	27	<?xml version="1.0"?>\n<Clock xmlns:dt="urn:schemas-microsoft-com:datatypes"><Description dt:dt="string">E-Prime Primary Realtime Clock</Description><StartTime><Timestamp dt:dt="int">0</Timestamp><DateUtc dt:dt="string">2017-07-18T14:14:01Z</DateUtc></StartTime><FrequencyChanges><FrequencyChange><Frequency dt:dt="r8">3328124</Frequency><Timestamp dt:dt="r8">97332713048</Timestamp><Current dt:dt="…	75.025	2545357	2541857	2545357	2541844	1	right	-1450922636	07-18-2017	16:14:01	14:14:01	male	52515	33868	-1	33851	54155	52529	-1	52515	463524	451691	-1	451678	13				2	6	11	phaseINVFAce	phaseXPface	1	NM04	1347976	1347676	1347976	1347670	l	1347670	1345810	1347670	1345796	1860
GofDak_1024-768_new	21	1	27	<?xml version="1.0"?>\n<Clock xmlns:dt="urn:schemas-microsoft-com:datatypes"><Description dt:dt="string">E-Prime Primary Realtime Clock</Description><StartTime><Timestamp dt:dt="int">0</Timestamp><DateUtc dt:dt="string">2017-07-18T14:14:01Z</DateUtc></StartTime><FrequencyChanges><FrequencyChange><Frequency dt:dt="r8">3328124</Frequency><Timestamp dt:dt="r8">97332713048</Timestamp><Current dt:dt="…	75.025	2545357	2541857	2545357	2541844	1	right	-1450922636	07-18-2017	16:14:01	14:14:01	male	52515	33868	-1	33851	54155	52529	-1	52515	463524	451691	-1	451678	13				2	6	11	phaseINVFAce	phaseXPface	2	NF27	1352108	1351808	1352108	1351800	l	1351800	1349902	1351800	1349892	1898
GofDak_1024-768_new	21	1	27	<?xml version="1.0"?>\n<Clock xmlns:dt="urn:schemas-microsoft-com:datatypes"><Description dt:dt="string">E-Prime Primary Realtime Clock</Description><StartTime><Timestamp dt:dt="int">0</Timestamp><DateUtc dt:dt="string">2017-07-18T14:14:01Z</DateUtc></StartTime><FrequencyChanges><FrequencyChange><Frequency dt:dt="r8">3328124</Frequency><Timestamp dt:dt="r8">97332713048</Timestamp><Current dt:dt="…	75.025	2545357	2541857	2545357	2541844	1	right	-1450922636	07-18-2017	16:14:01	14:14:01	male	52515	33868	-1	33851	54155	52529	-1	52515	463524	451691	-1	451678	13				2	6	11	phaseINVFAce	phaseXPface	3	NF04	1355974	1355674	1355974	1355662	l	1355662	1353821	1355662	1353812	1841
GofDak_1024-768_new	21	1	27	<?xml version="1.0"?>\n<Clock xmlns:dt="urn:schemas-microsoft-com:datatypes"><Description dt:dt="string">E-Prime Primary Realtime Clock</Description><StartTime><Timestamp dt:dt="int">0</Timestamp><DateUtc dt:dt="string">2017-07-18T14:14:01Z</DateUtc></StartTime><FrequencyChanges><FrequencyChange><Frequency dt:dt="r8">3328124</Frequency><Timestamp dt:dt="r8">97332713048</Timestamp><Current dt:dt="…	75.025	2545357	2541857	2545357	2541844	1	right	-1450922636	07-18-2017	16:14:01	14:14:01	male	52515	33868	-1	33851	54155	52529	-1	52515	463524	451691	-1	451678	13				2	6	11	phaseINVFAce	phaseXPface	4	NM09	1359559	1359259	1359559	1359245	d	1359245	1357313	1359245	1357300	1932
GofDak_1024-768_new	21	1	27	<?xml version="1.0"?>\n<Clock xmlns:dt="urn:schemas-microsoft-com:datatypes"><Description dt:dt="string">E-Prime Primary Realtime Clock</Description><StartTime><Timestamp dt:dt="int">0</Timestamp><DateUtc dt:dt="string">2017-07-18T14:14:01Z</DateUtc></StartTime><FrequencyChanges><FrequencyChange><Frequency dt:dt="r8">3328124</Frequency><Timestamp dt:dt="r8">97332713048</Timestamp><Current dt:dt="…	75.025	2545357	2541857	2545357	2541844	1	right	-1450922636	07-18-2017	16:14:01	14:14:01	male	52515	33868	-1	33851	54155	52529	-1	52515	463524	451691	-1	451678	13				2	6	11	phaseINVFAce	phaseXPface	5	NF09	1362985	1362685	1362985	1362680	d	1362680	1361019	1362680	1361004	1661
GofDak_1024-768_new	21	1	27	<?xml version="1.0"?>\n<Clock xmlns:dt="urn:schemas-microsoft-com:datatypes"><Description dt:dt="string">E-Prime Primary Realtime Clock</Description><StartTime><Timestamp dt:dt="int">0</Timestamp><DateUtc dt:dt="string">2017-07-18T14:14:01Z</DateUtc></StartTime><FrequencyChanges><FrequencyChange><Frequency dt:dt="r8">3328124</Frequency><Timestamp dt:dt="r8">97332713048</Timestamp><Current dt:dt="…	75.025	2545357	2541857	2545357	2541844	1	right	-1450922636	07-18-2017	16:14:01	14:14:01	male	52515	33868	-1	33851	54155	52529	-1	52515	463524	451691	-1	451678	13				2	6	11	phaseINVFAce	phaseXPface	6	NF11	1366717	1366417	1366717	1366409	l	1366409	1364484	1366409	1364468	1925
GofDak_1024-768_new	21	1	27	<?xml version="1.0"?>\n<Clock xmlns:dt="urn:schemas-microsoft-com:datatypes"><Description dt:dt="string">E-Prime Primary Realtime Clock</Description><StartTime><Timestamp dt:dt="int">0</Timestamp><DateUtc dt:dt="string">2017-07-18T14:14:01Z</DateUtc></StartTime><FrequencyChanges><FrequencyChange><Frequency dt:dt="r8">3328124</Frequency><Timestamp dt:dt="r8">97332713048</Timestamp><Current dt:dt="…	75.025	2545357	2541857	2545357	2541844	1	right	-1450922636	07-18-2017	16:14:01	14:14:01	male	52515	33868	-1	33851	54155	52529	-1	52515	463524	451691	-1	451678	13				2	6	11	phaseINVFAce	phaseXPface	7	NF01	1370129	1369829	1370129	1369814	d	1369814	1368230	1369814	1368220	1584
GofDak_1024-768_new	21	1	27	<?xml version="1.0"?>\n<Clock xmlns:dt="urn:schemas-microsoft-com:datatypes"><Description dt:dt="string">E-Prime Primary Realtime Clock</Description><StartTime><Timestamp dt:dt="int">0</Timestamp><DateUtc dt:dt="string">2017-07-18T14:14:01Z</DateUtc></StartTime><FrequencyChanges><FrequencyChange><Frequency dt:dt="r8">3328124</Frequency><Timestamp dt:dt="r8">97332713048</Timestamp><Current dt:dt="…	75.025	2545357	2541857	2545357	2541844	1	right	-1450922636	07-18-2017	16:14:01	14:14:01	male	52515	33868	-1	33851	54155	52529	-1	52515	463524	451691	-1	451678	13				2	6	11	phaseINVFAce	phaseXPface	8	NF06	1373648	1373348	1373648	1373342	d	1373342	1371748	1373342	1371732	1594
GofDak_1024-768_new	21	1	27	<?xml version="1.0"?>\n<Clock xmlns:dt="urn:schemas-microsoft-com:datatypes"><Description dt:dt="string">E-Prime Primary Realtime Clock</Description><StartTime><Timestamp dt:dt="int">0</Timestamp><DateUtc dt:dt="string">2017-07-18T14:14:01Z</DateUtc></StartTime><FrequencyChanges><FrequencyChange><Frequency dt:dt="r8">3328124</Frequency><Timestamp dt:dt="r8">97332713048</Timestamp><Current dt:dt="…	75.025	2545357	2541857	2545357	2541844	1	right	-1450922636	07-18-2017	16:14:01	14:14:01	male	52515	33868	-1	33851	54155	52529	-1	52515	463524	451691	-1	451678	13				2	6	11	phaseINVFAce	phaseXPface	9	NF06	1377287	1376987	1377287	1376975	d	1376975	1375067	1376975	1375060	1908
GofDak_1024-768_new	21	1	27	<?xml version="1.0"?>\n<Clock xmlns:dt="urn:schemas-microsoft-com:datatypes"><Description dt:dt="string">E-Prime Primary Realtime Clock</Description><StartTime><Timestamp dt:dt="int">0</Timestamp><DateUtc dt:dt="string">2017-07-18T14:14:01Z</DateUtc></StartTime><FrequencyChanges><FrequencyChange><Frequency dt:dt="r8">3328124</Frequency><Timestamp dt:dt="r8">97332713048</Timestamp><Current dt:dt="…	75.025	2545357	2541857	2545357	2541844	1	right	-1450922636	07-18-2017	16:14:01	14:14:01	male	52515	33868	-1	33851	54155	52529	-1	52515	463524	451691	-1	451678	13				2	6	11	phaseINVFAce	phaseXPface	10	NF27	1381045	1380745	1381045	1380740	l	1380740	1379093	1380740	1379084	1647
GofDak_1024-768_new	21	1	27	<?xml version="1.0"?>\n<Clock xmlns:dt="urn:schemas-microsoft-com:datatypes"><Description dt:dt="string">E-Prime Primary Realtime Clock</Description><StartTime><Timestamp dt:dt="int">0</Timestamp><DateUtc dt:dt="string">2017-07-18T14:14:01Z</DateUtc></StartTime><FrequencyChanges><FrequencyChange><Frequency dt:dt="r8">3328124</Frequency><Timestamp dt:dt="r8">97332713048</Timestamp><Current dt:dt="…	75.025	2545357	2541857	2545357	2541844	1	right	-1450922636	07-18-2017	16:14:01	14:14:01	male	52515	33868	-1	33851	54155	52529	-1	52515	463524	451691	-1	451678	13				2	6	11	phaseINVFAce	phaseXPface	11	NF11	1384937	1384637	1384937	1384624	d	1384624	1382665	1384624	1382660	1959
GofDak_1024-768_new	21	1	27	<?xml version="1.0"?>\n<Clock xmlns:dt="urn:schemas-microsoft-com:datatypes"><Description dt:dt="string">E-Prime Primary Realtime Clock</Description><StartTime><Timestamp dt:dt="int">0</Timestamp><DateUtc dt:dt="string">2017-07-18T14:14:01Z</DateUtc></StartTime><FrequencyChanges><FrequencyChange><Frequency dt:dt="r8">3328124</Frequency><Timestamp dt:dt="r8">97332713048</Timestamp><Current dt:dt="…	75.025	2545357	2541857	2545357	2541844	1	right	-1450922636	07-18-2017	16:14:01	14:14:01	male	52515	33868	-1	33851	54155	52529	-1	52515	463524	451691	-1	451678	13				2	6	11	phaseINVFAce	phaseXPface	12	NM13	1388763	1388463	1388763	1388452	d	1388452	1386490	1388452	1386476	1962
GofDak_1024-768_new	21	1	27	<?xml version="1.0"?>\n<Clock xmlns:dt="urn:schemas-microsoft-com:datatypes"><Description dt:dt="string">E-Prime Primary Realtime Clock</Description><StartTime><Timestamp dt:dt="int">0</Timestamp><DateUtc dt:dt="string">2017-07-18T14:14:01Z</DateUtc></StartTime><FrequencyChanges><FrequencyChange><Frequency dt:dt="r8">3328124</Frequency><Timestamp dt:dt="r8">97332713048</Timestamp><Current dt:dt="…	75.025	2545357	2541857	2545357	2541844	1	right	-1450922636	07-18-2017	16:14:01	14:14:01	male	52515	33868	-1	33851	54155	52529	-1	52515	463524	451691	-1	451678	13				2	6	11	phaseINVFAce	phaseXPface	13	NF01	1392695	1392395	1392695	1392388	l	1392388	1390476	1392388	1390468	1912
GofDak_1024-768_new	21	1	27	<?xml version="1.0"?>\n<Clock xmlns:dt="urn:schemas-microsoft-com:datatypes"><Description dt:dt="string">E-Prime Primary Realtime Clock</Description><StartTime><Timestamp dt:dt="int">0</Timestamp><DateUtc dt:dt="string">2017-07-18T14:14:01Z</DateUtc></StartTime><FrequencyChanges><FrequencyChange><Frequency dt:dt="r8">3328124</Frequency><Timestamp dt:dt="r8">97332713048</Timestamp><Current dt:dt="…	75.025	2545357	2541857	2545357	2541844	1	right	-1450922636	07-18-2017	16:14:01	14:14:01	male	52515	33868	-1	33851	54155	52529	-1	52515	463524	451691	-1	451678	13				2	6	11	phaseINVFAce	phaseXPface	14	NM05	1396294	1395994	1396294	1395988	d	1395988	1394181	1395988	1394172	1807
GofDak_1024-768_new	21	1	27	<?xml version="1.0"?>\n<Clock xmlns:dt="urn:schemas-microsoft-com:datatypes"><Description dt:dt="string">E-Prime Primary Realtime Clock</Description><StartTime><Timestamp dt:dt="int">0</Timestamp><DateUtc dt:dt="string">2017-07-18T14:14:01Z</DateUtc></StartTime><FrequencyChanges><FrequencyChange><Frequency dt:dt="r8">3328124</Frequency><Timestamp dt:dt="r8">97332713048</Timestamp><Current dt:dt="…	75.025	2545357	2541857	2545357	2541844	1	right	-1450922636	07-18-2017	16:14:01	14:14:01	male	52515	33868	-1	33851	54155	52529	-1	52515	463524	451691	-1	451678	13				2	6	11	phaseINVFAce	phaseXPface	15	NM10	1400132	1399832	1400132	1399825	l	1399825	1397833	1399825	1397820	1992
GofDak_1024-768_new	21	1	27	<?xml version="1.0"?>\n<Clock xmlns:dt="urn:schemas-microsoft-com:datatypes"><Description dt:dt="string">E-Prime Primary Realtime Clock</Description><StartTime><Timestamp dt:dt="int">0</Timestamp><DateUtc dt:dt="string">2017-07-18T14:14:01Z</DateUtc></StartTime><FrequencyChanges><FrequencyChange><Frequency dt:dt="r8">3328124</Frequency><Timestamp dt:dt="r8">97332713048</Timestamp><Current dt:dt="…	75.025	2545357	2541857	2545357	2541844	1	right	-1450922636	07-18-2017	16:14:01	14:14:01	male	52515	33868	-1	33851	54155	52529	-1	52515	463524	451691	-1	451678	13				2	6	11	phaseINVFAce	phaseXPface	16	NF02	1404064	1403764	1404064	1403752	d	1403752	1401778	1403752	1401764	1974
GofDak_1024-768_new	21	1	27	<?xml version="1.0"?>\n<Clock xmlns:dt="urn:schemas-microsoft-com:datatypes"><Description dt:dt="string">E-Prime Primary Realtime Clock</Description><StartTime><Timestamp dt:dt="int">0</Timestamp><DateUtc dt:dt="string">2017-07-18T14:14:01Z</DateUtc></StartTime><FrequencyChanges><FrequencyChange><Frequency dt:dt="r8">3328124</Frequency><Timestamp dt:dt="r8">97332713048</Timestamp><Current dt:dt="…	75.025	2545357	2541857	2545357	2541844	1	right	-1450922636	07-18-2017	16:14:01	14:14:01	male	52515	33868	-1	33851	54155	52529	-1	52515	463524	451691	-1	451678	13				2	6	11	phaseINVFAce	phaseXPface	17	NM03	1407450	1407150	1407450	1407144	d	1407144	1405471	1407144	1405460	1673
GofDak_1024-768_new	21	1	27	<?xml version="1.0"?>\n<Clock xmlns:dt="urn:schemas-microsoft-com:datatypes"><Description dt:dt="string">E-Prime Primary Realtime Clock</Description><StartTime><Timestamp dt:dt="int">0</Timestamp><DateUtc dt:dt="string">2017-07-18T14:14:01Z</DateUtc></StartTime><FrequencyChanges><FrequencyChange><Frequency dt:dt="r8">3328124</Frequency><Timestamp dt:dt="r8">97332713048</Timestamp><Current dt:dt="…	75.025	2545357	2541857	2545357	2541844	1	right	-1450922636	07-18-2017	16:14:01	14:14:01	male	52515	33868	-1	33851	54155	52529	-1	52515	463524	451691	-1	451678	13				2	6	11	phaseINVFAce	phaseXPface	18	NF09	1410796	1410496	1410796	1410490	l	1410490	1408790	1410490	1408780	1700
GofDak_1024-768_new	21	1	27	<?xml version="1.0"?>\n<Clock xmlns:dt="urn:schemas-microsoft-com:datatypes"><Description dt:dt="string">E-Prime Primary Realtime Clock</Description><StartTime><Timestamp dt:dt="int">0</Timestamp><DateUtc dt:dt="string">2017-07-18T14:14:01Z</DateUtc></StartTime><FrequencyChanges><FrequencyChange><Frequency dt:dt="r8">3328124</Frequency><Timestamp dt:dt="r8">97332713048</Timestamp><Current dt:dt="…	75.025	2545357	2541857	2545357	2541844	1	right	-1450922636	07-18-2017	16:14:01	14:14:01	male	52515	33868	-1	33851	54155	52529	-1	52515	463524	451691	-1	451678	13				2	6	11	phaseINVFAce	phaseXPface	19	NF11	1414434	1414134	1414434	1414121	l	1414121	1412308	1414121	1412292	1813
GofDak_1024-768_new	21	1	27	<?xml version="1.0"?>\n<Clock xmlns:dt="urn:schemas-microsoft-com:datatypes"><Description dt:dt="string">E-Prime Primary Realtime Clock</Description><StartTime><Timestamp dt:dt="int">0</Timestamp><DateUtc dt:dt="string">2017-07-18T14:14:01Z</DateUtc></StartTime><FrequencyChanges><FrequencyChange><Frequency dt:dt="r8">3328124</Frequency><Timestamp dt:dt="r8">97332713048</Timestamp><Current dt:dt="…	75.025	2545357	2541857	2545357	2541844	1	right	-1450922636	07-18-2017	16:14:01	14:14:01	male	52515	33868	-1	33851	54155	52529	-1	52515	463524	451691	-1	451678	13				2	6	11	phaseINVFAce	phaseXPface	20	NM13	1418633	1418333	1418633	1418327	l	1418327	1416507	1418327	1416500	1820
GofDak_1024-768_new	21	1	27	<?xml version="1.0"?>\n<Clock xmlns:dt="urn:schemas-microsoft-com:datatypes"><Description dt:dt="string">E-Prime Primary Realtime Clock</Description><StartTime><Timestamp dt:dt="int">0</Timestamp><DateUtc dt:dt="string">2017-07-18T14:14:01Z</DateUtc></StartTime><FrequencyChanges><FrequencyChange><Frequency dt:dt="r8">3328124</Frequency><Timestamp dt:dt="r8">97332713048</Timestamp><Current dt:dt="…	75.025	2545357	2541857	2545357	2541844	1	right	-1450922636	07-18-2017	16:14:01	14:14:01	male	52515	33868	-1	33851	54155	52529	-1	52515	463524	451691	-1	451678	14				1	6	12	phaseUPFAce	phaseXPface	1	NM02	1422032	1421732	1422032	1421719	d	1421719	1420066	1421719	1420052	1653
GofDak_1024-768_new	21	1	27	<?xml version="1.0"?>\n<Clock xmlns:dt="urn:schemas-microsoft-com:datatypes"><Description dt:dt="string">E-Prime Primary Realtime Clock</Description><StartTime><Timestamp dt:dt="int">0</Timestamp><DateUtc dt:dt="string">2017-07-18T14:14:01Z</DateUtc></StartTime><FrequencyChanges><FrequencyChange><Frequency dt:dt="r8">3328124</Frequency><Timestamp dt:dt="r8">97332713048</Timestamp><Current dt:dt="…	75.025	2545357	2541857	2545357	2541844	1	right	-1450922636	07-18-2017	16:14:01	14:14:01	male	52515	33868	-1	33851	54155	52529	-1	52515	463524	451691	-1	451678	14				1	6	12	phaseUPFAce	phaseXPface	2	NM101	1425577	1425277	1425577	1425271	l	1425271	1423491	1425271	1423476	1780
GofDak_1024-768_new	21	1	27	<?xml version="1.0"?>\n<Clock xmlns:dt="urn:schemas-microsoft-com:datatypes"><Description dt:dt="string">E-Prime Primary Realtime Clock</Description><StartTime><Timestamp dt:dt="int">0</Timestamp><DateUtc dt:dt="string">2017-07-18T14:14:01Z</DateUtc></StartTime><FrequencyChanges><FrequencyChange><Frequency dt:dt="r8">3328124</Frequency><Timestamp dt:dt="r8">97332713048</Timestamp><Current dt:dt="…	75.025	2545357	2541857	2545357	2541844	1	right	-1450922636	07-18-2017	16:14:01	14:14:01	male	52515	33868	-1	33851	54155	52529	-1	52515	463524	451691	-1	451678	14				1	6	12	phaseUPFAce	phaseXPface	3	NF01	1428990	1428690	1428990	1428686	d	1428686	1427063	1428686	1427052	1623
GofDak_1024-768_new	21	1	27	<?xml version="1.0"?>\n<Clock xmlns:dt="urn:schemas-microsoft-com:datatypes"><Description dt:dt="string">E-Prime Primary Realtime Clock</Description><StartTime><Timestamp dt:dt="int">0</Timestamp><DateUtc dt:dt="string">2017-07-18T14:14:01Z</DateUtc></StartTime><FrequencyChanges><FrequencyChange><Frequency dt:dt="r8">3328124</Frequency><Timestamp dt:dt="r8">97332713048</Timestamp><Current dt:dt="…	75.025	2545357	2541857	2545357	2541844	1	right	-1450922636	07-18-2017	16:14:01	14:14:01	male	52515	33868	-1	33851	54155	52529	-1	52515	463524	451691	-1	451678	14				1	6	12	phaseUPFAce	phaseXPface	4	NF27	1432642	1432342	1432642	1432329	d	1432329	1430729	1432329	1430724	1600
GofDak_1024-768_new	21	1	27	<?xml version="1.0"?>\n<Clock xmlns:dt="urn:schemas-microsoft-com:datatypes"><Description dt:dt="string">E-Prime Primary Realtime Clock</Description><StartTime><Timestamp dt:dt="int">0</Timestamp><DateUtc dt:dt="string">2017-07-18T14:14:01Z</DateUtc></StartTime><FrequencyChanges><FrequencyChange><Frequency dt:dt="r8">3328124</Frequency><Timestamp dt:dt="r8">97332713048</Timestamp><Current dt:dt="…	75.025	2545357	2541857	2545357	2541844	1	right	-1450922636	07-18-2017	16:14:01	14:14:01	male	52515	33868	-1	33851	54155	52529	-1	52515	463524	451691	-1	451678	14				1	6	12	phaseUPFAce	phaseXPface	5	NM10	1436627	1436327	1436627	1436318	l	1436318	1434501	1436318	1434492	1817
GofDak_1024-768_new	21	1	27	<?xml version="1.0"?>\n<Clock xmlns:dt="urn:schemas-microsoft-com:datatypes"><Description dt:dt="string">E-Prime Primary Realtime Clock</Description><StartTime><Timestamp dt:dt="int">0</Timestamp><DateUtc dt:dt="string">2017-07-18T14:14:01Z</DateUtc></StartTime><FrequencyChanges><FrequencyChange><Frequency dt:dt="r8">3328124</Frequency><Timestamp dt:dt="r8">97332713048</Timestamp><Current dt:dt="…	75.025	2545357	2541857	2545357	2541844	1	right	-1450922636	07-18-2017	16:14:01	14:14:01	male	52515	33868	-1	33851	54155	52529	-1	52515	463524	451691	-1	451678	14				1	6	12	phaseUPFAce	phaseXPface	6	NM08	1440319	1440019	1440319	1440004	d	1440004	1438033	1440004	1438020	1971
GofDak_1024-768_new	21	1	27	<?xml version="1.0"?>\n<Clock xmlns:dt="urn:schemas-microsoft-com:datatypes"><Description dt:dt="string">E-Prime Primary Realtime Clock</Description><StartTime><Timestamp dt:dt="int">0</Timestamp><DateUtc dt:dt="string">2017-07-18T14:14:01Z</DateUtc></StartTime><FrequencyChanges><FrequencyChange><Frequency dt:dt="r8">3328124</Frequency><Timestamp dt:dt="r8">97332713048</Timestamp><Current dt:dt="…	75.025	2545357	2541857	2545357	2541844	1	right	-1450922636	07-18-2017	16:14:01	14:14:01	male	52515	33868	-1	33851	54155	52529	-1	52515	463524	451691	-1	451678	14				1	6	12	phaseUPFAce	phaseXPface	7	NM02	1444265	1443965	1444265	1443950	d	1443950	1441965	1443950	1441948	1985
GofDak_1024-768_new	21	1	27	<?xml version="1.0"?>\n<Clock xmlns:dt="urn:schemas-microsoft-com:datatypes"><Description dt:dt="string">E-Prime Primary Realtime Clock</Description><StartTime><Timestamp dt:dt="int">0</Timestamp><DateUtc dt:dt="string">2017-07-18T14:14:01Z</DateUtc></StartTime><FrequencyChanges><FrequencyChange><Frequency dt:dt="r8">3328124</Frequency><Timestamp dt:dt="r8">97332713048</Timestamp><Current dt:dt="…	75.025	2545357	2541857	2545357	2541844	1	right	-1450922636	07-18-2017	16:14:01	14:14:01	male	52515	33868	-1	33851	54155	52529	-1	52515	463524	451691	-1	451678	14				1	6	12	phaseUPFAce	phaseXPface	8	NM101	1447770	1447470	1447770	1447455	d	1447455	1445804	1447455	1445788	1651
GofDak_1024-768_new	21	1	27	<?xml version="1.0"?>\n<Clock xmlns:dt="urn:schemas-microsoft-com:datatypes"><Description dt:dt="string">E-Prime Primary Realtime Clock</Description><StartTime><Timestamp dt:dt="int">0</Timestamp><DateUtc dt:dt="string">2017-07-18T14:14:01Z</DateUtc></StartTime><FrequencyChanges><FrequencyChange><Frequency dt:dt="r8">3328124</Frequency><Timestamp dt:dt="r8">97332713048</Timestamp><Current dt:dt="…	75.025	2545357	2541857	2545357	2541844	1	right	-1450922636	07-18-2017	16:14:01	14:14:01	male	52515	33868	-1	33851	54155	52529	-1	52515	463524	451691	-1	451678	14				1	6	12	phaseUPFAce	phaseXPface	9	NM21	1451396	1451096	1451396	1451089	l	1451089	1449483	1451089	1449476	1606
GofDak_1024-768_new	21	1	27	<?xml version="1.0"?>\n<Clock xmlns:dt="urn:schemas-microsoft-com:datatypes"><Description dt:dt="string">E-Prime Primary Realtime Clock</Description><StartTime><Timestamp dt:dt="int">0</Timestamp><DateUtc dt:dt="string">2017-07-18T14:14:01Z</DateUtc></StartTime><FrequencyChanges><FrequencyChange><Frequency dt:dt="r8">3328124</Frequency><Timestamp dt:dt="r8">97332713048</Timestamp><Current dt:dt="…	75.025	2545357	2541857	2545357	2541844	1	right	-1450922636	07-18-2017	16:14:01	14:14:01	male	52515	33868	-1	33851	54155	52529	-1	52515	463524	451691	-1	451678	14				1	6	12	phaseUPFAce	phaseXPface	10	NF04	1455194	1454894	1455194	1454883	d	1454883	1452922	1454883	1452908	1961
GofDak_1024-768_new	21	1	27	<?xml version="1.0"?>\n<Clock xmlns:dt="urn:schemas-microsoft-com:datatypes"><Description dt:dt="string">E-Prime Primary Realtime Clock</Description><StartTime><Timestamp dt:dt="int">0</Timestamp><DateUtc dt:dt="string">2017-07-18T14:14:01Z</DateUtc></StartTime><FrequencyChanges><FrequencyChange><Frequency dt:dt="r8">3328124</Frequency><Timestamp dt:dt="r8">97332713048</Timestamp><Current dt:dt="…	75.025	2545357	2541857	2545357	2541844	1	right	-1450922636	07-18-2017	16:14:01	14:14:01	male	52515	33868	-1	33851	54155	52529	-1	52515	463524	451691	-1	451678	14				1	6	12	phaseUPFAce	phaseXPface	11	NM09	1459020	1458720	1459020	1458710	d	1458710	1456800	1458710	1456788	1910
GofDak_1024-768_new	21	1	27	<?xml version="1.0"?>\n<Clock xmlns:dt="urn:schemas-microsoft-com:datatypes"><Description dt:dt="string">E-Prime Primary Realtime Clock</Description><StartTime><Timestamp dt:dt="int">0</Timestamp><DateUtc dt:dt="string">2017-07-18T14:14:01Z</DateUtc></StartTime><FrequencyChanges><FrequencyChange><Frequency dt:dt="r8">3328124</Frequency><Timestamp dt:dt="r8">97332713048</Timestamp><Current dt:dt="…	75.025	2545357	2541857	2545357	2541844	1	right	-1450922636	07-18-2017	16:14:01	14:14:01	male	52515	33868	-1	33851	54155	52529	-1	52515	463524	451691	-1	451678	14				1	6	12	phaseUPFAce	phaseXPface	12	NM13	1463605	1463305	1463605	1463296	l	1463296	1461332	1463296	1461316	1964
GofDak_1024-768_new	21	1	27	<?xml version="1.0"?>\n<Clock xmlns:dt="urn:schemas-microsoft-com:datatypes"><Description dt:dt="string">E-Prime Primary Realtime Clock</Description><StartTime><Timestamp dt:dt="int">0</Timestamp><DateUtc dt:dt="string">2017-07-18T14:14:01Z</DateUtc></StartTime><FrequencyChanges><FrequencyChange><Frequency dt:dt="r8">3328124</Frequency><Timestamp dt:dt="r8">97332713048</Timestamp><Current dt:dt="…	75.025	2545357	2541857	2545357	2541844	1	right	-1450922636	07-18-2017	16:14:01	14:14:01	male	52515	33868	-1	33851	54155	52529	-1	52515	463524	451691	-1	451678	14				1	6	12	phaseUPFAce	phaseXPface	13	NF04	1467124	1466824	1467124	1466820	d	1466820	1465064	1466820	1465052	1756
GofDak_1024-768_new	21	1	27	<?xml version="1.0"?>\n<Clock xmlns:dt="urn:schemas-microsoft-com:datatypes"><Description dt:dt="string">E-Prime Primary Realtime Clock</Description><StartTime><Timestamp dt:dt="int">0</Timestamp><DateUtc dt:dt="string">2017-07-18T14:14:01Z</DateUtc></StartTime><FrequencyChanges><FrequencyChange><Frequency dt:dt="r8">3328124</Frequency><Timestamp dt:dt="r8">97332713048</Timestamp><Current dt:dt="…	75.025	2545357	2541857	2545357	2541844	1	right	-1450922636	07-18-2017	16:14:01	14:14:01	male	52515	33868	-1	33851	54155	52529	-1	52515	463524	451691	-1	451678	14				1	6	12	phaseUPFAce	phaseXPface	14	NF109	1470749	1470449	1470749	1470440	l	1470440	1468836	1470440	1468828	1604
GofDak_1024-768_new	21	1	27	<?xml version="1.0"?>\n<Clock xmlns:dt="urn:schemas-microsoft-com:datatypes"><Description dt:dt="string">E-Prime Primary Realtime Clock</Description><StartTime><Timestamp dt:dt="int">0</Timestamp><DateUtc dt:dt="string">2017-07-18T14:14:01Z</DateUtc></StartTime><FrequencyChanges><FrequencyChange><Frequency dt:dt="r8">3328124</Frequency><Timestamp dt:dt="r8">97332713048</Timestamp><Current dt:dt="…	75.025	2545357	2541857	2545357	2541844	1	right	-1450922636	07-18-2017	16:14:01	14:14:01	male	52515	33868	-1	33851	54155	52529	-1	52515	463524	451691	-1	451678	14				1	6	12	phaseUPFAce	phaseXPface	15	NM08	1474401	1474101	1474401	1474089	d	1474089	1472169	1474089	1472156	1920
GofDak_1024-768_new	21	1	27	<?xml version="1.0"?>\n<Clock xmlns:dt="urn:schemas-microsoft-com:datatypes"><Description dt:dt="string">E-Prime Primary Realtime Clock</Description><StartTime><Timestamp dt:dt="int">0</Timestamp><DateUtc dt:dt="string">2017-07-18T14:14:01Z</DateUtc></StartTime><FrequencyChanges><FrequencyChange><Frequency dt:dt="r8">3328124</Frequency><Timestamp dt:dt="r8">97332713048</Timestamp><Current dt:dt="…	75.025	2545357	2541857	2545357	2541844	1	right	-1450922636	07-18-2017	16:14:01	14:14:01	male	52515	33868	-1	33851	54155	52529	-1	52515	463524	451691	-1	451678	14				1	6	12	phaseUPFAce	phaseXPface	16	NF02	1478293	1477993	1478293	1477978	d	1477978	1476061	1477978	1476044	1917
GofDak_1024-768_new	21	1	27	<?xml version="1.0"?>\n<Clock xmlns:dt="urn:schemas-microsoft-com:datatypes"><Description dt:dt="string">E-Prime Primary Realtime Clock</Description><StartTime><Timestamp dt:dt="int">0</Timestamp><DateUtc dt:dt="string">2017-07-18T14:14:01Z</DateUtc></StartTime><FrequencyChanges><FrequencyChange><Frequency dt:dt="r8">3328124</Frequency><Timestamp dt:dt="r8">97332713048</Timestamp><Current dt:dt="…	75.025	2545357	2541857	2545357	2541844	1	right	-1450922636	07-18-2017	16:14:01	14:14:01	male	52515	33868	-1	33851	54155	52529	-1	52515	463524	451691	-1	451678	14				1	6	12	phaseUPFAce	phaseXPface	17	NM04	1482772	1482472	1482772	1482458	d	1482458	1480619	1482458	1480604	1839
GofDak_1024-768_new	21	1	27	<?xml version="1.0"?>\n<Clock xmlns:dt="urn:schemas-microsoft-com:datatypes"><Description dt:dt="string">E-Prime Primary Realtime Clock</Description><StartTime><Timestamp dt:dt="int">0</Timestamp><DateUtc dt:dt="string">2017-07-18T14:14:01Z</DateUtc></StartTime><FrequencyChanges><FrequencyChange><Frequency dt:dt="r8">3328124</Frequency><Timestamp dt:dt="r8">97332713048</Timestamp><Current dt:dt="…	75.025	2545357	2541857	2545357	2541844	1	right	-1450922636	07-18-2017	16:14:01	14:14:01	male	52515	33868	-1	33851	54155	52529	-1	52515	463524	451691	-1	451678	14				1	6	12	phaseUPFAce	phaseXPface	18	NF11	1486811	1486511	1486811	1486501	l	1486501	1484645	1486501	1484628	1856
GofDak_1024-768_new	21	1	27	<?xml version="1.0"?>\n<Clock xmlns:dt="urn:schemas-microsoft-com:datatypes"><Description dt:dt="string">E-Prime Primary Realtime Clock</Description><StartTime><Timestamp dt:dt="int">0</Timestamp><DateUtc dt:dt="string">2017-07-18T14:14:01Z</DateUtc></StartTime><FrequencyChanges><FrequencyChange><Frequency dt:dt="r8">3328124</Frequency><Timestamp dt:dt="r8">97332713048</Timestamp><Current dt:dt="…	75.025	2545357	2541857	2545357	2541844	1	right	-1450922636	07-18-2017	16:14:01	14:14:01	male	52515	33868	-1	33851	54155	52529	-1	52515	463524	451691	-1	451678	14				1	6	12	phaseUPFAce	phaseXPface	19	NM10	1490529	1490229	1490529	1490220	d	1490220	1488257	1490220	1488244	1963
GofDak_1024-768_new	21	1	27	<?xml version="1.0"?>\n<Clock xmlns:dt="urn:schemas-microsoft-com:datatypes"><Description dt:dt="string">E-Prime Primary Realtime Clock</Description><StartTime><Timestamp dt:dt="int">0</Timestamp><DateUtc dt:dt="string">2017-07-18T14:14:01Z</DateUtc></StartTime><FrequencyChanges><FrequencyChange><Frequency dt:dt="r8">3328124</Frequency><Timestamp dt:dt="r8">97332713048</Timestamp><Current dt:dt="…	75.025	2545357	2541857	2545357	2541844	1	right	-1450922636	07-18-2017	16:14:01	14:14:01	male	52515	33868	-1	33851	54155	52529	-1	52515	463524	451691	-1	451678	14				1	6	12	phaseUPFAce	phaseXPface	20	NF09	1494515	1494215	1494515	1494212	d	1494212	1492255	1494212	1492244	1957
GofDak_1024-768_new	21	1	27	<?xml version="1.0"?>\n<Clock xmlns:dt="urn:schemas-microsoft-com:datatypes"><Description dt:dt="string">E-Prime Primary Realtime Clock</Description><StartTime><Timestamp dt:dt="int">0</Timestamp><DateUtc dt:dt="string">2017-07-18T14:14:01Z</DateUtc></StartTime><FrequencyChanges><FrequencyChange><Frequency dt:dt="r8">3328124</Frequency><Timestamp dt:dt="r8">97332713048</Timestamp><Current dt:dt="…	75.025	2545357	2541857	2545357	2541844	1	right	-1450922636	07-18-2017	16:14:01	14:14:01	male	52515	33868	-1	33851	54155	52529	-1	52515	463524	451691	-1	451678	15				1	7	13	phaseUPFAce	phaseXPface	1	NM03	1526264	1525964	1526264	1525955	d	1525955	1524258	1525955	1524245	1697
GofDak_1024-768_new	21	1	27	<?xml version="1.0"?>\n<Clock xmlns:dt="urn:schemas-microsoft-com:datatypes"><Description dt:dt="string">E-Prime Primary Realtime Clock</Description><StartTime><Timestamp dt:dt="int">0</Timestamp><DateUtc dt:dt="string">2017-07-18T14:14:01Z</DateUtc></StartTime><FrequencyChanges><FrequencyChange><Frequency dt:dt="r8">3328124</Frequency><Timestamp dt:dt="r8">97332713048</Timestamp><Current dt:dt="…	75.025	2545357	2541857	2545357	2541844	1	right	-1450922636	07-18-2017	16:14:01	14:14:01	male	52515	33868	-1	33851	54155	52529	-1	52515	463524	451691	-1	451678	15				1	7	13	phaseUPFAce	phaseXPface	2	NF105	1530223	1529923	1530223	1529920	l	1529920	1528403	1529920	1528396	1517
GofDak_1024-768_new	21	1	27	<?xml version="1.0"?>\n<Clock xmlns:dt="urn:schemas-microsoft-com:datatypes"><Description dt:dt="string">E-Prime Primary Realtime Clock</Description><StartTime><Timestamp dt:dt="int">0</Timestamp><DateUtc dt:dt="string">2017-07-18T14:14:01Z</DateUtc></StartTime><FrequencyChanges><FrequencyChange><Frequency dt:dt="r8">3328124</Frequency><Timestamp dt:dt="r8">97332713048</Timestamp><Current dt:dt="…	75.025	2545357	2541857	2545357	2541844	1	right	-1450922636	07-18-2017	16:14:01	14:14:01	male	52515	33868	-1	33851	54155	52529	-1	52515	463524	451691	-1	451678	15				1	7	13	phaseUPFAce	phaseXPface	3	NF105	1533689	1533389	1533689	1533380	l	1533380	1531562	1533380	1531548	1818
GofDak_1024-768_new	21	1	27	<?xml version="1.0"?>\n<Clock xmlns:dt="urn:schemas-microsoft-com:datatypes"><Description dt:dt="string">E-Prime Primary Realtime Clock</Description><StartTime><Timestamp dt:dt="int">0</Timestamp><DateUtc dt:dt="string">2017-07-18T14:14:01Z</DateUtc></StartTime><FrequencyChanges><FrequencyChange><Frequency dt:dt="r8">3328124</Frequency><Timestamp dt:dt="r8">97332713048</Timestamp><Current dt:dt="…	75.025	2545357	2541857	2545357	2541844	1	right	-1450922636	07-18-2017	16:14:01	14:14:01	male	52515	33868	-1	33851	54155	52529	-1	52515	463524	451691	-1	451678	15				1	7	13	phaseUPFAce	phaseXPface	4	NF11	1537007	1536707	1537007	1536699	l	1536699	1535028	1536699	1535012	1671
GofDak_1024-768_new	21	1	27	<?xml version="1.0"?>\n<Clock xmlns:dt="urn:schemas-microsoft-com:datatypes"><Description dt:dt="string">E-Prime Primary Realtime Clock</Description><StartTime><Timestamp dt:dt="int">0</Timestamp><DateUtc dt:dt="string">2017-07-18T14:14:01Z</DateUtc></StartTime><FrequencyChanges><FrequencyChange><Frequency dt:dt="r8">3328124</Frequency><Timestamp dt:dt="r8">97332713048</Timestamp><Current dt:dt="…	75.025	2545357	2541857	2545357	2541844	1	right	-1450922636	07-18-2017	16:14:01	14:14:01	male	52515	33868	-1	33851	54155	52529	-1	52515	463524	451691	-1	451678	15				1	7	13	phaseUPFAce	phaseXPface	5	NM03	1540753	1540453	1540753	1540441	l	1540441	1538733	1540441	1538716	1708
GofDak_1024-768_new	21	1	27	<?xml version="1.0"?>\n<Clock xmlns:dt="urn:schemas-microsoft-com:datatypes"><Description dt:dt="string">E-Prime Primary Realtime Clock</Description><StartTime><Timestamp dt:dt="int">0</Timestamp><DateUtc dt:dt="string">2017-07-18T14:14:01Z</DateUtc></StartTime><FrequencyChanges><FrequencyChange><Frequency dt:dt="r8">3328124</Frequency><Timestamp dt:dt="r8">97332713048</Timestamp><Current dt:dt="…	75.025	2545357	2541857	2545357	2541844	1	right	-1450922636	07-18-2017	16:14:01	14:14:01	male	52515	33868	-1	33851	54155	52529	-1	52515	463524	451691	-1	451678	15				1	7	13	phaseUPFAce	phaseXPface	6	NF109	1544098	1543798	1544098	1543791	d	1543791	1542226	1543791	1542212	1565
GofDak_1024-768_new	21	1	27	<?xml version="1.0"?>\n<Clock xmlns:dt="urn:schemas-microsoft-com:datatypes"><Description dt:dt="string">E-Prime Primary Realtime Clock</Description><StartTime><Timestamp dt:dt="int">0</Timestamp><DateUtc dt:dt="string">2017-07-18T14:14:01Z</DateUtc></StartTime><FrequencyChanges><FrequencyChange><Frequency dt:dt="r8">3328124</Frequency><Timestamp dt:dt="r8">97332713048</Timestamp><Current dt:dt="…	75.025	2545357	2541857	2545357	2541844	1	right	-1450922636	07-18-2017	16:14:01	14:14:01	male	52515	33868	-1	33851	54155	52529	-1	52515	463524	451691	-1	451678	15				1	7	13	phaseUPFAce	phaseXPface	7	NM05	1547551	1547251	1547551	1547235	l	1547235	1545438	1547235	1545428	1797
GofDak_1024-768_new	21	1	27	<?xml version="1.0"?>\n<Clock xmlns:dt="urn:schemas-microsoft-com:datatypes"><Description dt:dt="string">E-Prime Primary Realtime Clock</Description><StartTime><Timestamp dt:dt="int">0</Timestamp><DateUtc dt:dt="string">2017-07-18T14:14:01Z</DateUtc></StartTime><FrequencyChanges><FrequencyChange><Frequency dt:dt="r8">3328124</Frequency><Timestamp dt:dt="r8">97332713048</Timestamp><Current dt:dt="…	75.025	2545357	2541857	2545357	2541844	1	right	-1450922636	07-18-2017	16:14:01	14:14:01	male	52515	33868	-1	33851	54155	52529	-1	52515	463524	451691	-1	451678	15				1	7	13	phaseUPFAce	phaseXPface	8	NF27	1550976	1550676	1550976	1550662	d	1550662	1548997	1550662	1548988	1665
GofDak_1024-768_new	21	1	27	<?xml version="1.0"?>\n<Clock xmlns:dt="urn:schemas-microsoft-com:datatypes"><Description dt:dt="string">E-Prime Primary Realtime Clock</Description><StartTime><Timestamp dt:dt="int">0</Timestamp><DateUtc dt:dt="string">2017-07-18T14:14:01Z</DateUtc></StartTime><FrequencyChanges><FrequencyChange><Frequency dt:dt="r8">3328124</Frequency><Timestamp dt:dt="r8">97332713048</Timestamp><Current dt:dt="…	75.025	2545357	2541857	2545357	2541844	1	right	-1450922636	07-18-2017	16:14:01	14:14:01	male	52515	33868	-1	33851	54155	52529	-1	52515	463524	451691	-1	451678	15				1	7	13	phaseUPFAce	phaseXPface	9	NF106	1554322	1554022	1554322	1554019	l	1554019	1552382	1554019	1552372	1637
GofDak_1024-768_new	21	1	27	<?xml version="1.0"?>\n<Clock xmlns:dt="urn:schemas-microsoft-com:datatypes"><Description dt:dt="string">E-Prime Primary Realtime Clock</Description><StartTime><Timestamp dt:dt="int">0</Timestamp><DateUtc dt:dt="string">2017-07-18T14:14:01Z</DateUtc></StartTime><FrequencyChanges><FrequencyChange><Frequency dt:dt="r8">3328124</Frequency><Timestamp dt:dt="r8">97332713048</Timestamp><Current dt:dt="…	75.025	2545357	2541857	2545357	2541844	1	right	-1450922636	07-18-2017	16:14:01	14:14:01	male	52515	33868	-1	33851	54155	52529	-1	52515	463524	451691	-1	451678	15				1	7	13	phaseUPFAce	phaseXPface	10	NM09	1557894	1557594	1557894	1557588	l	1557588	1555781	1557588	1555764	1807
GofDak_1024-768_new	21	1	27	<?xml version="1.0"?>\n<Clock xmlns:dt="urn:schemas-microsoft-com:datatypes"><Description dt:dt="string">E-Prime Primary Realtime Clock</Description><StartTime><Timestamp dt:dt="int">0</Timestamp><DateUtc dt:dt="string">2017-07-18T14:14:01Z</DateUtc></StartTime><FrequencyChanges><FrequencyChange><Frequency dt:dt="r8">3328124</Frequency><Timestamp dt:dt="r8">97332713048</Timestamp><Current dt:dt="…	75.025	2545357	2541857	2545357	2541844	1	right	-1450922636	07-18-2017	16:14:01	14:14:01	male	52515	33868	-1	33851	54155	52529	-1	52515	463524	451691	-1	451678	15				1	7	13	phaseUPFAce	phaseXPface	11	NF106	1561239	1560939	1561239	1560933	d	1560933	1559420	1560933	1559404	1513
GofDak_1024-768_new	21	1	27	<?xml version="1.0"?>\n<Clock xmlns:dt="urn:schemas-microsoft-com:datatypes"><Description dt:dt="string">E-Prime Primary Realtime Clock</Description><StartTime><Timestamp dt:dt="int">0</Timestamp><DateUtc dt:dt="string">2017-07-18T14:14:01Z</DateUtc></StartTime><FrequencyChanges><FrequencyChange><Frequency dt:dt="r8">3328124</Frequency><Timestamp dt:dt="r8">97332713048</Timestamp><Current dt:dt="…	75.025	2545357	2541857	2545357	2541844	1	right	-1450922636	07-18-2017	16:14:01	14:14:01	male	52515	33868	-1	33851	54155	52529	-1	52515	463524	451691	-1	451678	15				1	7	13	phaseUPFAce	phaseXPface	12	NM10	1564852	1564552	1564852	1564545	l	1564545	1562632	1564545	1562628	1913
GofDak_1024-768_new	21	1	27	<?xml version="1.0"?>\n<Clock xmlns:dt="urn:schemas-microsoft-com:datatypes"><Description dt:dt="string">E-Prime Primary Realtime Clock</Description><StartTime><Timestamp dt:dt="int">0</Timestamp><DateUtc dt:dt="string">2017-07-18T14:14:01Z</DateUtc></StartTime><FrequencyChanges><FrequencyChange><Frequency dt:dt="r8">3328124</Frequency><Timestamp dt:dt="r8">97332713048</Timestamp><Current dt:dt="…	75.025	2545357	2541857	2545357	2541844	1	right	-1450922636	07-18-2017	16:14:01	14:14:01	male	52515	33868	-1	33851	54155	52529	-1	52515	463524	451691	-1	451678	15				1	7	13	phaseUPFAce	phaseXPface	13	NM05	1568171	1567871	1568171	1567861	d	1567861	1566218	1567861	1566204	1643
GofDak_1024-768_new	21	1	27	<?xml version="1.0"?>\n<Clock xmlns:dt="urn:schemas-microsoft-com:datatypes"><Description dt:dt="string">E-Prime Primary Realtime Clock</Description><StartTime><Timestamp dt:dt="int">0</Timestamp><DateUtc dt:dt="string">2017-07-18T14:14:01Z</DateUtc></StartTime><FrequencyChanges><FrequencyChange><Frequency dt:dt="r8">3328124</Frequency><Timestamp dt:dt="r8">97332713048</Timestamp><Current dt:dt="…	75.025	2545357	2541857	2545357	2541844	1	right	-1450922636	07-18-2017	16:14:01	14:14:01	male	52515	33868	-1	33851	54155	52529	-1	52515	463524	451691	-1	451678	15				1	7	13	phaseUPFAce	phaseXPface	14	NF11	1571703	1571403	1571703	1571390	d	1571390	1569803	1571390	1569796	1587
GofDak_1024-768_new	21	1	27	<?xml version="1.0"?>\n<Clock xmlns:dt="urn:schemas-microsoft-com:datatypes"><Description dt:dt="string">E-Prime Primary Realtime Clock</Description><StartTime><Timestamp dt:dt="int">0</Timestamp><DateUtc dt:dt="string">2017-07-18T14:14:01Z</DateUtc></StartTime><FrequencyChanges><FrequencyChange><Frequency dt:dt="r8">3328124</Frequency><Timestamp dt:dt="r8">97332713048</Timestamp><Current dt:dt="…	75.025	2545357	2541857	2545357	2541844	1	right	-1450922636	07-18-2017	16:14:01	14:14:01	male	52515	33868	-1	33851	54155	52529	-1	52515	463524	451691	-1	451678	15				1	7	13	phaseUPFAce	phaseXPface	15	NF11	1575608	1575308	1575608	1575302	d	1575302	1573442	1575302	1573436	1860
GofDak_1024-768_new	21	1	27	<?xml version="1.0"?>\n<Clock xmlns:dt="urn:schemas-microsoft-com:datatypes"><Description dt:dt="string">E-Prime Primary Realtime Clock</Description><StartTime><Timestamp dt:dt="int">0</Timestamp><DateUtc dt:dt="string">2017-07-18T14:14:01Z</DateUtc></StartTime><FrequencyChanges><FrequencyChange><Frequency dt:dt="r8">3328124</Frequency><Timestamp dt:dt="r8">97332713048</Timestamp><Current dt:dt="…	75.025	2545357	2541857	2545357	2541844	1	right	-1450922636	07-18-2017	16:14:01	14:14:01	male	52515	33868	-1	33851	54155	52529	-1	52515	463524	451691	-1	451678	15				1	7	13	phaseUPFAce	phaseXPface	16	NF105	1579580	1579280	1579580	1579273	d	1579273	1577281	1579273	1577268	1992
GofDak_1024-768_new	21	1	27	<?xml version="1.0"?>\n<Clock xmlns:dt="urn:schemas-microsoft-com:datatypes"><Description dt:dt="string">E-Prime Primary Realtime Clock</Description><StartTime><Timestamp dt:dt="int">0</Timestamp><DateUtc dt:dt="string">2017-07-18T14:14:01Z</DateUtc></StartTime><FrequencyChanges><FrequencyChange><Frequency dt:dt="r8">3328124</Frequency><Timestamp dt:dt="r8">97332713048</Timestamp><Current dt:dt="…	75.025	2545357	2541857	2545357	2541844	1	right	-1450922636	07-18-2017	16:14:01	14:14:01	male	52515	33868	-1	33851	54155	52529	-1	52515	463524	451691	-1	451678	15				1	7	13	phaseUPFAce	phaseXPface	17	NF09	1583032	1582732	1583032	1582724	l	1582724	1581186	1582724	1581180	1538
GofDak_1024-768_new	21	1	27	<?xml version="1.0"?>\n<Clock xmlns:dt="urn:schemas-microsoft-com:datatypes"><Description dt:dt="string">E-Prime Primary Realtime Clock</Description><StartTime><Timestamp dt:dt="int">0</Timestamp><DateUtc dt:dt="string">2017-07-18T14:14:01Z</DateUtc></StartTime><FrequencyChanges><FrequencyChange><Frequency dt:dt="r8">3328124</Frequency><Timestamp dt:dt="r8">97332713048</Timestamp><Current dt:dt="…	75.025	2545357	2541857	2545357	2541844	1	right	-1450922636	07-18-2017	16:14:01	14:14:01	male	52515	33868	-1	33851	54155	52529	-1	52515	463524	451691	-1	451678	15				1	7	13	phaseUPFAce	phaseXPface	18	NM13	1586431	1586131	1586431	1586116	d	1586116	1584358	1586116	1584348	1758
GofDak_1024-768_new	21	1	27	<?xml version="1.0"?>\n<Clock xmlns:dt="urn:schemas-microsoft-com:datatypes"><Description dt:dt="string">E-Prime Primary Realtime Clock</Description><StartTime><Timestamp dt:dt="int">0</Timestamp><DateUtc dt:dt="string">2017-07-18T14:14:01Z</DateUtc></StartTime><FrequencyChanges><FrequencyChange><Frequency dt:dt="r8">3328124</Frequency><Timestamp dt:dt="r8">97332713048</Timestamp><Current dt:dt="…	75.025	2545357	2541857	2545357	2541844	1	right	-1450922636	07-18-2017	16:14:01	14:14:01	male	52515	33868	-1	33851	54155	52529	-1	52515	463524	451691	-1	451678	15				1	7	13	phaseUPFAce	phaseXPface	19	NM101	1590030	1589730	1590030	1589716	d	1589716	1587984	1589716	1587972	1732
GofDak_1024-768_new	21	1	27	<?xml version="1.0"?>\n<Clock xmlns:dt="urn:schemas-microsoft-com:datatypes"><Description dt:dt="string">E-Prime Primary Realtime Clock</Description><StartTime><Timestamp dt:dt="int">0</Timestamp><DateUtc dt:dt="string">2017-07-18T14:14:01Z</DateUtc></StartTime><FrequencyChanges><FrequencyChange><Frequency dt:dt="r8">3328124</Frequency><Timestamp dt:dt="r8">97332713048</Timestamp><Current dt:dt="…	75.025	2545357	2541857	2545357	2541844	1	right	-1450922636	07-18-2017	16:14:01	14:14:01	male	52515	33868	-1	33851	54155	52529	-1	52515	463524	451691	-1	451678	15				1	7	13	phaseUPFAce	phaseXPface	20	NM04	1593709	1593409	1593709	1593405	l	1593405	1591569	1593405	1591556	1836
GofDak_1024-768_new	21	1	27	<?xml version="1.0"?>\n<Clock xmlns:dt="urn:schemas-microsoft-com:datatypes"><Description dt:dt="string">E-Prime Primary Realtime Clock</Description><StartTime><Timestamp dt:dt="int">0</Timestamp><DateUtc dt:dt="string">2017-07-18T14:14:01Z</DateUtc></StartTime><FrequencyChanges><FrequencyChange><Frequency dt:dt="r8">3328124</Frequency><Timestamp dt:dt="r8">97332713048</Timestamp><Current dt:dt="…	75.025	2545357	2541857	2545357	2541844	1	right	-1450922636	07-18-2017	16:14:01	14:14:01	male	52515	33868	-1	33851	54155	52529	-1	52515	463524	451691	-1	451678	16				2	7	14	phaseINVFAce	phaseXPface	1	NF106	1597334	1597034	1597334	1597022	l	1597022	1595048	1597022	1595036	1974
GofDak_1024-768_new	21	1	27	<?xml version="1.0"?>\n<Clock xmlns:dt="urn:schemas-microsoft-com:datatypes"><Description dt:dt="string">E-Prime Primary Realtime Clock</Description><StartTime><Timestamp dt:dt="int">0</Timestamp><DateUtc dt:dt="string">2017-07-18T14:14:01Z</DateUtc></StartTime><FrequencyChanges><FrequencyChange><Frequency dt:dt="r8">3328124</Frequency><Timestamp dt:dt="r8">97332713048</Timestamp><Current dt:dt="…	75.025	2545357	2541857	2545357	2541844	1	right	-1450922636	07-18-2017	16:14:01	14:14:01	male	52515	33868	-1	33851	54155	52529	-1	52515	463524	451691	-1	451678	16				2	7	14	phaseINVFAce	phaseXPface	2	NM03	1600933	1600633	1600933	1600629	d	1600629	1598940	1600629	1598932	1689
GofDak_1024-768_new	21	1	27	<?xml version="1.0"?>\n<Clock xmlns:dt="urn:schemas-microsoft-com:datatypes"><Description dt:dt="string">E-Prime Primary Realtime Clock</Description><StartTime><Timestamp dt:dt="int">0</Timestamp><DateUtc dt:dt="string">2017-07-18T14:14:01Z</DateUtc></StartTime><FrequencyChanges><FrequencyChange><Frequency dt:dt="r8">3328124</Frequency><Timestamp dt:dt="r8">97332713048</Timestamp><Current dt:dt="…	75.025	2545357	2541857	2545357	2541844	1	right	-1450922636	07-18-2017	16:14:01	14:14:01	male	52515	33868	-1	33851	54155	52529	-1	52515	463524	451691	-1	451678	16				2	7	14	phaseINVFAce	phaseXPface	3	NF105	1605065	1604765	1605065	1604762	l	1604762	1602819	1604762	1602812	1943
GofDak_1024-768_new	21	1	27	<?xml version="1.0"?>\n<Clock xmlns:dt="urn:schemas-microsoft-com:datatypes"><Description dt:dt="string">E-Prime Primary Realtime Clock</Description><StartTime><Timestamp dt:dt="int">0</Timestamp><DateUtc dt:dt="string">2017-07-18T14:14:01Z</DateUtc></StartTime><FrequencyChanges><FrequencyChange><Frequency dt:dt="r8">3328124</Frequency><Timestamp dt:dt="r8">97332713048</Timestamp><Current dt:dt="…	75.025	2545357	2541857	2545357	2541844	1	right	-1450922636	07-18-2017	16:14:01	14:14:01	male	52515	33868	-1	33851	54155	52529	-1	52515	463524	451691	-1	451678	16				2	7	14	phaseINVFAce	phaseXPface	4	NM101	1608677	1608377	1608677	1608367	d	1608367	1606498	1608367	1606484	1869
GofDak_1024-768_new	21	1	27	<?xml version="1.0"?>\n<Clock xmlns:dt="urn:schemas-microsoft-com:datatypes"><Description dt:dt="string">E-Prime Primary Realtime Clock</Description><StartTime><Timestamp dt:dt="int">0</Timestamp><DateUtc dt:dt="string">2017-07-18T14:14:01Z</DateUtc></StartTime><FrequencyChanges><FrequencyChange><Frequency dt:dt="r8">3328124</Frequency><Timestamp dt:dt="r8">97332713048</Timestamp><Current dt:dt="…	75.025	2545357	2541857	2545357	2541844	1	right	-1450922636	07-18-2017	16:14:01	14:14:01	male	52515	33868	-1	33851	54155	52529	-1	52515	463524	451691	-1	451678	16				2	7	14	phaseINVFAce	phaseXPface	5	NF109	1612596	1612296	1612596	1612292	l	1612292	1610337	1612292	1610332	1955
GofDak_1024-768_new	21	1	27	<?xml version="1.0"?>\n<Clock xmlns:dt="urn:schemas-microsoft-com:datatypes"><Description dt:dt="string">E-Prime Primary Realtime Clock</Description><StartTime><Timestamp dt:dt="int">0</Timestamp><DateUtc dt:dt="string">2017-07-18T14:14:01Z</DateUtc></StartTime><FrequencyChanges><FrequencyChange><Frequency dt:dt="r8">3328124</Frequency><Timestamp dt:dt="r8">97332713048</Timestamp><Current dt:dt="…	75.025	2545357	2541857	2545357	2541844	1	right	-1450922636	07-18-2017	16:14:01	14:14:01	male	52515	33868	-1	33851	54155	52529	-1	52515	463524	451691	-1	451678	16				2	7	14	phaseINVFAce	phaseXPface	6	NF109	1616261	1615961	1616261	1615958	d	1615958	1614229	1615958	1614220	1729
GofDak_1024-768_new	21	1	27	<?xml version="1.0"?>\n<Clock xmlns:dt="urn:schemas-microsoft-com:datatypes"><Description dt:dt="string">E-Prime Primary Realtime Clock</Description><StartTime><Timestamp dt:dt="int">0</Timestamp><DateUtc dt:dt="string">2017-07-18T14:14:01Z</DateUtc></StartTime><FrequencyChanges><FrequencyChange><Frequency dt:dt="r8">3328124</Frequency><Timestamp dt:dt="r8">97332713048</Timestamp><Current dt:dt="…	75.025	2545357	2541857	2545357	2541844	1	right	-1450922636	07-18-2017	16:14:01	14:14:01	male	52515	33868	-1	33851	54155	52529	-1	52515	463524	451691	-1	451678	16				2	7	14	phaseINVFAce	phaseXPface	7	NF109	1619674	1619374	1619674	1619365	d	1619365	1617641	1619365	1617636	1724
GofDak_1024-768_new	21	1	27	<?xml version="1.0"?>\n<Clock xmlns:dt="urn:schemas-microsoft-com:datatypes"><Description dt:dt="string">E-Prime Primary Realtime Clock</Description><StartTime><Timestamp dt:dt="int">0</Timestamp><DateUtc dt:dt="string">2017-07-18T14:14:01Z</DateUtc></StartTime><FrequencyChanges><FrequencyChange><Frequency dt:dt="r8">3328124</Frequency><Timestamp dt:dt="r8">97332713048</Timestamp><Current dt:dt="…	75.025	2545357	2541857	2545357	2541844	1	right	-1450922636	07-18-2017	16:14:01	14:14:01	male	52515	33868	-1	33851	54155	52529	-1	52515	463524	451691	-1	451678	16				2	7	14	phaseINVFAce	phaseXPface	8	NF09	1624125	1623825	1624125	1623810	l	1623810	1621826	1623810	1621812	1984
GofDak_1024-768_new	21	1	27	<?xml version="1.0"?>\n<Clock xmlns:dt="urn:schemas-microsoft-com:datatypes"><Description dt:dt="string">E-Prime Primary Realtime Clock</Description><StartTime><Timestamp dt:dt="int">0</Timestamp><DateUtc dt:dt="string">2017-07-18T14:14:01Z</DateUtc></StartTime><FrequencyChanges><FrequencyChange><Frequency dt:dt="r8">3328124</Frequency><Timestamp dt:dt="r8">97332713048</Timestamp><Current dt:dt="…	75.025	2545357	2541857	2545357	2541844	1	right	-1450922636	07-18-2017	16:14:01	14:14:01	male	52515	33868	-1	33851	54155	52529	-1	52515	463524	451691	-1	451678	16				2	7	14	phaseINVFAce	phaseXPface	9	NF11	1627951	1627651	1627951	1627644	d	1627644	1625971	1627644	1625964	1673
GofDak_1024-768_new	21	1	27	<?xml version="1.0"?>\n<Clock xmlns:dt="urn:schemas-microsoft-com:datatypes"><Description dt:dt="string">E-Prime Primary Realtime Clock</Description><StartTime><Timestamp dt:dt="int">0</Timestamp><DateUtc dt:dt="string">2017-07-18T14:14:01Z</DateUtc></StartTime><FrequencyChanges><FrequencyChange><Frequency dt:dt="r8">3328124</Frequency><Timestamp dt:dt="r8">97332713048</Timestamp><Current dt:dt="…	75.025	2545357	2541857	2545357	2541844	1	right	-1450922636	07-18-2017	16:14:01	14:14:01	male	52515	33868	-1	33851	54155	52529	-1	52515	463524	451691	-1	451678	16				2	7	14	phaseINVFAce	phaseXPface	10	NM02	1631496	1631196	1631496	1631182	l	1631182	1629490	1631182	1629484	1692
GofDak_1024-768_new	21	1	27	<?xml version="1.0"?>\n<Clock xmlns:dt="urn:schemas-microsoft-com:datatypes"><Description dt:dt="string">E-Prime Primary Realtime Clock</Description><StartTime><Timestamp dt:dt="int">0</Timestamp><DateUtc dt:dt="string">2017-07-18T14:14:01Z</DateUtc></StartTime><FrequencyChanges><FrequencyChange><Frequency dt:dt="r8">3328124</Frequency><Timestamp dt:dt="r8">97332713048</Timestamp><Current dt:dt="…	75.025	2545357	2541857	2545357	2541844	1	right	-1450922636	07-18-2017	16:14:01	14:14:01	male	52515	33868	-1	33851	54155	52529	-1	52515	463524	451691	-1	451678	16				2	7	14	phaseINVFAce	phaseXPface	11	NF27	1635228	1634928	1635228	1634922	l	1634922	1633196	1634922	1633188	1726
GofDak_1024-768_new	21	1	27	<?xml version="1.0"?>\n<Clock xmlns:dt="urn:schemas-microsoft-com:datatypes"><Description dt:dt="string">E-Prime Primary Realtime Clock</Description><StartTime><Timestamp dt:dt="int">0</Timestamp><DateUtc dt:dt="string">2017-07-18T14:14:01Z</DateUtc></StartTime><FrequencyChanges><FrequencyChange><Frequency dt:dt="r8">3328124</Frequency><Timestamp dt:dt="r8">97332713048</Timestamp><Current dt:dt="…	75.025	2545357	2541857	2545357	2541844	1	right	-1450922636	07-18-2017	16:14:01	14:14:01	male	52515	33868	-1	33851	54155	52529	-1	52515	463524	451691	-1	451678	16				2	7	14	phaseINVFAce	phaseXPface	12	NM101	1639307	1639007	1639307	1638999	l	1638999	1637034	1638999	1637020	1965
GofDak_1024-768_new	21	1	27	<?xml version="1.0"?>\n<Clock xmlns:dt="urn:schemas-microsoft-com:datatypes"><Description dt:dt="string">E-Prime Primary Realtime Clock</Description><StartTime><Timestamp dt:dt="int">0</Timestamp><DateUtc dt:dt="string">2017-07-18T14:14:01Z</DateUtc></StartTime><FrequencyChanges><FrequencyChange><Frequency dt:dt="r8">3328124</Frequency><Timestamp dt:dt="r8">97332713048</Timestamp><Current dt:dt="…	75.025	2545357	2541857	2545357	2541844	1	right	-1450922636	07-18-2017	16:14:01	14:14:01	male	52515	33868	-1	33851	54155	52529	-1	52515	463524	451691	-1	451678	16				2	7	14	phaseINVFAce	phaseXPface	13	NF109	1642853	1642553	1642853	1642540	l	1642540	1640807	1642540	1640796	1733
GofDak_1024-768_new	21	1	27	<?xml version="1.0"?>\n<Clock xmlns:dt="urn:schemas-microsoft-com:datatypes"><Description dt:dt="string">E-Prime Primary Realtime Clock</Description><StartTime><Timestamp dt:dt="int">0</Timestamp><DateUtc dt:dt="string">2017-07-18T14:14:01Z</DateUtc></StartTime><FrequencyChanges><FrequencyChange><Frequency dt:dt="r8">3328124</Frequency><Timestamp dt:dt="r8">97332713048</Timestamp><Current dt:dt="…	75.025	2545357	2541857	2545357	2541844	1	right	-1450922636	07-18-2017	16:14:01	14:14:01	male	52515	33868	-1	33851	54155	52529	-1	52515	463524	451691	-1	451678	16				2	7	14	phaseINVFAce	phaseXPface	14	NM02	1646198	1645898	1646198	1645886	d	1645886	1644125	1645886	1644116	1761
GofDak_1024-768_new	21	1	27	<?xml version="1.0"?>\n<Clock xmlns:dt="urn:schemas-microsoft-com:datatypes"><Description dt:dt="string">E-Prime Primary Realtime Clock</Description><StartTime><Timestamp dt:dt="int">0</Timestamp><DateUtc dt:dt="string">2017-07-18T14:14:01Z</DateUtc></StartTime><FrequencyChanges><FrequencyChange><Frequency dt:dt="r8">3328124</Frequency><Timestamp dt:dt="r8">97332713048</Timestamp><Current dt:dt="…	75.025	2545357	2541857	2545357	2541844	1	right	-1450922636	07-18-2017	16:14:01	14:14:01	male	52515	33868	-1	33851	54155	52529	-1	52515	463524	451691	-1	451678	16				2	7	14	phaseINVFAce	phaseXPface	15	NF06	1649984	1649684	1649984	1649679	d	1649679	1648017	1649679	1648012	1662
GofDak_1024-768_new	21	1	27	<?xml version="1.0"?>\n<Clock xmlns:dt="urn:schemas-microsoft-com:datatypes"><Description dt:dt="string">E-Prime Primary Realtime Clock</Description><StartTime><Timestamp dt:dt="int">0</Timestamp><DateUtc dt:dt="string">2017-07-18T14:14:01Z</DateUtc></StartTime><FrequencyChanges><FrequencyChange><Frequency dt:dt="r8">3328124</Frequency><Timestamp dt:dt="r8">97332713048</Timestamp><Current dt:dt="…	75.025	2545357	2541857	2545357	2541844	1	right	-1450922636	07-18-2017	16:14:01	14:14:01	male	52515	33868	-1	33851	54155	52529	-1	52515	463524	451691	-1	451678	16				2	7	14	phaseINVFAce	phaseXPface	16	NM13	1653729	1653429	1653729	1653419	l	1653419	1651750	1653419	1651740	1669
GofDak_1024-768_new	21	1	27	<?xml version="1.0"?>\n<Clock xmlns:dt="urn:schemas-microsoft-com:datatypes"><Description dt:dt="string">E-Prime Primary Realtime Clock</Description><StartTime><Timestamp dt:dt="int">0</Timestamp><DateUtc dt:dt="string">2017-07-18T14:14:01Z</DateUtc></StartTime><FrequencyChanges><FrequencyChange><Frequency dt:dt="r8">3328124</Frequency><Timestamp dt:dt="r8">97332713048</Timestamp><Current dt:dt="…	75.025	2545357	2541857	2545357	2541844	1	right	-1450922636	07-18-2017	16:14:01	14:14:01	male	52515	33868	-1	33851	54155	52529	-1	52515	463524	451691	-1	451678	16				2	7	14	phaseINVFAce	phaseXPface	17	NM08	1657381	1657081	1657381	1657077	l	1657077	1655402	1657077	1655388	1675
GofDak_1024-768_new	21	1	27	<?xml version="1.0"?>\n<Clock xmlns:dt="urn:schemas-microsoft-com:datatypes"><Description dt:dt="string">E-Prime Primary Realtime Clock</Description><StartTime><Timestamp dt:dt="int">0</Timestamp><DateUtc dt:dt="string">2017-07-18T14:14:01Z</DateUtc></StartTime><FrequencyChanges><FrequencyChange><Frequency dt:dt="r8">3328124</Frequency><Timestamp dt:dt="r8">97332713048</Timestamp><Current dt:dt="…	75.025	2545357	2541857	2545357	2541844	1	right	-1450922636	07-18-2017	16:14:01	14:14:01	male	52515	33868	-1	33851	54155	52529	-1	52515	463524	451691	-1	451678	16				2	7	14	phaseINVFAce	phaseXPface	18	NM09	1660740	1660440	1660740	1660433	l	1660433	1658721	1660433	1658716	1712
GofDak_1024-768_new	21	1	27	<?xml version="1.0"?>\n<Clock xmlns:dt="urn:schemas-microsoft-com:datatypes"><Description dt:dt="string">E-Prime Primary Realtime Clock</Description><StartTime><Timestamp dt:dt="int">0</Timestamp><DateUtc dt:dt="string">2017-07-18T14:14:01Z</DateUtc></StartTime><FrequencyChanges><FrequencyChange><Frequency dt:dt="r8">3328124</Frequency><Timestamp dt:dt="r8">97332713048</Timestamp><Current dt:dt="…	75.025	2545357	2541857	2545357	2541844	1	right	-1450922636	07-18-2017	16:14:01	14:14:01	male	52515	33868	-1	33851	54155	52529	-1	52515	463524	451691	-1	451678	16				2	7	14	phaseINVFAce	phaseXPface	19	NM08	1664499	1664199	1664499	1664192	d	1664192	1662279	1664192	1662268	1913
GofDak_1024-768_new	21	1	27	<?xml version="1.0"?>\n<Clock xmlns:dt="urn:schemas-microsoft-com:datatypes"><Description dt:dt="string">E-Prime Primary Realtime Clock</Description><StartTime><Timestamp dt:dt="int">0</Timestamp><DateUtc dt:dt="string">2017-07-18T14:14:01Z</DateUtc></StartTime><FrequencyChanges><FrequencyChange><Frequency dt:dt="r8">3328124</Frequency><Timestamp dt:dt="r8">97332713048</Timestamp><Current dt:dt="…	75.025	2545357	2541857	2545357	2541844	1	right	-1450922636	07-18-2017	16:14:01	14:14:01	male	52515	33868	-1	33851	54155	52529	-1	52515	463524	451691	-1	451678	16				2	7	14	phaseINVFAce	phaseXPface	20	NM03	1668364	1668064	1668364	1668050	d	1668050	1666371	1668050	1666364	1679
GofDak_1024-768_new	21	1	27	<?xml version="1.0"?>\n<Clock xmlns:dt="urn:schemas-microsoft-com:datatypes"><Description dt:dt="string">E-Prime Primary Realtime Clock</Description><StartTime><Timestamp dt:dt="int">0</Timestamp><DateUtc dt:dt="string">2017-07-18T14:14:01Z</DateUtc></StartTime><FrequencyChanges><FrequencyChange><Frequency dt:dt="r8">3328124</Frequency><Timestamp dt:dt="r8">97332713048</Timestamp><Current dt:dt="…	75.025	2545357	2541857	2545357	2541844	1	right	-1450922636	07-18-2017	16:14:01	14:14:01	male	52515	33868	-1	33851	54155	52529	-1	52515	463524	451691	-1	451678	17				1	8	15	phaseUPFAce	phaseXPface	1	NF09	1672123	1671823	1672123	1671817	d	1671817	1669824	1671817	1669812	1993
GofDak_1024-768_new	21	1	27	<?xml version="1.0"?>\n<Clock xmlns:dt="urn:schemas-microsoft-com:datatypes"><Description dt:dt="string">E-Prime Primary Realtime Clock</Description><StartTime><Timestamp dt:dt="int">0</Timestamp><DateUtc dt:dt="string">2017-07-18T14:14:01Z</DateUtc></StartTime><FrequencyChanges><FrequencyChange><Frequency dt:dt="r8">3328124</Frequency><Timestamp dt:dt="r8">97332713048</Timestamp><Current dt:dt="…	75.025	2545357	2541857	2545357	2541844	1	right	-1450922636	07-18-2017	16:14:01	14:14:01	male	52515	33868	-1	33851	54155	52529	-1	52515	463524	451691	-1	451678	17				1	8	15	phaseUPFAce	phaseXPface	2	NF109	1675802	1675502	1675802	1675486	d	1675486	1673942	1675486	1673932	1544
GofDak_1024-768_new	21	1	27	<?xml version="1.0"?>\n<Clock xmlns:dt="urn:schemas-microsoft-com:datatypes"><Description dt:dt="string">E-Prime Primary Realtime Clock</Description><StartTime><Timestamp dt:dt="int">0</Timestamp><DateUtc dt:dt="string">2017-07-18T14:14:01Z</DateUtc></StartTime><FrequencyChanges><FrequencyChange><Frequency dt:dt="r8">3328124</Frequency><Timestamp dt:dt="r8">97332713048</Timestamp><Current dt:dt="…	75.025	2545357	2541857	2545357	2541844	1	right	-1450922636	07-18-2017	16:14:01	14:14:01	male	52515	33868	-1	33851	54155	52529	-1	52515	463524	451691	-1	451678	17				1	8	15	phaseUPFAce	phaseXPface	3	NF106	1679534	1679234	1679534	1679222	d	1679222	1677688	1679222	1677676	1534
GofDak_1024-768_new	21	1	27	<?xml version="1.0"?>\n<Clock xmlns:dt="urn:schemas-microsoft-com:datatypes"><Description dt:dt="string">E-Prime Primary Realtime Clock</Description><StartTime><Timestamp dt:dt="int">0</Timestamp><DateUtc dt:dt="string">2017-07-18T14:14:01Z</DateUtc></StartTime><FrequencyChanges><FrequencyChange><Frequency dt:dt="r8">3328124</Frequency><Timestamp dt:dt="r8">97332713048</Timestamp><Current dt:dt="…	75.025	2545357	2541857	2545357	2541844	1	right	-1450922636	07-18-2017	16:14:01	14:14:01	male	52515	33868	-1	33851	54155	52529	-1	52515	463524	451691	-1	451678	17				1	8	15	phaseUPFAce	phaseXPface	4	NF109	1683599	1683299	1683599	1683289	l	1683289	1681593	1683289	1681588	1696
GofDak_1024-768_new	21	1	27	<?xml version="1.0"?>\n<Clock xmlns:dt="urn:schemas-microsoft-com:datatypes"><Description dt:dt="string">E-Prime Primary Realtime Clock</Description><StartTime><Timestamp dt:dt="int">0</Timestamp><DateUtc dt:dt="string">2017-07-18T14:14:01Z</DateUtc></StartTime><FrequencyChanges><FrequencyChange><Frequency dt:dt="r8">3328124</Frequency><Timestamp dt:dt="r8">97332713048</Timestamp><Current dt:dt="…	75.025	2545357	2541857	2545357	2541844	1	right	-1450922636	07-18-2017	16:14:01	14:14:01	male	52515	33868	-1	33851	54155	52529	-1	52515	463524	451691	-1	451678	17				1	8	15	phaseUPFAce	phaseXPface	5	NM03	1687505	1687205	1687505	1687198	d	1687198	1685232	1687198	1685220	1966
GofDak_1024-768_new	21	1	27	<?xml version="1.0"?>\n<Clock xmlns:dt="urn:schemas-microsoft-com:datatypes"><Description dt:dt="string">E-Prime Primary Realtime Clock</Description><StartTime><Timestamp dt:dt="int">0</Timestamp><DateUtc dt:dt="string">2017-07-18T14:14:01Z</DateUtc></StartTime><FrequencyChanges><FrequencyChange><Frequency dt:dt="r8">3328124</Frequency><Timestamp dt:dt="r8">97332713048</Timestamp><Current dt:dt="…	75.025	2545357	2541857	2545357	2541844	1	right	-1450922636	07-18-2017	16:14:01	14:14:01	male	52515	33868	-1	33851	54155	52529	-1	52515	463524	451691	-1	451678	17				1	8	15	phaseUPFAce	phaseXPface	6	NF27	1691570	1691270	1691570	1691255	d	1691255	1689737	1691255	1689724	1518
GofDak_1024-768_new	21	1	27	<?xml version="1.0"?>\n<Clock xmlns:dt="urn:schemas-microsoft-com:datatypes"><Description dt:dt="string">E-Prime Primary Realtime Clock</Description><StartTime><Timestamp dt:dt="int">0</Timestamp><DateUtc dt:dt="string">2017-07-18T14:14:01Z</DateUtc></StartTime><FrequencyChanges><FrequencyChange><Frequency dt:dt="r8">3328124</Frequency><Timestamp dt:dt="r8">97332713048</Timestamp><Current dt:dt="…	75.025	2545357	2541857	2545357	2541844	1	right	-1450922636	07-18-2017	16:14:01	14:14:01	male	52515	33868	-1	33851	54155	52529	-1	52515	463524	451691	-1	451678	17				1	8	15	phaseUPFAce	phaseXPface	7	NM101	1695755	1695455	1695755	1695446	l	1695446	1693576	1695446	1693564	1870
GofDak_1024-768_new	21	1	27	<?xml version="1.0"?>\n<Clock xmlns:dt="urn:schemas-microsoft-com:datatypes"><Description dt:dt="string">E-Prime Primary Realtime Clock</Description><StartTime><Timestamp dt:dt="int">0</Timestamp><DateUtc dt:dt="string">2017-07-18T14:14:01Z</DateUtc></StartTime><FrequencyChanges><FrequencyChange><Frequency dt:dt="r8">3328124</Frequency><Timestamp dt:dt="r8">97332713048</Timestamp><Current dt:dt="…	75.025	2545357	2541857	2545357	2541844	1	right	-1450922636	07-18-2017	16:14:01	14:14:01	male	52515	33868	-1	33851	54155	52529	-1	52515	463524	451691	-1	451678	17				1	8	15	phaseUPFAce	phaseXPface	8	NM08	1700114	1699814	1700114	1699799	d	1699799	1697868	1699799	1697860	1931
GofDak_1024-768_new	21	1	27	<?xml version="1.0"?>\n<Clock xmlns:dt="urn:schemas-microsoft-com:datatypes"><Description dt:dt="string">E-Prime Primary Realtime Clock</Description><StartTime><Timestamp dt:dt="int">0</Timestamp><DateUtc dt:dt="string">2017-07-18T14:14:01Z</DateUtc></StartTime><FrequencyChanges><FrequencyChange><Frequency dt:dt="r8">3328124</Frequency><Timestamp dt:dt="r8">97332713048</Timestamp><Current dt:dt="…	75.025	2545357	2541857	2545357	2541844	1	right	-1450922636	07-18-2017	16:14:01	14:14:01	male	52515	33868	-1	33851	54155	52529	-1	52515	463524	451691	-1	451678	17				1	8	15	phaseUPFAce	phaseXPface	9	NM13	1703793	1703493	1703793	1703483	d	1703483	1701613	1703483	1701604	1870
GofDak_1024-768_new	21	1	27	<?xml version="1.0"?>\n<Clock xmlns:dt="urn:schemas-microsoft-com:datatypes"><Description dt:dt="string">E-Prime Primary Realtime Clock</Description><StartTime><Timestamp dt:dt="int">0</Timestamp><DateUtc dt:dt="string">2017-07-18T14:14:01Z</DateUtc></StartTime><FrequencyChanges><FrequencyChange><Frequency dt:dt="r8">3328124</Frequency><Timestamp dt:dt="r8">97332713048</Timestamp><Current dt:dt="…	75.025	2545357	2541857	2545357	2541844	1	right	-1450922636	07-18-2017	16:14:01	14:14:01	male	52515	33868	-1	33851	54155	52529	-1	52515	463524	451691	-1	451678	17				1	8	15	phaseUPFAce	phaseXPface	10	NM03	1707605	1707305	1707605	1707298	l	1707298	1705732	1707298	1705724	1566
GofDak_1024-768_new	21	1	27	<?xml version="1.0"?>\n<Clock xmlns:dt="urn:schemas-microsoft-com:datatypes"><Description dt:dt="string">E-Prime Primary Realtime Clock</Description><StartTime><Timestamp dt:dt="int">0</Timestamp><DateUtc dt:dt="string">2017-07-18T14:14:01Z</DateUtc></StartTime><FrequencyChanges><FrequencyChange><Frequency dt:dt="r8">3328124</Frequency><Timestamp dt:dt="r8">97332713048</Timestamp><Current dt:dt="…	75.025	2545357	2541857	2545357	2541844	1	right	-1450922636	07-18-2017	16:14:01	14:14:01	male	52515	33868	-1	33851	54155	52529	-1	52515	463524	451691	-1	451678	17				1	8	15	phaseUPFAce	phaseXPface	11	NF109	1711377	1711077	1711377	1711064	l	1711064	1709117	1711064	1709100	1947
GofDak_1024-768_new	21	1	27	<?xml version="1.0"?>\n<Clock xmlns:dt="urn:schemas-microsoft-com:datatypes"><Description dt:dt="string">E-Prime Primary Realtime Clock</Description><StartTime><Timestamp dt:dt="int">0</Timestamp><DateUtc dt:dt="string">2017-07-18T14:14:01Z</DateUtc></StartTime><FrequencyChanges><FrequencyChange><Frequency dt:dt="r8">3328124</Frequency><Timestamp dt:dt="r8">97332713048</Timestamp><Current dt:dt="…	75.025	2545357	2541857	2545357	2541844	1	right	-1450922636	07-18-2017	16:14:01	14:14:01	male	52515	33868	-1	33851	54155	52529	-1	52515	463524	451691	-1	451678	17				1	8	15	phaseUPFAce	phaseXPface	12	NM02	1714896	1714596	1714896	1714587	l	1714587	1712956	1714587	1712948	1631
GofDak_1024-768_new	21	1	27	<?xml version="1.0"?>\n<Clock xmlns:dt="urn:schemas-microsoft-com:datatypes"><Description dt:dt="string">E-Prime Primary Realtime Clock</Description><StartTime><Timestamp dt:dt="int">0</Timestamp><DateUtc dt:dt="string">2017-07-18T14:14:01Z</DateUtc></StartTime><FrequencyChanges><FrequencyChange><Frequency dt:dt="r8">3328124</Frequency><Timestamp dt:dt="r8">97332713048</Timestamp><Current dt:dt="…	75.025	2545357	2541857	2545357	2541844	1	right	-1450922636	07-18-2017	16:14:01	14:14:01	male	52515	33868	-1	33851	54155	52529	-1	52515	463524	451691	-1	451678	17				1	8	15	phaseUPFAce	phaseXPface	13	NM04	1718361	1718061	1718361	1718046	l	1718046	1716475	1718046	1716460	1571
GofDak_1024-768_new	21	1	27	<?xml version="1.0"?>\n<Clock xmlns:dt="urn:schemas-microsoft-com:datatypes"><Description dt:dt="string">E-Prime Primary Realtime Clock</Description><StartTime><Timestamp dt:dt="int">0</Timestamp><DateUtc dt:dt="string">2017-07-18T14:14:01Z</DateUtc></StartTime><FrequencyChanges><FrequencyChange><Frequency dt:dt="r8">3328124</Frequency><Timestamp dt:dt="r8">97332713048</Timestamp><Current dt:dt="…	75.025	2545357	2541857	2545357	2541844	1	right	-1450922636	07-18-2017	16:14:01	14:14:01	male	52515	33868	-1	33851	54155	52529	-1	52515	463524	451691	-1	451678	17				1	8	15	phaseUPFAce	phaseXPface	14	NF105	1721707	1721407	1721707	1721396	l	1721396	1719781	1721396	1719772	1615
GofDak_1024-768_new	21	1	27	<?xml version="1.0"?>\n<Clock xmlns:dt="urn:schemas-microsoft-com:datatypes"><Description dt:dt="string">E-Prime Primary Realtime Clock</Description><StartTime><Timestamp dt:dt="int">0</Timestamp><DateUtc dt:dt="string">2017-07-18T14:14:01Z</DateUtc></StartTime><FrequencyChanges><FrequencyChange><Frequency dt:dt="r8">3328124</Frequency><Timestamp dt:dt="r8">97332713048</Timestamp><Current dt:dt="…	75.025	2545357	2541857	2545357	2541844	1	right	-1450922636	07-18-2017	16:14:01	14:14:01	male	52515	33868	-1	33851	54155	52529	-1	52515	463524	451691	-1	451678	17				1	8	15	phaseUPFAce	phaseXPface	15	NM05	1725186	1724886	1725186	1724878	l	1724878	1723313	1724878	1723308	1565
GofDak_1024-768_new	21	1	27	<?xml version="1.0"?>\n<Clock xmlns:dt="urn:schemas-microsoft-com:datatypes"><Description dt:dt="string">E-Prime Primary Realtime Clock</Description><StartTime><Timestamp dt:dt="int">0</Timestamp><DateUtc dt:dt="string">2017-07-18T14:14:01Z</DateUtc></StartTime><FrequencyChanges><FrequencyChange><Frequency dt:dt="r8">3328124</Frequency><Timestamp dt:dt="r8">97332713048</Timestamp><Current dt:dt="…	75.025	2545357	2541857	2545357	2541844	1	right	-1450922636	07-18-2017	16:14:01	14:14:01	male	52515	33868	-1	33851	54155	52529	-1	52515	463524	451691	-1	451678	17				1	8	15	phaseUPFAce	phaseXPface	16	NF11	1728918	1728618	1728918	1728613	d	1728613	1726672	1728613	1726660	1941
GofDak_1024-768_new	21	1	27	<?xml version="1.0"?>\n<Clock xmlns:dt="urn:schemas-microsoft-com:datatypes"><Description dt:dt="string">E-Prime Primary Realtime Clock</Description><StartTime><Timestamp dt:dt="int">0</Timestamp><DateUtc dt:dt="string">2017-07-18T14:14:01Z</DateUtc></StartTime><FrequencyChanges><FrequencyChange><Frequency dt:dt="r8">3328124</Frequency><Timestamp dt:dt="r8">97332713048</Timestamp><Current dt:dt="…	75.025	2545357	2541857	2545357	2541844	1	right	-1450922636	07-18-2017	16:14:01	14:14:01	male	52515	33868	-1	33851	54155	52529	-1	52515	463524	451691	-1	451678	17				1	8	15	phaseUPFAce	phaseXPface	17	NM10	1732836	1732536	1732836	1732521	l	1732521	1730910	1732521	1730900	1611
GofDak_1024-768_new	21	1	27	<?xml version="1.0"?>\n<Clock xmlns:dt="urn:schemas-microsoft-com:datatypes"><Description dt:dt="string">E-Prime Primary Realtime Clock</Description><StartTime><Timestamp dt:dt="int">0</Timestamp><DateUtc dt:dt="string">2017-07-18T14:14:01Z</DateUtc></StartTime><FrequencyChanges><FrequencyChange><Frequency dt:dt="r8">3328124</Frequency><Timestamp dt:dt="r8">97332713048</Timestamp><Current dt:dt="…	75.025	2545357	2541857	2545357	2541844	1	right	-1450922636	07-18-2017	16:14:01	14:14:01	male	52515	33868	-1	33851	54155	52529	-1	52515	463524	451691	-1	451678	17				1	8	15	phaseUPFAce	phaseXPface	18	NM03	1736555	1736255	1736555	1736252	d	1736252	1734429	1736252	1734412	1823
GofDak_1024-768_new	21	1	27	<?xml version="1.0"?>\n<Clock xmlns:dt="urn:schemas-microsoft-com:datatypes"><Description dt:dt="string">E-Prime Primary Realtime Clock</Description><StartTime><Timestamp dt:dt="int">0</Timestamp><DateUtc dt:dt="string">2017-07-18T14:14:01Z</DateUtc></StartTime><FrequencyChanges><FrequencyChange><Frequency dt:dt="r8">3328124</Frequency><Timestamp dt:dt="r8">97332713048</Timestamp><Current dt:dt="…	75.025	2545357	2541857	2545357	2541844	1	right	-1450922636	07-18-2017	16:14:01	14:14:01	male	52515	33868	-1	33851	54155	52529	-1	52515	463524	451691	-1	451678	17				1	8	15	phaseUPFAce	phaseXPface	19	NF01	1740194	1739894	1740194	1739879	l	1739879	1738321	1739879	1738316	1558
GofDak_1024-768_new	21	1	27	<?xml version="1.0"?>\n<Clock xmlns:dt="urn:schemas-microsoft-com:datatypes"><Description dt:dt="string">E-Prime Primary Realtime Clock</Description><StartTime><Timestamp dt:dt="int">0</Timestamp><DateUtc dt:dt="string">2017-07-18T14:14:01Z</DateUtc></StartTime><FrequencyChanges><FrequencyChange><Frequency dt:dt="r8">3328124</Frequency><Timestamp dt:dt="r8">97332713048</Timestamp><Current dt:dt="…	75.025	2545357	2541857	2545357	2541844	1	right	-1450922636	07-18-2017	16:14:01	14:14:01	male	52515	33868	-1	33851	54155	52529	-1	52515	463524	451691	-1	451678	17				1	8	15	phaseUPFAce	phaseXPface	20	NF09	1743619	1743319	1743619	1743315	d	1743315	1741707	1743315	1741700	1608
GofDak_1024-768_new	21	1	27	<?xml version="1.0"?>\n<Clock xmlns:dt="urn:schemas-microsoft-com:datatypes"><Description dt:dt="string">E-Prime Primary Realtime Clock</Description><StartTime><Timestamp dt:dt="int">0</Timestamp><DateUtc dt:dt="string">2017-07-18T14:14:01Z</DateUtc></StartTime><FrequencyChanges><FrequencyChange><Frequency dt:dt="r8">3328124</Frequency><Timestamp dt:dt="r8">97332713048</Timestamp><Current dt:dt="…	75.025	2545357	2541857	2545357	2541844	1	right	-1450922636	07-18-2017	16:14:01	14:14:01	male	52515	33868	-1	33851	54155	52529	-1	52515	463524	451691	-1	451678	18				2	8	16	phaseINVFAce	phaseXPface	1	NF11	1797535	1797235	1797535	1797219	l	1797219	1795276	1797219	1795263	1943
GofDak_1024-768_new	21	1	27	<?xml version="1.0"?>\n<Clock xmlns:dt="urn:schemas-microsoft-com:datatypes"><Description dt:dt="string">E-Prime Primary Realtime Clock</Description><StartTime><Timestamp dt:dt="int">0</Timestamp><DateUtc dt:dt="string">2017-07-18T14:14:01Z</DateUtc></StartTime><FrequencyChanges><FrequencyChange><Frequency dt:dt="r8">3328124</Frequency><Timestamp dt:dt="r8">97332713048</Timestamp><Current dt:dt="…	75.025	2545357	2541857	2545357	2541844	1	right	-1450922636	07-18-2017	16:14:01	14:14:01	male	52515	33868	-1	33851	54155	52529	-1	52515	463524	451691	-1	451678	18				2	8	16	phaseINVFAce	phaseXPface	2	NM21	1801347	1801047	1801347	1801035	l	1801035	1799061	1801035	1799044	1974
GofDak_1024-768_new	21	1	27	<?xml version="1.0"?>\n<Clock xmlns:dt="urn:schemas-microsoft-com:datatypes"><Description dt:dt="string">E-Prime Primary Realtime Clock</Description><StartTime><Timestamp dt:dt="int">0</Timestamp><DateUtc dt:dt="string">2017-07-18T14:14:01Z</DateUtc></StartTime><FrequencyChanges><FrequencyChange><Frequency dt:dt="r8">3328124</Frequency><Timestamp dt:dt="r8">97332713048</Timestamp><Current dt:dt="…	75.025	2545357	2541857	2545357	2541844	1	right	-1450922636	07-18-2017	16:14:01	14:14:01	male	52515	33868	-1	33851	54155	52529	-1	52515	463524	451691	-1	451678	18				2	8	16	phaseINVFAce	phaseXPface	3	NM101	1805066	1804766	1805066	1804750	d	1804750	1802953	1804750	1802948	1797
GofDak_1024-768_new	21	1	27	<?xml version="1.0"?>\n<Clock xmlns:dt="urn:schemas-microsoft-com:datatypes"><Description dt:dt="string">E-Prime Primary Realtime Clock</Description><StartTime><Timestamp dt:dt="int">0</Timestamp><DateUtc dt:dt="string">2017-07-18T14:14:01Z</DateUtc></StartTime><FrequencyChanges><FrequencyChange><Frequency dt:dt="r8">3328124</Frequency><Timestamp dt:dt="r8">97332713048</Timestamp><Current dt:dt="…	75.025	2545357	2541857	2545357	2541844	1	right	-1450922636	07-18-2017	16:14:01	14:14:01	male	52515	33868	-1	33851	54155	52529	-1	52515	463524	451691	-1	451678	18				2	8	16	phaseINVFAce	phaseXPface	4	NM08	1808505	1808205	1808505	1808200	d	1808200	1806539	1808200	1806532	1661
GofDak_1024-768_new	21	1	27	<?xml version="1.0"?>\n<Clock xmlns:dt="urn:schemas-microsoft-com:datatypes"><Description dt:dt="string">E-Prime Primary Realtime Clock</Description><StartTime><Timestamp dt:dt="int">0</Timestamp><DateUtc dt:dt="string">2017-07-18T14:14:01Z</DateUtc></StartTime><FrequencyChanges><FrequencyChange><Frequency dt:dt="r8">3328124</Frequency><Timestamp dt:dt="r8">97332713048</Timestamp><Current dt:dt="…	75.025	2545357	2541857	2545357	2541844	1	right	-1450922636	07-18-2017	16:14:01	14:14:01	male	52515	33868	-1	33851	54155	52529	-1	52515	463524	451691	-1	451678	18				2	8	16	phaseINVFAce	phaseXPface	5	NM02	1812450	1812150	1812450	1812138	d	1812138	1810297	1812138	1810284	1841
GofDak_1024-768_new	21	1	27	<?xml version="1.0"?>\n<Clock xmlns:dt="urn:schemas-microsoft-com:datatypes"><Description dt:dt="string">E-Prime Primary Realtime Clock</Description><StartTime><Timestamp dt:dt="int">0</Timestamp><DateUtc dt:dt="string">2017-07-18T14:14:01Z</DateUtc></StartTime><FrequencyChanges><FrequencyChange><Frequency dt:dt="r8">3328124</Frequency><Timestamp dt:dt="r8">97332713048</Timestamp><Current dt:dt="…	75.025	2545357	2541857	2545357	2541844	1	right	-1450922636	07-18-2017	16:14:01	14:14:01	male	52515	33868	-1	33851	54155	52529	-1	52515	463524	451691	-1	451678	18				2	8	16	phaseINVFAce	phaseXPface	6	NM21	1816329	1816029	1816329	1816023	l	1816023	1814136	1816023	1814124	1887
GofDak_1024-768_new	21	1	27	<?xml version="1.0"?>\n<Clock xmlns:dt="urn:schemas-microsoft-com:datatypes"><Description dt:dt="string">E-Prime Primary Realtime Clock</Description><StartTime><Timestamp dt:dt="int">0</Timestamp><DateUtc dt:dt="string">2017-07-18T14:14:01Z</DateUtc></StartTime><FrequencyChanges><FrequencyChange><Frequency dt:dt="r8">3328124</Frequency><Timestamp dt:dt="r8">97332713048</Timestamp><Current dt:dt="…	75.025	2545357	2541857	2545357	2541844	1	right	-1450922636	07-18-2017	16:14:01	14:14:01	male	52515	33868	-1	33851	54155	52529	-1	52515	463524	451691	-1	451678	18				2	8	16	phaseINVFAce	phaseXPface	7	NM10	1820088	1819788	1820088	1819781	l	1819781	1817868	1819781	1817860	1913
GofDak_1024-768_new	21	1	27	<?xml version="1.0"?>\n<Clock xmlns:dt="urn:schemas-microsoft-com:datatypes"><Description dt:dt="string">E-Prime Primary Realtime Clock</Description><StartTime><Timestamp dt:dt="int">0</Timestamp><DateUtc dt:dt="string">2017-07-18T14:14:01Z</DateUtc></StartTime><FrequencyChanges><FrequencyChange><Frequency dt:dt="r8">3328124</Frequency><Timestamp dt:dt="r8">97332713048</Timestamp><Current dt:dt="…	75.025	2545357	2541857	2545357	2541844	1	right	-1450922636	07-18-2017	16:14:01	14:14:01	male	52515	33868	-1	33851	54155	52529	-1	52515	463524	451691	-1	451678	18				2	8	16	phaseINVFAce	phaseXPface	8	NM05	1823833	1823533	1823833	1823522	l	1823522	1821547	1823522	1821532	1975
GofDak_1024-768_new	21	1	27	<?xml version="1.0"?>\n<Clock xmlns:dt="urn:schemas-microsoft-com:datatypes"><Description dt:dt="string">E-Prime Primary Realtime Clock</Description><StartTime><Timestamp dt:dt="int">0</Timestamp><DateUtc dt:dt="string">2017-07-18T14:14:01Z</DateUtc></StartTime><FrequencyChanges><FrequencyChange><Frequency dt:dt="r8">3328124</Frequency><Timestamp dt:dt="r8">97332713048</Timestamp><Current dt:dt="…	75.025	2545357	2541857	2545357	2541844	1	right	-1450922636	07-18-2017	16:14:01	14:14:01	male	52515	33868	-1	33851	54155	52529	-1	52515	463524	451691	-1	451678	18				2	8	16	phaseINVFAce	phaseXPface	9	NM13	1827565	1827265	1827565	1827262	d	1827262	1825293	1827262	1825284	1969
GofDak_1024-768_new	21	1	27	<?xml version="1.0"?>\n<Clock xmlns:dt="urn:schemas-microsoft-com:datatypes"><Description dt:dt="string">E-Prime Primary Realtime Clock</Description><StartTime><Timestamp dt:dt="int">0</Timestamp><DateUtc dt:dt="string">2017-07-18T14:14:01Z</DateUtc></StartTime><FrequencyChanges><FrequencyChange><Frequency dt:dt="r8">3328124</Frequency><Timestamp dt:dt="r8">97332713048</Timestamp><Current dt:dt="…	75.025	2545357	2541857	2545357	2541844	1	right	-1450922636	07-18-2017	16:14:01	14:14:01	male	52515	33868	-1	33851	54155	52529	-1	52515	463524	451691	-1	451678	18				2	8	16	phaseINVFAce	phaseXPface	10	NM09	1831164	1830864	1831164	1830848	l	1830848	1829105	1830848	1829092	1743
GofDak_1024-768_new	21	1	27	<?xml version="1.0"?>\n<Clock xmlns:dt="urn:schemas-microsoft-com:datatypes"><Description dt:dt="string">E-Prime Primary Realtime Clock</Description><StartTime><Timestamp dt:dt="int">0</Timestamp><DateUtc dt:dt="string">2017-07-18T14:14:01Z</DateUtc></StartTime><FrequencyChanges><FrequencyChange><Frequency dt:dt="r8">3328124</Frequency><Timestamp dt:dt="r8">97332713048</Timestamp><Current dt:dt="…	75.025	2545357	2541857	2545357	2541844	1	right	-1450922636	07-18-2017	16:14:01	14:14:01	male	52515	33868	-1	33851	54155	52529	-1	52515	463524	451691	-1	451678	18				2	8	16	phaseINVFAce	phaseXPface	11	NM13	1834683	1834383	1834683	1834374	l	1834374	1832597	1834374	1832588	1777
GofDak_1024-768_new	21	1	27	<?xml version="1.0"?>\n<Clock xmlns:dt="urn:schemas-microsoft-com:datatypes"><Description dt:dt="string">E-Prime Primary Realtime Clock</Description><StartTime><Timestamp dt:dt="int">0</Timestamp><DateUtc dt:dt="string">2017-07-18T14:14:01Z</DateUtc></StartTime><FrequencyChanges><FrequencyChange><Frequency dt:dt="r8">3328124</Frequency><Timestamp dt:dt="r8">97332713048</Timestamp><Current dt:dt="…	75.025	2545357	2541857	2545357	2541844	1	right	-1450922636	07-18-2017	16:14:01	14:14:01	male	52515	33868	-1	33851	54155	52529	-1	52515	463524	451691	-1	451678	18				2	8	16	phaseINVFAce	phaseXPface	12	NM09	1838175	1837875	1838175	1837860	d	1837860	1836049	1837860	1836036	1811
GofDak_1024-768_new	21	1	27	<?xml version="1.0"?>\n<Clock xmlns:dt="urn:schemas-microsoft-com:datatypes"><Description dt:dt="string">E-Prime Primary Realtime Clock</Description><StartTime><Timestamp dt:dt="int">0</Timestamp><DateUtc dt:dt="string">2017-07-18T14:14:01Z</DateUtc></StartTime><FrequencyChanges><FrequencyChange><Frequency dt:dt="r8">3328124</Frequency><Timestamp dt:dt="r8">97332713048</Timestamp><Current dt:dt="…	75.025	2545357	2541857	2545357	2541844	1	right	-1450922636	07-18-2017	16:14:01	14:14:01	male	52515	33868	-1	33851	54155	52529	-1	52515	463524	451691	-1	451678	18				2	8	16	phaseINVFAce	phaseXPface	13	NM09	1842427	1842127	1842427	1842123	d	1842123	1840368	1842123	1840356	1755
GofDak_1024-768_new	21	1	27	<?xml version="1.0"?>\n<Clock xmlns:dt="urn:schemas-microsoft-com:datatypes"><Description dt:dt="string">E-Prime Primary Realtime Clock</Description><StartTime><Timestamp dt:dt="int">0</Timestamp><DateUtc dt:dt="string">2017-07-18T14:14:01Z</DateUtc></StartTime><FrequencyChanges><FrequencyChange><Frequency dt:dt="r8">3328124</Frequency><Timestamp dt:dt="r8">97332713048</Timestamp><Current dt:dt="…	75.025	2545357	2541857	2545357	2541844	1	right	-1450922636	07-18-2017	16:14:01	14:14:01	male	52515	33868	-1	33851	54155	52529	-1	52515	463524	451691	-1	451678	18				2	8	16	phaseINVFAce	phaseXPface	14	NM21	1846039	1845739	1846039	1845724	d	1845724	1844206	1845724	1844196	1518
GofDak_1024-768_new	21	1	27	<?xml version="1.0"?>\n<Clock xmlns:dt="urn:schemas-microsoft-com:datatypes"><Description dt:dt="string">E-Prime Primary Realtime Clock</Description><StartTime><Timestamp dt:dt="int">0</Timestamp><DateUtc dt:dt="string">2017-07-18T14:14:01Z</DateUtc></StartTime><FrequencyChanges><FrequencyChange><Frequency dt:dt="r8">3328124</Frequency><Timestamp dt:dt="r8">97332713048</Timestamp><Current dt:dt="…	75.025	2545357	2541857	2545357	2541844	1	right	-1450922636	07-18-2017	16:14:01	14:14:01	male	52515	33868	-1	33851	54155	52529	-1	52515	463524	451691	-1	451678	18				2	8	16	phaseINVFAce	phaseXPface	15	NM09	1849825	1849525	1849825	1849513	d	1849513	1847579	1849513	1847572	1934
GofDak_1024-768_new	21	1	27	<?xml version="1.0"?>\n<Clock xmlns:dt="urn:schemas-microsoft-com:datatypes"><Description dt:dt="string">E-Prime Primary Realtime Clock</Description><StartTime><Timestamp dt:dt="int">0</Timestamp><DateUtc dt:dt="string">2017-07-18T14:14:01Z</DateUtc></StartTime><FrequencyChanges><FrequencyChange><Frequency dt:dt="r8">3328124</Frequency><Timestamp dt:dt="r8">97332713048</Timestamp><Current dt:dt="…	75.025	2545357	2541857	2545357	2541844	1	right	-1450922636	07-18-2017	16:14:01	14:14:01	male	52515	33868	-1	33851	54155	52529	-1	52515	463524	451691	-1	451678	18				2	8	16	phaseINVFAce	phaseXPface	16	NM21	1853397	1853097	1853397	1853091	d	1853091	1851177	1853091	1851172	1914
GofDak_1024-768_new	21	1	27	<?xml version="1.0"?>\n<Clock xmlns:dt="urn:schemas-microsoft-com:datatypes"><Description dt:dt="string">E-Prime Primary Realtime Clock</Description><StartTime><Timestamp dt:dt="int">0</Timestamp><DateUtc dt:dt="string">2017-07-18T14:14:01Z</DateUtc></StartTime><FrequencyChanges><FrequencyChange><Frequency dt:dt="r8">3328124</Frequency><Timestamp dt:dt="r8">97332713048</Timestamp><Current dt:dt="…	75.025	2545357	2541857	2545357	2541844	1	right	-1450922636	07-18-2017	16:14:01	14:14:01	male	52515	33868	-1	33851	54155	52529	-1	52515	463524	451691	-1	451678	18				2	8	16	phaseINVFAce	phaseXPface	17	NM08	1857675	1857375	1857675	1857363	l	1857363	1855789	1857363	1855772	1574
GofDak_1024-768_new	21	1	27	<?xml version="1.0"?>\n<Clock xmlns:dt="urn:schemas-microsoft-com:datatypes"><Description dt:dt="string">E-Prime Primary Realtime Clock</Description><StartTime><Timestamp dt:dt="int">0</Timestamp><DateUtc dt:dt="string">2017-07-18T14:14:01Z</DateUtc></StartTime><FrequencyChanges><FrequencyChange><Frequency dt:dt="r8">3328124</Frequency><Timestamp dt:dt="r8">97332713048</Timestamp><Current dt:dt="…	75.025	2545357	2541857	2545357	2541844	1	right	-1450922636	07-18-2017	16:14:01	14:14:01	male	52515	33868	-1	33851	54155	52529	-1	52515	463524	451691	-1	451678	18				2	8	16	phaseINVFAce	phaseXPface	18	NM09	1861314	1861014	1861314	1861001	l	1861001	1859321	1861001	1859316	1680
GofDak_1024-768_new	21	1	27	<?xml version="1.0"?>\n<Clock xmlns:dt="urn:schemas-microsoft-com:datatypes"><Description dt:dt="string">E-Prime Primary Realtime Clock</Description><StartTime><Timestamp dt:dt="int">0</Timestamp><DateUtc dt:dt="string">2017-07-18T14:14:01Z</DateUtc></StartTime><FrequencyChanges><FrequencyChange><Frequency dt:dt="r8">3328124</Frequency><Timestamp dt:dt="r8">97332713048</Timestamp><Current dt:dt="…	75.025	2545357	2541857	2545357	2541844	1	right	-1450922636	07-18-2017	16:14:01	14:14:01	male	52515	33868	-1	33851	54155	52529	-1	52515	463524	451691	-1	451678	18				2	8	16	phaseINVFAce	phaseXPface	19	NF01	1865286	1864986	1865286	1864983	l	1864983	1863000	1864983	1862988	1983
GofDak_1024-768_new	21	1	27	<?xml version="1.0"?>\n<Clock xmlns:dt="urn:schemas-microsoft-com:datatypes"><Description dt:dt="string">E-Prime Primary Realtime Clock</Description><StartTime><Timestamp dt:dt="int">0</Timestamp><DateUtc dt:dt="string">2017-07-18T14:14:01Z</DateUtc></StartTime><FrequencyChanges><FrequencyChange><Frequency dt:dt="r8">3328124</Frequency><Timestamp dt:dt="r8">97332713048</Timestamp><Current dt:dt="…	75.025	2545357	2541857	2545357	2541844	1	right	-1450922636	07-18-2017	16:14:01	14:14:01	male	52515	33868	-1	33851	54155	52529	-1	52515	463524	451691	-1	451678	18				2	8	16	phaseINVFAce	phaseXPface	20	NF11	1869271	1868971	1869271	1868968	l	1868968	1867065	1868968	1867060	1903
GofDak_1024-768_new	21	1	27	<?xml version="1.0"?>\n<Clock xmlns:dt="urn:schemas-microsoft-com:datatypes"><Description dt:dt="string">E-Prime Primary Realtime Clock</Description><StartTime><Timestamp dt:dt="int">0</Timestamp><DateUtc dt:dt="string">2017-07-18T14:14:01Z</DateUtc></StartTime><FrequencyChanges><FrequencyChange><Frequency dt:dt="r8">3328124</Frequency><Timestamp dt:dt="r8">97332713048</Timestamp><Current dt:dt="…	75.025	2545357	2541857	2545357	2541844	1	right	-1450922636	07-18-2017	16:14:01	14:14:01	male	52515	33868	-1	33851	54155	52529	-1	52515	463524	451691	-1	451678	19				1	9	17	phaseUPFAce	phaseXPface	1	NF06	1872950	1872650	1872950	1872637	d	1872637	1870771	1872637	1870764	1866
GofDak_1024-768_new	21	1	27	<?xml version="1.0"?>\n<Clock xmlns:dt="urn:schemas-microsoft-com:datatypes"><Description dt:dt="string">E-Prime Primary Realtime Clock</Description><StartTime><Timestamp dt:dt="int">0</Timestamp><DateUtc dt:dt="string">2017-07-18T14:14:01Z</DateUtc></StartTime><FrequencyChanges><FrequencyChange><Frequency dt:dt="r8">3328124</Frequency><Timestamp dt:dt="r8">97332713048</Timestamp><Current dt:dt="…	75.025	2545357	2541857	2545357	2541844	1	right	-1450922636	07-18-2017	16:14:01	14:14:01	male	52515	33868	-1	33851	54155	52529	-1	52515	463524	451691	-1	451678	19				1	9	17	phaseUPFAce	phaseXPface	2	NM101	1877162	1876862	1877162	1876859	l	1876859	1875036	1876859	1875020	1823
GofDak_1024-768_new	21	1	27	<?xml version="1.0"?>\n<Clock xmlns:dt="urn:schemas-microsoft-com:datatypes"><Description dt:dt="string">E-Prime Primary Realtime Clock</Description><StartTime><Timestamp dt:dt="int">0</Timestamp><DateUtc dt:dt="string">2017-07-18T14:14:01Z</DateUtc></StartTime><FrequencyChanges><FrequencyChange><Frequency dt:dt="r8">3328124</Frequency><Timestamp dt:dt="r8">97332713048</Timestamp><Current dt:dt="…	75.025	2545357	2541857	2545357	2541844	1	right	-1450922636	07-18-2017	16:14:01	14:14:01	male	52515	33868	-1	33851	54155	52529	-1	52515	463524	451691	-1	451678	19				1	9	17	phaseUPFAce	phaseXPface	3	NM101	1880468	1880168	1880468	1880161	d	1880161	1878635	1880161	1878628	1526
GofDak_1024-768_new	21	1	27	<?xml version="1.0"?>\n<Clock xmlns:dt="urn:schemas-microsoft-com:datatypes"><Description dt:dt="string">E-Prime Primary Realtime Clock</Description><StartTime><Timestamp dt:dt="int">0</Timestamp><DateUtc dt:dt="string">2017-07-18T14:14:01Z</DateUtc></StartTime><FrequencyChanges><FrequencyChange><Frequency dt:dt="r8">3328124</Frequency><Timestamp dt:dt="r8">97332713048</Timestamp><Current dt:dt="…	75.025	2545357	2541857	2545357	2541844	1	right	-1450922636	07-18-2017	16:14:01	14:14:01	male	52515	33868	-1	33851	54155	52529	-1	52515	463524	451691	-1	451678	19				1	9	17	phaseUPFAce	phaseXPface	4	NF04	1885266	1884966	1885266	1884963	l	1884963	1883034	1884963	1883020	1929
GofDak_1024-768_new	21	1	27	<?xml version="1.0"?>\n<Clock xmlns:dt="urn:schemas-microsoft-com:datatypes"><Description dt:dt="string">E-Prime Primary Realtime Clock</Description><StartTime><Timestamp dt:dt="int">0</Timestamp><DateUtc dt:dt="string">2017-07-18T14:14:01Z</DateUtc></StartTime><FrequencyChanges><FrequencyChange><Frequency dt:dt="r8">3328124</Frequency><Timestamp dt:dt="r8">97332713048</Timestamp><Current dt:dt="…	75.025	2545357	2541857	2545357	2541844	1	right	-1450922636	07-18-2017	16:14:01	14:14:01	male	52515	33868	-1	33851	54155	52529	-1	52515	463524	451691	-1	451678	19				1	9	17	phaseUPFAce	phaseXPface	5	NM08	1888372	1888072	1888372	1888060	l	1888060	1886539	1888060	1886532	1521
GofDak_1024-768_new	21	1	27	<?xml version="1.0"?>\n<Clock xmlns:dt="urn:schemas-microsoft-com:datatypes"><Description dt:dt="string">E-Prime Primary Realtime Clock</Description><StartTime><Timestamp dt:dt="int">0</Timestamp><DateUtc dt:dt="string">2017-07-18T14:14:01Z</DateUtc></StartTime><FrequencyChanges><FrequencyChange><Frequency dt:dt="r8">3328124</Frequency><Timestamp dt:dt="r8">97332713048</Timestamp><Current dt:dt="…	75.025	2545357	2541857	2545357	2541844	1	right	-1450922636	07-18-2017	16:14:01	14:14:01	male	52515	33868	-1	33851	54155	52529	-1	52515	463524	451691	-1	451678	19				1	9	17	phaseUPFAce	phaseXPface	6	NF06	1891637	1891337	1891637	1891326	d	1891326	1889725	1891326	1889716	1601
GofDak_1024-768_new	21	1	27	<?xml version="1.0"?>\n<Clock xmlns:dt="urn:schemas-microsoft-com:datatypes"><Description dt:dt="string">E-Prime Primary Realtime Clock</Description><StartTime><Timestamp dt:dt="int">0</Timestamp><DateUtc dt:dt="string">2017-07-18T14:14:01Z</DateUtc></StartTime><FrequencyChanges><FrequencyChange><Frequency dt:dt="r8">3328124</Frequency><Timestamp dt:dt="r8">97332713048</Timestamp><Current dt:dt="…	75.025	2545357	2541857	2545357	2541844	1	right	-1450922636	07-18-2017	16:14:01	14:14:01	male	52515	33868	-1	33851	54155	52529	-1	52515	463524	451691	-1	451678	19				1	9	17	phaseUPFAce	phaseXPface	7	NM04	1895370	1895070	1895370	1895063	d	1895063	1893310	1895063	1893300	1753
GofDak_1024-768_new	21	1	27	<?xml version="1.0"?>\n<Clock xmlns:dt="urn:schemas-microsoft-com:datatypes"><Description dt:dt="string">E-Prime Primary Realtime Clock</Description><StartTime><Timestamp dt:dt="int">0</Timestamp><DateUtc dt:dt="string">2017-07-18T14:14:01Z</DateUtc></StartTime><FrequencyChanges><FrequencyChange><Frequency dt:dt="r8">3328124</Frequency><Timestamp dt:dt="r8">97332713048</Timestamp><Current dt:dt="…	75.025	2545357	2541857	2545357	2541844	1	right	-1450922636	07-18-2017	16:14:01	14:14:01	male	52515	33868	-1	33851	54155	52529	-1	52515	463524	451691	-1	451678	19				1	9	17	phaseUPFAce	phaseXPface	8	NF106	1899582	1899282	1899582	1899266	l	1899266	1897642	1899266	1897636	1624
GofDak_1024-768_new	21	1	27	<?xml version="1.0"?>\n<Clock xmlns:dt="urn:schemas-microsoft-com:datatypes"><Description dt:dt="string">E-Prime Primary Realtime Clock</Description><StartTime><Timestamp dt:dt="int">0</Timestamp><DateUtc dt:dt="string">2017-07-18T14:14:01Z</DateUtc></StartTime><FrequencyChanges><FrequencyChange><Frequency dt:dt="r8">3328124</Frequency><Timestamp dt:dt="r8">97332713048</Timestamp><Current dt:dt="…	75.025	2545357	2541857	2545357	2541844	1	right	-1450922636	07-18-2017	16:14:01	14:14:01	male	52515	33868	-1	33851	54155	52529	-1	52515	463524	451691	-1	451678	19				1	9	17	phaseUPFAce	phaseXPface	9	NM08	1902874	1902574	1902874	1902568	l	1902568	1900908	1902568	1900900	1660
GofDak_1024-768_new	21	1	27	<?xml version="1.0"?>\n<Clock xmlns:dt="urn:schemas-microsoft-com:datatypes"><Description dt:dt="string">E-Prime Primary Realtime Clock</Description><StartTime><Timestamp dt:dt="int">0</Timestamp><DateUtc dt:dt="string">2017-07-18T14:14:01Z</DateUtc></StartTime><FrequencyChanges><FrequencyChange><Frequency dt:dt="r8">3328124</Frequency><Timestamp dt:dt="r8">97332713048</Timestamp><Current dt:dt="…	75.025	2545357	2541857	2545357	2541844	1	right	-1450922636	07-18-2017	16:14:01	14:14:01	male	52515	33868	-1	33851	54155	52529	-1	52515	463524	451691	-1	451678	19				1	9	17	phaseUPFAce	phaseXPface	10	NF09	1906206	1905906	1906206	1905895	d	1905895	1904253	1905895	1904236	1642
GofDak_1024-768_new	21	1	27	<?xml version="1.0"?>\n<Clock xmlns:dt="urn:schemas-microsoft-com:datatypes"><Description dt:dt="string">E-Prime Primary Realtime Clock</Description><StartTime><Timestamp dt:dt="int">0</Timestamp><DateUtc dt:dt="string">2017-07-18T14:14:01Z</DateUtc></StartTime><FrequencyChanges><FrequencyChange><Frequency dt:dt="r8">3328124</Frequency><Timestamp dt:dt="r8">97332713048</Timestamp><Current dt:dt="…	75.025	2545357	2541857	2545357	2541844	1	right	-1450922636	07-18-2017	16:14:01	14:14:01	male	52515	33868	-1	33851	54155	52529	-1	52515	463524	451691	-1	451678	19				1	9	17	phaseUPFAce	phaseXPface	11	NF02	1909938	1909638	1909938	1909635	l	1909635	1907785	1909635	1907772	1850
GofDak_1024-768_new	21	1	27	<?xml version="1.0"?>\n<Clock xmlns:dt="urn:schemas-microsoft-com:datatypes"><Description dt:dt="string">E-Prime Primary Realtime Clock</Description><StartTime><Timestamp dt:dt="int">0</Timestamp><DateUtc dt:dt="string">2017-07-18T14:14:01Z</DateUtc></StartTime><FrequencyChanges><FrequencyChange><Frequency dt:dt="r8">3328124</Frequency><Timestamp dt:dt="r8">97332713048</Timestamp><Current dt:dt="…	75.025	2545357	2541857	2545357	2541844	1	right	-1450922636	07-18-2017	16:14:01	14:14:01	male	52515	33868	-1	33851	54155	52529	-1	52515	463524	451691	-1	451678	19				1	9	17	phaseUPFAce	phaseXPface	12	NM05	1913430	1913130	1913430	1913116	d	1913116	1911597	1913116	1911580	1519
GofDak_1024-768_new	21	1	27	<?xml version="1.0"?>\n<Clock xmlns:dt="urn:schemas-microsoft-com:datatypes"><Description dt:dt="string">E-Prime Primary Realtime Clock</Description><StartTime><Timestamp dt:dt="int">0</Timestamp><DateUtc dt:dt="string">2017-07-18T14:14:01Z</DateUtc></StartTime><FrequencyChanges><FrequencyChange><Frequency dt:dt="r8">3328124</Frequency><Timestamp dt:dt="r8">97332713048</Timestamp><Current dt:dt="…	75.025	2545357	2541857	2545357	2541844	1	right	-1450922636	07-18-2017	16:14:01	14:14:01	male	52515	33868	-1	33851	54155	52529	-1	52515	463524	451691	-1	451678	19				1	9	17	phaseUPFAce	phaseXPface	13	NM21	1917362	1917062	1917362	1917057	l	1917057	1915156	1917057	1915148	1901
GofDak_1024-768_new	21	1	27	<?xml version="1.0"?>\n<Clock xmlns:dt="urn:schemas-microsoft-com:datatypes"><Description dt:dt="string">E-Prime Primary Realtime Clock</Description><StartTime><Timestamp dt:dt="int">0</Timestamp><DateUtc dt:dt="string">2017-07-18T14:14:01Z</DateUtc></StartTime><FrequencyChanges><FrequencyChange><Frequency dt:dt="r8">3328124</Frequency><Timestamp dt:dt="r8">97332713048</Timestamp><Current dt:dt="…	75.025	2545357	2541857	2545357	2541844	1	right	-1450922636	07-18-2017	16:14:01	14:14:01	male	52515	33868	-1	33851	54155	52529	-1	52515	463524	451691	-1	451678	19				1	9	17	phaseUPFAce	phaseXPface	14	NF109	1920748	1920448	1920748	1920442	l	1920442	1918769	1920442	1918764	1673
GofDak_1024-768_new	21	1	27	<?xml version="1.0"?>\n<Clock xmlns:dt="urn:schemas-microsoft-com:datatypes"><Description dt:dt="string">E-Prime Primary Realtime Clock</Description><StartTime><Timestamp dt:dt="int">0</Timestamp><DateUtc dt:dt="string">2017-07-18T14:14:01Z</DateUtc></StartTime><FrequencyChanges><FrequencyChange><Frequency dt:dt="r8">3328124</Frequency><Timestamp dt:dt="r8">97332713048</Timestamp><Current dt:dt="…	75.025	2545357	2541857	2545357	2541844	1	right	-1450922636	07-18-2017	16:14:01	14:14:01	male	52515	33868	-1	33851	54155	52529	-1	52515	463524	451691	-1	451678	19				1	9	17	phaseUPFAce	phaseXPface	15	NM21	1924600	1924300	1924600	1924294	d	1924294	1922301	1924294	1922284	1993
GofDak_1024-768_new	21	1	27	<?xml version="1.0"?>\n<Clock xmlns:dt="urn:schemas-microsoft-com:datatypes"><Description dt:dt="string">E-Prime Primary Realtime Clock</Description><StartTime><Timestamp dt:dt="int">0</Timestamp><DateUtc dt:dt="string">2017-07-18T14:14:01Z</DateUtc></StartTime><FrequencyChanges><FrequencyChange><Frequency dt:dt="r8">3328124</Frequency><Timestamp dt:dt="r8">97332713048</Timestamp><Current dt:dt="…	75.025	2545357	2541857	2545357	2541844	1	right	-1450922636	07-18-2017	16:14:01	14:14:01	male	52515	33868	-1	33851	54155	52529	-1	52515	463524	451691	-1	451678	19				1	9	17	phaseUPFAce	phaseXPface	16	NF11	1928212	1927912	1928212	1927903	d	1927903	1926059	1927903	1926052	1844
GofDak_1024-768_new	21	1	27	<?xml version="1.0"?>\n<Clock xmlns:dt="urn:schemas-microsoft-com:datatypes"><Description dt:dt="string">E-Prime Primary Realtime Clock</Description><StartTime><Timestamp dt:dt="int">0</Timestamp><DateUtc dt:dt="string">2017-07-18T14:14:01Z</DateUtc></StartTime><FrequencyChanges><FrequencyChange><Frequency dt:dt="r8">3328124</Frequency><Timestamp dt:dt="r8">97332713048</Timestamp><Current dt:dt="…	75.025	2545357	2541857	2545357	2541844	1	right	-1450922636	07-18-2017	16:14:01	14:14:01	male	52515	33868	-1	33851	54155	52529	-1	52515	463524	451691	-1	451678	19				1	9	17	phaseUPFAce	phaseXPface	17	NF27	1931958	1931658	1931958	1931647	d	1931647	1929845	1931647	1929836	1802
GofDak_1024-768_new	21	1	27	<?xml version="1.0"?>\n<Clock xmlns:dt="urn:schemas-microsoft-com:datatypes"><Description dt:dt="string">E-Prime Primary Realtime Clock</Description><StartTime><Timestamp dt:dt="int">0</Timestamp><DateUtc dt:dt="string">2017-07-18T14:14:01Z</DateUtc></StartTime><FrequencyChanges><FrequencyChange><Frequency dt:dt="r8">3328124</Frequency><Timestamp dt:dt="r8">97332713048</Timestamp><Current dt:dt="…	75.025	2545357	2541857	2545357	2541844	1	right	-1450922636	07-18-2017	16:14:01	14:14:01	male	52515	33868	-1	33851	54155	52529	-1	52515	463524	451691	-1	451678	19				1	9	17	phaseUPFAce	phaseXPface	18	NF105	1936143	1935843	1936143	1935833	d	1935833	1933990	1935833	1933980	1843
GofDak_1024-768_new	21	1	27	<?xml version="1.0"?>\n<Clock xmlns:dt="urn:schemas-microsoft-com:datatypes"><Description dt:dt="string">E-Prime Primary Realtime Clock</Description><StartTime><Timestamp dt:dt="int">0</Timestamp><DateUtc dt:dt="string">2017-07-18T14:14:01Z</DateUtc></StartTime><FrequencyChanges><FrequencyChange><Frequency dt:dt="r8">3328124</Frequency><Timestamp dt:dt="r8">97332713048</Timestamp><Current dt:dt="…	75.025	2545357	2541857	2545357	2541844	1	right	-1450922636	07-18-2017	16:14:01	14:14:01	male	52515	33868	-1	33851	54155	52529	-1	52515	463524	451691	-1	451678	19				1	9	17	phaseUPFAce	phaseXPface	19	NM13	1940102	1939802	1940102	1939797	l	1939797	1937935	1939797	1937924	1862
GofDak_1024-768_new	21	1	27	<?xml version="1.0"?>\n<Clock xmlns:dt="urn:schemas-microsoft-com:datatypes"><Description dt:dt="string">E-Prime Primary Realtime Clock</Description><StartTime><Timestamp dt:dt="int">0</Timestamp><DateUtc dt:dt="string">2017-07-18T14:14:01Z</DateUtc></StartTime><FrequencyChanges><FrequencyChange><Frequency dt:dt="r8">3328124</Frequency><Timestamp dt:dt="r8">97332713048</Timestamp><Current dt:dt="…	75.025	2545357	2541857	2545357	2541844	1	right	-1450922636	07-18-2017	16:14:01	14:14:01	male	52515	33868	-1	33851	54155	52529	-1	52515	463524	451691	-1	451678	19				1	9	17	phaseUPFAce	phaseXPface	20	NM09	1943580	1943280	1943580	1943274	d	1943274	1941708	1943274	1941692	1566
GofDak_1024-768_new	21	1	27	<?xml version="1.0"?>\n<Clock xmlns:dt="urn:schemas-microsoft-com:datatypes"><Description dt:dt="string">E-Prime Primary Realtime Clock</Description><StartTime><Timestamp dt:dt="int">0</Timestamp><DateUtc dt:dt="string">2017-07-18T14:14:01Z</DateUtc></StartTime><FrequencyChanges><FrequencyChange><Frequency dt:dt="r8">3328124</Frequency><Timestamp dt:dt="r8">97332713048</Timestamp><Current dt:dt="…	75.025	2545357	2541857	2545357	2541844	1	right	-1450922636	07-18-2017	16:14:01	14:14:01	male	52515	33868	-1	33851	54155	52529	-1	52515	463524	451691	-1	451678	20				2	9	18	phaseINVFAce	phaseXPface	1	NM04	1947446	1947146	1947446	1947142	d	1947142	1945506	1947142	1945492	1636
GofDak_1024-768_new	21	1	27	<?xml version="1.0"?>\n<Clock xmlns:dt="urn:schemas-microsoft-com:datatypes"><Description dt:dt="string">E-Prime Primary Realtime Clock</Description><StartTime><Timestamp dt:dt="int">0</Timestamp><DateUtc dt:dt="string">2017-07-18T14:14:01Z</DateUtc></StartTime><FrequencyChanges><FrequencyChange><Frequency dt:dt="r8">3328124</Frequency><Timestamp dt:dt="r8">97332713048</Timestamp><Current dt:dt="…	75.025	2545357	2541857	2545357	2541844	1	right	-1450922636	07-18-2017	16:14:01	14:14:01	male	52515	33868	-1	33851	54155	52529	-1	52515	463524	451691	-1	451678	20				2	9	18	phaseINVFAce	phaseXPface	2	NM04	1950951	1950651	1950951	1950644	l	1950644	1949065	1950644	1949060	1579
GofDak_1024-768_new	21	1	27	<?xml version="1.0"?>\n<Clock xmlns:dt="urn:schemas-microsoft-com:datatypes"><Description dt:dt="string">E-Prime Primary Realtime Clock</Description><StartTime><Timestamp dt:dt="int">0</Timestamp><DateUtc dt:dt="string">2017-07-18T14:14:01Z</DateUtc></StartTime><FrequencyChanges><FrequencyChange><Frequency dt:dt="r8">3328124</Frequency><Timestamp dt:dt="r8">97332713048</Timestamp><Current dt:dt="…	75.025	2545357	2541857	2545357	2541844	1	right	-1450922636	07-18-2017	16:14:01	14:14:01	male	52515	33868	-1	33851	54155	52529	-1	52515	463524	451691	-1	451678	20				2	9	18	phaseINVFAce	phaseXPface	3	NF109	1954470	1954170	1954470	1954162	l	1954162	1952331	1954162	1952324	1831
GofDak_1024-768_new	21	1	27	<?xml version="1.0"?>\n<Clock xmlns:dt="urn:schemas-microsoft-com:datatypes"><Description dt:dt="string">E-Prime Primary Realtime Clock</Description><StartTime><Timestamp dt:dt="int">0</Timestamp><DateUtc dt:dt="string">2017-07-18T14:14:01Z</DateUtc></StartTime><FrequencyChanges><FrequencyChange><Frequency dt:dt="r8">3328124</Frequency><Timestamp dt:dt="r8">97332713048</Timestamp><Current dt:dt="…	75.025	2545357	2541857	2545357	2541844	1	right	-1450922636	07-18-2017	16:14:01	14:14:01	male	52515	33868	-1	33851	54155	52529	-1	52515	463524	451691	-1	451678	20				2	9	18	phaseINVFAce	phaseXPface	4	NF11	1958322	1958022	1958322	1958017	d	1958017	1956343	1958017	1956332	1674
GofDak_1024-768_new	21	1	27	<?xml version="1.0"?>\n<Clock xmlns:dt="urn:schemas-microsoft-com:datatypes"><Description dt:dt="string">E-Prime Primary Realtime Clock</Description><StartTime><Timestamp dt:dt="int">0</Timestamp><DateUtc dt:dt="string">2017-07-18T14:14:01Z</DateUtc></StartTime><FrequencyChanges><FrequencyChange><Frequency dt:dt="r8">3328124</Frequency><Timestamp dt:dt="r8">97332713048</Timestamp><Current dt:dt="…	75.025	2545357	2541857	2545357	2541844	1	right	-1450922636	07-18-2017	16:14:01	14:14:01	male	52515	33868	-1	33851	54155	52529	-1	52515	463524	451691	-1	451678	20				2	9	18	phaseINVFAce	phaseXPface	5	NF02	1962094	1961794	1962094	1961780	d	1961780	1959915	1961780	1959908	1865
GofDak_1024-768_new	21	1	27	<?xml version="1.0"?>\n<Clock xmlns:dt="urn:schemas-microsoft-com:datatypes"><Description dt:dt="string">E-Prime Primary Realtime Clock</Description><StartTime><Timestamp dt:dt="int">0</Timestamp><DateUtc dt:dt="string">2017-07-18T14:14:01Z</DateUtc></StartTime><FrequencyChanges><FrequencyChange><Frequency dt:dt="r8">3328124</Frequency><Timestamp dt:dt="r8">97332713048</Timestamp><Current dt:dt="…	75.025	2545357	2541857	2545357	2541844	1	right	-1450922636	07-18-2017	16:14:01	14:14:01	male	52515	33868	-1	33851	54155	52529	-1	52515	463524	451691	-1	451678	20				2	9	18	phaseINVFAce	phaseXPface	6	NF105	1965666	1965366	1965666	1965352	d	1965352	1963620	1965352	1963604	1732
GofDak_1024-768_new	21	1	27	<?xml version="1.0"?>\n<Clock xmlns:dt="urn:schemas-microsoft-com:datatypes"><Description dt:dt="string">E-Prime Primary Realtime Clock</Description><StartTime><Timestamp dt:dt="int">0</Timestamp><DateUtc dt:dt="string">2017-07-18T14:14:01Z</DateUtc></StartTime><FrequencyChanges><FrequencyChange><Frequency dt:dt="r8">3328124</Frequency><Timestamp dt:dt="r8">97332713048</Timestamp><Current dt:dt="…	75.025	2545357	2541857	2545357	2541844	1	right	-1450922636	07-18-2017	16:14:01	14:14:01	male	52515	33868	-1	33851	54155	52529	-1	52515	463524	451691	-1	451678	20				2	9	18	phaseINVFAce	phaseXPface	7	NF09	1969612	1969312	1969612	1969299	d	1969299	1967432	1969299	1967420	1867
GofDak_1024-768_new	21	1	27	<?xml version="1.0"?>\n<Clock xmlns:dt="urn:schemas-microsoft-com:datatypes"><Description dt:dt="string">E-Prime Primary Realtime Clock</Description><StartTime><Timestamp dt:dt="int">0</Timestamp><DateUtc dt:dt="string">2017-07-18T14:14:01Z</DateUtc></StartTime><FrequencyChanges><FrequencyChange><Frequency dt:dt="r8">3328124</Frequency><Timestamp dt:dt="r8">97332713048</Timestamp><Current dt:dt="…	75.025	2545357	2541857	2545357	2541844	1	right	-1450922636	07-18-2017	16:14:01	14:14:01	male	52515	33868	-1	33851	54155	52529	-1	52515	463524	451691	-1	451678	20				2	9	18	phaseINVFAce	phaseXPface	8	NM21	1973464	1973164	1973464	1973157	l	1973157	1971258	1973157	1971252	1899
GofDak_1024-768_new	21	1	27	<?xml version="1.0"?>\n<Clock xmlns:dt="urn:schemas-microsoft-com:datatypes"><Description dt:dt="string">E-Prime Primary Realtime Clock</Description><StartTime><Timestamp dt:dt="int">0</Timestamp><DateUtc dt:dt="string">2017-07-18T14:14:01Z</DateUtc></StartTime><FrequencyChanges><FrequencyChange><Frequency dt:dt="r8">3328124</Frequency><Timestamp dt:dt="r8">97332713048</Timestamp><Current dt:dt="…	75.025	2545357	2541857	2545357	2541844	1	right	-1450922636	07-18-2017	16:14:01	14:14:01	male	52515	33868	-1	33851	54155	52529	-1	52515	463524	451691	-1	451678	20				2	9	18	phaseINVFAce	phaseXPface	9	NM101	1976903	1976603	1976903	1976600	l	1976600	1975083	1976600	1975068	1517
GofDak_1024-768_new	21	1	27	<?xml version="1.0"?>\n<Clock xmlns:dt="urn:schemas-microsoft-com:datatypes"><Description dt:dt="string">E-Prime Primary Realtime Clock</Description><StartTime><Timestamp dt:dt="int">0</Timestamp><DateUtc dt:dt="string">2017-07-18T14:14:01Z</DateUtc></StartTime><FrequencyChanges><FrequencyChange><Frequency dt:dt="r8">3328124</Frequency><Timestamp dt:dt="r8">97332713048</Timestamp><Current dt:dt="…	75.025	2545357	2541857	2545357	2541844	1	right	-1450922636	07-18-2017	16:14:01	14:14:01	male	52515	33868	-1	33851	54155	52529	-1	52515	463524	451691	-1	451678	20				2	9	18	phaseINVFAce	phaseXPface	10	NM02	1980728	1980428	1980728	1980425	d	1980425	1978615	1980425	1978604	1810
GofDak_1024-768_new	21	1	27	<?xml version="1.0"?>\n<Clock xmlns:dt="urn:schemas-microsoft-com:datatypes"><Description dt:dt="string">E-Prime Primary Realtime Clock</Description><StartTime><Timestamp dt:dt="int">0</Timestamp><DateUtc dt:dt="string">2017-07-18T14:14:01Z</DateUtc></StartTime><FrequencyChanges><FrequencyChange><Frequency dt:dt="r8">3328124</Frequency><Timestamp dt:dt="r8">97332713048</Timestamp><Current dt:dt="…	75.025	2545357	2541857	2545357	2541844	1	right	-1450922636	07-18-2017	16:14:01	14:14:01	male	52515	33868	-1	33851	54155	52529	-1	52515	463524	451691	-1	451678	20				2	9	18	phaseINVFAce	phaseXPface	11	NF27	1984500	1984200	1984500	1984193	d	1984193	1982667	1984193	1982652	1526
GofDak_1024-768_new	21	1	27	<?xml version="1.0"?>\n<Clock xmlns:dt="urn:schemas-microsoft-com:datatypes"><Description dt:dt="string">E-Prime Primary Realtime Clock</Description><StartTime><Timestamp dt:dt="int">0</Timestamp><DateUtc dt:dt="string">2017-07-18T14:14:01Z</DateUtc></StartTime><FrequencyChanges><FrequencyChange><Frequency dt:dt="r8">3328124</Frequency><Timestamp dt:dt="r8">97332713048</Timestamp><Current dt:dt="…	75.025	2545357	2541857	2545357	2541844	1	right	-1450922636	07-18-2017	16:14:01	14:14:01	male	52515	33868	-1	33851	54155	52529	-1	52515	463524	451691	-1	451678	20				2	9	18	phaseINVFAce	phaseXPface	12	NF105	1987686	1987386	1987686	1987379	d	1987379	1985826	1987379	1985812	1553
GofDak_1024-768_new	21	1	27	<?xml version="1.0"?>\n<Clock xmlns:dt="urn:schemas-microsoft-com:datatypes"><Description dt:dt="string">E-Prime Primary Realtime Clock</Description><StartTime><Timestamp dt:dt="int">0</Timestamp><DateUtc dt:dt="string">2017-07-18T14:14:01Z</DateUtc></StartTime><FrequencyChanges><FrequencyChange><Frequency dt:dt="r8">3328124</Frequency><Timestamp dt:dt="r8">97332713048</Timestamp><Current dt:dt="…	75.025	2545357	2541857	2545357	2541844	1	right	-1450922636	07-18-2017	16:14:01	14:14:01	male	52515	33868	-1	33851	54155	52529	-1	52515	463524	451691	-1	451678	20				2	9	18	phaseINVFAce	phaseXPface	13	NM05	1991831	1991531	1991831	1991519	l	1991519	1989972	1991519	1989956	1547
GofDak_1024-768_new	21	1	27	<?xml version="1.0"?>\n<Clock xmlns:dt="urn:schemas-microsoft-com:datatypes"><Description dt:dt="string">E-Prime Primary Realtime Clock</Description><StartTime><Timestamp dt:dt="int">0</Timestamp><DateUtc dt:dt="string">2017-07-18T14:14:01Z</DateUtc></StartTime><FrequencyChanges><FrequencyChange><Frequency dt:dt="r8">3328124</Frequency><Timestamp dt:dt="r8">97332713048</Timestamp><Current dt:dt="…	75.025	2545357	2541857	2545357	2541844	1	right	-1450922636	07-18-2017	16:14:01	14:14:01	male	52515	33868	-1	33851	54155	52529	-1	52515	463524	451691	-1	451678	20				2	9	18	phaseINVFAce	phaseXPface	14	NF09	1995403	1995103	1995403	1995091	l	1995091	1993291	1995091	1993284	1800
GofDak_1024-768_new	21	1	27	<?xml version="1.0"?>\n<Clock xmlns:dt="urn:schemas-microsoft-com:datatypes"><Description dt:dt="string">E-Prime Primary Realtime Clock</Description><StartTime><Timestamp dt:dt="int">0</Timestamp><DateUtc dt:dt="string">2017-07-18T14:14:01Z</DateUtc></StartTime><FrequencyChanges><FrequencyChange><Frequency dt:dt="r8">3328124</Frequency><Timestamp dt:dt="r8">97332713048</Timestamp><Current dt:dt="…	75.025	2545357	2541857	2545357	2541844	1	right	-1450922636	07-18-2017	16:14:01	14:14:01	male	52515	33868	-1	33851	54155	52529	-1	52515	463524	451691	-1	451678	20				2	9	18	phaseINVFAce	phaseXPface	15	NF01	1999429	1999129	1999429	1999116	d	1999116	1997156	1999116	1997148	1960
GofDak_1024-768_new	21	1	27	<?xml version="1.0"?>\n<Clock xmlns:dt="urn:schemas-microsoft-com:datatypes"><Description dt:dt="string">E-Prime Primary Realtime Clock</Description><StartTime><Timestamp dt:dt="int">0</Timestamp><DateUtc dt:dt="string">2017-07-18T14:14:01Z</DateUtc></StartTime><FrequencyChanges><FrequencyChange><Frequency dt:dt="r8">3328124</Frequency><Timestamp dt:dt="r8">97332713048</Timestamp><Current dt:dt="…	75.025	2545357	2541857	2545357	2541844	1	right	-1450922636	07-18-2017	16:14:01	14:14:01	male	52515	33868	-1	33851	54155	52529	-1	52515	463524	451691	-1	451678	20				2	9	18	phaseINVFAce	phaseXPface	16	NM08	2003054	2002754	2003054	2002742	d	2002742	2001061	2002742	2001044	1681
GofDak_1024-768_new	21	1	27	<?xml version="1.0"?>\n<Clock xmlns:dt="urn:schemas-microsoft-com:datatypes"><Description dt:dt="string">E-Prime Primary Realtime Clock</Description><StartTime><Timestamp dt:dt="int">0</Timestamp><DateUtc dt:dt="string">2017-07-18T14:14:01Z</DateUtc></StartTime><FrequencyChanges><FrequencyChange><Frequency dt:dt="r8">3328124</Frequency><Timestamp dt:dt="r8">97332713048</Timestamp><Current dt:dt="…	75.025	2545357	2541857	2545357	2541844	1	right	-1450922636	07-18-2017	16:14:01	14:14:01	male	52515	33868	-1	33851	54155	52529	-1	52515	463524	451691	-1	451678	20				2	9	18	phaseINVFAce	phaseXPface	17	NF11	2006666	2006366	2006666	2006356	d	2006356	2004554	2006356	2004540	1802
GofDak_1024-768_new	21	1	27	<?xml version="1.0"?>\n<Clock xmlns:dt="urn:schemas-microsoft-com:datatypes"><Description dt:dt="string">E-Prime Primary Realtime Clock</Description><StartTime><Timestamp dt:dt="int">0</Timestamp><DateUtc dt:dt="string">2017-07-18T14:14:01Z</DateUtc></StartTime><FrequencyChanges><FrequencyChange><Frequency dt:dt="r8">3328124</Frequency><Timestamp dt:dt="r8">97332713048</Timestamp><Current dt:dt="…	75.025	2545357	2541857	2545357	2541844	1	right	-1450922636	07-18-2017	16:14:01	14:14:01	male	52515	33868	-1	33851	54155	52529	-1	52515	463524	451691	-1	451678	20				2	9	18	phaseINVFAce	phaseXPface	18	NF105	2010039	2009739	2010039	2009723	l	2009723	2008206	2009723	2008188	1517
GofDak_1024-768_new	21	1	27	<?xml version="1.0"?>\n<Clock xmlns:dt="urn:schemas-microsoft-com:datatypes"><Description dt:dt="string">E-Prime Primary Realtime Clock</Description><StartTime><Timestamp dt:dt="int">0</Timestamp><DateUtc dt:dt="string">2017-07-18T14:14:01Z</DateUtc></StartTime><FrequencyChanges><FrequencyChange><Frequency dt:dt="r8">3328124</Frequency><Timestamp dt:dt="r8">97332713048</Timestamp><Current dt:dt="…	75.025	2545357	2541857	2545357	2541844	1	right	-1450922636	07-18-2017	16:14:01	14:14:01	male	52515	33868	-1	33851	54155	52529	-1	52515	463524	451691	-1	451678	20				2	9	18	phaseINVFAce	phaseXPface	19	NF04	2013584	2013284	2013584	2013271	d	2013271	2011698	2013271	2011692	1573
GofDak_1024-768_new	21	1	27	<?xml version="1.0"?>\n<Clock xmlns:dt="urn:schemas-microsoft-com:datatypes"><Description dt:dt="string">E-Prime Primary Realtime Clock</Description><StartTime><Timestamp dt:dt="int">0</Timestamp><DateUtc dt:dt="string">2017-07-18T14:14:01Z</DateUtc></StartTime><FrequencyChanges><FrequencyChange><Frequency dt:dt="r8">3328124</Frequency><Timestamp dt:dt="r8">97332713048</Timestamp><Current dt:dt="…	75.025	2545357	2541857	2545357	2541844	1	right	-1450922636	07-18-2017	16:14:01	14:14:01	male	52515	33868	-1	33851	54155	52529	-1	52515	463524	451691	-1	451678	20				2	9	18	phaseINVFAce	phaseXPface	20	NM08	2016956	2016656	2016956	2016651	l	2016651	2015137	2016651	2015124	1514
GofDak_1024-768_new	21	1	27	<?xml version="1.0"?>\n<Clock xmlns:dt="urn:schemas-microsoft-com:datatypes"><Description dt:dt="string">E-Prime Primary Realtime Clock</Description><StartTime><Timestamp dt:dt="int">0</Timestamp><DateUtc dt:dt="string">2017-07-18T14:14:01Z</DateUtc></StartTime><FrequencyChanges><FrequencyChange><Frequency dt:dt="r8">3328124</Frequency><Timestamp dt:dt="r8">97332713048</Timestamp><Current dt:dt="…	75.025	2545357	2541857	2545357	2541844	1	right	-1450922636	07-18-2017	16:14:01	14:14:01	male	52515	33868	-1	33851	54155	52529	-1	52515	463524	451691	-1	451678	21				2	10	19	phaseINVFAce	phaseXPface	1	NF09	2065607	2065307	2065607	2065297	l	2065297	2063747	2065297	2063734	1550
GofDak_1024-768_new	21	1	27	<?xml version="1.0"?>\n<Clock xmlns:dt="urn:schemas-microsoft-com:datatypes"><Description dt:dt="string">E-Prime Primary Realtime Clock</Description><StartTime><Timestamp dt:dt="int">0</Timestamp><DateUtc dt:dt="string">2017-07-18T14:14:01Z</DateUtc></StartTime><FrequencyChanges><FrequencyChange><Frequency dt:dt="r8">3328124</Frequency><Timestamp dt:dt="r8">97332713048</Timestamp><Current dt:dt="…	75.025	2545357	2541857	2545357	2541844	1	right	-1450922636	07-18-2017	16:14:01	14:14:01	male	52515	33868	-1	33851	54155	52529	-1	52515	463524	451691	-1	451678	21				2	10	19	phaseINVFAce	phaseXPface	2	NF04	2069339	2069039	2069339	2069030	l	2069030	2067133	2069030	2067124	1897
GofDak_1024-768_new	21	1	27	<?xml version="1.0"?>\n<Clock xmlns:dt="urn:schemas-microsoft-com:datatypes"><Description dt:dt="string">E-Prime Primary Realtime Clock</Description><StartTime><Timestamp dt:dt="int">0</Timestamp><DateUtc dt:dt="string">2017-07-18T14:14:01Z</DateUtc></StartTime><FrequencyChanges><FrequencyChange><Frequency dt:dt="r8">3328124</Frequency><Timestamp dt:dt="r8">97332713048</Timestamp><Current dt:dt="…	75.025	2545357	2541857	2545357	2541844	1	right	-1450922636	07-18-2017	16:14:01	14:14:01	male	52515	33868	-1	33851	54155	52529	-1	52515	463524	451691	-1	451678	21				2	10	19	phaseINVFAce	phaseXPface	3	NM21	2072925	2072625	2072925	2072614	d	2072614	2070639	2072614	2070628	1975
GofDak_1024-768_new	21	1	27	<?xml version="1.0"?>\n<Clock xmlns:dt="urn:schemas-microsoft-com:datatypes"><Description dt:dt="string">E-Prime Primary Realtime Clock</Description><StartTime><Timestamp dt:dt="int">0</Timestamp><DateUtc dt:dt="string">2017-07-18T14:14:01Z</DateUtc></StartTime><FrequencyChanges><FrequencyChange><Frequency dt:dt="r8">3328124</Frequency><Timestamp dt:dt="r8">97332713048</Timestamp><Current dt:dt="…	75.025	2545357	2541857	2545357	2541844	1	right	-1450922636	07-18-2017	16:14:01	14:14:01	male	52515	33868	-1	33851	54155	52529	-1	52515	463524	451691	-1	451678	21				2	10	19	phaseINVFAce	phaseXPface	4	NM09	2076297	2075997	2076297	2075985	l	2075985	2074197	2075985	2074188	1788
GofDak_1024-768_new	21	1	27	<?xml version="1.0"?>\n<Clock xmlns:dt="urn:schemas-microsoft-com:datatypes"><Description dt:dt="string">E-Prime Primary Realtime Clock</Description><StartTime><Timestamp dt:dt="int">0</Timestamp><DateUtc dt:dt="string">2017-07-18T14:14:01Z</DateUtc></StartTime><FrequencyChanges><FrequencyChange><Frequency dt:dt="r8">3328124</Frequency><Timestamp dt:dt="r8">97332713048</Timestamp><Current dt:dt="…	75.025	2545357	2541857	2545357	2541844	1	right	-1450922636	07-18-2017	16:14:01	14:14:01	male	52515	33868	-1	33851	54155	52529	-1	52515	463524	451691	-1	451678	21				2	10	19	phaseINVFAce	phaseXPface	5	NM13	2079576	2079276	2079576	2079268	l	2079268	2077623	2079268	2077612	1645
GofDak_1024-768_new	21	1	27	<?xml version="1.0"?>\n<Clock xmlns:dt="urn:schemas-microsoft-com:datatypes"><Description dt:dt="string">E-Prime Primary Realtime Clock</Description><StartTime><Timestamp dt:dt="int">0</Timestamp><DateUtc dt:dt="string">2017-07-18T14:14:01Z</DateUtc></StartTime><FrequencyChanges><FrequencyChange><Frequency dt:dt="r8">3328124</Frequency><Timestamp dt:dt="r8">97332713048</Timestamp><Current dt:dt="…	75.025	2545357	2541857	2545357	2541844	1	right	-1450922636	07-18-2017	16:14:01	14:14:01	male	52515	33868	-1	33851	54155	52529	-1	52515	463524	451691	-1	451678	21				2	10	19	phaseINVFAce	phaseXPface	6	NM04	2083174	2082874	2083174	2082867	l	2082867	2080982	2082867	2080972	1885
GofDak_1024-768_new	21	1	27	<?xml version="1.0"?>\n<Clock xmlns:dt="urn:schemas-microsoft-com:datatypes"><Description dt:dt="string">E-Prime Primary Realtime Clock</Description><StartTime><Timestamp dt:dt="int">0</Timestamp><DateUtc dt:dt="string">2017-07-18T14:14:01Z</DateUtc></StartTime><FrequencyChanges><FrequencyChange><Frequency dt:dt="r8">3328124</Frequency><Timestamp dt:dt="r8">97332713048</Timestamp><Current dt:dt="…	75.025	2545357	2541857	2545357	2541844	1	right	-1450922636	07-18-2017	16:14:01	14:14:01	male	52515	33868	-1	33851	54155	52529	-1	52515	463524	451691	-1	451678	21				2	10	19	phaseINVFAce	phaseXPface	7	NM02	2086693	2086393	2086693	2086381	d	2086381	2084714	2086381	2084700	1667
GofDak_1024-768_new	21	1	27	<?xml version="1.0"?>\n<Clock xmlns:dt="urn:schemas-microsoft-com:datatypes"><Description dt:dt="string">E-Prime Primary Realtime Clock</Description><StartTime><Timestamp dt:dt="int">0</Timestamp><DateUtc dt:dt="string">2017-07-18T14:14:01Z</DateUtc></StartTime><FrequencyChanges><FrequencyChange><Frequency dt:dt="r8">3328124</Frequency><Timestamp dt:dt="r8">97332713048</Timestamp><Current dt:dt="…	75.025	2545357	2541857	2545357	2541844	1	right	-1450922636	07-18-2017	16:14:01	14:14:01	male	52515	33868	-1	33851	54155	52529	-1	52515	463524	451691	-1	451678	21				2	10	19	phaseINVFAce	phaseXPface	8	NF11	2090172	2089872	2090172	2089862	d	2089862	2088273	2089862	2088260	1589
GofDak_1024-768_new	21	1	27	<?xml version="1.0"?>\n<Clock xmlns:dt="urn:schemas-microsoft-com:datatypes"><Description dt:dt="string">E-Prime Primary Realtime Clock</Description><StartTime><Timestamp dt:dt="int">0</Timestamp><DateUtc dt:dt="string">2017-07-18T14:14:01Z</DateUtc></StartTime><FrequencyChanges><FrequencyChange><Frequency dt:dt="r8">3328124</Frequency><Timestamp dt:dt="r8">97332713048</Timestamp><Current dt:dt="…	75.025	2545357	2541857	2545357	2541844	1	right	-1450922636	07-18-2017	16:14:01	14:14:01	male	52515	33868	-1	33851	54155	52529	-1	52515	463524	451691	-1	451678	21				2	10	19	phaseINVFAce	phaseXPface	9	NF09	2093598	2093298	2093598	2093287	l	2093287	2091538	2093287	2091532	1749
GofDak_1024-768_new	21	1	27	<?xml version="1.0"?>\n<Clock xmlns:dt="urn:schemas-microsoft-com:datatypes"><Description dt:dt="string">E-Prime Primary Realtime Clock</Description><StartTime><Timestamp dt:dt="int">0</Timestamp><DateUtc dt:dt="string">2017-07-18T14:14:01Z</DateUtc></StartTime><FrequencyChanges><FrequencyChange><Frequency dt:dt="r8">3328124</Frequency><Timestamp dt:dt="r8">97332713048</Timestamp><Current dt:dt="…	75.025	2545357	2541857	2545357	2541844	1	right	-1450922636	07-18-2017	16:14:01	14:14:01	male	52515	33868	-1	33851	54155	52529	-1	52515	463524	451691	-1	451678	21				2	10	19	phaseINVFAce	phaseXPface	10	NF02	2097117	2096817	2097117	2096808	l	2096808	2094951	2096808	2094940	1857
GofDak_1024-768_new	21	1	27	<?xml version="1.0"?>\n<Clock xmlns:dt="urn:schemas-microsoft-com:datatypes"><Description dt:dt="string">E-Prime Primary Realtime Clock</Description><StartTime><Timestamp dt:dt="int">0</Timestamp><DateUtc dt:dt="string">2017-07-18T14:14:01Z</DateUtc></StartTime><FrequencyChanges><FrequencyChange><Frequency dt:dt="r8">3328124</Frequency><Timestamp dt:dt="r8">97332713048</Timestamp><Current dt:dt="…	75.025	2545357	2541857	2545357	2541844	1	right	-1450922636	07-18-2017	16:14:01	14:14:01	male	52515	33868	-1	33851	54155	52529	-1	52515	463524	451691	-1	451678	21				2	10	19	phaseINVFAce	phaseXPface	11	NM08	2100809	2100509	2100809	2100501	l	2100501	2098523	2100501	2098508	1978
GofDak_1024-768_new	21	1	27	<?xml version="1.0"?>\n<Clock xmlns:dt="urn:schemas-microsoft-com:datatypes"><Description dt:dt="string">E-Prime Primary Realtime Clock</Description><StartTime><Timestamp dt:dt="int">0</Timestamp><DateUtc dt:dt="string">2017-07-18T14:14:01Z</DateUtc></StartTime><FrequencyChanges><FrequencyChange><Frequency dt:dt="r8">3328124</Frequency><Timestamp dt:dt="r8">97332713048</Timestamp><Current dt:dt="…	75.025	2545357	2541857	2545357	2541844	1	right	-1450922636	07-18-2017	16:14:01	14:14:01	male	52515	33868	-1	33851	54155	52529	-1	52515	463524	451691	-1	451678	21				2	10	19	phaseINVFAce	phaseXPface	12	NF105	2104554	2104254	2104554	2104247	d	2104247	2102388	2104247	2102372	1859
GofDak_1024-768_new	21	1	27	<?xml version="1.0"?>\n<Clock xmlns:dt="urn:schemas-microsoft-com:datatypes"><Description dt:dt="string">E-Prime Primary Realtime Clock</Description><StartTime><Timestamp dt:dt="int">0</Timestamp><DateUtc dt:dt="string">2017-07-18T14:14:01Z</DateUtc></StartTime><FrequencyChanges><FrequencyChange><Frequency dt:dt="r8">3328124</Frequency><Timestamp dt:dt="r8">97332713048</Timestamp><Current dt:dt="…	75.025	2545357	2541857	2545357	2541844	1	right	-1450922636	07-18-2017	16:14:01	14:14:01	male	52515	33868	-1	33851	54155	52529	-1	52515	463524	451691	-1	451678	21				2	10	19	phaseINVFAce	phaseXPface	13	NF106	2108446	2108146	2108446	2108133	l	2108133	2106293	2108133	2106284	1840
GofDak_1024-768_new	21	1	27	<?xml version="1.0"?>\n<Clock xmlns:dt="urn:schemas-microsoft-com:datatypes"><Description dt:dt="string">E-Prime Primary Realtime Clock</Description><StartTime><Timestamp dt:dt="int">0</Timestamp><DateUtc dt:dt="string">2017-07-18T14:14:01Z</DateUtc></StartTime><FrequencyChanges><FrequencyChange><Frequency dt:dt="r8">3328124</Frequency><Timestamp dt:dt="r8">97332713048</Timestamp><Current dt:dt="…	75.025	2545357	2541857	2545357	2541844	1	right	-1450922636	07-18-2017	16:14:01	14:14:01	male	52515	33868	-1	33851	54155	52529	-1	52515	463524	451691	-1	451678	21				2	10	19	phaseINVFAce	phaseXPface	14	NM04	2111978	2111678	2111978	2111672	l	2111672	2109919	2111672	2109908	1753
GofDak_1024-768_new	21	1	27	<?xml version="1.0"?>\n<Clock xmlns:dt="urn:schemas-microsoft-com:datatypes"><Description dt:dt="string">E-Prime Primary Realtime Clock</Description><StartTime><Timestamp dt:dt="int">0</Timestamp><DateUtc dt:dt="string">2017-07-18T14:14:01Z</DateUtc></StartTime><FrequencyChanges><FrequencyChange><Frequency dt:dt="r8">3328124</Frequency><Timestamp dt:dt="r8">97332713048</Timestamp><Current dt:dt="…	75.025	2545357	2541857	2545357	2541844	1	right	-1450922636	07-18-2017	16:14:01	14:14:01	male	52515	33868	-1	33851	54155	52529	-1	52515	463524	451691	-1	451678	21				2	10	19	phaseINVFAce	phaseXPface	15	NF109	2116030	2115730	2116030	2115726	l	2115726	2113931	2115726	2113916	1795
GofDak_1024-768_new	21	1	27	<?xml version="1.0"?>\n<Clock xmlns:dt="urn:schemas-microsoft-com:datatypes"><Description dt:dt="string">E-Prime Primary Realtime Clock</Description><StartTime><Timestamp dt:dt="int">0</Timestamp><DateUtc dt:dt="string">2017-07-18T14:14:01Z</DateUtc></StartTime><FrequencyChanges><FrequencyChange><Frequency dt:dt="r8">3328124</Frequency><Timestamp dt:dt="r8">97332713048</Timestamp><Current dt:dt="…	75.025	2545357	2541857	2545357	2541844	1	right	-1450922636	07-18-2017	16:14:01	14:14:01	male	52515	33868	-1	33851	54155	52529	-1	52515	463524	451691	-1	451678	21				2	10	19	phaseINVFAce	phaseXPface	16	NM02	2119802	2119502	2119802	2119489	l	2119489	2117570	2119489	2117564	1919
GofDak_1024-768_new	21	1	27	<?xml version="1.0"?>\n<Clock xmlns:dt="urn:schemas-microsoft-com:datatypes"><Description dt:dt="string">E-Prime Primary Realtime Clock</Description><StartTime><Timestamp dt:dt="int">0</Timestamp><DateUtc dt:dt="string">2017-07-18T14:14:01Z</DateUtc></StartTime><FrequencyChanges><FrequencyChange><Frequency dt:dt="r8">3328124</Frequency><Timestamp dt:dt="r8">97332713048</Timestamp><Current dt:dt="…	75.025	2545357	2541857	2545357	2541844	1	right	-1450922636	07-18-2017	16:14:01	14:14:01	male	52515	33868	-1	33851	54155	52529	-1	52515	463524	451691	-1	451678	21				2	10	19	phaseINVFAce	phaseXPface	17	NF04	2123561	2123261	2123561	2123248	d	2123248	2121515	2123248	2121500	1733
GofDak_1024-768_new	21	1	27	<?xml version="1.0"?>\n<Clock xmlns:dt="urn:schemas-microsoft-com:datatypes"><Description dt:dt="string">E-Prime Primary Realtime Clock</Description><StartTime><Timestamp dt:dt="int">0</Timestamp><DateUtc dt:dt="string">2017-07-18T14:14:01Z</DateUtc></StartTime><FrequencyChanges><FrequencyChange><Frequency dt:dt="r8">3328124</Frequency><Timestamp dt:dt="r8">97332713048</Timestamp><Current dt:dt="…	75.025	2545357	2541857	2545357	2541844	1	right	-1450922636	07-18-2017	16:14:01	14:14:01	male	52515	33868	-1	33851	54155	52529	-1	52515	463524	451691	-1	451678	21				2	10	19	phaseINVFAce	phaseXPface	18	NM04	2127587	2127287	2127587	2127272	l	2127272	2125420	2127272	2125404	1852
GofDak_1024-768_new	21	1	27	<?xml version="1.0"?>\n<Clock xmlns:dt="urn:schemas-microsoft-com:datatypes"><Description dt:dt="string">E-Prime Primary Realtime Clock</Description><StartTime><Timestamp dt:dt="int">0</Timestamp><DateUtc dt:dt="string">2017-07-18T14:14:01Z</DateUtc></StartTime><FrequencyChanges><FrequencyChange><Frequency dt:dt="r8">3328124</Frequency><Timestamp dt:dt="r8">97332713048</Timestamp><Current dt:dt="…	75.025	2545357	2541857	2545357	2541844	1	right	-1450922636	07-18-2017	16:14:01	14:14:01	male	52515	33868	-1	33851	54155	52529	-1	52515	463524	451691	-1	451678	21				2	10	19	phaseINVFAce	phaseXPface	19	NF06	2130946	2130646	2130946	2130643	l	2130643	2129059	2130643	2129044	1584
GofDak_1024-768_new	21	1	27	<?xml version="1.0"?>\n<Clock xmlns:dt="urn:schemas-microsoft-com:datatypes"><Description dt:dt="string">E-Prime Primary Realtime Clock</Description><StartTime><Timestamp dt:dt="int">0</Timestamp><DateUtc dt:dt="string">2017-07-18T14:14:01Z</DateUtc></StartTime><FrequencyChanges><FrequencyChange><Frequency dt:dt="r8">3328124</Frequency><Timestamp dt:dt="r8">97332713048</Timestamp><Current dt:dt="…	75.025	2545357	2541857	2545357	2541844	1	right	-1450922636	07-18-2017	16:14:01	14:14:01	male	52515	33868	-1	33851	54155	52529	-1	52515	463524	451691	-1	451678	21				2	10	19	phaseINVFAce	phaseXPface	20	NM05	2134398	2134098	2134398	2134095	d	2134095	2132538	2134095	2132524	1557
GofDak_1024-768_new	21	1	27	<?xml version="1.0"?>\n<Clock xmlns:dt="urn:schemas-microsoft-com:datatypes"><Description dt:dt="string">E-Prime Primary Realtime Clock</Description><StartTime><Timestamp dt:dt="int">0</Timestamp><DateUtc dt:dt="string">2017-07-18T14:14:01Z</DateUtc></StartTime><FrequencyChanges><FrequencyChange><Frequency dt:dt="r8">3328124</Frequency><Timestamp dt:dt="r8">97332713048</Timestamp><Current dt:dt="…	75.025	2545357	2541857	2545357	2541844	1	right	-1450922636	07-18-2017	16:14:01	14:14:01	male	52515	33868	-1	33851	54155	52529	-1	52515	463524	451691	-1	451678	22				1	10	20	phaseUPFAce	phaseXPface	1	NM02	2138143	2137843	2138143	2137836	l	2137836	2136164	2137836	2136148	1672
GofDak_1024-768_new	21	1	27	<?xml version="1.0"?>\n<Clock xmlns:dt="urn:schemas-microsoft-com:datatypes"><Description dt:dt="string">E-Prime Primary Realtime Clock</Description><StartTime><Timestamp dt:dt="int">0</Timestamp><DateUtc dt:dt="string">2017-07-18T14:14:01Z</DateUtc></StartTime><FrequencyChanges><FrequencyChange><Frequency dt:dt="r8">3328124</Frequency><Timestamp dt:dt="r8">97332713048</Timestamp><Current dt:dt="…	75.025	2545357	2541857	2545357	2541844	1	right	-1450922636	07-18-2017	16:14:01	14:14:01	male	52515	33868	-1	33851	54155	52529	-1	52515	463524	451691	-1	451678	22				1	10	20	phaseUPFAce	phaseXPface	2	NF109	2141462	2141162	2141462	2141157	d	2141157	2139563	2141157	2139556	1594
GofDak_1024-768_new	21	1	27	<?xml version="1.0"?>\n<Clock xmlns:dt="urn:schemas-microsoft-com:datatypes"><Description dt:dt="string">E-Prime Primary Realtime Clock</Description><StartTime><Timestamp dt:dt="int">0</Timestamp><DateUtc dt:dt="string">2017-07-18T14:14:01Z</DateUtc></StartTime><FrequencyChanges><FrequencyChange><Frequency dt:dt="r8">3328124</Frequency><Timestamp dt:dt="r8">97332713048</Timestamp><Current dt:dt="…	75.025	2545357	2541857	2545357	2541844	1	right	-1450922636	07-18-2017	16:14:01	14:14:01	male	52515	33868	-1	33851	54155	52529	-1	52515	463524	451691	-1	451678	22				1	10	20	phaseUPFAce	phaseXPface	3	NM21	2144901	2144601	2144901	2144588	d	2144588	2143055	2144588	2143044	1533
GofDak_1024-768_new	21	1	27	<?xml version="1.0"?>\n<Clock xmlns:dt="urn:schemas-microsoft-com:datatypes"><Description dt:dt="string">E-Prime Primary Realtime Clock</Description><StartTime><Timestamp dt:dt="int">0</Timestamp><DateUtc dt:dt="string">2017-07-18T14:14:01Z</DateUtc></StartTime><FrequencyChanges><FrequencyChange><Frequency dt:dt="r8">3328124</Frequency><Timestamp dt:dt="r8">97332713048</Timestamp><Current dt:dt="…	75.025	2545357	2541857	2545357	2541844	1	right	-1450922636	07-18-2017	16:14:01	14:14:01	male	52515	33868	-1	33851	54155	52529	-1	52515	463524	451691	-1	451678	22				1	10	20	phaseUPFAce	phaseXPface	4	NF105	2148446	2148146	2148446	2148143	l	2148143	2146441	2148143	2146436	1702
GofDak_1024-768_new	21	1	27	<?xml version="1.0"?>\n<Clock xmlns:dt="urn:schemas-microsoft-com:datatypes"><Description dt:dt="string">E-Prime Primary Realtime Clock</Description><StartTime><Timestamp dt:dt="int">0</Timestamp><DateUtc dt:dt="string">2017-07-18T14:14:01Z</DateUtc></StartTime><FrequencyChanges><FrequencyChange><Frequency dt:dt="r8">3328124</Frequency><Timestamp dt:dt="r8">97332713048</Timestamp><Current dt:dt="…	75.025	2545357	2541857	2545357	2541844	1	right	-1450922636	07-18-2017	16:14:01	14:14:01	male	52515	33868	-1	33851	54155	52529	-1	52515	463524	451691	-1	451678	22				1	10	20	phaseUPFAce	phaseXPface	5	NF04	2151779	2151479	2151779	2151476	d	2151476	2149906	2151476	2149892	1570
GofDak_1024-768_new	21	1	27	<?xml version="1.0"?>\n<Clock xmlns:dt="urn:schemas-microsoft-com:datatypes"><Description dt:dt="string">E-Prime Primary Realtime Clock</Description><StartTime><Timestamp dt:dt="int">0</Timestamp><DateUtc dt:dt="string">2017-07-18T14:14:01Z</DateUtc></StartTime><FrequencyChanges><FrequencyChange><Frequency dt:dt="r8">3328124</Frequency><Timestamp dt:dt="r8">97332713048</Timestamp><Current dt:dt="…	75.025	2545357	2541857	2545357	2541844	1	right	-1450922636	07-18-2017	16:14:01	14:14:01	male	52515	33868	-1	33851	54155	52529	-1	52515	463524	451691	-1	451678	22				1	10	20	phaseUPFAce	phaseXPface	6	NM08	2156124	2155824	2156124	2155811	d	2155811	2154091	2155811	2154076	1720
GofDak_1024-768_new	21	1	27	<?xml version="1.0"?>\n<Clock xmlns:dt="urn:schemas-microsoft-com:datatypes"><Description dt:dt="string">E-Prime Primary Realtime Clock</Description><StartTime><Timestamp dt:dt="int">0</Timestamp><DateUtc dt:dt="string">2017-07-18T14:14:01Z</DateUtc></StartTime><FrequencyChanges><FrequencyChange><Frequency dt:dt="r8">3328124</Frequency><Timestamp dt:dt="r8">97332713048</Timestamp><Current dt:dt="…	75.025	2545357	2541857	2545357	2541844	1	right	-1450922636	07-18-2017	16:14:01	14:14:01	male	52515	33868	-1	33851	54155	52529	-1	52515	463524	451691	-1	451678	22				1	10	20	phaseUPFAce	phaseXPface	7	NF01	2159829	2159529	2159829	2159515	l	2159515	2157543	2159515	2157532	1972
GofDak_1024-768_new	21	1	27	<?xml version="1.0"?>\n<Clock xmlns:dt="urn:schemas-microsoft-com:datatypes"><Description dt:dt="string">E-Prime Primary Realtime Clock</Description><StartTime><Timestamp dt:dt="int">0</Timestamp><DateUtc dt:dt="string">2017-07-18T14:14:01Z</DateUtc></StartTime><FrequencyChanges><FrequencyChange><Frequency dt:dt="r8">3328124</Frequency><Timestamp dt:dt="r8">97332713048</Timestamp><Current dt:dt="…	75.025	2545357	2541857	2545357	2541844	1	right	-1450922636	07-18-2017	16:14:01	14:14:01	male	52515	33868	-1	33851	54155	52529	-1	52515	463524	451691	-1	451678	22				1	10	20	phaseUPFAce	phaseXPface	8	NF109	2163321	2163021	2163321	2163007	l	2163007	2161315	2163007	2161300	1692
GofDak_1024-768_new	21	1	27	<?xml version="1.0"?>\n<Clock xmlns:dt="urn:schemas-microsoft-com:datatypes"><Description dt:dt="string">E-Prime Primary Realtime Clock</Description><StartTime><Timestamp dt:dt="int">0</Timestamp><DateUtc dt:dt="string">2017-07-18T14:14:01Z</DateUtc></StartTime><FrequencyChanges><FrequencyChange><Frequency dt:dt="r8">3328124</Frequency><Timestamp dt:dt="r8">97332713048</Timestamp><Current dt:dt="…	75.025	2545357	2541857	2545357	2541844	1	right	-1450922636	07-18-2017	16:14:01	14:14:01	male	52515	33868	-1	33851	54155	52529	-1	52515	463524	451691	-1	451678	22				1	10	20	phaseUPFAce	phaseXPface	9	NF105	2166587	2166287	2166587	2166277	l	2166277	2164701	2166277	2164692	1576
GofDak_1024-768_new	21	1	27	<?xml version="1.0"?>\n<Clock xmlns:dt="urn:schemas-microsoft-com:datatypes"><Description dt:dt="string">E-Prime Primary Realtime Clock</Description><StartTime><Timestamp dt:dt="int">0</Timestamp><DateUtc dt:dt="string">2017-07-18T14:14:01Z</DateUtc></StartTime><FrequencyChanges><FrequencyChange><Frequency dt:dt="r8">3328124</Frequency><Timestamp dt:dt="r8">97332713048</Timestamp><Current dt:dt="…	75.025	2545357	2541857	2545357	2541844	1	right	-1450922636	07-18-2017	16:14:01	14:14:01	male	52515	33868	-1	33851	54155	52529	-1	52515	463524	451691	-1	451678	22				1	10	20	phaseUPFAce	phaseXPface	10	NF27	2170199	2169899	2170199	2169888	l	2169888	2168020	2169888	2168004	1868
GofDak_1024-768_new	21	1	27	<?xml version="1.0"?>\n<Clock xmlns:dt="urn:schemas-microsoft-com:datatypes"><Description dt:dt="string">E-Prime Primary Realtime Clock</Description><StartTime><Timestamp dt:dt="int">0</Timestamp><DateUtc dt:dt="string">2017-07-18T14:14:01Z</DateUtc></StartTime><FrequencyChanges><FrequencyChange><Frequency dt:dt="r8">3328124</Frequency><Timestamp dt:dt="r8">97332713048</Timestamp><Current dt:dt="…	75.025	2545357	2541857	2545357	2541844	1	right	-1450922636	07-18-2017	16:14:01	14:14:01	male	52515	33868	-1	33851	54155	52529	-1	52515	463524	451691	-1	451678	22				1	10	20	phaseUPFAce	phaseXPface	11	NF01	2173865	2173565	2173865	2173561	d	2173561	2171845	2173561	2171828	1716
GofDak_1024-768_new	21	1	27	<?xml version="1.0"?>\n<Clock xmlns:dt="urn:schemas-microsoft-com:datatypes"><Description dt:dt="string">E-Prime Primary Realtime Clock</Description><StartTime><Timestamp dt:dt="int">0</Timestamp><DateUtc dt:dt="string">2017-07-18T14:14:01Z</DateUtc></StartTime><FrequencyChanges><FrequencyChange><Frequency dt:dt="r8">3328124</Frequency><Timestamp dt:dt="r8">97332713048</Timestamp><Current dt:dt="…	75.025	2545357	2541857	2545357	2541844	1	right	-1450922636	07-18-2017	16:14:01	14:14:01	male	52515	33868	-1	33851	54155	52529	-1	52515	463524	451691	-1	451678	22				1	10	20	phaseUPFAce	phaseXPface	12	NM21	2177997	2177697	2177997	2177686	d	2177686	2175764	2177686	2175756	1922
GofDak_1024-768_new	21	1	27	<?xml version="1.0"?>\n<Clock xmlns:dt="urn:schemas-microsoft-com:datatypes"><Description dt:dt="string">E-Prime Primary Realtime Clock</Description><StartTime><Timestamp dt:dt="int">0</Timestamp><DateUtc dt:dt="string">2017-07-18T14:14:01Z</DateUtc></StartTime><FrequencyChanges><FrequencyChange><Frequency dt:dt="r8">3328124</Frequency><Timestamp dt:dt="r8">97332713048</Timestamp><Current dt:dt="…	75.025	2545357	2541857	2545357	2541844	1	right	-1450922636	07-18-2017	16:14:01	14:14:01	male	52515	33868	-1	33851	54155	52529	-1	52515	463524	451691	-1	451678	22				1	10	20	phaseUPFAce	phaseXPface	13	NM13	2181729	2181429	2181729	2181423	l	2181423	2179523	2181423	2179508	1900
GofDak_1024-768_new	21	1	27	<?xml version="1.0"?>\n<Clock xmlns:dt="urn:schemas-microsoft-com:datatypes"><Description dt:dt="string">E-Prime Primary Realtime Clock</Description><StartTime><Timestamp dt:dt="int">0</Timestamp><DateUtc dt:dt="string">2017-07-18T14:14:01Z</DateUtc></StartTime><FrequencyChanges><FrequencyChange><Frequency dt:dt="r8">3328124</Frequency><Timestamp dt:dt="r8">97332713048</Timestamp><Current dt:dt="…	75.025	2545357	2541857	2545357	2541844	1	right	-1450922636	07-18-2017	16:14:01	14:14:01	male	52515	33868	-1	33851	54155	52529	-1	52515	463524	451691	-1	451678	22				1	10	20	phaseUPFAce	phaseXPface	14	NF06	2185234	2184934	2185234	2184921	l	2184921	2183295	2184921	2183284	1626
GofDak_1024-768_new	21	1	27	<?xml version="1.0"?>\n<Clock xmlns:dt="urn:schemas-microsoft-com:datatypes"><Description dt:dt="string">E-Prime Primary Realtime Clock</Description><StartTime><Timestamp dt:dt="int">0</Timestamp><DateUtc dt:dt="string">2017-07-18T14:14:01Z</DateUtc></StartTime><FrequencyChanges><FrequencyChange><Frequency dt:dt="r8">3328124</Frequency><Timestamp dt:dt="r8">97332713048</Timestamp><Current dt:dt="…	75.025	2545357	2541857	2545357	2541844	1	right	-1450922636	07-18-2017	16:14:01	14:14:01	male	52515	33868	-1	33851	54155	52529	-1	52515	463524	451691	-1	451678	22				1	10	20	phaseUPFAce	phaseXPface	15	NF11	2189393	2189093	2189393	2189087	d	2189087	2187147	2189087	2187140	1940
GofDak_1024-768_new	21	1	27	<?xml version="1.0"?>\n<Clock xmlns:dt="urn:schemas-microsoft-com:datatypes"><Description dt:dt="string">E-Prime Primary Realtime Clock</Description><StartTime><Timestamp dt:dt="int">0</Timestamp><DateUtc dt:dt="string">2017-07-18T14:14:01Z</DateUtc></StartTime><FrequencyChanges><FrequencyChange><Frequency dt:dt="r8">3328124</Frequency><Timestamp dt:dt="r8">97332713048</Timestamp><Current dt:dt="…	75.025	2545357	2541857	2545357	2541844	1	right	-1450922636	07-18-2017	16:14:01	14:14:01	male	52515	33868	-1	33851	54155	52529	-1	52515	463524	451691	-1	451678	22				1	10	20	phaseUPFAce	phaseXPface	16	NM05	2192952	2192652	2192952	2192648	l	2192648	2190906	2192648	2190900	1742
GofDak_1024-768_new	21	1	27	<?xml version="1.0"?>\n<Clock xmlns:dt="urn:schemas-microsoft-com:datatypes"><Description dt:dt="string">E-Prime Primary Realtime Clock</Description><StartTime><Timestamp dt:dt="int">0</Timestamp><DateUtc dt:dt="string">2017-07-18T14:14:01Z</DateUtc></StartTime><FrequencyChanges><FrequencyChange><Frequency dt:dt="r8">3328124</Frequency><Timestamp dt:dt="r8">97332713048</Timestamp><Current dt:dt="…	75.025	2545357	2541857	2545357	2541844	1	right	-1450922636	07-18-2017	16:14:01	14:14:01	male	52515	33868	-1	33851	54155	52529	-1	52515	463524	451691	-1	451678	22				1	10	20	phaseUPFAce	phaseXPface	17	NM09	2196684	2196384	2196684	2196376	d	2196376	2194571	2196376	2194564	1805
GofDak_1024-768_new	21	1	27	<?xml version="1.0"?>\n<Clock xmlns:dt="urn:schemas-microsoft-com:datatypes"><Description dt:dt="string">E-Prime Primary Realtime Clock</Description><StartTime><Timestamp dt:dt="int">0</Timestamp><DateUtc dt:dt="string">2017-07-18T14:14:01Z</DateUtc></StartTime><FrequencyChanges><FrequencyChange><Frequency dt:dt="r8">3328124</Frequency><Timestamp dt:dt="r8">97332713048</Timestamp><Current dt:dt="…	75.025	2545357	2541857	2545357	2541844	1	right	-1450922636	07-18-2017	16:14:01	14:14:01	male	52515	33868	-1	33851	54155	52529	-1	52515	463524	451691	-1	451678	22				1	10	20	phaseUPFAce	phaseXPface	18	NM05	2200669	2200369	2200669	2200359	l	2200359	2198836	2200359	2198820	1523
GofDak_1024-768_new	21	1	27	<?xml version="1.0"?>\n<Clock xmlns:dt="urn:schemas-microsoft-com:datatypes"><Description dt:dt="string">E-Prime Primary Realtime Clock</Description><StartTime><Timestamp dt:dt="int">0</Timestamp><DateUtc dt:dt="string">2017-07-18T14:14:01Z</DateUtc></StartTime><FrequencyChanges><FrequencyChange><Frequency dt:dt="r8">3328124</Frequency><Timestamp dt:dt="r8">97332713048</Timestamp><Current dt:dt="…	75.025	2545357	2541857	2545357	2541844	1	right	-1450922636	07-18-2017	16:14:01	14:14:01	male	52515	33868	-1	33851	54155	52529	-1	52515	463524	451691	-1	451678	22				1	10	20	phaseUPFAce	phaseXPface	19	NF27	2204295	2203995	2204295	2203986	d	2203986	2202115	2203986	2202108	1871
GofDak_1024-768_new	21	1	27	<?xml version="1.0"?>\n<Clock xmlns:dt="urn:schemas-microsoft-com:datatypes"><Description dt:dt="string">E-Prime Primary Realtime Clock</Description><StartTime><Timestamp dt:dt="int">0</Timestamp><DateUtc dt:dt="string">2017-07-18T14:14:01Z</DateUtc></StartTime><FrequencyChanges><FrequencyChange><Frequency dt:dt="r8">3328124</Frequency><Timestamp dt:dt="r8">97332713048</Timestamp><Current dt:dt="…	75.025	2545357	2541857	2545357	2541844	1	right	-1450922636	07-18-2017	16:14:01	14:14:01	male	52515	33868	-1	33851	54155	52529	-1	52515	463524	451691	-1	451678	22				1	10	20	phaseUPFAce	phaseXPface	20	NF04	2207893	2207593	2207893	2207586	l	2207586	2205834	2207586	2205828	1752
GofDak_1024-768_new	21	1	27	<?xml version="1.0"?>\n<Clock xmlns:dt="urn:schemas-microsoft-com:datatypes"><Description dt:dt="string">E-Prime Primary Realtime Clock</Description><StartTime><Timestamp dt:dt="int">0</Timestamp><DateUtc dt:dt="string">2017-07-18T14:14:01Z</DateUtc></StartTime><FrequencyChanges><FrequencyChange><Frequency dt:dt="r8">3328124</Frequency><Timestamp dt:dt="r8">97332713048</Timestamp><Current dt:dt="…	75.025	2545357	2541857	2545357	2541844	1	right	-1450922636	07-18-2017	16:14:01	14:14:01	male	52515	33868	-1	33851	54155	52529	-1	52515	463524	451691	-1	451678	23				1	11	21	phaseUPFAce	phaseXPface	1	NM04	2211506	2211206	2211506	2211192	l	2211192	2209340	2211192	2209332	1852
GofDak_1024-768_new	21	1	27	<?xml version="1.0"?>\n<Clock xmlns:dt="urn:schemas-microsoft-com:datatypes"><Description dt:dt="string">E-Prime Primary Realtime Clock</Description><StartTime><Timestamp dt:dt="int">0</Timestamp><DateUtc dt:dt="string">2017-07-18T14:14:01Z</DateUtc></StartTime><FrequencyChanges><FrequencyChange><Frequency dt:dt="r8">3328124</Frequency><Timestamp dt:dt="r8">97332713048</Timestamp><Current dt:dt="…	75.025	2545357	2541857	2545357	2541844	1	right	-1450922636	07-18-2017	16:14:01	14:14:01	male	52515	33868	-1	33851	54155	52529	-1	52515	463524	451691	-1	451678	23				1	11	21	phaseUPFAce	phaseXPface	2	NF105	2215158	2214858	2215158	2214850	l	2214850	2213032	2214850	2213020	1818
GofDak_1024-768_new	21	1	27	<?xml version="1.0"?>\n<Clock xmlns:dt="urn:schemas-microsoft-com:datatypes"><Description dt:dt="string">E-Prime Primary Realtime Clock</Description><StartTime><Timestamp dt:dt="int">0</Timestamp><DateUtc dt:dt="string">2017-07-18T14:14:01Z</DateUtc></StartTime><FrequencyChanges><FrequencyChange><Frequency dt:dt="r8">3328124</Frequency><Timestamp dt:dt="r8">97332713048</Timestamp><Current dt:dt="…	75.025	2545357	2541857	2545357	2541844	1	right	-1450922636	07-18-2017	16:14:01	14:14:01	male	52515	33868	-1	33851	54155	52529	-1	52515	463524	451691	-1	451678	23				1	11	21	phaseUPFAce	phaseXPface	3	NM10	2218903	2218603	2218903	2218590	d	2218590	2216777	2218590	2216764	1813
GofDak_1024-768_new	21	1	27	<?xml version="1.0"?>\n<Clock xmlns:dt="urn:schemas-microsoft-com:datatypes"><Description dt:dt="string">E-Prime Primary Realtime Clock</Description><StartTime><Timestamp dt:dt="int">0</Timestamp><DateUtc dt:dt="string">2017-07-18T14:14:01Z</DateUtc></StartTime><FrequencyChanges><FrequencyChange><Frequency dt:dt="r8">3328124</Frequency><Timestamp dt:dt="r8">97332713048</Timestamp><Current dt:dt="…	75.025	2545357	2541857	2545357	2541844	1	right	-1450922636	07-18-2017	16:14:01	14:14:01	male	52515	33868	-1	33851	54155	52529	-1	52515	463524	451691	-1	451678	23				1	11	21	phaseUPFAce	phaseXPface	4	NF106	2222489	2222189	2222489	2222183	l	2222183	2220549	2222183	2220532	1634
GofDak_1024-768_new	21	1	27	<?xml version="1.0"?>\n<Clock xmlns:dt="urn:schemas-microsoft-com:datatypes"><Description dt:dt="string">E-Prime Primary Realtime Clock</Description><StartTime><Timestamp dt:dt="int">0</Timestamp><DateUtc dt:dt="string">2017-07-18T14:14:01Z</DateUtc></StartTime><FrequencyChanges><FrequencyChange><Frequency dt:dt="r8">3328124</Frequency><Timestamp dt:dt="r8">97332713048</Timestamp><Current dt:dt="…	75.025	2545357	2541857	2545357	2541844	1	right	-1450922636	07-18-2017	16:14:01	14:14:01	male	52515	33868	-1	33851	54155	52529	-1	52515	463524	451691	-1	451678	23				1	11	21	phaseUPFAce	phaseXPface	5	NM04	2225981	2225681	2225981	2225671	l	2225671	2224001	2225671	2223996	1670
GofDak_1024-768_new	21	1	27	<?xml version="1.0"?>\n<Clock xmlns:dt="urn:schemas-microsoft-com:datatypes"><Description dt:dt="string">E-Prime Primary Realtime Clock</Description><StartTime><Timestamp dt:dt="int">0</Timestamp><DateUtc dt:dt="string">2017-07-18T14:14:01Z</DateUtc></StartTime><FrequencyChanges><FrequencyChange><Frequency dt:dt="r8">3328124</Frequency><Timestamp dt:dt="r8">97332713048</Timestamp><Current dt:dt="…	75.025	2545357	2541857	2545357	2541844	1	right	-1450922636	07-18-2017	16:14:01	14:14:01	male	52515	33868	-1	33851	54155	52529	-1	52515	463524	451691	-1	451678	23				1	11	21	phaseUPFAce	phaseXPface	6	NF106	2229193	2228893	2229193	2228881	d	2228881	2227307	2228881	2227292	1574
GofDak_1024-768_new	21	1	27	<?xml version="1.0"?>\n<Clock xmlns:dt="urn:schemas-microsoft-com:datatypes"><Description dt:dt="string">E-Prime Primary Realtime Clock</Description><StartTime><Timestamp dt:dt="int">0</Timestamp><DateUtc dt:dt="string">2017-07-18T14:14:01Z</DateUtc></StartTime><FrequencyChanges><FrequencyChange><Frequency dt:dt="r8">3328124</Frequency><Timestamp dt:dt="r8">97332713048</Timestamp><Current dt:dt="…	75.025	2545357	2541857	2545357	2541844	1	right	-1450922636	07-18-2017	16:14:01	14:14:01	male	52515	33868	-1	33851	54155	52529	-1	52515	463524	451691	-1	451678	23				1	11	21	phaseUPFAce	phaseXPface	7	NM09	2232779	2232479	2232779	2232472	l	2232472	2230826	2232472	2230812	1646
GofDak_1024-768_new	21	1	27	<?xml version="1.0"?>\n<Clock xmlns:dt="urn:schemas-microsoft-com:datatypes"><Description dt:dt="string">E-Prime Primary Realtime Clock</Description><StartTime><Timestamp dt:dt="int">0</Timestamp><DateUtc dt:dt="string">2017-07-18T14:14:01Z</DateUtc></StartTime><FrequencyChanges><FrequencyChange><Frequency dt:dt="r8">3328124</Frequency><Timestamp dt:dt="r8">97332713048</Timestamp><Current dt:dt="…	75.025	2545357	2541857	2545357	2541844	1	right	-1450922636	07-18-2017	16:14:01	14:14:01	male	52515	33868	-1	33851	54155	52529	-1	52515	463524	451691	-1	451678	23				1	11	21	phaseUPFAce	phaseXPface	8	NF06	2236471	2236171	2236471	2236160	l	2236160	2234358	2236160	2234348	1802
GofDak_1024-768_new	21	1	27	<?xml version="1.0"?>\n<Clock xmlns:dt="urn:schemas-microsoft-com:datatypes"><Description dt:dt="string">E-Prime Primary Realtime Clock</Description><StartTime><Timestamp dt:dt="int">0</Timestamp><DateUtc dt:dt="string">2017-07-18T14:14:01Z</DateUtc></StartTime><FrequencyChanges><FrequencyChange><Frequency dt:dt="r8">3328124</Frequency><Timestamp dt:dt="r8">97332713048</Timestamp><Current dt:dt="…	75.025	2545357	2541857	2545357	2541844	1	right	-1450922636	07-18-2017	16:14:01	14:14:01	male	52515	33868	-1	33851	54155	52529	-1	52515	463524	451691	-1	451678	23				1	11	21	phaseUPFAce	phaseXPface	9	NM21	2240176	2239876	2240176	2239872	d	2239872	2237970	2239872	2237956	1902
GofDak_1024-768_new	21	1	27	<?xml version="1.0"?>\n<Clock xmlns:dt="urn:schemas-microsoft-com:datatypes"><Description dt:dt="string">E-Prime Primary Realtime Clock</Description><StartTime><Timestamp dt:dt="int">0</Timestamp><DateUtc dt:dt="string">2017-07-18T14:14:01Z</DateUtc></StartTime><FrequencyChanges><FrequencyChange><Frequency dt:dt="r8">3328124</Frequency><Timestamp dt:dt="r8">97332713048</Timestamp><Current dt:dt="…	75.025	2545357	2541857	2545357	2541844	1	right	-1450922636	07-18-2017	16:14:01	14:14:01	male	52515	33868	-1	33851	54155	52529	-1	52515	463524	451691	-1	451678	23				1	11	21	phaseUPFAce	phaseXPface	10	NM13	2243535	2243235	2243535	2243229	d	2243229	2241489	2243229	2241484	1740
GofDak_1024-768_new	21	1	27	<?xml version="1.0"?>\n<Clock xmlns:dt="urn:schemas-microsoft-com:datatypes"><Description dt:dt="string">E-Prime Primary Realtime Clock</Description><StartTime><Timestamp dt:dt="int">0</Timestamp><DateUtc dt:dt="string">2017-07-18T14:14:01Z</DateUtc></StartTime><FrequencyChanges><FrequencyChange><Frequency dt:dt="r8">3328124</Frequency><Timestamp dt:dt="r8">97332713048</Timestamp><Current dt:dt="…	75.025	2545357	2541857	2545357	2541844	1	right	-1450922636	07-18-2017	16:14:01	14:14:01	male	52515	33868	-1	33851	54155	52529	-1	52515	463524	451691	-1	451678	23				1	11	21	phaseUPFAce	phaseXPface	11	NM08	2247267	2246967	2247267	2246952	l	2246952	2245194	2246952	2245180	1758
GofDak_1024-768_new	21	1	27	<?xml version="1.0"?>\n<Clock xmlns:dt="urn:schemas-microsoft-com:datatypes"><Description dt:dt="string">E-Prime Primary Realtime Clock</Description><StartTime><Timestamp dt:dt="int">0</Timestamp><DateUtc dt:dt="string">2017-07-18T14:14:01Z</DateUtc></StartTime><FrequencyChanges><FrequencyChange><Frequency dt:dt="r8">3328124</Frequency><Timestamp dt:dt="r8">97332713048</Timestamp><Current dt:dt="…	75.025	2545357	2541857	2545357	2541844	1	right	-1450922636	07-18-2017	16:14:01	14:14:01	male	52515	33868	-1	33851	54155	52529	-1	52515	463524	451691	-1	451678	23				1	11	21	phaseUPFAce	phaseXPface	12	NF09	2250466	2250166	2250466	2250157	l	2250157	2248540	2250157	2248532	1617
GofDak_1024-768_new	21	1	27	<?xml version="1.0"?>\n<Clock xmlns:dt="urn:schemas-microsoft-com:datatypes"><Description dt:dt="string">E-Prime Primary Realtime Clock</Description><StartTime><Timestamp dt:dt="int">0</Timestamp><DateUtc dt:dt="string">2017-07-18T14:14:01Z</DateUtc></StartTime><FrequencyChanges><FrequencyChange><Frequency dt:dt="r8">3328124</Frequency><Timestamp dt:dt="r8">97332713048</Timestamp><Current dt:dt="…	75.025	2545357	2541857	2545357	2541844	1	right	-1450922636	07-18-2017	16:14:01	14:14:01	male	52515	33868	-1	33851	54155	52529	-1	52515	463524	451691	-1	451678	23				1	11	21	phaseUPFAce	phaseXPface	13	NM03	2253852	2253552	2253852	2253540	l	2253540	2251846	2253540	2251836	1694
GofDak_1024-768_new	21	1	27	<?xml version="1.0"?>\n<Clock xmlns:dt="urn:schemas-microsoft-com:datatypes"><Description dt:dt="string">E-Prime Primary Realtime Clock</Description><StartTime><Timestamp dt:dt="int">0</Timestamp><DateUtc dt:dt="string">2017-07-18T14:14:01Z</DateUtc></StartTime><FrequencyChanges><FrequencyChange><Frequency dt:dt="r8">3328124</Frequency><Timestamp dt:dt="r8">97332713048</Timestamp><Current dt:dt="…	75.025	2545357	2541857	2545357	2541844	1	right	-1450922636	07-18-2017	16:14:01	14:14:01	male	52515	33868	-1	33851	54155	52529	-1	52515	463524	451691	-1	451678	23				1	11	21	phaseUPFAce	phaseXPface	14	NM04	2257584	2257284	2257584	2257272	d	2257272	2255484	2257272	2255468	1788
GofDak_1024-768_new	21	1	27	<?xml version="1.0"?>\n<Clock xmlns:dt="urn:schemas-microsoft-com:datatypes"><Description dt:dt="string">E-Prime Primary Realtime Clock</Description><StartTime><Timestamp dt:dt="int">0</Timestamp><DateUtc dt:dt="string">2017-07-18T14:14:01Z</DateUtc></StartTime><FrequencyChanges><FrequencyChange><Frequency dt:dt="r8">3328124</Frequency><Timestamp dt:dt="r8">97332713048</Timestamp><Current dt:dt="…	75.025	2545357	2541857	2545357	2541844	1	right	-1450922636	07-18-2017	16:14:01	14:14:01	male	52515	33868	-1	33851	54155	52529	-1	52515	463524	451691	-1	451678	23				1	11	21	phaseUPFAce	phaseXPface	15	NF09	2261209	2260909	2261209	2260896	l	2260896	2259163	2260896	2259156	1733
GofDak_1024-768_new	21	1	27	<?xml version="1.0"?>\n<Clock xmlns:dt="urn:schemas-microsoft-com:datatypes"><Description dt:dt="string">E-Prime Primary Realtime Clock</Description><StartTime><Timestamp dt:dt="int">0</Timestamp><DateUtc dt:dt="string">2017-07-18T14:14:01Z</DateUtc></StartTime><FrequencyChanges><FrequencyChange><Frequency dt:dt="r8">3328124</Frequency><Timestamp dt:dt="r8">97332713048</Timestamp><Current dt:dt="…	75.025	2545357	2541857	2545357	2541844	1	right	-1450922636	07-18-2017	16:14:01	14:14:01	male	52515	33868	-1	33851	54155	52529	-1	52515	463524	451691	-1	451678	23				1	11	21	phaseUPFAce	phaseXPface	16	NM02	2265021	2264721	2265021	2264715	l	2264715	2262802	2264715	2262796	1913
GofDak_1024-768_new	21	1	27	<?xml version="1.0"?>\n<Clock xmlns:dt="urn:schemas-microsoft-com:datatypes"><Description dt:dt="string">E-Prime Primary Realtime Clock</Description><StartTime><Timestamp dt:dt="int">0</Timestamp><DateUtc dt:dt="string">2017-07-18T14:14:01Z</DateUtc></StartTime><FrequencyChanges><FrequencyChange><Frequency dt:dt="r8">3328124</Frequency><Timestamp dt:dt="r8">97332713048</Timestamp><Current dt:dt="…	75.025	2545357	2541857	2545357	2541844	1	right	-1450922636	07-18-2017	16:14:01	14:14:01	male	52515	33868	-1	33851	54155	52529	-1	52515	463524	451691	-1	451678	23				1	11	21	phaseUPFAce	phaseXPface	17	NM09	2268540	2268240	2268540	2268228	l	2268228	2266694	2268228	2266684	1534
GofDak_1024-768_new	21	1	27	<?xml version="1.0"?>\n<Clock xmlns:dt="urn:schemas-microsoft-com:datatypes"><Description dt:dt="string">E-Prime Primary Realtime Clock</Description><StartTime><Timestamp dt:dt="int">0</Timestamp><DateUtc dt:dt="string">2017-07-18T14:14:01Z</DateUtc></StartTime><FrequencyChanges><FrequencyChange><Frequency dt:dt="r8">3328124</Frequency><Timestamp dt:dt="r8">97332713048</Timestamp><Current dt:dt="…	75.025	2545357	2541857	2545357	2541844	1	right	-1450922636	07-18-2017	16:14:01	14:14:01	male	52515	33868	-1	33851	54155	52529	-1	52515	463524	451691	-1	451678	23				1	11	21	phaseUPFAce	phaseXPface	18	NM05	2272552	2272252	2272552	2272237	d	2272237	2270266	2272237	2270252	1971
GofDak_1024-768_new	21	1	27	<?xml version="1.0"?>\n<Clock xmlns:dt="urn:schemas-microsoft-com:datatypes"><Description dt:dt="string">E-Prime Primary Realtime Clock</Description><StartTime><Timestamp dt:dt="int">0</Timestamp><DateUtc dt:dt="string">2017-07-18T14:14:01Z</DateUtc></StartTime><FrequencyChanges><FrequencyChange><Frequency dt:dt="r8">3328124</Frequency><Timestamp dt:dt="r8">97332713048</Timestamp><Current dt:dt="…	75.025	2545357	2541857	2545357	2541844	1	right	-1450922636	07-18-2017	16:14:01	14:14:01	male	52515	33868	-1	33851	54155	52529	-1	52515	463524	451691	-1	451678	23				1	11	21	phaseUPFAce	phaseXPface	19	NF106	2276071	2275771	2276071	2275763	d	2275763	2273945	2275763	2273940	1818
GofDak_1024-768_new	21	1	27	<?xml version="1.0"?>\n<Clock xmlns:dt="urn:schemas-microsoft-com:datatypes"><Description dt:dt="string">E-Prime Primary Realtime Clock</Description><StartTime><Timestamp dt:dt="int">0</Timestamp><DateUtc dt:dt="string">2017-07-18T14:14:01Z</DateUtc></StartTime><FrequencyChanges><FrequencyChange><Frequency dt:dt="r8">3328124</Frequency><Timestamp dt:dt="r8">97332713048</Timestamp><Current dt:dt="…	75.025	2545357	2541857	2545357	2541844	1	right	-1450922636	07-18-2017	16:14:01	14:14:01	male	52515	33868	-1	33851	54155	52529	-1	52515	463524	451691	-1	451678	23				1	11	21	phaseUPFAce	phaseXPface	20	NF04	2279870	2279570	2279870	2279565	l	2279565	2277824	2279565	2277812	1741
GofDak_1024-768_new	21	1	27	<?xml version="1.0"?>\n<Clock xmlns:dt="urn:schemas-microsoft-com:datatypes"><Description dt:dt="string">E-Prime Primary Realtime Clock</Description><StartTime><Timestamp dt:dt="int">0</Timestamp><DateUtc dt:dt="string">2017-07-18T14:14:01Z</DateUtc></StartTime><FrequencyChanges><FrequencyChange><Frequency dt:dt="r8">3328124</Frequency><Timestamp dt:dt="r8">97332713048</Timestamp><Current dt:dt="…	75.025	2545357	2541857	2545357	2541844	1	right	-1450922636	07-18-2017	16:14:01	14:14:01	male	52515	33868	-1	33851	54155	52529	-1	52515	463524	451691	-1	451678	24				2	11	22	phaseINVFAce	phaseXPface	1	NM03	2326015	2325715	2326015	2325702	l	2325702	2323702	2325702	2323689	2000
GofDak_1024-768_new	21	1	27	<?xml version="1.0"?>\n<Clock xmlns:dt="urn:schemas-microsoft-com:datatypes"><Description dt:dt="string">E-Prime Primary Realtime Clock</Description><StartTime><Timestamp dt:dt="int">0</Timestamp><DateUtc dt:dt="string">2017-07-18T14:14:01Z</DateUtc></StartTime><FrequencyChanges><FrequencyChange><Frequency dt:dt="r8">3328124</Frequency><Timestamp dt:dt="r8">97332713048</Timestamp><Current dt:dt="…	75.025	2545357	2541857	2545357	2541844	1	right	-1450922636	07-18-2017	16:14:01	14:14:01	male	52515	33868	-1	33851	54155	52529	-1	52515	463524	451691	-1	451678	24				2	11	22	phaseINVFAce	phaseXPface	2	NM13	2329653	2329353	2329653	2329341	d	2329341	2327714	2329341	2327708	1627
GofDak_1024-768_new	21	1	27	<?xml version="1.0"?>\n<Clock xmlns:dt="urn:schemas-microsoft-com:datatypes"><Description dt:dt="string">E-Prime Primary Realtime Clock</Description><StartTime><Timestamp dt:dt="int">0</Timestamp><DateUtc dt:dt="string">2017-07-18T14:14:01Z</DateUtc></StartTime><FrequencyChanges><FrequencyChange><Frequency dt:dt="r8">3328124</Frequency><Timestamp dt:dt="r8">97332713048</Timestamp><Current dt:dt="…	75.025	2545357	2541857	2545357	2541844	1	right	-1450922636	07-18-2017	16:14:01	14:14:01	male	52515	33868	-1	33851	54155	52529	-1	52515	463524	451691	-1	451678	24				2	11	22	phaseINVFAce	phaseXPface	3	NF06	2333066	2332766	2333066	2332754	d	2332754	2331126	2332754	2331116	1628
GofDak_1024-768_new	21	1	27	<?xml version="1.0"?>\n<Clock xmlns:dt="urn:schemas-microsoft-com:datatypes"><Description dt:dt="string">E-Prime Primary Realtime Clock</Description><StartTime><Timestamp dt:dt="int">0</Timestamp><DateUtc dt:dt="string">2017-07-18T14:14:01Z</DateUtc></StartTime><FrequencyChanges><FrequencyChange><Frequency dt:dt="r8">3328124</Frequency><Timestamp dt:dt="r8">97332713048</Timestamp><Current dt:dt="…	75.025	2545357	2541857	2545357	2541844	1	right	-1450922636	07-18-2017	16:14:01	14:14:01	male	52515	33868	-1	33851	54155	52529	-1	52515	463524	451691	-1	451678	24				2	11	22	phaseINVFAce	phaseXPface	4	NM04	2336398	2336098	2336398	2336088	d	2336088	2334472	2336088	2334460	1616
GofDak_1024-768_new	21	1	27	<?xml version="1.0"?>\n<Clock xmlns:dt="urn:schemas-microsoft-com:datatypes"><Description dt:dt="string">E-Prime Primary Realtime Clock</Description><StartTime><Timestamp dt:dt="int">0</Timestamp><DateUtc dt:dt="string">2017-07-18T14:14:01Z</DateUtc></StartTime><FrequencyChanges><FrequencyChange><Frequency dt:dt="r8">3328124</Frequency><Timestamp dt:dt="r8">97332713048</Timestamp><Current dt:dt="…	75.025	2545357	2541857	2545357	2541844	1	right	-1450922636	07-18-2017	16:14:01	14:14:01	male	52515	33868	-1	33851	54155	52529	-1	52515	463524	451691	-1	451678	24				2	11	22	phaseINVFAce	phaseXPface	5	NF106	2340050	2339750	2340050	2339738	d	2339738	2337791	2339738	2337780	1947
GofDak_1024-768_new	21	1	27	<?xml version="1.0"?>\n<Clock xmlns:dt="urn:schemas-microsoft-com:datatypes"><Description dt:dt="string">E-Prime Primary Realtime Clock</Description><StartTime><Timestamp dt:dt="int">0</Timestamp><DateUtc dt:dt="string">2017-07-18T14:14:01Z</DateUtc></StartTime><FrequencyChanges><FrequencyChange><Frequency dt:dt="r8">3328124</Frequency><Timestamp dt:dt="r8">97332713048</Timestamp><Current dt:dt="…	75.025	2545357	2541857	2545357	2541844	1	right	-1450922636	07-18-2017	16:14:01	14:14:01	male	52515	33868	-1	33851	54155	52529	-1	52515	463524	451691	-1	451678	24				2	11	22	phaseINVFAce	phaseXPface	6	NF27	2343689	2343389	2343689	2343379	d	2343379	2341389	2343379	2341380	1990
GofDak_1024-768_new	21	1	27	<?xml version="1.0"?>\n<Clock xmlns:dt="urn:schemas-microsoft-com:datatypes"><Description dt:dt="string">E-Prime Primary Realtime Clock</Description><StartTime><Timestamp dt:dt="int">0</Timestamp><DateUtc dt:dt="string">2017-07-18T14:14:01Z</DateUtc></StartTime><FrequencyChanges><FrequencyChange><Frequency dt:dt="r8">3328124</Frequency><Timestamp dt:dt="r8">97332713048</Timestamp><Current dt:dt="…	75.025	2545357	2541857	2545357	2541844	1	right	-1450922636	07-18-2017	16:14:01	14:14:01	male	52515	33868	-1	33851	54155	52529	-1	52515	463524	451691	-1	451678	24				2	11	22	phaseINVFAce	phaseXPface	7	NF01	2347381	2347081	2347381	2347073	d	2347073	2345282	2347073	2345276	1791
GofDak_1024-768_new	21	1	27	<?xml version="1.0"?>\n<Clock xmlns:dt="urn:schemas-microsoft-com:datatypes"><Description dt:dt="string">E-Prime Primary Realtime Clock</Description><StartTime><Timestamp dt:dt="int">0</Timestamp><DateUtc dt:dt="string">2017-07-18T14:14:01Z</DateUtc></StartTime><FrequencyChanges><FrequencyChange><Frequency dt:dt="r8">3328124</Frequency><Timestamp dt:dt="r8">97332713048</Timestamp><Current dt:dt="…	75.025	2545357	2541857	2545357	2541844	1	right	-1450922636	07-18-2017	16:14:01	14:14:01	male	52515	33868	-1	33851	54155	52529	-1	52515	463524	451691	-1	451678	24				2	11	22	phaseINVFAce	phaseXPface	8	NF06	2351246	2350946	2351246	2350939	l	2350939	2348960	2350939	2348948	1979
GofDak_1024-768_new	21	1	27	<?xml version="1.0"?>\n<Clock xmlns:dt="urn:schemas-microsoft-com:datatypes"><Description dt:dt="string">E-Prime Primary Realtime Clock</Description><StartTime><Timestamp dt:dt="int">0</Timestamp><DateUtc dt:dt="string">2017-07-18T14:14:01Z</DateUtc></StartTime><FrequencyChanges><FrequencyChange><Frequency dt:dt="r8">3328124</Frequency><Timestamp dt:dt="r8">97332713048</Timestamp><Current dt:dt="…	75.025	2545357	2541857	2545357	2541844	1	right	-1450922636	07-18-2017	16:14:01	14:14:01	male	52515	33868	-1	33851	54155	52529	-1	52515	463524	451691	-1	451678	24				2	11	22	phaseINVFAce	phaseXPface	9	NF01	2354912	2354612	2354912	2354608	l	2354608	2352786	2354608	2352780	1822
GofDak_1024-768_new	21	1	27	<?xml version="1.0"?>\n<Clock xmlns:dt="urn:schemas-microsoft-com:datatypes"><Description dt:dt="string">E-Prime Primary Realtime Clock</Description><StartTime><Timestamp dt:dt="int">0</Timestamp><DateUtc dt:dt="string">2017-07-18T14:14:01Z</DateUtc></StartTime><FrequencyChanges><FrequencyChange><Frequency dt:dt="r8">3328124</Frequency><Timestamp dt:dt="r8">97332713048</Timestamp><Current dt:dt="…	75.025	2545357	2541857	2545357	2541844	1	right	-1450922636	07-18-2017	16:14:01	14:14:01	male	52515	33868	-1	33851	54155	52529	-1	52515	463524	451691	-1	451678	24				2	11	22	phaseINVFAce	phaseXPface	10	NF01	2358684	2358384	2358684	2358369	l	2358369	2356558	2358369	2356540	1811
GofDak_1024-768_new	21	1	27	<?xml version="1.0"?>\n<Clock xmlns:dt="urn:schemas-microsoft-com:datatypes"><Description dt:dt="string">E-Prime Primary Realtime Clock</Description><StartTime><Timestamp dt:dt="int">0</Timestamp><DateUtc dt:dt="string">2017-07-18T14:14:01Z</DateUtc></StartTime><FrequencyChanges><FrequencyChange><Frequency dt:dt="r8">3328124</Frequency><Timestamp dt:dt="r8">97332713048</Timestamp><Current dt:dt="…	75.025	2545357	2541857	2545357	2541844	1	right	-1450922636	07-18-2017	16:14:01	14:14:01	male	52515	33868	-1	33851	54155	52529	-1	52515	463524	451691	-1	451678	24				2	11	22	phaseINVFAce	phaseXPface	11	NM02	2362229	2361929	2362229	2361926	d	2361926	2360077	2361926	2360068	1849
GofDak_1024-768_new	21	1	27	<?xml version="1.0"?>\n<Clock xmlns:dt="urn:schemas-microsoft-com:datatypes"><Description dt:dt="string">E-Prime Primary Realtime Clock</Description><StartTime><Timestamp dt:dt="int">0</Timestamp><DateUtc dt:dt="string">2017-07-18T14:14:01Z</DateUtc></StartTime><FrequencyChanges><FrequencyChange><Frequency dt:dt="r8">3328124</Frequency><Timestamp dt:dt="r8">97332713048</Timestamp><Current dt:dt="…	75.025	2545357	2541857	2545357	2541844	1	right	-1450922636	07-18-2017	16:14:01	14:14:01	male	52515	33868	-1	33851	54155	52529	-1	52515	463524	451691	-1	451678	24				2	11	22	phaseINVFAce	phaseXPface	12	NM02	2365788	2365488	2365788	2365480	l	2365480	2363662	2365480	2363652	1818
GofDak_1024-768_new	21	1	27	<?xml version="1.0"?>\n<Clock xmlns:dt="urn:schemas-microsoft-com:datatypes"><Description dt:dt="string">E-Prime Primary Realtime Clock</Description><StartTime><Timestamp dt:dt="int">0</Timestamp><DateUtc dt:dt="string">2017-07-18T14:14:01Z</DateUtc></StartTime><FrequencyChanges><FrequencyChange><Frequency dt:dt="r8">3328124</Frequency><Timestamp dt:dt="r8">97332713048</Timestamp><Current dt:dt="…	75.025	2545357	2541857	2545357	2541844	1	right	-1450922636	07-18-2017	16:14:01	14:14:01	male	52515	33868	-1	33851	54155	52529	-1	52515	463524	451691	-1	451678	24				2	11	22	phaseINVFAce	phaseXPface	13	NF04	2369374	2369074	2369374	2369062	d	2369062	2367314	2369062	2367300	1748
GofDak_1024-768_new	21	1	27	<?xml version="1.0"?>\n<Clock xmlns:dt="urn:schemas-microsoft-com:datatypes"><Description dt:dt="string">E-Prime Primary Realtime Clock</Description><StartTime><Timestamp dt:dt="int">0</Timestamp><DateUtc dt:dt="string">2017-07-18T14:14:01Z</DateUtc></StartTime><FrequencyChanges><FrequencyChange><Frequency dt:dt="r8">3328124</Frequency><Timestamp dt:dt="r8">97332713048</Timestamp><Current dt:dt="…	75.025	2545357	2541857	2545357	2541844	1	right	-1450922636	07-18-2017	16:14:01	14:14:01	male	52515	33868	-1	33851	54155	52529	-1	52515	463524	451691	-1	451678	24				2	11	22	phaseINVFAce	phaseXPface	14	NF27	2373013	2372713	2373013	2372699	d	2372699	2370953	2372699	2370940	1746
GofDak_1024-768_new	21	1	27	<?xml version="1.0"?>\n<Clock xmlns:dt="urn:schemas-microsoft-com:datatypes"><Description dt:dt="string">E-Prime Primary Realtime Clock</Description><StartTime><Timestamp dt:dt="int">0</Timestamp><DateUtc dt:dt="string">2017-07-18T14:14:01Z</DateUtc></StartTime><FrequencyChanges><FrequencyChange><Frequency dt:dt="r8">3328124</Frequency><Timestamp dt:dt="r8">97332713048</Timestamp><Current dt:dt="…	75.025	2545357	2541857	2545357	2541844	1	right	-1450922636	07-18-2017	16:14:01	14:14:01	male	52515	33868	-1	33851	54155	52529	-1	52515	463524	451691	-1	451678	24				2	11	22	phaseINVFAce	phaseXPface	15	NM09	2376611	2376311	2376611	2376300	l	2376300	2374565	2376300	2374548	1735
GofDak_1024-768_new	21	1	27	<?xml version="1.0"?>\n<Clock xmlns:dt="urn:schemas-microsoft-com:datatypes"><Description dt:dt="string">E-Prime Primary Realtime Clock</Description><StartTime><Timestamp dt:dt="int">0</Timestamp><DateUtc dt:dt="string">2017-07-18T14:14:01Z</DateUtc></StartTime><FrequencyChanges><FrequencyChange><Frequency dt:dt="r8">3328124</Frequency><Timestamp dt:dt="r8">97332713048</Timestamp><Current dt:dt="…	75.025	2545357	2541857	2545357	2541844	1	right	-1450922636	07-18-2017	16:14:01	14:14:01	male	52515	33868	-1	33851	54155	52529	-1	52515	463524	451691	-1	451678	24				2	11	22	phaseINVFAce	phaseXPface	16	NF11	2380143	2379843	2380143	2379834	l	2379834	2377951	2379834	2377940	1883
GofDak_1024-768_new	21	1	27	<?xml version="1.0"?>\n<Clock xmlns:dt="urn:schemas-microsoft-com:datatypes"><Description dt:dt="string">E-Prime Primary Realtime Clock</Description><StartTime><Timestamp dt:dt="int">0</Timestamp><DateUtc dt:dt="string">2017-07-18T14:14:01Z</DateUtc></StartTime><FrequencyChanges><FrequencyChange><Frequency dt:dt="r8">3328124</Frequency><Timestamp dt:dt="r8">97332713048</Timestamp><Current dt:dt="…	75.025	2545357	2541857	2545357	2541844	1	right	-1450922636	07-18-2017	16:14:01	14:14:01	male	52515	33868	-1	33851	54155	52529	-1	52515	463524	451691	-1	451678	24				2	11	22	phaseINVFAce	phaseXPface	17	NM04	2383729	2383429	2383729	2383420	d	2383420	2381710	2383420	2381692	1710
GofDak_1024-768_new	21	1	27	<?xml version="1.0"?>\n<Clock xmlns:dt="urn:schemas-microsoft-com:datatypes"><Description dt:dt="string">E-Prime Primary Realtime Clock</Description><StartTime><Timestamp dt:dt="int">0</Timestamp><DateUtc dt:dt="string">2017-07-18T14:14:01Z</DateUtc></StartTime><FrequencyChanges><FrequencyChange><Frequency dt:dt="r8">3328124</Frequency><Timestamp dt:dt="r8">97332713048</Timestamp><Current dt:dt="…	75.025	2545357	2541857	2545357	2541844	1	right	-1450922636	07-18-2017	16:14:01	14:14:01	male	52515	33868	-1	33851	54155	52529	-1	52515	463524	451691	-1	451678	24				2	11	22	phaseINVFAce	phaseXPface	18	NM10	2387674	2387374	2387674	2387365	d	2387365	2385695	2387365	2385684	1670
GofDak_1024-768_new	21	1	27	<?xml version="1.0"?>\n<Clock xmlns:dt="urn:schemas-microsoft-com:datatypes"><Description dt:dt="string">E-Prime Primary Realtime Clock</Description><StartTime><Timestamp dt:dt="int">0</Timestamp><DateUtc dt:dt="string">2017-07-18T14:14:01Z</DateUtc></StartTime><FrequencyChanges><FrequencyChange><Frequency dt:dt="r8">3328124</Frequency><Timestamp dt:dt="r8">97332713048</Timestamp><Current dt:dt="…	75.025	2545357	2541857	2545357	2541844	1	right	-1450922636	07-18-2017	16:14:01	14:14:01	male	52515	33868	-1	33851	54155	52529	-1	52515	463524	451691	-1	451678	24				2	11	22	phaseINVFAce	phaseXPface	19	NM08	2391406	2391106	2391406	2391096	l	2391096	2389174	2391096	2389164	1922
GofDak_1024-768_new	21	1	27	<?xml version="1.0"?>\n<Clock xmlns:dt="urn:schemas-microsoft-com:datatypes"><Description dt:dt="string">E-Prime Primary Realtime Clock</Description><StartTime><Timestamp dt:dt="int">0</Timestamp><DateUtc dt:dt="string">2017-07-18T14:14:01Z</DateUtc></StartTime><FrequencyChanges><FrequencyChange><Frequency dt:dt="r8">3328124</Frequency><Timestamp dt:dt="r8">97332713048</Timestamp><Current dt:dt="…	75.025	2545357	2541857	2545357	2541844	1	right	-1450922636	07-18-2017	16:14:01	14:14:01	male	52515	33868	-1	33851	54155	52529	-1	52515	463524	451691	-1	451678	24				2	11	22	phaseINVFAce	phaseXPface	20	NM13	2395232	2394932	2395232	2394928	d	2394928	2393346	2394928	2393340	1582
GofDak_1024-768_new	21	1	27	<?xml version="1.0"?>\n<Clock xmlns:dt="urn:schemas-microsoft-com:datatypes"><Description dt:dt="string">E-Prime Primary Realtime Clock</Description><StartTime><Timestamp dt:dt="int">0</Timestamp><DateUtc dt:dt="string">2017-07-18T14:14:01Z</DateUtc></StartTime><FrequencyChanges><FrequencyChange><Frequency dt:dt="r8">3328124</Frequency><Timestamp dt:dt="r8">97332713048</Timestamp><Current dt:dt="…	75.025	2545357	2541857	2545357	2541844	1	right	-1450922636	07-18-2017	16:14:01	14:14:01	male	52515	33868	-1	33851	54155	52529	-1	52515	463524	451691	-1	451678	25				1	12	23	phaseUPFAce	phaseXPface	1	NF02	2398444	2398144	2398444	2398129	l	2398129	2396571	2398129	2396564	1558
GofDak_1024-768_new	21	1	27	<?xml version="1.0"?>\n<Clock xmlns:dt="urn:schemas-microsoft-com:datatypes"><Description dt:dt="string">E-Prime Primary Realtime Clock</Description><StartTime><Timestamp dt:dt="int">0</Timestamp><DateUtc dt:dt="string">2017-07-18T14:14:01Z</DateUtc></StartTime><FrequencyChanges><FrequencyChange><Frequency dt:dt="r8">3328124</Frequency><Timestamp dt:dt="r8">97332713048</Timestamp><Current dt:dt="…	75.025	2545357	2541857	2545357	2541844	1	right	-1450922636	07-18-2017	16:14:01	14:14:01	male	52515	33868	-1	33851	54155	52529	-1	52515	463524	451691	-1	451678	25				1	12	23	phaseUPFAce	phaseXPface	2	NF04	2401976	2401676	2401976	2401661	d	2401661	2399890	2401661	2399876	1771
GofDak_1024-768_new	21	1	27	<?xml version="1.0"?>\n<Clock xmlns:dt="urn:schemas-microsoft-com:datatypes"><Description dt:dt="string">E-Prime Primary Realtime Clock</Description><StartTime><Timestamp dt:dt="int">0</Timestamp><DateUtc dt:dt="string">2017-07-18T14:14:01Z</DateUtc></StartTime><FrequencyChanges><FrequencyChange><Frequency dt:dt="r8">3328124</Frequency><Timestamp dt:dt="r8">97332713048</Timestamp><Current dt:dt="…	75.025	2545357	2541857	2545357	2541844	1	right	-1450922636	07-18-2017	16:14:01	14:14:01	male	52515	33868	-1	33851	54155	52529	-1	52515	463524	451691	-1	451678	25				1	12	23	phaseUPFAce	phaseXPface	3	NM03	2405522	2405222	2405522	2405211	l	2405211	2403489	2405211	2403484	1722
GofDak_1024-768_new	21	1	27	<?xml version="1.0"?>\n<Clock xmlns:dt="urn:schemas-microsoft-com:datatypes"><Description dt:dt="string">E-Prime Primary Realtime Clock</Description><StartTime><Timestamp dt:dt="int">0</Timestamp><DateUtc dt:dt="string">2017-07-18T14:14:01Z</DateUtc></StartTime><FrequencyChanges><FrequencyChange><Frequency dt:dt="r8">3328124</Frequency><Timestamp dt:dt="r8">97332713048</Timestamp><Current dt:dt="…	75.025	2545357	2541857	2545357	2541844	1	right	-1450922636	07-18-2017	16:14:01	14:14:01	male	52515	33868	-1	33851	54155	52529	-1	52515	463524	451691	-1	451678	25				1	12	23	phaseUPFAce	phaseXPface	4	NF09	2409987	2409687	2409987	2409673	l	2409673	2407781	2409673	2407764	1892
GofDak_1024-768_new	21	1	27	<?xml version="1.0"?>\n<Clock xmlns:dt="urn:schemas-microsoft-com:datatypes"><Description dt:dt="string">E-Prime Primary Realtime Clock</Description><StartTime><Timestamp dt:dt="int">0</Timestamp><DateUtc dt:dt="string">2017-07-18T14:14:01Z</DateUtc></StartTime><FrequencyChanges><FrequencyChange><Frequency dt:dt="r8">3328124</Frequency><Timestamp dt:dt="r8">97332713048</Timestamp><Current dt:dt="…	75.025	2545357	2541857	2545357	2541844	1	right	-1450922636	07-18-2017	16:14:01	14:14:01	male	52515	33868	-1	33851	54155	52529	-1	52515	463524	451691	-1	451678	25				1	12	23	phaseUPFAce	phaseXPface	5	NM03	2413572	2413272	2413572	2413269	l	2413269	2411353	2413269	2411340	1916
GofDak_1024-768_new	21	1	27	<?xml version="1.0"?>\n<Clock xmlns:dt="urn:schemas-microsoft-com:datatypes"><Description dt:dt="string">E-Prime Primary Realtime Clock</Description><StartTime><Timestamp dt:dt="int">0</Timestamp><DateUtc dt:dt="string">2017-07-18T14:14:01Z</DateUtc></StartTime><FrequencyChanges><FrequencyChange><Frequency dt:dt="r8">3328124</Frequency><Timestamp dt:dt="r8">97332713048</Timestamp><Current dt:dt="…	75.025	2545357	2541857	2545357	2541844	1	right	-1450922636	07-18-2017	16:14:01	14:14:01	male	52515	33868	-1	33851	54155	52529	-1	52515	463524	451691	-1	451678	25				1	12	23	phaseUPFAce	phaseXPface	6	NM08	2416998	2416698	2416998	2416687	l	2416687	2414979	2416687	2414964	1708
GofDak_1024-768_new	21	1	27	<?xml version="1.0"?>\n<Clock xmlns:dt="urn:schemas-microsoft-com:datatypes"><Description dt:dt="string">E-Prime Primary Realtime Clock</Description><StartTime><Timestamp dt:dt="int">0</Timestamp><DateUtc dt:dt="string">2017-07-18T14:14:01Z</DateUtc></StartTime><FrequencyChanges><FrequencyChange><Frequency dt:dt="r8">3328124</Frequency><Timestamp dt:dt="r8">97332713048</Timestamp><Current dt:dt="…	75.025	2545357	2541857	2545357	2541844	1	right	-1450922636	07-18-2017	16:14:01	14:14:01	male	52515	33868	-1	33851	54155	52529	-1	52515	463524	451691	-1	451678	25				1	12	23	phaseUPFAce	phaseXPface	7	NM10	2420570	2420270	2420570	2420265	l	2420265	2418431	2420265	2418420	1834
GofDak_1024-768_new	21	1	27	<?xml version="1.0"?>\n<Clock xmlns:dt="urn:schemas-microsoft-com:datatypes"><Description dt:dt="string">E-Prime Primary Realtime Clock</Description><StartTime><Timestamp dt:dt="int">0</Timestamp><DateUtc dt:dt="string">2017-07-18T14:14:01Z</DateUtc></StartTime><FrequencyChanges><FrequencyChange><Frequency dt:dt="r8">3328124</Frequency><Timestamp dt:dt="r8">97332713048</Timestamp><Current dt:dt="…	75.025	2545357	2541857	2545357	2541844	1	right	-1450922636	07-18-2017	16:14:01	14:14:01	male	52515	33868	-1	33851	54155	52529	-1	52515	463524	451691	-1	451678	25				1	12	23	phaseUPFAce	phaseXPface	8	NF02	2423796	2423496	2423796	2423483	d	2423483	2421910	2423483	2421892	1573
GofDak_1024-768_new	21	1	27	<?xml version="1.0"?>\n<Clock xmlns:dt="urn:schemas-microsoft-com:datatypes"><Description dt:dt="string">E-Prime Primary Realtime Clock</Description><StartTime><Timestamp dt:dt="int">0</Timestamp><DateUtc dt:dt="string">2017-07-18T14:14:01Z</DateUtc></StartTime><FrequencyChanges><FrequencyChange><Frequency dt:dt="r8">3328124</Frequency><Timestamp dt:dt="r8">97332713048</Timestamp><Current dt:dt="…	75.025	2545357	2541857	2545357	2541844	1	right	-1450922636	07-18-2017	16:14:01	14:14:01	male	52515	33868	-1	33851	54155	52529	-1	52515	463524	451691	-1	451678	25				1	12	23	phaseUPFAce	phaseXPface	9	NF27	2427661	2427361	2427661	2427350	l	2427350	2425455	2427350	2425444	1895
GofDak_1024-768_new	21	1	27	<?xml version="1.0"?>\n<Clock xmlns:dt="urn:schemas-microsoft-com:datatypes"><Description dt:dt="string">E-Prime Primary Realtime Clock</Description><StartTime><Timestamp dt:dt="int">0</Timestamp><DateUtc dt:dt="string">2017-07-18T14:14:01Z</DateUtc></StartTime><FrequencyChanges><FrequencyChange><Frequency dt:dt="r8">3328124</Frequency><Timestamp dt:dt="r8">97332713048</Timestamp><Current dt:dt="…	75.025	2545357	2541857	2545357	2541844	1	right	-1450922636	07-18-2017	16:14:01	14:14:01	male	52515	33868	-1	33851	54155	52529	-1	52515	463524	451691	-1	451678	25				1	12	23	phaseUPFAce	phaseXPface	10	NM101	2430913	2430613	2430913	2430608	l	2430608	2429107	2430608	2429092	1501
GofDak_1024-768_new	21	1	27	<?xml version="1.0"?>\n<Clock xmlns:dt="urn:schemas-microsoft-com:datatypes"><Description dt:dt="string">E-Prime Primary Realtime Clock</Description><StartTime><Timestamp dt:dt="int">0</Timestamp><DateUtc dt:dt="string">2017-07-18T14:14:01Z</DateUtc></StartTime><FrequencyChanges><FrequencyChange><Frequency dt:dt="r8">3328124</Frequency><Timestamp dt:dt="r8">97332713048</Timestamp><Current dt:dt="…	75.025	2545357	2541857	2545357	2541844	1	right	-1450922636	07-18-2017	16:14:01	14:14:01	male	52515	33868	-1	33851	54155	52529	-1	52515	463524	451691	-1	451678	25				1	12	23	phaseUPFAce	phaseXPface	11	NM10	2434339	2434039	2434339	2434034	d	2434034	2432213	2434034	2432204	1821
GofDak_1024-768_new	21	1	27	<?xml version="1.0"?>\n<Clock xmlns:dt="urn:schemas-microsoft-com:datatypes"><Description dt:dt="string">E-Prime Primary Realtime Clock</Description><StartTime><Timestamp dt:dt="int">0</Timestamp><DateUtc dt:dt="string">2017-07-18T14:14:01Z</DateUtc></StartTime><FrequencyChanges><FrequencyChange><Frequency dt:dt="r8">3328124</Frequency><Timestamp dt:dt="r8">97332713048</Timestamp><Current dt:dt="…	75.025	2545357	2541857	2545357	2541844	1	right	-1450922636	07-18-2017	16:14:01	14:14:01	male	52515	33868	-1	33851	54155	52529	-1	52515	463524	451691	-1	451678	25				1	12	23	phaseUPFAce	phaseXPface	12	NM10	2438005	2437705	2438005	2437702	d	2437702	2435852	2437702	2435836	1850
GofDak_1024-768_new	21	1	27	<?xml version="1.0"?>\n<Clock xmlns:dt="urn:schemas-microsoft-com:datatypes"><Description dt:dt="string">E-Prime Primary Realtime Clock</Description><StartTime><Timestamp dt:dt="int">0</Timestamp><DateUtc dt:dt="string">2017-07-18T14:14:01Z</DateUtc></StartTime><FrequencyChanges><FrequencyChange><Frequency dt:dt="r8">3328124</Frequency><Timestamp dt:dt="r8">97332713048</Timestamp><Current dt:dt="…	75.025	2545357	2541857	2545357	2541844	1	right	-1450922636	07-18-2017	16:14:01	14:14:01	male	52515	33868	-1	33851	54155	52529	-1	52515	463524	451691	-1	451678	25				1	12	23	phaseUPFAce	phaseXPface	13	NF01	2441363	2441063	2441363	2441054	d	2441054	2439477	2441054	2439468	1577
GofDak_1024-768_new	21	1	27	<?xml version="1.0"?>\n<Clock xmlns:dt="urn:schemas-microsoft-com:datatypes"><Description dt:dt="string">E-Prime Primary Realtime Clock</Description><StartTime><Timestamp dt:dt="int">0</Timestamp><DateUtc dt:dt="string">2017-07-18T14:14:01Z</DateUtc></StartTime><FrequencyChanges><FrequencyChange><Frequency dt:dt="r8">3328124</Frequency><Timestamp dt:dt="r8">97332713048</Timestamp><Current dt:dt="…	75.025	2545357	2541857	2545357	2541844	1	right	-1450922636	07-18-2017	16:14:01	14:14:01	male	52515	33868	-1	33851	54155	52529	-1	52515	463524	451691	-1	451678	25				1	12	23	phaseUPFAce	phaseXPface	14	NF04	2445042	2444742	2445042	2444737	d	2444737	2442796	2444737	2442780	1941
GofDak_1024-768_new	21	1	27	<?xml version="1.0"?>\n<Clock xmlns:dt="urn:schemas-microsoft-com:datatypes"><Description dt:dt="string">E-Prime Primary Realtime Clock</Description><StartTime><Timestamp dt:dt="int">0</Timestamp><DateUtc dt:dt="string">2017-07-18T14:14:01Z</DateUtc></StartTime><FrequencyChanges><FrequencyChange><Frequency dt:dt="r8">3328124</Frequency><Timestamp dt:dt="r8">97332713048</Timestamp><Current dt:dt="…	75.025	2545357	2541857	2545357	2541844	1	right	-1450922636	07-18-2017	16:14:01	14:14:01	male	52515	33868	-1	33851	54155	52529	-1	52515	463524	451691	-1	451678	25				1	12	23	phaseUPFAce	phaseXPface	15	NM09	2448388	2448088	2448388	2448083	d	2448083	2446542	2448083	2446524	1541
GofDak_1024-768_new	21	1	27	<?xml version="1.0"?>\n<Clock xmlns:dt="urn:schemas-microsoft-com:datatypes"><Description dt:dt="string">E-Prime Primary Realtime Clock</Description><StartTime><Timestamp dt:dt="int">0</Timestamp><DateUtc dt:dt="string">2017-07-18T14:14:01Z</DateUtc></StartTime><FrequencyChanges><FrequencyChange><Frequency dt:dt="r8">3328124</Frequency><Timestamp dt:dt="r8">97332713048</Timestamp><Current dt:dt="…	75.025	2545357	2541857	2545357	2541844	1	right	-1450922636	07-18-2017	16:14:01	14:14:01	male	52515	33868	-1	33851	54155	52529	-1	52515	463524	451691	-1	451678	25				1	12	23	phaseUPFAce	phaseXPface	16	NF27	2452840	2452540	2452840	2452531	l	2452531	2450554	2452531	2450540	1977
GofDak_1024-768_new	21	1	27	<?xml version="1.0"?>\n<Clock xmlns:dt="urn:schemas-microsoft-com:datatypes"><Description dt:dt="string">E-Prime Primary Realtime Clock</Description><StartTime><Timestamp dt:dt="int">0</Timestamp><DateUtc dt:dt="string">2017-07-18T14:14:01Z</DateUtc></StartTime><FrequencyChanges><FrequencyChange><Frequency dt:dt="r8">3328124</Frequency><Timestamp dt:dt="r8">97332713048</Timestamp><Current dt:dt="…	75.025	2545357	2541857	2545357	2541844	1	right	-1450922636	07-18-2017	16:14:01	14:14:01	male	52515	33868	-1	33851	54155	52529	-1	52515	463524	451691	-1	451678	25				1	12	23	phaseUPFAce	phaseXPface	17	NF11	2456172	2455872	2456172	2455863	l	2455863	2454206	2455863	2454188	1657
GofDak_1024-768_new	21	1	27	<?xml version="1.0"?>\n<Clock xmlns:dt="urn:schemas-microsoft-com:datatypes"><Description dt:dt="string">E-Prime Primary Realtime Clock</Description><StartTime><Timestamp dt:dt="int">0</Timestamp><DateUtc dt:dt="string">2017-07-18T14:14:01Z</DateUtc></StartTime><FrequencyChanges><FrequencyChange><Frequency dt:dt="r8">3328124</Frequency><Timestamp dt:dt="r8">97332713048</Timestamp><Current dt:dt="…	75.025	2545357	2541857	2545357	2541844	1	right	-1450922636	07-18-2017	16:14:01	14:14:01	male	52515	33868	-1	33851	54155	52529	-1	52515	463524	451691	-1	451678	25				1	12	23	phaseUPFAce	phaseXPface	18	NF06	2459504	2459204	2459504	2459200	d	2459200	2457605	2459200	2457596	1595
GofDak_1024-768_new	21	1	27	<?xml version="1.0"?>\n<Clock xmlns:dt="urn:schemas-microsoft-com:datatypes"><Description dt:dt="string">E-Prime Primary Realtime Clock</Description><StartTime><Timestamp dt:dt="int">0</Timestamp><DateUtc dt:dt="string">2017-07-18T14:14:01Z</DateUtc></StartTime><FrequencyChanges><FrequencyChange><Frequency dt:dt="r8">3328124</Frequency><Timestamp dt:dt="r8">97332713048</Timestamp><Current dt:dt="…	75.025	2545357	2541857	2545357	2541844	1	right	-1450922636	07-18-2017	16:14:01	14:14:01	male	52515	33868	-1	33851	54155	52529	-1	52515	463524	451691	-1	451678	25				1	12	23	phaseUPFAce	phaseXPface	19	NF11	2463156	2462856	2463156	2462843	l	2462843	2460963	2462843	2460956	1880
GofDak_1024-768_new	21	1	27	<?xml version="1.0"?>\n<Clock xmlns:dt="urn:schemas-microsoft-com:datatypes"><Description dt:dt="string">E-Prime Primary Realtime Clock</Description><StartTime><Timestamp dt:dt="int">0</Timestamp><DateUtc dt:dt="string">2017-07-18T14:14:01Z</DateUtc></StartTime><FrequencyChanges><FrequencyChange><Frequency dt:dt="r8">3328124</Frequency><Timestamp dt:dt="r8">97332713048</Timestamp><Current dt:dt="…	75.025	2545357	2541857	2545357	2541844	1	right	-1450922636	07-18-2017	16:14:01	14:14:01	male	52515	33868	-1	33851	54155	52529	-1	52515	463524	451691	-1	451678	25				1	12	23	phaseUPFAce	phaseXPface	20	NF01	2466355	2466055	2466355	2466044	d	2466044	2464522	2466044	2464516	1522
GofDak_1024-768_new	21	1	27	<?xml version="1.0"?>\n<Clock xmlns:dt="urn:schemas-microsoft-com:datatypes"><Description dt:dt="string">E-Prime Primary Realtime Clock</Description><StartTime><Timestamp dt:dt="int">0</Timestamp><DateUtc dt:dt="string">2017-07-18T14:14:01Z</DateUtc></StartTime><FrequencyChanges><FrequencyChange><Frequency dt:dt="r8">3328124</Frequency><Timestamp dt:dt="r8">97332713048</Timestamp><Current dt:dt="…	75.025	2545357	2541857	2545357	2541844	1	right	-1450922636	07-18-2017	16:14:01	14:14:01	male	52515	33868	-1	33851	54155	52529	-1	52515	463524	451691	-1	451678	26				2	12	24	phaseINVFAce	phaseXPface	1	NF02	2470061	2469761	2470061	2469756	d	2469756	2467908	2469756	2467900	1848
GofDak_1024-768_new	21	1	27	<?xml version="1.0"?>\n<Clock xmlns:dt="urn:schemas-microsoft-com:datatypes"><Description dt:dt="string">E-Prime Primary Realtime Clock</Description><StartTime><Timestamp dt:dt="int">0</Timestamp><DateUtc dt:dt="string">2017-07-18T14:14:01Z</DateUtc></StartTime><FrequencyChanges><FrequencyChange><Frequency dt:dt="r8">3328124</Frequency><Timestamp dt:dt="r8">97332713048</Timestamp><Current dt:dt="…	75.025	2545357	2541857	2545357	2541844	1	right	-1450922636	07-18-2017	16:14:01	14:14:01	male	52515	33868	-1	33851	54155	52529	-1	52515	463524	451691	-1	451678	26				2	12	24	phaseINVFAce	phaseXPface	2	NF27	2473926	2473626	2473926	2473613	l	2473613	2471773	2473613	2471764	1840
GofDak_1024-768_new	21	1	27	<?xml version="1.0"?>\n<Clock xmlns:dt="urn:schemas-microsoft-com:datatypes"><Description dt:dt="string">E-Prime Primary Realtime Clock</Description><StartTime><Timestamp dt:dt="int">0</Timestamp><DateUtc dt:dt="string">2017-07-18T14:14:01Z</DateUtc></StartTime><FrequencyChanges><FrequencyChange><Frequency dt:dt="r8">3328124</Frequency><Timestamp dt:dt="r8">97332713048</Timestamp><Current dt:dt="…	75.025	2545357	2541857	2545357	2541844	1	right	-1450922636	07-18-2017	16:14:01	14:14:01	male	52515	33868	-1	33851	54155	52529	-1	52515	463524	451691	-1	451678	26				2	12	24	phaseINVFAce	phaseXPface	3	NF11	2477392	2477092	2477392	2477076	l	2477076	2475212	2477076	2475204	1864
GofDak_1024-768_new	21	1	27	<?xml version="1.0"?>\n<Clock xmlns:dt="urn:schemas-microsoft-com:datatypes"><Description dt:dt="string">E-Prime Primary Realtime Clock</Description><StartTime><Timestamp dt:dt="int">0</Timestamp><DateUtc dt:dt="string">2017-07-18T14:14:01Z</DateUtc></StartTime><FrequencyChanges><FrequencyChange><Frequency dt:dt="r8">3328124</Frequency><Timestamp dt:dt="r8">97332713048</Timestamp><Current dt:dt="…	75.025	2545357	2541857	2545357	2541844	1	right	-1450922636	07-18-2017	16:14:01	14:14:01	male	52515	33868	-1	33851	54155	52529	-1	52515	463524	451691	-1	451678	26				2	12	24	phaseINVFAce	phaseXPface	4	NF106	2481190	2480890	2481190	2480884	d	2480884	2479357	2480884	2479340	1527
GofDak_1024-768_new	21	1	27	<?xml version="1.0"?>\n<Clock xmlns:dt="urn:schemas-microsoft-com:datatypes"><Description dt:dt="string">E-Prime Primary Realtime Clock</Description><StartTime><Timestamp dt:dt="int">0</Timestamp><DateUtc dt:dt="string">2017-07-18T14:14:01Z</DateUtc></StartTime><FrequencyChanges><FrequencyChange><Frequency dt:dt="r8">3328124</Frequency><Timestamp dt:dt="r8">97332713048</Timestamp><Current dt:dt="…	75.025	2545357	2541857	2545357	2541844	1	right	-1450922636	07-18-2017	16:14:01	14:14:01	male	52515	33868	-1	33851	54155	52529	-1	52515	463524	451691	-1	451678	26				2	12	24	phaseINVFAce	phaseXPface	5	NF02	2484842	2484542	2484842	2484532	d	2484532	2482956	2484532	2482948	1576
GofDak_1024-768_new	21	1	27	<?xml version="1.0"?>\n<Clock xmlns:dt="urn:schemas-microsoft-com:datatypes"><Description dt:dt="string">E-Prime Primary Realtime Clock</Description><StartTime><Timestamp dt:dt="int">0</Timestamp><DateUtc dt:dt="string">2017-07-18T14:14:01Z</DateUtc></StartTime><FrequencyChanges><FrequencyChange><Frequency dt:dt="r8">3328124</Frequency><Timestamp dt:dt="r8">97332713048</Timestamp><Current dt:dt="…	75.025	2545357	2541857	2545357	2541844	1	right	-1450922636	07-18-2017	16:14:01	14:14:01	male	52515	33868	-1	33851	54155	52529	-1	52515	463524	451691	-1	451678	26				2	12	24	phaseINVFAce	phaseXPface	6	NM101	2488721	2488421	2488721	2488416	l	2488416	2486862	2488416	2486852	1554
GofDak_1024-768_new	21	1	27	<?xml version="1.0"?>\n<Clock xmlns:dt="urn:schemas-microsoft-com:datatypes"><Description dt:dt="string">E-Prime Primary Realtime Clock</Description><StartTime><Timestamp dt:dt="int">0</Timestamp><DateUtc dt:dt="string">2017-07-18T14:14:01Z</DateUtc></StartTime><FrequencyChanges><FrequencyChange><Frequency dt:dt="r8">3328124</Frequency><Timestamp dt:dt="r8">97332713048</Timestamp><Current dt:dt="…	75.025	2545357	2541857	2545357	2541844	1	right	-1450922636	07-18-2017	16:14:01	14:14:01	male	52515	33868	-1	33851	54155	52529	-1	52515	463524	451691	-1	451678	26				2	12	24	phaseINVFAce	phaseXPface	7	NF106	2492520	2492220	2492520	2492210	l	2492210	2490221	2492210	2490212	1989
GofDak_1024-768_new	21	1	27	<?xml version="1.0"?>\n<Clock xmlns:dt="urn:schemas-microsoft-com:datatypes"><Description dt:dt="string">E-Prime Primary Realtime Clock</Description><StartTime><Timestamp dt:dt="int">0</Timestamp><DateUtc dt:dt="string">2017-07-18T14:14:01Z</DateUtc></StartTime><FrequencyChanges><FrequencyChange><Frequency dt:dt="r8">3328124</Frequency><Timestamp dt:dt="r8">97332713048</Timestamp><Current dt:dt="…	75.025	2545357	2541857	2545357	2541844	1	right	-1450922636	07-18-2017	16:14:01	14:14:01	male	52515	33868	-1	33851	54155	52529	-1	52515	463524	451691	-1	451678	26				2	12	24	phaseINVFAce	phaseXPface	8	NF06	2496105	2495805	2496105	2495791	l	2495791	2493979	2495791	2493964	1812
GofDak_1024-768_new	21	1	27	<?xml version="1.0"?>\n<Clock xmlns:dt="urn:schemas-microsoft-com:datatypes"><Description dt:dt="string">E-Prime Primary Realtime Clock</Description><StartTime><Timestamp dt:dt="int">0</Timestamp><DateUtc dt:dt="string">2017-07-18T14:14:01Z</DateUtc></StartTime><FrequencyChanges><FrequencyChange><Frequency dt:dt="r8">3328124</Frequency><Timestamp dt:dt="r8">97332713048</Timestamp><Current dt:dt="…	75.025	2545357	2541857	2545357	2541844	1	right	-1450922636	07-18-2017	16:14:01	14:14:01	male	52515	33868	-1	33851	54155	52529	-1	52515	463524	451691	-1	451678	26				2	12	24	phaseINVFAce	phaseXPface	9	NF11	2499664	2499364	2499664	2499349	d	2499349	2497498	2499349	2497484	1851
GofDak_1024-768_new	21	1	27	<?xml version="1.0"?>\n<Clock xmlns:dt="urn:schemas-microsoft-com:datatypes"><Description dt:dt="string">E-Prime Primary Realtime Clock</Description><StartTime><Timestamp dt:dt="int">0</Timestamp><DateUtc dt:dt="string">2017-07-18T14:14:01Z</DateUtc></StartTime><FrequencyChanges><FrequencyChange><Frequency dt:dt="r8">3328124</Frequency><Timestamp dt:dt="r8">97332713048</Timestamp><Current dt:dt="…	75.025	2545357	2541857	2545357	2541844	1	right	-1450922636	07-18-2017	16:14:01	14:14:01	male	52515	33868	-1	33851	54155	52529	-1	52515	463524	451691	-1	451678	26				2	12	24	phaseINVFAce	phaseXPface	10	NM101	2503210	2502910	2503210	2502904	d	2502904	2501204	2502904	2501188	1700
GofDak_1024-768_new	21	1	27	<?xml version="1.0"?>\n<Clock xmlns:dt="urn:schemas-microsoft-com:datatypes"><Description dt:dt="string">E-Prime Primary Realtime Clock</Description><StartTime><Timestamp dt:dt="int">0</Timestamp><DateUtc dt:dt="string">2017-07-18T14:14:01Z</DateUtc></StartTime><FrequencyChanges><FrequencyChange><Frequency dt:dt="r8">3328124</Frequency><Timestamp dt:dt="r8">97332713048</Timestamp><Current dt:dt="…	75.025	2545357	2541857	2545357	2541844	1	right	-1450922636	07-18-2017	16:14:01	14:14:01	male	52515	33868	-1	33851	54155	52529	-1	52515	463524	451691	-1	451678	26				2	12	24	phaseINVFAce	phaseXPface	11	NM04	2506702	2506402	2506702	2506387	d	2506387	2504669	2506387	2504660	1718
GofDak_1024-768_new	21	1	27	<?xml version="1.0"?>\n<Clock xmlns:dt="urn:schemas-microsoft-com:datatypes"><Description dt:dt="string">E-Prime Primary Realtime Clock</Description><StartTime><Timestamp dt:dt="int">0</Timestamp><DateUtc dt:dt="string">2017-07-18T14:14:01Z</DateUtc></StartTime><FrequencyChanges><FrequencyChange><Frequency dt:dt="r8">3328124</Frequency><Timestamp dt:dt="r8">97332713048</Timestamp><Current dt:dt="…	75.025	2545357	2541857	2545357	2541844	1	right	-1450922636	07-18-2017	16:14:01	14:14:01	male	52515	33868	-1	33851	54155	52529	-1	52515	463524	451691	-1	451678	26				2	12	24	phaseINVFAce	phaseXPface	12	NF106	2510367	2510067	2510367	2510054	d	2510054	2508201	2510054	2508188	1853
GofDak_1024-768_new	21	1	27	<?xml version="1.0"?>\n<Clock xmlns:dt="urn:schemas-microsoft-com:datatypes"><Description dt:dt="string">E-Prime Primary Realtime Clock</Description><StartTime><Timestamp dt:dt="int">0</Timestamp><DateUtc dt:dt="string">2017-07-18T14:14:01Z</DateUtc></StartTime><FrequencyChanges><FrequencyChange><Frequency dt:dt="r8">3328124</Frequency><Timestamp dt:dt="r8">97332713048</Timestamp><Current dt:dt="…	75.025	2545357	2541857	2545357	2541844	1	right	-1450922636	07-18-2017	16:14:01	14:14:01	male	52515	33868	-1	33851	54155	52529	-1	52515	463524	451691	-1	451678	26				2	12	24	phaseINVFAce	phaseXPface	13	NM03	2514033	2513733	2514033	2513719	l	2513719	2511853	2513719	2511844	1866
GofDak_1024-768_new	21	1	27	<?xml version="1.0"?>\n<Clock xmlns:dt="urn:schemas-microsoft-com:datatypes"><Description dt:dt="string">E-Prime Primary Realtime Clock</Description><StartTime><Timestamp dt:dt="int">0</Timestamp><DateUtc dt:dt="string">2017-07-18T14:14:01Z</DateUtc></StartTime><FrequencyChanges><FrequencyChange><Frequency dt:dt="r8">3328124</Frequency><Timestamp dt:dt="r8">97332713048</Timestamp><Current dt:dt="…	75.025	2545357	2541857	2545357	2541844	1	right	-1450922636	07-18-2017	16:14:01	14:14:01	male	52515	33868	-1	33851	54155	52529	-1	52515	463524	451691	-1	451678	26				2	12	24	phaseINVFAce	phaseXPface	14	NF01	2517792	2517492	2517792	2517488	d	2517488	2515785	2517488	2515772	1703
GofDak_1024-768_new	21	1	27	<?xml version="1.0"?>\n<Clock xmlns:dt="urn:schemas-microsoft-com:datatypes"><Description dt:dt="string">E-Prime Primary Realtime Clock</Description><StartTime><Timestamp dt:dt="int">0</Timestamp><DateUtc dt:dt="string">2017-07-18T14:14:01Z</DateUtc></StartTime><FrequencyChanges><FrequencyChange><Frequency dt:dt="r8">3328124</Frequency><Timestamp dt:dt="r8">97332713048</Timestamp><Current dt:dt="…	75.025	2545357	2541857	2545357	2541844	1	right	-1450922636	07-18-2017	16:14:01	14:14:01	male	52515	33868	-1	33851	54155	52529	-1	52515	463524	451691	-1	451678	26				2	12	24	phaseINVFAce	phaseXPface	15	NM03	2521564	2521264	2521564	2521256	d	2521256	2519531	2521256	2519524	1725
GofDak_1024-768_new	21	1	27	<?xml version="1.0"?>\n<Clock xmlns:dt="urn:schemas-microsoft-com:datatypes"><Description dt:dt="string">E-Prime Primary Realtime Clock</Description><StartTime><Timestamp dt:dt="int">0</Timestamp><DateUtc dt:dt="string">2017-07-18T14:14:01Z</DateUtc></StartTime><FrequencyChanges><FrequencyChange><Frequency dt:dt="r8">3328124</Frequency><Timestamp dt:dt="r8">97332713048</Timestamp><Current dt:dt="…	75.025	2545357	2541857	2545357	2541844	1	right	-1450922636	07-18-2017	16:14:01	14:14:01	male	52515	33868	-1	33851	54155	52529	-1	52515	463524	451691	-1	451678	26				2	12	24	phaseINVFAce	phaseXPface	16	NM02	2525242	2524942	2525242	2524931	l	2524931	2523063	2524931	2523052	1868
GofDak_1024-768_new	21	1	27	<?xml version="1.0"?>\n<Clock xmlns:dt="urn:schemas-microsoft-com:datatypes"><Description dt:dt="string">E-Prime Primary Realtime Clock</Description><StartTime><Timestamp dt:dt="int">0</Timestamp><DateUtc dt:dt="string">2017-07-18T14:14:01Z</DateUtc></StartTime><FrequencyChanges><FrequencyChange><Frequency dt:dt="r8">3328124</Frequency><Timestamp dt:dt="r8">97332713048</Timestamp><Current dt:dt="…	75.025	2545357	2541857	2545357	2541844	1	right	-1450922636	07-18-2017	16:14:01	14:14:01	male	52515	33868	-1	33851	54155	52529	-1	52515	463524	451691	-1	451678	26				2	12	24	phaseINVFAce	phaseXPface	17	NM03	2529414	2529114	2529414	2529110	d	2529110	2527115	2529110	2527108	1995
GofDak_1024-768_new	21	1	27	<?xml version="1.0"?>\n<Clock xmlns:dt="urn:schemas-microsoft-com:datatypes"><Description dt:dt="string">E-Prime Primary Realtime Clock</Description><StartTime><Timestamp dt:dt="int">0</Timestamp><DateUtc dt:dt="string">2017-07-18T14:14:01Z</DateUtc></StartTime><FrequencyChanges><FrequencyChange><Frequency dt:dt="r8">3328124</Frequency><Timestamp dt:dt="r8">97332713048</Timestamp><Current dt:dt="…	75.025	2545357	2541857	2545357	2541844	1	right	-1450922636	07-18-2017	16:14:01	14:14:01	male	52515	33868	-1	33851	54155	52529	-1	52515	463524	451691	-1	451678	26				2	12	24	phaseINVFAce	phaseXPface	18	NM05	2533413	2533113	2533413	2533099	l	2533099	2531154	2533099	2531148	1945
GofDak_1024-768_new	21	1	27	<?xml version="1.0"?>\n<Clock xmlns:dt="urn:schemas-microsoft-com:datatypes"><Description dt:dt="string">E-Prime Primary Realtime Clock</Description><StartTime><Timestamp dt:dt="int">0</Timestamp><DateUtc dt:dt="string">2017-07-18T14:14:01Z</DateUtc></StartTime><FrequencyChanges><FrequencyChange><Frequency dt:dt="r8">3328124</Frequency><Timestamp dt:dt="r8">97332713048</Timestamp><Current dt:dt="…	75.025	2545357	2541857	2545357	2541844	1	right	-1450922636	07-18-2017	16:14:01	14:14:01	male	52515	33868	-1	33851	54155	52529	-1	52515	463524	451691	-1	451678	26				2	12	24	phaseINVFAce	phaseXPface	19	NF04	2536999	2536699	2536999	2536693	l	2536693	2534966	2536693	2534948	1727
GofDak_1024-768_new	21	1	27	<?xml version="1.0"?>\n<Clock xmlns:dt="urn:schemas-microsoft-com:datatypes"><Description dt:dt="string">E-Prime Primary Realtime Clock</Description><StartTime><Timestamp dt:dt="int">0</Timestamp><DateUtc dt:dt="string">2017-07-18T14:14:01Z</DateUtc></StartTime><FrequencyChanges><FrequencyChange><Frequency dt:dt="r8">3328124</Frequency><Timestamp dt:dt="r8">97332713048</Timestamp><Current dt:dt="…	75.025	2545357	2541857	2545357	2541844	1	right	-1450922636	07-18-2017	16:14:01	14:14:01	male	52515	33868	-1	33851	54155	52529	-1	52515	463524	451691	-1	451678	26				2	12	24	phaseINVFAce	phaseXPface	20	NM09	2540317	2540017	2540317	2540007	l	2540007	2538471	2540007	2538460	1536
[truncated: 28 more columns]
