# Supplementary material for: Fixed or flexible? Orientation preference in identity and gaze processing in humans
Source: PLoS One. 2019 Jan 25;14(1):e0210503. doi: 10.1371/journal.pone.0210503 (PMC6347268; doi:10.1371/journal.pone.0210503)
Supplement: S3 File — Eprime log files were merged across gaze experiment sessions. (ZIP) [file pone.0210503.s005.zip › GofDak_1024-768_new-22-1.xlsx]

## Sheet: GofDak_1024-768_new-22-1
D:\GAZE\Gaze_data\GazeCoD_data\NEWDATA\GofDak_1024-768_new-22-1.edat2
ExperimentName	Subject	Session	Age	Clock.Information	Display.RefreshRate	fini.OffsetTime	fini.OnsetTime	fini.TargetOffsetTime	fini.TargetOnsetTime	Group	Handedness	RandomSeed	SessionDate	SessionTime	SessionTimeUtc	Sex	start.OffsetTime	start.OnsetTime	start.TargetOffsetTime	start.TargetOnsetTime	start2.OffsetTime	start2.OnsetTime	start2.TargetOffsetTime	start2.TargetOnsetTime	start5.OffsetTime	start5.OnsetTime	start5.TargetOffsetTime	start5.TargetOnsetTime	Block	phasePRACTICE1	phasePRACTICE1.Cycle	phasePRACTICE1.Sample	phaseXPface	phaseXPface.Cycle	phaseXPface.Sample	Procedure[Block]	Running[Block]	Trial	cible	cible.OffsetTime	cible.OnsetTime	cible.TargetOffsetTime	cible.TargetOnsetTime	correct	crossStart.OffsetTime	crossStart.OnsetTime	crossStart.TargetOffsetTime	crossStart.TargetOnsetTime	jitterdur
GofDak_1024-768_new	22	1	26	<?xml version="1.0"?>\n<Clock xmlns:dt="urn:schemas-microsoft-com:datatypes"><Description dt:dt="string">E-Prime Primary Realtime Clock</Description><StartTime><Timestamp dt:dt="int">0</Timestamp><DateUtc dt:dt="string">2017-07-24T09:19:49Z</DateUtc></StartTime><FrequencyChanges><FrequencyChange><Frequency dt:dt="r8">3328129</Frequency><Timestamp dt:dt="r8">2962186435</Timestamp><Current dt:dt="r…	75.025	2040788	2037288	2040788	2037270	1	right	-1332100438	07-24-2017	11:19:49	09:19:49	male	75649	35655	-1	35638	76569	75670	-1	75649	338209	328146	-1	328133	1	1	1	1				practUP	phasePRACTICE1	1	NM04	79835	79535	79835	79521	d	79521	77589	79521	77576	1932
GofDak_1024-768_new	22	1	26	<?xml version="1.0"?>\n<Clock xmlns:dt="urn:schemas-microsoft-com:datatypes"><Description dt:dt="string">E-Prime Primary Realtime Clock</Description><StartTime><Timestamp dt:dt="int">0</Timestamp><DateUtc dt:dt="string">2017-07-24T09:19:49Z</DateUtc></StartTime><FrequencyChanges><FrequencyChange><Frequency dt:dt="r8">3328129</Frequency><Timestamp dt:dt="r8">2962186435</Timestamp><Current dt:dt="r…	75.025	2040788	2037288	2040788	2037270	1	right	-1332100438	07-24-2017	11:19:49	09:19:49	male	75649	35655	-1	35638	76569	75670	-1	75649	338209	328146	-1	328133	1	1	1	1				practUP	phasePRACTICE1	2	NM10	83754	83454	83754	83441	l	83441	81681	83441	81665	1760
GofDak_1024-768_new	22	1	26	<?xml version="1.0"?>\n<Clock xmlns:dt="urn:schemas-microsoft-com:datatypes"><Description dt:dt="string">E-Prime Primary Realtime Clock</Description><StartTime><Timestamp dt:dt="int">0</Timestamp><DateUtc dt:dt="string">2017-07-24T09:19:49Z</DateUtc></StartTime><FrequencyChanges><FrequencyChange><Frequency dt:dt="r8">3328129</Frequency><Timestamp dt:dt="r8">2962186435</Timestamp><Current dt:dt="r…	75.025	2040788	2037288	2040788	2037270	1	right	-1332100438	07-24-2017	11:19:49	09:19:49	male	75649	35655	-1	35638	76569	75670	-1	75649	338209	328146	-1	328133	1	1	1	1				practUP	phasePRACTICE1	3	NF27	87046	86746	87046	86741	d	86741	84893	86741	84881	1848
GofDak_1024-768_new	22	1	26	<?xml version="1.0"?>\n<Clock xmlns:dt="urn:schemas-microsoft-com:datatypes"><Description dt:dt="string">E-Prime Primary Realtime Clock</Description><StartTime><Timestamp dt:dt="int">0</Timestamp><DateUtc dt:dt="string">2017-07-24T09:19:49Z</DateUtc></StartTime><FrequencyChanges><FrequencyChange><Frequency dt:dt="r8">3328129</Frequency><Timestamp dt:dt="r8">2962186435</Timestamp><Current dt:dt="r…	75.025	2040788	2037288	2040788	2037270	1	right	-1332100438	07-24-2017	11:19:49	09:19:49	male	75649	35655	-1	35638	76569	75670	-1	75649	338209	328146	-1	328133	1	1	1	1				practUP	phasePRACTICE1	4	NF27	90605	90305	90605	90296	l	90296	88785	90296	88777	1511
GofDak_1024-768_new	22	1	26	<?xml version="1.0"?>\n<Clock xmlns:dt="urn:schemas-microsoft-com:datatypes"><Description dt:dt="string">E-Prime Primary Realtime Clock</Description><StartTime><Timestamp dt:dt="int">0</Timestamp><DateUtc dt:dt="string">2017-07-24T09:19:49Z</DateUtc></StartTime><FrequencyChanges><FrequencyChange><Frequency dt:dt="r8">3328129</Frequency><Timestamp dt:dt="r8">2962186435</Timestamp><Current dt:dt="r…	75.025	2040788	2037288	2040788	2037270	1	right	-1332100438	07-24-2017	11:19:49	09:19:49	male	75649	35655	-1	35638	76569	75670	-1	75649	338209	328146	-1	328133	1	1	1	1				practUP	phasePRACTICE1	5	NM03	93684	93384	93684	93377	d	93377	91811	93377	91801	1566
GofDak_1024-768_new	22	1	26	<?xml version="1.0"?>\n<Clock xmlns:dt="urn:schemas-microsoft-com:datatypes"><Description dt:dt="string">E-Prime Primary Realtime Clock</Description><StartTime><Timestamp dt:dt="int">0</Timestamp><DateUtc dt:dt="string">2017-07-24T09:19:49Z</DateUtc></StartTime><FrequencyChanges><FrequencyChange><Frequency dt:dt="r8">3328129</Frequency><Timestamp dt:dt="r8">2962186435</Timestamp><Current dt:dt="r…	75.025	2040788	2037288	2040788	2037270	1	right	-1332100438	07-24-2017	11:19:49	09:19:49	male	75649	35655	-1	35638	76569	75670	-1	75649	338209	328146	-1	328133	1	1	1	1				practUP	phasePRACTICE1	6	NF06	96696	96396	96696	96393	d	96393	94823	96393	94809	1570
GofDak_1024-768_new	22	1	26	<?xml version="1.0"?>\n<Clock xmlns:dt="urn:schemas-microsoft-com:datatypes"><Description dt:dt="string">E-Prime Primary Realtime Clock</Description><StartTime><Timestamp dt:dt="int">0</Timestamp><DateUtc dt:dt="string">2017-07-24T09:19:49Z</DateUtc></StartTime><FrequencyChanges><FrequencyChange><Frequency dt:dt="r8">3328129</Frequency><Timestamp dt:dt="r8">2962186435</Timestamp><Current dt:dt="r…	75.025	2040788	2037288	2040788	2037270	1	right	-1332100438	07-24-2017	11:19:49	09:19:49	male	75649	35655	-1	35638	76569	75670	-1	75649	338209	328146	-1	328133	1	1	1	1				practUP	phasePRACTICE1	7	NM04	99628	99328	99628	99320	l	99320	97756	99320	97745	1564
GofDak_1024-768_new	22	1	26	<?xml version="1.0"?>\n<Clock xmlns:dt="urn:schemas-microsoft-com:datatypes"><Description dt:dt="string">E-Prime Primary Realtime Clock</Description><StartTime><Timestamp dt:dt="int">0</Timestamp><DateUtc dt:dt="string">2017-07-24T09:19:49Z</DateUtc></StartTime><FrequencyChanges><FrequencyChange><Frequency dt:dt="r8">3328129</Frequency><Timestamp dt:dt="r8">2962186435</Timestamp><Current dt:dt="r…	75.025	2040788	2037288	2040788	2037270	1	right	-1332100438	07-24-2017	11:19:49	09:19:49	male	75649	35655	-1	35638	76569	75670	-1	75649	338209	328146	-1	328133	1	1	1	1				practUP	phasePRACTICE1	8	NF06	102961	102661	102961	102649	d	102649	100701	102649	100689	1948
GofDak_1024-768_new	22	1	26	<?xml version="1.0"?>\n<Clock xmlns:dt="urn:schemas-microsoft-com:datatypes"><Description dt:dt="string">E-Prime Primary Realtime Clock</Description><StartTime><Timestamp dt:dt="int">0</Timestamp><DateUtc dt:dt="string">2017-07-24T09:19:49Z</DateUtc></StartTime><FrequencyChanges><FrequencyChange><Frequency dt:dt="r8">3328129</Frequency><Timestamp dt:dt="r8">2962186435</Timestamp><Current dt:dt="r…	75.025	2040788	2037288	2040788	2037270	1	right	-1332100438	07-24-2017	11:19:49	09:19:49	male	75649	35655	-1	35638	76569	75670	-1	75649	338209	328146	-1	328133	1	1	1	1				practUP	phasePRACTICE1	9	NF105	106120	105820	106120	105813	l	105813	104220	105813	104209	1593
GofDak_1024-768_new	22	1	26	<?xml version="1.0"?>\n<Clock xmlns:dt="urn:schemas-microsoft-com:datatypes"><Description dt:dt="string">E-Prime Primary Realtime Clock</Description><StartTime><Timestamp dt:dt="int">0</Timestamp><DateUtc dt:dt="string">2017-07-24T09:19:49Z</DateUtc></StartTime><FrequencyChanges><FrequencyChange><Frequency dt:dt="r8">3328129</Frequency><Timestamp dt:dt="r8">2962186435</Timestamp><Current dt:dt="r…	75.025	2040788	2037288	2040788	2037270	1	right	-1332100438	07-24-2017	11:19:49	09:19:49	male	75649	35655	-1	35638	76569	75670	-1	75649	338209	328146	-1	328133	1	1	1	1				practUP	phasePRACTICE1	10	NF01	109119	108819	109119	108816	d	108816	107206	108816	107201	1610
GofDak_1024-768_new	22	1	26	<?xml version="1.0"?>\n<Clock xmlns:dt="urn:schemas-microsoft-com:datatypes"><Description dt:dt="string">E-Prime Primary Realtime Clock</Description><StartTime><Timestamp dt:dt="int">0</Timestamp><DateUtc dt:dt="string">2017-07-24T09:19:49Z</DateUtc></StartTime><FrequencyChanges><FrequencyChange><Frequency dt:dt="r8">3328129</Frequency><Timestamp dt:dt="r8">2962186435</Timestamp><Current dt:dt="r…	75.025	2040788	2037288	2040788	2037270	1	right	-1332100438	07-24-2017	11:19:49	09:19:49	male	75649	35655	-1	35638	76569	75670	-1	75649	338209	328146	-1	328133	1	1	1	1				practUP	phasePRACTICE1	11	NF11	114757	114457	114757	114453	l	114453	112497	114453	112481	1956
GofDak_1024-768_new	22	1	26	<?xml version="1.0"?>\n<Clock xmlns:dt="urn:schemas-microsoft-com:datatypes"><Description dt:dt="string">E-Prime Primary Realtime Clock</Description><StartTime><Timestamp dt:dt="int">0</Timestamp><DateUtc dt:dt="string">2017-07-24T09:19:49Z</DateUtc></StartTime><FrequencyChanges><FrequencyChange><Frequency dt:dt="r8">3328129</Frequency><Timestamp dt:dt="r8">2962186435</Timestamp><Current dt:dt="r…	75.025	2040788	2037288	2040788	2037270	1	right	-1332100438	07-24-2017	11:19:49	09:19:49	male	75649	35655	-1	35638	76569	75670	-1	75649	338209	328146	-1	328133	1	1	1	1				practUP	phasePRACTICE1	12	NM09	118022	117722	118022	117716	l	117716	115830	117716	115817	1886
GofDak_1024-768_new	22	1	26	<?xml version="1.0"?>\n<Clock xmlns:dt="urn:schemas-microsoft-com:datatypes"><Description dt:dt="string">E-Prime Primary Realtime Clock</Description><StartTime><Timestamp dt:dt="int">0</Timestamp><DateUtc dt:dt="string">2017-07-24T09:19:49Z</DateUtc></StartTime><FrequencyChanges><FrequencyChange><Frequency dt:dt="r8">3328129</Frequency><Timestamp dt:dt="r8">2962186435</Timestamp><Current dt:dt="r…	75.025	2040788	2037288	2040788	2037270	1	right	-1332100438	07-24-2017	11:19:49	09:19:49	male	75649	35655	-1	35638	76569	75670	-1	75649	338209	328146	-1	328133	1	1	1	1				practUP	phasePRACTICE1	13	NM10	121261	120961	121261	120957	d	120957	119002	120957	118985	1955
GofDak_1024-768_new	22	1	26	<?xml version="1.0"?>\n<Clock xmlns:dt="urn:schemas-microsoft-com:datatypes"><Description dt:dt="string">E-Prime Primary Realtime Clock</Description><StartTime><Timestamp dt:dt="int">0</Timestamp><DateUtc dt:dt="string">2017-07-24T09:19:49Z</DateUtc></StartTime><FrequencyChanges><FrequencyChange><Frequency dt:dt="r8">3328129</Frequency><Timestamp dt:dt="r8">2962186435</Timestamp><Current dt:dt="r…	75.025	2040788	2037288	2040788	2037270	1	right	-1332100438	07-24-2017	11:19:49	09:19:49	male	75649	35655	-1	35638	76569	75670	-1	75649	338209	328146	-1	328133	1	1	1	1				practUP	phasePRACTICE1	14	NM05	124260	123960	124260	123947	l	123947	122334	123947	122329	1613
GofDak_1024-768_new	22	1	26	<?xml version="1.0"?>\n<Clock xmlns:dt="urn:schemas-microsoft-com:datatypes"><Description dt:dt="string">E-Prime Primary Realtime Clock</Description><StartTime><Timestamp dt:dt="int">0</Timestamp><DateUtc dt:dt="string">2017-07-24T09:19:49Z</DateUtc></StartTime><FrequencyChanges><FrequencyChange><Frequency dt:dt="r8">3328129</Frequency><Timestamp dt:dt="r8">2962186435</Timestamp><Current dt:dt="r…	75.025	2040788	2037288	2040788	2037270	1	right	-1332100438	07-24-2017	11:19:49	09:19:49	male	75649	35655	-1	35638	76569	75670	-1	75649	338209	328146	-1	328133	1	1	1	1				practUP	phasePRACTICE1	15	NF06	127286	126986	127286	126980	l	126980	125160	126980	125153	1820
GofDak_1024-768_new	22	1	26	<?xml version="1.0"?>\n<Clock xmlns:dt="urn:schemas-microsoft-com:datatypes"><Description dt:dt="string">E-Prime Primary Realtime Clock</Description><StartTime><Timestamp dt:dt="int">0</Timestamp><DateUtc dt:dt="string">2017-07-24T09:19:49Z</DateUtc></StartTime><FrequencyChanges><FrequencyChange><Frequency dt:dt="r8">3328129</Frequency><Timestamp dt:dt="r8">2962186435</Timestamp><Current dt:dt="r…	75.025	2040788	2037288	2040788	2037270	1	right	-1332100438	07-24-2017	11:19:49	09:19:49	male	75649	35655	-1	35638	76569	75670	-1	75649	338209	328146	-1	328133	1	1	1	1				practUP	phasePRACTICE1	16	NM21	130152	129852	130152	129845	l	129845	128332	129845	128321	1513
GofDak_1024-768_new	22	1	26	<?xml version="1.0"?>\n<Clock xmlns:dt="urn:schemas-microsoft-com:datatypes"><Description dt:dt="string">E-Prime Primary Realtime Clock</Description><StartTime><Timestamp dt:dt="int">0</Timestamp><DateUtc dt:dt="string">2017-07-24T09:19:49Z</DateUtc></StartTime><FrequencyChanges><FrequencyChange><Frequency dt:dt="r8">3328129</Frequency><Timestamp dt:dt="r8">2962186435</Timestamp><Current dt:dt="r…	75.025	2040788	2037288	2040788	2037270	1	right	-1332100438	07-24-2017	11:19:49	09:19:49	male	75649	35655	-1	35638	76569	75670	-1	75649	338209	328146	-1	328133	1	1	1	1				practUP	phasePRACTICE1	17	NF01	133364	133064	133364	133055	l	133055	131118	133055	131105	1937
GofDak_1024-768_new	22	1	26	<?xml version="1.0"?>\n<Clock xmlns:dt="urn:schemas-microsoft-com:datatypes"><Description dt:dt="string">E-Prime Primary Realtime Clock</Description><StartTime><Timestamp dt:dt="int">0</Timestamp><DateUtc dt:dt="string">2017-07-24T09:19:49Z</DateUtc></StartTime><FrequencyChanges><FrequencyChange><Frequency dt:dt="r8">3328129</Frequency><Timestamp dt:dt="r8">2962186435</Timestamp><Current dt:dt="r…	75.025	2040788	2037288	2040788	2037270	1	right	-1332100438	07-24-2017	11:19:49	09:19:49	male	75649	35655	-1	35638	76569	75670	-1	75649	338209	328146	-1	328133	1	1	1	1				practUP	phasePRACTICE1	18	NF06	136803	136503	136803	136490	d	136490	134623	136490	134617	1867
GofDak_1024-768_new	22	1	26	<?xml version="1.0"?>\n<Clock xmlns:dt="urn:schemas-microsoft-com:datatypes"><Description dt:dt="string">E-Prime Primary Realtime Clock</Description><StartTime><Timestamp dt:dt="int">0</Timestamp><DateUtc dt:dt="string">2017-07-24T09:19:49Z</DateUtc></StartTime><FrequencyChanges><FrequencyChange><Frequency dt:dt="r8">3328129</Frequency><Timestamp dt:dt="r8">2962186435</Timestamp><Current dt:dt="r…	75.025	2040788	2037288	2040788	2037270	1	right	-1332100438	07-24-2017	11:19:49	09:19:49	male	75649	35655	-1	35638	76569	75670	-1	75649	338209	328146	-1	328133	1	1	1	1				practUP	phasePRACTICE1	19	NF106	139788	139488	139788	139476	l	139476	137742	139476	137729	1734
GofDak_1024-768_new	22	1	26	<?xml version="1.0"?>\n<Clock xmlns:dt="urn:schemas-microsoft-com:datatypes"><Description dt:dt="string">E-Prime Primary Realtime Clock</Description><StartTime><Timestamp dt:dt="int">0</Timestamp><DateUtc dt:dt="string">2017-07-24T09:19:49Z</DateUtc></StartTime><FrequencyChanges><FrequencyChange><Frequency dt:dt="r8">3328129</Frequency><Timestamp dt:dt="r8">2962186435</Timestamp><Current dt:dt="r…	75.025	2040788	2037288	2040788	2037270	1	right	-1332100438	07-24-2017	11:19:49	09:19:49	male	75649	35655	-1	35638	76569	75670	-1	75649	338209	328146	-1	328133	1	1	1	1				practUP	phasePRACTICE1	20	NM09	142694	142394	142694	142387	d	142387	140701	142387	140689	1686
GofDak_1024-768_new	22	1	26	<?xml version="1.0"?>\n<Clock xmlns:dt="urn:schemas-microsoft-com:datatypes"><Description dt:dt="string">E-Prime Primary Realtime Clock</Description><StartTime><Timestamp dt:dt="int">0</Timestamp><DateUtc dt:dt="string">2017-07-24T09:19:49Z</DateUtc></StartTime><FrequencyChanges><FrequencyChange><Frequency dt:dt="r8">3328129</Frequency><Timestamp dt:dt="r8">2962186435</Timestamp><Current dt:dt="r…	75.025	2040788	2037288	2040788	2037270	1	right	-1332100438	07-24-2017	11:19:49	09:19:49	male	75649	35655	-1	35638	76569	75670	-1	75649	338209	328146	-1	328133	1	1	1	1				practUP	phasePRACTICE1	21	NM03	147746	147446	147746	147435	l	147435	145806	147435	145801	1629
GofDak_1024-768_new	22	1	26	<?xml version="1.0"?>\n<Clock xmlns:dt="urn:schemas-microsoft-com:datatypes"><Description dt:dt="string">E-Prime Primary Realtime Clock</Description><StartTime><Timestamp dt:dt="int">0</Timestamp><DateUtc dt:dt="string">2017-07-24T09:19:49Z</DateUtc></StartTime><FrequencyChanges><FrequencyChange><Frequency dt:dt="r8">3328129</Frequency><Timestamp dt:dt="r8">2962186435</Timestamp><Current dt:dt="r…	75.025	2040788	2037288	2040788	2037270	1	right	-1332100438	07-24-2017	11:19:49	09:19:49	male	75649	35655	-1	35638	76569	75670	-1	75649	338209	328146	-1	328133	1	1	1	1				practUP	phasePRACTICE1	22	NM08	150665	150365	150665	150361	l	150361	148725	150361	148713	1636
GofDak_1024-768_new	22	1	26	<?xml version="1.0"?>\n<Clock xmlns:dt="urn:schemas-microsoft-com:datatypes"><Description dt:dt="string">E-Prime Primary Realtime Clock</Description><StartTime><Timestamp dt:dt="int">0</Timestamp><DateUtc dt:dt="string">2017-07-24T09:19:49Z</DateUtc></StartTime><FrequencyChanges><FrequencyChange><Frequency dt:dt="r8">3328129</Frequency><Timestamp dt:dt="r8">2962186435</Timestamp><Current dt:dt="r…	75.025	2040788	2037288	2040788	2037270	1	right	-1332100438	07-24-2017	11:19:49	09:19:49	male	75649	35655	-1	35638	76569	75670	-1	75649	338209	328146	-1	328133	1	1	1	1				practUP	phasePRACTICE1	23	NM10	153824	153524	153824	153515	d	153515	151698	153515	151681	1817
GofDak_1024-768_new	22	1	26	<?xml version="1.0"?>\n<Clock xmlns:dt="urn:schemas-microsoft-com:datatypes"><Description dt:dt="string">E-Prime Primary Realtime Clock</Description><StartTime><Timestamp dt:dt="int">0</Timestamp><DateUtc dt:dt="string">2017-07-24T09:19:49Z</DateUtc></StartTime><FrequencyChanges><FrequencyChange><Frequency dt:dt="r8">3328129</Frequency><Timestamp dt:dt="r8">2962186435</Timestamp><Current dt:dt="r…	75.025	2040788	2037288	2040788	2037270	1	right	-1332100438	07-24-2017	11:19:49	09:19:49	male	75649	35655	-1	35638	76569	75670	-1	75649	338209	328146	-1	328133	1	1	1	1				practUP	phasePRACTICE1	24	NF105	156636	156336	156636	156322	l	156322	154777	156322	154761	1545
GofDak_1024-768_new	22	1	26	<?xml version="1.0"?>\n<Clock xmlns:dt="urn:schemas-microsoft-com:datatypes"><Description dt:dt="string">E-Prime Primary Realtime Clock</Description><StartTime><Timestamp dt:dt="int">0</Timestamp><DateUtc dt:dt="string">2017-07-24T09:19:49Z</DateUtc></StartTime><FrequencyChanges><FrequencyChange><Frequency dt:dt="r8">3328129</Frequency><Timestamp dt:dt="r8">2962186435</Timestamp><Current dt:dt="r…	75.025	2040788	2037288	2040788	2037270	1	right	-1332100438	07-24-2017	11:19:49	09:19:49	male	75649	35655	-1	35638	76569	75670	-1	75649	338209	328146	-1	328133	1	1	1	1				practUP	phasePRACTICE1	25	NM05	159769	159469	159769	159464	d	159464	157603	159464	157585	1861
GofDak_1024-768_new	22	1	26	<?xml version="1.0"?>\n<Clock xmlns:dt="urn:schemas-microsoft-com:datatypes"><Description dt:dt="string">E-Prime Primary Realtime Clock</Description><StartTime><Timestamp dt:dt="int">0</Timestamp><DateUtc dt:dt="string">2017-07-24T09:19:49Z</DateUtc></StartTime><FrequencyChanges><FrequencyChange><Frequency dt:dt="r8">3328129</Frequency><Timestamp dt:dt="r8">2962186435</Timestamp><Current dt:dt="r…	75.025	2040788	2037288	2040788	2037270	1	right	-1332100438	07-24-2017	11:19:49	09:19:49	male	75649	35655	-1	35638	76569	75670	-1	75649	338209	328146	-1	328133	1	1	1	1				practUP	phasePRACTICE1	26	NF27	163367	163067	163367	163056	d	163056	161121	163056	161113	1935
GofDak_1024-768_new	22	1	26	<?xml version="1.0"?>\n<Clock xmlns:dt="urn:schemas-microsoft-com:datatypes"><Description dt:dt="string">E-Prime Primary Realtime Clock</Description><StartTime><Timestamp dt:dt="int">0</Timestamp><DateUtc dt:dt="string">2017-07-24T09:19:49Z</DateUtc></StartTime><FrequencyChanges><FrequencyChange><Frequency dt:dt="r8">3328129</Frequency><Timestamp dt:dt="r8">2962186435</Timestamp><Current dt:dt="r…	75.025	2040788	2037288	2040788	2037270	1	right	-1332100438	07-24-2017	11:19:49	09:19:49	male	75649	35655	-1	35638	76569	75670	-1	75649	338209	328146	-1	328133	1	1	1	1				practUP	phasePRACTICE1	27	NF109	166353	166053	166353	166045	l	166045	164520	166045	164505	1525
GofDak_1024-768_new	22	1	26	<?xml version="1.0"?>\n<Clock xmlns:dt="urn:schemas-microsoft-com:datatypes"><Description dt:dt="string">E-Prime Primary Realtime Clock</Description><StartTime><Timestamp dt:dt="int">0</Timestamp><DateUtc dt:dt="string">2017-07-24T09:19:49Z</DateUtc></StartTime><FrequencyChanges><FrequencyChange><Frequency dt:dt="r8">3328129</Frequency><Timestamp dt:dt="r8">2962186435</Timestamp><Current dt:dt="r…	75.025	2040788	2037288	2040788	2037270	1	right	-1332100438	07-24-2017	11:19:49	09:19:49	male	75649	35655	-1	35638	76569	75670	-1	75649	338209	328146	-1	328133	1	1	1	1				practUP	phasePRACTICE1	28	NF06	169299	168999	169299	168988	l	168988	167479	168988	167473	1509
GofDak_1024-768_new	22	1	26	<?xml version="1.0"?>\n<Clock xmlns:dt="urn:schemas-microsoft-com:datatypes"><Description dt:dt="string">E-Prime Primary Realtime Clock</Description><StartTime><Timestamp dt:dt="int">0</Timestamp><DateUtc dt:dt="string">2017-07-24T09:19:49Z</DateUtc></StartTime><FrequencyChanges><FrequencyChange><Frequency dt:dt="r8">3328129</Frequency><Timestamp dt:dt="r8">2962186435</Timestamp><Current dt:dt="r…	75.025	2040788	2037288	2040788	2037270	1	right	-1332100438	07-24-2017	11:19:49	09:19:49	male	75649	35655	-1	35638	76569	75670	-1	75649	338209	328146	-1	328133	1	1	1	1				practUP	phasePRACTICE1	29	NM21	172244	171944	172244	171938	d	171938	170398	171938	170393	1540
GofDak_1024-768_new	22	1	26	<?xml version="1.0"?>\n<Clock xmlns:dt="urn:schemas-microsoft-com:datatypes"><Description dt:dt="string">E-Prime Primary Realtime Clock</Description><StartTime><Timestamp dt:dt="int">0</Timestamp><DateUtc dt:dt="string">2017-07-24T09:19:49Z</DateUtc></StartTime><FrequencyChanges><FrequencyChange><Frequency dt:dt="r8">3328129</Frequency><Timestamp dt:dt="r8">2962186435</Timestamp><Current dt:dt="r…	75.025	2040788	2037288	2040788	2037270	1	right	-1332100438	07-24-2017	11:19:49	09:19:49	male	75649	35655	-1	35638	76569	75670	-1	75649	338209	328146	-1	328133	1	1	1	1				practUP	phasePRACTICE1	30	NM02	175750	175450	175750	175439	l	175439	173571	175439	173561	1868
GofDak_1024-768_new	22	1	26	<?xml version="1.0"?>\n<Clock xmlns:dt="urn:schemas-microsoft-com:datatypes"><Description dt:dt="string">E-Prime Primary Realtime Clock</Description><StartTime><Timestamp dt:dt="int">0</Timestamp><DateUtc dt:dt="string">2017-07-24T09:19:49Z</DateUtc></StartTime><FrequencyChanges><FrequencyChange><Frequency dt:dt="r8">3328129</Frequency><Timestamp dt:dt="r8">2962186435</Timestamp><Current dt:dt="r…	75.025	2040788	2037288	2040788	2037270	1	right	-1332100438	07-24-2017	11:19:49	09:19:49	male	75649	35655	-1	35638	76569	75670	-1	75649	338209	328146	-1	328133	1	1	1	1				practUP	phasePRACTICE1	31	NF02	181921	181621	181921	181608	d	181608	179649	181608	179633	1959
GofDak_1024-768_new	22	1	26	<?xml version="1.0"?>\n<Clock xmlns:dt="urn:schemas-microsoft-com:datatypes"><Description dt:dt="string">E-Prime Primary Realtime Clock</Description><StartTime><Timestamp dt:dt="int">0</Timestamp><DateUtc dt:dt="string">2017-07-24T09:19:49Z</DateUtc></StartTime><FrequencyChanges><FrequencyChange><Frequency dt:dt="r8">3328129</Frequency><Timestamp dt:dt="r8">2962186435</Timestamp><Current dt:dt="r…	75.025	2040788	2037288	2040788	2037270	1	right	-1332100438	07-24-2017	11:19:49	09:19:49	male	75649	35655	-1	35638	76569	75670	-1	75649	338209	328146	-1	328133	1	1	1	1				practUP	phasePRACTICE1	32	NM04	184907	184607	184907	184600	l	184600	183021	184600	183009	1579
GofDak_1024-768_new	22	1	26	<?xml version="1.0"?>\n<Clock xmlns:dt="urn:schemas-microsoft-com:datatypes"><Description dt:dt="string">E-Prime Primary Realtime Clock</Description><StartTime><Timestamp dt:dt="int">0</Timestamp><DateUtc dt:dt="string">2017-07-24T09:19:49Z</DateUtc></StartTime><FrequencyChanges><FrequencyChange><Frequency dt:dt="r8">3328129</Frequency><Timestamp dt:dt="r8">2962186435</Timestamp><Current dt:dt="r…	75.025	2040788	2037288	2040788	2037270	1	right	-1332100438	07-24-2017	11:19:49	09:19:49	male	75649	35655	-1	35638	76569	75670	-1	75649	338209	328146	-1	328133	1	1	1	1				practUP	phasePRACTICE1	33	NF11	188066	187766	188066	187757	l	187757	186100	187757	186089	1657
GofDak_1024-768_new	22	1	26	<?xml version="1.0"?>\n<Clock xmlns:dt="urn:schemas-microsoft-com:datatypes"><Description dt:dt="string">E-Prime Primary Realtime Clock</Description><StartTime><Timestamp dt:dt="int">0</Timestamp><DateUtc dt:dt="string">2017-07-24T09:19:49Z</DateUtc></StartTime><FrequencyChanges><FrequencyChange><Frequency dt:dt="r8">3328129</Frequency><Timestamp dt:dt="r8">2962186435</Timestamp><Current dt:dt="r…	75.025	2040788	2037288	2040788	2037270	1	right	-1332100438	07-24-2017	11:19:49	09:19:49	male	75649	35655	-1	35638	76569	75670	-1	75649	338209	328146	-1	328133	1	1	1	1				practUP	phasePRACTICE1	34	NM05	191225	190925	191225	190914	d	190914	189139	190914	189129	1775
GofDak_1024-768_new	22	1	26	<?xml version="1.0"?>\n<Clock xmlns:dt="urn:schemas-microsoft-com:datatypes"><Description dt:dt="string">E-Prime Primary Realtime Clock</Description><StartTime><Timestamp dt:dt="int">0</Timestamp><DateUtc dt:dt="string">2017-07-24T09:19:49Z</DateUtc></StartTime><FrequencyChanges><FrequencyChange><Frequency dt:dt="r8">3328129</Frequency><Timestamp dt:dt="r8">2962186435</Timestamp><Current dt:dt="r…	75.025	2040788	2037288	2040788	2037270	1	right	-1332100438	07-24-2017	11:19:49	09:19:49	male	75649	35655	-1	35638	76569	75670	-1	75649	338209	328146	-1	328133	1	1	1	1				practUP	phasePRACTICE1	35	NM101	194330	194030	194330	194022	l	194022	192218	194022	192209	1804
GofDak_1024-768_new	22	1	26	<?xml version="1.0"?>\n<Clock xmlns:dt="urn:schemas-microsoft-com:datatypes"><Description dt:dt="string">E-Prime Primary Realtime Clock</Description><StartTime><Timestamp dt:dt="int">0</Timestamp><DateUtc dt:dt="string">2017-07-24T09:19:49Z</DateUtc></StartTime><FrequencyChanges><FrequencyChange><Frequency dt:dt="r8">3328129</Frequency><Timestamp dt:dt="r8">2962186435</Timestamp><Current dt:dt="r…	75.025	2040788	2037288	2040788	2037270	1	right	-1332100438	07-24-2017	11:19:49	09:19:49	male	75649	35655	-1	35638	76569	75670	-1	75649	338209	328146	-1	328133	1	1	1	1				practUP	phasePRACTICE1	36	NF106	197356	197056	197356	197045	d	197045	195390	197045	195385	1655
GofDak_1024-768_new	22	1	26	<?xml version="1.0"?>\n<Clock xmlns:dt="urn:schemas-microsoft-com:datatypes"><Description dt:dt="string">E-Prime Primary Realtime Clock</Description><StartTime><Timestamp dt:dt="int">0</Timestamp><DateUtc dt:dt="string">2017-07-24T09:19:49Z</DateUtc></StartTime><FrequencyChanges><FrequencyChange><Frequency dt:dt="r8">3328129</Frequency><Timestamp dt:dt="r8">2962186435</Timestamp><Current dt:dt="r…	75.025	2040788	2037288	2040788	2037270	1	right	-1332100438	07-24-2017	11:19:49	09:19:49	male	75649	35655	-1	35638	76569	75670	-1	75649	338209	328146	-1	328133	1	1	1	1				practUP	phasePRACTICE1	37	NM101	200728	200428	200728	200417	d	200417	198456	200417	198441	1961
GofDak_1024-768_new	22	1	26	<?xml version="1.0"?>\n<Clock xmlns:dt="urn:schemas-microsoft-com:datatypes"><Description dt:dt="string">E-Prime Primary Realtime Clock</Description><StartTime><Timestamp dt:dt="int">0</Timestamp><DateUtc dt:dt="string">2017-07-24T09:19:49Z</DateUtc></StartTime><FrequencyChanges><FrequencyChange><Frequency dt:dt="r8">3328129</Frequency><Timestamp dt:dt="r8">2962186435</Timestamp><Current dt:dt="r…	75.025	2040788	2037288	2040788	2037270	1	right	-1332100438	07-24-2017	11:19:49	09:19:49	male	75649	35655	-1	35638	76569	75670	-1	75649	338209	328146	-1	328133	1	1	1	1				practUP	phasePRACTICE1	38	NF01	203607	203307	203607	203301	d	203301	201695	203301	201681	1606
GofDak_1024-768_new	22	1	26	<?xml version="1.0"?>\n<Clock xmlns:dt="urn:schemas-microsoft-com:datatypes"><Description dt:dt="string">E-Prime Primary Realtime Clock</Description><StartTime><Timestamp dt:dt="int">0</Timestamp><DateUtc dt:dt="string">2017-07-24T09:19:49Z</DateUtc></StartTime><FrequencyChanges><FrequencyChange><Frequency dt:dt="r8">3328129</Frequency><Timestamp dt:dt="r8">2962186435</Timestamp><Current dt:dt="r…	75.025	2040788	2037288	2040788	2037270	1	right	-1332100438	07-24-2017	11:19:49	09:19:49	male	75649	35655	-1	35638	76569	75670	-1	75649	338209	328146	-1	328133	1	1	1	1				practUP	phasePRACTICE1	39	NF109	206593	206293	206593	206290	l	206290	204694	206290	204681	1596
GofDak_1024-768_new	22	1	26	<?xml version="1.0"?>\n<Clock xmlns:dt="urn:schemas-microsoft-com:datatypes"><Description dt:dt="string">E-Prime Primary Realtime Clock</Description><StartTime><Timestamp dt:dt="int">0</Timestamp><DateUtc dt:dt="string">2017-07-24T09:19:49Z</DateUtc></StartTime><FrequencyChanges><FrequencyChange><Frequency dt:dt="r8">3328129</Frequency><Timestamp dt:dt="r8">2962186435</Timestamp><Current dt:dt="r…	75.025	2040788	2037288	2040788	2037270	1	right	-1332100438	07-24-2017	11:19:49	09:19:49	male	75649	35655	-1	35638	76569	75670	-1	75649	338209	328146	-1	328133	1	1	1	1				practUP	phasePRACTICE1	40	NF09	209712	209412	209712	209396	l	209396	207586	209396	207569	1810
GofDak_1024-768_new	22	1	26	<?xml version="1.0"?>\n<Clock xmlns:dt="urn:schemas-microsoft-com:datatypes"><Description dt:dt="string">E-Prime Primary Realtime Clock</Description><StartTime><Timestamp dt:dt="int">0</Timestamp><DateUtc dt:dt="string">2017-07-24T09:19:49Z</DateUtc></StartTime><FrequencyChanges><FrequencyChange><Frequency dt:dt="r8">3328129</Frequency><Timestamp dt:dt="r8">2962186435</Timestamp><Current dt:dt="r…	75.025	2040788	2037288	2040788	2037270	1	right	-1332100438	07-24-2017	11:19:49	09:19:49	male	75649	35655	-1	35638	76569	75670	-1	75649	338209	328146	-1	328133	1	1	1	1				practUP	phasePRACTICE1	41	NF06	218123	217823	218123	217807	d	217807	215983	217807	215977	1824
GofDak_1024-768_new	22	1	26	<?xml version="1.0"?>\n<Clock xmlns:dt="urn:schemas-microsoft-com:datatypes"><Description dt:dt="string">E-Prime Primary Realtime Clock</Description><StartTime><Timestamp dt:dt="int">0</Timestamp><DateUtc dt:dt="string">2017-07-24T09:19:49Z</DateUtc></StartTime><FrequencyChanges><FrequencyChange><Frequency dt:dt="r8">3328129</Frequency><Timestamp dt:dt="r8">2962186435</Timestamp><Current dt:dt="r…	75.025	2040788	2037288	2040788	2037270	1	right	-1332100438	07-24-2017	11:19:49	09:19:49	male	75649	35655	-1	35638	76569	75670	-1	75649	338209	328146	-1	328133	1	1	1	1				practUP	phasePRACTICE1	42	NF106	221202	220902	221202	220888	d	220888	219289	220888	219273	1599
GofDak_1024-768_new	22	1	26	<?xml version="1.0"?>\n<Clock xmlns:dt="urn:schemas-microsoft-com:datatypes"><Description dt:dt="string">E-Prime Primary Realtime Clock</Description><StartTime><Timestamp dt:dt="int">0</Timestamp><DateUtc dt:dt="string">2017-07-24T09:19:49Z</DateUtc></StartTime><FrequencyChanges><FrequencyChange><Frequency dt:dt="r8">3328129</Frequency><Timestamp dt:dt="r8">2962186435</Timestamp><Current dt:dt="r…	75.025	2040788	2037288	2040788	2037270	1	right	-1332100438	07-24-2017	11:19:49	09:19:49	male	75649	35655	-1	35638	76569	75670	-1	75649	338209	328146	-1	328133	1	1	1	1				practUP	phasePRACTICE1	43	NM03	224707	224407	224707	224394	l	224394	222568	224394	222553	1826
GofDak_1024-768_new	22	1	26	<?xml version="1.0"?>\n<Clock xmlns:dt="urn:schemas-microsoft-com:datatypes"><Description dt:dt="string">E-Prime Primary Realtime Clock</Description><StartTime><Timestamp dt:dt="int">0</Timestamp><DateUtc dt:dt="string">2017-07-24T09:19:49Z</DateUtc></StartTime><FrequencyChanges><FrequencyChange><Frequency dt:dt="r8">3328129</Frequency><Timestamp dt:dt="r8">2962186435</Timestamp><Current dt:dt="r…	75.025	2040788	2037288	2040788	2037270	1	right	-1332100438	07-24-2017	11:19:49	09:19:49	male	75649	35655	-1	35638	76569	75670	-1	75649	338209	328146	-1	328133	1	1	1	1				practUP	phasePRACTICE1	44	NM13	227879	227579	227879	227567	l	227567	225847	227567	225833	1720
GofDak_1024-768_new	22	1	26	<?xml version="1.0"?>\n<Clock xmlns:dt="urn:schemas-microsoft-com:datatypes"><Description dt:dt="string">E-Prime Primary Realtime Clock</Description><StartTime><Timestamp dt:dt="int">0</Timestamp><DateUtc dt:dt="string">2017-07-24T09:19:49Z</DateUtc></StartTime><FrequencyChanges><FrequencyChange><Frequency dt:dt="r8">3328129</Frequency><Timestamp dt:dt="r8">2962186435</Timestamp><Current dt:dt="r…	75.025	2040788	2037288	2040788	2037270	1	right	-1332100438	07-24-2017	11:19:49	09:19:49	male	75649	35655	-1	35638	76569	75670	-1	75649	338209	328146	-1	328133	1	1	1	1				practUP	phasePRACTICE1	45	NM08	231105	230805	231105	230801	d	230801	229246	230801	229233	1555
GofDak_1024-768_new	22	1	26	<?xml version="1.0"?>\n<Clock xmlns:dt="urn:schemas-microsoft-com:datatypes"><Description dt:dt="string">E-Prime Primary Realtime Clock</Description><StartTime><Timestamp dt:dt="int">0</Timestamp><DateUtc dt:dt="string">2017-07-24T09:19:49Z</DateUtc></StartTime><FrequencyChanges><FrequencyChange><Frequency dt:dt="r8">3328129</Frequency><Timestamp dt:dt="r8">2962186435</Timestamp><Current dt:dt="r…	75.025	2040788	2037288	2040788	2037270	1	right	-1332100438	07-24-2017	11:19:49	09:19:49	male	75649	35655	-1	35638	76569	75670	-1	75649	338209	328146	-1	328133	1	1	1	1				practUP	phasePRACTICE1	46	NM09	234544	234244	234544	234230	l	234230	232271	234230	232265	1959
GofDak_1024-768_new	22	1	26	<?xml version="1.0"?>\n<Clock xmlns:dt="urn:schemas-microsoft-com:datatypes"><Description dt:dt="string">E-Prime Primary Realtime Clock</Description><StartTime><Timestamp dt:dt="int">0</Timestamp><DateUtc dt:dt="string">2017-07-24T09:19:49Z</DateUtc></StartTime><FrequencyChanges><FrequencyChange><Frequency dt:dt="r8">3328129</Frequency><Timestamp dt:dt="r8">2962186435</Timestamp><Current dt:dt="r…	75.025	2040788	2037288	2040788	2037270	1	right	-1332100438	07-24-2017	11:19:49	09:19:49	male	75649	35655	-1	35638	76569	75670	-1	75649	338209	328146	-1	328133	1	1	1	1				practUP	phasePRACTICE1	47	NF02	237676	237376	237676	237364	l	237364	235790	237364	235785	1574
GofDak_1024-768_new	22	1	26	<?xml version="1.0"?>\n<Clock xmlns:dt="urn:schemas-microsoft-com:datatypes"><Description dt:dt="string">E-Prime Primary Realtime Clock</Description><StartTime><Timestamp dt:dt="int">0</Timestamp><DateUtc dt:dt="string">2017-07-24T09:19:49Z</DateUtc></StartTime><FrequencyChanges><FrequencyChange><Frequency dt:dt="r8">3328129</Frequency><Timestamp dt:dt="r8">2962186435</Timestamp><Current dt:dt="r…	75.025	2040788	2037288	2040788	2037270	1	right	-1332100438	07-24-2017	11:19:49	09:19:49	male	75649	35655	-1	35638	76569	75670	-1	75649	338209	328146	-1	328133	1	1	1	1				practUP	phasePRACTICE1	48	NF27	241542	241242	241542	241232	l	241232	239402	241232	239393	1830
GofDak_1024-768_new	22	1	26	<?xml version="1.0"?>\n<Clock xmlns:dt="urn:schemas-microsoft-com:datatypes"><Description dt:dt="string">E-Prime Primary Realtime Clock</Description><StartTime><Timestamp dt:dt="int">0</Timestamp><DateUtc dt:dt="string">2017-07-24T09:19:49Z</DateUtc></StartTime><FrequencyChanges><FrequencyChange><Frequency dt:dt="r8">3328129</Frequency><Timestamp dt:dt="r8">2962186435</Timestamp><Current dt:dt="r…	75.025	2040788	2037288	2040788	2037270	1	right	-1332100438	07-24-2017	11:19:49	09:19:49	male	75649	35655	-1	35638	76569	75670	-1	75649	338209	328146	-1	328133	1	1	1	1				practUP	phasePRACTICE1	49	NF105	244847	244547	244847	244541	d	244541	242561	244541	242545	1980
GofDak_1024-768_new	22	1	26	<?xml version="1.0"?>\n<Clock xmlns:dt="urn:schemas-microsoft-com:datatypes"><Description dt:dt="string">E-Prime Primary Realtime Clock</Description><StartTime><Timestamp dt:dt="int">0</Timestamp><DateUtc dt:dt="string">2017-07-24T09:19:49Z</DateUtc></StartTime><FrequencyChanges><FrequencyChange><Frequency dt:dt="r8">3328129</Frequency><Timestamp dt:dt="r8">2962186435</Timestamp><Current dt:dt="r…	75.025	2040788	2037288	2040788	2037270	1	right	-1332100438	07-24-2017	11:19:49	09:19:49	male	75649	35655	-1	35638	76569	75670	-1	75649	338209	328146	-1	328133	1	1	1	1				practUP	phasePRACTICE1	50	NF04	247713	247413	247713	247400	l	247400	245853	247400	245841	1547
GofDak_1024-768_new	22	1	26	<?xml version="1.0"?>\n<Clock xmlns:dt="urn:schemas-microsoft-com:datatypes"><Description dt:dt="string">E-Prime Primary Realtime Clock</Description><StartTime><Timestamp dt:dt="int">0</Timestamp><DateUtc dt:dt="string">2017-07-24T09:19:49Z</DateUtc></StartTime><FrequencyChanges><FrequencyChange><Frequency dt:dt="r8">3328129</Frequency><Timestamp dt:dt="r8">2962186435</Timestamp><Current dt:dt="r…	75.025	2040788	2037288	2040788	2037270	1	right	-1332100438	07-24-2017	11:19:49	09:19:49	male	75649	35655	-1	35638	76569	75670	-1	75649	338209	328146	-1	328133	2	2	1	2				practINV	phasePRACTICE1	1	NF09	255230	254930	255230	254917	d	254917	253224	254917	253209	1693
GofDak_1024-768_new	22	1	26	<?xml version="1.0"?>\n<Clock xmlns:dt="urn:schemas-microsoft-com:datatypes"><Description dt:dt="string">E-Prime Primary Realtime Clock</Description><StartTime><Timestamp dt:dt="int">0</Timestamp><DateUtc dt:dt="string">2017-07-24T09:19:49Z</DateUtc></StartTime><FrequencyChanges><FrequencyChange><Frequency dt:dt="r8">3328129</Frequency><Timestamp dt:dt="r8">2962186435</Timestamp><Current dt:dt="r…	75.025	2040788	2037288	2040788	2037270	1	right	-1332100438	07-24-2017	11:19:49	09:19:49	male	75649	35655	-1	35638	76569	75670	-1	75649	338209	328146	-1	328133	2	2	1	2				practINV	phasePRACTICE1	2	NF02	258363	258063	258363	258051	d	258051	256423	258051	256409	1628
GofDak_1024-768_new	22	1	26	<?xml version="1.0"?>\n<Clock xmlns:dt="urn:schemas-microsoft-com:datatypes"><Description dt:dt="string">E-Prime Primary Realtime Clock</Description><StartTime><Timestamp dt:dt="int">0</Timestamp><DateUtc dt:dt="string">2017-07-24T09:19:49Z</DateUtc></StartTime><FrequencyChanges><FrequencyChange><Frequency dt:dt="r8">3328129</Frequency><Timestamp dt:dt="r8">2962186435</Timestamp><Current dt:dt="r…	75.025	2040788	2037288	2040788	2037270	1	right	-1332100438	07-24-2017	11:19:49	09:19:49	male	75649	35655	-1	35638	76569	75670	-1	75649	338209	328146	-1	328133	2	2	1	2				practINV	phasePRACTICE1	3	NF09	261588	261288	261588	261283	l	261283	259409	261283	259401	1874
GofDak_1024-768_new	22	1	26	<?xml version="1.0"?>\n<Clock xmlns:dt="urn:schemas-microsoft-com:datatypes"><Description dt:dt="string">E-Prime Primary Realtime Clock</Description><StartTime><Timestamp dt:dt="int">0</Timestamp><DateUtc dt:dt="string">2017-07-24T09:19:49Z</DateUtc></StartTime><FrequencyChanges><FrequencyChange><Frequency dt:dt="r8">3328129</Frequency><Timestamp dt:dt="r8">2962186435</Timestamp><Current dt:dt="r…	75.025	2040788	2037288	2040788	2037270	1	right	-1332100438	07-24-2017	11:19:49	09:19:49	male	75649	35655	-1	35638	76569	75670	-1	75649	338209	328146	-1	328133	2	2	1	2				practINV	phasePRACTICE1	4	NM08	265067	264767	265067	264754	l	264754	262794	264754	262785	1960
GofDak_1024-768_new	22	1	26	<?xml version="1.0"?>\n<Clock xmlns:dt="urn:schemas-microsoft-com:datatypes"><Description dt:dt="string">E-Prime Primary Realtime Clock</Description><StartTime><Timestamp dt:dt="int">0</Timestamp><DateUtc dt:dt="string">2017-07-24T09:19:49Z</DateUtc></StartTime><FrequencyChanges><FrequencyChange><Frequency dt:dt="r8">3328129</Frequency><Timestamp dt:dt="r8">2962186435</Timestamp><Current dt:dt="r…	75.025	2040788	2037288	2040788	2037270	1	right	-1332100438	07-24-2017	11:19:49	09:19:49	male	75649	35655	-1	35638	76569	75670	-1	75649	338209	328146	-1	328133	2	2	1	2				practINV	phasePRACTICE1	5	NM03	268266	267966	268266	267961	l	267961	266300	267961	266289	1661
GofDak_1024-768_new	22	1	26	<?xml version="1.0"?>\n<Clock xmlns:dt="urn:schemas-microsoft-com:datatypes"><Description dt:dt="string">E-Prime Primary Realtime Clock</Description><StartTime><Timestamp dt:dt="int">0</Timestamp><DateUtc dt:dt="string">2017-07-24T09:19:49Z</DateUtc></StartTime><FrequencyChanges><FrequencyChange><Frequency dt:dt="r8">3328129</Frequency><Timestamp dt:dt="r8">2962186435</Timestamp><Current dt:dt="r…	75.025	2040788	2037288	2040788	2037270	1	right	-1332100438	07-24-2017	11:19:49	09:19:49	male	75649	35655	-1	35638	76569	75670	-1	75649	338209	328146	-1	328133	2	2	1	2				practINV	phasePRACTICE1	6	NM10	271838	271538	271838	271522	d	271522	269926	271522	269921	1596
GofDak_1024-768_new	22	1	26	<?xml version="1.0"?>\n<Clock xmlns:dt="urn:schemas-microsoft-com:datatypes"><Description dt:dt="string">E-Prime Primary Realtime Clock</Description><StartTime><Timestamp dt:dt="int">0</Timestamp><DateUtc dt:dt="string">2017-07-24T09:19:49Z</DateUtc></StartTime><FrequencyChanges><FrequencyChange><Frequency dt:dt="r8">3328129</Frequency><Timestamp dt:dt="r8">2962186435</Timestamp><Current dt:dt="r…	75.025	2040788	2037288	2040788	2037270	1	right	-1332100438	07-24-2017	11:19:49	09:19:49	male	75649	35655	-1	35638	76569	75670	-1	75649	338209	328146	-1	328133	2	2	1	2				practINV	phasePRACTICE1	7	NM05	275224	274924	275224	274911	l	274911	273191	274911	273177	1720
GofDak_1024-768_new	22	1	26	<?xml version="1.0"?>\n<Clock xmlns:dt="urn:schemas-microsoft-com:datatypes"><Description dt:dt="string">E-Prime Primary Realtime Clock</Description><StartTime><Timestamp dt:dt="int">0</Timestamp><DateUtc dt:dt="string">2017-07-24T09:19:49Z</DateUtc></StartTime><FrequencyChanges><FrequencyChange><Frequency dt:dt="r8">3328129</Frequency><Timestamp dt:dt="r8">2962186435</Timestamp><Current dt:dt="r…	75.025	2040788	2037288	2040788	2037270	1	right	-1332100438	07-24-2017	11:19:49	09:19:49	male	75649	35655	-1	35638	76569	75670	-1	75649	338209	328146	-1	328133	2	2	1	2				practINV	phasePRACTICE1	8	NM08	278849	278549	278849	278536	l	278536	276803	278536	276793	1733
GofDak_1024-768_new	22	1	26	<?xml version="1.0"?>\n<Clock xmlns:dt="urn:schemas-microsoft-com:datatypes"><Description dt:dt="string">E-Prime Primary Realtime Clock</Description><StartTime><Timestamp dt:dt="int">0</Timestamp><DateUtc dt:dt="string">2017-07-24T09:19:49Z</DateUtc></StartTime><FrequencyChanges><FrequencyChange><Frequency dt:dt="r8">3328129</Frequency><Timestamp dt:dt="r8">2962186435</Timestamp><Current dt:dt="r…	75.025	2040788	2037288	2040788	2037270	1	right	-1332100438	07-24-2017	11:19:49	09:19:49	male	75649	35655	-1	35638	76569	75670	-1	75649	338209	328146	-1	328133	2	2	1	2				practINV	phasePRACTICE1	9	NF02	282115	281815	282115	281807	l	281807	280069	281807	280057	1738
GofDak_1024-768_new	22	1	26	<?xml version="1.0"?>\n<Clock xmlns:dt="urn:schemas-microsoft-com:datatypes"><Description dt:dt="string">E-Prime Primary Realtime Clock</Description><StartTime><Timestamp dt:dt="int">0</Timestamp><DateUtc dt:dt="string">2017-07-24T09:19:49Z</DateUtc></StartTime><FrequencyChanges><FrequencyChange><Frequency dt:dt="r8">3328129</Frequency><Timestamp dt:dt="r8">2962186435</Timestamp><Current dt:dt="r…	75.025	2040788	2037288	2040788	2037270	1	right	-1332100438	07-24-2017	11:19:49	09:19:49	male	75649	35655	-1	35638	76569	75670	-1	75649	338209	328146	-1	328133	2	2	1	2				practINV	phasePRACTICE1	10	NF105	285607	285307	285607	285301	d	285301	283388	285301	283377	1913
GofDak_1024-768_new	22	1	26	<?xml version="1.0"?>\n<Clock xmlns:dt="urn:schemas-microsoft-com:datatypes"><Description dt:dt="string">E-Prime Primary Realtime Clock</Description><StartTime><Timestamp dt:dt="int">0</Timestamp><DateUtc dt:dt="string">2017-07-24T09:19:49Z</DateUtc></StartTime><FrequencyChanges><FrequencyChange><Frequency dt:dt="r8">3328129</Frequency><Timestamp dt:dt="r8">2962186435</Timestamp><Current dt:dt="r…	75.025	2040788	2037288	2040788	2037270	1	right	-1332100438	07-24-2017	11:19:49	09:19:49	male	75649	35655	-1	35638	76569	75670	-1	75649	338209	328146	-1	328133	2	2	1	2				practINV	phasePRACTICE1	11	NM04	294257	293957	294257	293949	d	293949	292105	293949	292097	1844
GofDak_1024-768_new	22	1	26	<?xml version="1.0"?>\n<Clock xmlns:dt="urn:schemas-microsoft-com:datatypes"><Description dt:dt="string">E-Prime Primary Realtime Clock</Description><StartTime><Timestamp dt:dt="int">0</Timestamp><DateUtc dt:dt="string">2017-07-24T09:19:49Z</DateUtc></StartTime><FrequencyChanges><FrequencyChange><Frequency dt:dt="r8">3328129</Frequency><Timestamp dt:dt="r8">2962186435</Timestamp><Current dt:dt="r…	75.025	2040788	2037288	2040788	2037270	1	right	-1332100438	07-24-2017	11:19:49	09:19:49	male	75649	35655	-1	35638	76569	75670	-1	75649	338209	328146	-1	328133	2	2	1	2				practINV	phasePRACTICE1	12	NM02	297296	296996	297296	296990	d	296990	295304	296990	295289	1686
GofDak_1024-768_new	22	1	26	<?xml version="1.0"?>\n<Clock xmlns:dt="urn:schemas-microsoft-com:datatypes"><Description dt:dt="string">E-Prime Primary Realtime Clock</Description><StartTime><Timestamp dt:dt="int">0</Timestamp><DateUtc dt:dt="string">2017-07-24T09:19:49Z</DateUtc></StartTime><FrequencyChanges><FrequencyChange><Frequency dt:dt="r8">3328129</Frequency><Timestamp dt:dt="r8">2962186435</Timestamp><Current dt:dt="r…	75.025	2040788	2037288	2040788	2037270	1	right	-1332100438	07-24-2017	11:19:49	09:19:49	male	75649	35655	-1	35638	76569	75670	-1	75649	338209	328146	-1	328133	2	2	1	2				practINV	phasePRACTICE1	13	NF01	300069	299769	300069	299753	d	299753	298196	299753	298185	1557
GofDak_1024-768_new	22	1	26	<?xml version="1.0"?>\n<Clock xmlns:dt="urn:schemas-microsoft-com:datatypes"><Description dt:dt="string">E-Prime Primary Realtime Clock</Description><StartTime><Timestamp dt:dt="int">0</Timestamp><DateUtc dt:dt="string">2017-07-24T09:19:49Z</DateUtc></StartTime><FrequencyChanges><FrequencyChange><Frequency dt:dt="r8">3328129</Frequency><Timestamp dt:dt="r8">2962186435</Timestamp><Current dt:dt="r…	75.025	2040788	2037288	2040788	2037270	1	right	-1332100438	07-24-2017	11:19:49	09:19:49	male	75649	35655	-1	35638	76569	75670	-1	75649	338209	328146	-1	328133	2	2	1	2				practINV	phasePRACTICE1	14	NM03	303334	303034	303334	303031	d	303031	301115	303031	301105	1916
GofDak_1024-768_new	22	1	26	<?xml version="1.0"?>\n<Clock xmlns:dt="urn:schemas-microsoft-com:datatypes"><Description dt:dt="string">E-Prime Primary Realtime Clock</Description><StartTime><Timestamp dt:dt="int">0</Timestamp><DateUtc dt:dt="string">2017-07-24T09:19:49Z</DateUtc></StartTime><FrequencyChanges><FrequencyChange><Frequency dt:dt="r8">3328129</Frequency><Timestamp dt:dt="r8">2962186435</Timestamp><Current dt:dt="r…	75.025	2040788	2037288	2040788	2037270	1	right	-1332100438	07-24-2017	11:19:49	09:19:49	male	75649	35655	-1	35638	76569	75670	-1	75649	338209	328146	-1	328133	2	2	1	2				practINV	phasePRACTICE1	15	NF105	306533	306233	306533	306224	l	306224	304287	306224	304281	1937
GofDak_1024-768_new	22	1	26	<?xml version="1.0"?>\n<Clock xmlns:dt="urn:schemas-microsoft-com:datatypes"><Description dt:dt="string">E-Prime Primary Realtime Clock</Description><StartTime><Timestamp dt:dt="int">0</Timestamp><DateUtc dt:dt="string">2017-07-24T09:19:49Z</DateUtc></StartTime><FrequencyChanges><FrequencyChange><Frequency dt:dt="r8">3328129</Frequency><Timestamp dt:dt="r8">2962186435</Timestamp><Current dt:dt="r…	75.025	2040788	2037288	2040788	2037270	1	right	-1332100438	07-24-2017	11:19:49	09:19:49	male	75649	35655	-1	35638	76569	75670	-1	75649	338209	328146	-1	328133	2	2	1	2				practINV	phasePRACTICE1	16	NF27	309746	309446	309746	309430	d	309430	307526	309430	307521	1904
GofDak_1024-768_new	22	1	26	<?xml version="1.0"?>\n<Clock xmlns:dt="urn:schemas-microsoft-com:datatypes"><Description dt:dt="string">E-Prime Primary Realtime Clock</Description><StartTime><Timestamp dt:dt="int">0</Timestamp><DateUtc dt:dt="string">2017-07-24T09:19:49Z</DateUtc></StartTime><FrequencyChanges><FrequencyChange><Frequency dt:dt="r8">3328129</Frequency><Timestamp dt:dt="r8">2962186435</Timestamp><Current dt:dt="r…	75.025	2040788	2037288	2040788	2037270	1	right	-1332100438	07-24-2017	11:19:49	09:19:49	male	75649	35655	-1	35638	76569	75670	-1	75649	338209	328146	-1	328133	2	2	1	2				practINV	phasePRACTICE1	17	NF109	313131	312831	313131	312822	d	312822	311178	312822	311169	1644
GofDak_1024-768_new	22	1	26	<?xml version="1.0"?>\n<Clock xmlns:dt="urn:schemas-microsoft-com:datatypes"><Description dt:dt="string">E-Prime Primary Realtime Clock</Description><StartTime><Timestamp dt:dt="int">0</Timestamp><DateUtc dt:dt="string">2017-07-24T09:19:49Z</DateUtc></StartTime><FrequencyChanges><FrequencyChange><Frequency dt:dt="r8">3328129</Frequency><Timestamp dt:dt="r8">2962186435</Timestamp><Current dt:dt="r…	75.025	2040788	2037288	2040788	2037270	1	right	-1332100438	07-24-2017	11:19:49	09:19:49	male	75649	35655	-1	35638	76569	75670	-1	75649	338209	328146	-1	328133	2	2	1	2				practINV	phasePRACTICE1	18	NF02	316197	315897	316197	315890	d	315890	314204	315890	314193	1686
GofDak_1024-768_new	22	1	26	<?xml version="1.0"?>\n<Clock xmlns:dt="urn:schemas-microsoft-com:datatypes"><Description dt:dt="string">E-Prime Primary Realtime Clock</Description><StartTime><Timestamp dt:dt="int">0</Timestamp><DateUtc dt:dt="string">2017-07-24T09:19:49Z</DateUtc></StartTime><FrequencyChanges><FrequencyChange><Frequency dt:dt="r8">3328129</Frequency><Timestamp dt:dt="r8">2962186435</Timestamp><Current dt:dt="r…	75.025	2040788	2037288	2040788	2037270	1	right	-1332100438	07-24-2017	11:19:49	09:19:49	male	75649	35655	-1	35638	76569	75670	-1	75649	338209	328146	-1	328133	2	2	1	2				practINV	phasePRACTICE1	19	NM05	319396	319096	319396	319082	d	319082	317416	319082	317409	1666
GofDak_1024-768_new	22	1	26	<?xml version="1.0"?>\n<Clock xmlns:dt="urn:schemas-microsoft-com:datatypes"><Description dt:dt="string">E-Prime Primary Realtime Clock</Description><StartTime><Timestamp dt:dt="int">0</Timestamp><DateUtc dt:dt="string">2017-07-24T09:19:49Z</DateUtc></StartTime><FrequencyChanges><FrequencyChange><Frequency dt:dt="r8">3328129</Frequency><Timestamp dt:dt="r8">2962186435</Timestamp><Current dt:dt="r…	75.025	2040788	2037288	2040788	2037270	1	right	-1332100438	07-24-2017	11:19:49	09:19:49	male	75649	35655	-1	35638	76569	75670	-1	75649	338209	328146	-1	328133	2	2	1	2				practINV	phasePRACTICE1	20	NM101	322621	322321	322621	322307	d	322307	320322	322307	320313	1985
GofDak_1024-768_new	22	1	26	<?xml version="1.0"?>\n<Clock xmlns:dt="urn:schemas-microsoft-com:datatypes"><Description dt:dt="string">E-Prime Primary Realtime Clock</Description><StartTime><Timestamp dt:dt="int">0</Timestamp><DateUtc dt:dt="string">2017-07-24T09:19:49Z</DateUtc></StartTime><FrequencyChanges><FrequencyChange><Frequency dt:dt="r8">3328129</Frequency><Timestamp dt:dt="r8">2962186435</Timestamp><Current dt:dt="r…	75.025	2040788	2037288	2040788	2037270	1	right	-1332100438	07-24-2017	11:19:49	09:19:49	male	75649	35655	-1	35638	76569	75670	-1	75649	338209	328146	-1	328133	3				2	1	1	phaseINVFAce	phaseXPface	1	NM10	341469	341169	341469	341154	d	341154	339236	341154	339223	1918
GofDak_1024-768_new	22	1	26	<?xml version="1.0"?>\n<Clock xmlns:dt="urn:schemas-microsoft-com:datatypes"><Description dt:dt="string">E-Prime Primary Realtime Clock</Description><StartTime><Timestamp dt:dt="int">0</Timestamp><DateUtc dt:dt="string">2017-07-24T09:19:49Z</DateUtc></StartTime><FrequencyChanges><FrequencyChange><Frequency dt:dt="r8">3328129</Frequency><Timestamp dt:dt="r8">2962186435</Timestamp><Current dt:dt="r…	75.025	2040788	2037288	2040788	2037270	1	right	-1332100438	07-24-2017	11:19:49	09:19:49	male	75649	35655	-1	35638	76569	75670	-1	75649	338209	328146	-1	328133	3				2	1	1	phaseINVFAce	phaseXPface	2	NM09	345294	344994	345294	344979	d	344979	343235	344979	343225	1744
GofDak_1024-768_new	22	1	26	<?xml version="1.0"?>\n<Clock xmlns:dt="urn:schemas-microsoft-com:datatypes"><Description dt:dt="string">E-Prime Primary Realtime Clock</Description><StartTime><Timestamp dt:dt="int">0</Timestamp><DateUtc dt:dt="string">2017-07-24T09:19:49Z</DateUtc></StartTime><FrequencyChanges><FrequencyChange><Frequency dt:dt="r8">3328129</Frequency><Timestamp dt:dt="r8">2962186435</Timestamp><Current dt:dt="r…	75.025	2040788	2037288	2040788	2037270	1	right	-1332100438	07-24-2017	11:19:49	09:19:49	male	75649	35655	-1	35638	76569	75670	-1	75649	338209	328146	-1	328133	3				2	1	1	phaseINVFAce	phaseXPface	3	NF105	348706	348406	348706	348391	l	348391	346753	348391	346745	1638
GofDak_1024-768_new	22	1	26	<?xml version="1.0"?>\n<Clock xmlns:dt="urn:schemas-microsoft-com:datatypes"><Description dt:dt="string">E-Prime Primary Realtime Clock</Description><StartTime><Timestamp dt:dt="int">0</Timestamp><DateUtc dt:dt="string">2017-07-24T09:19:49Z</DateUtc></StartTime><FrequencyChanges><FrequencyChange><Frequency dt:dt="r8">3328129</Frequency><Timestamp dt:dt="r8">2962186435</Timestamp><Current dt:dt="r…	75.025	2040788	2037288	2040788	2037270	1	right	-1332100438	07-24-2017	11:19:49	09:19:49	male	75649	35655	-1	35638	76569	75670	-1	75649	338209	328146	-1	328133	3				2	1	1	phaseINVFAce	phaseXPface	4	NM13	351705	351405	351705	351390	d	351390	349632	351390	349617	1758
GofDak_1024-768_new	22	1	26	<?xml version="1.0"?>\n<Clock xmlns:dt="urn:schemas-microsoft-com:datatypes"><Description dt:dt="string">E-Prime Primary Realtime Clock</Description><StartTime><Timestamp dt:dt="int">0</Timestamp><DateUtc dt:dt="string">2017-07-24T09:19:49Z</DateUtc></StartTime><FrequencyChanges><FrequencyChange><Frequency dt:dt="r8">3328129</Frequency><Timestamp dt:dt="r8">2962186435</Timestamp><Current dt:dt="r…	75.025	2040788	2037288	2040788	2037270	1	right	-1332100438	07-24-2017	11:19:49	09:19:49	male	75649	35655	-1	35638	76569	75670	-1	75649	338209	328146	-1	328133	3				2	1	1	phaseINVFAce	phaseXPface	5	NM13	355131	354831	355131	354819	d	354819	352831	354819	352816	1988
GofDak_1024-768_new	22	1	26	<?xml version="1.0"?>\n<Clock xmlns:dt="urn:schemas-microsoft-com:datatypes"><Description dt:dt="string">E-Prime Primary Realtime Clock</Description><StartTime><Timestamp dt:dt="int">0</Timestamp><DateUtc dt:dt="string">2017-07-24T09:19:49Z</DateUtc></StartTime><FrequencyChanges><FrequencyChange><Frequency dt:dt="r8">3328129</Frequency><Timestamp dt:dt="r8">2962186435</Timestamp><Current dt:dt="r…	75.025	2040788	2037288	2040788	2037270	1	right	-1332100438	07-24-2017	11:19:49	09:19:49	male	75649	35655	-1	35638	76569	75670	-1	75649	338209	328146	-1	328133	3				2	1	1	phaseINVFAce	phaseXPface	6	NF04	358530	358230	358530	358218	l	358218	356483	358218	356473	1735
GofDak_1024-768_new	22	1	26	<?xml version="1.0"?>\n<Clock xmlns:dt="urn:schemas-microsoft-com:datatypes"><Description dt:dt="string">E-Prime Primary Realtime Clock</Description><StartTime><Timestamp dt:dt="int">0</Timestamp><DateUtc dt:dt="string">2017-07-24T09:19:49Z</DateUtc></StartTime><FrequencyChanges><FrequencyChange><Frequency dt:dt="r8">3328129</Frequency><Timestamp dt:dt="r8">2962186435</Timestamp><Current dt:dt="r…	75.025	2040788	2037288	2040788	2037270	1	right	-1332100438	07-24-2017	11:19:49	09:19:49	male	75649	35655	-1	35638	76569	75670	-1	75649	338209	328146	-1	328133	3				2	1	1	phaseINVFAce	phaseXPface	7	NF109	362315	362015	362315	362011	l	362011	360149	362011	360145	1862
GofDak_1024-768_new	22	1	26	<?xml version="1.0"?>\n<Clock xmlns:dt="urn:schemas-microsoft-com:datatypes"><Description dt:dt="string">E-Prime Primary Realtime Clock</Description><StartTime><Timestamp dt:dt="int">0</Timestamp><DateUtc dt:dt="string">2017-07-24T09:19:49Z</DateUtc></StartTime><FrequencyChanges><FrequencyChange><Frequency dt:dt="r8">3328129</Frequency><Timestamp dt:dt="r8">2962186435</Timestamp><Current dt:dt="r…	75.025	2040788	2037288	2040788	2037270	1	right	-1332100438	07-24-2017	11:19:49	09:19:49	male	75649	35655	-1	35638	76569	75670	-1	75649	338209	328146	-1	328133	3				2	1	1	phaseINVFAce	phaseXPface	8	NF106	365607	365307	365607	365296	d	365296	363534	365296	363520	1762
GofDak_1024-768_new	22	1	26	<?xml version="1.0"?>\n<Clock xmlns:dt="urn:schemas-microsoft-com:datatypes"><Description dt:dt="string">E-Prime Primary Realtime Clock</Description><StartTime><Timestamp dt:dt="int">0</Timestamp><DateUtc dt:dt="string">2017-07-24T09:19:49Z</DateUtc></StartTime><FrequencyChanges><FrequencyChange><Frequency dt:dt="r8">3328129</Frequency><Timestamp dt:dt="r8">2962186435</Timestamp><Current dt:dt="r…	75.025	2040788	2037288	2040788	2037270	1	right	-1332100438	07-24-2017	11:19:49	09:19:49	male	75649	35655	-1	35638	76569	75670	-1	75649	338209	328146	-1	328133	3				2	1	1	phaseINVFAce	phaseXPface	9	NF106	368673	368373	368673	368365	l	368365	366600	368365	366585	1765
GofDak_1024-768_new	22	1	26	<?xml version="1.0"?>\n<Clock xmlns:dt="urn:schemas-microsoft-com:datatypes"><Description dt:dt="string">E-Prime Primary Realtime Clock</Description><StartTime><Timestamp dt:dt="int">0</Timestamp><DateUtc dt:dt="string">2017-07-24T09:19:49Z</DateUtc></StartTime><FrequencyChanges><FrequencyChange><Frequency dt:dt="r8">3328129</Frequency><Timestamp dt:dt="r8">2962186435</Timestamp><Current dt:dt="r…	75.025	2040788	2037288	2040788	2037270	1	right	-1332100438	07-24-2017	11:19:49	09:19:49	male	75649	35655	-1	35638	76569	75670	-1	75649	338209	328146	-1	328133	3				2	1	1	phaseINVFAce	phaseXPface	10	NM09	371672	371372	371672	371363	l	371363	369586	371363	369577	1777
GofDak_1024-768_new	22	1	26	<?xml version="1.0"?>\n<Clock xmlns:dt="urn:schemas-microsoft-com:datatypes"><Description dt:dt="string">E-Prime Primary Realtime Clock</Description><StartTime><Timestamp dt:dt="int">0</Timestamp><DateUtc dt:dt="string">2017-07-24T09:19:49Z</DateUtc></StartTime><FrequencyChanges><FrequencyChange><Frequency dt:dt="r8">3328129</Frequency><Timestamp dt:dt="r8">2962186435</Timestamp><Current dt:dt="r…	75.025	2040788	2037288	2040788	2037270	1	right	-1332100438	07-24-2017	11:19:49	09:19:49	male	75649	35655	-1	35638	76569	75670	-1	75649	338209	328146	-1	328133	3				2	1	1	phaseINVFAce	phaseXPface	11	NF106	374498	374198	374498	374193	l	374193	372598	374193	372585	1595
GofDak_1024-768_new	22	1	26	<?xml version="1.0"?>\n<Clock xmlns:dt="urn:schemas-microsoft-com:datatypes"><Description dt:dt="string">E-Prime Primary Realtime Clock</Description><StartTime><Timestamp dt:dt="int">0</Timestamp><DateUtc dt:dt="string">2017-07-24T09:19:49Z</DateUtc></StartTime><FrequencyChanges><FrequencyChange><Frequency dt:dt="r8">3328129</Frequency><Timestamp dt:dt="r8">2962186435</Timestamp><Current dt:dt="r…	75.025	2040788	2037288	2040788	2037270	1	right	-1332100438	07-24-2017	11:19:49	09:19:49	male	75649	35655	-1	35638	76569	75670	-1	75649	338209	328146	-1	328133	3				2	1	1	phaseINVFAce	phaseXPface	12	NF09	377896	377596	377896	377583	d	377583	375677	377583	375673	1906
GofDak_1024-768_new	22	1	26	<?xml version="1.0"?>\n<Clock xmlns:dt="urn:schemas-microsoft-com:datatypes"><Description dt:dt="string">E-Prime Primary Realtime Clock</Description><StartTime><Timestamp dt:dt="int">0</Timestamp><DateUtc dt:dt="string">2017-07-24T09:19:49Z</DateUtc></StartTime><FrequencyChanges><FrequencyChange><Frequency dt:dt="r8">3328129</Frequency><Timestamp dt:dt="r8">2962186435</Timestamp><Current dt:dt="r…	75.025	2040788	2037288	2040788	2037270	1	right	-1332100438	07-24-2017	11:19:49	09:19:49	male	75649	35655	-1	35638	76569	75670	-1	75649	338209	328146	-1	328133	3				2	1	1	phaseINVFAce	phaseXPface	13	NF109	381255	380955	381255	380940	l	380940	379009	380940	379000	1931
GofDak_1024-768_new	22	1	26	<?xml version="1.0"?>\n<Clock xmlns:dt="urn:schemas-microsoft-com:datatypes"><Description dt:dt="string">E-Prime Primary Realtime Clock</Description><StartTime><Timestamp dt:dt="int">0</Timestamp><DateUtc dt:dt="string">2017-07-24T09:19:49Z</DateUtc></StartTime><FrequencyChanges><FrequencyChange><Frequency dt:dt="r8">3328129</Frequency><Timestamp dt:dt="r8">2962186435</Timestamp><Current dt:dt="r…	75.025	2040788	2037288	2040788	2037270	1	right	-1332100438	07-24-2017	11:19:49	09:19:49	male	75649	35655	-1	35638	76569	75670	-1	75649	338209	328146	-1	328133	3				2	1	1	phaseINVFAce	phaseXPface	14	NM13	384694	384394	384694	384384	d	384384	382781	384384	382768	1603
GofDak_1024-768_new	22	1	26	<?xml version="1.0"?>\n<Clock xmlns:dt="urn:schemas-microsoft-com:datatypes"><Description dt:dt="string">E-Prime Primary Realtime Clock</Description><StartTime><Timestamp dt:dt="int">0</Timestamp><DateUtc dt:dt="string">2017-07-24T09:19:49Z</DateUtc></StartTime><FrequencyChanges><FrequencyChange><Frequency dt:dt="r8">3328129</Frequency><Timestamp dt:dt="r8">2962186435</Timestamp><Current dt:dt="r…	75.025	2040788	2037288	2040788	2037270	1	right	-1332100438	07-24-2017	11:19:49	09:19:49	male	75649	35655	-1	35638	76569	75670	-1	75649	338209	328146	-1	328133	3				2	1	1	phaseINVFAce	phaseXPface	15	NF06	388000	387700	388000	387686	d	387686	385967	387686	385960	1719
GofDak_1024-768_new	22	1	26	<?xml version="1.0"?>\n<Clock xmlns:dt="urn:schemas-microsoft-com:datatypes"><Description dt:dt="string">E-Prime Primary Realtime Clock</Description><StartTime><Timestamp dt:dt="int">0</Timestamp><DateUtc dt:dt="string">2017-07-24T09:19:49Z</DateUtc></StartTime><FrequencyChanges><FrequencyChange><Frequency dt:dt="r8">3328129</Frequency><Timestamp dt:dt="r8">2962186435</Timestamp><Current dt:dt="r…	75.025	2040788	2037288	2040788	2037270	1	right	-1332100438	07-24-2017	11:19:49	09:19:49	male	75649	35655	-1	35638	76569	75670	-1	75649	338209	328146	-1	328133	3				2	1	1	phaseINVFAce	phaseXPface	16	NM03	391265	390965	391265	390950	l	390950	389366	390950	389360	1584
GofDak_1024-768_new	22	1	26	<?xml version="1.0"?>\n<Clock xmlns:dt="urn:schemas-microsoft-com:datatypes"><Description dt:dt="string">E-Prime Primary Realtime Clock</Description><StartTime><Timestamp dt:dt="int">0</Timestamp><DateUtc dt:dt="string">2017-07-24T09:19:49Z</DateUtc></StartTime><FrequencyChanges><FrequencyChange><Frequency dt:dt="r8">3328129</Frequency><Timestamp dt:dt="r8">2962186435</Timestamp><Current dt:dt="r…	75.025	2040788	2037288	2040788	2037270	1	right	-1332100438	07-24-2017	11:19:49	09:19:49	male	75649	35655	-1	35638	76569	75670	-1	75649	338209	328146	-1	328133	3				2	1	1	phaseINVFAce	phaseXPface	17	NM101	394531	394231	394531	394220	d	394220	392392	394220	392376	1828
GofDak_1024-768_new	22	1	26	<?xml version="1.0"?>\n<Clock xmlns:dt="urn:schemas-microsoft-com:datatypes"><Description dt:dt="string">E-Prime Primary Realtime Clock</Description><StartTime><Timestamp dt:dt="int">0</Timestamp><DateUtc dt:dt="string">2017-07-24T09:19:49Z</DateUtc></StartTime><FrequencyChanges><FrequencyChange><Frequency dt:dt="r8">3328129</Frequency><Timestamp dt:dt="r8">2962186435</Timestamp><Current dt:dt="r…	75.025	2040788	2037288	2040788	2037270	1	right	-1332100438	07-24-2017	11:19:49	09:19:49	male	75649	35655	-1	35638	76569	75670	-1	75649	338209	328146	-1	328133	3				2	1	1	phaseINVFAce	phaseXPface	18	NF06	397797	397497	397797	397490	d	397490	395884	397490	395872	1606
GofDak_1024-768_new	22	1	26	<?xml version="1.0"?>\n<Clock xmlns:dt="urn:schemas-microsoft-com:datatypes"><Description dt:dt="string">E-Prime Primary Realtime Clock</Description><StartTime><Timestamp dt:dt="int">0</Timestamp><DateUtc dt:dt="string">2017-07-24T09:19:49Z</DateUtc></StartTime><FrequencyChanges><FrequencyChange><Frequency dt:dt="r8">3328129</Frequency><Timestamp dt:dt="r8">2962186435</Timestamp><Current dt:dt="r…	75.025	2040788	2037288	2040788	2037270	1	right	-1332100438	07-24-2017	11:19:49	09:19:49	male	75649	35655	-1	35638	76569	75670	-1	75649	338209	328146	-1	328133	3				2	1	1	phaseINVFAce	phaseXPface	19	NM10	400876	400576	400876	400566	l	400566	399029	400566	399016	1537
GofDak_1024-768_new	22	1	26	<?xml version="1.0"?>\n<Clock xmlns:dt="urn:schemas-microsoft-com:datatypes"><Description dt:dt="string">E-Prime Primary Realtime Clock</Description><StartTime><Timestamp dt:dt="int">0</Timestamp><DateUtc dt:dt="string">2017-07-24T09:19:49Z</DateUtc></StartTime><FrequencyChanges><FrequencyChange><Frequency dt:dt="r8">3328129</Frequency><Timestamp dt:dt="r8">2962186435</Timestamp><Current dt:dt="r…	75.025	2040788	2037288	2040788	2037270	1	right	-1332100438	07-24-2017	11:19:49	09:19:49	male	75649	35655	-1	35638	76569	75670	-1	75649	338209	328146	-1	328133	3				2	1	1	phaseINVFAce	phaseXPface	20	NM09	403968	403668	403968	403663	d	403663	402015	403663	402000	1648
GofDak_1024-768_new	22	1	26	<?xml version="1.0"?>\n<Clock xmlns:dt="urn:schemas-microsoft-com:datatypes"><Description dt:dt="string">E-Prime Primary Realtime Clock</Description><StartTime><Timestamp dt:dt="int">0</Timestamp><DateUtc dt:dt="string">2017-07-24T09:19:49Z</DateUtc></StartTime><FrequencyChanges><FrequencyChange><Frequency dt:dt="r8">3328129</Frequency><Timestamp dt:dt="r8">2962186435</Timestamp><Current dt:dt="r…	75.025	2040788	2037288	2040788	2037270	1	right	-1332100438	07-24-2017	11:19:49	09:19:49	male	75649	35655	-1	35638	76569	75670	-1	75649	338209	328146	-1	328133	4				1	1	2	phaseUPFAce	phaseXPface	1	NF02	407460	407160	407460	407149	d	407149	405374	407149	405360	1775
GofDak_1024-768_new	22	1	26	<?xml version="1.0"?>\n<Clock xmlns:dt="urn:schemas-microsoft-com:datatypes"><Description dt:dt="string">E-Prime Primary Realtime Clock</Description><StartTime><Timestamp dt:dt="int">0</Timestamp><DateUtc dt:dt="string">2017-07-24T09:19:49Z</DateUtc></StartTime><FrequencyChanges><FrequencyChange><Frequency dt:dt="r8">3328129</Frequency><Timestamp dt:dt="r8">2962186435</Timestamp><Current dt:dt="r…	75.025	2040788	2037288	2040788	2037270	1	right	-1332100438	07-24-2017	11:19:49	09:19:49	male	75649	35655	-1	35638	76569	75670	-1	75649	338209	328146	-1	328133	4				1	1	2	phaseUPFAce	phaseXPface	2	NM08	410766	410466	410766	410455	l	410455	408640	410455	408624	1815
GofDak_1024-768_new	22	1	26	<?xml version="1.0"?>\n<Clock xmlns:dt="urn:schemas-microsoft-com:datatypes"><Description dt:dt="string">E-Prime Primary Realtime Clock</Description><StartTime><Timestamp dt:dt="int">0</Timestamp><DateUtc dt:dt="string">2017-07-24T09:19:49Z</DateUtc></StartTime><FrequencyChanges><FrequencyChange><Frequency dt:dt="r8">3328129</Frequency><Timestamp dt:dt="r8">2962186435</Timestamp><Current dt:dt="r…	75.025	2040788	2037288	2040788	2037270	1	right	-1332100438	07-24-2017	11:19:49	09:19:49	male	75649	35655	-1	35638	76569	75670	-1	75649	338209	328146	-1	328133	4				1	1	2	phaseUPFAce	phaseXPface	3	NM05	413938	413638	413938	413631	l	413631	411892	413631	411880	1739
GofDak_1024-768_new	22	1	26	<?xml version="1.0"?>\n<Clock xmlns:dt="urn:schemas-microsoft-com:datatypes"><Description dt:dt="string">E-Prime Primary Realtime Clock</Description><StartTime><Timestamp dt:dt="int">0</Timestamp><DateUtc dt:dt="string">2017-07-24T09:19:49Z</DateUtc></StartTime><FrequencyChanges><FrequencyChange><Frequency dt:dt="r8">3328129</Frequency><Timestamp dt:dt="r8">2962186435</Timestamp><Current dt:dt="r…	75.025	2040788	2037288	2040788	2037270	1	right	-1332100438	07-24-2017	11:19:49	09:19:49	male	75649	35655	-1	35638	76569	75670	-1	75649	338209	328146	-1	328133	4				1	1	2	phaseUPFAce	phaseXPface	4	NM04	417097	416797	417097	416794	l	416794	414957	416794	414944	1837
GofDak_1024-768_new	22	1	26	<?xml version="1.0"?>\n<Clock xmlns:dt="urn:schemas-microsoft-com:datatypes"><Description dt:dt="string">E-Prime Primary Realtime Clock</Description><StartTime><Timestamp dt:dt="int">0</Timestamp><DateUtc dt:dt="string">2017-07-24T09:19:49Z</DateUtc></StartTime><FrequencyChanges><FrequencyChange><Frequency dt:dt="r8">3328129</Frequency><Timestamp dt:dt="r8">2962186435</Timestamp><Current dt:dt="r…	75.025	2040788	2037288	2040788	2037270	1	right	-1332100438	07-24-2017	11:19:49	09:19:49	male	75649	35655	-1	35638	76569	75670	-1	75649	338209	328146	-1	328133	4				1	1	2	phaseUPFAce	phaseXPface	5	NM101	420256	419956	420256	419946	l	419946	418143	419946	418128	1803
GofDak_1024-768_new	22	1	26	<?xml version="1.0"?>\n<Clock xmlns:dt="urn:schemas-microsoft-com:datatypes"><Description dt:dt="string">E-Prime Primary Realtime Clock</Description><StartTime><Timestamp dt:dt="int">0</Timestamp><DateUtc dt:dt="string">2017-07-24T09:19:49Z</DateUtc></StartTime><FrequencyChanges><FrequencyChange><Frequency dt:dt="r8">3328129</Frequency><Timestamp dt:dt="r8">2962186435</Timestamp><Current dt:dt="r…	75.025	2040788	2037288	2040788	2037270	1	right	-1332100438	07-24-2017	11:19:49	09:19:49	male	75649	35655	-1	35638	76569	75670	-1	75649	338209	328146	-1	328133	4				1	1	2	phaseUPFAce	phaseXPface	6	NF27	423215	422915	423215	422908	l	422908	421289	422908	421272	1619
GofDak_1024-768_new	22	1	26	<?xml version="1.0"?>\n<Clock xmlns:dt="urn:schemas-microsoft-com:datatypes"><Description dt:dt="string">E-Prime Primary Realtime Clock</Description><StartTime><Timestamp dt:dt="int">0</Timestamp><DateUtc dt:dt="string">2017-07-24T09:19:49Z</DateUtc></StartTime><FrequencyChanges><FrequencyChange><Frequency dt:dt="r8">3328129</Frequency><Timestamp dt:dt="r8">2962186435</Timestamp><Current dt:dt="r…	75.025	2040788	2037288	2040788	2037270	1	right	-1332100438	07-24-2017	11:19:49	09:19:49	male	75649	35655	-1	35638	76569	75670	-1	75649	338209	328146	-1	328133	4				1	1	2	phaseUPFAce	phaseXPface	7	NF01	426400	426100	426400	426097	l	426097	424248	426097	424232	1849
GofDak_1024-768_new	22	1	26	<?xml version="1.0"?>\n<Clock xmlns:dt="urn:schemas-microsoft-com:datatypes"><Description dt:dt="string">E-Prime Primary Realtime Clock</Description><StartTime><Timestamp dt:dt="int">0</Timestamp><DateUtc dt:dt="string">2017-07-24T09:19:49Z</DateUtc></StartTime><FrequencyChanges><FrequencyChange><Frequency dt:dt="r8">3328129</Frequency><Timestamp dt:dt="r8">2962186435</Timestamp><Current dt:dt="r…	75.025	2040788	2037288	2040788	2037270	1	right	-1332100438	07-24-2017	11:19:49	09:19:49	male	75649	35655	-1	35638	76569	75670	-1	75649	338209	328146	-1	328133	4				1	1	2	phaseUPFAce	phaseXPface	8	NF11	429586	429286	429586	429282	l	429282	427367	429282	427360	1915
GofDak_1024-768_new	22	1	26	<?xml version="1.0"?>\n<Clock xmlns:dt="urn:schemas-microsoft-com:datatypes"><Description dt:dt="string">E-Prime Primary Realtime Clock</Description><StartTime><Timestamp dt:dt="int">0</Timestamp><DateUtc dt:dt="string">2017-07-24T09:19:49Z</DateUtc></StartTime><FrequencyChanges><FrequencyChange><Frequency dt:dt="r8">3328129</Frequency><Timestamp dt:dt="r8">2962186435</Timestamp><Current dt:dt="r…	75.025	2040788	2037288	2040788	2037270	1	right	-1332100438	07-24-2017	11:19:49	09:19:49	male	75649	35655	-1	35638	76569	75670	-1	75649	338209	328146	-1	328133	4				1	1	2	phaseUPFAce	phaseXPface	9	NM09	432758	432458	432758	432451	d	432451	430512	432451	430504	1939
GofDak_1024-768_new	22	1	26	<?xml version="1.0"?>\n<Clock xmlns:dt="urn:schemas-microsoft-com:datatypes"><Description dt:dt="string">E-Prime Primary Realtime Clock</Description><StartTime><Timestamp dt:dt="int">0</Timestamp><DateUtc dt:dt="string">2017-07-24T09:19:49Z</DateUtc></StartTime><FrequencyChanges><FrequencyChange><Frequency dt:dt="r8">3328129</Frequency><Timestamp dt:dt="r8">2962186435</Timestamp><Current dt:dt="r…	75.025	2040788	2037288	2040788	2037270	1	right	-1332100438	07-24-2017	11:19:49	09:19:49	male	75649	35655	-1	35638	76569	75670	-1	75649	338209	328146	-1	328133	4				1	1	2	phaseUPFAce	phaseXPface	10	NF27	435837	435537	435837	435531	l	435531	433765	435531	433752	1766
GofDak_1024-768_new	22	1	26	<?xml version="1.0"?>\n<Clock xmlns:dt="urn:schemas-microsoft-com:datatypes"><Description dt:dt="string">E-Prime Primary Realtime Clock</Description><StartTime><Timestamp dt:dt="int">0</Timestamp><DateUtc dt:dt="string">2017-07-24T09:19:49Z</DateUtc></StartTime><FrequencyChanges><FrequencyChange><Frequency dt:dt="r8">3328129</Frequency><Timestamp dt:dt="r8">2962186435</Timestamp><Current dt:dt="r…	75.025	2040788	2037288	2040788	2037270	1	right	-1332100438	07-24-2017	11:19:49	09:19:49	male	75649	35655	-1	35638	76569	75670	-1	75649	338209	328146	-1	328133	4				1	1	2	phaseUPFAce	phaseXPface	11	NF106	438743	438443	438743	438431	d	438431	436910	438431	436904	1521
GofDak_1024-768_new	22	1	26	<?xml version="1.0"?>\n<Clock xmlns:dt="urn:schemas-microsoft-com:datatypes"><Description dt:dt="string">E-Prime Primary Realtime Clock</Description><StartTime><Timestamp dt:dt="int">0</Timestamp><DateUtc dt:dt="string">2017-07-24T09:19:49Z</DateUtc></StartTime><FrequencyChanges><FrequencyChange><Frequency dt:dt="r8">3328129</Frequency><Timestamp dt:dt="r8">2962186435</Timestamp><Current dt:dt="r…	75.025	2040788	2037288	2040788	2037270	1	right	-1332100438	07-24-2017	11:19:49	09:19:49	male	75649	35655	-1	35638	76569	75670	-1	75649	338209	328146	-1	328133	4				1	1	2	phaseUPFAce	phaseXPface	12	NF109	441835	441535	441835	441524	d	441524	439896	441524	439880	1628
GofDak_1024-768_new	22	1	26	<?xml version="1.0"?>\n<Clock xmlns:dt="urn:schemas-microsoft-com:datatypes"><Description dt:dt="string">E-Prime Primary Realtime Clock</Description><StartTime><Timestamp dt:dt="int">0</Timestamp><DateUtc dt:dt="string">2017-07-24T09:19:49Z</DateUtc></StartTime><FrequencyChanges><FrequencyChange><Frequency dt:dt="r8">3328129</Frequency><Timestamp dt:dt="r8">2962186435</Timestamp><Current dt:dt="r…	75.025	2040788	2037288	2040788	2037270	1	right	-1332100438	07-24-2017	11:19:49	09:19:49	male	75649	35655	-1	35638	76569	75670	-1	75649	338209	328146	-1	328133	4				1	1	2	phaseUPFAce	phaseXPface	13	NF105	444874	444574	444874	444564	l	444564	443028	444564	443016	1536
GofDak_1024-768_new	22	1	26	<?xml version="1.0"?>\n<Clock xmlns:dt="urn:schemas-microsoft-com:datatypes"><Description dt:dt="string">E-Prime Primary Realtime Clock</Description><StartTime><Timestamp dt:dt="int">0</Timestamp><DateUtc dt:dt="string">2017-07-24T09:19:49Z</DateUtc></StartTime><FrequencyChanges><FrequencyChange><Frequency dt:dt="r8">3328129</Frequency><Timestamp dt:dt="r8">2962186435</Timestamp><Current dt:dt="r…	75.025	2040788	2037288	2040788	2037270	1	right	-1332100438	07-24-2017	11:19:49	09:19:49	male	75649	35655	-1	35638	76569	75670	-1	75649	338209	328146	-1	328133	4				1	1	2	phaseUPFAce	phaseXPface	14	NM10	448127	447827	448127	447823	l	447823	446054	447823	446048	1769
GofDak_1024-768_new	22	1	26	<?xml version="1.0"?>\n<Clock xmlns:dt="urn:schemas-microsoft-com:datatypes"><Description dt:dt="string">E-Prime Primary Realtime Clock</Description><StartTime><Timestamp dt:dt="int">0</Timestamp><DateUtc dt:dt="string">2017-07-24T09:19:49Z</DateUtc></StartTime><FrequencyChanges><FrequencyChange><Frequency dt:dt="r8">3328129</Frequency><Timestamp dt:dt="r8">2962186435</Timestamp><Current dt:dt="r…	75.025	2040788	2037288	2040788	2037270	1	right	-1332100438	07-24-2017	11:19:49	09:19:49	male	75649	35655	-1	35638	76569	75670	-1	75649	338209	328146	-1	328133	4				1	1	2	phaseUPFAce	phaseXPface	15	NM05	451259	450959	451259	450948	d	450948	449186	450948	449176	1762
GofDak_1024-768_new	22	1	26	<?xml version="1.0"?>\n<Clock xmlns:dt="urn:schemas-microsoft-com:datatypes"><Description dt:dt="string">E-Prime Primary Realtime Clock</Description><StartTime><Timestamp dt:dt="int">0</Timestamp><DateUtc dt:dt="string">2017-07-24T09:19:49Z</DateUtc></StartTime><FrequencyChanges><FrequencyChange><Frequency dt:dt="r8">3328129</Frequency><Timestamp dt:dt="r8">2962186435</Timestamp><Current dt:dt="r…	75.025	2040788	2037288	2040788	2037270	1	right	-1332100438	07-24-2017	11:19:49	09:19:49	male	75649	35655	-1	35638	76569	75670	-1	75649	338209	328146	-1	328133	4				1	1	2	phaseUPFAce	phaseXPface	16	NM04	454831	454531	454831	454519	d	454519	452572	454519	452560	1947
GofDak_1024-768_new	22	1	26	<?xml version="1.0"?>\n<Clock xmlns:dt="urn:schemas-microsoft-com:datatypes"><Description dt:dt="string">E-Prime Primary Realtime Clock</Description><StartTime><Timestamp dt:dt="int">0</Timestamp><DateUtc dt:dt="string">2017-07-24T09:19:49Z</DateUtc></StartTime><FrequencyChanges><FrequencyChange><Frequency dt:dt="r8">3328129</Frequency><Timestamp dt:dt="r8">2962186435</Timestamp><Current dt:dt="r…	75.025	2040788	2037288	2040788	2037270	1	right	-1332100438	07-24-2017	11:19:49	09:19:49	male	75649	35655	-1	35638	76569	75670	-1	75649	338209	328146	-1	328133	4				1	1	2	phaseUPFAce	phaseXPface	17	NF106	458017	457717	458017	457713	d	457713	455971	457713	455960	1742
GofDak_1024-768_new	22	1	26	<?xml version="1.0"?>\n<Clock xmlns:dt="urn:schemas-microsoft-com:datatypes"><Description dt:dt="string">E-Prime Primary Realtime Clock</Description><StartTime><Timestamp dt:dt="int">0</Timestamp><DateUtc dt:dt="string">2017-07-24T09:19:49Z</DateUtc></StartTime><FrequencyChanges><FrequencyChange><Frequency dt:dt="r8">3328129</Frequency><Timestamp dt:dt="r8">2962186435</Timestamp><Current dt:dt="r…	75.025	2040788	2037288	2040788	2037270	1	right	-1332100438	07-24-2017	11:19:49	09:19:49	male	75649	35655	-1	35638	76569	75670	-1	75649	338209	328146	-1	328133	4				1	1	2	phaseUPFAce	phaseXPface	18	NF04	461189	460889	461189	460879	l	460879	459130	460879	459112	1749
GofDak_1024-768_new	22	1	26	<?xml version="1.0"?>\n<Clock xmlns:dt="urn:schemas-microsoft-com:datatypes"><Description dt:dt="string">E-Prime Primary Realtime Clock</Description><StartTime><Timestamp dt:dt="int">0</Timestamp><DateUtc dt:dt="string">2017-07-24T09:19:49Z</DateUtc></StartTime><FrequencyChanges><FrequencyChange><Frequency dt:dt="r8">3328129</Frequency><Timestamp dt:dt="r8">2962186435</Timestamp><Current dt:dt="r…	75.025	2040788	2037288	2040788	2037270	1	right	-1332100438	07-24-2017	11:19:49	09:19:49	male	75649	35655	-1	35638	76569	75670	-1	75649	338209	328146	-1	328133	4				1	1	2	phaseUPFAce	phaseXPface	19	NF105	464495	464195	464495	464185	d	464185	462249	464185	462232	1936
GofDak_1024-768_new	22	1	26	<?xml version="1.0"?>\n<Clock xmlns:dt="urn:schemas-microsoft-com:datatypes"><Description dt:dt="string">E-Prime Primary Realtime Clock</Description><StartTime><Timestamp dt:dt="int">0</Timestamp><DateUtc dt:dt="string">2017-07-24T09:19:49Z</DateUtc></StartTime><FrequencyChanges><FrequencyChange><Frequency dt:dt="r8">3328129</Frequency><Timestamp dt:dt="r8">2962186435</Timestamp><Current dt:dt="r…	75.025	2040788	2037288	2040788	2037270	1	right	-1332100438	07-24-2017	11:19:49	09:19:49	male	75649	35655	-1	35638	76569	75670	-1	75649	338209	328146	-1	328133	4				1	1	2	phaseUPFAce	phaseXPface	20	NF106	467813	467513	467813	467506	l	467506	465807	467506	465800	1699
GofDak_1024-768_new	22	1	26	<?xml version="1.0"?>\n<Clock xmlns:dt="urn:schemas-microsoft-com:datatypes"><Description dt:dt="string">E-Prime Primary Realtime Clock</Description><StartTime><Timestamp dt:dt="int">0</Timestamp><DateUtc dt:dt="string">2017-07-24T09:19:49Z</DateUtc></StartTime><FrequencyChanges><FrequencyChange><Frequency dt:dt="r8">3328129</Frequency><Timestamp dt:dt="r8">2962186435</Timestamp><Current dt:dt="r…	75.025	2040788	2037288	2040788	2037270	1	right	-1332100438	07-24-2017	11:19:49	09:19:49	male	75649	35655	-1	35638	76569	75670	-1	75649	338209	328146	-1	328133	5				2	2	3	phaseINVFAce	phaseXPface	1	NF27	470906	470606	470906	470598	d	470598	469073	470598	469056	1525
GofDak_1024-768_new	22	1	26	<?xml version="1.0"?>\n<Clock xmlns:dt="urn:schemas-microsoft-com:datatypes"><Description dt:dt="string">E-Prime Primary Realtime Clock</Description><StartTime><Timestamp dt:dt="int">0</Timestamp><DateUtc dt:dt="string">2017-07-24T09:19:49Z</DateUtc></StartTime><FrequencyChanges><FrequencyChange><Frequency dt:dt="r8">3328129</Frequency><Timestamp dt:dt="r8">2962186435</Timestamp><Current dt:dt="r…	75.025	2040788	2037288	2040788	2037270	1	right	-1332100438	07-24-2017	11:19:49	09:19:49	male	75649	35655	-1	35638	76569	75670	-1	75649	338209	328146	-1	328133	5				2	2	3	phaseINVFAce	phaseXPface	2	NF11	474078	473778	474078	473767	d	473767	472112	473767	472096	1655
GofDak_1024-768_new	22	1	26	<?xml version="1.0"?>\n<Clock xmlns:dt="urn:schemas-microsoft-com:datatypes"><Description dt:dt="string">E-Prime Primary Realtime Clock</Description><StartTime><Timestamp dt:dt="int">0</Timestamp><DateUtc dt:dt="string">2017-07-24T09:19:49Z</DateUtc></StartTime><FrequencyChanges><FrequencyChange><Frequency dt:dt="r8">3328129</Frequency><Timestamp dt:dt="r8">2962186435</Timestamp><Current dt:dt="r…	75.025	2040788	2037288	2040788	2037270	1	right	-1332100438	07-24-2017	11:19:49	09:19:49	male	75649	35655	-1	35638	76569	75670	-1	75649	338209	328146	-1	328133	5				2	2	3	phaseINVFAce	phaseXPface	3	NM21	477237	476937	477237	476930	l	476930	475231	476930	475224	1699
GofDak_1024-768_new	22	1	26	<?xml version="1.0"?>\n<Clock xmlns:dt="urn:schemas-microsoft-com:datatypes"><Description dt:dt="string">E-Prime Primary Realtime Clock</Description><StartTime><Timestamp dt:dt="int">0</Timestamp><DateUtc dt:dt="string">2017-07-24T09:19:49Z</DateUtc></StartTime><FrequencyChanges><FrequencyChange><Frequency dt:dt="r8">3328129</Frequency><Timestamp dt:dt="r8">2962186435</Timestamp><Current dt:dt="r…	75.025	2040788	2037288	2040788	2037270	1	right	-1332100438	07-24-2017	11:19:49	09:19:49	male	75649	35655	-1	35638	76569	75670	-1	75649	338209	328146	-1	328133	5				2	2	3	phaseINVFAce	phaseXPface	4	NF106	480236	479936	480236	479928	l	479928	478377	479928	478368	1551
GofDak_1024-768_new	22	1	26	<?xml version="1.0"?>\n<Clock xmlns:dt="urn:schemas-microsoft-com:datatypes"><Description dt:dt="string">E-Prime Primary Realtime Clock</Description><StartTime><Timestamp dt:dt="int">0</Timestamp><DateUtc dt:dt="string">2017-07-24T09:19:49Z</DateUtc></StartTime><FrequencyChanges><FrequencyChange><Frequency dt:dt="r8">3328129</Frequency><Timestamp dt:dt="r8">2962186435</Timestamp><Current dt:dt="r…	75.025	2040788	2037288	2040788	2037270	1	right	-1332100438	07-24-2017	11:19:49	09:19:49	male	75649	35655	-1	35638	76569	75670	-1	75649	338209	328146	-1	328133	5				2	2	3	phaseINVFAce	phaseXPface	5	NF06	483475	483175	483475	483171	l	483171	481469	483171	481456	1702
GofDak_1024-768_new	22	1	26	<?xml version="1.0"?>\n<Clock xmlns:dt="urn:schemas-microsoft-com:datatypes"><Description dt:dt="string">E-Prime Primary Realtime Clock</Description><StartTime><Timestamp dt:dt="int">0</Timestamp><DateUtc dt:dt="string">2017-07-24T09:19:49Z</DateUtc></StartTime><FrequencyChanges><FrequencyChange><Frequency dt:dt="r8">3328129</Frequency><Timestamp dt:dt="r8">2962186435</Timestamp><Current dt:dt="r…	75.025	2040788	2037288	2040788	2037270	1	right	-1332100438	07-24-2017	11:19:49	09:19:49	male	75649	35655	-1	35638	76569	75670	-1	75649	338209	328146	-1	328133	5				2	2	3	phaseINVFAce	phaseXPface	6	NF09	486674	486374	486674	486363	l	486363	484588	486363	484576	1775
GofDak_1024-768_new	22	1	26	<?xml version="1.0"?>\n<Clock xmlns:dt="urn:schemas-microsoft-com:datatypes"><Description dt:dt="string">E-Prime Primary Realtime Clock</Description><StartTime><Timestamp dt:dt="int">0</Timestamp><DateUtc dt:dt="string">2017-07-24T09:19:49Z</DateUtc></StartTime><FrequencyChanges><FrequencyChange><Frequency dt:dt="r8">3328129</Frequency><Timestamp dt:dt="r8">2962186435</Timestamp><Current dt:dt="r…	75.025	2040788	2037288	2040788	2037270	1	right	-1332100438	07-24-2017	11:19:49	09:19:49	male	75649	35655	-1	35638	76569	75670	-1	75649	338209	328146	-1	328133	5				2	2	3	phaseINVFAce	phaseXPface	7	NM02	489820	489520	489820	489509	d	489509	487733	489509	487728	1776
GofDak_1024-768_new	22	1	26	<?xml version="1.0"?>\n<Clock xmlns:dt="urn:schemas-microsoft-com:datatypes"><Description dt:dt="string">E-Prime Primary Realtime Clock</Description><StartTime><Timestamp dt:dt="int">0</Timestamp><DateUtc dt:dt="string">2017-07-24T09:19:49Z</DateUtc></StartTime><FrequencyChanges><FrequencyChange><Frequency dt:dt="r8">3328129</Frequency><Timestamp dt:dt="r8">2962186435</Timestamp><Current dt:dt="r…	75.025	2040788	2037288	2040788	2037270	1	right	-1332100438	07-24-2017	11:19:49	09:19:49	male	75649	35655	-1	35638	76569	75670	-1	75649	338209	328146	-1	328133	5				2	2	3	phaseINVFAce	phaseXPface	8	NF02	493792	493492	493792	493483	d	493483	491825	493483	491816	1658
GofDak_1024-768_new	22	1	26	<?xml version="1.0"?>\n<Clock xmlns:dt="urn:schemas-microsoft-com:datatypes"><Description dt:dt="string">E-Prime Primary Realtime Clock</Description><StartTime><Timestamp dt:dt="int">0</Timestamp><DateUtc dt:dt="string">2017-07-24T09:19:49Z</DateUtc></StartTime><FrequencyChanges><FrequencyChange><Frequency dt:dt="r8">3328129</Frequency><Timestamp dt:dt="r8">2962186435</Timestamp><Current dt:dt="r…	75.025	2040788	2037288	2040788	2037270	1	right	-1332100438	07-24-2017	11:19:49	09:19:49	male	75649	35655	-1	35638	76569	75670	-1	75649	338209	328146	-1	328133	5				2	2	3	phaseINVFAce	phaseXPface	9	NF01	496897	496597	496897	496594	l	496594	494958	496594	494944	1636
GofDak_1024-768_new	22	1	26	<?xml version="1.0"?>\n<Clock xmlns:dt="urn:schemas-microsoft-com:datatypes"><Description dt:dt="string">E-Prime Primary Realtime Clock</Description><StartTime><Timestamp dt:dt="int">0</Timestamp><DateUtc dt:dt="string">2017-07-24T09:19:49Z</DateUtc></StartTime><FrequencyChanges><FrequencyChange><Frequency dt:dt="r8">3328129</Frequency><Timestamp dt:dt="r8">2962186435</Timestamp><Current dt:dt="r…	75.025	2040788	2037288	2040788	2037270	1	right	-1332100438	07-24-2017	11:19:49	09:19:49	male	75649	35655	-1	35638	76569	75670	-1	75649	338209	328146	-1	328133	5				2	2	3	phaseINVFAce	phaseXPface	10	NM08	499936	499636	499936	499621	d	499621	498023	499621	498016	1598
GofDak_1024-768_new	22	1	26	<?xml version="1.0"?>\n<Clock xmlns:dt="urn:schemas-microsoft-com:datatypes"><Description dt:dt="string">E-Prime Primary Realtime Clock</Description><StartTime><Timestamp dt:dt="int">0</Timestamp><DateUtc dt:dt="string">2017-07-24T09:19:49Z</DateUtc></StartTime><FrequencyChanges><FrequencyChange><Frequency dt:dt="r8">3328129</Frequency><Timestamp dt:dt="r8">2962186435</Timestamp><Current dt:dt="r…	75.025	2040788	2037288	2040788	2037270	1	right	-1332100438	07-24-2017	11:19:49	09:19:49	male	75649	35655	-1	35638	76569	75670	-1	75649	338209	328146	-1	328133	5				2	2	3	phaseINVFAce	phaseXPface	11	NM13	503308	503008	503308	502997	l	502997	501089	502997	501080	1908
GofDak_1024-768_new	22	1	26	<?xml version="1.0"?>\n<Clock xmlns:dt="urn:schemas-microsoft-com:datatypes"><Description dt:dt="string">E-Prime Primary Realtime Clock</Description><StartTime><Timestamp dt:dt="int">0</Timestamp><DateUtc dt:dt="string">2017-07-24T09:19:49Z</DateUtc></StartTime><FrequencyChanges><FrequencyChange><Frequency dt:dt="r8">3328129</Frequency><Timestamp dt:dt="r8">2962186435</Timestamp><Current dt:dt="r…	75.025	2040788	2037288	2040788	2037270	1	right	-1332100438	07-24-2017	11:19:49	09:19:49	male	75649	35655	-1	35638	76569	75670	-1	75649	338209	328146	-1	328133	5				2	2	3	phaseINVFAce	phaseXPface	12	NF04	506774	506474	506774	506470	d	506470	504821	506470	504816	1649
GofDak_1024-768_new	22	1	26	<?xml version="1.0"?>\n<Clock xmlns:dt="urn:schemas-microsoft-com:datatypes"><Description dt:dt="string">E-Prime Primary Realtime Clock</Description><StartTime><Timestamp dt:dt="int">0</Timestamp><DateUtc dt:dt="string">2017-07-24T09:19:49Z</DateUtc></StartTime><FrequencyChanges><FrequencyChange><Frequency dt:dt="r8">3328129</Frequency><Timestamp dt:dt="r8">2962186435</Timestamp><Current dt:dt="r…	75.025	2040788	2037288	2040788	2037270	1	right	-1332100438	07-24-2017	11:19:49	09:19:49	male	75649	35655	-1	35638	76569	75670	-1	75649	338209	328146	-1	328133	5				2	2	3	phaseINVFAce	phaseXPface	13	NF105	509787	509487	509787	509483	l	509483	507927	509483	507912	1556
GofDak_1024-768_new	22	1	26	<?xml version="1.0"?>\n<Clock xmlns:dt="urn:schemas-microsoft-com:datatypes"><Description dt:dt="string">E-Prime Primary Realtime Clock</Description><StartTime><Timestamp dt:dt="int">0</Timestamp><DateUtc dt:dt="string">2017-07-24T09:19:49Z</DateUtc></StartTime><FrequencyChanges><FrequencyChange><Frequency dt:dt="r8">3328129</Frequency><Timestamp dt:dt="r8">2962186435</Timestamp><Current dt:dt="r…	75.025	2040788	2037288	2040788	2037270	1	right	-1332100438	07-24-2017	11:19:49	09:19:49	male	75649	35655	-1	35638	76569	75670	-1	75649	338209	328146	-1	328133	5				2	2	3	phaseINVFAce	phaseXPface	14	NM03	513185	512885	513185	512881	l	512881	510952	512881	510936	1929
GofDak_1024-768_new	22	1	26	<?xml version="1.0"?>\n<Clock xmlns:dt="urn:schemas-microsoft-com:datatypes"><Description dt:dt="string">E-Prime Primary Realtime Clock</Description><StartTime><Timestamp dt:dt="int">0</Timestamp><DateUtc dt:dt="string">2017-07-24T09:19:49Z</DateUtc></StartTime><FrequencyChanges><FrequencyChange><Frequency dt:dt="r8">3328129</Frequency><Timestamp dt:dt="r8">2962186435</Timestamp><Current dt:dt="r…	75.025	2040788	2037288	2040788	2037270	1	right	-1332100438	07-24-2017	11:19:49	09:19:49	male	75649	35655	-1	35638	76569	75670	-1	75649	338209	328146	-1	328133	5				2	2	3	phaseINVFAce	phaseXPface	15	NF06	516504	516204	516504	516195	l	516195	514405	516195	514400	1790
GofDak_1024-768_new	22	1	26	<?xml version="1.0"?>\n<Clock xmlns:dt="urn:schemas-microsoft-com:datatypes"><Description dt:dt="string">E-Prime Primary Realtime Clock</Description><StartTime><Timestamp dt:dt="int">0</Timestamp><DateUtc dt:dt="string">2017-07-24T09:19:49Z</DateUtc></StartTime><FrequencyChanges><FrequencyChange><Frequency dt:dt="r8">3328129</Frequency><Timestamp dt:dt="r8">2962186435</Timestamp><Current dt:dt="r…	75.025	2040788	2037288	2040788	2037270	1	right	-1332100438	07-24-2017	11:19:49	09:19:49	male	75649	35655	-1	35638	76569	75670	-1	75649	338209	328146	-1	328133	5				2	2	3	phaseINVFAce	phaseXPface	16	NM08	519796	519496	519796	519487	l	519487	517777	519487	517768	1710
GofDak_1024-768_new	22	1	26	<?xml version="1.0"?>\n<Clock xmlns:dt="urn:schemas-microsoft-com:datatypes"><Description dt:dt="string">E-Prime Primary Realtime Clock</Description><StartTime><Timestamp dt:dt="int">0</Timestamp><DateUtc dt:dt="string">2017-07-24T09:19:49Z</DateUtc></StartTime><FrequencyChanges><FrequencyChange><Frequency dt:dt="r8">3328129</Frequency><Timestamp dt:dt="r8">2962186435</Timestamp><Current dt:dt="r…	75.025	2040788	2037288	2040788	2037270	1	right	-1332100438	07-24-2017	11:19:49	09:19:49	male	75649	35655	-1	35638	76569	75670	-1	75649	338209	328146	-1	328133	5				2	2	3	phaseINVFAce	phaseXPface	17	NF02	522982	522682	522982	522674	d	522674	520909	522674	520904	1765
GofDak_1024-768_new	22	1	26	<?xml version="1.0"?>\n<Clock xmlns:dt="urn:schemas-microsoft-com:datatypes"><Description dt:dt="string">E-Prime Primary Realtime Clock</Description><StartTime><Timestamp dt:dt="int">0</Timestamp><DateUtc dt:dt="string">2017-07-24T09:19:49Z</DateUtc></StartTime><FrequencyChanges><FrequencyChange><Frequency dt:dt="r8">3328129</Frequency><Timestamp dt:dt="r8">2962186435</Timestamp><Current dt:dt="r…	75.025	2040788	2037288	2040788	2037270	1	right	-1332100438	07-24-2017	11:19:49	09:19:49	male	75649	35655	-1	35638	76569	75670	-1	75649	338209	328146	-1	328133	5				2	2	3	phaseINVFAce	phaseXPface	18	NM02	526594	526294	526594	526291	d	526291	524441	526291	524424	1850
GofDak_1024-768_new	22	1	26	<?xml version="1.0"?>\n<Clock xmlns:dt="urn:schemas-microsoft-com:datatypes"><Description dt:dt="string">E-Prime Primary Realtime Clock</Description><StartTime><Timestamp dt:dt="int">0</Timestamp><DateUtc dt:dt="string">2017-07-24T09:19:49Z</DateUtc></StartTime><FrequencyChanges><FrequencyChange><Frequency dt:dt="r8">3328129</Frequency><Timestamp dt:dt="r8">2962186435</Timestamp><Current dt:dt="r…	75.025	2040788	2037288	2040788	2037270	1	right	-1332100438	07-24-2017	11:19:49	09:19:49	male	75649	35655	-1	35638	76569	75670	-1	75649	338209	328146	-1	328133	5				2	2	3	phaseINVFAce	phaseXPface	19	NF11	531219	530919	531219	530912	d	530912	529146	530912	529136	1766
GofDak_1024-768_new	22	1	26	<?xml version="1.0"?>\n<Clock xmlns:dt="urn:schemas-microsoft-com:datatypes"><Description dt:dt="string">E-Prime Primary Realtime Clock</Description><StartTime><Timestamp dt:dt="int">0</Timestamp><DateUtc dt:dt="string">2017-07-24T09:19:49Z</DateUtc></StartTime><FrequencyChanges><FrequencyChange><Frequency dt:dt="r8">3328129</Frequency><Timestamp dt:dt="r8">2962186435</Timestamp><Current dt:dt="r…	75.025	2040788	2037288	2040788	2037270	1	right	-1332100438	07-24-2017	11:19:49	09:19:49	male	75649	35655	-1	35638	76569	75670	-1	75649	338209	328146	-1	328133	5				2	2	3	phaseINVFAce	phaseXPface	20	NM04	534738	534438	534738	534431	l	534431	532465	534431	532448	1966
GofDak_1024-768_new	22	1	26	<?xml version="1.0"?>\n<Clock xmlns:dt="urn:schemas-microsoft-com:datatypes"><Description dt:dt="string">E-Prime Primary Realtime Clock</Description><StartTime><Timestamp dt:dt="int">0</Timestamp><DateUtc dt:dt="string">2017-07-24T09:19:49Z</DateUtc></StartTime><FrequencyChanges><FrequencyChange><Frequency dt:dt="r8">3328129</Frequency><Timestamp dt:dt="r8">2962186435</Timestamp><Current dt:dt="r…	75.025	2040788	2037288	2040788	2037270	1	right	-1332100438	07-24-2017	11:19:49	09:19:49	male	75649	35655	-1	35638	76569	75670	-1	75649	338209	328146	-1	328133	6				1	2	4	phaseUPFAce	phaseXPface	1	NM101	570313	570013	570313	569998	l	569998	568107	569998	568094	1891
GofDak_1024-768_new	22	1	26	<?xml version="1.0"?>\n<Clock xmlns:dt="urn:schemas-microsoft-com:datatypes"><Description dt:dt="string">E-Prime Primary Realtime Clock</Description><StartTime><Timestamp dt:dt="int">0</Timestamp><DateUtc dt:dt="string">2017-07-24T09:19:49Z</DateUtc></StartTime><FrequencyChanges><FrequencyChange><Frequency dt:dt="r8">3328129</Frequency><Timestamp dt:dt="r8">2962186435</Timestamp><Current dt:dt="r…	75.025	2040788	2037288	2040788	2037270	1	right	-1332100438	07-24-2017	11:19:49	09:19:49	male	75649	35655	-1	35638	76569	75670	-1	75649	338209	328146	-1	328133	6				1	2	4	phaseUPFAce	phaseXPface	2	NM21	573592	573292	573592	573286	l	573286	571399	573286	571392	1887
GofDak_1024-768_new	22	1	26	<?xml version="1.0"?>\n<Clock xmlns:dt="urn:schemas-microsoft-com:datatypes"><Description dt:dt="string">E-Prime Primary Realtime Clock</Description><StartTime><Timestamp dt:dt="int">0</Timestamp><DateUtc dt:dt="string">2017-07-24T09:19:49Z</DateUtc></StartTime><FrequencyChanges><FrequencyChange><Frequency dt:dt="r8">3328129</Frequency><Timestamp dt:dt="r8">2962186435</Timestamp><Current dt:dt="r…	75.025	2040788	2037288	2040788	2037270	1	right	-1332100438	07-24-2017	11:19:49	09:19:49	male	75649	35655	-1	35638	76569	75670	-1	75649	338209	328146	-1	328133	6				1	2	4	phaseUPFAce	phaseXPface	3	NF106	576764	576464	576764	576459	d	576459	574518	576459	574504	1941
GofDak_1024-768_new	22	1	26	<?xml version="1.0"?>\n<Clock xmlns:dt="urn:schemas-microsoft-com:datatypes"><Description dt:dt="string">E-Prime Primary Realtime Clock</Description><StartTime><Timestamp dt:dt="int">0</Timestamp><DateUtc dt:dt="string">2017-07-24T09:19:49Z</DateUtc></StartTime><FrequencyChanges><FrequencyChange><Frequency dt:dt="r8">3328129</Frequency><Timestamp dt:dt="r8">2962186435</Timestamp><Current dt:dt="r…	75.025	2040788	2037288	2040788	2037270	1	right	-1332100438	07-24-2017	11:19:49	09:19:49	male	75649	35655	-1	35638	76569	75670	-1	75649	338209	328146	-1	328133	6				1	2	4	phaseUPFAce	phaseXPface	4	NF02	580096	579796	580096	579786	l	579786	578050	579786	578040	1736
GofDak_1024-768_new	22	1	26	<?xml version="1.0"?>\n<Clock xmlns:dt="urn:schemas-microsoft-com:datatypes"><Description dt:dt="string">E-Prime Primary Realtime Clock</Description><StartTime><Timestamp dt:dt="int">0</Timestamp><DateUtc dt:dt="string">2017-07-24T09:19:49Z</DateUtc></StartTime><FrequencyChanges><FrequencyChange><Frequency dt:dt="r8">3328129</Frequency><Timestamp dt:dt="r8">2962186435</Timestamp><Current dt:dt="r…	75.025	2040788	2037288	2040788	2037270	1	right	-1332100438	07-24-2017	11:19:49	09:19:49	male	75649	35655	-1	35638	76569	75670	-1	75649	338209	328146	-1	328133	6				1	2	4	phaseUPFAce	phaseXPface	5	NF109	583309	583009	583309	583002	l	583002	581049	583002	581032	1953
GofDak_1024-768_new	22	1	26	<?xml version="1.0"?>\n<Clock xmlns:dt="urn:schemas-microsoft-com:datatypes"><Description dt:dt="string">E-Prime Primary Realtime Clock</Description><StartTime><Timestamp dt:dt="int">0</Timestamp><DateUtc dt:dt="string">2017-07-24T09:19:49Z</DateUtc></StartTime><FrequencyChanges><FrequencyChange><Frequency dt:dt="r8">3328129</Frequency><Timestamp dt:dt="r8">2962186435</Timestamp><Current dt:dt="r…	75.025	2040788	2037288	2040788	2037270	1	right	-1332100438	07-24-2017	11:19:49	09:19:49	male	75649	35655	-1	35638	76569	75670	-1	75649	338209	328146	-1	328133	6				1	2	4	phaseUPFAce	phaseXPface	6	NF01	586468	586168	586468	586154	d	586154	584288	586154	584272	1866
GofDak_1024-768_new	22	1	26	<?xml version="1.0"?>\n<Clock xmlns:dt="urn:schemas-microsoft-com:datatypes"><Description dt:dt="string">E-Prime Primary Realtime Clock</Description><StartTime><Timestamp dt:dt="int">0</Timestamp><DateUtc dt:dt="string">2017-07-24T09:19:49Z</DateUtc></StartTime><FrequencyChanges><FrequencyChange><Frequency dt:dt="r8">3328129</Frequency><Timestamp dt:dt="r8">2962186435</Timestamp><Current dt:dt="r…	75.025	2040788	2037288	2040788	2037270	1	right	-1332100438	07-24-2017	11:19:49	09:19:49	male	75649	35655	-1	35638	76569	75670	-1	75649	338209	328146	-1	328133	6				1	2	4	phaseUPFAce	phaseXPface	7	NF106	589307	589007	589307	588993	l	588993	587407	588993	587392	1586
GofDak_1024-768_new	22	1	26	<?xml version="1.0"?>\n<Clock xmlns:dt="urn:schemas-microsoft-com:datatypes"><Description dt:dt="string">E-Prime Primary Realtime Clock</Description><StartTime><Timestamp dt:dt="int">0</Timestamp><DateUtc dt:dt="string">2017-07-24T09:19:49Z</DateUtc></StartTime><FrequencyChanges><FrequencyChange><Frequency dt:dt="r8">3328129</Frequency><Timestamp dt:dt="r8">2962186435</Timestamp><Current dt:dt="r…	75.025	2040788	2037288	2040788	2037270	1	right	-1332100438	07-24-2017	11:19:49	09:19:49	male	75649	35655	-1	35638	76569	75670	-1	75649	338209	328146	-1	328133	6				1	2	4	phaseUPFAce	phaseXPface	8	NF06	592372	592072	592372	592057	d	592057	590206	592057	590192	1851
GofDak_1024-768_new	22	1	26	<?xml version="1.0"?>\n<Clock xmlns:dt="urn:schemas-microsoft-com:datatypes"><Description dt:dt="string">E-Prime Primary Realtime Clock</Description><StartTime><Timestamp dt:dt="int">0</Timestamp><DateUtc dt:dt="string">2017-07-24T09:19:49Z</DateUtc></StartTime><FrequencyChanges><FrequencyChange><Frequency dt:dt="r8">3328129</Frequency><Timestamp dt:dt="r8">2962186435</Timestamp><Current dt:dt="r…	75.025	2040788	2037288	2040788	2037270	1	right	-1332100438	07-24-2017	11:19:49	09:19:49	male	75649	35655	-1	35638	76569	75670	-1	75649	338209	328146	-1	328133	6				1	2	4	phaseUPFAce	phaseXPface	9	NM05	595251	594951	595251	594940	d	594940	593299	594940	593288	1641
GofDak_1024-768_new	22	1	26	<?xml version="1.0"?>\n<Clock xmlns:dt="urn:schemas-microsoft-com:datatypes"><Description dt:dt="string">E-Prime Primary Realtime Clock</Description><StartTime><Timestamp dt:dt="int">0</Timestamp><DateUtc dt:dt="string">2017-07-24T09:19:49Z</DateUtc></StartTime><FrequencyChanges><FrequencyChange><Frequency dt:dt="r8">3328129</Frequency><Timestamp dt:dt="r8">2962186435</Timestamp><Current dt:dt="r…	75.025	2040788	2037288	2040788	2037270	1	right	-1332100438	07-24-2017	11:19:49	09:19:49	male	75649	35655	-1	35638	76569	75670	-1	75649	338209	328146	-1	328133	6				1	2	4	phaseUPFAce	phaseXPface	10	NM03	598077	597777	598077	597772	l	597772	596204	597772	596192	1568
GofDak_1024-768_new	22	1	26	<?xml version="1.0"?>\n<Clock xmlns:dt="urn:schemas-microsoft-com:datatypes"><Description dt:dt="string">E-Prime Primary Realtime Clock</Description><StartTime><Timestamp dt:dt="int">0</Timestamp><DateUtc dt:dt="string">2017-07-24T09:19:49Z</DateUtc></StartTime><FrequencyChanges><FrequencyChange><Frequency dt:dt="r8">3328129</Frequency><Timestamp dt:dt="r8">2962186435</Timestamp><Current dt:dt="r…	75.025	2040788	2037288	2040788	2037270	1	right	-1332100438	07-24-2017	11:19:49	09:19:49	male	75649	35655	-1	35638	76569	75670	-1	75649	338209	328146	-1	328133	6				1	2	4	phaseUPFAce	phaseXPface	11	NF11	600903	600603	600903	600599	d	600599	599017	600599	599008	1582
GofDak_1024-768_new	22	1	26	<?xml version="1.0"?>\n<Clock xmlns:dt="urn:schemas-microsoft-com:datatypes"><Description dt:dt="string">E-Prime Primary Realtime Clock</Description><StartTime><Timestamp dt:dt="int">0</Timestamp><DateUtc dt:dt="string">2017-07-24T09:19:49Z</DateUtc></StartTime><FrequencyChanges><FrequencyChange><Frequency dt:dt="r8">3328129</Frequency><Timestamp dt:dt="r8">2962186435</Timestamp><Current dt:dt="r…	75.025	2040788	2037288	2040788	2037270	1	right	-1332100438	07-24-2017	11:19:49	09:19:49	male	75649	35655	-1	35638	76569	75670	-1	75649	338209	328146	-1	328133	6				1	2	4	phaseUPFAce	phaseXPface	12	NM03	603928	603628	603928	603624	l	603624	602109	603624	602096	1515
GofDak_1024-768_new	22	1	26	<?xml version="1.0"?>\n<Clock xmlns:dt="urn:schemas-microsoft-com:datatypes"><Description dt:dt="string">E-Prime Primary Realtime Clock</Description><StartTime><Timestamp dt:dt="int">0</Timestamp><DateUtc dt:dt="string">2017-07-24T09:19:49Z</DateUtc></StartTime><FrequencyChanges><FrequencyChange><Frequency dt:dt="r8">3328129</Frequency><Timestamp dt:dt="r8">2962186435</Timestamp><Current dt:dt="r…	75.025	2040788	2037288	2040788	2037270	1	right	-1332100438	07-24-2017	11:19:49	09:19:49	male	75649	35655	-1	35638	76569	75670	-1	75649	338209	328146	-1	328133	6				1	2	4	phaseUPFAce	phaseXPface	13	NF01	607194	606894	607194	606889	l	606889	604908	606889	604896	1981
GofDak_1024-768_new	22	1	26	<?xml version="1.0"?>\n<Clock xmlns:dt="urn:schemas-microsoft-com:datatypes"><Description dt:dt="string">E-Prime Primary Realtime Clock</Description><StartTime><Timestamp dt:dt="int">0</Timestamp><DateUtc dt:dt="string">2017-07-24T09:19:49Z</DateUtc></StartTime><FrequencyChanges><FrequencyChange><Frequency dt:dt="r8">3328129</Frequency><Timestamp dt:dt="r8">2962186435</Timestamp><Current dt:dt="r…	75.025	2040788	2037288	2040788	2037270	1	right	-1332100438	07-24-2017	11:19:49	09:19:49	male	75649	35655	-1	35638	76569	75670	-1	75649	338209	328146	-1	328133	6				1	2	4	phaseUPFAce	phaseXPface	14	NM04	610246	609946	610246	609938	d	609938	608400	609938	608384	1538
GofDak_1024-768_new	22	1	26	<?xml version="1.0"?>\n<Clock xmlns:dt="urn:schemas-microsoft-com:datatypes"><Description dt:dt="string">E-Prime Primary Realtime Clock</Description><StartTime><Timestamp dt:dt="int">0</Timestamp><DateUtc dt:dt="string">2017-07-24T09:19:49Z</DateUtc></StartTime><FrequencyChanges><FrequencyChange><Frequency dt:dt="r8">3328129</Frequency><Timestamp dt:dt="r8">2962186435</Timestamp><Current dt:dt="r…	75.025	2040788	2037288	2040788	2037270	1	right	-1332100438	07-24-2017	11:19:49	09:19:49	male	75649	35655	-1	35638	76569	75670	-1	75649	338209	328146	-1	328133	6				1	2	4	phaseUPFAce	phaseXPface	15	NF106	613779	613479	613779	613476	d	613476	611666	613476	611656	1810
GofDak_1024-768_new	22	1	26	<?xml version="1.0"?>\n<Clock xmlns:dt="urn:schemas-microsoft-com:datatypes"><Description dt:dt="string">E-Prime Primary Realtime Clock</Description><StartTime><Timestamp dt:dt="int">0</Timestamp><DateUtc dt:dt="string">2017-07-24T09:19:49Z</DateUtc></StartTime><FrequencyChanges><FrequencyChange><Frequency dt:dt="r8">3328129</Frequency><Timestamp dt:dt="r8">2962186435</Timestamp><Current dt:dt="r…	75.025	2040788	2037288	2040788	2037270	1	right	-1332100438	07-24-2017	11:19:49	09:19:49	male	75649	35655	-1	35638	76569	75670	-1	75649	338209	328146	-1	328133	6				1	2	4	phaseUPFAce	phaseXPface	16	NM13	616738	616438	616738	616427	d	616427	614758	616427	614752	1669
GofDak_1024-768_new	22	1	26	<?xml version="1.0"?>\n<Clock xmlns:dt="urn:schemas-microsoft-com:datatypes"><Description dt:dt="string">E-Prime Primary Realtime Clock</Description><StartTime><Timestamp dt:dt="int">0</Timestamp><DateUtc dt:dt="string">2017-07-24T09:19:49Z</DateUtc></StartTime><FrequencyChanges><FrequencyChange><Frequency dt:dt="r8">3328129</Frequency><Timestamp dt:dt="r8">2962186435</Timestamp><Current dt:dt="r…	75.025	2040788	2037288	2040788	2037270	1	right	-1332100438	07-24-2017	11:19:49	09:19:49	male	75649	35655	-1	35638	76569	75670	-1	75649	338209	328146	-1	328133	6				1	2	4	phaseUPFAce	phaseXPface	17	NM13	619977	619677	619977	619662	l	619662	617677	619662	617672	1985
GofDak_1024-768_new	22	1	26	<?xml version="1.0"?>\n<Clock xmlns:dt="urn:schemas-microsoft-com:datatypes"><Description dt:dt="string">E-Prime Primary Realtime Clock</Description><StartTime><Timestamp dt:dt="int">0</Timestamp><DateUtc dt:dt="string">2017-07-24T09:19:49Z</DateUtc></StartTime><FrequencyChanges><FrequencyChange><Frequency dt:dt="r8">3328129</Frequency><Timestamp dt:dt="r8">2962186435</Timestamp><Current dt:dt="r…	75.025	2040788	2037288	2040788	2037270	1	right	-1332100438	07-24-2017	11:19:49	09:19:49	male	75649	35655	-1	35638	76569	75670	-1	75649	338209	328146	-1	328133	6				1	2	4	phaseUPFAce	phaseXPface	18	NM21	623789	623489	623789	623477	d	623477	621503	623477	621496	1974
GofDak_1024-768_new	22	1	26	<?xml version="1.0"?>\n<Clock xmlns:dt="urn:schemas-microsoft-com:datatypes"><Description dt:dt="string">E-Prime Primary Realtime Clock</Description><StartTime><Timestamp dt:dt="int">0</Timestamp><DateUtc dt:dt="string">2017-07-24T09:19:49Z</DateUtc></StartTime><FrequencyChanges><FrequencyChange><Frequency dt:dt="r8">3328129</Frequency><Timestamp dt:dt="r8">2962186435</Timestamp><Current dt:dt="r…	75.025	2040788	2037288	2040788	2037270	1	right	-1332100438	07-24-2017	11:19:49	09:19:49	male	75649	35655	-1	35638	76569	75670	-1	75649	338209	328146	-1	328133	6				1	2	4	phaseUPFAce	phaseXPface	19	NF02	627001	626701	627001	626689	d	626689	624808	626689	624800	1881
GofDak_1024-768_new	22	1	26	<?xml version="1.0"?>\n<Clock xmlns:dt="urn:schemas-microsoft-com:datatypes"><Description dt:dt="string">E-Prime Primary Realtime Clock</Description><StartTime><Timestamp dt:dt="int">0</Timestamp><DateUtc dt:dt="string">2017-07-24T09:19:49Z</DateUtc></StartTime><FrequencyChanges><FrequencyChange><Frequency dt:dt="r8">3328129</Frequency><Timestamp dt:dt="r8">2962186435</Timestamp><Current dt:dt="r…	75.025	2040788	2037288	2040788	2037270	1	right	-1332100438	07-24-2017	11:19:49	09:19:49	male	75649	35655	-1	35638	76569	75670	-1	75649	338209	328146	-1	328133	6				1	2	4	phaseUPFAce	phaseXPface	20	NM03	630133	629833	630133	629827	d	629827	628034	629827	628016	1793
GofDak_1024-768_new	22	1	26	<?xml version="1.0"?>\n<Clock xmlns:dt="urn:schemas-microsoft-com:datatypes"><Description dt:dt="string">E-Prime Primary Realtime Clock</Description><StartTime><Timestamp dt:dt="int">0</Timestamp><DateUtc dt:dt="string">2017-07-24T09:19:49Z</DateUtc></StartTime><FrequencyChanges><FrequencyChange><Frequency dt:dt="r8">3328129</Frequency><Timestamp dt:dt="r8">2962186435</Timestamp><Current dt:dt="r…	75.025	2040788	2037288	2040788	2037270	1	right	-1332100438	07-24-2017	11:19:49	09:19:49	male	75649	35655	-1	35638	76569	75670	-1	75649	338209	328146	-1	328133	7				1	3	5	phaseUPFAce	phaseXPface	1	NF27	633305	633005	633305	632999	d	632999	631219	632999	631208	1780
GofDak_1024-768_new	22	1	26	<?xml version="1.0"?>\n<Clock xmlns:dt="urn:schemas-microsoft-com:datatypes"><Description dt:dt="string">E-Prime Primary Realtime Clock</Description><StartTime><Timestamp dt:dt="int">0</Timestamp><DateUtc dt:dt="string">2017-07-24T09:19:49Z</DateUtc></StartTime><FrequencyChanges><FrequencyChange><Frequency dt:dt="r8">3328129</Frequency><Timestamp dt:dt="r8">2962186435</Timestamp><Current dt:dt="r…	75.025	2040788	2037288	2040788	2037270	1	right	-1332100438	07-24-2017	11:19:49	09:19:49	male	75649	35655	-1	35638	76569	75670	-1	75649	338209	328146	-1	328133	7				1	3	5	phaseUPFAce	phaseXPface	2	NF06	636371	636071	636371	636062	d	636062	634432	636062	634416	1630
GofDak_1024-768_new	22	1	26	<?xml version="1.0"?>\n<Clock xmlns:dt="urn:schemas-microsoft-com:datatypes"><Description dt:dt="string">E-Prime Primary Realtime Clock</Description><StartTime><Timestamp dt:dt="int">0</Timestamp><DateUtc dt:dt="string">2017-07-24T09:19:49Z</DateUtc></StartTime><FrequencyChanges><FrequencyChange><Frequency dt:dt="r8">3328129</Frequency><Timestamp dt:dt="r8">2962186435</Timestamp><Current dt:dt="r…	75.025	2040788	2037288	2040788	2037270	1	right	-1332100438	07-24-2017	11:19:49	09:19:49	male	75649	35655	-1	35638	76569	75670	-1	75649	338209	328146	-1	328133	7				1	3	5	phaseUPFAce	phaseXPface	3	NM09	639730	639430	639730	639423	l	639423	637684	639423	637672	1739
GofDak_1024-768_new	22	1	26	<?xml version="1.0"?>\n<Clock xmlns:dt="urn:schemas-microsoft-com:datatypes"><Description dt:dt="string">E-Prime Primary Realtime Clock</Description><StartTime><Timestamp dt:dt="int">0</Timestamp><DateUtc dt:dt="string">2017-07-24T09:19:49Z</DateUtc></StartTime><FrequencyChanges><FrequencyChange><Frequency dt:dt="r8">3328129</Frequency><Timestamp dt:dt="r8">2962186435</Timestamp><Current dt:dt="r…	75.025	2040788	2037288	2040788	2037270	1	right	-1332100438	07-24-2017	11:19:49	09:19:49	male	75649	35655	-1	35638	76569	75670	-1	75649	338209	328146	-1	328133	7				1	3	5	phaseUPFAce	phaseXPface	4	NM02	643169	642869	643169	642864	l	642864	640896	642864	640888	1968
GofDak_1024-768_new	22	1	26	<?xml version="1.0"?>\n<Clock xmlns:dt="urn:schemas-microsoft-com:datatypes"><Description dt:dt="string">E-Prime Primary Realtime Clock</Description><StartTime><Timestamp dt:dt="int">0</Timestamp><DateUtc dt:dt="string">2017-07-24T09:19:49Z</DateUtc></StartTime><FrequencyChanges><FrequencyChange><Frequency dt:dt="r8">3328129</Frequency><Timestamp dt:dt="r8">2962186435</Timestamp><Current dt:dt="r…	75.025	2040788	2037288	2040788	2037270	1	right	-1332100438	07-24-2017	11:19:49	09:19:49	male	75649	35655	-1	35638	76569	75670	-1	75649	338209	328146	-1	328133	7				1	3	5	phaseUPFAce	phaseXPface	5	NF04	646714	646414	646714	646403	d	646403	644442	646403	644432	1961
GofDak_1024-768_new	22	1	26	<?xml version="1.0"?>\n<Clock xmlns:dt="urn:schemas-microsoft-com:datatypes"><Description dt:dt="string">E-Prime Primary Realtime Clock</Description><StartTime><Timestamp dt:dt="int">0</Timestamp><DateUtc dt:dt="string">2017-07-24T09:19:49Z</DateUtc></StartTime><FrequencyChanges><FrequencyChange><Frequency dt:dt="r8">3328129</Frequency><Timestamp dt:dt="r8">2962186435</Timestamp><Current dt:dt="r…	75.025	2040788	2037288	2040788	2037270	1	right	-1332100438	07-24-2017	11:19:49	09:19:49	male	75649	35655	-1	35638	76569	75670	-1	75649	338209	328146	-1	328133	7				1	3	5	phaseUPFAce	phaseXPface	6	NM21	649687	649387	649687	649373	d	649373	647841	649373	647832	1532
GofDak_1024-768_new	22	1	26	<?xml version="1.0"?>\n<Clock xmlns:dt="urn:schemas-microsoft-com:datatypes"><Description dt:dt="string">E-Prime Primary Realtime Clock</Description><StartTime><Timestamp dt:dt="int">0</Timestamp><DateUtc dt:dt="string">2017-07-24T09:19:49Z</DateUtc></StartTime><FrequencyChanges><FrequencyChange><Frequency dt:dt="r8">3328129</Frequency><Timestamp dt:dt="r8">2962186435</Timestamp><Current dt:dt="r…	75.025	2040788	2037288	2040788	2037270	1	right	-1332100438	07-24-2017	11:19:49	09:19:49	male	75649	35655	-1	35638	76569	75670	-1	75649	338209	328146	-1	328133	7				1	3	5	phaseUPFAce	phaseXPface	7	NF11	652979	652679	652979	652670	l	652670	650866	652670	650856	1804
GofDak_1024-768_new	22	1	26	<?xml version="1.0"?>\n<Clock xmlns:dt="urn:schemas-microsoft-com:datatypes"><Description dt:dt="string">E-Prime Primary Realtime Clock</Description><StartTime><Timestamp dt:dt="int">0</Timestamp><DateUtc dt:dt="string">2017-07-24T09:19:49Z</DateUtc></StartTime><FrequencyChanges><FrequencyChange><Frequency dt:dt="r8">3328129</Frequency><Timestamp dt:dt="r8">2962186435</Timestamp><Current dt:dt="r…	75.025	2040788	2037288	2040788	2037270	1	right	-1332100438	07-24-2017	11:19:49	09:19:49	male	75649	35655	-1	35638	76569	75670	-1	75649	338209	328146	-1	328133	7				1	3	5	phaseUPFAce	phaseXPface	8	NF01	656165	655865	656165	655850	d	655850	654052	655850	654040	1798
GofDak_1024-768_new	22	1	26	<?xml version="1.0"?>\n<Clock xmlns:dt="urn:schemas-microsoft-com:datatypes"><Description dt:dt="string">E-Prime Primary Realtime Clock</Description><StartTime><Timestamp dt:dt="int">0</Timestamp><DateUtc dt:dt="string">2017-07-24T09:19:49Z</DateUtc></StartTime><FrequencyChanges><FrequencyChange><Frequency dt:dt="r8">3328129</Frequency><Timestamp dt:dt="r8">2962186435</Timestamp><Current dt:dt="r…	75.025	2040788	2037288	2040788	2037270	1	right	-1332100438	07-24-2017	11:19:49	09:19:49	male	75649	35655	-1	35638	76569	75670	-1	75649	338209	328146	-1	328133	7				1	3	5	phaseUPFAce	phaseXPface	9	NF109	659097	658797	659097	658788	d	658788	657237	658788	657232	1551
GofDak_1024-768_new	22	1	26	<?xml version="1.0"?>\n<Clock xmlns:dt="urn:schemas-microsoft-com:datatypes"><Description dt:dt="string">E-Prime Primary Realtime Clock</Description><StartTime><Timestamp dt:dt="int">0</Timestamp><DateUtc dt:dt="string">2017-07-24T09:19:49Z</DateUtc></StartTime><FrequencyChanges><FrequencyChange><Frequency dt:dt="r8">3328129</Frequency><Timestamp dt:dt="r8">2962186435</Timestamp><Current dt:dt="r…	75.025	2040788	2037288	2040788	2037270	1	right	-1332100438	07-24-2017	11:19:49	09:19:49	male	75649	35655	-1	35638	76569	75670	-1	75649	338209	328146	-1	328133	7				1	3	5	phaseUPFAce	phaseXPface	10	NM13	662403	662103	662403	662093	l	662093	660250	662093	660232	1843
GofDak_1024-768_new	22	1	26	<?xml version="1.0"?>\n<Clock xmlns:dt="urn:schemas-microsoft-com:datatypes"><Description dt:dt="string">E-Prime Primary Realtime Clock</Description><StartTime><Timestamp dt:dt="int">0</Timestamp><DateUtc dt:dt="string">2017-07-24T09:19:49Z</DateUtc></StartTime><FrequencyChanges><FrequencyChange><Frequency dt:dt="r8">3328129</Frequency><Timestamp dt:dt="r8">2962186435</Timestamp><Current dt:dt="r…	75.025	2040788	2037288	2040788	2037270	1	right	-1332100438	07-24-2017	11:19:49	09:19:49	male	75649	35655	-1	35638	76569	75670	-1	75649	338209	328146	-1	328133	7				1	3	5	phaseUPFAce	phaseXPface	11	NF04	665295	664995	665295	664989	l	664989	663475	664989	663464	1514
GofDak_1024-768_new	22	1	26	<?xml version="1.0"?>\n<Clock xmlns:dt="urn:schemas-microsoft-com:datatypes"><Description dt:dt="string">E-Prime Primary Realtime Clock</Description><StartTime><Timestamp dt:dt="int">0</Timestamp><DateUtc dt:dt="string">2017-07-24T09:19:49Z</DateUtc></StartTime><FrequencyChanges><FrequencyChange><Frequency dt:dt="r8">3328129</Frequency><Timestamp dt:dt="r8">2962186435</Timestamp><Current dt:dt="r…	75.025	2040788	2037288	2040788	2037270	1	right	-1332100438	07-24-2017	11:19:49	09:19:49	male	75649	35655	-1	35638	76569	75670	-1	75649	338209	328146	-1	328133	7				1	3	5	phaseUPFAce	phaseXPface	12	NF04	668241	667941	668241	667936	l	667936	666288	667936	666272	1648
GofDak_1024-768_new	22	1	26	<?xml version="1.0"?>\n<Clock xmlns:dt="urn:schemas-microsoft-com:datatypes"><Description dt:dt="string">E-Prime Primary Realtime Clock</Description><StartTime><Timestamp dt:dt="int">0</Timestamp><DateUtc dt:dt="string">2017-07-24T09:19:49Z</DateUtc></StartTime><FrequencyChanges><FrequencyChange><Frequency dt:dt="r8">3328129</Frequency><Timestamp dt:dt="r8">2962186435</Timestamp><Current dt:dt="r…	75.025	2040788	2037288	2040788	2037270	1	right	-1332100438	07-24-2017	11:19:49	09:19:49	male	75649	35655	-1	35638	76569	75670	-1	75649	338209	328146	-1	328133	7				1	3	5	phaseUPFAce	phaseXPface	13	NF06	671573	671273	671573	671270	d	671270	669353	671270	669336	1917
GofDak_1024-768_new	22	1	26	<?xml version="1.0"?>\n<Clock xmlns:dt="urn:schemas-microsoft-com:datatypes"><Description dt:dt="string">E-Prime Primary Realtime Clock</Description><StartTime><Timestamp dt:dt="int">0</Timestamp><DateUtc dt:dt="string">2017-07-24T09:19:49Z</DateUtc></StartTime><FrequencyChanges><FrequencyChange><Frequency dt:dt="r8">3328129</Frequency><Timestamp dt:dt="r8">2962186435</Timestamp><Current dt:dt="r…	75.025	2040788	2037288	2040788	2037270	1	right	-1332100438	07-24-2017	11:19:49	09:19:49	male	75649	35655	-1	35638	76569	75670	-1	75649	338209	328146	-1	328133	7				1	3	5	phaseUPFAce	phaseXPface	14	NF27	674812	674512	674812	674497	d	674497	672792	674497	672776	1705
GofDak_1024-768_new	22	1	26	<?xml version="1.0"?>\n<Clock xmlns:dt="urn:schemas-microsoft-com:datatypes"><Description dt:dt="string">E-Prime Primary Realtime Clock</Description><StartTime><Timestamp dt:dt="int">0</Timestamp><DateUtc dt:dt="string">2017-07-24T09:19:49Z</DateUtc></StartTime><FrequencyChanges><FrequencyChange><Frequency dt:dt="r8">3328129</Frequency><Timestamp dt:dt="r8">2962186435</Timestamp><Current dt:dt="r…	75.025	2040788	2037288	2040788	2037270	1	right	-1332100438	07-24-2017	11:19:49	09:19:49	male	75649	35655	-1	35638	76569	75670	-1	75649	338209	328146	-1	328133	7				1	3	5	phaseUPFAce	phaseXPface	15	NF01	677971	677671	677971	677666	d	677666	676165	677666	676152	1501
GofDak_1024-768_new	22	1	26	<?xml version="1.0"?>\n<Clock xmlns:dt="urn:schemas-microsoft-com:datatypes"><Description dt:dt="string">E-Prime Primary Realtime Clock</Description><StartTime><Timestamp dt:dt="int">0</Timestamp><DateUtc dt:dt="string">2017-07-24T09:19:49Z</DateUtc></StartTime><FrequencyChanges><FrequencyChange><Frequency dt:dt="r8">3328129</Frequency><Timestamp dt:dt="r8">2962186435</Timestamp><Current dt:dt="r…	75.025	2040788	2037288	2040788	2037270	1	right	-1332100438	07-24-2017	11:19:49	09:19:49	male	75649	35655	-1	35638	76569	75670	-1	75649	338209	328146	-1	328133	7				1	3	5	phaseUPFAce	phaseXPface	16	NM10	681516	681216	681516	681204	d	681204	679643	681204	679632	1561
GofDak_1024-768_new	22	1	26	<?xml version="1.0"?>\n<Clock xmlns:dt="urn:schemas-microsoft-com:datatypes"><Description dt:dt="string">E-Prime Primary Realtime Clock</Description><StartTime><Timestamp dt:dt="int">0</Timestamp><DateUtc dt:dt="string">2017-07-24T09:19:49Z</DateUtc></StartTime><FrequencyChanges><FrequencyChange><Frequency dt:dt="r8">3328129</Frequency><Timestamp dt:dt="r8">2962186435</Timestamp><Current dt:dt="r…	75.025	2040788	2037288	2040788	2037270	1	right	-1332100438	07-24-2017	11:19:49	09:19:49	male	75649	35655	-1	35638	76569	75670	-1	75649	338209	328146	-1	328133	7				1	3	5	phaseUPFAce	phaseXPface	17	NM09	684609	684309	684609	684295	l	684295	682669	684295	682656	1626
GofDak_1024-768_new	22	1	26	<?xml version="1.0"?>\n<Clock xmlns:dt="urn:schemas-microsoft-com:datatypes"><Description dt:dt="string">E-Prime Primary Realtime Clock</Description><StartTime><Timestamp dt:dt="int">0</Timestamp><DateUtc dt:dt="string">2017-07-24T09:19:49Z</DateUtc></StartTime><FrequencyChanges><FrequencyChange><Frequency dt:dt="r8">3328129</Frequency><Timestamp dt:dt="r8">2962186435</Timestamp><Current dt:dt="r…	75.025	2040788	2037288	2040788	2037270	1	right	-1332100438	07-24-2017	11:19:49	09:19:49	male	75649	35655	-1	35638	76569	75670	-1	75649	338209	328146	-1	328133	7				1	3	5	phaseUPFAce	phaseXPface	18	NF06	687927	687627	687927	687617	l	687617	685668	687617	685656	1949
GofDak_1024-768_new	22	1	26	<?xml version="1.0"?>\n<Clock xmlns:dt="urn:schemas-microsoft-com:datatypes"><Description dt:dt="string">E-Prime Primary Realtime Clock</Description><StartTime><Timestamp dt:dt="int">0</Timestamp><DateUtc dt:dt="string">2017-07-24T09:19:49Z</DateUtc></StartTime><FrequencyChanges><FrequencyChange><Frequency dt:dt="r8">3328129</Frequency><Timestamp dt:dt="r8">2962186435</Timestamp><Current dt:dt="r…	75.025	2040788	2037288	2040788	2037270	1	right	-1332100438	07-24-2017	11:19:49	09:19:49	male	75649	35655	-1	35638	76569	75670	-1	75649	338209	328146	-1	328133	7				1	3	5	phaseUPFAce	phaseXPface	19	NM08	691086	690786	691086	690777	l	690777	688974	690777	688968	1803
GofDak_1024-768_new	22	1	26	<?xml version="1.0"?>\n<Clock xmlns:dt="urn:schemas-microsoft-com:datatypes"><Description dt:dt="string">E-Prime Primary Realtime Clock</Description><StartTime><Timestamp dt:dt="int">0</Timestamp><DateUtc dt:dt="string">2017-07-24T09:19:49Z</DateUtc></StartTime><FrequencyChanges><FrequencyChange><Frequency dt:dt="r8">3328129</Frequency><Timestamp dt:dt="r8">2962186435</Timestamp><Current dt:dt="r…	75.025	2040788	2037288	2040788	2037270	1	right	-1332100438	07-24-2017	11:19:49	09:19:49	male	75649	35655	-1	35638	76569	75670	-1	75649	338209	328146	-1	328133	7				1	3	5	phaseUPFAce	phaseXPface	20	NF09	694205	693905	694205	693895	l	693895	692186	693895	692176	1709
GofDak_1024-768_new	22	1	26	<?xml version="1.0"?>\n<Clock xmlns:dt="urn:schemas-microsoft-com:datatypes"><Description dt:dt="string">E-Prime Primary Realtime Clock</Description><StartTime><Timestamp dt:dt="int">0</Timestamp><DateUtc dt:dt="string">2017-07-24T09:19:49Z</DateUtc></StartTime><FrequencyChanges><FrequencyChange><Frequency dt:dt="r8">3328129</Frequency><Timestamp dt:dt="r8">2962186435</Timestamp><Current dt:dt="r…	75.025	2040788	2037288	2040788	2037270	1	right	-1332100438	07-24-2017	11:19:49	09:19:49	male	75649	35655	-1	35638	76569	75670	-1	75649	338209	328146	-1	328133	8				2	3	6	phaseINVFAce	phaseXPface	1	NF105	697191	696891	697191	696879	l	696879	695185	696879	695168	1694
GofDak_1024-768_new	22	1	26	<?xml version="1.0"?>\n<Clock xmlns:dt="urn:schemas-microsoft-com:datatypes"><Description dt:dt="string">E-Prime Primary Realtime Clock</Description><StartTime><Timestamp dt:dt="int">0</Timestamp><DateUtc dt:dt="string">2017-07-24T09:19:49Z</DateUtc></StartTime><FrequencyChanges><FrequencyChange><Frequency dt:dt="r8">3328129</Frequency><Timestamp dt:dt="r8">2962186435</Timestamp><Current dt:dt="r…	75.025	2040788	2037288	2040788	2037270	1	right	-1332100438	07-24-2017	11:19:49	09:19:49	male	75649	35655	-1	35638	76569	75670	-1	75649	338209	328146	-1	328133	8				2	3	6	phaseINVFAce	phaseXPface	2	NF106	700190	699890	700190	699881	d	699881	698197	699881	698192	1684
GofDak_1024-768_new	22	1	26	<?xml version="1.0"?>\n<Clock xmlns:dt="urn:schemas-microsoft-com:datatypes"><Description dt:dt="string">E-Prime Primary Realtime Clock</Description><StartTime><Timestamp dt:dt="int">0</Timestamp><DateUtc dt:dt="string">2017-07-24T09:19:49Z</DateUtc></StartTime><FrequencyChanges><FrequencyChange><Frequency dt:dt="r8">3328129</Frequency><Timestamp dt:dt="r8">2962186435</Timestamp><Current dt:dt="r…	75.025	2040788	2037288	2040788	2037270	1	right	-1332100438	07-24-2017	11:19:49	09:19:49	male	75649	35655	-1	35638	76569	75670	-1	75649	338209	328146	-1	328133	8				2	3	6	phaseINVFAce	phaseXPface	3	NF109	703776	703476	703776	703463	d	703463	701503	703463	701488	1960
GofDak_1024-768_new	22	1	26	<?xml version="1.0"?>\n<Clock xmlns:dt="urn:schemas-microsoft-com:datatypes"><Description dt:dt="string">E-Prime Primary Realtime Clock</Description><StartTime><Timestamp dt:dt="int">0</Timestamp><DateUtc dt:dt="string">2017-07-24T09:19:49Z</DateUtc></StartTime><FrequencyChanges><FrequencyChange><Frequency dt:dt="r8">3328129</Frequency><Timestamp dt:dt="r8">2962186435</Timestamp><Current dt:dt="r…	75.025	2040788	2037288	2040788	2037270	1	right	-1332100438	07-24-2017	11:19:49	09:19:49	male	75649	35655	-1	35638	76569	75670	-1	75649	338209	328146	-1	328133	8				2	3	6	phaseINVFAce	phaseXPface	4	NF106	707148	706848	707148	706844	l	706844	704955	706844	704944	1889
GofDak_1024-768_new	22	1	26	<?xml version="1.0"?>\n<Clock xmlns:dt="urn:schemas-microsoft-com:datatypes"><Description dt:dt="string">E-Prime Primary Realtime Clock</Description><StartTime><Timestamp dt:dt="int">0</Timestamp><DateUtc dt:dt="string">2017-07-24T09:19:49Z</DateUtc></StartTime><FrequencyChanges><FrequencyChange><Frequency dt:dt="r8">3328129</Frequency><Timestamp dt:dt="r8">2962186435</Timestamp><Current dt:dt="r…	75.025	2040788	2037288	2040788	2037270	1	right	-1332100438	07-24-2017	11:19:49	09:19:49	male	75649	35655	-1	35638	76569	75670	-1	75649	338209	328146	-1	328133	8				2	3	6	phaseINVFAce	phaseXPface	5	NF11	710707	710407	710707	710403	l	710403	708554	710403	708544	1849
GofDak_1024-768_new	22	1	26	<?xml version="1.0"?>\n<Clock xmlns:dt="urn:schemas-microsoft-com:datatypes"><Description dt:dt="string">E-Prime Primary Realtime Clock</Description><StartTime><Timestamp dt:dt="int">0</Timestamp><DateUtc dt:dt="string">2017-07-24T09:19:49Z</DateUtc></StartTime><FrequencyChanges><FrequencyChange><Frequency dt:dt="r8">3328129</Frequency><Timestamp dt:dt="r8">2962186435</Timestamp><Current dt:dt="r…	75.025	2040788	2037288	2040788	2037270	1	right	-1332100438	07-24-2017	11:19:49	09:19:49	male	75649	35655	-1	35638	76569	75670	-1	75649	338209	328146	-1	328133	8				2	3	6	phaseINVFAce	phaseXPface	6	NF01	714026	713726	714026	713714	l	713714	711753	713714	711736	1961
GofDak_1024-768_new	22	1	26	<?xml version="1.0"?>\n<Clock xmlns:dt="urn:schemas-microsoft-com:datatypes"><Description dt:dt="string">E-Prime Primary Realtime Clock</Description><StartTime><Timestamp dt:dt="int">0</Timestamp><DateUtc dt:dt="string">2017-07-24T09:19:49Z</DateUtc></StartTime><FrequencyChanges><FrequencyChange><Frequency dt:dt="r8">3328129</Frequency><Timestamp dt:dt="r8">2962186435</Timestamp><Current dt:dt="r…	75.025	2040788	2037288	2040788	2037270	1	right	-1332100438	07-24-2017	11:19:49	09:19:49	male	75649	35655	-1	35638	76569	75670	-1	75649	338209	328146	-1	328133	8				2	3	6	phaseINVFAce	phaseXPface	7	NF06	717211	716911	717211	716898	l	716898	715165	716898	715152	1733
GofDak_1024-768_new	22	1	26	<?xml version="1.0"?>\n<Clock xmlns:dt="urn:schemas-microsoft-com:datatypes"><Description dt:dt="string">E-Prime Primary Realtime Clock</Description><StartTime><Timestamp dt:dt="int">0</Timestamp><DateUtc dt:dt="string">2017-07-24T09:19:49Z</DateUtc></StartTime><FrequencyChanges><FrequencyChange><Frequency dt:dt="r8">3328129</Frequency><Timestamp dt:dt="r8">2962186435</Timestamp><Current dt:dt="r…	75.025	2040788	2037288	2040788	2037270	1	right	-1332100438	07-24-2017	11:19:49	09:19:49	male	75649	35655	-1	35638	76569	75670	-1	75649	338209	328146	-1	328133	8				2	3	6	phaseINVFAce	phaseXPface	8	NF09	720157	719857	720157	719852	l	719852	718244	719852	718232	1608
GofDak_1024-768_new	22	1	26	<?xml version="1.0"?>\n<Clock xmlns:dt="urn:schemas-microsoft-com:datatypes"><Description dt:dt="string">E-Prime Primary Realtime Clock</Description><StartTime><Timestamp dt:dt="int">0</Timestamp><DateUtc dt:dt="string">2017-07-24T09:19:49Z</DateUtc></StartTime><FrequencyChanges><FrequencyChange><Frequency dt:dt="r8">3328129</Frequency><Timestamp dt:dt="r8">2962186435</Timestamp><Current dt:dt="r…	75.025	2040788	2037288	2040788	2037270	1	right	-1332100438	07-24-2017	11:19:49	09:19:49	male	75649	35655	-1	35638	76569	75670	-1	75649	338209	328146	-1	328133	8				2	3	6	phaseINVFAce	phaseXPface	9	NM04	723022	722722	723022	722707	l	722707	721150	722707	721144	1557
GofDak_1024-768_new	22	1	26	<?xml version="1.0"?>\n<Clock xmlns:dt="urn:schemas-microsoft-com:datatypes"><Description dt:dt="string">E-Prime Primary Realtime Clock</Description><StartTime><Timestamp dt:dt="int">0</Timestamp><DateUtc dt:dt="string">2017-07-24T09:19:49Z</DateUtc></StartTime><FrequencyChanges><FrequencyChange><Frequency dt:dt="r8">3328129</Frequency><Timestamp dt:dt="r8">2962186435</Timestamp><Current dt:dt="r…	75.025	2040788	2037288	2040788	2037270	1	right	-1332100438	07-24-2017	11:19:49	09:19:49	male	75649	35655	-1	35638	76569	75670	-1	75649	338209	328146	-1	328133	8				2	3	6	phaseINVFAce	phaseXPface	10	NM08	726101	725801	726101	725792	l	725792	724229	725792	724216	1563
GofDak_1024-768_new	22	1	26	<?xml version="1.0"?>\n<Clock xmlns:dt="urn:schemas-microsoft-com:datatypes"><Description dt:dt="string">E-Prime Primary Realtime Clock</Description><StartTime><Timestamp dt:dt="int">0</Timestamp><DateUtc dt:dt="string">2017-07-24T09:19:49Z</DateUtc></StartTime><FrequencyChanges><FrequencyChange><Frequency dt:dt="r8">3328129</Frequency><Timestamp dt:dt="r8">2962186435</Timestamp><Current dt:dt="r…	75.025	2040788	2037288	2040788	2037270	1	right	-1332100438	07-24-2017	11:19:49	09:19:49	male	75649	35655	-1	35638	76569	75670	-1	75649	338209	328146	-1	328133	8				2	3	6	phaseINVFAce	phaseXPface	11	NF106	729394	729094	729394	729083	d	729083	727454	729083	727448	1629
GofDak_1024-768_new	22	1	26	<?xml version="1.0"?>\n<Clock xmlns:dt="urn:schemas-microsoft-com:datatypes"><Description dt:dt="string">E-Prime Primary Realtime Clock</Description><StartTime><Timestamp dt:dt="int">0</Timestamp><DateUtc dt:dt="string">2017-07-24T09:19:49Z</DateUtc></StartTime><FrequencyChanges><FrequencyChange><Frequency dt:dt="r8">3328129</Frequency><Timestamp dt:dt="r8">2962186435</Timestamp><Current dt:dt="r…	75.025	2040788	2037288	2040788	2037270	1	right	-1332100438	07-24-2017	11:19:49	09:19:49	male	75649	35655	-1	35638	76569	75670	-1	75649	338209	328146	-1	328133	8				2	3	6	phaseINVFAce	phaseXPface	12	NM05	732766	732466	732766	732460	d	732460	730600	732460	730584	1860
GofDak_1024-768_new	22	1	26	<?xml version="1.0"?>\n<Clock xmlns:dt="urn:schemas-microsoft-com:datatypes"><Description dt:dt="string">E-Prime Primary Realtime Clock</Description><StartTime><Timestamp dt:dt="int">0</Timestamp><DateUtc dt:dt="string">2017-07-24T09:19:49Z</DateUtc></StartTime><FrequencyChanges><FrequencyChange><Frequency dt:dt="r8">3328129</Frequency><Timestamp dt:dt="r8">2962186435</Timestamp><Current dt:dt="r…	75.025	2040788	2037288	2040788	2037270	1	right	-1332100438	07-24-2017	11:19:49	09:19:49	male	75649	35655	-1	35638	76569	75670	-1	75649	338209	328146	-1	328133	8				2	3	6	phaseINVFAce	phaseXPface	13	NM21	736178	735878	736178	735863	d	735863	733905	735863	733888	1958
GofDak_1024-768_new	22	1	26	<?xml version="1.0"?>\n<Clock xmlns:dt="urn:schemas-microsoft-com:datatypes"><Description dt:dt="string">E-Prime Primary Realtime Clock</Description><StartTime><Timestamp dt:dt="int">0</Timestamp><DateUtc dt:dt="string">2017-07-24T09:19:49Z</DateUtc></StartTime><FrequencyChanges><FrequencyChange><Frequency dt:dt="r8">3328129</Frequency><Timestamp dt:dt="r8">2962186435</Timestamp><Current dt:dt="r…	75.025	2040788	2037288	2040788	2037270	1	right	-1332100438	07-24-2017	11:19:49	09:19:49	male	75649	35655	-1	35638	76569	75670	-1	75649	338209	328146	-1	328133	8				2	3	6	phaseINVFAce	phaseXPface	14	NM08	739550	739250	739550	739246	l	739246	737424	739246	737416	1822
GofDak_1024-768_new	22	1	26	<?xml version="1.0"?>\n<Clock xmlns:dt="urn:schemas-microsoft-com:datatypes"><Description dt:dt="string">E-Prime Primary Realtime Clock</Description><StartTime><Timestamp dt:dt="int">0</Timestamp><DateUtc dt:dt="string">2017-07-24T09:19:49Z</DateUtc></StartTime><FrequencyChanges><FrequencyChange><Frequency dt:dt="r8">3328129</Frequency><Timestamp dt:dt="r8">2962186435</Timestamp><Current dt:dt="r…	75.025	2040788	2037288	2040788	2037270	1	right	-1332100438	07-24-2017	11:19:49	09:19:49	male	75649	35655	-1	35638	76569	75670	-1	75649	338209	328146	-1	328133	8				2	3	6	phaseINVFAce	phaseXPface	15	NF02	742669	742369	742669	742364	l	742364	740810	742364	740792	1554
GofDak_1024-768_new	22	1	26	<?xml version="1.0"?>\n<Clock xmlns:dt="urn:schemas-microsoft-com:datatypes"><Description dt:dt="string">E-Prime Primary Realtime Clock</Description><StartTime><Timestamp dt:dt="int">0</Timestamp><DateUtc dt:dt="string">2017-07-24T09:19:49Z</DateUtc></StartTime><FrequencyChanges><FrequencyChange><Frequency dt:dt="r8">3328129</Frequency><Timestamp dt:dt="r8">2962186435</Timestamp><Current dt:dt="r…	75.025	2040788	2037288	2040788	2037270	1	right	-1332100438	07-24-2017	11:19:49	09:19:49	male	75649	35655	-1	35638	76569	75670	-1	75649	338209	328146	-1	328133	8				2	3	6	phaseINVFAce	phaseXPface	16	NF109	745775	745475	745775	745470	l	745470	743889	745470	743872	1581
GofDak_1024-768_new	22	1	26	<?xml version="1.0"?>\n<Clock xmlns:dt="urn:schemas-microsoft-com:datatypes"><Description dt:dt="string">E-Prime Primary Realtime Clock</Description><StartTime><Timestamp dt:dt="int">0</Timestamp><DateUtc dt:dt="string">2017-07-24T09:19:49Z</DateUtc></StartTime><FrequencyChanges><FrequencyChange><Frequency dt:dt="r8">3328129</Frequency><Timestamp dt:dt="r8">2962186435</Timestamp><Current dt:dt="r…	75.025	2040788	2037288	2040788	2037270	1	right	-1332100438	07-24-2017	11:19:49	09:19:49	male	75649	35655	-1	35638	76569	75670	-1	75649	338209	328146	-1	328133	8				2	3	6	phaseINVFAce	phaseXPface	17	NM09	749240	748940	749240	748932	d	748932	747128	748932	747112	1804
GofDak_1024-768_new	22	1	26	<?xml version="1.0"?>\n<Clock xmlns:dt="urn:schemas-microsoft-com:datatypes"><Description dt:dt="string">E-Prime Primary Realtime Clock</Description><StartTime><Timestamp dt:dt="int">0</Timestamp><DateUtc dt:dt="string">2017-07-24T09:19:49Z</DateUtc></StartTime><FrequencyChanges><FrequencyChange><Frequency dt:dt="r8">3328129</Frequency><Timestamp dt:dt="r8">2962186435</Timestamp><Current dt:dt="r…	75.025	2040788	2037288	2040788	2037270	1	right	-1332100438	07-24-2017	11:19:49	09:19:49	male	75649	35655	-1	35638	76569	75670	-1	75649	338209	328146	-1	328133	8				2	3	6	phaseINVFAce	phaseXPface	18	NM04	752493	752193	752493	752181	l	752181	750487	752181	750480	1694
GofDak_1024-768_new	22	1	26	<?xml version="1.0"?>\n<Clock xmlns:dt="urn:schemas-microsoft-com:datatypes"><Description dt:dt="string">E-Prime Primary Realtime Clock</Description><StartTime><Timestamp dt:dt="int">0</Timestamp><DateUtc dt:dt="string">2017-07-24T09:19:49Z</DateUtc></StartTime><FrequencyChanges><FrequencyChange><Frequency dt:dt="r8">3328129</Frequency><Timestamp dt:dt="r8">2962186435</Timestamp><Current dt:dt="r…	75.025	2040788	2037288	2040788	2037270	1	right	-1332100438	07-24-2017	11:19:49	09:19:49	male	75649	35655	-1	35638	76569	75670	-1	75649	338209	328146	-1	328133	8				2	3	6	phaseINVFAce	phaseXPface	19	NM101	755958	755658	755958	755648	d	755648	753779	755648	753768	1869
GofDak_1024-768_new	22	1	26	<?xml version="1.0"?>\n<Clock xmlns:dt="urn:schemas-microsoft-com:datatypes"><Description dt:dt="string">E-Prime Primary Realtime Clock</Description><StartTime><Timestamp dt:dt="int">0</Timestamp><DateUtc dt:dt="string">2017-07-24T09:19:49Z</DateUtc></StartTime><FrequencyChanges><FrequencyChange><Frequency dt:dt="r8">3328129</Frequency><Timestamp dt:dt="r8">2962186435</Timestamp><Current dt:dt="r…	75.025	2040788	2037288	2040788	2037270	1	right	-1332100438	07-24-2017	11:19:49	09:19:49	male	75649	35655	-1	35638	76569	75670	-1	75649	338209	328146	-1	328133	8				2	3	6	phaseINVFAce	phaseXPface	20	NM05	759304	759004	759304	758991	l	758991	757378	758991	757368	1613
GofDak_1024-768_new	22	1	26	<?xml version="1.0"?>\n<Clock xmlns:dt="urn:schemas-microsoft-com:datatypes"><Description dt:dt="string">E-Prime Primary Realtime Clock</Description><StartTime><Timestamp dt:dt="int">0</Timestamp><DateUtc dt:dt="string">2017-07-24T09:19:49Z</DateUtc></StartTime><FrequencyChanges><FrequencyChange><Frequency dt:dt="r8">3328129</Frequency><Timestamp dt:dt="r8">2962186435</Timestamp><Current dt:dt="r…	75.025	2040788	2037288	2040788	2037270	1	right	-1332100438	07-24-2017	11:19:49	09:19:49	male	75649	35655	-1	35638	76569	75670	-1	75649	338209	328146	-1	328133	9				2	4	7	phaseINVFAce	phaseXPface	1	NM03	808781	808481	808781	808472	l	808472	806561	808472	806548	1911
GofDak_1024-768_new	22	1	26	<?xml version="1.0"?>\n<Clock xmlns:dt="urn:schemas-microsoft-com:datatypes"><Description dt:dt="string">E-Prime Primary Realtime Clock</Description><StartTime><Timestamp dt:dt="int">0</Timestamp><DateUtc dt:dt="string">2017-07-24T09:19:49Z</DateUtc></StartTime><FrequencyChanges><FrequencyChange><Frequency dt:dt="r8">3328129</Frequency><Timestamp dt:dt="r8">2962186435</Timestamp><Current dt:dt="r…	75.025	2040788	2037288	2040788	2037270	1	right	-1332100438	07-24-2017	11:19:49	09:19:49	male	75649	35655	-1	35638	76569	75670	-1	75649	338209	328146	-1	328133	9				2	4	7	phaseINVFAce	phaseXPface	2	NM21	812153	811853	812153	811845	d	811845	810014	811845	810000	1831
GofDak_1024-768_new	22	1	26	<?xml version="1.0"?>\n<Clock xmlns:dt="urn:schemas-microsoft-com:datatypes"><Description dt:dt="string">E-Prime Primary Realtime Clock</Description><StartTime><Timestamp dt:dt="int">0</Timestamp><DateUtc dt:dt="string">2017-07-24T09:19:49Z</DateUtc></StartTime><FrequencyChanges><FrequencyChange><Frequency dt:dt="r8">3328129</Frequency><Timestamp dt:dt="r8">2962186435</Timestamp><Current dt:dt="r…	75.025	2040788	2037288	2040788	2037270	1	right	-1332100438	07-24-2017	11:19:49	09:19:49	male	75649	35655	-1	35638	76569	75670	-1	75649	338209	328146	-1	328133	9				2	4	7	phaseINVFAce	phaseXPface	3	NF01	815299	814999	815299	814991	d	814991	813279	814991	813264	1712
GofDak_1024-768_new	22	1	26	<?xml version="1.0"?>\n<Clock xmlns:dt="urn:schemas-microsoft-com:datatypes"><Description dt:dt="string">E-Prime Primary Realtime Clock</Description><StartTime><Timestamp dt:dt="int">0</Timestamp><DateUtc dt:dt="string">2017-07-24T09:19:49Z</DateUtc></StartTime><FrequencyChanges><FrequencyChange><Frequency dt:dt="r8">3328129</Frequency><Timestamp dt:dt="r8">2962186435</Timestamp><Current dt:dt="r…	75.025	2040788	2037288	2040788	2037270	1	right	-1332100438	07-24-2017	11:19:49	09:19:49	male	75649	35655	-1	35638	76569	75670	-1	75649	338209	328146	-1	328133	9				2	4	7	phaseINVFAce	phaseXPface	4	NM21	818578	818278	818578	818269	l	818269	816305	818269	816296	1964
GofDak_1024-768_new	22	1	26	<?xml version="1.0"?>\n<Clock xmlns:dt="urn:schemas-microsoft-com:datatypes"><Description dt:dt="string">E-Prime Primary Realtime Clock</Description><StartTime><Timestamp dt:dt="int">0</Timestamp><DateUtc dt:dt="string">2017-07-24T09:19:49Z</DateUtc></StartTime><FrequencyChanges><FrequencyChange><Frequency dt:dt="r8">3328129</Frequency><Timestamp dt:dt="r8">2962186435</Timestamp><Current dt:dt="r…	75.025	2040788	2037288	2040788	2037270	1	right	-1332100438	07-24-2017	11:19:49	09:19:49	male	75649	35655	-1	35638	76569	75670	-1	75649	338209	328146	-1	328133	9				2	4	7	phaseINVFAce	phaseXPface	5	NM03	821843	821543	821843	821536	d	821536	819837	821536	819832	1699
GofDak_1024-768_new	22	1	26	<?xml version="1.0"?>\n<Clock xmlns:dt="urn:schemas-microsoft-com:datatypes"><Description dt:dt="string">E-Prime Primary Realtime Clock</Description><StartTime><Timestamp dt:dt="int">0</Timestamp><DateUtc dt:dt="string">2017-07-24T09:19:49Z</DateUtc></StartTime><FrequencyChanges><FrequencyChange><Frequency dt:dt="r8">3328129</Frequency><Timestamp dt:dt="r8">2962186435</Timestamp><Current dt:dt="r…	75.025	2040788	2037288	2040788	2037270	1	right	-1332100438	07-24-2017	11:19:49	09:19:49	male	75649	35655	-1	35638	76569	75670	-1	75649	338209	328146	-1	328133	9				2	4	7	phaseINVFAce	phaseXPface	6	NF06	825162	824862	825162	824855	l	824855	822943	824855	822928	1912
GofDak_1024-768_new	22	1	26	<?xml version="1.0"?>\n<Clock xmlns:dt="urn:schemas-microsoft-com:datatypes"><Description dt:dt="string">E-Prime Primary Realtime Clock</Description><StartTime><Timestamp dt:dt="int">0</Timestamp><DateUtc dt:dt="string">2017-07-24T09:19:49Z</DateUtc></StartTime><FrequencyChanges><FrequencyChange><Frequency dt:dt="r8">3328129</Frequency><Timestamp dt:dt="r8">2962186435</Timestamp><Current dt:dt="r…	75.025	2040788	2037288	2040788	2037270	1	right	-1332100438	07-24-2017	11:19:49	09:19:49	male	75649	35655	-1	35638	76569	75670	-1	75649	338209	328146	-1	328133	9				2	4	7	phaseINVFAce	phaseXPface	7	NM08	828281	827981	828281	827972	l	827972	826262	827972	826248	1710
GofDak_1024-768_new	22	1	26	<?xml version="1.0"?>\n<Clock xmlns:dt="urn:schemas-microsoft-com:datatypes"><Description dt:dt="string">E-Prime Primary Realtime Clock</Description><StartTime><Timestamp dt:dt="int">0</Timestamp><DateUtc dt:dt="string">2017-07-24T09:19:49Z</DateUtc></StartTime><FrequencyChanges><FrequencyChange><Frequency dt:dt="r8">3328129</Frequency><Timestamp dt:dt="r8">2962186435</Timestamp><Current dt:dt="r…	75.025	2040788	2037288	2040788	2037270	1	right	-1332100438	07-24-2017	11:19:49	09:19:49	male	75649	35655	-1	35638	76569	75670	-1	75649	338209	328146	-1	328133	9				2	4	7	phaseINVFAce	phaseXPface	8	NF11	831453	831153	831453	831149	l	831149	829167	831149	829160	1982
GofDak_1024-768_new	22	1	26	<?xml version="1.0"?>\n<Clock xmlns:dt="urn:schemas-microsoft-com:datatypes"><Description dt:dt="string">E-Prime Primary Realtime Clock</Description><StartTime><Timestamp dt:dt="int">0</Timestamp><DateUtc dt:dt="string">2017-07-24T09:19:49Z</DateUtc></StartTime><FrequencyChanges><FrequencyChange><Frequency dt:dt="r8">3328129</Frequency><Timestamp dt:dt="r8">2962186435</Timestamp><Current dt:dt="r…	75.025	2040788	2037288	2040788	2037270	1	right	-1332100438	07-24-2017	11:19:49	09:19:49	male	75649	35655	-1	35638	76569	75670	-1	75649	338209	328146	-1	328133	9				2	4	7	phaseINVFAce	phaseXPface	9	NM04	834586	834286	834586	834274	l	834274	832500	834274	832488	1774
GofDak_1024-768_new	22	1	26	<?xml version="1.0"?>\n<Clock xmlns:dt="urn:schemas-microsoft-com:datatypes"><Description dt:dt="string">E-Prime Primary Realtime Clock</Description><StartTime><Timestamp dt:dt="int">0</Timestamp><DateUtc dt:dt="string">2017-07-24T09:19:49Z</DateUtc></StartTime><FrequencyChanges><FrequencyChange><Frequency dt:dt="r8">3328129</Frequency><Timestamp dt:dt="r8">2962186435</Timestamp><Current dt:dt="r…	75.025	2040788	2037288	2040788	2037270	1	right	-1332100438	07-24-2017	11:19:49	09:19:49	male	75649	35655	-1	35638	76569	75670	-1	75649	338209	328146	-1	328133	9				2	4	7	phaseINVFAce	phaseXPface	10	NM13	837705	837405	837705	837401	d	837401	835805	837401	835792	1596
GofDak_1024-768_new	22	1	26	<?xml version="1.0"?>\n<Clock xmlns:dt="urn:schemas-microsoft-com:datatypes"><Description dt:dt="string">E-Prime Primary Realtime Clock</Description><StartTime><Timestamp dt:dt="int">0</Timestamp><DateUtc dt:dt="string">2017-07-24T09:19:49Z</DateUtc></StartTime><FrequencyChanges><FrequencyChange><Frequency dt:dt="r8">3328129</Frequency><Timestamp dt:dt="r8">2962186435</Timestamp><Current dt:dt="r…	75.025	2040788	2037288	2040788	2037270	1	right	-1332100438	07-24-2017	11:19:49	09:19:49	male	75649	35655	-1	35638	76569	75670	-1	75649	338209	328146	-1	328133	9				2	4	7	phaseINVFAce	phaseXPface	11	NF02	840917	840617	840917	840614	d	840614	838737	840614	838720	1877
GofDak_1024-768_new	22	1	26	<?xml version="1.0"?>\n<Clock xmlns:dt="urn:schemas-microsoft-com:datatypes"><Description dt:dt="string">E-Prime Primary Realtime Clock</Description><StartTime><Timestamp dt:dt="int">0</Timestamp><DateUtc dt:dt="string">2017-07-24T09:19:49Z</DateUtc></StartTime><FrequencyChanges><FrequencyChange><Frequency dt:dt="r8">3328129</Frequency><Timestamp dt:dt="r8">2962186435</Timestamp><Current dt:dt="r…	75.025	2040788	2037288	2040788	2037270	1	right	-1332100438	07-24-2017	11:19:49	09:19:49	male	75649	35655	-1	35638	76569	75670	-1	75649	338209	328146	-1	328133	9				2	4	7	phaseINVFAce	phaseXPface	12	NM08	843876	843576	843876	843569	d	843569	841976	843569	841968	1593
GofDak_1024-768_new	22	1	26	<?xml version="1.0"?>\n<Clock xmlns:dt="urn:schemas-microsoft-com:datatypes"><Description dt:dt="string">E-Prime Primary Realtime Clock</Description><StartTime><Timestamp dt:dt="int">0</Timestamp><DateUtc dt:dt="string">2017-07-24T09:19:49Z</DateUtc></StartTime><FrequencyChanges><FrequencyChange><Frequency dt:dt="r8">3328129</Frequency><Timestamp dt:dt="r8">2962186435</Timestamp><Current dt:dt="r…	75.025	2040788	2037288	2040788	2037270	1	right	-1332100438	07-24-2017	11:19:49	09:19:49	male	75649	35655	-1	35638	76569	75670	-1	75649	338209	328146	-1	328133	9				2	4	7	phaseINVFAce	phaseXPface	13	NM05	847288	846988	847288	846973	l	846973	845229	846973	845216	1744
GofDak_1024-768_new	22	1	26	<?xml version="1.0"?>\n<Clock xmlns:dt="urn:schemas-microsoft-com:datatypes"><Description dt:dt="string">E-Prime Primary Realtime Clock</Description><StartTime><Timestamp dt:dt="int">0</Timestamp><DateUtc dt:dt="string">2017-07-24T09:19:49Z</DateUtc></StartTime><FrequencyChanges><FrequencyChange><Frequency dt:dt="r8">3328129</Frequency><Timestamp dt:dt="r8">2962186435</Timestamp><Current dt:dt="r…	75.025	2040788	2037288	2040788	2037270	1	right	-1332100438	07-24-2017	11:19:49	09:19:49	male	75649	35655	-1	35638	76569	75670	-1	75649	338209	328146	-1	328133	9				2	4	7	phaseINVFAce	phaseXPface	14	NM21	850554	850254	850554	850248	l	850248	848414	850248	848408	1834
GofDak_1024-768_new	22	1	26	<?xml version="1.0"?>\n<Clock xmlns:dt="urn:schemas-microsoft-com:datatypes"><Description dt:dt="string">E-Prime Primary Realtime Clock</Description><StartTime><Timestamp dt:dt="int">0</Timestamp><DateUtc dt:dt="string">2017-07-24T09:19:49Z</DateUtc></StartTime><FrequencyChanges><FrequencyChange><Frequency dt:dt="r8">3328129</Frequency><Timestamp dt:dt="r8">2962186435</Timestamp><Current dt:dt="r…	75.025	2040788	2037288	2040788	2037270	1	right	-1332100438	07-24-2017	11:19:49	09:19:49	male	75649	35655	-1	35638	76569	75670	-1	75649	338209	328146	-1	328133	9				2	4	7	phaseINVFAce	phaseXPface	15	NM10	853593	853293	853593	853278	d	853278	851587	853278	851576	1691
GofDak_1024-768_new	22	1	26	<?xml version="1.0"?>\n<Clock xmlns:dt="urn:schemas-microsoft-com:datatypes"><Description dt:dt="string">E-Prime Primary Realtime Clock</Description><StartTime><Timestamp dt:dt="int">0</Timestamp><DateUtc dt:dt="string">2017-07-24T09:19:49Z</DateUtc></StartTime><FrequencyChanges><FrequencyChange><Frequency dt:dt="r8">3328129</Frequency><Timestamp dt:dt="r8">2962186435</Timestamp><Current dt:dt="r…	75.025	2040788	2037288	2040788	2037270	1	right	-1332100438	07-24-2017	11:19:49	09:19:49	male	75649	35655	-1	35638	76569	75670	-1	75649	338209	328146	-1	328133	9				2	4	7	phaseINVFAce	phaseXPface	16	NM05	857112	856812	857112	856802	d	856802	854919	856802	854912	1883
GofDak_1024-768_new	22	1	26	<?xml version="1.0"?>\n<Clock xmlns:dt="urn:schemas-microsoft-com:datatypes"><Description dt:dt="string">E-Prime Primary Realtime Clock</Description><StartTime><Timestamp dt:dt="int">0</Timestamp><DateUtc dt:dt="string">2017-07-24T09:19:49Z</DateUtc></StartTime><FrequencyChanges><FrequencyChange><Frequency dt:dt="r8">3328129</Frequency><Timestamp dt:dt="r8">2962186435</Timestamp><Current dt:dt="r…	75.025	2040788	2037288	2040788	2037270	1	right	-1332100438	07-24-2017	11:19:49	09:19:49	male	75649	35655	-1	35638	76569	75670	-1	75649	338209	328146	-1	328133	9				2	4	7	phaseINVFAce	phaseXPface	17	NM03	860097	859797	860097	859784	l	859784	858224	859784	858216	1560
GofDak_1024-768_new	22	1	26	<?xml version="1.0"?>\n<Clock xmlns:dt="urn:schemas-microsoft-com:datatypes"><Description dt:dt="string">E-Prime Primary Realtime Clock</Description><StartTime><Timestamp dt:dt="int">0</Timestamp><DateUtc dt:dt="string">2017-07-24T09:19:49Z</DateUtc></StartTime><FrequencyChanges><FrequencyChange><Frequency dt:dt="r8">3328129</Frequency><Timestamp dt:dt="r8">2962186435</Timestamp><Current dt:dt="r…	75.025	2040788	2037288	2040788	2037270	1	right	-1332100438	07-24-2017	11:19:49	09:19:49	male	75649	35655	-1	35638	76569	75670	-1	75649	338209	328146	-1	328133	9				2	4	7	phaseINVFAce	phaseXPface	18	NF11	863110	862810	863110	862797	d	862797	861223	862797	861208	1574
GofDak_1024-768_new	22	1	26	<?xml version="1.0"?>\n<Clock xmlns:dt="urn:schemas-microsoft-com:datatypes"><Description dt:dt="string">E-Prime Primary Realtime Clock</Description><StartTime><Timestamp dt:dt="int">0</Timestamp><DateUtc dt:dt="string">2017-07-24T09:19:49Z</DateUtc></StartTime><FrequencyChanges><FrequencyChange><Frequency dt:dt="r8">3328129</Frequency><Timestamp dt:dt="r8">2962186435</Timestamp><Current dt:dt="r…	75.025	2040788	2037288	2040788	2037270	1	right	-1332100438	07-24-2017	11:19:49	09:19:49	male	75649	35655	-1	35638	76569	75670	-1	75649	338209	328146	-1	328133	9				2	4	7	phaseINVFAce	phaseXPface	19	NM13	866322	866022	866322	866010	l	866010	864076	866010	864064	1934
GofDak_1024-768_new	22	1	26	<?xml version="1.0"?>\n<Clock xmlns:dt="urn:schemas-microsoft-com:datatypes"><Description dt:dt="string">E-Prime Primary Realtime Clock</Description><StartTime><Timestamp dt:dt="int">0</Timestamp><DateUtc dt:dt="string">2017-07-24T09:19:49Z</DateUtc></StartTime><FrequencyChanges><FrequencyChange><Frequency dt:dt="r8">3328129</Frequency><Timestamp dt:dt="r8">2962186435</Timestamp><Current dt:dt="r…	75.025	2040788	2037288	2040788	2037270	1	right	-1332100438	07-24-2017	11:19:49	09:19:49	male	75649	35655	-1	35638	76569	75670	-1	75649	338209	328146	-1	328133	9				2	4	7	phaseINVFAce	phaseXPface	20	NM08	869521	869221	869521	869214	d	869214	867528	869214	867520	1686
GofDak_1024-768_new	22	1	26	<?xml version="1.0"?>\n<Clock xmlns:dt="urn:schemas-microsoft-com:datatypes"><Description dt:dt="string">E-Prime Primary Realtime Clock</Description><StartTime><Timestamp dt:dt="int">0</Timestamp><DateUtc dt:dt="string">2017-07-24T09:19:49Z</DateUtc></StartTime><FrequencyChanges><FrequencyChange><Frequency dt:dt="r8">3328129</Frequency><Timestamp dt:dt="r8">2962186435</Timestamp><Current dt:dt="r…	75.025	2040788	2037288	2040788	2037270	1	right	-1332100438	07-24-2017	11:19:49	09:19:49	male	75649	35655	-1	35638	76569	75670	-1	75649	338209	328146	-1	328133	10				1	4	8	phaseUPFAce	phaseXPface	1	NM02	872746	872446	872746	872432	d	872432	870487	872432	870472	1945
GofDak_1024-768_new	22	1	26	<?xml version="1.0"?>\n<Clock xmlns:dt="urn:schemas-microsoft-com:datatypes"><Description dt:dt="string">E-Prime Primary Realtime Clock</Description><StartTime><Timestamp dt:dt="int">0</Timestamp><DateUtc dt:dt="string">2017-07-24T09:19:49Z</DateUtc></StartTime><FrequencyChanges><FrequencyChange><Frequency dt:dt="r8">3328129</Frequency><Timestamp dt:dt="r8">2962186435</Timestamp><Current dt:dt="r…	75.025	2040788	2037288	2040788	2037270	1	right	-1332100438	07-24-2017	11:19:49	09:19:49	male	75649	35655	-1	35638	76569	75670	-1	75649	338209	328146	-1	328133	10				1	4	8	phaseUPFAce	phaseXPface	2	NM13	876025	875725	876025	875720	l	875720	874006	875720	873992	1714
GofDak_1024-768_new	22	1	26	<?xml version="1.0"?>\n<Clock xmlns:dt="urn:schemas-microsoft-com:datatypes"><Description dt:dt="string">E-Prime Primary Realtime Clock</Description><StartTime><Timestamp dt:dt="int">0</Timestamp><DateUtc dt:dt="string">2017-07-24T09:19:49Z</DateUtc></StartTime><FrequencyChanges><FrequencyChange><Frequency dt:dt="r8">3328129</Frequency><Timestamp dt:dt="r8">2962186435</Timestamp><Current dt:dt="r…	75.025	2040788	2037288	2040788	2037270	1	right	-1332100438	07-24-2017	11:19:49	09:19:49	male	75649	35655	-1	35638	76569	75670	-1	75649	338209	328146	-1	328133	10				1	4	8	phaseUPFAce	phaseXPface	3	NF106	879211	878911	879211	878901	l	878901	877325	878901	877320	1576
GofDak_1024-768_new	22	1	26	<?xml version="1.0"?>\n<Clock xmlns:dt="urn:schemas-microsoft-com:datatypes"><Description dt:dt="string">E-Prime Primary Realtime Clock</Description><StartTime><Timestamp dt:dt="int">0</Timestamp><DateUtc dt:dt="string">2017-07-24T09:19:49Z</DateUtc></StartTime><FrequencyChanges><FrequencyChange><Frequency dt:dt="r8">3328129</Frequency><Timestamp dt:dt="r8">2962186435</Timestamp><Current dt:dt="r…	75.025	2040788	2037288	2040788	2037270	1	right	-1332100438	07-24-2017	11:19:49	09:19:49	male	75649	35655	-1	35638	76569	75670	-1	75649	338209	328146	-1	328133	10				1	4	8	phaseUPFAce	phaseXPface	4	NF04	882436	882136	882436	882132	d	882132	880190	882132	880176	1942
GofDak_1024-768_new	22	1	26	<?xml version="1.0"?>\n<Clock xmlns:dt="urn:schemas-microsoft-com:datatypes"><Description dt:dt="string">E-Prime Primary Realtime Clock</Description><StartTime><Timestamp dt:dt="int">0</Timestamp><DateUtc dt:dt="string">2017-07-24T09:19:49Z</DateUtc></StartTime><FrequencyChanges><FrequencyChange><Frequency dt:dt="r8">3328129</Frequency><Timestamp dt:dt="r8">2962186435</Timestamp><Current dt:dt="r…	75.025	2040788	2037288	2040788	2037270	1	right	-1332100438	07-24-2017	11:19:49	09:19:49	male	75649	35655	-1	35638	76569	75670	-1	75649	338209	328146	-1	328133	10				1	4	8	phaseUPFAce	phaseXPface	5	NM101	885582	885282	885582	885279	l	885279	883429	885279	883416	1850
GofDak_1024-768_new	22	1	26	<?xml version="1.0"?>\n<Clock xmlns:dt="urn:schemas-microsoft-com:datatypes"><Description dt:dt="string">E-Prime Primary Realtime Clock</Description><StartTime><Timestamp dt:dt="int">0</Timestamp><DateUtc dt:dt="string">2017-07-24T09:19:49Z</DateUtc></StartTime><FrequencyChanges><FrequencyChange><Frequency dt:dt="r8">3328129</Frequency><Timestamp dt:dt="r8">2962186435</Timestamp><Current dt:dt="r…	75.025	2040788	2037288	2040788	2037270	1	right	-1332100438	07-24-2017	11:19:49	09:19:49	male	75649	35655	-1	35638	76569	75670	-1	75649	338209	328146	-1	328133	10				1	4	8	phaseUPFAce	phaseXPface	6	NF105	888808	888508	888808	888498	d	888498	886615	888498	886608	1883
GofDak_1024-768_new	22	1	26	<?xml version="1.0"?>\n<Clock xmlns:dt="urn:schemas-microsoft-com:datatypes"><Description dt:dt="string">E-Prime Primary Realtime Clock</Description><StartTime><Timestamp dt:dt="int">0</Timestamp><DateUtc dt:dt="string">2017-07-24T09:19:49Z</DateUtc></StartTime><FrequencyChanges><FrequencyChange><Frequency dt:dt="r8">3328129</Frequency><Timestamp dt:dt="r8">2962186435</Timestamp><Current dt:dt="r…	75.025	2040788	2037288	2040788	2037270	1	right	-1332100438	07-24-2017	11:19:49	09:19:49	male	75649	35655	-1	35638	76569	75670	-1	75649	338209	328146	-1	328133	10				1	4	8	phaseUPFAce	phaseXPface	7	NM13	892127	891827	892127	891819	l	891819	889881	891819	889864	1938
GofDak_1024-768_new	22	1	26	<?xml version="1.0"?>\n<Clock xmlns:dt="urn:schemas-microsoft-com:datatypes"><Description dt:dt="string">E-Prime Primary Realtime Clock</Description><StartTime><Timestamp dt:dt="int">0</Timestamp><DateUtc dt:dt="string">2017-07-24T09:19:49Z</DateUtc></StartTime><FrequencyChanges><FrequencyChange><Frequency dt:dt="r8">3328129</Frequency><Timestamp dt:dt="r8">2962186435</Timestamp><Current dt:dt="r…	75.025	2040788	2037288	2040788	2037270	1	right	-1332100438	07-24-2017	11:19:49	09:19:49	male	75649	35655	-1	35638	76569	75670	-1	75649	338209	328146	-1	328133	10				1	4	8	phaseUPFAce	phaseXPface	8	NF109	895246	894946	895246	894941	l	894941	893093	894941	893080	1848
GofDak_1024-768_new	22	1	26	<?xml version="1.0"?>\n<Clock xmlns:dt="urn:schemas-microsoft-com:datatypes"><Description dt:dt="string">E-Prime Primary Realtime Clock</Description><StartTime><Timestamp dt:dt="int">0</Timestamp><DateUtc dt:dt="string">2017-07-24T09:19:49Z</DateUtc></StartTime><FrequencyChanges><FrequencyChange><Frequency dt:dt="r8">3328129</Frequency><Timestamp dt:dt="r8">2962186435</Timestamp><Current dt:dt="r…	75.025	2040788	2037288	2040788	2037270	1	right	-1332100438	07-24-2017	11:19:49	09:19:49	male	75649	35655	-1	35638	76569	75670	-1	75649	338209	328146	-1	328133	10				1	4	8	phaseUPFAce	phaseXPface	9	NM10	898231	897931	898231	897923	l	897923	896358	897923	896352	1565
GofDak_1024-768_new	22	1	26	<?xml version="1.0"?>\n<Clock xmlns:dt="urn:schemas-microsoft-com:datatypes"><Description dt:dt="string">E-Prime Primary Realtime Clock</Description><StartTime><Timestamp dt:dt="int">0</Timestamp><DateUtc dt:dt="string">2017-07-24T09:19:49Z</DateUtc></StartTime><FrequencyChanges><FrequencyChange><Frequency dt:dt="r8">3328129</Frequency><Timestamp dt:dt="r8">2962186435</Timestamp><Current dt:dt="r…	75.025	2040788	2037288	2040788	2037270	1	right	-1332100438	07-24-2017	11:19:49	09:19:49	male	75649	35655	-1	35638	76569	75670	-1	75649	338209	328146	-1	328133	10				1	4	8	phaseUPFAce	phaseXPface	10	NF09	901257	900957	901257	900948	d	900948	899224	900948	899208	1724
GofDak_1024-768_new	22	1	26	<?xml version="1.0"?>\n<Clock xmlns:dt="urn:schemas-microsoft-com:datatypes"><Description dt:dt="string">E-Prime Primary Realtime Clock</Description><StartTime><Timestamp dt:dt="int">0</Timestamp><DateUtc dt:dt="string">2017-07-24T09:19:49Z</DateUtc></StartTime><FrequencyChanges><FrequencyChange><Frequency dt:dt="r8">3328129</Frequency><Timestamp dt:dt="r8">2962186435</Timestamp><Current dt:dt="r…	75.025	2040788	2037288	2040788	2037270	1	right	-1332100438	07-24-2017	11:19:49	09:19:49	male	75649	35655	-1	35638	76569	75670	-1	75649	338209	328146	-1	328133	10				1	4	8	phaseUPFAce	phaseXPface	11	NF09	904469	904169	904469	904165	d	904165	902343	904165	902328	1822
GofDak_1024-768_new	22	1	26	<?xml version="1.0"?>\n<Clock xmlns:dt="urn:schemas-microsoft-com:datatypes"><Description dt:dt="string">E-Prime Primary Realtime Clock</Description><StartTime><Timestamp dt:dt="int">0</Timestamp><DateUtc dt:dt="string">2017-07-24T09:19:49Z</DateUtc></StartTime><FrequencyChanges><FrequencyChange><Frequency dt:dt="r8">3328129</Frequency><Timestamp dt:dt="r8">2962186435</Timestamp><Current dt:dt="r…	75.025	2040788	2037288	2040788	2037270	1	right	-1332100438	07-24-2017	11:19:49	09:19:49	male	75649	35655	-1	35638	76569	75670	-1	75649	338209	328146	-1	328133	10				1	4	8	phaseUPFAce	phaseXPface	12	NF27	907668	907368	907668	907361	l	907361	905662	907361	905656	1699
GofDak_1024-768_new	22	1	26	<?xml version="1.0"?>\n<Clock xmlns:dt="urn:schemas-microsoft-com:datatypes"><Description dt:dt="string">E-Prime Primary Realtime Clock</Description><StartTime><Timestamp dt:dt="int">0</Timestamp><DateUtc dt:dt="string">2017-07-24T09:19:49Z</DateUtc></StartTime><FrequencyChanges><FrequencyChange><Frequency dt:dt="r8">3328129</Frequency><Timestamp dt:dt="r8">2962186435</Timestamp><Current dt:dt="r…	75.025	2040788	2037288	2040788	2037270	1	right	-1332100438	07-24-2017	11:19:49	09:19:49	male	75649	35655	-1	35638	76569	75670	-1	75649	338209	328146	-1	328133	10				1	4	8	phaseUPFAce	phaseXPface	13	NF09	910827	910527	910827	910512	l	910512	908728	910512	908712	1784
GofDak_1024-768_new	22	1	26	<?xml version="1.0"?>\n<Clock xmlns:dt="urn:schemas-microsoft-com:datatypes"><Description dt:dt="string">E-Prime Primary Realtime Clock</Description><StartTime><Timestamp dt:dt="int">0</Timestamp><DateUtc dt:dt="string">2017-07-24T09:19:49Z</DateUtc></StartTime><FrequencyChanges><FrequencyChange><Frequency dt:dt="r8">3328129</Frequency><Timestamp dt:dt="r8">2962186435</Timestamp><Current dt:dt="r…	75.025	2040788	2037288	2040788	2037270	1	right	-1332100438	07-24-2017	11:19:49	09:19:49	male	75649	35655	-1	35638	76569	75670	-1	75649	338209	328146	-1	328133	10				1	4	8	phaseUPFAce	phaseXPface	14	NM13	913999	913699	913999	913691	d	913691	911793	913691	911776	1898
GofDak_1024-768_new	22	1	26	<?xml version="1.0"?>\n<Clock xmlns:dt="urn:schemas-microsoft-com:datatypes"><Description dt:dt="string">E-Prime Primary Realtime Clock</Description><StartTime><Timestamp dt:dt="int">0</Timestamp><DateUtc dt:dt="string">2017-07-24T09:19:49Z</DateUtc></StartTime><FrequencyChanges><FrequencyChange><Frequency dt:dt="r8">3328129</Frequency><Timestamp dt:dt="r8">2962186435</Timestamp><Current dt:dt="r…	75.025	2040788	2037288	2040788	2037270	1	right	-1332100438	07-24-2017	11:19:49	09:19:49	male	75649	35655	-1	35638	76569	75670	-1	75649	338209	328146	-1	328133	10				1	4	8	phaseUPFAce	phaseXPface	15	NF105	917092	916792	917092	916785	l	916785	915006	916785	915000	1779
GofDak_1024-768_new	22	1	26	<?xml version="1.0"?>\n<Clock xmlns:dt="urn:schemas-microsoft-com:datatypes"><Description dt:dt="string">E-Prime Primary Realtime Clock</Description><StartTime><Timestamp dt:dt="int">0</Timestamp><DateUtc dt:dt="string">2017-07-24T09:19:49Z</DateUtc></StartTime><FrequencyChanges><FrequencyChange><Frequency dt:dt="r8">3328129</Frequency><Timestamp dt:dt="r8">2962186435</Timestamp><Current dt:dt="r…	75.025	2040788	2037288	2040788	2037270	1	right	-1332100438	07-24-2017	11:19:49	09:19:49	male	75649	35655	-1	35638	76569	75670	-1	75649	338209	328146	-1	328133	10				1	4	8	phaseUPFAce	phaseXPface	16	NF02	920197	919897	920197	919893	l	919893	918151	919893	918144	1742
GofDak_1024-768_new	22	1	26	<?xml version="1.0"?>\n<Clock xmlns:dt="urn:schemas-microsoft-com:datatypes"><Description dt:dt="string">E-Prime Primary Realtime Clock</Description><StartTime><Timestamp dt:dt="int">0</Timestamp><DateUtc dt:dt="string">2017-07-24T09:19:49Z</DateUtc></StartTime><FrequencyChanges><FrequencyChange><Frequency dt:dt="r8">3328129</Frequency><Timestamp dt:dt="r8">2962186435</Timestamp><Current dt:dt="r…	75.025	2040788	2037288	2040788	2037270	1	right	-1332100438	07-24-2017	11:19:49	09:19:49	male	75649	35655	-1	35638	76569	75670	-1	75649	338209	328146	-1	328133	10				1	4	8	phaseUPFAce	phaseXPface	17	NF06	923450	923150	923450	923147	d	923147	921177	923147	921168	1970
GofDak_1024-768_new	22	1	26	<?xml version="1.0"?>\n<Clock xmlns:dt="urn:schemas-microsoft-com:datatypes"><Description dt:dt="string">E-Prime Primary Realtime Clock</Description><StartTime><Timestamp dt:dt="int">0</Timestamp><DateUtc dt:dt="string">2017-07-24T09:19:49Z</DateUtc></StartTime><FrequencyChanges><FrequencyChange><Frequency dt:dt="r8">3328129</Frequency><Timestamp dt:dt="r8">2962186435</Timestamp><Current dt:dt="r…	75.025	2040788	2037288	2040788	2037270	1	right	-1332100438	07-24-2017	11:19:49	09:19:49	male	75649	35655	-1	35638	76569	75670	-1	75649	338209	328146	-1	328133	10				1	4	8	phaseUPFAce	phaseXPface	18	NM09	926689	926389	926689	926375	l	926375	924496	926375	924480	1879
GofDak_1024-768_new	22	1	26	<?xml version="1.0"?>\n<Clock xmlns:dt="urn:schemas-microsoft-com:datatypes"><Description dt:dt="string">E-Prime Primary Realtime Clock</Description><StartTime><Timestamp dt:dt="int">0</Timestamp><DateUtc dt:dt="string">2017-07-24T09:19:49Z</DateUtc></StartTime><FrequencyChanges><FrequencyChange><Frequency dt:dt="r8">3328129</Frequency><Timestamp dt:dt="r8">2962186435</Timestamp><Current dt:dt="r…	75.025	2040788	2037288	2040788	2037270	1	right	-1332100438	07-24-2017	11:19:49	09:19:49	male	75649	35655	-1	35638	76569	75670	-1	75649	338209	328146	-1	328133	10				1	4	8	phaseUPFAce	phaseXPface	19	NF09	929874	929574	929874	929561	d	929561	927681	929561	927664	1880
GofDak_1024-768_new	22	1	26	<?xml version="1.0"?>\n<Clock xmlns:dt="urn:schemas-microsoft-com:datatypes"><Description dt:dt="string">E-Prime Primary Realtime Clock</Description><StartTime><Timestamp dt:dt="int">0</Timestamp><DateUtc dt:dt="string">2017-07-24T09:19:49Z</DateUtc></StartTime><FrequencyChanges><FrequencyChange><Frequency dt:dt="r8">3328129</Frequency><Timestamp dt:dt="r8">2962186435</Timestamp><Current dt:dt="r…	75.025	2040788	2037288	2040788	2037270	1	right	-1332100438	07-24-2017	11:19:49	09:19:49	male	75649	35655	-1	35638	76569	75670	-1	75649	338209	328146	-1	328133	10				1	4	8	phaseUPFAce	phaseXPface	20	NM03	933193	932893	933193	932883	l	932883	930960	932883	930944	1923
GofDak_1024-768_new	22	1	26	<?xml version="1.0"?>\n<Clock xmlns:dt="urn:schemas-microsoft-com:datatypes"><Description dt:dt="string">E-Prime Primary Realtime Clock</Description><StartTime><Timestamp dt:dt="int">0</Timestamp><DateUtc dt:dt="string">2017-07-24T09:19:49Z</DateUtc></StartTime><FrequencyChanges><FrequencyChange><Frequency dt:dt="r8">3328129</Frequency><Timestamp dt:dt="r8">2962186435</Timestamp><Current dt:dt="r…	75.025	2040788	2037288	2040788	2037270	1	right	-1332100438	07-24-2017	11:19:49	09:19:49	male	75649	35655	-1	35638	76569	75670	-1	75649	338209	328146	-1	328133	11				2	5	9	phaseINVFAce	phaseXPface	1	NM21	936379	936079	936379	936070	d	936070	934533	936070	934520	1537
GofDak_1024-768_new	22	1	26	<?xml version="1.0"?>\n<Clock xmlns:dt="urn:schemas-microsoft-com:datatypes"><Description dt:dt="string">E-Prime Primary Realtime Clock</Description><StartTime><Timestamp dt:dt="int">0</Timestamp><DateUtc dt:dt="string">2017-07-24T09:19:49Z</DateUtc></StartTime><FrequencyChanges><FrequencyChange><Frequency dt:dt="r8">3328129</Frequency><Timestamp dt:dt="r8">2962186435</Timestamp><Current dt:dt="r…	75.025	2040788	2037288	2040788	2037270	1	right	-1332100438	07-24-2017	11:19:49	09:19:49	male	75649	35655	-1	35638	76569	75670	-1	75649	338209	328146	-1	328133	11				2	5	9	phaseINVFAce	phaseXPface	2	NM13	939538	939238	939538	939222	l	939222	937545	939222	937528	1677
GofDak_1024-768_new	22	1	26	<?xml version="1.0"?>\n<Clock xmlns:dt="urn:schemas-microsoft-com:datatypes"><Description dt:dt="string">E-Prime Primary Realtime Clock</Description><StartTime><Timestamp dt:dt="int">0</Timestamp><DateUtc dt:dt="string">2017-07-24T09:19:49Z</DateUtc></StartTime><FrequencyChanges><FrequencyChange><Frequency dt:dt="r8">3328129</Frequency><Timestamp dt:dt="r8">2962186435</Timestamp><Current dt:dt="r…	75.025	2040788	2037288	2040788	2037270	1	right	-1332100438	07-24-2017	11:19:49	09:19:49	male	75649	35655	-1	35638	76569	75670	-1	75649	338209	328146	-1	328133	11				2	5	9	phaseINVFAce	phaseXPface	3	NF09	943123	942823	943123	942811	d	942811	940864	942811	940848	1947
GofDak_1024-768_new	22	1	26	<?xml version="1.0"?>\n<Clock xmlns:dt="urn:schemas-microsoft-com:datatypes"><Description dt:dt="string">E-Prime Primary Realtime Clock</Description><StartTime><Timestamp dt:dt="int">0</Timestamp><DateUtc dt:dt="string">2017-07-24T09:19:49Z</DateUtc></StartTime><FrequencyChanges><FrequencyChange><Frequency dt:dt="r8">3328129</Frequency><Timestamp dt:dt="r8">2962186435</Timestamp><Current dt:dt="r…	75.025	2040788	2037288	2040788	2037270	1	right	-1332100438	07-24-2017	11:19:49	09:19:49	male	75649	35655	-1	35638	76569	75670	-1	75649	338209	328146	-1	328133	11				2	5	9	phaseINVFAce	phaseXPface	4	NF02	946109	945809	946109	945795	d	945795	944196	945795	944184	1599
GofDak_1024-768_new	22	1	26	<?xml version="1.0"?>\n<Clock xmlns:dt="urn:schemas-microsoft-com:datatypes"><Description dt:dt="string">E-Prime Primary Realtime Clock</Description><StartTime><Timestamp dt:dt="int">0</Timestamp><DateUtc dt:dt="string">2017-07-24T09:19:49Z</DateUtc></StartTime><FrequencyChanges><FrequencyChange><Frequency dt:dt="r8">3328129</Frequency><Timestamp dt:dt="r8">2962186435</Timestamp><Current dt:dt="r…	75.025	2040788	2037288	2040788	2037270	1	right	-1332100438	07-24-2017	11:19:49	09:19:49	male	75649	35655	-1	35638	76569	75670	-1	75649	338209	328146	-1	328133	11				2	5	9	phaseINVFAce	phaseXPface	5	NF02	949521	949221	949521	949218	d	949218	947235	949218	947224	1983
GofDak_1024-768_new	22	1	26	<?xml version="1.0"?>\n<Clock xmlns:dt="urn:schemas-microsoft-com:datatypes"><Description dt:dt="string">E-Prime Primary Realtime Clock</Description><StartTime><Timestamp dt:dt="int">0</Timestamp><DateUtc dt:dt="string">2017-07-24T09:19:49Z</DateUtc></StartTime><FrequencyChanges><FrequencyChange><Frequency dt:dt="r8">3328129</Frequency><Timestamp dt:dt="r8">2962186435</Timestamp><Current dt:dt="r…	75.025	2040788	2037288	2040788	2037270	1	right	-1332100438	07-24-2017	11:19:49	09:19:49	male	75649	35655	-1	35638	76569	75670	-1	75649	338209	328146	-1	328133	11				2	5	9	phaseINVFAce	phaseXPface	6	NF06	952427	952127	952427	952121	d	952121	950581	952121	950576	1540
GofDak_1024-768_new	22	1	26	<?xml version="1.0"?>\n<Clock xmlns:dt="urn:schemas-microsoft-com:datatypes"><Description dt:dt="string">E-Prime Primary Realtime Clock</Description><StartTime><Timestamp dt:dt="int">0</Timestamp><DateUtc dt:dt="string">2017-07-24T09:19:49Z</DateUtc></StartTime><FrequencyChanges><FrequencyChange><Frequency dt:dt="r8">3328129</Frequency><Timestamp dt:dt="r8">2962186435</Timestamp><Current dt:dt="r…	75.025	2040788	2037288	2040788	2037270	1	right	-1332100438	07-24-2017	11:19:49	09:19:49	male	75649	35655	-1	35638	76569	75670	-1	75649	338209	328146	-1	328133	11				2	5	9	phaseINVFAce	phaseXPface	7	NF27	955812	955512	955812	955506	d	955506	953540	955506	953528	1966
GofDak_1024-768_new	22	1	26	<?xml version="1.0"?>\n<Clock xmlns:dt="urn:schemas-microsoft-com:datatypes"><Description dt:dt="string">E-Prime Primary Realtime Clock</Description><StartTime><Timestamp dt:dt="int">0</Timestamp><DateUtc dt:dt="string">2017-07-24T09:19:49Z</DateUtc></StartTime><FrequencyChanges><FrequencyChange><Frequency dt:dt="r8">3328129</Frequency><Timestamp dt:dt="r8">2962186435</Timestamp><Current dt:dt="r…	75.025	2040788	2037288	2040788	2037270	1	right	-1332100438	07-24-2017	11:19:49	09:19:49	male	75649	35655	-1	35638	76569	75670	-1	75649	338209	328146	-1	328133	11				2	5	9	phaseINVFAce	phaseXPface	8	NM03	959184	958884	959184	958880	d	958880	957018	958880	957008	1862
GofDak_1024-768_new	22	1	26	<?xml version="1.0"?>\n<Clock xmlns:dt="urn:schemas-microsoft-com:datatypes"><Description dt:dt="string">E-Prime Primary Realtime Clock</Description><StartTime><Timestamp dt:dt="int">0</Timestamp><DateUtc dt:dt="string">2017-07-24T09:19:49Z</DateUtc></StartTime><FrequencyChanges><FrequencyChange><Frequency dt:dt="r8">3328129</Frequency><Timestamp dt:dt="r8">2962186435</Timestamp><Current dt:dt="r…	75.025	2040788	2037288	2040788	2037270	1	right	-1332100438	07-24-2017	11:19:49	09:19:49	male	75649	35655	-1	35638	76569	75670	-1	75649	338209	328146	-1	328133	11				2	5	9	phaseINVFAce	phaseXPface	9	NF02	962277	961977	962277	961964	d	961964	960431	961964	960416	1533
GofDak_1024-768_new	22	1	26	<?xml version="1.0"?>\n<Clock xmlns:dt="urn:schemas-microsoft-com:datatypes"><Description dt:dt="string">E-Prime Primary Realtime Clock</Description><StartTime><Timestamp dt:dt="int">0</Timestamp><DateUtc dt:dt="string">2017-07-24T09:19:49Z</DateUtc></StartTime><FrequencyChanges><FrequencyChange><Frequency dt:dt="r8">3328129</Frequency><Timestamp dt:dt="r8">2962186435</Timestamp><Current dt:dt="r…	75.025	2040788	2037288	2040788	2037270	1	right	-1332100438	07-24-2017	11:19:49	09:19:49	male	75649	35655	-1	35638	76569	75670	-1	75649	338209	328146	-1	328133	11				2	5	9	phaseINVFAce	phaseXPface	10	NF01	966102	965802	966102	965793	l	965793	963909	965793	963904	1884
GofDak_1024-768_new	22	1	26	<?xml version="1.0"?>\n<Clock xmlns:dt="urn:schemas-microsoft-com:datatypes"><Description dt:dt="string">E-Prime Primary Realtime Clock</Description><StartTime><Timestamp dt:dt="int">0</Timestamp><DateUtc dt:dt="string">2017-07-24T09:19:49Z</DateUtc></StartTime><FrequencyChanges><FrequencyChange><Frequency dt:dt="r8">3328129</Frequency><Timestamp dt:dt="r8">2962186435</Timestamp><Current dt:dt="r…	75.025	2040788	2037288	2040788	2037270	1	right	-1332100438	07-24-2017	11:19:49	09:19:49	male	75649	35655	-1	35638	76569	75670	-1	75649	338209	328146	-1	328133	11				2	5	9	phaseINVFAce	phaseXPface	11	NM04	969288	968988	969288	968978	d	968978	967335	968978	967328	1643
GofDak_1024-768_new	22	1	26	<?xml version="1.0"?>\n<Clock xmlns:dt="urn:schemas-microsoft-com:datatypes"><Description dt:dt="string">E-Prime Primary Realtime Clock</Description><StartTime><Timestamp dt:dt="int">0</Timestamp><DateUtc dt:dt="string">2017-07-24T09:19:49Z</DateUtc></StartTime><FrequencyChanges><FrequencyChange><Frequency dt:dt="r8">3328129</Frequency><Timestamp dt:dt="r8">2962186435</Timestamp><Current dt:dt="r…	75.025	2040788	2037288	2040788	2037270	1	right	-1332100438	07-24-2017	11:19:49	09:19:49	male	75649	35655	-1	35638	76569	75670	-1	75649	338209	328146	-1	328133	11				2	5	9	phaseINVFAce	phaseXPface	12	NF105	972913	972613	972913	972600	d	972600	970601	972600	970592	1999
GofDak_1024-768_new	22	1	26	<?xml version="1.0"?>\n<Clock xmlns:dt="urn:schemas-microsoft-com:datatypes"><Description dt:dt="string">E-Prime Primary Realtime Clock</Description><StartTime><Timestamp dt:dt="int">0</Timestamp><DateUtc dt:dt="string">2017-07-24T09:19:49Z</DateUtc></StartTime><FrequencyChanges><FrequencyChange><Frequency dt:dt="r8">3328129</Frequency><Timestamp dt:dt="r8">2962186435</Timestamp><Current dt:dt="r…	75.025	2040788	2037288	2040788	2037270	1	right	-1332100438	07-24-2017	11:19:49	09:19:49	male	75649	35655	-1	35638	76569	75670	-1	75649	338209	328146	-1	328133	11				2	5	9	phaseINVFAce	phaseXPface	13	NF109	976006	975706	976006	975703	d	975703	974079	975703	974064	1624
GofDak_1024-768_new	22	1	26	<?xml version="1.0"?>\n<Clock xmlns:dt="urn:schemas-microsoft-com:datatypes"><Description dt:dt="string">E-Prime Primary Realtime Clock</Description><StartTime><Timestamp dt:dt="int">0</Timestamp><DateUtc dt:dt="string">2017-07-24T09:19:49Z</DateUtc></StartTime><FrequencyChanges><FrequencyChange><Frequency dt:dt="r8">3328129</Frequency><Timestamp dt:dt="r8">2962186435</Timestamp><Current dt:dt="r…	75.025	2040788	2037288	2040788	2037270	1	right	-1332100438	07-24-2017	11:19:49	09:19:49	male	75649	35655	-1	35638	76569	75670	-1	75649	338209	328146	-1	328133	11				2	5	9	phaseINVFAce	phaseXPface	14	NF01	979484	979184	979484	979172	d	979172	977198	979172	977184	1974
GofDak_1024-768_new	22	1	26	<?xml version="1.0"?>\n<Clock xmlns:dt="urn:schemas-microsoft-com:datatypes"><Description dt:dt="string">E-Prime Primary Realtime Clock</Description><StartTime><Timestamp dt:dt="int">0</Timestamp><DateUtc dt:dt="string">2017-07-24T09:19:49Z</DateUtc></StartTime><FrequencyChanges><FrequencyChange><Frequency dt:dt="r8">3328129</Frequency><Timestamp dt:dt="r8">2962186435</Timestamp><Current dt:dt="r…	75.025	2040788	2037288	2040788	2037270	1	right	-1332100438	07-24-2017	11:19:49	09:19:49	male	75649	35655	-1	35638	76569	75670	-1	75649	338209	328146	-1	328133	11				2	5	9	phaseINVFAce	phaseXPface	15	NM02	982377	982077	982377	982074	l	982074	980477	982074	980472	1597
GofDak_1024-768_new	22	1	26	<?xml version="1.0"?>\n<Clock xmlns:dt="urn:schemas-microsoft-com:datatypes"><Description dt:dt="string">E-Prime Primary Realtime Clock</Description><StartTime><Timestamp dt:dt="int">0</Timestamp><DateUtc dt:dt="string">2017-07-24T09:19:49Z</DateUtc></StartTime><FrequencyChanges><FrequencyChange><Frequency dt:dt="r8">3328129</Frequency><Timestamp dt:dt="r8">2962186435</Timestamp><Current dt:dt="r…	75.025	2040788	2037288	2040788	2037270	1	right	-1332100438	07-24-2017	11:19:49	09:19:49	male	75649	35655	-1	35638	76569	75670	-1	75649	338209	328146	-1	328133	11				2	5	9	phaseINVFAce	phaseXPface	16	NF105	985536	985236	985536	985226	l	985226	983423	985226	983416	1803
GofDak_1024-768_new	22	1	26	<?xml version="1.0"?>\n<Clock xmlns:dt="urn:schemas-microsoft-com:datatypes"><Description dt:dt="string">E-Prime Primary Realtime Clock</Description><StartTime><Timestamp dt:dt="int">0</Timestamp><DateUtc dt:dt="string">2017-07-24T09:19:49Z</DateUtc></StartTime><FrequencyChanges><FrequencyChange><Frequency dt:dt="r8">3328129</Frequency><Timestamp dt:dt="r8">2962186435</Timestamp><Current dt:dt="r…	75.025	2040788	2037288	2040788	2037270	1	right	-1332100438	07-24-2017	11:19:49	09:19:49	male	75649	35655	-1	35638	76569	75670	-1	75649	338209	328146	-1	328133	11				2	5	9	phaseINVFAce	phaseXPface	17	NM101	988681	988381	988681	988377	d	988377	986622	988377	986608	1755
GofDak_1024-768_new	22	1	26	<?xml version="1.0"?>\n<Clock xmlns:dt="urn:schemas-microsoft-com:datatypes"><Description dt:dt="string">E-Prime Primary Realtime Clock</Description><StartTime><Timestamp dt:dt="int">0</Timestamp><DateUtc dt:dt="string">2017-07-24T09:19:49Z</DateUtc></StartTime><FrequencyChanges><FrequencyChange><Frequency dt:dt="r8">3328129</Frequency><Timestamp dt:dt="r8">2962186435</Timestamp><Current dt:dt="r…	75.025	2040788	2037288	2040788	2037270	1	right	-1332100438	07-24-2017	11:19:49	09:19:49	male	75649	35655	-1	35638	76569	75670	-1	75649	338209	328146	-1	328133	11				2	5	9	phaseINVFAce	phaseXPface	18	NM10	991867	991567	991867	991555	l	991555	989888	991555	989872	1667
GofDak_1024-768_new	22	1	26	<?xml version="1.0"?>\n<Clock xmlns:dt="urn:schemas-microsoft-com:datatypes"><Description dt:dt="string">E-Prime Primary Realtime Clock</Description><StartTime><Timestamp dt:dt="int">0</Timestamp><DateUtc dt:dt="string">2017-07-24T09:19:49Z</DateUtc></StartTime><FrequencyChanges><FrequencyChange><Frequency dt:dt="r8">3328129</Frequency><Timestamp dt:dt="r8">2962186435</Timestamp><Current dt:dt="r…	75.025	2040788	2037288	2040788	2037270	1	right	-1332100438	07-24-2017	11:19:49	09:19:49	male	75649	35655	-1	35638	76569	75670	-1	75649	338209	328146	-1	328133	11				2	5	9	phaseINVFAce	phaseXPface	19	NF109	995186	994886	995186	994875	l	994875	992927	994875	992912	1948
GofDak_1024-768_new	22	1	26	<?xml version="1.0"?>\n<Clock xmlns:dt="urn:schemas-microsoft-com:datatypes"><Description dt:dt="string">E-Prime Primary Realtime Clock</Description><StartTime><Timestamp dt:dt="int">0</Timestamp><DateUtc dt:dt="string">2017-07-24T09:19:49Z</DateUtc></StartTime><FrequencyChanges><FrequencyChange><Frequency dt:dt="r8">3328129</Frequency><Timestamp dt:dt="r8">2962186435</Timestamp><Current dt:dt="r…	75.025	2040788	2037288	2040788	2037270	1	right	-1332100438	07-24-2017	11:19:49	09:19:49	male	75649	35655	-1	35638	76569	75670	-1	75649	338209	328146	-1	328133	11				2	5	9	phaseINVFAce	phaseXPface	20	NF06	998665	998365	998665	998362	d	998362	996725	998362	996720	1637
GofDak_1024-768_new	22	1	26	<?xml version="1.0"?>\n<Clock xmlns:dt="urn:schemas-microsoft-com:datatypes"><Description dt:dt="string">E-Prime Primary Realtime Clock</Description><StartTime><Timestamp dt:dt="int">0</Timestamp><DateUtc dt:dt="string">2017-07-24T09:19:49Z</DateUtc></StartTime><FrequencyChanges><FrequencyChange><Frequency dt:dt="r8">3328129</Frequency><Timestamp dt:dt="r8">2962186435</Timestamp><Current dt:dt="r…	75.025	2040788	2037288	2040788	2037270	1	right	-1332100438	07-24-2017	11:19:49	09:19:49	male	75649	35655	-1	35638	76569	75670	-1	75649	338209	328146	-1	328133	12				1	5	10	phaseUPFAce	phaseXPface	1	NF02	1024510	1024210	1024510	1024196	d	1024196	1022623	1024196	1022610	1573
GofDak_1024-768_new	22	1	26	<?xml version="1.0"?>\n<Clock xmlns:dt="urn:schemas-microsoft-com:datatypes"><Description dt:dt="string">E-Prime Primary Realtime Clock</Description><StartTime><Timestamp dt:dt="int">0</Timestamp><DateUtc dt:dt="string">2017-07-24T09:19:49Z</DateUtc></StartTime><FrequencyChanges><FrequencyChange><Frequency dt:dt="r8">3328129</Frequency><Timestamp dt:dt="r8">2962186435</Timestamp><Current dt:dt="r…	75.025	2040788	2037288	2040788	2037270	1	right	-1332100438	07-24-2017	11:19:49	09:19:49	male	75649	35655	-1	35638	76569	75670	-1	75649	338209	328146	-1	328133	12				1	5	10	phaseUPFAce	phaseXPface	2	NF04	1027788	1027488	1027788	1027482	l	1027482	1025516	1027482	1025504	1966
GofDak_1024-768_new	22	1	26	<?xml version="1.0"?>\n<Clock xmlns:dt="urn:schemas-microsoft-com:datatypes"><Description dt:dt="string">E-Prime Primary Realtime Clock</Description><StartTime><Timestamp dt:dt="int">0</Timestamp><DateUtc dt:dt="string">2017-07-24T09:19:49Z</DateUtc></StartTime><FrequencyChanges><FrequencyChange><Frequency dt:dt="r8">3328129</Frequency><Timestamp dt:dt="r8">2962186435</Timestamp><Current dt:dt="r…	75.025	2040788	2037288	2040788	2037270	1	right	-1332100438	07-24-2017	11:19:49	09:19:49	male	75649	35655	-1	35638	76569	75670	-1	75649	338209	328146	-1	328133	12				1	5	10	phaseUPFAce	phaseXPface	3	NM09	1030961	1030661	1030961	1030658	l	1030658	1028701	1030658	1028696	1957
GofDak_1024-768_new	22	1	26	<?xml version="1.0"?>\n<Clock xmlns:dt="urn:schemas-microsoft-com:datatypes"><Description dt:dt="string">E-Prime Primary Realtime Clock</Description><StartTime><Timestamp dt:dt="int">0</Timestamp><DateUtc dt:dt="string">2017-07-24T09:19:49Z</DateUtc></StartTime><FrequencyChanges><FrequencyChange><Frequency dt:dt="r8">3328129</Frequency><Timestamp dt:dt="r8">2962186435</Timestamp><Current dt:dt="r…	75.025	2040788	2037288	2040788	2037270	1	right	-1332100438	07-24-2017	11:19:49	09:19:49	male	75649	35655	-1	35638	76569	75670	-1	75649	338209	328146	-1	328133	12				1	5	10	phaseUPFAce	phaseXPface	4	NF27	1034226	1033926	1034226	1033917	d	1033917	1031940	1033917	1031928	1977
GofDak_1024-768_new	22	1	26	<?xml version="1.0"?>\n<Clock xmlns:dt="urn:schemas-microsoft-com:datatypes"><Description dt:dt="string">E-Prime Primary Realtime Clock</Description><StartTime><Timestamp dt:dt="int">0</Timestamp><DateUtc dt:dt="string">2017-07-24T09:19:49Z</DateUtc></StartTime><FrequencyChanges><FrequencyChange><Frequency dt:dt="r8">3328129</Frequency><Timestamp dt:dt="r8">2962186435</Timestamp><Current dt:dt="r…	75.025	2040788	2037288	2040788	2037270	1	right	-1332100438	07-24-2017	11:19:49	09:19:49	male	75649	35655	-1	35638	76569	75670	-1	75649	338209	328146	-1	328133	12				1	5	10	phaseUPFAce	phaseXPface	5	NM04	1037465	1037165	1037465	1037157	l	1037157	1035366	1037157	1035360	1791
GofDak_1024-768_new	22	1	26	<?xml version="1.0"?>\n<Clock xmlns:dt="urn:schemas-microsoft-com:datatypes"><Description dt:dt="string">E-Prime Primary Realtime Clock</Description><StartTime><Timestamp dt:dt="int">0</Timestamp><DateUtc dt:dt="string">2017-07-24T09:19:49Z</DateUtc></StartTime><FrequencyChanges><FrequencyChange><Frequency dt:dt="r8">3328129</Frequency><Timestamp dt:dt="r8">2962186435</Timestamp><Current dt:dt="r…	75.025	2040788	2037288	2040788	2037270	1	right	-1332100438	07-24-2017	11:19:49	09:19:49	male	75649	35655	-1	35638	76569	75670	-1	75649	338209	328146	-1	328133	12				1	5	10	phaseUPFAce	phaseXPface	6	NF04	1040198	1039898	1040198	1039893	d	1039893	1038365	1039893	1038360	1528
GofDak_1024-768_new	22	1	26	<?xml version="1.0"?>\n<Clock xmlns:dt="urn:schemas-microsoft-com:datatypes"><Description dt:dt="string">E-Prime Primary Realtime Clock</Description><StartTime><Timestamp dt:dt="int">0</Timestamp><DateUtc dt:dt="string">2017-07-24T09:19:49Z</DateUtc></StartTime><FrequencyChanges><FrequencyChange><Frequency dt:dt="r8">3328129</Frequency><Timestamp dt:dt="r8">2962186435</Timestamp><Current dt:dt="r…	75.025	2040788	2037288	2040788	2037270	1	right	-1332100438	07-24-2017	11:19:49	09:19:49	male	75649	35655	-1	35638	76569	75670	-1	75649	338209	328146	-1	328133	12				1	5	10	phaseUPFAce	phaseXPface	7	NM04	1043517	1043217	1043517	1043203	l	1043203	1041377	1043203	1041368	1826
GofDak_1024-768_new	22	1	26	<?xml version="1.0"?>\n<Clock xmlns:dt="urn:schemas-microsoft-com:datatypes"><Description dt:dt="string">E-Prime Primary Realtime Clock</Description><StartTime><Timestamp dt:dt="int">0</Timestamp><DateUtc dt:dt="string">2017-07-24T09:19:49Z</DateUtc></StartTime><FrequencyChanges><FrequencyChange><Frequency dt:dt="r8">3328129</Frequency><Timestamp dt:dt="r8">2962186435</Timestamp><Current dt:dt="r…	75.025	2040788	2037288	2040788	2037270	1	right	-1332100438	07-24-2017	11:19:49	09:19:49	male	75649	35655	-1	35638	76569	75670	-1	75649	338209	328146	-1	328133	12				1	5	10	phaseUPFAce	phaseXPface	8	NM13	1046342	1046042	1046342	1046038	d	1046038	1044456	1046038	1044440	1582
GofDak_1024-768_new	22	1	26	<?xml version="1.0"?>\n<Clock xmlns:dt="urn:schemas-microsoft-com:datatypes"><Description dt:dt="string">E-Prime Primary Realtime Clock</Description><StartTime><Timestamp dt:dt="int">0</Timestamp><DateUtc dt:dt="string">2017-07-24T09:19:49Z</DateUtc></StartTime><FrequencyChanges><FrequencyChange><Frequency dt:dt="r8">3328129</Frequency><Timestamp dt:dt="r8">2962186435</Timestamp><Current dt:dt="r…	75.025	2040788	2037288	2040788	2037270	1	right	-1332100438	07-24-2017	11:19:49	09:19:49	male	75649	35655	-1	35638	76569	75670	-1	75649	338209	328146	-1	328133	12				1	5	10	phaseUPFAce	phaseXPface	9	NM02	1049728	1049428	1049728	1049420	l	1049420	1047455	1049420	1047448	1965
GofDak_1024-768_new	22	1	26	<?xml version="1.0"?>\n<Clock xmlns:dt="urn:schemas-microsoft-com:datatypes"><Description dt:dt="string">E-Prime Primary Realtime Clock</Description><StartTime><Timestamp dt:dt="int">0</Timestamp><DateUtc dt:dt="string">2017-07-24T09:19:49Z</DateUtc></StartTime><FrequencyChanges><FrequencyChange><Frequency dt:dt="r8">3328129</Frequency><Timestamp dt:dt="r8">2962186435</Timestamp><Current dt:dt="r…	75.025	2040788	2037288	2040788	2037270	1	right	-1332100438	07-24-2017	11:19:49	09:19:49	male	75649	35655	-1	35638	76569	75670	-1	75649	338209	328146	-1	328133	12				1	5	10	phaseUPFAce	phaseXPface	10	NF09	1052834	1052534	1052834	1052522	l	1052522	1050641	1052522	1050632	1881
GofDak_1024-768_new	22	1	26	<?xml version="1.0"?>\n<Clock xmlns:dt="urn:schemas-microsoft-com:datatypes"><Description dt:dt="string">E-Prime Primary Realtime Clock</Description><StartTime><Timestamp dt:dt="int">0</Timestamp><DateUtc dt:dt="string">2017-07-24T09:19:49Z</DateUtc></StartTime><FrequencyChanges><FrequencyChange><Frequency dt:dt="r8">3328129</Frequency><Timestamp dt:dt="r8">2962186435</Timestamp><Current dt:dt="r…	75.025	2040788	2037288	2040788	2037270	1	right	-1332100438	07-24-2017	11:19:49	09:19:49	male	75649	35655	-1	35638	76569	75670	-1	75649	338209	328146	-1	328133	12				1	5	10	phaseUPFAce	phaseXPface	11	NM08	1056046	1055746	1056046	1055731	l	1055731	1053800	1055731	1053784	1931
GofDak_1024-768_new	22	1	26	<?xml version="1.0"?>\n<Clock xmlns:dt="urn:schemas-microsoft-com:datatypes"><Description dt:dt="string">E-Prime Primary Realtime Clock</Description><StartTime><Timestamp dt:dt="int">0</Timestamp><DateUtc dt:dt="string">2017-07-24T09:19:49Z</DateUtc></StartTime><FrequencyChanges><FrequencyChange><Frequency dt:dt="r8">3328129</Frequency><Timestamp dt:dt="r8">2962186435</Timestamp><Current dt:dt="r…	75.025	2040788	2037288	2040788	2037270	1	right	-1332100438	07-24-2017	11:19:49	09:19:49	male	75649	35655	-1	35638	76569	75670	-1	75649	338209	328146	-1	328133	12				1	5	10	phaseUPFAce	phaseXPface	12	NF09	1059125	1058825	1059125	1058817	d	1058817	1057012	1058817	1057000	1805
GofDak_1024-768_new	22	1	26	<?xml version="1.0"?>\n<Clock xmlns:dt="urn:schemas-microsoft-com:datatypes"><Description dt:dt="string">E-Prime Primary Realtime Clock</Description><StartTime><Timestamp dt:dt="int">0</Timestamp><DateUtc dt:dt="string">2017-07-24T09:19:49Z</DateUtc></StartTime><FrequencyChanges><FrequencyChange><Frequency dt:dt="r8">3328129</Frequency><Timestamp dt:dt="r8">2962186435</Timestamp><Current dt:dt="r…	75.025	2040788	2037288	2040788	2037270	1	right	-1332100438	07-24-2017	11:19:49	09:19:49	male	75649	35655	-1	35638	76569	75670	-1	75649	338209	328146	-1	328133	12				1	5	10	phaseUPFAce	phaseXPface	13	NM02	1062297	1061997	1062297	1061983	d	1061983	1060424	1061983	1060416	1559
GofDak_1024-768_new	22	1	26	<?xml version="1.0"?>\n<Clock xmlns:dt="urn:schemas-microsoft-com:datatypes"><Description dt:dt="string">E-Prime Primary Realtime Clock</Description><StartTime><Timestamp dt:dt="int">0</Timestamp><DateUtc dt:dt="string">2017-07-24T09:19:49Z</DateUtc></StartTime><FrequencyChanges><FrequencyChange><Frequency dt:dt="r8">3328129</Frequency><Timestamp dt:dt="r8">2962186435</Timestamp><Current dt:dt="r…	75.025	2040788	2037288	2040788	2037270	1	right	-1332100438	07-24-2017	11:19:49	09:19:49	male	75649	35655	-1	35638	76569	75670	-1	75649	338209	328146	-1	328133	12				1	5	10	phaseUPFAce	phaseXPface	14	NF06	1065203	1064903	1065203	1064889	d	1064889	1063277	1064889	1063272	1612
GofDak_1024-768_new	22	1	26	<?xml version="1.0"?>\n<Clock xmlns:dt="urn:schemas-microsoft-com:datatypes"><Description dt:dt="string">E-Prime Primary Realtime Clock</Description><StartTime><Timestamp dt:dt="int">0</Timestamp><DateUtc dt:dt="string">2017-07-24T09:19:49Z</DateUtc></StartTime><FrequencyChanges><FrequencyChange><Frequency dt:dt="r8">3328129</Frequency><Timestamp dt:dt="r8">2962186435</Timestamp><Current dt:dt="r…	75.025	2040788	2037288	2040788	2037270	1	right	-1332100438	07-24-2017	11:19:49	09:19:49	male	75649	35655	-1	35638	76569	75670	-1	75649	338209	328146	-1	328133	12				1	5	10	phaseUPFAce	phaseXPface	15	NM13	1068388	1068088	1068388	1068082	l	1068082	1066382	1068082	1066368	1700
GofDak_1024-768_new	22	1	26	<?xml version="1.0"?>\n<Clock xmlns:dt="urn:schemas-microsoft-com:datatypes"><Description dt:dt="string">E-Prime Primary Realtime Clock</Description><StartTime><Timestamp dt:dt="int">0</Timestamp><DateUtc dt:dt="string">2017-07-24T09:19:49Z</DateUtc></StartTime><FrequencyChanges><FrequencyChange><Frequency dt:dt="r8">3328129</Frequency><Timestamp dt:dt="r8">2962186435</Timestamp><Current dt:dt="r…	75.025	2040788	2037288	2040788	2037270	1	right	-1332100438	07-24-2017	11:19:49	09:19:49	male	75649	35655	-1	35638	76569	75670	-1	75649	338209	328146	-1	328133	12				1	5	10	phaseUPFAce	phaseXPface	16	NM09	1071521	1071221	1071521	1071209	d	1071209	1069408	1071209	1069400	1801
GofDak_1024-768_new	22	1	26	<?xml version="1.0"?>\n<Clock xmlns:dt="urn:schemas-microsoft-com:datatypes"><Description dt:dt="string">E-Prime Primary Realtime Clock</Description><StartTime><Timestamp dt:dt="int">0</Timestamp><DateUtc dt:dt="string">2017-07-24T09:19:49Z</DateUtc></StartTime><FrequencyChanges><FrequencyChange><Frequency dt:dt="r8">3328129</Frequency><Timestamp dt:dt="r8">2962186435</Timestamp><Current dt:dt="r…	75.025	2040788	2037288	2040788	2037270	1	right	-1332100438	07-24-2017	11:19:49	09:19:49	male	75649	35655	-1	35638	76569	75670	-1	75649	338209	328146	-1	328133	12				1	5	10	phaseUPFAce	phaseXPface	17	NF02	1074733	1074433	1074733	1074425	l	1074425	1072674	1074425	1072664	1751
GofDak_1024-768_new	22	1	26	<?xml version="1.0"?>\n<Clock xmlns:dt="urn:schemas-microsoft-com:datatypes"><Description dt:dt="string">E-Prime Primary Realtime Clock</Description><StartTime><Timestamp dt:dt="int">0</Timestamp><DateUtc dt:dt="string">2017-07-24T09:19:49Z</DateUtc></StartTime><FrequencyChanges><FrequencyChange><Frequency dt:dt="r8">3328129</Frequency><Timestamp dt:dt="r8">2962186435</Timestamp><Current dt:dt="r…	75.025	2040788	2037288	2040788	2037270	1	right	-1332100438	07-24-2017	11:19:49	09:19:49	male	75649	35655	-1	35638	76569	75670	-1	75649	338209	328146	-1	328133	12				1	5	10	phaseUPFAce	phaseXPface	18	NM10	1077799	1077499	1077799	1077494	d	1077494	1075793	1077494	1075784	1701
GofDak_1024-768_new	22	1	26	<?xml version="1.0"?>\n<Clock xmlns:dt="urn:schemas-microsoft-com:datatypes"><Description dt:dt="string">E-Prime Primary Realtime Clock</Description><StartTime><Timestamp dt:dt="int">0</Timestamp><DateUtc dt:dt="string">2017-07-24T09:19:49Z</DateUtc></StartTime><FrequencyChanges><FrequencyChange><Frequency dt:dt="r8">3328129</Frequency><Timestamp dt:dt="r8">2962186435</Timestamp><Current dt:dt="r…	75.025	2040788	2037288	2040788	2037270	1	right	-1332100438	07-24-2017	11:19:49	09:19:49	male	75649	35655	-1	35638	76569	75670	-1	75649	338209	328146	-1	328133	12				1	5	10	phaseUPFAce	phaseXPface	19	NF04	1081131	1080831	1081131	1080823	d	1080823	1079018	1080823	1079008	1805
GofDak_1024-768_new	22	1	26	<?xml version="1.0"?>\n<Clock xmlns:dt="urn:schemas-microsoft-com:datatypes"><Description dt:dt="string">E-Prime Primary Realtime Clock</Description><StartTime><Timestamp dt:dt="int">0</Timestamp><DateUtc dt:dt="string">2017-07-24T09:19:49Z</DateUtc></StartTime><FrequencyChanges><FrequencyChange><Frequency dt:dt="r8">3328129</Frequency><Timestamp dt:dt="r8">2962186435</Timestamp><Current dt:dt="r…	75.025	2040788	2037288	2040788	2037270	1	right	-1332100438	07-24-2017	11:19:49	09:19:49	male	75649	35655	-1	35638	76569	75670	-1	75649	338209	328146	-1	328133	12				1	5	10	phaseUPFAce	phaseXPface	20	NM09	1084423	1084123	1084423	1084117	d	1084117	1082404	1084117	1082392	1713
GofDak_1024-768_new	22	1	26	<?xml version="1.0"?>\n<Clock xmlns:dt="urn:schemas-microsoft-com:datatypes"><Description dt:dt="string">E-Prime Primary Realtime Clock</Description><StartTime><Timestamp dt:dt="int">0</Timestamp><DateUtc dt:dt="string">2017-07-24T09:19:49Z</DateUtc></StartTime><FrequencyChanges><FrequencyChange><Frequency dt:dt="r8">3328129</Frequency><Timestamp dt:dt="r8">2962186435</Timestamp><Current dt:dt="r…	75.025	2040788	2037288	2040788	2037270	1	right	-1332100438	07-24-2017	11:19:49	09:19:49	male	75649	35655	-1	35638	76569	75670	-1	75649	338209	328146	-1	328133	13				2	6	11	phaseINVFAce	phaseXPface	1	NF11	1087795	1087495	1087795	1087492	l	1087492	1085616	1087492	1085600	1876
GofDak_1024-768_new	22	1	26	<?xml version="1.0"?>\n<Clock xmlns:dt="urn:schemas-microsoft-com:datatypes"><Description dt:dt="string">E-Prime Primary Realtime Clock</Description><StartTime><Timestamp dt:dt="int">0</Timestamp><DateUtc dt:dt="string">2017-07-24T09:19:49Z</DateUtc></StartTime><FrequencyChanges><FrequencyChange><Frequency dt:dt="r8">3328129</Frequency><Timestamp dt:dt="r8">2962186435</Timestamp><Current dt:dt="r…	75.025	2040788	2037288	2040788	2037270	1	right	-1332100438	07-24-2017	11:19:49	09:19:49	male	75649	35655	-1	35638	76569	75670	-1	75649	338209	328146	-1	328133	13				2	6	11	phaseINVFAce	phaseXPface	2	NF04	1091221	1090921	1091221	1090907	d	1090907	1088935	1090907	1088928	1972
GofDak_1024-768_new	22	1	26	<?xml version="1.0"?>\n<Clock xmlns:dt="urn:schemas-microsoft-com:datatypes"><Description dt:dt="string">E-Prime Primary Realtime Clock</Description><StartTime><Timestamp dt:dt="int">0</Timestamp><DateUtc dt:dt="string">2017-07-24T09:19:49Z</DateUtc></StartTime><FrequencyChanges><FrequencyChange><Frequency dt:dt="r8">3328129</Frequency><Timestamp dt:dt="r8">2962186435</Timestamp><Current dt:dt="r…	75.025	2040788	2037288	2040788	2037270	1	right	-1332100438	07-24-2017	11:19:49	09:19:49	male	75649	35655	-1	35638	76569	75670	-1	75649	338209	328146	-1	328133	13				2	6	11	phaseINVFAce	phaseXPface	3	NM09	1094300	1094000	1094300	1093986	d	1093986	1092480	1093986	1092472	1506
GofDak_1024-768_new	22	1	26	<?xml version="1.0"?>\n<Clock xmlns:dt="urn:schemas-microsoft-com:datatypes"><Description dt:dt="string">E-Prime Primary Realtime Clock</Description><StartTime><Timestamp dt:dt="int">0</Timestamp><DateUtc dt:dt="string">2017-07-24T09:19:49Z</DateUtc></StartTime><FrequencyChanges><FrequencyChange><Frequency dt:dt="r8">3328129</Frequency><Timestamp dt:dt="r8">2962186435</Timestamp><Current dt:dt="r…	75.025	2040788	2037288	2040788	2037270	1	right	-1332100438	07-24-2017	11:19:49	09:19:49	male	75649	35655	-1	35638	76569	75670	-1	75649	338209	328146	-1	328133	13				2	6	11	phaseINVFAce	phaseXPface	4	NM08	1097619	1097319	1097619	1097308	l	1097308	1095373	1097308	1095368	1935
GofDak_1024-768_new	22	1	26	<?xml version="1.0"?>\n<Clock xmlns:dt="urn:schemas-microsoft-com:datatypes"><Description dt:dt="string">E-Prime Primary Realtime Clock</Description><StartTime><Timestamp dt:dt="int">0</Timestamp><DateUtc dt:dt="string">2017-07-24T09:19:49Z</DateUtc></StartTime><FrequencyChanges><FrequencyChange><Frequency dt:dt="r8">3328129</Frequency><Timestamp dt:dt="r8">2962186435</Timestamp><Current dt:dt="r…	75.025	2040788	2037288	2040788	2037270	1	right	-1332100438	07-24-2017	11:19:49	09:19:49	male	75649	35655	-1	35638	76569	75670	-1	75649	338209	328146	-1	328133	13				2	6	11	phaseINVFAce	phaseXPface	5	NM21	1100911	1100611	1100911	1100600	l	1100600	1098678	1100600	1098664	1922
GofDak_1024-768_new	22	1	26	<?xml version="1.0"?>\n<Clock xmlns:dt="urn:schemas-microsoft-com:datatypes"><Description dt:dt="string">E-Prime Primary Realtime Clock</Description><StartTime><Timestamp dt:dt="int">0</Timestamp><DateUtc dt:dt="string">2017-07-24T09:19:49Z</DateUtc></StartTime><FrequencyChanges><FrequencyChange><Frequency dt:dt="r8">3328129</Frequency><Timestamp dt:dt="r8">2962186435</Timestamp><Current dt:dt="r…	75.025	2040788	2037288	2040788	2037270	1	right	-1332100438	07-24-2017	11:19:49	09:19:49	male	75649	35655	-1	35638	76569	75670	-1	75649	338209	328146	-1	328133	13				2	6	11	phaseINVFAce	phaseXPface	6	NF11	1104017	1103717	1104017	1103706	l	1103706	1102024	1103706	1102016	1682
GofDak_1024-768_new	22	1	26	<?xml version="1.0"?>\n<Clock xmlns:dt="urn:schemas-microsoft-com:datatypes"><Description dt:dt="string">E-Prime Primary Realtime Clock</Description><StartTime><Timestamp dt:dt="int">0</Timestamp><DateUtc dt:dt="string">2017-07-24T09:19:49Z</DateUtc></StartTime><FrequencyChanges><FrequencyChange><Frequency dt:dt="r8">3328129</Frequency><Timestamp dt:dt="r8">2962186435</Timestamp><Current dt:dt="r…	75.025	2040788	2037288	2040788	2037270	1	right	-1332100438	07-24-2017	11:19:49	09:19:49	male	75649	35655	-1	35638	76569	75670	-1	75649	338209	328146	-1	328133	13				2	6	11	phaseINVFAce	phaseXPface	7	NF04	1107415	1107115	1107415	1107100	l	1107100	1105316	1107100	1105312	1784
GofDak_1024-768_new	22	1	26	<?xml version="1.0"?>\n<Clock xmlns:dt="urn:schemas-microsoft-com:datatypes"><Description dt:dt="string">E-Prime Primary Realtime Clock</Description><StartTime><Timestamp dt:dt="int">0</Timestamp><DateUtc dt:dt="string">2017-07-24T09:19:49Z</DateUtc></StartTime><FrequencyChanges><FrequencyChange><Frequency dt:dt="r8">3328129</Frequency><Timestamp dt:dt="r8">2962186435</Timestamp><Current dt:dt="r…	75.025	2040788	2037288	2040788	2037270	1	right	-1332100438	07-24-2017	11:19:49	09:19:49	male	75649	35655	-1	35638	76569	75670	-1	75649	338209	328146	-1	328133	13				2	6	11	phaseINVFAce	phaseXPface	8	NM08	1111001	1110701	1111001	1110687	l	1110687	1108862	1110687	1108848	1825
GofDak_1024-768_new	22	1	26	<?xml version="1.0"?>\n<Clock xmlns:dt="urn:schemas-microsoft-com:datatypes"><Description dt:dt="string">E-Prime Primary Realtime Clock</Description><StartTime><Timestamp dt:dt="int">0</Timestamp><DateUtc dt:dt="string">2017-07-24T09:19:49Z</DateUtc></StartTime><FrequencyChanges><FrequencyChange><Frequency dt:dt="r8">3328129</Frequency><Timestamp dt:dt="r8">2962186435</Timestamp><Current dt:dt="r…	75.025	2040788	2037288	2040788	2037270	1	right	-1332100438	07-24-2017	11:19:49	09:19:49	male	75649	35655	-1	35638	76569	75670	-1	75649	338209	328146	-1	328133	13				2	6	11	phaseINVFAce	phaseXPface	9	NF27	1114347	1114047	1114347	1114038	d	1114038	1112287	1114038	1112280	1751
GofDak_1024-768_new	22	1	26	<?xml version="1.0"?>\n<Clock xmlns:dt="urn:schemas-microsoft-com:datatypes"><Description dt:dt="string">E-Prime Primary Realtime Clock</Description><StartTime><Timestamp dt:dt="int">0</Timestamp><DateUtc dt:dt="string">2017-07-24T09:19:49Z</DateUtc></StartTime><FrequencyChanges><FrequencyChange><Frequency dt:dt="r8">3328129</Frequency><Timestamp dt:dt="r8">2962186435</Timestamp><Current dt:dt="r…	75.025	2040788	2037288	2040788	2037270	1	right	-1332100438	07-24-2017	11:19:49	09:19:49	male	75649	35655	-1	35638	76569	75670	-1	75649	338209	328146	-1	328133	13				2	6	11	phaseINVFAce	phaseXPface	10	NF01	1117572	1117272	1117572	1117264	d	1117264	1115686	1117264	1115672	1578
GofDak_1024-768_new	22	1	26	<?xml version="1.0"?>\n<Clock xmlns:dt="urn:schemas-microsoft-com:datatypes"><Description dt:dt="string">E-Prime Primary Realtime Clock</Description><StartTime><Timestamp dt:dt="int">0</Timestamp><DateUtc dt:dt="string">2017-07-24T09:19:49Z</DateUtc></StartTime><FrequencyChanges><FrequencyChange><Frequency dt:dt="r8">3328129</Frequency><Timestamp dt:dt="r8">2962186435</Timestamp><Current dt:dt="r…	75.025	2040788	2037288	2040788	2037270	1	right	-1332100438	07-24-2017	11:19:49	09:19:49	male	75649	35655	-1	35638	76569	75670	-1	75649	338209	328146	-1	328133	13				2	6	11	phaseINVFAce	phaseXPface	11	NM21	1120545	1120245	1120545	1120242	l	1120242	1118632	1120242	1118624	1610
GofDak_1024-768_new	22	1	26	<?xml version="1.0"?>\n<Clock xmlns:dt="urn:schemas-microsoft-com:datatypes"><Description dt:dt="string">E-Prime Primary Realtime Clock</Description><StartTime><Timestamp dt:dt="int">0</Timestamp><DateUtc dt:dt="string">2017-07-24T09:19:49Z</DateUtc></StartTime><FrequencyChanges><FrequencyChange><Frequency dt:dt="r8">3328129</Frequency><Timestamp dt:dt="r8">2962186435</Timestamp><Current dt:dt="r…	75.025	2040788	2037288	2040788	2037270	1	right	-1332100438	07-24-2017	11:19:49	09:19:49	male	75649	35655	-1	35638	76569	75670	-1	75649	338209	328146	-1	328133	13				2	6	11	phaseINVFAce	phaseXPface	12	NM05	1123890	1123590	1123890	1123587	d	1123587	1121591	1123587	1121576	1996
GofDak_1024-768_new	22	1	26	<?xml version="1.0"?>\n<Clock xmlns:dt="urn:schemas-microsoft-com:datatypes"><Description dt:dt="string">E-Prime Primary Realtime Clock</Description><StartTime><Timestamp dt:dt="int">0</Timestamp><DateUtc dt:dt="string">2017-07-24T09:19:49Z</DateUtc></StartTime><FrequencyChanges><FrequencyChange><Frequency dt:dt="r8">3328129</Frequency><Timestamp dt:dt="r8">2962186435</Timestamp><Current dt:dt="r…	75.025	2040788	2037288	2040788	2037270	1	right	-1332100438	07-24-2017	11:19:49	09:19:49	male	75649	35655	-1	35638	76569	75670	-1	75649	338209	328146	-1	328133	13				2	6	11	phaseINVFAce	phaseXPface	13	NM02	1126756	1126456	1126756	1126445	l	1126445	1124856	1126445	1124840	1589
GofDak_1024-768_new	22	1	26	<?xml version="1.0"?>\n<Clock xmlns:dt="urn:schemas-microsoft-com:datatypes"><Description dt:dt="string">E-Prime Primary Realtime Clock</Description><StartTime><Timestamp dt:dt="int">0</Timestamp><DateUtc dt:dt="string">2017-07-24T09:19:49Z</DateUtc></StartTime><FrequencyChanges><FrequencyChange><Frequency dt:dt="r8">3328129</Frequency><Timestamp dt:dt="r8">2962186435</Timestamp><Current dt:dt="r…	75.025	2040788	2037288	2040788	2037270	1	right	-1332100438	07-24-2017	11:19:49	09:19:49	male	75649	35655	-1	35638	76569	75670	-1	75649	338209	328146	-1	328133	13				2	6	11	phaseINVFAce	phaseXPface	14	NM05	1130181	1129881	1130181	1129873	l	1129873	1127895	1129873	1127888	1978
GofDak_1024-768_new	22	1	26	<?xml version="1.0"?>\n<Clock xmlns:dt="urn:schemas-microsoft-com:datatypes"><Description dt:dt="string">E-Prime Primary Realtime Clock</Description><StartTime><Timestamp dt:dt="int">0</Timestamp><DateUtc dt:dt="string">2017-07-24T09:19:49Z</DateUtc></StartTime><FrequencyChanges><FrequencyChange><Frequency dt:dt="r8">3328129</Frequency><Timestamp dt:dt="r8">2962186435</Timestamp><Current dt:dt="r…	75.025	2040788	2037288	2040788	2037270	1	right	-1332100438	07-24-2017	11:19:49	09:19:49	male	75649	35655	-1	35638	76569	75670	-1	75649	338209	328146	-1	328133	13				2	6	11	phaseINVFAce	phaseXPface	15	NF06	1133460	1133160	1133460	1133154	d	1133154	1131427	1133154	1131416	1727
GofDak_1024-768_new	22	1	26	<?xml version="1.0"?>\n<Clock xmlns:dt="urn:schemas-microsoft-com:datatypes"><Description dt:dt="string">E-Prime Primary Realtime Clock</Description><StartTime><Timestamp dt:dt="int">0</Timestamp><DateUtc dt:dt="string">2017-07-24T09:19:49Z</DateUtc></StartTime><FrequencyChanges><FrequencyChange><Frequency dt:dt="r8">3328129</Frequency><Timestamp dt:dt="r8">2962186435</Timestamp><Current dt:dt="r…	75.025	2040788	2037288	2040788	2037270	1	right	-1332100438	07-24-2017	11:19:49	09:19:49	male	75649	35655	-1	35638	76569	75670	-1	75649	338209	328146	-1	328133	13				2	6	11	phaseINVFAce	phaseXPface	16	NM04	1136339	1136039	1136339	1136029	d	1136029	1134400	1136029	1134392	1629
GofDak_1024-768_new	22	1	26	<?xml version="1.0"?>\n<Clock xmlns:dt="urn:schemas-microsoft-com:datatypes"><Description dt:dt="string">E-Prime Primary Realtime Clock</Description><StartTime><Timestamp dt:dt="int">0</Timestamp><DateUtc dt:dt="string">2017-07-24T09:19:49Z</DateUtc></StartTime><FrequencyChanges><FrequencyChange><Frequency dt:dt="r8">3328129</Frequency><Timestamp dt:dt="r8">2962186435</Timestamp><Current dt:dt="r…	75.025	2040788	2037288	2040788	2037270	1	right	-1332100438	07-24-2017	11:19:49	09:19:49	male	75649	35655	-1	35638	76569	75670	-1	75649	338209	328146	-1	328133	13				2	6	11	phaseINVFAce	phaseXPface	17	NF11	1139285	1138985	1139285	1138979	l	1138979	1137425	1138979	1137416	1554
GofDak_1024-768_new	22	1	26	<?xml version="1.0"?>\n<Clock xmlns:dt="urn:schemas-microsoft-com:datatypes"><Description dt:dt="string">E-Prime Primary Realtime Clock</Description><StartTime><Timestamp dt:dt="int">0</Timestamp><DateUtc dt:dt="string">2017-07-24T09:19:49Z</DateUtc></StartTime><FrequencyChanges><FrequencyChange><Frequency dt:dt="r8">3328129</Frequency><Timestamp dt:dt="r8">2962186435</Timestamp><Current dt:dt="r…	75.025	2040788	2037288	2040788	2037270	1	right	-1332100438	07-24-2017	11:19:49	09:19:49	male	75649	35655	-1	35638	76569	75670	-1	75649	338209	328146	-1	328133	13				2	6	11	phaseINVFAce	phaseXPface	18	NM13	1142937	1142637	1142937	1142630	d	1142630	1140811	1142630	1140800	1819
GofDak_1024-768_new	22	1	26	<?xml version="1.0"?>\n<Clock xmlns:dt="urn:schemas-microsoft-com:datatypes"><Description dt:dt="string">E-Prime Primary Realtime Clock</Description><StartTime><Timestamp dt:dt="int">0</Timestamp><DateUtc dt:dt="string">2017-07-24T09:19:49Z</DateUtc></StartTime><FrequencyChanges><FrequencyChange><Frequency dt:dt="r8">3328129</Frequency><Timestamp dt:dt="r8">2962186435</Timestamp><Current dt:dt="r…	75.025	2040788	2037288	2040788	2037270	1	right	-1332100438	07-24-2017	11:19:49	09:19:49	male	75649	35655	-1	35638	76569	75670	-1	75649	338209	328146	-1	328133	13				2	6	11	phaseINVFAce	phaseXPface	19	NM08	1146109	1145809	1146109	1145795	d	1145795	1143957	1145795	1143944	1838
GofDak_1024-768_new	22	1	26	<?xml version="1.0"?>\n<Clock xmlns:dt="urn:schemas-microsoft-com:datatypes"><Description dt:dt="string">E-Prime Primary Realtime Clock</Description><StartTime><Timestamp dt:dt="int">0</Timestamp><DateUtc dt:dt="string">2017-07-24T09:19:49Z</DateUtc></StartTime><FrequencyChanges><FrequencyChange><Frequency dt:dt="r8">3328129</Frequency><Timestamp dt:dt="r8">2962186435</Timestamp><Current dt:dt="r…	75.025	2040788	2037288	2040788	2037270	1	right	-1332100438	07-24-2017	11:19:49	09:19:49	male	75649	35655	-1	35638	76569	75670	-1	75649	338209	328146	-1	328133	13				2	6	11	phaseINVFAce	phaseXPface	20	NM21	1149388	1149088	1149388	1149081	l	1149081	1147302	1149081	1147296	1779
GofDak_1024-768_new	22	1	26	<?xml version="1.0"?>\n<Clock xmlns:dt="urn:schemas-microsoft-com:datatypes"><Description dt:dt="string">E-Prime Primary Realtime Clock</Description><StartTime><Timestamp dt:dt="int">0</Timestamp><DateUtc dt:dt="string">2017-07-24T09:19:49Z</DateUtc></StartTime><FrequencyChanges><FrequencyChange><Frequency dt:dt="r8">3328129</Frequency><Timestamp dt:dt="r8">2962186435</Timestamp><Current dt:dt="r…	75.025	2040788	2037288	2040788	2037270	1	right	-1332100438	07-24-2017	11:19:49	09:19:49	male	75649	35655	-1	35638	76569	75670	-1	75649	338209	328146	-1	328133	14				1	6	12	phaseUPFAce	phaseXPface	1	NF109	1152521	1152221	1152521	1152216	d	1152216	1150475	1152216	1150464	1741
GofDak_1024-768_new	22	1	26	<?xml version="1.0"?>\n<Clock xmlns:dt="urn:schemas-microsoft-com:datatypes"><Description dt:dt="string">E-Prime Primary Realtime Clock</Description><StartTime><Timestamp dt:dt="int">0</Timestamp><DateUtc dt:dt="string">2017-07-24T09:19:49Z</DateUtc></StartTime><FrequencyChanges><FrequencyChange><Frequency dt:dt="r8">3328129</Frequency><Timestamp dt:dt="r8">2962186435</Timestamp><Current dt:dt="r…	75.025	2040788	2037288	2040788	2037270	1	right	-1332100438	07-24-2017	11:19:49	09:19:49	male	75649	35655	-1	35638	76569	75670	-1	75649	338209	328146	-1	328133	14				1	6	12	phaseUPFAce	phaseXPface	2	NF11	1155706	1155406	1155706	1155397	d	1155397	1153593	1155397	1153584	1804
GofDak_1024-768_new	22	1	26	<?xml version="1.0"?>\n<Clock xmlns:dt="urn:schemas-microsoft-com:datatypes"><Description dt:dt="string">E-Prime Primary Realtime Clock</Description><StartTime><Timestamp dt:dt="int">0</Timestamp><DateUtc dt:dt="string">2017-07-24T09:19:49Z</DateUtc></StartTime><FrequencyChanges><FrequencyChange><Frequency dt:dt="r8">3328129</Frequency><Timestamp dt:dt="r8">2962186435</Timestamp><Current dt:dt="r…	75.025	2040788	2037288	2040788	2037270	1	right	-1332100438	07-24-2017	11:19:49	09:19:49	male	75649	35655	-1	35638	76569	75670	-1	75649	338209	328146	-1	328133	14				1	6	12	phaseUPFAce	phaseXPface	3	NF02	1159278	1158978	1159278	1158968	l	1158968	1157246	1158968	1157232	1722
GofDak_1024-768_new	22	1	26	<?xml version="1.0"?>\n<Clock xmlns:dt="urn:schemas-microsoft-com:datatypes"><Description dt:dt="string">E-Prime Primary Realtime Clock</Description><StartTime><Timestamp dt:dt="int">0</Timestamp><DateUtc dt:dt="string">2017-07-24T09:19:49Z</DateUtc></StartTime><FrequencyChanges><FrequencyChange><Frequency dt:dt="r8">3328129</Frequency><Timestamp dt:dt="r8">2962186435</Timestamp><Current dt:dt="r…	75.025	2040788	2037288	2040788	2037270	1	right	-1332100438	07-24-2017	11:19:49	09:19:49	male	75649	35655	-1	35638	76569	75670	-1	75649	338209	328146	-1	328133	14				1	6	12	phaseUPFAce	phaseXPface	4	NM13	1162277	1161977	1162277	1161973	l	1161973	1160445	1161973	1160432	1528
GofDak_1024-768_new	22	1	26	<?xml version="1.0"?>\n<Clock xmlns:dt="urn:schemas-microsoft-com:datatypes"><Description dt:dt="string">E-Prime Primary Realtime Clock</Description><StartTime><Timestamp dt:dt="int">0</Timestamp><DateUtc dt:dt="string">2017-07-24T09:19:49Z</DateUtc></StartTime><FrequencyChanges><FrequencyChange><Frequency dt:dt="r8">3328129</Frequency><Timestamp dt:dt="r8">2962186435</Timestamp><Current dt:dt="r…	75.025	2040788	2037288	2040788	2037270	1	right	-1332100438	07-24-2017	11:19:49	09:19:49	male	75649	35655	-1	35638	76569	75670	-1	75649	338209	328146	-1	328133	14				1	6	12	phaseUPFAce	phaseXPface	5	NF106	1165556	1165256	1165556	1165242	d	1165242	1163297	1165242	1163280	1945
GofDak_1024-768_new	22	1	26	<?xml version="1.0"?>\n<Clock xmlns:dt="urn:schemas-microsoft-com:datatypes"><Description dt:dt="string">E-Prime Primary Realtime Clock</Description><StartTime><Timestamp dt:dt="int">0</Timestamp><DateUtc dt:dt="string">2017-07-24T09:19:49Z</DateUtc></StartTime><FrequencyChanges><FrequencyChange><Frequency dt:dt="r8">3328129</Frequency><Timestamp dt:dt="r8">2962186435</Timestamp><Current dt:dt="r…	75.025	2040788	2037288	2040788	2037270	1	right	-1332100438	07-24-2017	11:19:49	09:19:49	male	75649	35655	-1	35638	76569	75670	-1	75649	338209	328146	-1	328133	14				1	6	12	phaseUPFAce	phaseXPface	6	NM05	1168582	1168282	1168582	1168277	d	1168277	1166709	1168277	1166704	1568
GofDak_1024-768_new	22	1	26	<?xml version="1.0"?>\n<Clock xmlns:dt="urn:schemas-microsoft-com:datatypes"><Description dt:dt="string">E-Prime Primary Realtime Clock</Description><StartTime><Timestamp dt:dt="int">0</Timestamp><DateUtc dt:dt="string">2017-07-24T09:19:49Z</DateUtc></StartTime><FrequencyChanges><FrequencyChange><Frequency dt:dt="r8">3328129</Frequency><Timestamp dt:dt="r8">2962186435</Timestamp><Current dt:dt="r…	75.025	2040788	2037288	2040788	2037270	1	right	-1332100438	07-24-2017	11:19:49	09:19:49	male	75649	35655	-1	35638	76569	75670	-1	75649	338209	328146	-1	328133	14				1	6	12	phaseUPFAce	phaseXPface	7	NF109	1172047	1171747	1172047	1171744	d	1171744	1169935	1171744	1169928	1809
GofDak_1024-768_new	22	1	26	<?xml version="1.0"?>\n<Clock xmlns:dt="urn:schemas-microsoft-com:datatypes"><Description dt:dt="string">E-Prime Primary Realtime Clock</Description><StartTime><Timestamp dt:dt="int">0</Timestamp><DateUtc dt:dt="string">2017-07-24T09:19:49Z</DateUtc></StartTime><FrequencyChanges><FrequencyChange><Frequency dt:dt="r8">3328129</Frequency><Timestamp dt:dt="r8">2962186435</Timestamp><Current dt:dt="r…	75.025	2040788	2037288	2040788	2037270	1	right	-1332100438	07-24-2017	11:19:49	09:19:49	male	75649	35655	-1	35638	76569	75670	-1	75649	338209	328146	-1	328133	14				1	6	12	phaseUPFAce	phaseXPface	8	NM08	1175300	1175000	1175300	1174996	d	1174996	1173227	1174996	1173216	1769
GofDak_1024-768_new	22	1	26	<?xml version="1.0"?>\n<Clock xmlns:dt="urn:schemas-microsoft-com:datatypes"><Description dt:dt="string">E-Prime Primary Realtime Clock</Description><StartTime><Timestamp dt:dt="int">0</Timestamp><DateUtc dt:dt="string">2017-07-24T09:19:49Z</DateUtc></StartTime><FrequencyChanges><FrequencyChange><Frequency dt:dt="r8">3328129</Frequency><Timestamp dt:dt="r8">2962186435</Timestamp><Current dt:dt="r…	75.025	2040788	2037288	2040788	2037270	1	right	-1332100438	07-24-2017	11:19:49	09:19:49	male	75649	35655	-1	35638	76569	75670	-1	75649	338209	328146	-1	328133	14				1	6	12	phaseUPFAce	phaseXPface	9	NF02	1178365	1178065	1178365	1178056	l	1178056	1176519	1178056	1176504	1537
GofDak_1024-768_new	22	1	26	<?xml version="1.0"?>\n<Clock xmlns:dt="urn:schemas-microsoft-com:datatypes"><Description dt:dt="string">E-Prime Primary Realtime Clock</Description><StartTime><Timestamp dt:dt="int">0</Timestamp><DateUtc dt:dt="string">2017-07-24T09:19:49Z</DateUtc></StartTime><FrequencyChanges><FrequencyChange><Frequency dt:dt="r8">3328129</Frequency><Timestamp dt:dt="r8">2962186435</Timestamp><Current dt:dt="r…	75.025	2040788	2037288	2040788	2037270	1	right	-1332100438	07-24-2017	11:19:49	09:19:49	male	75649	35655	-1	35638	76569	75670	-1	75649	338209	328146	-1	328133	14				1	6	12	phaseUPFAce	phaseXPface	10	NF105	1181751	1181451	1181751	1181439	l	1181439	1179492	1181439	1179480	1947
GofDak_1024-768_new	22	1	26	<?xml version="1.0"?>\n<Clock xmlns:dt="urn:schemas-microsoft-com:datatypes"><Description dt:dt="string">E-Prime Primary Realtime Clock</Description><StartTime><Timestamp dt:dt="int">0</Timestamp><DateUtc dt:dt="string">2017-07-24T09:19:49Z</DateUtc></StartTime><FrequencyChanges><FrequencyChange><Frequency dt:dt="r8">3328129</Frequency><Timestamp dt:dt="r8">2962186435</Timestamp><Current dt:dt="r…	75.025	2040788	2037288	2040788	2037270	1	right	-1332100438	07-24-2017	11:19:49	09:19:49	male	75649	35655	-1	35638	76569	75670	-1	75649	338209	328146	-1	328133	14				1	6	12	phaseUPFAce	phaseXPface	11	NM101	1184683	1184383	1184683	1184375	d	1184375	1182784	1184375	1182768	1591
GofDak_1024-768_new	22	1	26	<?xml version="1.0"?>\n<Clock xmlns:dt="urn:schemas-microsoft-com:datatypes"><Description dt:dt="string">E-Prime Primary Realtime Clock</Description><StartTime><Timestamp dt:dt="int">0</Timestamp><DateUtc dt:dt="string">2017-07-24T09:19:49Z</DateUtc></StartTime><FrequencyChanges><FrequencyChange><Frequency dt:dt="r8">3328129</Frequency><Timestamp dt:dt="r8">2962186435</Timestamp><Current dt:dt="r…	75.025	2040788	2037288	2040788	2037270	1	right	-1332100438	07-24-2017	11:19:49	09:19:49	male	75649	35655	-1	35638	76569	75670	-1	75649	338209	328146	-1	328133	14				1	6	12	phaseUPFAce	phaseXPface	12	NF02	1187856	1187556	1187856	1187551	d	1187551	1185943	1187551	1185936	1608
GofDak_1024-768_new	22	1	26	<?xml version="1.0"?>\n<Clock xmlns:dt="urn:schemas-microsoft-com:datatypes"><Description dt:dt="string">E-Prime Primary Realtime Clock</Description><StartTime><Timestamp dt:dt="int">0</Timestamp><DateUtc dt:dt="string">2017-07-24T09:19:49Z</DateUtc></StartTime><FrequencyChanges><FrequencyChange><Frequency dt:dt="r8">3328129</Frequency><Timestamp dt:dt="r8">2962186435</Timestamp><Current dt:dt="r…	75.025	2040788	2037288	2040788	2037270	1	right	-1332100438	07-24-2017	11:19:49	09:19:49	male	75649	35655	-1	35638	76569	75670	-1	75649	338209	328146	-1	328133	14				1	6	12	phaseUPFAce	phaseXPface	13	NF106	1191374	1191074	1191374	1191064	l	1191064	1189208	1191064	1189200	1856
GofDak_1024-768_new	22	1	26	<?xml version="1.0"?>\n<Clock xmlns:dt="urn:schemas-microsoft-com:datatypes"><Description dt:dt="string">E-Prime Primary Realtime Clock</Description><StartTime><Timestamp dt:dt="int">0</Timestamp><DateUtc dt:dt="string">2017-07-24T09:19:49Z</DateUtc></StartTime><FrequencyChanges><FrequencyChange><Frequency dt:dt="r8">3328129</Frequency><Timestamp dt:dt="r8">2962186435</Timestamp><Current dt:dt="r…	75.025	2040788	2037288	2040788	2037270	1	right	-1332100438	07-24-2017	11:19:49	09:19:49	male	75649	35655	-1	35638	76569	75670	-1	75649	338209	328146	-1	328133	14				1	6	12	phaseUPFAce	phaseXPface	14	NF109	1194467	1194167	1194467	1194154	d	1194154	1192447	1194154	1192440	1707
GofDak_1024-768_new	22	1	26	<?xml version="1.0"?>\n<Clock xmlns:dt="urn:schemas-microsoft-com:datatypes"><Description dt:dt="string">E-Prime Primary Realtime Clock</Description><StartTime><Timestamp dt:dt="int">0</Timestamp><DateUtc dt:dt="string">2017-07-24T09:19:49Z</DateUtc></StartTime><FrequencyChanges><FrequencyChange><Frequency dt:dt="r8">3328129</Frequency><Timestamp dt:dt="r8">2962186435</Timestamp><Current dt:dt="r…	75.025	2040788	2037288	2040788	2037270	1	right	-1332100438	07-24-2017	11:19:49	09:19:49	male	75649	35655	-1	35638	76569	75670	-1	75649	338209	328146	-1	328133	14				1	6	12	phaseUPFAce	phaseXPface	15	NF105	1197759	1197459	1197759	1197445	d	1197445	1195939	1197445	1195928	1506
GofDak_1024-768_new	22	1	26	<?xml version="1.0"?>\n<Clock xmlns:dt="urn:schemas-microsoft-com:datatypes"><Description dt:dt="string">E-Prime Primary Realtime Clock</Description><StartTime><Timestamp dt:dt="int">0</Timestamp><DateUtc dt:dt="string">2017-07-24T09:19:49Z</DateUtc></StartTime><FrequencyChanges><FrequencyChange><Frequency dt:dt="r8">3328129</Frequency><Timestamp dt:dt="r8">2962186435</Timestamp><Current dt:dt="r…	75.025	2040788	2037288	2040788	2037270	1	right	-1332100438	07-24-2017	11:19:49	09:19:49	male	75649	35655	-1	35638	76569	75670	-1	75649	338209	328146	-1	328133	14				1	6	12	phaseUPFAce	phaseXPface	16	NF06	1200878	1200578	1200878	1200573	l	1200573	1198845	1200573	1198839	1728
GofDak_1024-768_new	22	1	26	<?xml version="1.0"?>\n<Clock xmlns:dt="urn:schemas-microsoft-com:datatypes"><Description dt:dt="string">E-Prime Primary Realtime Clock</Description><StartTime><Timestamp dt:dt="int">0</Timestamp><DateUtc dt:dt="string">2017-07-24T09:19:49Z</DateUtc></StartTime><FrequencyChanges><FrequencyChange><Frequency dt:dt="r8">3328129</Frequency><Timestamp dt:dt="r8">2962186435</Timestamp><Current dt:dt="r…	75.025	2040788	2037288	2040788	2037270	1	right	-1332100438	07-24-2017	11:19:49	09:19:49	male	75649	35655	-1	35638	76569	75670	-1	75649	338209	328146	-1	328133	14				1	6	12	phaseUPFAce	phaseXPface	17	NM10	1203744	1203444	1203744	1203433	d	1203433	1201858	1203433	1201848	1575
GofDak_1024-768_new	22	1	26	<?xml version="1.0"?>\n<Clock xmlns:dt="urn:schemas-microsoft-com:datatypes"><Description dt:dt="string">E-Prime Primary Realtime Clock</Description><StartTime><Timestamp dt:dt="int">0</Timestamp><DateUtc dt:dt="string">2017-07-24T09:19:49Z</DateUtc></StartTime><FrequencyChanges><FrequencyChange><Frequency dt:dt="r8">3328129</Frequency><Timestamp dt:dt="r8">2962186435</Timestamp><Current dt:dt="r…	75.025	2040788	2037288	2040788	2037270	1	right	-1332100438	07-24-2017	11:19:49	09:19:49	male	75649	35655	-1	35638	76569	75670	-1	75649	338209	328146	-1	328133	14				1	6	12	phaseUPFAce	phaseXPface	18	NF04	1206876	1206576	1206876	1206563	l	1206563	1204697	1206563	1204680	1866
GofDak_1024-768_new	22	1	26	<?xml version="1.0"?>\n<Clock xmlns:dt="urn:schemas-microsoft-com:datatypes"><Description dt:dt="string">E-Prime Primary Realtime Clock</Description><StartTime><Timestamp dt:dt="int">0</Timestamp><DateUtc dt:dt="string">2017-07-24T09:19:49Z</DateUtc></StartTime><FrequencyChanges><FrequencyChange><Frequency dt:dt="r8">3328129</Frequency><Timestamp dt:dt="r8">2962186435</Timestamp><Current dt:dt="r…	75.025	2040788	2037288	2040788	2037270	1	right	-1332100438	07-24-2017	11:19:49	09:19:49	male	75649	35655	-1	35638	76569	75670	-1	75649	338209	328146	-1	328133	14				1	6	12	phaseUPFAce	phaseXPface	19	NM13	1209888	1209588	1209888	1209573	d	1209573	1208055	1209573	1208039	1518
GofDak_1024-768_new	22	1	26	<?xml version="1.0"?>\n<Clock xmlns:dt="urn:schemas-microsoft-com:datatypes"><Description dt:dt="string">E-Prime Primary Realtime Clock</Description><StartTime><Timestamp dt:dt="int">0</Timestamp><DateUtc dt:dt="string">2017-07-24T09:19:49Z</DateUtc></StartTime><FrequencyChanges><FrequencyChange><Frequency dt:dt="r8">3328129</Frequency><Timestamp dt:dt="r8">2962186435</Timestamp><Current dt:dt="r…	75.025	2040788	2037288	2040788	2037270	1	right	-1332100438	07-24-2017	11:19:49	09:19:49	male	75649	35655	-1	35638	76569	75670	-1	75649	338209	328146	-1	328133	14				1	6	12	phaseUPFAce	phaseXPface	20	NM08	1212941	1212641	1212941	1212634	d	1212634	1211134	1212634	1211128	1500
GofDak_1024-768_new	22	1	26	<?xml version="1.0"?>\n<Clock xmlns:dt="urn:schemas-microsoft-com:datatypes"><Description dt:dt="string">E-Prime Primary Realtime Clock</Description><StartTime><Timestamp dt:dt="int">0</Timestamp><DateUtc dt:dt="string">2017-07-24T09:19:49Z</DateUtc></StartTime><FrequencyChanges><FrequencyChange><Frequency dt:dt="r8">3328129</Frequency><Timestamp dt:dt="r8">2962186435</Timestamp><Current dt:dt="r…	75.025	2040788	2037288	2040788	2037270	1	right	-1332100438	07-24-2017	11:19:49	09:19:49	male	75649	35655	-1	35638	76569	75670	-1	75649	338209	328146	-1	328133	15				1	7	13	phaseUPFAce	phaseXPface	1	NM21	1225217	1224917	1225217	1224911	d	1224911	1223357	1224911	1223344	1554
GofDak_1024-768_new	22	1	26	<?xml version="1.0"?>\n<Clock xmlns:dt="urn:schemas-microsoft-com:datatypes"><Description dt:dt="string">E-Prime Primary Realtime Clock</Description><StartTime><Timestamp dt:dt="int">0</Timestamp><DateUtc dt:dt="string">2017-07-24T09:19:49Z</DateUtc></StartTime><FrequencyChanges><FrequencyChange><Frequency dt:dt="r8">3328129</Frequency><Timestamp dt:dt="r8">2962186435</Timestamp><Current dt:dt="r…	75.025	2040788	2037288	2040788	2037270	1	right	-1332100438	07-24-2017	11:19:49	09:19:49	male	75649	35655	-1	35638	76569	75670	-1	75649	338209	328146	-1	328133	15				1	7	13	phaseUPFAce	phaseXPface	2	NM21	1228482	1228182	1228482	1228177	l	1228177	1226329	1228177	1226319	1848
GofDak_1024-768_new	22	1	26	<?xml version="1.0"?>\n<Clock xmlns:dt="urn:schemas-microsoft-com:datatypes"><Description dt:dt="string">E-Prime Primary Realtime Clock</Description><StartTime><Timestamp dt:dt="int">0</Timestamp><DateUtc dt:dt="string">2017-07-24T09:19:49Z</DateUtc></StartTime><FrequencyChanges><FrequencyChange><Frequency dt:dt="r8">3328129</Frequency><Timestamp dt:dt="r8">2962186435</Timestamp><Current dt:dt="r…	75.025	2040788	2037288	2040788	2037270	1	right	-1332100438	07-24-2017	11:19:49	09:19:49	male	75649	35655	-1	35638	76569	75670	-1	75649	338209	328146	-1	328133	15				1	7	13	phaseUPFAce	phaseXPface	3	NM04	1231521	1231221	1231521	1231217	l	1231217	1229662	1231217	1229647	1555
GofDak_1024-768_new	22	1	26	<?xml version="1.0"?>\n<Clock xmlns:dt="urn:schemas-microsoft-com:datatypes"><Description dt:dt="string">E-Prime Primary Realtime Clock</Description><StartTime><Timestamp dt:dt="int">0</Timestamp><DateUtc dt:dt="string">2017-07-24T09:19:49Z</DateUtc></StartTime><FrequencyChanges><FrequencyChange><Frequency dt:dt="r8">3328129</Frequency><Timestamp dt:dt="r8">2962186435</Timestamp><Current dt:dt="r…	75.025	2040788	2037288	2040788	2037270	1	right	-1332100438	07-24-2017	11:19:49	09:19:49	male	75649	35655	-1	35638	76569	75670	-1	75649	338209	328146	-1	328133	15				1	7	13	phaseUPFAce	phaseXPface	4	NF27	1234374	1234074	1234374	1234068	d	1234068	1232554	1234068	1232543	1514
GofDak_1024-768_new	22	1	26	<?xml version="1.0"?>\n<Clock xmlns:dt="urn:schemas-microsoft-com:datatypes"><Description dt:dt="string">E-Prime Primary Realtime Clock</Description><StartTime><Timestamp dt:dt="int">0</Timestamp><DateUtc dt:dt="string">2017-07-24T09:19:49Z</DateUtc></StartTime><FrequencyChanges><FrequencyChange><Frequency dt:dt="r8">3328129</Frequency><Timestamp dt:dt="r8">2962186435</Timestamp><Current dt:dt="r…	75.025	2040788	2037288	2040788	2037270	1	right	-1332100438	07-24-2017	11:19:49	09:19:49	male	75649	35655	-1	35638	76569	75670	-1	75649	338209	328146	-1	328133	15				1	7	13	phaseUPFAce	phaseXPface	5	NM101	1237719	1237419	1237719	1237412	l	1237412	1235540	1237412	1235527	1872
GofDak_1024-768_new	22	1	26	<?xml version="1.0"?>\n<Clock xmlns:dt="urn:schemas-microsoft-com:datatypes"><Description dt:dt="string">E-Prime Primary Realtime Clock</Description><StartTime><Timestamp dt:dt="int">0</Timestamp><DateUtc dt:dt="string">2017-07-24T09:19:49Z</DateUtc></StartTime><FrequencyChanges><FrequencyChange><Frequency dt:dt="r8">3328129</Frequency><Timestamp dt:dt="r8">2962186435</Timestamp><Current dt:dt="r…	75.025	2040788	2037288	2040788	2037270	1	right	-1332100438	07-24-2017	11:19:49	09:19:49	male	75649	35655	-1	35638	76569	75670	-1	75649	338209	328146	-1	328133	15				1	7	13	phaseUPFAce	phaseXPface	6	NF109	1241251	1240951	1241251	1240943	l	1240943	1238952	1240943	1238935	1991
GofDak_1024-768_new	22	1	26	<?xml version="1.0"?>\n<Clock xmlns:dt="urn:schemas-microsoft-com:datatypes"><Description dt:dt="string">E-Prime Primary Realtime Clock</Description><StartTime><Timestamp dt:dt="int">0</Timestamp><DateUtc dt:dt="string">2017-07-24T09:19:49Z</DateUtc></StartTime><FrequencyChanges><FrequencyChange><Frequency dt:dt="r8">3328129</Frequency><Timestamp dt:dt="r8">2962186435</Timestamp><Current dt:dt="r…	75.025	2040788	2037288	2040788	2037270	1	right	-1332100438	07-24-2017	11:19:49	09:19:49	male	75649	35655	-1	35638	76569	75670	-1	75649	338209	328146	-1	328133	15				1	7	13	phaseUPFAce	phaseXPface	7	NM05	1244304	1244004	1244304	1243996	l	1243996	1242271	1243996	1242263	1725
GofDak_1024-768_new	22	1	26	<?xml version="1.0"?>\n<Clock xmlns:dt="urn:schemas-microsoft-com:datatypes"><Description dt:dt="string">E-Prime Primary Realtime Clock</Description><StartTime><Timestamp dt:dt="int">0</Timestamp><DateUtc dt:dt="string">2017-07-24T09:19:49Z</DateUtc></StartTime><FrequencyChanges><FrequencyChange><Frequency dt:dt="r8">3328129</Frequency><Timestamp dt:dt="r8">2962186435</Timestamp><Current dt:dt="r…	75.025	2040788	2037288	2040788	2037270	1	right	-1332100438	07-24-2017	11:19:49	09:19:49	male	75649	35655	-1	35638	76569	75670	-1	75649	338209	328146	-1	328133	15				1	7	13	phaseUPFAce	phaseXPface	8	NM09	1247529	1247229	1247529	1247218	l	1247218	1245443	1247218	1245431	1775
GofDak_1024-768_new	22	1	26	<?xml version="1.0"?>\n<Clock xmlns:dt="urn:schemas-microsoft-com:datatypes"><Description dt:dt="string">E-Prime Primary Realtime Clock</Description><StartTime><Timestamp dt:dt="int">0</Timestamp><DateUtc dt:dt="string">2017-07-24T09:19:49Z</DateUtc></StartTime><FrequencyChanges><FrequencyChange><Frequency dt:dt="r8">3328129</Frequency><Timestamp dt:dt="r8">2962186435</Timestamp><Current dt:dt="r…	75.025	2040788	2037288	2040788	2037270	1	right	-1332100438	07-24-2017	11:19:49	09:19:49	male	75649	35655	-1	35638	76569	75670	-1	75649	338209	328146	-1	328133	15				1	7	13	phaseUPFAce	phaseXPface	9	NM21	1250502	1250202	1250502	1250189	l	1250189	1248575	1250189	1248559	1614
GofDak_1024-768_new	22	1	26	<?xml version="1.0"?>\n<Clock xmlns:dt="urn:schemas-microsoft-com:datatypes"><Description dt:dt="string">E-Prime Primary Realtime Clock</Description><StartTime><Timestamp dt:dt="int">0</Timestamp><DateUtc dt:dt="string">2017-07-24T09:19:49Z</DateUtc></StartTime><FrequencyChanges><FrequencyChange><Frequency dt:dt="r8">3328129</Frequency><Timestamp dt:dt="r8">2962186435</Timestamp><Current dt:dt="r…	75.025	2040788	2037288	2040788	2037270	1	right	-1332100438	07-24-2017	11:19:49	09:19:49	male	75649	35655	-1	35638	76569	75670	-1	75649	338209	328146	-1	328133	15				1	7	13	phaseUPFAce	phaseXPface	10	NF02	1253381	1253081	1253381	1253068	d	1253068	1251561	1253068	1251543	1507
GofDak_1024-768_new	22	1	26	<?xml version="1.0"?>\n<Clock xmlns:dt="urn:schemas-microsoft-com:datatypes"><Description dt:dt="string">E-Prime Primary Realtime Clock</Description><StartTime><Timestamp dt:dt="int">0</Timestamp><DateUtc dt:dt="string">2017-07-24T09:19:49Z</DateUtc></StartTime><FrequencyChanges><FrequencyChange><Frequency dt:dt="r8">3328129</Frequency><Timestamp dt:dt="r8">2962186435</Timestamp><Current dt:dt="r…	75.025	2040788	2037288	2040788	2037270	1	right	-1332100438	07-24-2017	11:19:49	09:19:49	male	75649	35655	-1	35638	76569	75670	-1	75649	338209	328146	-1	328133	15				1	7	13	phaseUPFAce	phaseXPface	11	NF04	1256713	1256413	1256713	1256399	l	1256399	1254520	1256399	1254503	1879
GofDak_1024-768_new	22	1	26	<?xml version="1.0"?>\n<Clock xmlns:dt="urn:schemas-microsoft-com:datatypes"><Description dt:dt="string">E-Prime Primary Realtime Clock</Description><StartTime><Timestamp dt:dt="int">0</Timestamp><DateUtc dt:dt="string">2017-07-24T09:19:49Z</DateUtc></StartTime><FrequencyChanges><FrequencyChange><Frequency dt:dt="r8">3328129</Frequency><Timestamp dt:dt="r8">2962186435</Timestamp><Current dt:dt="r…	75.025	2040788	2037288	2040788	2037270	1	right	-1332100438	07-24-2017	11:19:49	09:19:49	male	75649	35655	-1	35638	76569	75670	-1	75649	338209	328146	-1	328133	15				1	7	13	phaseUPFAce	phaseXPface	12	NF01	1259965	1259665	1259965	1259654	l	1259654	1257932	1259654	1257919	1722
GofDak_1024-768_new	22	1	26	<?xml version="1.0"?>\n<Clock xmlns:dt="urn:schemas-microsoft-com:datatypes"><Description dt:dt="string">E-Prime Primary Realtime Clock</Description><StartTime><Timestamp dt:dt="int">0</Timestamp><DateUtc dt:dt="string">2017-07-24T09:19:49Z</DateUtc></StartTime><FrequencyChanges><FrequencyChange><Frequency dt:dt="r8">3328129</Frequency><Timestamp dt:dt="r8">2962186435</Timestamp><Current dt:dt="r…	75.025	2040788	2037288	2040788	2037270	1	right	-1332100438	07-24-2017	11:19:49	09:19:49	male	75649	35655	-1	35638	76569	75670	-1	75649	338209	328146	-1	328133	15				1	7	13	phaseUPFAce	phaseXPface	13	NM02	1263204	1262904	1263204	1262898	l	1262898	1260945	1262898	1260935	1953
GofDak_1024-768_new	22	1	26	<?xml version="1.0"?>\n<Clock xmlns:dt="urn:schemas-microsoft-com:datatypes"><Description dt:dt="string">E-Prime Primary Realtime Clock</Description><StartTime><Timestamp dt:dt="int">0</Timestamp><DateUtc dt:dt="string">2017-07-24T09:19:49Z</DateUtc></StartTime><FrequencyChanges><FrequencyChange><Frequency dt:dt="r8">3328129</Frequency><Timestamp dt:dt="r8">2962186435</Timestamp><Current dt:dt="r…	75.025	2040788	2037288	2040788	2037270	1	right	-1332100438	07-24-2017	11:19:49	09:19:49	male	75649	35655	-1	35638	76569	75670	-1	75649	338209	328146	-1	328133	15				1	7	13	phaseUPFAce	phaseXPface	14	NM10	1266470	1266170	1266470	1266167	l	1266167	1264264	1266167	1264255	1903
GofDak_1024-768_new	22	1	26	<?xml version="1.0"?>\n<Clock xmlns:dt="urn:schemas-microsoft-com:datatypes"><Description dt:dt="string">E-Prime Primary Realtime Clock</Description><StartTime><Timestamp dt:dt="int">0</Timestamp><DateUtc dt:dt="string">2017-07-24T09:19:49Z</DateUtc></StartTime><FrequencyChanges><FrequencyChange><Frequency dt:dt="r8">3328129</Frequency><Timestamp dt:dt="r8">2962186435</Timestamp><Current dt:dt="r…	75.025	2040788	2037288	2040788	2037270	1	right	-1332100438	07-24-2017	11:19:49	09:19:49	male	75649	35655	-1	35638	76569	75670	-1	75649	338209	328146	-1	328133	15				1	7	13	phaseUPFAce	phaseXPface	15	NM10	1269455	1269155	1269455	1269140	d	1269140	1267423	1269140	1267415	1717
GofDak_1024-768_new	22	1	26	<?xml version="1.0"?>\n<Clock xmlns:dt="urn:schemas-microsoft-com:datatypes"><Description dt:dt="string">E-Prime Primary Realtime Clock</Description><StartTime><Timestamp dt:dt="int">0</Timestamp><DateUtc dt:dt="string">2017-07-24T09:19:49Z</DateUtc></StartTime><FrequencyChanges><FrequencyChange><Frequency dt:dt="r8">3328129</Frequency><Timestamp dt:dt="r8">2962186435</Timestamp><Current dt:dt="r…	75.025	2040788	2037288	2040788	2037270	1	right	-1332100438	07-24-2017	11:19:49	09:19:49	male	75649	35655	-1	35638	76569	75670	-1	75649	338209	328146	-1	328133	15				1	7	13	phaseUPFAce	phaseXPface	16	NF01	1272881	1272581	1272881	1272567	d	1272567	1270621	1272567	1270607	1946
GofDak_1024-768_new	22	1	26	<?xml version="1.0"?>\n<Clock xmlns:dt="urn:schemas-microsoft-com:datatypes"><Description dt:dt="string">E-Prime Primary Realtime Clock</Description><StartTime><Timestamp dt:dt="int">0</Timestamp><DateUtc dt:dt="string">2017-07-24T09:19:49Z</DateUtc></StartTime><FrequencyChanges><FrequencyChange><Frequency dt:dt="r8">3328129</Frequency><Timestamp dt:dt="r8">2962186435</Timestamp><Current dt:dt="r…	75.025	2040788	2037288	2040788	2037270	1	right	-1332100438	07-24-2017	11:19:49	09:19:49	male	75649	35655	-1	35638	76569	75670	-1	75649	338209	328146	-1	328133	15				1	7	13	phaseUPFAce	phaseXPface	17	NM02	1276026	1275726	1276026	1275719	d	1275719	1274167	1275719	1274151	1552
GofDak_1024-768_new	22	1	26	<?xml version="1.0"?>\n<Clock xmlns:dt="urn:schemas-microsoft-com:datatypes"><Description dt:dt="string">E-Prime Primary Realtime Clock</Description><StartTime><Timestamp dt:dt="int">0</Timestamp><DateUtc dt:dt="string">2017-07-24T09:19:49Z</DateUtc></StartTime><FrequencyChanges><FrequencyChange><Frequency dt:dt="r8">3328129</Frequency><Timestamp dt:dt="r8">2962186435</Timestamp><Current dt:dt="r…	75.025	2040788	2037288	2040788	2037270	1	right	-1332100438	07-24-2017	11:19:49	09:19:49	male	75649	35655	-1	35638	76569	75670	-1	75649	338209	328146	-1	328133	15				1	7	13	phaseUPFAce	phaseXPface	18	NM05	1279372	1279072	1279372	1279062	l	1279062	1277073	1279062	1277055	1989
GofDak_1024-768_new	22	1	26	<?xml version="1.0"?>\n<Clock xmlns:dt="urn:schemas-microsoft-com:datatypes"><Description dt:dt="string">E-Prime Primary Realtime Clock</Description><StartTime><Timestamp dt:dt="int">0</Timestamp><DateUtc dt:dt="string">2017-07-24T09:19:49Z</DateUtc></StartTime><FrequencyChanges><FrequencyChange><Frequency dt:dt="r8">3328129</Frequency><Timestamp dt:dt="r8">2962186435</Timestamp><Current dt:dt="r…	75.025	2040788	2037288	2040788	2037270	1	right	-1332100438	07-24-2017	11:19:49	09:19:49	male	75649	35655	-1	35638	76569	75670	-1	75649	338209	328146	-1	328133	15				1	7	13	phaseUPFAce	phaseXPface	19	NF106	1282664	1282364	1282664	1282359	l	1282359	1280672	1282359	1280655	1687
GofDak_1024-768_new	22	1	26	<?xml version="1.0"?>\n<Clock xmlns:dt="urn:schemas-microsoft-com:datatypes"><Description dt:dt="string">E-Prime Primary Realtime Clock</Description><StartTime><Timestamp dt:dt="int">0</Timestamp><DateUtc dt:dt="string">2017-07-24T09:19:49Z</DateUtc></StartTime><FrequencyChanges><FrequencyChange><Frequency dt:dt="r8">3328129</Frequency><Timestamp dt:dt="r8">2962186435</Timestamp><Current dt:dt="r…	75.025	2040788	2037288	2040788	2037270	1	right	-1332100438	07-24-2017	11:19:49	09:19:49	male	75649	35655	-1	35638	76569	75670	-1	75649	338209	328146	-1	328133	15				1	7	13	phaseUPFAce	phaseXPface	20	NF11	1285663	1285363	1285663	1285359	l	1285359	1283777	1285359	1283759	1582
GofDak_1024-768_new	22	1	26	<?xml version="1.0"?>\n<Clock xmlns:dt="urn:schemas-microsoft-com:datatypes"><Description dt:dt="string">E-Prime Primary Realtime Clock</Description><StartTime><Timestamp dt:dt="int">0</Timestamp><DateUtc dt:dt="string">2017-07-24T09:19:49Z</DateUtc></StartTime><FrequencyChanges><FrequencyChange><Frequency dt:dt="r8">3328129</Frequency><Timestamp dt:dt="r8">2962186435</Timestamp><Current dt:dt="r…	75.025	2040788	2037288	2040788	2037270	1	right	-1332100438	07-24-2017	11:19:49	09:19:49	male	75649	35655	-1	35638	76569	75670	-1	75649	338209	328146	-1	328133	16				2	7	14	phaseINVFAce	phaseXPface	1	NM09	1288782	1288482	1288782	1288472	l	1288472	1286949	1288472	1286943	1523
GofDak_1024-768_new	22	1	26	<?xml version="1.0"?>\n<Clock xmlns:dt="urn:schemas-microsoft-com:datatypes"><Description dt:dt="string">E-Prime Primary Realtime Clock</Description><StartTime><Timestamp dt:dt="int">0</Timestamp><DateUtc dt:dt="string">2017-07-24T09:19:49Z</DateUtc></StartTime><FrequencyChanges><FrequencyChange><Frequency dt:dt="r8">3328129</Frequency><Timestamp dt:dt="r8">2962186435</Timestamp><Current dt:dt="r…	75.025	2040788	2037288	2040788	2037270	1	right	-1332100438	07-24-2017	11:19:49	09:19:49	male	75649	35655	-1	35638	76569	75670	-1	75649	338209	328146	-1	328133	16				2	7	14	phaseINVFAce	phaseXPface	2	NM13	1292341	1292041	1292341	1292032	l	1292032	1290122	1292032	1290111	1910
GofDak_1024-768_new	22	1	26	<?xml version="1.0"?>\n<Clock xmlns:dt="urn:schemas-microsoft-com:datatypes"><Description dt:dt="string">E-Prime Primary Realtime Clock</Description><StartTime><Timestamp dt:dt="int">0</Timestamp><DateUtc dt:dt="string">2017-07-24T09:19:49Z</DateUtc></StartTime><FrequencyChanges><FrequencyChange><Frequency dt:dt="r8">3328129</Frequency><Timestamp dt:dt="r8">2962186435</Timestamp><Current dt:dt="r…	75.025	2040788	2037288	2040788	2037270	1	right	-1332100438	07-24-2017	11:19:49	09:19:49	male	75649	35655	-1	35638	76569	75670	-1	75649	338209	328146	-1	328133	16				2	7	14	phaseINVFAce	phaseXPface	3	NM05	1295540	1295240	1295540	1295233	l	1295233	1293561	1295233	1293543	1672
GofDak_1024-768_new	22	1	26	<?xml version="1.0"?>\n<Clock xmlns:dt="urn:schemas-microsoft-com:datatypes"><Description dt:dt="string">E-Prime Primary Realtime Clock</Description><StartTime><Timestamp dt:dt="int">0</Timestamp><DateUtc dt:dt="string">2017-07-24T09:19:49Z</DateUtc></StartTime><FrequencyChanges><FrequencyChange><Frequency dt:dt="r8">3328129</Frequency><Timestamp dt:dt="r8">2962186435</Timestamp><Current dt:dt="r…	75.025	2040788	2037288	2040788	2037270	1	right	-1332100438	07-24-2017	11:19:49	09:19:49	male	75649	35655	-1	35638	76569	75670	-1	75649	338209	328146	-1	328133	16				2	7	14	phaseINVFAce	phaseXPface	4	NM03	1298539	1298239	1298539	1298226	l	1298226	1296600	1298226	1296583	1626
GofDak_1024-768_new	22	1	26	<?xml version="1.0"?>\n<Clock xmlns:dt="urn:schemas-microsoft-com:datatypes"><Description dt:dt="string">E-Prime Primary Realtime Clock</Description><StartTime><Timestamp dt:dt="int">0</Timestamp><DateUtc dt:dt="string">2017-07-24T09:19:49Z</DateUtc></StartTime><FrequencyChanges><FrequencyChange><Frequency dt:dt="r8">3328129</Frequency><Timestamp dt:dt="r8">2962186435</Timestamp><Current dt:dt="r…	75.025	2040788	2037288	2040788	2037270	1	right	-1332100438	07-24-2017	11:19:49	09:19:49	male	75649	35655	-1	35638	76569	75670	-1	75649	338209	328146	-1	328133	16				2	7	14	phaseINVFAce	phaseXPface	5	NM02	1301858	1301558	1301858	1301547	d	1301547	1299692	1301547	1299687	1855
GofDak_1024-768_new	22	1	26	<?xml version="1.0"?>\n<Clock xmlns:dt="urn:schemas-microsoft-com:datatypes"><Description dt:dt="string">E-Prime Primary Realtime Clock</Description><StartTime><Timestamp dt:dt="int">0</Timestamp><DateUtc dt:dt="string">2017-07-24T09:19:49Z</DateUtc></StartTime><FrequencyChanges><FrequencyChange><Frequency dt:dt="r8">3328129</Frequency><Timestamp dt:dt="r8">2962186435</Timestamp><Current dt:dt="r…	75.025	2040788	2037288	2040788	2037270	1	right	-1332100438	07-24-2017	11:19:49	09:19:49	male	75649	35655	-1	35638	76569	75670	-1	75649	338209	328146	-1	328133	16				2	7	14	phaseINVFAce	phaseXPface	6	NM10	1304910	1304610	1304910	1304606	l	1304606	1303051	1304606	1303039	1555
GofDak_1024-768_new	22	1	26	<?xml version="1.0"?>\n<Clock xmlns:dt="urn:schemas-microsoft-com:datatypes"><Description dt:dt="string">E-Prime Primary Realtime Clock</Description><StartTime><Timestamp dt:dt="int">0</Timestamp><DateUtc dt:dt="string">2017-07-24T09:19:49Z</DateUtc></StartTime><FrequencyChanges><FrequencyChange><Frequency dt:dt="r8">3328129</Frequency><Timestamp dt:dt="r8">2962186435</Timestamp><Current dt:dt="r…	75.025	2040788	2037288	2040788	2037270	1	right	-1332100438	07-24-2017	11:19:49	09:19:49	male	75649	35655	-1	35638	76569	75670	-1	75649	338209	328146	-1	328133	16				2	7	14	phaseINVFAce	phaseXPface	7	NF02	1308203	1307903	1308203	1307899	l	1307899	1306023	1307899	1306015	1876
GofDak_1024-768_new	22	1	26	<?xml version="1.0"?>\n<Clock xmlns:dt="urn:schemas-microsoft-com:datatypes"><Description dt:dt="string">E-Prime Primary Realtime Clock</Description><StartTime><Timestamp dt:dt="int">0</Timestamp><DateUtc dt:dt="string">2017-07-24T09:19:49Z</DateUtc></StartTime><FrequencyChanges><FrequencyChange><Frequency dt:dt="r8">3328129</Frequency><Timestamp dt:dt="r8">2962186435</Timestamp><Current dt:dt="r…	75.025	2040788	2037288	2040788	2037270	1	right	-1332100438	07-24-2017	11:19:49	09:19:49	male	75649	35655	-1	35638	76569	75670	-1	75649	338209	328146	-1	328133	16				2	7	14	phaseINVFAce	phaseXPface	8	NF27	1311428	1311128	1311428	1311121	d	1311121	1309409	1311121	1309391	1712
GofDak_1024-768_new	22	1	26	<?xml version="1.0"?>\n<Clock xmlns:dt="urn:schemas-microsoft-com:datatypes"><Description dt:dt="string">E-Prime Primary Realtime Clock</Description><StartTime><Timestamp dt:dt="int">0</Timestamp><DateUtc dt:dt="string">2017-07-24T09:19:49Z</DateUtc></StartTime><FrequencyChanges><FrequencyChange><Frequency dt:dt="r8">3328129</Frequency><Timestamp dt:dt="r8">2962186435</Timestamp><Current dt:dt="r…	75.025	2040788	2037288	2040788	2037270	1	right	-1332100438	07-24-2017	11:19:49	09:19:49	male	75649	35655	-1	35638	76569	75670	-1	75649	338209	328146	-1	328133	16				2	7	14	phaseINVFAce	phaseXPface	9	NM02	1314974	1314674	1314974	1314662	l	1314662	1312674	1314662	1312663	1988
GofDak_1024-768_new	22	1	26	<?xml version="1.0"?>\n<Clock xmlns:dt="urn:schemas-microsoft-com:datatypes"><Description dt:dt="string">E-Prime Primary Realtime Clock</Description><StartTime><Timestamp dt:dt="int">0</Timestamp><DateUtc dt:dt="string">2017-07-24T09:19:49Z</DateUtc></StartTime><FrequencyChanges><FrequencyChange><Frequency dt:dt="r8">3328129</Frequency><Timestamp dt:dt="r8">2962186435</Timestamp><Current dt:dt="r…	75.025	2040788	2037288	2040788	2037270	1	right	-1332100438	07-24-2017	11:19:49	09:19:49	male	75649	35655	-1	35638	76569	75670	-1	75649	338209	328146	-1	328133	16				2	7	14	phaseINVFAce	phaseXPface	10	NF27	1318186	1317886	1318186	1317883	l	1317883	1316046	1317883	1316039	1837
GofDak_1024-768_new	22	1	26	<?xml version="1.0"?>\n<Clock xmlns:dt="urn:schemas-microsoft-com:datatypes"><Description dt:dt="string">E-Prime Primary Realtime Clock</Description><StartTime><Timestamp dt:dt="int">0</Timestamp><DateUtc dt:dt="string">2017-07-24T09:19:49Z</DateUtc></StartTime><FrequencyChanges><FrequencyChange><Frequency dt:dt="r8">3328129</Frequency><Timestamp dt:dt="r8">2962186435</Timestamp><Current dt:dt="r…	75.025	2040788	2037288	2040788	2037270	1	right	-1332100438	07-24-2017	11:19:49	09:19:49	male	75649	35655	-1	35638	76569	75670	-1	75649	338209	328146	-1	328133	16				2	7	14	phaseINVFAce	phaseXPface	11	NM10	1321371	1321071	1321371	1321066	l	1321066	1319352	1321066	1319343	1714
GofDak_1024-768_new	22	1	26	<?xml version="1.0"?>\n<Clock xmlns:dt="urn:schemas-microsoft-com:datatypes"><Description dt:dt="string">E-Prime Primary Realtime Clock</Description><StartTime><Timestamp dt:dt="int">0</Timestamp><DateUtc dt:dt="string">2017-07-24T09:19:49Z</DateUtc></StartTime><FrequencyChanges><FrequencyChange><Frequency dt:dt="r8">3328129</Frequency><Timestamp dt:dt="r8">2962186435</Timestamp><Current dt:dt="r…	75.025	2040788	2037288	2040788	2037270	1	right	-1332100438	07-24-2017	11:19:49	09:19:49	male	75649	35655	-1	35638	76569	75670	-1	75649	338209	328146	-1	328133	16				2	7	14	phaseINVFAce	phaseXPface	12	NM09	1324890	1324590	1324890	1324577	l	1324577	1322644	1324577	1322639	1933
GofDak_1024-768_new	22	1	26	<?xml version="1.0"?>\n<Clock xmlns:dt="urn:schemas-microsoft-com:datatypes"><Description dt:dt="string">E-Prime Primary Realtime Clock</Description><StartTime><Timestamp dt:dt="int">0</Timestamp><DateUtc dt:dt="string">2017-07-24T09:19:49Z</DateUtc></StartTime><FrequencyChanges><FrequencyChange><Frequency dt:dt="r8">3328129</Frequency><Timestamp dt:dt="r8">2962186435</Timestamp><Current dt:dt="r…	75.025	2040788	2037288	2040788	2037270	1	right	-1332100438	07-24-2017	11:19:49	09:19:49	male	75649	35655	-1	35638	76569	75670	-1	75649	338209	328146	-1	328133	16				2	7	14	phaseINVFAce	phaseXPface	13	NM04	1327863	1327563	1327863	1327557	d	1327557	1326043	1327557	1326031	1514
GofDak_1024-768_new	22	1	26	<?xml version="1.0"?>\n<Clock xmlns:dt="urn:schemas-microsoft-com:datatypes"><Description dt:dt="string">E-Prime Primary Realtime Clock</Description><StartTime><Timestamp dt:dt="int">0</Timestamp><DateUtc dt:dt="string">2017-07-24T09:19:49Z</DateUtc></StartTime><FrequencyChanges><FrequencyChange><Frequency dt:dt="r8">3328129</Frequency><Timestamp dt:dt="r8">2962186435</Timestamp><Current dt:dt="r…	75.025	2040788	2037288	2040788	2037270	1	right	-1332100438	07-24-2017	11:19:49	09:19:49	male	75649	35655	-1	35638	76569	75670	-1	75649	338209	328146	-1	328133	16				2	7	14	phaseINVFAce	phaseXPface	14	NM10	1331195	1330895	1331195	1330881	d	1330881	1329069	1330881	1329055	1812
GofDak_1024-768_new	22	1	26	<?xml version="1.0"?>\n<Clock xmlns:dt="urn:schemas-microsoft-com:datatypes"><Description dt:dt="string">E-Prime Primary Realtime Clock</Description><StartTime><Timestamp dt:dt="int">0</Timestamp><DateUtc dt:dt="string">2017-07-24T09:19:49Z</DateUtc></StartTime><FrequencyChanges><FrequencyChange><Frequency dt:dt="r8">3328129</Frequency><Timestamp dt:dt="r8">2962186435</Timestamp><Current dt:dt="r…	75.025	2040788	2037288	2040788	2037270	1	right	-1332100438	07-24-2017	11:19:49	09:19:49	male	75649	35655	-1	35638	76569	75670	-1	75649	338209	328146	-1	328133	16				2	7	14	phaseINVFAce	phaseXPface	15	NF02	1334820	1334520	1334820	1334513	l	1334513	1332694	1334513	1332679	1819
GofDak_1024-768_new	22	1	26	<?xml version="1.0"?>\n<Clock xmlns:dt="urn:schemas-microsoft-com:datatypes"><Description dt:dt="string">E-Prime Primary Realtime Clock</Description><StartTime><Timestamp dt:dt="int">0</Timestamp><DateUtc dt:dt="string">2017-07-24T09:19:49Z</DateUtc></StartTime><FrequencyChanges><FrequencyChange><Frequency dt:dt="r8">3328129</Frequency><Timestamp dt:dt="r8">2962186435</Timestamp><Current dt:dt="r…	75.025	2040788	2037288	2040788	2037270	1	right	-1332100438	07-24-2017	11:19:49	09:19:49	male	75649	35655	-1	35638	76569	75670	-1	75649	338209	328146	-1	328133	16				2	7	14	phaseINVFAce	phaseXPface	16	NF11	1338046	1337746	1338046	1337737	l	1337737	1335827	1337737	1335815	1910
GofDak_1024-768_new	22	1	26	<?xml version="1.0"?>\n<Clock xmlns:dt="urn:schemas-microsoft-com:datatypes"><Description dt:dt="string">E-Prime Primary Realtime Clock</Description><StartTime><Timestamp dt:dt="int">0</Timestamp><DateUtc dt:dt="string">2017-07-24T09:19:49Z</DateUtc></StartTime><FrequencyChanges><FrequencyChange><Frequency dt:dt="r8">3328129</Frequency><Timestamp dt:dt="r8">2962186435</Timestamp><Current dt:dt="r…	75.025	2040788	2037288	2040788	2037270	1	right	-1332100438	07-24-2017	11:19:49	09:19:49	male	75649	35655	-1	35638	76569	75670	-1	75649	338209	328146	-1	328133	16				2	7	14	phaseINVFAce	phaseXPface	17	NF106	1341112	1340812	1341112	1340809	l	1340809	1339039	1340809	1339031	1770
GofDak_1024-768_new	22	1	26	<?xml version="1.0"?>\n<Clock xmlns:dt="urn:schemas-microsoft-com:datatypes"><Description dt:dt="string">E-Prime Primary Realtime Clock</Description><StartTime><Timestamp dt:dt="int">0</Timestamp><DateUtc dt:dt="string">2017-07-24T09:19:49Z</DateUtc></StartTime><FrequencyChanges><FrequencyChange><Frequency dt:dt="r8">3328129</Frequency><Timestamp dt:dt="r8">2962186435</Timestamp><Current dt:dt="r…	75.025	2040788	2037288	2040788	2037270	1	right	-1332100438	07-24-2017	11:19:49	09:19:49	male	75649	35655	-1	35638	76569	75670	-1	75649	338209	328146	-1	328133	16				2	7	14	phaseINVFAce	phaseXPface	18	NF106	1344391	1344091	1344391	1344085	d	1344085	1342251	1344085	1342239	1834
GofDak_1024-768_new	22	1	26	<?xml version="1.0"?>\n<Clock xmlns:dt="urn:schemas-microsoft-com:datatypes"><Description dt:dt="string">E-Prime Primary Realtime Clock</Description><StartTime><Timestamp dt:dt="int">0</Timestamp><DateUtc dt:dt="string">2017-07-24T09:19:49Z</DateUtc></StartTime><FrequencyChanges><FrequencyChange><Frequency dt:dt="r8">3328129</Frequency><Timestamp dt:dt="r8">2962186435</Timestamp><Current dt:dt="r…	75.025	2040788	2037288	2040788	2037270	1	right	-1332100438	07-24-2017	11:19:49	09:19:49	male	75649	35655	-1	35638	76569	75670	-1	75649	338209	328146	-1	328133	16				2	7	14	phaseINVFAce	phaseXPface	19	NM101	1347589	1347289	1347589	1347281	l	1347281	1345357	1347281	1345343	1924
GofDak_1024-768_new	22	1	26	<?xml version="1.0"?>\n<Clock xmlns:dt="urn:schemas-microsoft-com:datatypes"><Description dt:dt="string">E-Prime Primary Realtime Clock</Description><StartTime><Timestamp dt:dt="int">0</Timestamp><DateUtc dt:dt="string">2017-07-24T09:19:49Z</DateUtc></StartTime><FrequencyChanges><FrequencyChange><Frequency dt:dt="r8">3328129</Frequency><Timestamp dt:dt="r8">2962186435</Timestamp><Current dt:dt="r…	75.025	2040788	2037288	2040788	2037270	1	right	-1332100438	07-24-2017	11:19:49	09:19:49	male	75649	35655	-1	35638	76569	75670	-1	75649	338209	328146	-1	328133	16				2	7	14	phaseINVFAce	phaseXPface	20	NM04	1350655	1350355	1350655	1350343	l	1350343	1348769	1350343	1348759	1574
GofDak_1024-768_new	22	1	26	<?xml version="1.0"?>\n<Clock xmlns:dt="urn:schemas-microsoft-com:datatypes"><Description dt:dt="string">E-Prime Primary Realtime Clock</Description><StartTime><Timestamp dt:dt="int">0</Timestamp><DateUtc dt:dt="string">2017-07-24T09:19:49Z</DateUtc></StartTime><FrequencyChanges><FrequencyChange><Frequency dt:dt="r8">3328129</Frequency><Timestamp dt:dt="r8">2962186435</Timestamp><Current dt:dt="r…	75.025	2040788	2037288	2040788	2037270	1	right	-1332100438	07-24-2017	11:19:49	09:19:49	male	75649	35655	-1	35638	76569	75670	-1	75649	338209	328146	-1	328133	17				1	8	15	phaseUPFAce	phaseXPface	1	NM13	1353548	1353248	1353548	1353235	d	1353235	1351701	1353235	1351687	1534
GofDak_1024-768_new	22	1	26	<?xml version="1.0"?>\n<Clock xmlns:dt="urn:schemas-microsoft-com:datatypes"><Description dt:dt="string">E-Prime Primary Realtime Clock</Description><StartTime><Timestamp dt:dt="int">0</Timestamp><DateUtc dt:dt="string">2017-07-24T09:19:49Z</DateUtc></StartTime><FrequencyChanges><FrequencyChange><Frequency dt:dt="r8">3328129</Frequency><Timestamp dt:dt="r8">2962186435</Timestamp><Current dt:dt="r…	75.025	2040788	2037288	2040788	2037270	1	right	-1332100438	07-24-2017	11:19:49	09:19:49	male	75649	35655	-1	35638	76569	75670	-1	75649	338209	328146	-1	328133	17				1	8	15	phaseUPFAce	phaseXPface	2	NM09	1356693	1356393	1356693	1356383	d	1356383	1354700	1356383	1354687	1683
GofDak_1024-768_new	22	1	26	<?xml version="1.0"?>\n<Clock xmlns:dt="urn:schemas-microsoft-com:datatypes"><Description dt:dt="string">E-Prime Primary Realtime Clock</Description><StartTime><Timestamp dt:dt="int">0</Timestamp><DateUtc dt:dt="string">2017-07-24T09:19:49Z</DateUtc></StartTime><FrequencyChanges><FrequencyChange><Frequency dt:dt="r8">3328129</Frequency><Timestamp dt:dt="r8">2962186435</Timestamp><Current dt:dt="r…	75.025	2040788	2037288	2040788	2037270	1	right	-1332100438	07-24-2017	11:19:49	09:19:49	male	75649	35655	-1	35638	76569	75670	-1	75649	338209	328146	-1	328133	17				1	8	15	phaseUPFAce	phaseXPface	3	NM03	1359652	1359352	1359652	1359348	d	1359348	1357806	1359348	1357799	1542
GofDak_1024-768_new	22	1	26	<?xml version="1.0"?>\n<Clock xmlns:dt="urn:schemas-microsoft-com:datatypes"><Description dt:dt="string">E-Prime Primary Realtime Clock</Description><StartTime><Timestamp dt:dt="int">0</Timestamp><DateUtc dt:dt="string">2017-07-24T09:19:49Z</DateUtc></StartTime><FrequencyChanges><FrequencyChange><Frequency dt:dt="r8">3328129</Frequency><Timestamp dt:dt="r8">2962186435</Timestamp><Current dt:dt="r…	75.025	2040788	2037288	2040788	2037270	1	right	-1332100438	07-24-2017	11:19:49	09:19:49	male	75649	35655	-1	35638	76569	75670	-1	75649	338209	328146	-1	328133	17				1	8	15	phaseUPFAce	phaseXPface	4	NM05	1362744	1362444	1362744	1362429	l	1362429	1360845	1362429	1360831	1584
GofDak_1024-768_new	22	1	26	<?xml version="1.0"?>\n<Clock xmlns:dt="urn:schemas-microsoft-com:datatypes"><Description dt:dt="string">E-Prime Primary Realtime Clock</Description><StartTime><Timestamp dt:dt="int">0</Timestamp><DateUtc dt:dt="string">2017-07-24T09:19:49Z</DateUtc></StartTime><FrequencyChanges><FrequencyChange><Frequency dt:dt="r8">3328129</Frequency><Timestamp dt:dt="r8">2962186435</Timestamp><Current dt:dt="r…	75.025	2040788	2037288	2040788	2037270	1	right	-1332100438	07-24-2017	11:19:49	09:19:49	male	75649	35655	-1	35638	76569	75670	-1	75649	338209	328146	-1	328133	17				1	8	15	phaseUPFAce	phaseXPface	5	NM02	1365863	1365563	1365863	1365551	l	1365551	1363724	1365551	1363719	1827
GofDak_1024-768_new	22	1	26	<?xml version="1.0"?>\n<Clock xmlns:dt="urn:schemas-microsoft-com:datatypes"><Description dt:dt="string">E-Prime Primary Realtime Clock</Description><StartTime><Timestamp dt:dt="int">0</Timestamp><DateUtc dt:dt="string">2017-07-24T09:19:49Z</DateUtc></StartTime><FrequencyChanges><FrequencyChange><Frequency dt:dt="r8">3328129</Frequency><Timestamp dt:dt="r8">2962186435</Timestamp><Current dt:dt="r…	75.025	2040788	2037288	2040788	2037270	1	right	-1332100438	07-24-2017	11:19:49	09:19:49	male	75649	35655	-1	35638	76569	75670	-1	75649	338209	328146	-1	328133	17				1	8	15	phaseUPFAce	phaseXPface	6	NM10	1368676	1368376	1368676	1368367	d	1368367	1366830	1368367	1366823	1537
GofDak_1024-768_new	22	1	26	<?xml version="1.0"?>\n<Clock xmlns:dt="urn:schemas-microsoft-com:datatypes"><Description dt:dt="string">E-Prime Primary Realtime Clock</Description><StartTime><Timestamp dt:dt="int">0</Timestamp><DateUtc dt:dt="string">2017-07-24T09:19:49Z</DateUtc></StartTime><FrequencyChanges><FrequencyChange><Frequency dt:dt="r8">3328129</Frequency><Timestamp dt:dt="r8">2962186435</Timestamp><Current dt:dt="r…	75.025	2040788	2037288	2040788	2037270	1	right	-1332100438	07-24-2017	11:19:49	09:19:49	male	75649	35655	-1	35638	76569	75670	-1	75649	338209	328146	-1	328133	17				1	8	15	phaseUPFAce	phaseXPface	7	NF06	1372035	1371735	1372035	1371729	l	1371729	1370002	1371729	1369991	1727
GofDak_1024-768_new	22	1	26	<?xml version="1.0"?>\n<Clock xmlns:dt="urn:schemas-microsoft-com:datatypes"><Description dt:dt="string">E-Prime Primary Realtime Clock</Description><StartTime><Timestamp dt:dt="int">0</Timestamp><DateUtc dt:dt="string">2017-07-24T09:19:49Z</DateUtc></StartTime><FrequencyChanges><FrequencyChange><Frequency dt:dt="r8">3328129</Frequency><Timestamp dt:dt="r8">2962186435</Timestamp><Current dt:dt="r…	75.025	2040788	2037288	2040788	2037270	1	right	-1332100438	07-24-2017	11:19:49	09:19:49	male	75649	35655	-1	35638	76569	75670	-1	75649	338209	328146	-1	328133	17				1	8	15	phaseUPFAce	phaseXPface	8	NM08	1375114	1374814	1375114	1374809	d	1374809	1373054	1374809	1373039	1755
GofDak_1024-768_new	22	1	26	<?xml version="1.0"?>\n<Clock xmlns:dt="urn:schemas-microsoft-com:datatypes"><Description dt:dt="string">E-Prime Primary Realtime Clock</Description><StartTime><Timestamp dt:dt="int">0</Timestamp><DateUtc dt:dt="string">2017-07-24T09:19:49Z</DateUtc></StartTime><FrequencyChanges><FrequencyChange><Frequency dt:dt="r8">3328129</Frequency><Timestamp dt:dt="r8">2962186435</Timestamp><Current dt:dt="r…	75.025	2040788	2037288	2040788	2037270	1	right	-1332100438	07-24-2017	11:19:49	09:19:49	male	75649	35655	-1	35638	76569	75670	-1	75649	338209	328146	-1	328133	17				1	8	15	phaseUPFAce	phaseXPface	9	NF27	1378459	1378159	1378459	1378151	d	1378151	1376253	1378151	1376239	1898
GofDak_1024-768_new	22	1	26	<?xml version="1.0"?>\n<Clock xmlns:dt="urn:schemas-microsoft-com:datatypes"><Description dt:dt="string">E-Prime Primary Realtime Clock</Description><StartTime><Timestamp dt:dt="int">0</Timestamp><DateUtc dt:dt="string">2017-07-24T09:19:49Z</DateUtc></StartTime><FrequencyChanges><FrequencyChange><Frequency dt:dt="r8">3328129</Frequency><Timestamp dt:dt="r8">2962186435</Timestamp><Current dt:dt="r…	75.025	2040788	2037288	2040788	2037270	1	right	-1332100438	07-24-2017	11:19:49	09:19:49	male	75649	35655	-1	35638	76569	75670	-1	75649	338209	328146	-1	328133	17				1	8	15	phaseUPFAce	phaseXPface	10	NF11	1381832	1381532	1381832	1381528	l	1381528	1379532	1381528	1379527	1996
GofDak_1024-768_new	22	1	26	<?xml version="1.0"?>\n<Clock xmlns:dt="urn:schemas-microsoft-com:datatypes"><Description dt:dt="string">E-Prime Primary Realtime Clock</Description><StartTime><Timestamp dt:dt="int">0</Timestamp><DateUtc dt:dt="string">2017-07-24T09:19:49Z</DateUtc></StartTime><FrequencyChanges><FrequencyChange><Frequency dt:dt="r8">3328129</Frequency><Timestamp dt:dt="r8">2962186435</Timestamp><Current dt:dt="r…	75.025	2040788	2037288	2040788	2037270	1	right	-1332100438	07-24-2017	11:19:49	09:19:49	male	75649	35655	-1	35638	76569	75670	-1	75649	338209	328146	-1	328133	17				1	8	15	phaseUPFAce	phaseXPface	11	NM101	1385110	1384810	1385110	1384797	l	1384797	1382824	1384797	1382815	1973
GofDak_1024-768_new	22	1	26	<?xml version="1.0"?>\n<Clock xmlns:dt="urn:schemas-microsoft-com:datatypes"><Description dt:dt="string">E-Prime Primary Realtime Clock</Description><StartTime><Timestamp dt:dt="int">0</Timestamp><DateUtc dt:dt="string">2017-07-24T09:19:49Z</DateUtc></StartTime><FrequencyChanges><FrequencyChange><Frequency dt:dt="r8">3328129</Frequency><Timestamp dt:dt="r8">2962186435</Timestamp><Current dt:dt="r…	75.025	2040788	2037288	2040788	2037270	1	right	-1332100438	07-24-2017	11:19:49	09:19:49	male	75649	35655	-1	35638	76569	75670	-1	75649	338209	328146	-1	328133	17				1	8	15	phaseUPFAce	phaseXPface	12	NF105	1388296	1387996	1388296	1387988	d	1387988	1386157	1387988	1386151	1831
GofDak_1024-768_new	22	1	26	<?xml version="1.0"?>\n<Clock xmlns:dt="urn:schemas-microsoft-com:datatypes"><Description dt:dt="string">E-Prime Primary Realtime Clock</Description><StartTime><Timestamp dt:dt="int">0</Timestamp><DateUtc dt:dt="string">2017-07-24T09:19:49Z</DateUtc></StartTime><FrequencyChanges><FrequencyChange><Frequency dt:dt="r8">3328129</Frequency><Timestamp dt:dt="r8">2962186435</Timestamp><Current dt:dt="r…	75.025	2040788	2037288	2040788	2037270	1	right	-1332100438	07-24-2017	11:19:49	09:19:49	male	75649	35655	-1	35638	76569	75670	-1	75649	338209	328146	-1	328133	17				1	8	15	phaseUPFAce	phaseXPface	13	NM03	1391562	1391262	1391562	1391249	d	1391249	1389436	1391249	1389423	1813
GofDak_1024-768_new	22	1	26	<?xml version="1.0"?>\n<Clock xmlns:dt="urn:schemas-microsoft-com:datatypes"><Description dt:dt="string">E-Prime Primary Realtime Clock</Description><StartTime><Timestamp dt:dt="int">0</Timestamp><DateUtc dt:dt="string">2017-07-24T09:19:49Z</DateUtc></StartTime><FrequencyChanges><FrequencyChange><Frequency dt:dt="r8">3328129</Frequency><Timestamp dt:dt="r8">2962186435</Timestamp><Current dt:dt="r…	75.025	2040788	2037288	2040788	2037270	1	right	-1332100438	07-24-2017	11:19:49	09:19:49	male	75649	35655	-1	35638	76569	75670	-1	75649	338209	328146	-1	328133	17				1	8	15	phaseUPFAce	phaseXPface	14	NF27	1394867	1394567	1394867	1394556	l	1394556	1392968	1394556	1392951	1588
GofDak_1024-768_new	22	1	26	<?xml version="1.0"?>\n<Clock xmlns:dt="urn:schemas-microsoft-com:datatypes"><Description dt:dt="string">E-Prime Primary Realtime Clock</Description><StartTime><Timestamp dt:dt="int">0</Timestamp><DateUtc dt:dt="string">2017-07-24T09:19:49Z</DateUtc></StartTime><FrequencyChanges><FrequencyChange><Frequency dt:dt="r8">3328129</Frequency><Timestamp dt:dt="r8">2962186435</Timestamp><Current dt:dt="r…	75.025	2040788	2037288	2040788	2037270	1	right	-1332100438	07-24-2017	11:19:49	09:19:49	male	75649	35655	-1	35638	76569	75670	-1	75649	338209	328146	-1	328133	17				1	8	15	phaseUPFAce	phaseXPface	15	NM03	1398000	1397700	1398000	1397695	d	1397695	1395993	1397695	1395983	1702
GofDak_1024-768_new	22	1	26	<?xml version="1.0"?>\n<Clock xmlns:dt="urn:schemas-microsoft-com:datatypes"><Description dt:dt="string">E-Prime Primary Realtime Clock</Description><StartTime><Timestamp dt:dt="int">0</Timestamp><DateUtc dt:dt="string">2017-07-24T09:19:49Z</DateUtc></StartTime><FrequencyChanges><FrequencyChange><Frequency dt:dt="r8">3328129</Frequency><Timestamp dt:dt="r8">2962186435</Timestamp><Current dt:dt="r…	75.025	2040788	2037288	2040788	2037270	1	right	-1332100438	07-24-2017	11:19:49	09:19:49	male	75649	35655	-1	35638	76569	75670	-1	75649	338209	328146	-1	328133	17				1	8	15	phaseUPFAce	phaseXPface	16	NM101	1401305	1401005	1401305	1401001	d	1401001	1399152	1401001	1399135	1849
GofDak_1024-768_new	22	1	26	<?xml version="1.0"?>\n<Clock xmlns:dt="urn:schemas-microsoft-com:datatypes"><Description dt:dt="string">E-Prime Primary Realtime Clock</Description><StartTime><Timestamp dt:dt="int">0</Timestamp><DateUtc dt:dt="string">2017-07-24T09:19:49Z</DateUtc></StartTime><FrequencyChanges><FrequencyChange><Frequency dt:dt="r8">3328129</Frequency><Timestamp dt:dt="r8">2962186435</Timestamp><Current dt:dt="r…	75.025	2040788	2037288	2040788	2037270	1	right	-1332100438	07-24-2017	11:19:49	09:19:49	male	75649	35655	-1	35638	76569	75670	-1	75649	338209	328146	-1	328133	17				1	8	15	phaseUPFAce	phaseXPface	17	NM02	1404637	1404337	1404637	1404328	d	1404328	1402445	1404328	1402439	1883
GofDak_1024-768_new	22	1	26	<?xml version="1.0"?>\n<Clock xmlns:dt="urn:schemas-microsoft-com:datatypes"><Description dt:dt="string">E-Prime Primary Realtime Clock</Description><StartTime><Timestamp dt:dt="int">0</Timestamp><DateUtc dt:dt="string">2017-07-24T09:19:49Z</DateUtc></StartTime><FrequencyChanges><FrequencyChange><Frequency dt:dt="r8">3328129</Frequency><Timestamp dt:dt="r8">2962186435</Timestamp><Current dt:dt="r…	75.025	2040788	2037288	2040788	2037270	1	right	-1332100438	07-24-2017	11:19:49	09:19:49	male	75649	35655	-1	35638	76569	75670	-1	75649	338209	328146	-1	328133	17				1	8	15	phaseUPFAce	phaseXPface	18	NF01	1407716	1407416	1407716	1407404	l	1407404	1405617	1407404	1405599	1787
GofDak_1024-768_new	22	1	26	<?xml version="1.0"?>\n<Clock xmlns:dt="urn:schemas-microsoft-com:datatypes"><Description dt:dt="string">E-Prime Primary Realtime Clock</Description><StartTime><Timestamp dt:dt="int">0</Timestamp><DateUtc dt:dt="string">2017-07-24T09:19:49Z</DateUtc></StartTime><FrequencyChanges><FrequencyChange><Frequency dt:dt="r8">3328129</Frequency><Timestamp dt:dt="r8">2962186435</Timestamp><Current dt:dt="r…	75.025	2040788	2037288	2040788	2037270	1	right	-1332100438	07-24-2017	11:19:49	09:19:49	male	75649	35655	-1	35638	76569	75670	-1	75649	338209	328146	-1	328133	17				1	8	15	phaseUPFAce	phaseXPface	19	NF04	1410635	1410335	1410635	1410328	d	1410328	1408656	1410328	1408639	1672
GofDak_1024-768_new	22	1	26	<?xml version="1.0"?>\n<Clock xmlns:dt="urn:schemas-microsoft-com:datatypes"><Description dt:dt="string">E-Prime Primary Realtime Clock</Description><StartTime><Timestamp dt:dt="int">0</Timestamp><DateUtc dt:dt="string">2017-07-24T09:19:49Z</DateUtc></StartTime><FrequencyChanges><FrequencyChange><Frequency dt:dt="r8">3328129</Frequency><Timestamp dt:dt="r8">2962186435</Timestamp><Current dt:dt="r…	75.025	2040788	2037288	2040788	2037270	1	right	-1332100438	07-24-2017	11:19:49	09:19:49	male	75649	35655	-1	35638	76569	75670	-1	75649	338209	328146	-1	328133	17				1	8	15	phaseUPFAce	phaseXPface	20	NF01	1413861	1413561	1413861	1413547	l	1413547	1411802	1413547	1411791	1745
GofDak_1024-768_new	22	1	26	<?xml version="1.0"?>\n<Clock xmlns:dt="urn:schemas-microsoft-com:datatypes"><Description dt:dt="string">E-Prime Primary Realtime Clock</Description><StartTime><Timestamp dt:dt="int">0</Timestamp><DateUtc dt:dt="string">2017-07-24T09:19:49Z</DateUtc></StartTime><FrequencyChanges><FrequencyChange><Frequency dt:dt="r8">3328129</Frequency><Timestamp dt:dt="r8">2962186435</Timestamp><Current dt:dt="r…	75.025	2040788	2037288	2040788	2037270	1	right	-1332100438	07-24-2017	11:19:49	09:19:49	male	75649	35655	-1	35638	76569	75670	-1	75649	338209	328146	-1	328133	18				2	8	16	phaseINVFAce	phaseXPface	1	NF109	1437013	1436713	1437013	1436704	d	1436704	1434967	1436704	1434954	1737
GofDak_1024-768_new	22	1	26	<?xml version="1.0"?>\n<Clock xmlns:dt="urn:schemas-microsoft-com:datatypes"><Description dt:dt="string">E-Prime Primary Realtime Clock</Description><StartTime><Timestamp dt:dt="int">0</Timestamp><DateUtc dt:dt="string">2017-07-24T09:19:49Z</DateUtc></StartTime><FrequencyChanges><FrequencyChange><Frequency dt:dt="r8">3328129</Frequency><Timestamp dt:dt="r8">2962186435</Timestamp><Current dt:dt="r…	75.025	2040788	2037288	2040788	2037270	1	right	-1332100438	07-24-2017	11:19:49	09:19:49	male	75649	35655	-1	35638	76569	75670	-1	75649	338209	328146	-1	328133	18				2	8	16	phaseINVFAce	phaseXPface	2	NF27	1440465	1440165	1440465	1440162	l	1440162	1438179	1440162	1438167	1983
GofDak_1024-768_new	22	1	26	<?xml version="1.0"?>\n<Clock xmlns:dt="urn:schemas-microsoft-com:datatypes"><Description dt:dt="string">E-Prime Primary Realtime Clock</Description><StartTime><Timestamp dt:dt="int">0</Timestamp><DateUtc dt:dt="string">2017-07-24T09:19:49Z</DateUtc></StartTime><FrequencyChanges><FrequencyChange><Frequency dt:dt="r8">3328129</Frequency><Timestamp dt:dt="r8">2962186435</Timestamp><Current dt:dt="r…	75.025	2040788	2037288	2040788	2037270	1	right	-1332100438	07-24-2017	11:19:49	09:19:49	male	75649	35655	-1	35638	76569	75670	-1	75649	338209	328146	-1	328133	18				2	8	16	phaseINVFAce	phaseXPface	3	NM101	1443651	1443351	1443651	1443342	l	1443342	1441458	1443342	1441447	1884
GofDak_1024-768_new	22	1	26	<?xml version="1.0"?>\n<Clock xmlns:dt="urn:schemas-microsoft-com:datatypes"><Description dt:dt="string">E-Prime Primary Realtime Clock</Description><StartTime><Timestamp dt:dt="int">0</Timestamp><DateUtc dt:dt="string">2017-07-24T09:19:49Z</DateUtc></StartTime><FrequencyChanges><FrequencyChange><Frequency dt:dt="r8">3328129</Frequency><Timestamp dt:dt="r8">2962186435</Timestamp><Current dt:dt="r…	75.025	2040788	2037288	2040788	2037270	1	right	-1332100438	07-24-2017	11:19:49	09:19:49	male	75649	35655	-1	35638	76569	75670	-1	75649	338209	328146	-1	328133	18				2	8	16	phaseINVFAce	phaseXPface	4	NF09	1446943	1446643	1446943	1446630	d	1446630	1444697	1446630	1444687	1933
GofDak_1024-768_new	22	1	26	<?xml version="1.0"?>\n<Clock xmlns:dt="urn:schemas-microsoft-com:datatypes"><Description dt:dt="string">E-Prime Primary Realtime Clock</Description><StartTime><Timestamp dt:dt="int">0</Timestamp><DateUtc dt:dt="string">2017-07-24T09:19:49Z</DateUtc></StartTime><FrequencyChanges><FrequencyChange><Frequency dt:dt="r8">3328129</Frequency><Timestamp dt:dt="r8">2962186435</Timestamp><Current dt:dt="r…	75.025	2040788	2037288	2040788	2037270	1	right	-1332100438	07-24-2017	11:19:49	09:19:49	male	75649	35655	-1	35638	76569	75670	-1	75649	338209	328146	-1	328133	18				2	8	16	phaseINVFAce	phaseXPface	5	NF09	1451102	1450802	1451102	1450794	d	1450794	1448936	1450794	1448919	1858
GofDak_1024-768_new	22	1	26	<?xml version="1.0"?>\n<Clock xmlns:dt="urn:schemas-microsoft-com:datatypes"><Description dt:dt="string">E-Prime Primary Realtime Clock</Description><StartTime><Timestamp dt:dt="int">0</Timestamp><DateUtc dt:dt="string">2017-07-24T09:19:49Z</DateUtc></StartTime><FrequencyChanges><FrequencyChange><Frequency dt:dt="r8">3328129</Frequency><Timestamp dt:dt="r8">2962186435</Timestamp><Current dt:dt="r…	75.025	2040788	2037288	2040788	2037270	1	right	-1332100438	07-24-2017	11:19:49	09:19:49	male	75649	35655	-1	35638	76569	75670	-1	75649	338209	328146	-1	328133	18				2	8	16	phaseINVFAce	phaseXPface	6	NM10	1454048	1453748	1454048	1453745	d	1453745	1452215	1453745	1452207	1530
GofDak_1024-768_new	22	1	26	<?xml version="1.0"?>\n<Clock xmlns:dt="urn:schemas-microsoft-com:datatypes"><Description dt:dt="string">E-Prime Primary Realtime Clock</Description><StartTime><Timestamp dt:dt="int">0</Timestamp><DateUtc dt:dt="string">2017-07-24T09:19:49Z</DateUtc></StartTime><FrequencyChanges><FrequencyChange><Frequency dt:dt="r8">3328129</Frequency><Timestamp dt:dt="r8">2962186435</Timestamp><Current dt:dt="r…	75.025	2040788	2037288	2040788	2037270	1	right	-1332100438	07-24-2017	11:19:49	09:19:49	male	75649	35655	-1	35638	76569	75670	-1	75649	338209	328146	-1	328133	18				2	8	16	phaseINVFAce	phaseXPface	7	NM13	1457247	1456947	1457247	1456931	l	1456931	1455174	1456931	1455159	1757
GofDak_1024-768_new	22	1	26	<?xml version="1.0"?>\n<Clock xmlns:dt="urn:schemas-microsoft-com:datatypes"><Description dt:dt="string">E-Prime Primary Realtime Clock</Description><StartTime><Timestamp dt:dt="int">0</Timestamp><DateUtc dt:dt="string">2017-07-24T09:19:49Z</DateUtc></StartTime><FrequencyChanges><FrequencyChange><Frequency dt:dt="r8">3328129</Frequency><Timestamp dt:dt="r8">2962186435</Timestamp><Current dt:dt="r…	75.025	2040788	2037288	2040788	2037270	1	right	-1332100438	07-24-2017	11:19:49	09:19:49	male	75649	35655	-1	35638	76569	75670	-1	75649	338209	328146	-1	328133	18				2	8	16	phaseINVFAce	phaseXPface	8	NF109	1460152	1459852	1460152	1459849	d	1459849	1458213	1459849	1458199	1636
GofDak_1024-768_new	22	1	26	<?xml version="1.0"?>\n<Clock xmlns:dt="urn:schemas-microsoft-com:datatypes"><Description dt:dt="string">E-Prime Primary Realtime Clock</Description><StartTime><Timestamp dt:dt="int">0</Timestamp><DateUtc dt:dt="string">2017-07-24T09:19:49Z</DateUtc></StartTime><FrequencyChanges><FrequencyChange><Frequency dt:dt="r8">3328129</Frequency><Timestamp dt:dt="r8">2962186435</Timestamp><Current dt:dt="r…	75.025	2040788	2037288	2040788	2037270	1	right	-1332100438	07-24-2017	11:19:49	09:19:49	male	75649	35655	-1	35638	76569	75670	-1	75649	338209	328146	-1	328133	18				2	8	16	phaseINVFAce	phaseXPface	9	NM101	1463085	1462785	1463085	1462780	d	1462780	1461239	1462780	1461231	1541
GofDak_1024-768_new	22	1	26	<?xml version="1.0"?>\n<Clock xmlns:dt="urn:schemas-microsoft-com:datatypes"><Description dt:dt="string">E-Prime Primary Realtime Clock</Description><StartTime><Timestamp dt:dt="int">0</Timestamp><DateUtc dt:dt="string">2017-07-24T09:19:49Z</DateUtc></StartTime><FrequencyChanges><FrequencyChange><Frequency dt:dt="r8">3328129</Frequency><Timestamp dt:dt="r8">2962186435</Timestamp><Current dt:dt="r…	75.025	2040788	2037288	2040788	2037270	1	right	-1332100438	07-24-2017	11:19:49	09:19:49	male	75649	35655	-1	35638	76569	75670	-1	75649	338209	328146	-1	328133	18				2	8	16	phaseINVFAce	phaseXPface	10	NM03	1466524	1466224	1466524	1466216	d	1466216	1464291	1466216	1464279	1925
GofDak_1024-768_new	22	1	26	<?xml version="1.0"?>\n<Clock xmlns:dt="urn:schemas-microsoft-com:datatypes"><Description dt:dt="string">E-Prime Primary Realtime Clock</Description><StartTime><Timestamp dt:dt="int">0</Timestamp><DateUtc dt:dt="string">2017-07-24T09:19:49Z</DateUtc></StartTime><FrequencyChanges><FrequencyChange><Frequency dt:dt="r8">3328129</Frequency><Timestamp dt:dt="r8">2962186435</Timestamp><Current dt:dt="r…	75.025	2040788	2037288	2040788	2037270	1	right	-1332100438	07-24-2017	11:19:49	09:19:49	male	75649	35655	-1	35638	76569	75670	-1	75649	338209	328146	-1	328133	18				2	8	16	phaseINVFAce	phaseXPface	11	NM09	1469922	1469622	1469922	1469619	l	1469619	1467796	1469619	1467791	1823
GofDak_1024-768_new	22	1	26	<?xml version="1.0"?>\n<Clock xmlns:dt="urn:schemas-microsoft-com:datatypes"><Description dt:dt="string">E-Prime Primary Realtime Clock</Description><StartTime><Timestamp dt:dt="int">0</Timestamp><DateUtc dt:dt="string">2017-07-24T09:19:49Z</DateUtc></StartTime><FrequencyChanges><FrequencyChange><Frequency dt:dt="r8">3328129</Frequency><Timestamp dt:dt="r8">2962186435</Timestamp><Current dt:dt="r…	75.025	2040788	2037288	2040788	2037270	1	right	-1332100438	07-24-2017	11:19:49	09:19:49	male	75649	35655	-1	35638	76569	75670	-1	75649	338209	328146	-1	328133	18				2	8	16	phaseINVFAce	phaseXPface	12	NF04	1472935	1472635	1472935	1472622	l	1472622	1470982	1472622	1470967	1640
GofDak_1024-768_new	22	1	26	<?xml version="1.0"?>\n<Clock xmlns:dt="urn:schemas-microsoft-com:datatypes"><Description dt:dt="string">E-Prime Primary Realtime Clock</Description><StartTime><Timestamp dt:dt="int">0</Timestamp><DateUtc dt:dt="string">2017-07-24T09:19:49Z</DateUtc></StartTime><FrequencyChanges><FrequencyChange><Frequency dt:dt="r8">3328129</Frequency><Timestamp dt:dt="r8">2962186435</Timestamp><Current dt:dt="r…	75.025	2040788	2037288	2040788	2037270	1	right	-1332100438	07-24-2017	11:19:49	09:19:49	male	75649	35655	-1	35638	76569	75670	-1	75649	338209	328146	-1	328133	18				2	8	16	phaseINVFAce	phaseXPface	13	NM08	1476267	1475967	1476267	1475955	d	1475955	1473981	1475955	1473975	1974
GofDak_1024-768_new	22	1	26	<?xml version="1.0"?>\n<Clock xmlns:dt="urn:schemas-microsoft-com:datatypes"><Description dt:dt="string">E-Prime Primary Realtime Clock</Description><StartTime><Timestamp dt:dt="int">0</Timestamp><DateUtc dt:dt="string">2017-07-24T09:19:49Z</DateUtc></StartTime><FrequencyChanges><FrequencyChange><Frequency dt:dt="r8">3328129</Frequency><Timestamp dt:dt="r8">2962186435</Timestamp><Current dt:dt="r…	75.025	2040788	2037288	2040788	2037270	1	right	-1332100438	07-24-2017	11:19:49	09:19:49	male	75649	35655	-1	35638	76569	75670	-1	75649	338209	328146	-1	328133	18				2	8	16	phaseINVFAce	phaseXPface	14	NF27	1479613	1479313	1479613	1479309	d	1479309	1477340	1479309	1477327	1969
GofDak_1024-768_new	22	1	26	<?xml version="1.0"?>\n<Clock xmlns:dt="urn:schemas-microsoft-com:datatypes"><Description dt:dt="string">E-Prime Primary Realtime Clock</Description><StartTime><Timestamp dt:dt="int">0</Timestamp><DateUtc dt:dt="string">2017-07-24T09:19:49Z</DateUtc></StartTime><FrequencyChanges><FrequencyChange><Frequency dt:dt="r8">3328129</Frequency><Timestamp dt:dt="r8">2962186435</Timestamp><Current dt:dt="r…	75.025	2040788	2037288	2040788	2037270	1	right	-1332100438	07-24-2017	11:19:49	09:19:49	male	75649	35655	-1	35638	76569	75670	-1	75649	338209	328146	-1	328133	18				2	8	16	phaseINVFAce	phaseXPface	15	NF09	1482598	1482298	1482598	1482290	l	1482290	1480699	1482290	1480687	1591
GofDak_1024-768_new	22	1	26	<?xml version="1.0"?>\n<Clock xmlns:dt="urn:schemas-microsoft-com:datatypes"><Description dt:dt="string">E-Prime Primary Realtime Clock</Description><StartTime><Timestamp dt:dt="int">0</Timestamp><DateUtc dt:dt="string">2017-07-24T09:19:49Z</DateUtc></StartTime><FrequencyChanges><FrequencyChange><Frequency dt:dt="r8">3328129</Frequency><Timestamp dt:dt="r8">2962186435</Timestamp><Current dt:dt="r…	75.025	2040788	2037288	2040788	2037270	1	right	-1332100438	07-24-2017	11:19:49	09:19:49	male	75649	35655	-1	35638	76569	75670	-1	75649	338209	328146	-1	328133	18				2	8	16	phaseINVFAce	phaseXPface	16	NF106	1485611	1485311	1485611	1485304	d	1485304	1483644	1485304	1483631	1660
GofDak_1024-768_new	22	1	26	<?xml version="1.0"?>\n<Clock xmlns:dt="urn:schemas-microsoft-com:datatypes"><Description dt:dt="string">E-Prime Primary Realtime Clock</Description><StartTime><Timestamp dt:dt="int">0</Timestamp><DateUtc dt:dt="string">2017-07-24T09:19:49Z</DateUtc></StartTime><FrequencyChanges><FrequencyChange><Frequency dt:dt="r8">3328129</Frequency><Timestamp dt:dt="r8">2962186435</Timestamp><Current dt:dt="r…	75.025	2040788	2037288	2040788	2037270	1	right	-1332100438	07-24-2017	11:19:49	09:19:49	male	75649	35655	-1	35638	76569	75670	-1	75649	338209	328146	-1	328133	18				2	8	16	phaseINVFAce	phaseXPface	17	NF04	1488690	1488390	1488690	1488381	d	1488381	1486617	1488381	1486599	1764
GofDak_1024-768_new	22	1	26	<?xml version="1.0"?>\n<Clock xmlns:dt="urn:schemas-microsoft-com:datatypes"><Description dt:dt="string">E-Prime Primary Realtime Clock</Description><StartTime><Timestamp dt:dt="int">0</Timestamp><DateUtc dt:dt="string">2017-07-24T09:19:49Z</DateUtc></StartTime><FrequencyChanges><FrequencyChange><Frequency dt:dt="r8">3328129</Frequency><Timestamp dt:dt="r8">2962186435</Timestamp><Current dt:dt="r…	75.025	2040788	2037288	2040788	2037270	1	right	-1332100438	07-24-2017	11:19:49	09:19:49	male	75649	35655	-1	35638	76569	75670	-1	75649	338209	328146	-1	328133	18				2	8	16	phaseINVFAce	phaseXPface	18	NF106	1492208	1491908	1492208	1491901	d	1491901	1489922	1491901	1489911	1979
GofDak_1024-768_new	22	1	26	<?xml version="1.0"?>\n<Clock xmlns:dt="urn:schemas-microsoft-com:datatypes"><Description dt:dt="string">E-Prime Primary Realtime Clock</Description><StartTime><Timestamp dt:dt="int">0</Timestamp><DateUtc dt:dt="string">2017-07-24T09:19:49Z</DateUtc></StartTime><FrequencyChanges><FrequencyChange><Frequency dt:dt="r8">3328129</Frequency><Timestamp dt:dt="r8">2962186435</Timestamp><Current dt:dt="r…	75.025	2040788	2037288	2040788	2037270	1	right	-1332100438	07-24-2017	11:19:49	09:19:49	male	75649	35655	-1	35638	76569	75670	-1	75649	338209	328146	-1	328133	18				2	8	16	phaseINVFAce	phaseXPface	19	NF01	1495354	1495054	1495354	1495047	d	1495047	1493295	1495047	1493279	1752
GofDak_1024-768_new	22	1	26	<?xml version="1.0"?>\n<Clock xmlns:dt="urn:schemas-microsoft-com:datatypes"><Description dt:dt="string">E-Prime Primary Realtime Clock</Description><StartTime><Timestamp dt:dt="int">0</Timestamp><DateUtc dt:dt="string">2017-07-24T09:19:49Z</DateUtc></StartTime><FrequencyChanges><FrequencyChange><Frequency dt:dt="r8">3328129</Frequency><Timestamp dt:dt="r8">2962186435</Timestamp><Current dt:dt="r…	75.025	2040788	2037288	2040788	2037270	1	right	-1332100438	07-24-2017	11:19:49	09:19:49	male	75649	35655	-1	35638	76569	75670	-1	75649	338209	328146	-1	328133	18				2	8	16	phaseINVFAce	phaseXPface	20	NM02	1498486	1498186	1498486	1498178	d	1498178	1496600	1498178	1496583	1578
GofDak_1024-768_new	22	1	26	<?xml version="1.0"?>\n<Clock xmlns:dt="urn:schemas-microsoft-com:datatypes"><Description dt:dt="string">E-Prime Primary Realtime Clock</Description><StartTime><Timestamp dt:dt="int">0</Timestamp><DateUtc dt:dt="string">2017-07-24T09:19:49Z</DateUtc></StartTime><FrequencyChanges><FrequencyChange><Frequency dt:dt="r8">3328129</Frequency><Timestamp dt:dt="r8">2962186435</Timestamp><Current dt:dt="r…	75.025	2040788	2037288	2040788	2037270	1	right	-1332100438	07-24-2017	11:19:49	09:19:49	male	75649	35655	-1	35638	76569	75670	-1	75649	338209	328146	-1	328133	19				1	9	17	phaseUPFAce	phaseXPface	1	NM10	1501832	1501532	1501832	1501528	l	1501528	1499719	1501528	1499711	1809
GofDak_1024-768_new	22	1	26	<?xml version="1.0"?>\n<Clock xmlns:dt="urn:schemas-microsoft-com:datatypes"><Description dt:dt="string">E-Prime Primary Realtime Clock</Description><StartTime><Timestamp dt:dt="int">0</Timestamp><DateUtc dt:dt="string">2017-07-24T09:19:49Z</DateUtc></StartTime><FrequencyChanges><FrequencyChange><Frequency dt:dt="r8">3328129</Frequency><Timestamp dt:dt="r8">2962186435</Timestamp><Current dt:dt="r…	75.025	2040788	2037288	2040788	2037270	1	right	-1332100438	07-24-2017	11:19:49	09:19:49	male	75649	35655	-1	35638	76569	75670	-1	75649	338209	328146	-1	328133	19				1	9	17	phaseUPFAce	phaseXPface	2	NM04	1505111	1504811	1505111	1504808	d	1504808	1502825	1504808	1502807	1983
GofDak_1024-768_new	22	1	26	<?xml version="1.0"?>\n<Clock xmlns:dt="urn:schemas-microsoft-com:datatypes"><Description dt:dt="string">E-Prime Primary Realtime Clock</Description><StartTime><Timestamp dt:dt="int">0</Timestamp><DateUtc dt:dt="string">2017-07-24T09:19:49Z</DateUtc></StartTime><FrequencyChanges><FrequencyChange><Frequency dt:dt="r8">3328129</Frequency><Timestamp dt:dt="r8">2962186435</Timestamp><Current dt:dt="r…	75.025	2040788	2037288	2040788	2037270	1	right	-1332100438	07-24-2017	11:19:49	09:19:49	male	75649	35655	-1	35638	76569	75670	-1	75649	338209	328146	-1	328133	19				1	9	17	phaseUPFAce	phaseXPface	3	NM03	1508230	1507930	1508230	1507926	d	1507926	1506237	1507926	1506231	1689
GofDak_1024-768_new	22	1	26	<?xml version="1.0"?>\n<Clock xmlns:dt="urn:schemas-microsoft-com:datatypes"><Description dt:dt="string">E-Prime Primary Realtime Clock</Description><StartTime><Timestamp dt:dt="int">0</Timestamp><DateUtc dt:dt="string">2017-07-24T09:19:49Z</DateUtc></StartTime><FrequencyChanges><FrequencyChange><Frequency dt:dt="r8">3328129</Frequency><Timestamp dt:dt="r8">2962186435</Timestamp><Current dt:dt="r…	75.025	2040788	2037288	2040788	2037270	1	right	-1332100438	07-24-2017	11:19:49	09:19:49	male	75649	35655	-1	35638	76569	75670	-1	75649	338209	328146	-1	328133	19				1	9	17	phaseUPFAce	phaseXPface	4	NM02	1511842	1511542	1511842	1511531	l	1511531	1509556	1511531	1509543	1975
GofDak_1024-768_new	22	1	26	<?xml version="1.0"?>\n<Clock xmlns:dt="urn:schemas-microsoft-com:datatypes"><Description dt:dt="string">E-Prime Primary Realtime Clock</Description><StartTime><Timestamp dt:dt="int">0</Timestamp><DateUtc dt:dt="string">2017-07-24T09:19:49Z</DateUtc></StartTime><FrequencyChanges><FrequencyChange><Frequency dt:dt="r8">3328129</Frequency><Timestamp dt:dt="r8">2962186435</Timestamp><Current dt:dt="r…	75.025	2040788	2037288	2040788	2037270	1	right	-1332100438	07-24-2017	11:19:49	09:19:49	male	75649	35655	-1	35638	76569	75670	-1	75649	338209	328146	-1	328133	19				1	9	17	phaseUPFAce	phaseXPface	5	NM04	1514748	1514448	1514748	1514445	l	1514445	1512915	1514445	1512903	1530
GofDak_1024-768_new	22	1	26	<?xml version="1.0"?>\n<Clock xmlns:dt="urn:schemas-microsoft-com:datatypes"><Description dt:dt="string">E-Prime Primary Realtime Clock</Description><StartTime><Timestamp dt:dt="int">0</Timestamp><DateUtc dt:dt="string">2017-07-24T09:19:49Z</DateUtc></StartTime><FrequencyChanges><FrequencyChange><Frequency dt:dt="r8">3328129</Frequency><Timestamp dt:dt="r8">2962186435</Timestamp><Current dt:dt="r…	75.025	2040788	2037288	2040788	2037270	1	right	-1332100438	07-24-2017	11:19:49	09:19:49	male	75649	35655	-1	35638	76569	75670	-1	75649	338209	328146	-1	328133	19				1	9	17	phaseUPFAce	phaseXPface	6	NF02	1517920	1517620	1517920	1517616	d	1517616	1515701	1517616	1515695	1915
GofDak_1024-768_new	22	1	26	<?xml version="1.0"?>\n<Clock xmlns:dt="urn:schemas-microsoft-com:datatypes"><Description dt:dt="string">E-Prime Primary Realtime Clock</Description><StartTime><Timestamp dt:dt="int">0</Timestamp><DateUtc dt:dt="string">2017-07-24T09:19:49Z</DateUtc></StartTime><FrequencyChanges><FrequencyChange><Frequency dt:dt="r8">3328129</Frequency><Timestamp dt:dt="r8">2962186435</Timestamp><Current dt:dt="r…	75.025	2040788	2037288	2040788	2037270	1	right	-1332100438	07-24-2017	11:19:49	09:19:49	male	75649	35655	-1	35638	76569	75670	-1	75649	338209	328146	-1	328133	19				1	9	17	phaseUPFAce	phaseXPface	7	NF11	1521492	1521192	1521492	1521187	d	1521187	1519406	1521187	1519391	1781
GofDak_1024-768_new	22	1	26	<?xml version="1.0"?>\n<Clock xmlns:dt="urn:schemas-microsoft-com:datatypes"><Description dt:dt="string">E-Prime Primary Realtime Clock</Description><StartTime><Timestamp dt:dt="int">0</Timestamp><DateUtc dt:dt="string">2017-07-24T09:19:49Z</DateUtc></StartTime><FrequencyChanges><FrequencyChange><Frequency dt:dt="r8">3328129</Frequency><Timestamp dt:dt="r8">2962186435</Timestamp><Current dt:dt="r…	75.025	2040788	2037288	2040788	2037270	1	right	-1332100438	07-24-2017	11:19:49	09:19:49	male	75649	35655	-1	35638	76569	75670	-1	75649	338209	328146	-1	328133	19				1	9	17	phaseUPFAce	phaseXPface	8	NM10	1524984	1524684	1524984	1524676	d	1524676	1522845	1524676	1522839	1831
GofDak_1024-768_new	22	1	26	<?xml version="1.0"?>\n<Clock xmlns:dt="urn:schemas-microsoft-com:datatypes"><Description dt:dt="string">E-Prime Primary Realtime Clock</Description><StartTime><Timestamp dt:dt="int">0</Timestamp><DateUtc dt:dt="string">2017-07-24T09:19:49Z</DateUtc></StartTime><FrequencyChanges><FrequencyChange><Frequency dt:dt="r8">3328129</Frequency><Timestamp dt:dt="r8">2962186435</Timestamp><Current dt:dt="r…	75.025	2040788	2037288	2040788	2037270	1	right	-1332100438	07-24-2017	11:19:49	09:19:49	male	75649	35655	-1	35638	76569	75670	-1	75649	338209	328146	-1	328133	19				1	9	17	phaseUPFAce	phaseXPface	9	NF105	1528410	1528110	1528410	1528096	d	1528096	1526364	1528096	1526359	1732
GofDak_1024-768_new	22	1	26	<?xml version="1.0"?>\n<Clock xmlns:dt="urn:schemas-microsoft-com:datatypes"><Description dt:dt="string">E-Prime Primary Realtime Clock</Description><StartTime><Timestamp dt:dt="int">0</Timestamp><DateUtc dt:dt="string">2017-07-24T09:19:49Z</DateUtc></StartTime><FrequencyChanges><FrequencyChange><Frequency dt:dt="r8">3328129</Frequency><Timestamp dt:dt="r8">2962186435</Timestamp><Current dt:dt="r…	75.025	2040788	2037288	2040788	2037270	1	right	-1332100438	07-24-2017	11:19:49	09:19:49	male	75649	35655	-1	35638	76569	75670	-1	75649	338209	328146	-1	328133	19				1	9	17	phaseUPFAce	phaseXPface	10	NF09	1531422	1531122	1531422	1531118	l	1531118	1529416	1531118	1529407	1702
GofDak_1024-768_new	22	1	26	<?xml version="1.0"?>\n<Clock xmlns:dt="urn:schemas-microsoft-com:datatypes"><Description dt:dt="string">E-Prime Primary Realtime Clock</Description><StartTime><Timestamp dt:dt="int">0</Timestamp><DateUtc dt:dt="string">2017-07-24T09:19:49Z</DateUtc></StartTime><FrequencyChanges><FrequencyChange><Frequency dt:dt="r8">3328129</Frequency><Timestamp dt:dt="r8">2962186435</Timestamp><Current dt:dt="r…	75.025	2040788	2037288	2040788	2037270	1	right	-1332100438	07-24-2017	11:19:49	09:19:49	male	75649	35655	-1	35638	76569	75670	-1	75649	338209	328146	-1	328133	19				1	9	17	phaseUPFAce	phaseXPface	11	NF105	1534314	1534014	1534314	1534009	l	1534009	1532508	1534009	1532495	1501
GofDak_1024-768_new	22	1	26	<?xml version="1.0"?>\n<Clock xmlns:dt="urn:schemas-microsoft-com:datatypes"><Description dt:dt="string">E-Prime Primary Realtime Clock</Description><StartTime><Timestamp dt:dt="int">0</Timestamp><DateUtc dt:dt="string">2017-07-24T09:19:49Z</DateUtc></StartTime><FrequencyChanges><FrequencyChange><Frequency dt:dt="r8">3328129</Frequency><Timestamp dt:dt="r8">2962186435</Timestamp><Current dt:dt="r…	75.025	2040788	2037288	2040788	2037270	1	right	-1332100438	07-24-2017	11:19:49	09:19:49	male	75649	35655	-1	35638	76569	75670	-1	75649	338209	328146	-1	328133	19				1	9	17	phaseUPFAce	phaseXPface	12	NM08	1537607	1537307	1537607	1537301	l	1537301	1535334	1537301	1535327	1967
GofDak_1024-768_new	22	1	26	<?xml version="1.0"?>\n<Clock xmlns:dt="urn:schemas-microsoft-com:datatypes"><Description dt:dt="string">E-Prime Primary Realtime Clock</Description><StartTime><Timestamp dt:dt="int">0</Timestamp><DateUtc dt:dt="string">2017-07-24T09:19:49Z</DateUtc></StartTime><FrequencyChanges><FrequencyChange><Frequency dt:dt="r8">3328129</Frequency><Timestamp dt:dt="r8">2962186435</Timestamp><Current dt:dt="r…	75.025	2040788	2037288	2040788	2037270	1	right	-1332100438	07-24-2017	11:19:49	09:19:49	male	75649	35655	-1	35638	76569	75670	-1	75649	338209	328146	-1	328133	19				1	9	17	phaseUPFAce	phaseXPface	13	NM13	1540912	1540612	1540912	1540599	d	1540599	1538613	1540599	1538607	1986
GofDak_1024-768_new	22	1	26	<?xml version="1.0"?>\n<Clock xmlns:dt="urn:schemas-microsoft-com:datatypes"><Description dt:dt="string">E-Prime Primary Realtime Clock</Description><StartTime><Timestamp dt:dt="int">0</Timestamp><DateUtc dt:dt="string">2017-07-24T09:19:49Z</DateUtc></StartTime><FrequencyChanges><FrequencyChange><Frequency dt:dt="r8">3328129</Frequency><Timestamp dt:dt="r8">2962186435</Timestamp><Current dt:dt="r…	75.025	2040788	2037288	2040788	2037270	1	right	-1332100438	07-24-2017	11:19:49	09:19:49	male	75649	35655	-1	35638	76569	75670	-1	75649	338209	328146	-1	328133	19				1	9	17	phaseUPFAce	phaseXPface	14	NM08	1544165	1543865	1544165	1543858	d	1543858	1542038	1543858	1542023	1820
GofDak_1024-768_new	22	1	26	<?xml version="1.0"?>\n<Clock xmlns:dt="urn:schemas-microsoft-com:datatypes"><Description dt:dt="string">E-Prime Primary Realtime Clock</Description><StartTime><Timestamp dt:dt="int">0</Timestamp><DateUtc dt:dt="string">2017-07-24T09:19:49Z</DateUtc></StartTime><FrequencyChanges><FrequencyChange><Frequency dt:dt="r8">3328129</Frequency><Timestamp dt:dt="r8">2962186435</Timestamp><Current dt:dt="r…	75.025	2040788	2037288	2040788	2037270	1	right	-1332100438	07-24-2017	11:19:49	09:19:49	male	75649	35655	-1	35638	76569	75670	-1	75649	338209	328146	-1	328133	19				1	9	17	phaseUPFAce	phaseXPface	15	NM02	1547257	1546957	1547257	1546951	d	1546951	1545437	1546951	1545423	1514
GofDak_1024-768_new	22	1	26	<?xml version="1.0"?>\n<Clock xmlns:dt="urn:schemas-microsoft-com:datatypes"><Description dt:dt="string">E-Prime Primary Realtime Clock</Description><StartTime><Timestamp dt:dt="int">0</Timestamp><DateUtc dt:dt="string">2017-07-24T09:19:49Z</DateUtc></StartTime><FrequencyChanges><FrequencyChange><Frequency dt:dt="r8">3328129</Frequency><Timestamp dt:dt="r8">2962186435</Timestamp><Current dt:dt="r…	75.025	2040788	2037288	2040788	2037270	1	right	-1332100438	07-24-2017	11:19:49	09:19:49	male	75649	35655	-1	35638	76569	75670	-1	75649	338209	328146	-1	328133	19				1	9	17	phaseUPFAce	phaseXPface	16	NF109	1550736	1550436	1550736	1550426	d	1550426	1548770	1550426	1548759	1656
GofDak_1024-768_new	22	1	26	<?xml version="1.0"?>\n<Clock xmlns:dt="urn:schemas-microsoft-com:datatypes"><Description dt:dt="string">E-Prime Primary Realtime Clock</Description><StartTime><Timestamp dt:dt="int">0</Timestamp><DateUtc dt:dt="string">2017-07-24T09:19:49Z</DateUtc></StartTime><FrequencyChanges><FrequencyChange><Frequency dt:dt="r8">3328129</Frequency><Timestamp dt:dt="r8">2962186435</Timestamp><Current dt:dt="r…	75.025	2040788	2037288	2040788	2037270	1	right	-1332100438	07-24-2017	11:19:49	09:19:49	male	75649	35655	-1	35638	76569	75670	-1	75649	338209	328146	-1	328133	19				1	9	17	phaseUPFAce	phaseXPface	17	NF06	1553601	1553301	1553601	1553298	l	1553298	1551769	1553298	1551751	1529
GofDak_1024-768_new	22	1	26	<?xml version="1.0"?>\n<Clock xmlns:dt="urn:schemas-microsoft-com:datatypes"><Description dt:dt="string">E-Prime Primary Realtime Clock</Description><StartTime><Timestamp dt:dt="int">0</Timestamp><DateUtc dt:dt="string">2017-07-24T09:19:49Z</DateUtc></StartTime><FrequencyChanges><FrequencyChange><Frequency dt:dt="r8">3328129</Frequency><Timestamp dt:dt="r8">2962186435</Timestamp><Current dt:dt="r…	75.025	2040788	2037288	2040788	2037270	1	right	-1332100438	07-24-2017	11:19:49	09:19:49	male	75649	35655	-1	35638	76569	75670	-1	75649	338209	328146	-1	328133	19				1	9	17	phaseUPFAce	phaseXPface	18	NM21	1557014	1556714	1557014	1556699	l	1556699	1554781	1556699	1554775	1918
GofDak_1024-768_new	22	1	26	<?xml version="1.0"?>\n<Clock xmlns:dt="urn:schemas-microsoft-com:datatypes"><Description dt:dt="string">E-Prime Primary Realtime Clock</Description><StartTime><Timestamp dt:dt="int">0</Timestamp><DateUtc dt:dt="string">2017-07-24T09:19:49Z</DateUtc></StartTime><FrequencyChanges><FrequencyChange><Frequency dt:dt="r8">3328129</Frequency><Timestamp dt:dt="r8">2962186435</Timestamp><Current dt:dt="r…	75.025	2040788	2037288	2040788	2037270	1	right	-1332100438	07-24-2017	11:19:49	09:19:49	male	75649	35655	-1	35638	76569	75670	-1	75649	338209	328146	-1	328133	19				1	9	17	phaseUPFAce	phaseXPface	19	NM05	1560506	1560206	1560506	1560202	l	1560202	1558273	1560202	1558263	1929
GofDak_1024-768_new	22	1	26	<?xml version="1.0"?>\n<Clock xmlns:dt="urn:schemas-microsoft-com:datatypes"><Description dt:dt="string">E-Prime Primary Realtime Clock</Description><StartTime><Timestamp dt:dt="int">0</Timestamp><DateUtc dt:dt="string">2017-07-24T09:19:49Z</DateUtc></StartTime><FrequencyChanges><FrequencyChange><Frequency dt:dt="r8">3328129</Frequency><Timestamp dt:dt="r8">2962186435</Timestamp><Current dt:dt="r…	75.025	2040788	2037288	2040788	2037270	1	right	-1332100438	07-24-2017	11:19:49	09:19:49	male	75649	35655	-1	35638	76569	75670	-1	75649	338209	328146	-1	328133	19				1	9	17	phaseUPFAce	phaseXPface	20	NF11	1563638	1563338	1563638	1563336	d	1563336	1561459	1563336	1561447	1877
GofDak_1024-768_new	22	1	26	<?xml version="1.0"?>\n<Clock xmlns:dt="urn:schemas-microsoft-com:datatypes"><Description dt:dt="string">E-Prime Primary Realtime Clock</Description><StartTime><Timestamp dt:dt="int">0</Timestamp><DateUtc dt:dt="string">2017-07-24T09:19:49Z</DateUtc></StartTime><FrequencyChanges><FrequencyChange><Frequency dt:dt="r8">3328129</Frequency><Timestamp dt:dt="r8">2962186435</Timestamp><Current dt:dt="r…	75.025	2040788	2037288	2040788	2037270	1	right	-1332100438	07-24-2017	11:19:49	09:19:49	male	75649	35655	-1	35638	76569	75670	-1	75649	338209	328146	-1	328133	20				2	9	18	phaseINVFAce	phaseXPface	1	NF09	1566824	1566524	1566824	1566519	l	1566519	1564804	1566519	1564799	1715
GofDak_1024-768_new	22	1	26	<?xml version="1.0"?>\n<Clock xmlns:dt="urn:schemas-microsoft-com:datatypes"><Description dt:dt="string">E-Prime Primary Realtime Clock</Description><StartTime><Timestamp dt:dt="int">0</Timestamp><DateUtc dt:dt="string">2017-07-24T09:19:49Z</DateUtc></StartTime><FrequencyChanges><FrequencyChange><Frequency dt:dt="r8">3328129</Frequency><Timestamp dt:dt="r8">2962186435</Timestamp><Current dt:dt="r…	75.025	2040788	2037288	2040788	2037270	1	right	-1332100438	07-24-2017	11:19:49	09:19:49	male	75649	35655	-1	35638	76569	75670	-1	75649	338209	328146	-1	328133	20				2	9	18	phaseINVFAce	phaseXPface	2	NF02	1569810	1569510	1569810	1569507	l	1569507	1567910	1569507	1567895	1597
GofDak_1024-768_new	22	1	26	<?xml version="1.0"?>\n<Clock xmlns:dt="urn:schemas-microsoft-com:datatypes"><Description dt:dt="string">E-Prime Primary Realtime Clock</Description><StartTime><Timestamp dt:dt="int">0</Timestamp><DateUtc dt:dt="string">2017-07-24T09:19:49Z</DateUtc></StartTime><FrequencyChanges><FrequencyChange><Frequency dt:dt="r8">3328129</Frequency><Timestamp dt:dt="r8">2962186435</Timestamp><Current dt:dt="r…	75.025	2040788	2037288	2040788	2037270	1	right	-1332100438	07-24-2017	11:19:49	09:19:49	male	75649	35655	-1	35638	76569	75670	-1	75649	338209	328146	-1	328133	20				2	9	18	phaseINVFAce	phaseXPface	3	NM03	1572862	1572562	1572862	1572553	d	1572553	1570749	1572553	1570743	1804
GofDak_1024-768_new	22	1	26	<?xml version="1.0"?>\n<Clock xmlns:dt="urn:schemas-microsoft-com:datatypes"><Description dt:dt="string">E-Prime Primary Realtime Clock</Description><StartTime><Timestamp dt:dt="int">0</Timestamp><DateUtc dt:dt="string">2017-07-24T09:19:49Z</DateUtc></StartTime><FrequencyChanges><FrequencyChange><Frequency dt:dt="r8">3328129</Frequency><Timestamp dt:dt="r8">2962186435</Timestamp><Current dt:dt="r…	75.025	2040788	2037288	2040788	2037270	1	right	-1332100438	07-24-2017	11:19:49	09:19:49	male	75649	35655	-1	35638	76569	75670	-1	75649	338209	328146	-1	328133	20				2	9	18	phaseINVFAce	phaseXPface	4	NF105	1576007	1575707	1576007	1575697	d	1575697	1573815	1575697	1573807	1882
GofDak_1024-768_new	22	1	26	<?xml version="1.0"?>\n<Clock xmlns:dt="urn:schemas-microsoft-com:datatypes"><Description dt:dt="string">E-Prime Primary Realtime Clock</Description><StartTime><Timestamp dt:dt="int">0</Timestamp><DateUtc dt:dt="string">2017-07-24T09:19:49Z</DateUtc></StartTime><FrequencyChanges><FrequencyChange><Frequency dt:dt="r8">3328129</Frequency><Timestamp dt:dt="r8">2962186435</Timestamp><Current dt:dt="r…	75.025	2040788	2037288	2040788	2037270	1	right	-1332100438	07-24-2017	11:19:49	09:19:49	male	75649	35655	-1	35638	76569	75670	-1	75649	338209	328146	-1	328133	20				2	9	18	phaseINVFAce	phaseXPface	5	NM09	1578846	1578546	1578846	1578539	l	1578539	1576934	1578539	1576927	1605
GofDak_1024-768_new	22	1	26	<?xml version="1.0"?>\n<Clock xmlns:dt="urn:schemas-microsoft-com:datatypes"><Description dt:dt="string">E-Prime Primary Realtime Clock</Description><StartTime><Timestamp dt:dt="int">0</Timestamp><DateUtc dt:dt="string">2017-07-24T09:19:49Z</DateUtc></StartTime><FrequencyChanges><FrequencyChange><Frequency dt:dt="r8">3328129</Frequency><Timestamp dt:dt="r8">2962186435</Timestamp><Current dt:dt="r…	75.025	2040788	2037288	2040788	2037270	1	right	-1332100438	07-24-2017	11:19:49	09:19:49	male	75649	35655	-1	35638	76569	75670	-1	75649	338209	328146	-1	328133	20				2	9	18	phaseINVFAce	phaseXPface	6	NF06	1581739	1581439	1581739	1581425	l	1581425	1579893	1581425	1579879	1532
GofDak_1024-768_new	22	1	26	<?xml version="1.0"?>\n<Clock xmlns:dt="urn:schemas-microsoft-com:datatypes"><Description dt:dt="string">E-Prime Primary Realtime Clock</Description><StartTime><Timestamp dt:dt="int">0</Timestamp><DateUtc dt:dt="string">2017-07-24T09:19:49Z</DateUtc></StartTime><FrequencyChanges><FrequencyChange><Frequency dt:dt="r8">3328129</Frequency><Timestamp dt:dt="r8">2962186435</Timestamp><Current dt:dt="r…	75.025	2040788	2037288	2040788	2037270	1	right	-1332100438	07-24-2017	11:19:49	09:19:49	male	75649	35655	-1	35638	76569	75670	-1	75649	338209	328146	-1	328133	20				2	9	18	phaseINVFAce	phaseXPface	7	NM05	1584605	1584305	1584605	1584295	d	1584295	1582692	1584295	1582687	1603
GofDak_1024-768_new	22	1	26	<?xml version="1.0"?>\n<Clock xmlns:dt="urn:schemas-microsoft-com:datatypes"><Description dt:dt="string">E-Prime Primary Realtime Clock</Description><StartTime><Timestamp dt:dt="int">0</Timestamp><DateUtc dt:dt="string">2017-07-24T09:19:49Z</DateUtc></StartTime><FrequencyChanges><FrequencyChange><Frequency dt:dt="r8">3328129</Frequency><Timestamp dt:dt="r8">2962186435</Timestamp><Current dt:dt="r…	75.025	2040788	2037288	2040788	2037270	1	right	-1332100438	07-24-2017	11:19:49	09:19:49	male	75649	35655	-1	35638	76569	75670	-1	75649	338209	328146	-1	328133	20				2	9	18	phaseINVFAce	phaseXPface	8	NM08	1587723	1587423	1587723	1587413	d	1587413	1585624	1587413	1585607	1789
GofDak_1024-768_new	22	1	26	<?xml version="1.0"?>\n<Clock xmlns:dt="urn:schemas-microsoft-com:datatypes"><Description dt:dt="string">E-Prime Primary Realtime Clock</Description><StartTime><Timestamp dt:dt="int">0</Timestamp><DateUtc dt:dt="string">2017-07-24T09:19:49Z</DateUtc></StartTime><FrequencyChanges><FrequencyChange><Frequency dt:dt="r8">3328129</Frequency><Timestamp dt:dt="r8">2962186435</Timestamp><Current dt:dt="r…	75.025	2040788	2037288	2040788	2037270	1	right	-1332100438	07-24-2017	11:19:49	09:19:49	male	75649	35655	-1	35638	76569	75670	-1	75649	338209	328146	-1	328133	20				2	9	18	phaseINVFAce	phaseXPface	9	NM03	1590776	1590476	1590776	1590465	l	1590465	1588663	1590465	1588655	1802
GofDak_1024-768_new	22	1	26	<?xml version="1.0"?>\n<Clock xmlns:dt="urn:schemas-microsoft-com:datatypes"><Description dt:dt="string">E-Prime Primary Realtime Clock</Description><StartTime><Timestamp dt:dt="int">0</Timestamp><DateUtc dt:dt="string">2017-07-24T09:19:49Z</DateUtc></StartTime><FrequencyChanges><FrequencyChange><Frequency dt:dt="r8">3328129</Frequency><Timestamp dt:dt="r8">2962186435</Timestamp><Current dt:dt="r…	75.025	2040788	2037288	2040788	2037270	1	right	-1332100438	07-24-2017	11:19:49	09:19:49	male	75649	35655	-1	35638	76569	75670	-1	75649	338209	328146	-1	328133	20				2	9	18	phaseINVFAce	phaseXPface	10	NF105	1593841	1593541	1593841	1593533	d	1593533	1591822	1593533	1591815	1711
GofDak_1024-768_new	22	1	26	<?xml version="1.0"?>\n<Clock xmlns:dt="urn:schemas-microsoft-com:datatypes"><Description dt:dt="string">E-Prime Primary Realtime Clock</Description><StartTime><Timestamp dt:dt="int">0</Timestamp><DateUtc dt:dt="string">2017-07-24T09:19:49Z</DateUtc></StartTime><FrequencyChanges><FrequencyChange><Frequency dt:dt="r8">3328129</Frequency><Timestamp dt:dt="r8">2962186435</Timestamp><Current dt:dt="r…	75.025	2040788	2037288	2040788	2037270	1	right	-1332100438	07-24-2017	11:19:49	09:19:49	male	75649	35655	-1	35638	76569	75670	-1	75649	338209	328146	-1	328133	20				2	9	18	phaseINVFAce	phaseXPface	11	NF04	1597134	1596834	1597134	1596831	d	1596831	1594834	1596831	1594823	1997
GofDak_1024-768_new	22	1	26	<?xml version="1.0"?>\n<Clock xmlns:dt="urn:schemas-microsoft-com:datatypes"><Description dt:dt="string">E-Prime Primary Realtime Clock</Description><StartTime><Timestamp dt:dt="int">0</Timestamp><DateUtc dt:dt="string">2017-07-24T09:19:49Z</DateUtc></StartTime><FrequencyChanges><FrequencyChange><Frequency dt:dt="r8">3328129</Frequency><Timestamp dt:dt="r8">2962186435</Timestamp><Current dt:dt="r…	75.025	2040788	2037288	2040788	2037270	1	right	-1332100438	07-24-2017	11:19:49	09:19:49	male	75649	35655	-1	35638	76569	75670	-1	75649	338209	328146	-1	328133	20				2	9	18	phaseINVFAce	phaseXPface	12	NF105	1600186	1599886	1600186	1599876	d	1599876	1598300	1599876	1598287	1576
GofDak_1024-768_new	22	1	26	<?xml version="1.0"?>\n<Clock xmlns:dt="urn:schemas-microsoft-com:datatypes"><Description dt:dt="string">E-Prime Primary Realtime Clock</Description><StartTime><Timestamp dt:dt="int">0</Timestamp><DateUtc dt:dt="string">2017-07-24T09:19:49Z</DateUtc></StartTime><FrequencyChanges><FrequencyChange><Frequency dt:dt="r8">3328129</Frequency><Timestamp dt:dt="r8">2962186435</Timestamp><Current dt:dt="r…	75.025	2040788	2037288	2040788	2037270	1	right	-1332100438	07-24-2017	11:19:49	09:19:49	male	75649	35655	-1	35638	76569	75670	-1	75649	338209	328146	-1	328133	20				2	9	18	phaseINVFAce	phaseXPface	13	NM09	1603412	1603112	1603412	1603100	d	1603100	1601246	1603100	1601231	1854
GofDak_1024-768_new	22	1	26	<?xml version="1.0"?>\n<Clock xmlns:dt="urn:schemas-microsoft-com:datatypes"><Description dt:dt="string">E-Prime Primary Realtime Clock</Description><StartTime><Timestamp dt:dt="int">0</Timestamp><DateUtc dt:dt="string">2017-07-24T09:19:49Z</DateUtc></StartTime><FrequencyChanges><FrequencyChange><Frequency dt:dt="r8">3328129</Frequency><Timestamp dt:dt="r8">2962186435</Timestamp><Current dt:dt="r…	75.025	2040788	2037288	2040788	2037270	1	right	-1332100438	07-24-2017	11:19:49	09:19:49	male	75649	35655	-1	35638	76569	75670	-1	75649	338209	328146	-1	328133	20				2	9	18	phaseINVFAce	phaseXPface	14	NM02	1606771	1606471	1606771	1606463	l	1606463	1604551	1606463	1604535	1912
GofDak_1024-768_new	22	1	26	<?xml version="1.0"?>\n<Clock xmlns:dt="urn:schemas-microsoft-com:datatypes"><Description dt:dt="string">E-Prime Primary Realtime Clock</Description><StartTime><Timestamp dt:dt="int">0</Timestamp><DateUtc dt:dt="string">2017-07-24T09:19:49Z</DateUtc></StartTime><FrequencyChanges><FrequencyChange><Frequency dt:dt="r8">3328129</Frequency><Timestamp dt:dt="r8">2962186435</Timestamp><Current dt:dt="r…	75.025	2040788	2037288	2040788	2037270	1	right	-1332100438	07-24-2017	11:19:49	09:19:49	male	75649	35655	-1	35638	76569	75670	-1	75649	338209	328146	-1	328133	20				2	9	18	phaseINVFAce	phaseXPface	15	NF11	1610196	1609896	1610196	1609886	d	1609886	1607897	1609886	1607887	1989
GofDak_1024-768_new	22	1	26	<?xml version="1.0"?>\n<Clock xmlns:dt="urn:schemas-microsoft-com:datatypes"><Description dt:dt="string">E-Prime Primary Realtime Clock</Description><StartTime><Timestamp dt:dt="int">0</Timestamp><DateUtc dt:dt="string">2017-07-24T09:19:49Z</DateUtc></StartTime><FrequencyChanges><FrequencyChange><Frequency dt:dt="r8">3328129</Frequency><Timestamp dt:dt="r8">2962186435</Timestamp><Current dt:dt="r…	75.025	2040788	2037288	2040788	2037270	1	right	-1332100438	07-24-2017	11:19:49	09:19:49	male	75649	35655	-1	35638	76569	75670	-1	75649	338209	328146	-1	328133	20				2	9	18	phaseINVFAce	phaseXPface	16	NM13	1613675	1613375	1613675	1613371	d	1613371	1611442	1613371	1611431	1929
GofDak_1024-768_new	22	1	26	<?xml version="1.0"?>\n<Clock xmlns:dt="urn:schemas-microsoft-com:datatypes"><Description dt:dt="string">E-Prime Primary Realtime Clock</Description><StartTime><Timestamp dt:dt="int">0</Timestamp><DateUtc dt:dt="string">2017-07-24T09:19:49Z</DateUtc></StartTime><FrequencyChanges><FrequencyChange><Frequency dt:dt="r8">3328129</Frequency><Timestamp dt:dt="r8">2962186435</Timestamp><Current dt:dt="r…	75.025	2040788	2037288	2040788	2037270	1	right	-1332100438	07-24-2017	11:19:49	09:19:49	male	75649	35655	-1	35638	76569	75670	-1	75649	338209	328146	-1	328133	20				2	9	18	phaseINVFAce	phaseXPface	17	NM03	1617140	1616840	1617140	1616831	d	1616831	1614921	1616831	1614911	1910
GofDak_1024-768_new	22	1	26	<?xml version="1.0"?>\n<Clock xmlns:dt="urn:schemas-microsoft-com:datatypes"><Description dt:dt="string">E-Prime Primary Realtime Clock</Description><StartTime><Timestamp dt:dt="int">0</Timestamp><DateUtc dt:dt="string">2017-07-24T09:19:49Z</DateUtc></StartTime><FrequencyChanges><FrequencyChange><Frequency dt:dt="r8">3328129</Frequency><Timestamp dt:dt="r8">2962186435</Timestamp><Current dt:dt="r…	75.025	2040788	2037288	2040788	2037270	1	right	-1332100438	07-24-2017	11:19:49	09:19:49	male	75649	35655	-1	35638	76569	75670	-1	75649	338209	328146	-1	328133	20				2	9	18	phaseINVFAce	phaseXPface	18	NM101	1620419	1620119	1620419	1620104	l	1620104	1618280	1620104	1618263	1824
GofDak_1024-768_new	22	1	26	<?xml version="1.0"?>\n<Clock xmlns:dt="urn:schemas-microsoft-com:datatypes"><Description dt:dt="string">E-Prime Primary Realtime Clock</Description><StartTime><Timestamp dt:dt="int">0</Timestamp><DateUtc dt:dt="string">2017-07-24T09:19:49Z</DateUtc></StartTime><FrequencyChanges><FrequencyChange><Frequency dt:dt="r8">3328129</Frequency><Timestamp dt:dt="r8">2962186435</Timestamp><Current dt:dt="r…	75.025	2040788	2037288	2040788	2037270	1	right	-1332100438	07-24-2017	11:19:49	09:19:49	male	75649	35655	-1	35638	76569	75670	-1	75649	338209	328146	-1	328133	20				2	9	18	phaseINVFAce	phaseXPface	19	NM05	1623832	1623532	1623832	1623524	d	1623524	1621972	1623524	1621959	1552
GofDak_1024-768_new	22	1	26	<?xml version="1.0"?>\n<Clock xmlns:dt="urn:schemas-microsoft-com:datatypes"><Description dt:dt="string">E-Prime Primary Realtime Clock</Description><StartTime><Timestamp dt:dt="int">0</Timestamp><DateUtc dt:dt="string">2017-07-24T09:19:49Z</DateUtc></StartTime><FrequencyChanges><FrequencyChange><Frequency dt:dt="r8">3328129</Frequency><Timestamp dt:dt="r8">2962186435</Timestamp><Current dt:dt="r…	75.025	2040788	2037288	2040788	2037270	1	right	-1332100438	07-24-2017	11:19:49	09:19:49	male	75649	35655	-1	35638	76569	75670	-1	75649	338209	328146	-1	328133	20				2	9	18	phaseINVFAce	phaseXPface	20	NM101	1626951	1626651	1626951	1626648	d	1626648	1624758	1626648	1624743	1890
GofDak_1024-768_new	22	1	26	<?xml version="1.0"?>\n<Clock xmlns:dt="urn:schemas-microsoft-com:datatypes"><Description dt:dt="string">E-Prime Primary Realtime Clock</Description><StartTime><Timestamp dt:dt="int">0</Timestamp><DateUtc dt:dt="string">2017-07-24T09:19:49Z</DateUtc></StartTime><FrequencyChanges><FrequencyChange><Frequency dt:dt="r8">3328129</Frequency><Timestamp dt:dt="r8">2962186435</Timestamp><Current dt:dt="r…	75.025	2040788	2037288	2040788	2037270	1	right	-1332100438	07-24-2017	11:19:49	09:19:49	male	75649	35655	-1	35638	76569	75670	-1	75649	338209	328146	-1	328133	21				2	10	19	phaseINVFAce	phaseXPface	1	NM05	1650796	1650496	1650796	1650482	l	1650482	1648923	1650482	1648910	1559
GofDak_1024-768_new	22	1	26	<?xml version="1.0"?>\n<Clock xmlns:dt="urn:schemas-microsoft-com:datatypes"><Description dt:dt="string">E-Prime Primary Realtime Clock</Description><StartTime><Timestamp dt:dt="int">0</Timestamp><DateUtc dt:dt="string">2017-07-24T09:19:49Z</DateUtc></StartTime><FrequencyChanges><FrequencyChange><Frequency dt:dt="r8">3328129</Frequency><Timestamp dt:dt="r8">2962186435</Timestamp><Current dt:dt="r…	75.025	2040788	2037288	2040788	2037270	1	right	-1332100438	07-24-2017	11:19:49	09:19:49	male	75649	35655	-1	35638	76569	75670	-1	75649	338209	328146	-1	328133	21				2	10	19	phaseINVFAce	phaseXPface	2	NF04	1653968	1653668	1653968	1653658	l	1653658	1651856	1653658	1651839	1802
GofDak_1024-768_new	22	1	26	<?xml version="1.0"?>\n<Clock xmlns:dt="urn:schemas-microsoft-com:datatypes"><Description dt:dt="string">E-Prime Primary Realtime Clock</Description><StartTime><Timestamp dt:dt="int">0</Timestamp><DateUtc dt:dt="string">2017-07-24T09:19:49Z</DateUtc></StartTime><FrequencyChanges><FrequencyChange><Frequency dt:dt="r8">3328129</Frequency><Timestamp dt:dt="r8">2962186435</Timestamp><Current dt:dt="r…	75.025	2040788	2037288	2040788	2037270	1	right	-1332100438	07-24-2017	11:19:49	09:19:49	male	75649	35655	-1	35638	76569	75670	-1	75649	338209	328146	-1	328133	21				2	10	19	phaseINVFAce	phaseXPface	3	NM101	1656794	1656494	1656794	1656486	l	1656486	1654895	1656486	1654879	1591
GofDak_1024-768_new	22	1	26	<?xml version="1.0"?>\n<Clock xmlns:dt="urn:schemas-microsoft-com:datatypes"><Description dt:dt="string">E-Prime Primary Realtime Clock</Description><StartTime><Timestamp dt:dt="int">0</Timestamp><DateUtc dt:dt="string">2017-07-24T09:19:49Z</DateUtc></StartTime><FrequencyChanges><FrequencyChange><Frequency dt:dt="r8">3328129</Frequency><Timestamp dt:dt="r8">2962186435</Timestamp><Current dt:dt="r…	75.025	2040788	2037288	2040788	2037270	1	right	-1332100438	07-24-2017	11:19:49	09:19:49	male	75649	35655	-1	35638	76569	75670	-1	75649	338209	328146	-1	328133	21				2	10	19	phaseINVFAce	phaseXPface	4	NF04	1659766	1659466	1659766	1659461	l	1659461	1657840	1659461	1657823	1621
GofDak_1024-768_new	22	1	26	<?xml version="1.0"?>\n<Clock xmlns:dt="urn:schemas-microsoft-com:datatypes"><Description dt:dt="string">E-Prime Primary Realtime Clock</Description><StartTime><Timestamp dt:dt="int">0</Timestamp><DateUtc dt:dt="string">2017-07-24T09:19:49Z</DateUtc></StartTime><FrequencyChanges><FrequencyChange><Frequency dt:dt="r8">3328129</Frequency><Timestamp dt:dt="r8">2962186435</Timestamp><Current dt:dt="r…	75.025	2040788	2037288	2040788	2037270	1	right	-1332100438	07-24-2017	11:19:49	09:19:49	male	75649	35655	-1	35638	76569	75670	-1	75649	338209	328146	-1	328133	21				2	10	19	phaseINVFAce	phaseXPface	5	NM101	1663005	1662705	1663005	1662690	l	1662690	1660719	1662690	1660703	1971
GofDak_1024-768_new	22	1	26	<?xml version="1.0"?>\n<Clock xmlns:dt="urn:schemas-microsoft-com:datatypes"><Description dt:dt="string">E-Prime Primary Realtime Clock</Description><StartTime><Timestamp dt:dt="int">0</Timestamp><DateUtc dt:dt="string">2017-07-24T09:19:49Z</DateUtc></StartTime><FrequencyChanges><FrequencyChange><Frequency dt:dt="r8">3328129</Frequency><Timestamp dt:dt="r8">2962186435</Timestamp><Current dt:dt="r…	75.025	2040788	2037288	2040788	2037270	1	right	-1332100438	07-24-2017	11:19:49	09:19:49	male	75649	35655	-1	35638	76569	75670	-1	75649	338209	328146	-1	328133	21				2	10	19	phaseINVFAce	phaseXPface	6	NF09	1666138	1665838	1666138	1665833	l	1665833	1664052	1665833	1664047	1781
GofDak_1024-768_new	22	1	26	<?xml version="1.0"?>\n<Clock xmlns:dt="urn:schemas-microsoft-com:datatypes"><Description dt:dt="string">E-Prime Primary Realtime Clock</Description><StartTime><Timestamp dt:dt="int">0</Timestamp><DateUtc dt:dt="string">2017-07-24T09:19:49Z</DateUtc></StartTime><FrequencyChanges><FrequencyChange><Frequency dt:dt="r8">3328129</Frequency><Timestamp dt:dt="r8">2962186435</Timestamp><Current dt:dt="r…	75.025	2040788	2037288	2040788	2037270	1	right	-1332100438	07-24-2017	11:19:49	09:19:49	male	75649	35655	-1	35638	76569	75670	-1	75649	338209	328146	-1	328133	21				2	10	19	phaseINVFAce	phaseXPface	7	NM02	1669003	1668703	1669003	1668698	d	1668698	1667104	1668698	1667095	1594
GofDak_1024-768_new	22	1	26	<?xml version="1.0"?>\n<Clock xmlns:dt="urn:schemas-microsoft-com:datatypes"><Description dt:dt="string">E-Prime Primary Realtime Clock</Description><StartTime><Timestamp dt:dt="int">0</Timestamp><DateUtc dt:dt="string">2017-07-24T09:19:49Z</DateUtc></StartTime><FrequencyChanges><FrequencyChange><Frequency dt:dt="r8">3328129</Frequency><Timestamp dt:dt="r8">2962186435</Timestamp><Current dt:dt="r…	75.025	2040788	2037288	2040788	2037270	1	right	-1332100438	07-24-2017	11:19:49	09:19:49	male	75649	35655	-1	35638	76569	75670	-1	75649	338209	328146	-1	328133	21				2	10	19	phaseINVFAce	phaseXPface	8	NF01	1671882	1671582	1671882	1671570	d	1671570	1669916	1671570	1669911	1654
GofDak_1024-768_new	22	1	26	<?xml version="1.0"?>\n<Clock xmlns:dt="urn:schemas-microsoft-com:datatypes"><Description dt:dt="string">E-Prime Primary Realtime Clock</Description><StartTime><Timestamp dt:dt="int">0</Timestamp><DateUtc dt:dt="string">2017-07-24T09:19:49Z</DateUtc></StartTime><FrequencyChanges><FrequencyChange><Frequency dt:dt="r8">3328129</Frequency><Timestamp dt:dt="r8">2962186435</Timestamp><Current dt:dt="r…	75.025	2040788	2037288	2040788	2037270	1	right	-1332100438	07-24-2017	11:19:49	09:19:49	male	75649	35655	-1	35638	76569	75670	-1	75649	338209	328146	-1	328133	21				2	10	19	phaseINVFAce	phaseXPface	9	NF27	1674935	1674635	1674935	1674630	d	1674630	1672902	1674630	1672895	1728
GofDak_1024-768_new	22	1	26	<?xml version="1.0"?>\n<Clock xmlns:dt="urn:schemas-microsoft-com:datatypes"><Description dt:dt="string">E-Prime Primary Realtime Clock</Description><StartTime><Timestamp dt:dt="int">0</Timestamp><DateUtc dt:dt="string">2017-07-24T09:19:49Z</DateUtc></StartTime><FrequencyChanges><FrequencyChange><Frequency dt:dt="r8">3328129</Frequency><Timestamp dt:dt="r8">2962186435</Timestamp><Current dt:dt="r…	75.025	2040788	2037288	2040788	2037270	1	right	-1332100438	07-24-2017	11:19:49	09:19:49	male	75649	35655	-1	35638	76569	75670	-1	75649	338209	328146	-1	328133	21				2	10	19	phaseINVFAce	phaseXPface	10	NM13	1678307	1678007	1678307	1677992	l	1677992	1676101	1677992	1676095	1891
GofDak_1024-768_new	22	1	26	<?xml version="1.0"?>\n<Clock xmlns:dt="urn:schemas-microsoft-com:datatypes"><Description dt:dt="string">E-Prime Primary Realtime Clock</Description><StartTime><Timestamp dt:dt="int">0</Timestamp><DateUtc dt:dt="string">2017-07-24T09:19:49Z</DateUtc></StartTime><FrequencyChanges><FrequencyChange><Frequency dt:dt="r8">3328129</Frequency><Timestamp dt:dt="r8">2962186435</Timestamp><Current dt:dt="r…	75.025	2040788	2037288	2040788	2037270	1	right	-1332100438	07-24-2017	11:19:49	09:19:49	male	75649	35655	-1	35638	76569	75670	-1	75649	338209	328146	-1	328133	21				2	10	19	phaseINVFAce	phaseXPface	11	NF02	1681333	1681033	1681333	1681023	l	1681023	1679406	1681023	1679391	1617
GofDak_1024-768_new	22	1	26	<?xml version="1.0"?>\n<Clock xmlns:dt="urn:schemas-microsoft-com:datatypes"><Description dt:dt="string">E-Prime Primary Realtime Clock</Description><StartTime><Timestamp dt:dt="int">0</Timestamp><DateUtc dt:dt="string">2017-07-24T09:19:49Z</DateUtc></StartTime><FrequencyChanges><FrequencyChange><Frequency dt:dt="r8">3328129</Frequency><Timestamp dt:dt="r8">2962186435</Timestamp><Current dt:dt="r…	75.025	2040788	2037288	2040788	2037270	1	right	-1332100438	07-24-2017	11:19:49	09:19:49	male	75649	35655	-1	35638	76569	75670	-1	75649	338209	328146	-1	328133	21				2	10	19	phaseINVFAce	phaseXPface	12	NF109	1684571	1684271	1684571	1684266	d	1684266	1682312	1684266	1682303	1954
GofDak_1024-768_new	22	1	26	<?xml version="1.0"?>\n<Clock xmlns:dt="urn:schemas-microsoft-com:datatypes"><Description dt:dt="string">E-Prime Primary Realtime Clock</Description><StartTime><Timestamp dt:dt="int">0</Timestamp><DateUtc dt:dt="string">2017-07-24T09:19:49Z</DateUtc></StartTime><FrequencyChanges><FrequencyChange><Frequency dt:dt="r8">3328129</Frequency><Timestamp dt:dt="r8">2962186435</Timestamp><Current dt:dt="r…	75.025	2040788	2037288	2040788	2037270	1	right	-1332100438	07-24-2017	11:19:49	09:19:49	male	75649	35655	-1	35638	76569	75670	-1	75649	338209	328146	-1	328133	21				2	10	19	phaseINVFAce	phaseXPface	13	NF09	1687784	1687484	1687784	1687472	d	1687472	1685578	1687472	1685567	1894
GofDak_1024-768_new	22	1	26	<?xml version="1.0"?>\n<Clock xmlns:dt="urn:schemas-microsoft-com:datatypes"><Description dt:dt="string">E-Prime Primary Realtime Clock</Description><StartTime><Timestamp dt:dt="int">0</Timestamp><DateUtc dt:dt="string">2017-07-24T09:19:49Z</DateUtc></StartTime><FrequencyChanges><FrequencyChange><Frequency dt:dt="r8">3328129</Frequency><Timestamp dt:dt="r8">2962186435</Timestamp><Current dt:dt="r…	75.025	2040788	2037288	2040788	2037270	1	right	-1332100438	07-24-2017	11:19:49	09:19:49	male	75649	35655	-1	35638	76569	75670	-1	75649	338209	328146	-1	328133	21				2	10	19	phaseINVFAce	phaseXPface	14	NF04	1691236	1690936	1691236	1690928	l	1690928	1688937	1690928	1688919	1991
GofDak_1024-768_new	22	1	26	<?xml version="1.0"?>\n<Clock xmlns:dt="urn:schemas-microsoft-com:datatypes"><Description dt:dt="string">E-Prime Primary Realtime Clock</Description><StartTime><Timestamp dt:dt="int">0</Timestamp><DateUtc dt:dt="string">2017-07-24T09:19:49Z</DateUtc></StartTime><FrequencyChanges><FrequencyChange><Frequency dt:dt="r8">3328129</Frequency><Timestamp dt:dt="r8">2962186435</Timestamp><Current dt:dt="r…	75.025	2040788	2037288	2040788	2037270	1	right	-1332100438	07-24-2017	11:19:49	09:19:49	male	75649	35655	-1	35638	76569	75670	-1	75649	338209	328146	-1	328133	21				2	10	19	phaseINVFAce	phaseXPface	15	NF27	1694675	1694375	1694675	1694363	l	1694363	1692575	1694363	1692559	1788
GofDak_1024-768_new	22	1	26	<?xml version="1.0"?>\n<Clock xmlns:dt="urn:schemas-microsoft-com:datatypes"><Description dt:dt="string">E-Prime Primary Realtime Clock</Description><StartTime><Timestamp dt:dt="int">0</Timestamp><DateUtc dt:dt="string">2017-07-24T09:19:49Z</DateUtc></StartTime><FrequencyChanges><FrequencyChange><Frequency dt:dt="r8">3328129</Frequency><Timestamp dt:dt="r8">2962186435</Timestamp><Current dt:dt="r…	75.025	2040788	2037288	2040788	2037270	1	right	-1332100438	07-24-2017	11:19:49	09:19:49	male	75649	35655	-1	35638	76569	75670	-1	75649	338209	328146	-1	328133	21				2	10	19	phaseINVFAce	phaseXPface	16	NF04	1697767	1697467	1697767	1697461	d	1697461	1695761	1697461	1695751	1700
GofDak_1024-768_new	22	1	26	<?xml version="1.0"?>\n<Clock xmlns:dt="urn:schemas-microsoft-com:datatypes"><Description dt:dt="string">E-Prime Primary Realtime Clock</Description><StartTime><Timestamp dt:dt="int">0</Timestamp><DateUtc dt:dt="string">2017-07-24T09:19:49Z</DateUtc></StartTime><FrequencyChanges><FrequencyChange><Frequency dt:dt="r8">3328129</Frequency><Timestamp dt:dt="r8">2962186435</Timestamp><Current dt:dt="r…	75.025	2040788	2037288	2040788	2037270	1	right	-1332100438	07-24-2017	11:19:49	09:19:49	male	75649	35655	-1	35638	76569	75670	-1	75649	338209	328146	-1	328133	21				2	10	19	phaseINVFAce	phaseXPface	17	NM10	1700779	1700479	1700779	1700476	l	1700476	1698760	1700476	1698751	1716
GofDak_1024-768_new	22	1	26	<?xml version="1.0"?>\n<Clock xmlns:dt="urn:schemas-microsoft-com:datatypes"><Description dt:dt="string">E-Prime Primary Realtime Clock</Description><StartTime><Timestamp dt:dt="int">0</Timestamp><DateUtc dt:dt="string">2017-07-24T09:19:49Z</DateUtc></StartTime><FrequencyChanges><FrequencyChange><Frequency dt:dt="r8">3328129</Frequency><Timestamp dt:dt="r8">2962186435</Timestamp><Current dt:dt="r…	75.025	2040788	2037288	2040788	2037270	1	right	-1332100438	07-24-2017	11:19:49	09:19:49	male	75649	35655	-1	35638	76569	75670	-1	75649	338209	328146	-1	328133	21				2	10	19	phaseINVFAce	phaseXPface	18	NF06	1703632	1703332	1703632	1703327	d	1703327	1701719	1703327	1701703	1608
GofDak_1024-768_new	22	1	26	<?xml version="1.0"?>\n<Clock xmlns:dt="urn:schemas-microsoft-com:datatypes"><Description dt:dt="string">E-Prime Primary Realtime Clock</Description><StartTime><Timestamp dt:dt="int">0</Timestamp><DateUtc dt:dt="string">2017-07-24T09:19:49Z</DateUtc></StartTime><FrequencyChanges><FrequencyChange><Frequency dt:dt="r8">3328129</Frequency><Timestamp dt:dt="r8">2962186435</Timestamp><Current dt:dt="r…	75.025	2040788	2037288	2040788	2037270	1	right	-1332100438	07-24-2017	11:19:49	09:19:49	male	75649	35655	-1	35638	76569	75670	-1	75649	338209	328146	-1	328133	21				2	10	19	phaseINVFAce	phaseXPface	19	NM10	1706524	1706224	1706524	1706211	d	1706211	1704572	1706211	1704567	1639
GofDak_1024-768_new	22	1	26	<?xml version="1.0"?>\n<Clock xmlns:dt="urn:schemas-microsoft-com:datatypes"><Description dt:dt="string">E-Prime Primary Realtime Clock</Description><StartTime><Timestamp dt:dt="int">0</Timestamp><DateUtc dt:dt="string">2017-07-24T09:19:49Z</DateUtc></StartTime><FrequencyChanges><FrequencyChange><Frequency dt:dt="r8">3328129</Frequency><Timestamp dt:dt="r8">2962186435</Timestamp><Current dt:dt="r…	75.025	2040788	2037288	2040788	2037270	1	right	-1332100438	07-24-2017	11:19:49	09:19:49	male	75649	35655	-1	35638	76569	75670	-1	75649	338209	328146	-1	328133	21				2	10	19	phaseINVFAce	phaseXPface	20	NF01	1709603	1709303	1709603	1709292	l	1709292	1707464	1709292	1707455	1828
GofDak_1024-768_new	22	1	26	<?xml version="1.0"?>\n<Clock xmlns:dt="urn:schemas-microsoft-com:datatypes"><Description dt:dt="string">E-Prime Primary Realtime Clock</Description><StartTime><Timestamp dt:dt="int">0</Timestamp><DateUtc dt:dt="string">2017-07-24T09:19:49Z</DateUtc></StartTime><FrequencyChanges><FrequencyChange><Frequency dt:dt="r8">3328129</Frequency><Timestamp dt:dt="r8">2962186435</Timestamp><Current dt:dt="r…	75.025	2040788	2037288	2040788	2037270	1	right	-1332100438	07-24-2017	11:19:49	09:19:49	male	75649	35655	-1	35638	76569	75670	-1	75649	338209	328146	-1	328133	22				1	10	20	phaseUPFAce	phaseXPface	1	NF106	1712602	1712302	1712602	1712299	d	1712299	1710543	1712299	1710535	1756
GofDak_1024-768_new	22	1	26	<?xml version="1.0"?>\n<Clock xmlns:dt="urn:schemas-microsoft-com:datatypes"><Description dt:dt="string">E-Prime Primary Realtime Clock</Description><StartTime><Timestamp dt:dt="int">0</Timestamp><DateUtc dt:dt="string">2017-07-24T09:19:49Z</DateUtc></StartTime><FrequencyChanges><FrequencyChange><Frequency dt:dt="r8">3328129</Frequency><Timestamp dt:dt="r8">2962186435</Timestamp><Current dt:dt="r…	75.025	2040788	2037288	2040788	2037270	1	right	-1332100438	07-24-2017	11:19:49	09:19:49	male	75649	35655	-1	35638	76569	75670	-1	75649	338209	328146	-1	328133	22				1	10	20	phaseUPFAce	phaseXPface	2	NF27	1715868	1715568	1715868	1715552	l	1715552	1713702	1715552	1713695	1850
GofDak_1024-768_new	22	1	26	<?xml version="1.0"?>\n<Clock xmlns:dt="urn:schemas-microsoft-com:datatypes"><Description dt:dt="string">E-Prime Primary Realtime Clock</Description><StartTime><Timestamp dt:dt="int">0</Timestamp><DateUtc dt:dt="string">2017-07-24T09:19:49Z</DateUtc></StartTime><FrequencyChanges><FrequencyChange><Frequency dt:dt="r8">3328129</Frequency><Timestamp dt:dt="r8">2962186435</Timestamp><Current dt:dt="r…	75.025	2040788	2037288	2040788	2037270	1	right	-1332100438	07-24-2017	11:19:49	09:19:49	male	75649	35655	-1	35638	76569	75670	-1	75649	338209	328146	-1	328133	22				1	10	20	phaseUPFAce	phaseXPface	3	NM05	1718667	1718367	1718667	1718362	d	1718362	1716807	1718362	1716799	1555
GofDak_1024-768_new	22	1	26	<?xml version="1.0"?>\n<Clock xmlns:dt="urn:schemas-microsoft-com:datatypes"><Description dt:dt="string">E-Prime Primary Realtime Clock</Description><StartTime><Timestamp dt:dt="int">0</Timestamp><DateUtc dt:dt="string">2017-07-24T09:19:49Z</DateUtc></StartTime><FrequencyChanges><FrequencyChange><Frequency dt:dt="r8">3328129</Frequency><Timestamp dt:dt="r8">2962186435</Timestamp><Current dt:dt="r…	75.025	2040788	2037288	2040788	2037270	1	right	-1332100438	07-24-2017	11:19:49	09:19:49	male	75649	35655	-1	35638	76569	75670	-1	75649	338209	328146	-1	328133	22				1	10	20	phaseUPFAce	phaseXPface	4	NM05	1721853	1721553	1721853	1721545	d	1721545	1719593	1721545	1719583	1952
GofDak_1024-768_new	22	1	26	<?xml version="1.0"?>\n<Clock xmlns:dt="urn:schemas-microsoft-com:datatypes"><Description dt:dt="string">E-Prime Primary Realtime Clock</Description><StartTime><Timestamp dt:dt="int">0</Timestamp><DateUtc dt:dt="string">2017-07-24T09:19:49Z</DateUtc></StartTime><FrequencyChanges><FrequencyChange><Frequency dt:dt="r8">3328129</Frequency><Timestamp dt:dt="r8">2962186435</Timestamp><Current dt:dt="r…	75.025	2040788	2037288	2040788	2037270	1	right	-1332100438	07-24-2017	11:19:49	09:19:49	male	75649	35655	-1	35638	76569	75670	-1	75649	338209	328146	-1	328133	22				1	10	20	phaseUPFAce	phaseXPface	5	NM21	1725105	1724805	1725105	1724801	d	1724801	1722872	1724801	1722855	1929
GofDak_1024-768_new	22	1	26	<?xml version="1.0"?>\n<Clock xmlns:dt="urn:schemas-microsoft-com:datatypes"><Description dt:dt="string">E-Prime Primary Realtime Clock</Description><StartTime><Timestamp dt:dt="int">0</Timestamp><DateUtc dt:dt="string">2017-07-24T09:19:49Z</DateUtc></StartTime><FrequencyChanges><FrequencyChange><Frequency dt:dt="r8">3328129</Frequency><Timestamp dt:dt="r8">2962186435</Timestamp><Current dt:dt="r…	75.025	2040788	2037288	2040788	2037270	1	right	-1332100438	07-24-2017	11:19:49	09:19:49	male	75649	35655	-1	35638	76569	75670	-1	75649	338209	328146	-1	328133	22				1	10	20	phaseUPFAce	phaseXPface	6	NM08	1728370	1728070	1728370	1728065	d	1728065	1726138	1728065	1726127	1927
GofDak_1024-768_new	22	1	26	<?xml version="1.0"?>\n<Clock xmlns:dt="urn:schemas-microsoft-com:datatypes"><Description dt:dt="string">E-Prime Primary Realtime Clock</Description><StartTime><Timestamp dt:dt="int">0</Timestamp><DateUtc dt:dt="string">2017-07-24T09:19:49Z</DateUtc></StartTime><FrequencyChanges><FrequencyChange><Frequency dt:dt="r8">3328129</Frequency><Timestamp dt:dt="r8">2962186435</Timestamp><Current dt:dt="r…	75.025	2040788	2037288	2040788	2037270	1	right	-1332100438	07-24-2017	11:19:49	09:19:49	male	75649	35655	-1	35638	76569	75670	-1	75649	338209	328146	-1	328133	22				1	10	20	phaseUPFAce	phaseXPface	7	NM02	1731409	1731109	1731409	1731096	l	1731096	1729523	1731096	1729511	1573
GofDak_1024-768_new	22	1	26	<?xml version="1.0"?>\n<Clock xmlns:dt="urn:schemas-microsoft-com:datatypes"><Description dt:dt="string">E-Prime Primary Realtime Clock</Description><StartTime><Timestamp dt:dt="int">0</Timestamp><DateUtc dt:dt="string">2017-07-24T09:19:49Z</DateUtc></StartTime><FrequencyChanges><FrequencyChange><Frequency dt:dt="r8">3328129</Frequency><Timestamp dt:dt="r8">2962186435</Timestamp><Current dt:dt="r…	75.025	2040788	2037288	2040788	2037270	1	right	-1332100438	07-24-2017	11:19:49	09:19:49	male	75649	35655	-1	35638	76569	75670	-1	75649	338209	328146	-1	328133	22				1	10	20	phaseUPFAce	phaseXPface	8	NF09	1734408	1734108	1734408	1734095	d	1734095	1732376	1734095	1732359	1719
GofDak_1024-768_new	22	1	26	<?xml version="1.0"?>\n<Clock xmlns:dt="urn:schemas-microsoft-com:datatypes"><Description dt:dt="string">E-Prime Primary Realtime Clock</Description><StartTime><Timestamp dt:dt="int">0</Timestamp><DateUtc dt:dt="string">2017-07-24T09:19:49Z</DateUtc></StartTime><FrequencyChanges><FrequencyChange><Frequency dt:dt="r8">3328129</Frequency><Timestamp dt:dt="r8">2962186435</Timestamp><Current dt:dt="r…	75.025	2040788	2037288	2040788	2037270	1	right	-1332100438	07-24-2017	11:19:49	09:19:49	male	75649	35655	-1	35638	76569	75670	-1	75649	338209	328146	-1	328133	22				1	10	20	phaseUPFAce	phaseXPface	9	NM03	1738847	1738547	1738847	1738538	d	1738538	1736681	1738538	1736671	1857
GofDak_1024-768_new	22	1	26	<?xml version="1.0"?>\n<Clock xmlns:dt="urn:schemas-microsoft-com:datatypes"><Description dt:dt="string">E-Prime Primary Realtime Clock</Description><StartTime><Timestamp dt:dt="int">0</Timestamp><DateUtc dt:dt="string">2017-07-24T09:19:49Z</DateUtc></StartTime><FrequencyChanges><FrequencyChange><Frequency dt:dt="r8">3328129</Frequency><Timestamp dt:dt="r8">2962186435</Timestamp><Current dt:dt="r…	75.025	2040788	2037288	2040788	2037270	1	right	-1332100438	07-24-2017	11:19:49	09:19:49	male	75649	35655	-1	35638	76569	75670	-1	75649	338209	328146	-1	328133	22				1	10	20	phaseUPFAce	phaseXPface	10	NF11	1742286	1741986	1742286	1741975	d	1741975	1740120	1741975	1740103	1855
GofDak_1024-768_new	22	1	26	<?xml version="1.0"?>\n<Clock xmlns:dt="urn:schemas-microsoft-com:datatypes"><Description dt:dt="string">E-Prime Primary Realtime Clock</Description><StartTime><Timestamp dt:dt="int">0</Timestamp><DateUtc dt:dt="string">2017-07-24T09:19:49Z</DateUtc></StartTime><FrequencyChanges><FrequencyChange><Frequency dt:dt="r8">3328129</Frequency><Timestamp dt:dt="r8">2962186435</Timestamp><Current dt:dt="r…	75.025	2040788	2037288	2040788	2037270	1	right	-1332100438	07-24-2017	11:19:49	09:19:49	male	75649	35655	-1	35638	76569	75670	-1	75649	338209	328146	-1	328133	22				1	10	20	phaseUPFAce	phaseXPface	11	NF11	1745165	1744865	1745165	1744860	d	1744860	1743185	1744860	1743175	1675
GofDak_1024-768_new	22	1	26	<?xml version="1.0"?>\n<Clock xmlns:dt="urn:schemas-microsoft-com:datatypes"><Description dt:dt="string">E-Prime Primary Realtime Clock</Description><StartTime><Timestamp dt:dt="int">0</Timestamp><DateUtc dt:dt="string">2017-07-24T09:19:49Z</DateUtc></StartTime><FrequencyChanges><FrequencyChange><Frequency dt:dt="r8">3328129</Frequency><Timestamp dt:dt="r8">2962186435</Timestamp><Current dt:dt="r…	75.025	2040788	2037288	2040788	2037270	1	right	-1332100438	07-24-2017	11:19:49	09:19:49	male	75649	35655	-1	35638	76569	75670	-1	75649	338209	328146	-1	328133	22				1	10	20	phaseUPFAce	phaseXPface	12	NM09	1747977	1747677	1747977	1747669	d	1747669	1746051	1747669	1746039	1618
GofDak_1024-768_new	22	1	26	<?xml version="1.0"?>\n<Clock xmlns:dt="urn:schemas-microsoft-com:datatypes"><Description dt:dt="string">E-Prime Primary Realtime Clock</Description><StartTime><Timestamp dt:dt="int">0</Timestamp><DateUtc dt:dt="string">2017-07-24T09:19:49Z</DateUtc></StartTime><FrequencyChanges><FrequencyChange><Frequency dt:dt="r8">3328129</Frequency><Timestamp dt:dt="r8">2962186435</Timestamp><Current dt:dt="r…	75.025	2040788	2037288	2040788	2037270	1	right	-1332100438	07-24-2017	11:19:49	09:19:49	male	75649	35655	-1	35638	76569	75670	-1	75649	338209	328146	-1	328133	22				1	10	20	phaseUPFAce	phaseXPface	13	NM08	1750990	1750690	1750990	1750676	l	1750676	1748890	1750676	1748879	1786
GofDak_1024-768_new	22	1	26	<?xml version="1.0"?>\n<Clock xmlns:dt="urn:schemas-microsoft-com:datatypes"><Description dt:dt="string">E-Prime Primary Realtime Clock</Description><StartTime><Timestamp dt:dt="int">0</Timestamp><DateUtc dt:dt="string">2017-07-24T09:19:49Z</DateUtc></StartTime><FrequencyChanges><FrequencyChange><Frequency dt:dt="r8">3328129</Frequency><Timestamp dt:dt="r8">2962186435</Timestamp><Current dt:dt="r…	75.025	2040788	2037288	2040788	2037270	1	right	-1332100438	07-24-2017	11:19:49	09:19:49	male	75649	35655	-1	35638	76569	75670	-1	75649	338209	328146	-1	328133	22				1	10	20	phaseUPFAce	phaseXPface	14	NF109	1754029	1753729	1754029	1753716	l	1753716	1752049	1753716	1752039	1667
GofDak_1024-768_new	22	1	26	<?xml version="1.0"?>\n<Clock xmlns:dt="urn:schemas-microsoft-com:datatypes"><Description dt:dt="string">E-Prime Primary Realtime Clock</Description><StartTime><Timestamp dt:dt="int">0</Timestamp><DateUtc dt:dt="string">2017-07-24T09:19:49Z</DateUtc></StartTime><FrequencyChanges><FrequencyChange><Frequency dt:dt="r8">3328129</Frequency><Timestamp dt:dt="r8">2962186435</Timestamp><Current dt:dt="r…	75.025	2040788	2037288	2040788	2037270	1	right	-1332100438	07-24-2017	11:19:49	09:19:49	male	75649	35655	-1	35638	76569	75670	-1	75649	338209	328146	-1	328133	22				1	10	20	phaseUPFAce	phaseXPface	15	NM04	1756988	1756688	1756988	1756680	d	1756680	1755048	1756680	1755031	1632
GofDak_1024-768_new	22	1	26	<?xml version="1.0"?>\n<Clock xmlns:dt="urn:schemas-microsoft-com:datatypes"><Description dt:dt="string">E-Prime Primary Realtime Clock</Description><StartTime><Timestamp dt:dt="int">0</Timestamp><DateUtc dt:dt="string">2017-07-24T09:19:49Z</DateUtc></StartTime><FrequencyChanges><FrequencyChange><Frequency dt:dt="r8">3328129</Frequency><Timestamp dt:dt="r8">2962186435</Timestamp><Current dt:dt="r…	75.025	2040788	2037288	2040788	2037270	1	right	-1332100438	07-24-2017	11:19:49	09:19:49	male	75649	35655	-1	35638	76569	75670	-1	75649	338209	328146	-1	328133	22				1	10	20	phaseUPFAce	phaseXPface	16	NF01	1759933	1759633	1759933	1759619	d	1759619	1758047	1759619	1758039	1572
GofDak_1024-768_new	22	1	26	<?xml version="1.0"?>\n<Clock xmlns:dt="urn:schemas-microsoft-com:datatypes"><Description dt:dt="string">E-Prime Primary Realtime Clock</Description><StartTime><Timestamp dt:dt="int">0</Timestamp><DateUtc dt:dt="string">2017-07-24T09:19:49Z</DateUtc></StartTime><FrequencyChanges><FrequencyChange><Frequency dt:dt="r8">3328129</Frequency><Timestamp dt:dt="r8">2962186435</Timestamp><Current dt:dt="r…	75.025	2040788	2037288	2040788	2037270	1	right	-1332100438	07-24-2017	11:19:49	09:19:49	male	75649	35655	-1	35638	76569	75670	-1	75649	338209	328146	-1	328133	22				1	10	20	phaseUPFAce	phaseXPface	17	NF109	1763999	1763699	1763999	1763693	l	1763693	1761753	1763693	1761743	1940
GofDak_1024-768_new	22	1	26	<?xml version="1.0"?>\n<Clock xmlns:dt="urn:schemas-microsoft-com:datatypes"><Description dt:dt="string">E-Prime Primary Realtime Clock</Description><StartTime><Timestamp dt:dt="int">0</Timestamp><DateUtc dt:dt="string">2017-07-24T09:19:49Z</DateUtc></StartTime><FrequencyChanges><FrequencyChange><Frequency dt:dt="r8">3328129</Frequency><Timestamp dt:dt="r8">2962186435</Timestamp><Current dt:dt="r…	75.025	2040788	2037288	2040788	2037270	1	right	-1332100438	07-24-2017	11:19:49	09:19:49	male	75649	35655	-1	35638	76569	75670	-1	75649	338209	328146	-1	328133	22				1	10	20	phaseUPFAce	phaseXPface	18	NM08	1767224	1766924	1767224	1766918	l	1766918	1765045	1766918	1765039	1873
GofDak_1024-768_new	22	1	26	<?xml version="1.0"?>\n<Clock xmlns:dt="urn:schemas-microsoft-com:datatypes"><Description dt:dt="string">E-Prime Primary Realtime Clock</Description><StartTime><Timestamp dt:dt="int">0</Timestamp><DateUtc dt:dt="string">2017-07-24T09:19:49Z</DateUtc></StartTime><FrequencyChanges><FrequencyChange><Frequency dt:dt="r8">3328129</Frequency><Timestamp dt:dt="r8">2962186435</Timestamp><Current dt:dt="r…	75.025	2040788	2037288	2040788	2037270	1	right	-1332100438	07-24-2017	11:19:49	09:19:49	male	75649	35655	-1	35638	76569	75670	-1	75649	338209	328146	-1	328133	22				1	10	20	phaseUPFAce	phaseXPface	19	NM101	1770370	1770070	1770370	1770055	d	1770055	1768270	1770055	1768255	1785
GofDak_1024-768_new	22	1	26	<?xml version="1.0"?>\n<Clock xmlns:dt="urn:schemas-microsoft-com:datatypes"><Description dt:dt="string">E-Prime Primary Realtime Clock</Description><StartTime><Timestamp dt:dt="int">0</Timestamp><DateUtc dt:dt="string">2017-07-24T09:19:49Z</DateUtc></StartTime><FrequencyChanges><FrequencyChange><Frequency dt:dt="r8">3328129</Frequency><Timestamp dt:dt="r8">2962186435</Timestamp><Current dt:dt="r…	75.025	2040788	2037288	2040788	2037270	1	right	-1332100438	07-24-2017	11:19:49	09:19:49	male	75649	35655	-1	35638	76569	75670	-1	75649	338209	328146	-1	328133	22				1	10	20	phaseUPFAce	phaseXPface	20	NM10	1773595	1773295	1773595	1773288	l	1773288	1771349	1773288	1771335	1939
GofDak_1024-768_new	22	1	26	<?xml version="1.0"?>\n<Clock xmlns:dt="urn:schemas-microsoft-com:datatypes"><Description dt:dt="string">E-Prime Primary Realtime Clock</Description><StartTime><Timestamp dt:dt="int">0</Timestamp><DateUtc dt:dt="string">2017-07-24T09:19:49Z</DateUtc></StartTime><FrequencyChanges><FrequencyChange><Frequency dt:dt="r8">3328129</Frequency><Timestamp dt:dt="r8">2962186435</Timestamp><Current dt:dt="r…	75.025	2040788	2037288	2040788	2037270	1	right	-1332100438	07-24-2017	11:19:49	09:19:49	male	75649	35655	-1	35638	76569	75670	-1	75649	338209	328146	-1	328133	23				1	11	21	phaseUPFAce	phaseXPface	1	NM04	1776821	1776521	1776821	1776512	d	1776512	1774588	1776512	1774583	1924
GofDak_1024-768_new	22	1	26	<?xml version="1.0"?>\n<Clock xmlns:dt="urn:schemas-microsoft-com:datatypes"><Description dt:dt="string">E-Prime Primary Realtime Clock</Description><StartTime><Timestamp dt:dt="int">0</Timestamp><DateUtc dt:dt="string">2017-07-24T09:19:49Z</DateUtc></StartTime><FrequencyChanges><FrequencyChange><Frequency dt:dt="r8">3328129</Frequency><Timestamp dt:dt="r8">2962186435</Timestamp><Current dt:dt="r…	75.025	2040788	2037288	2040788	2037270	1	right	-1332100438	07-24-2017	11:19:49	09:19:49	male	75649	35655	-1	35638	76569	75670	-1	75649	338209	328146	-1	328133	23				1	11	21	phaseUPFAce	phaseXPface	2	NM08	1780073	1779773	1780073	1779767	d	1779767	1777934	1779767	1777927	1833
GofDak_1024-768_new	22	1	26	<?xml version="1.0"?>\n<Clock xmlns:dt="urn:schemas-microsoft-com:datatypes"><Description dt:dt="string">E-Prime Primary Realtime Clock</Description><StartTime><Timestamp dt:dt="int">0</Timestamp><DateUtc dt:dt="string">2017-07-24T09:19:49Z</DateUtc></StartTime><FrequencyChanges><FrequencyChange><Frequency dt:dt="r8">3328129</Frequency><Timestamp dt:dt="r8">2962186435</Timestamp><Current dt:dt="r…	75.025	2040788	2037288	2040788	2037270	1	right	-1332100438	07-24-2017	11:19:49	09:19:49	male	75649	35655	-1	35638	76569	75670	-1	75649	338209	328146	-1	328133	23				1	11	21	phaseUPFAce	phaseXPface	3	NM03	1782926	1782626	1782926	1782615	l	1782615	1781040	1782615	1781031	1575
GofDak_1024-768_new	22	1	26	<?xml version="1.0"?>\n<Clock xmlns:dt="urn:schemas-microsoft-com:datatypes"><Description dt:dt="string">E-Prime Primary Realtime Clock</Description><StartTime><Timestamp dt:dt="int">0</Timestamp><DateUtc dt:dt="string">2017-07-24T09:19:49Z</DateUtc></StartTime><FrequencyChanges><FrequencyChange><Frequency dt:dt="r8">3328129</Frequency><Timestamp dt:dt="r8">2962186435</Timestamp><Current dt:dt="r…	75.025	2040788	2037288	2040788	2037270	1	right	-1332100438	07-24-2017	11:19:49	09:19:49	male	75649	35655	-1	35638	76569	75670	-1	75649	338209	328146	-1	328133	23				1	11	21	phaseUPFAce	phaseXPface	4	NM02	1786005	1785705	1786005	1785694	d	1785694	1784052	1785694	1784039	1642
GofDak_1024-768_new	22	1	26	<?xml version="1.0"?>\n<Clock xmlns:dt="urn:schemas-microsoft-com:datatypes"><Description dt:dt="string">E-Prime Primary Realtime Clock</Description><StartTime><Timestamp dt:dt="int">0</Timestamp><DateUtc dt:dt="string">2017-07-24T09:19:49Z</DateUtc></StartTime><FrequencyChanges><FrequencyChange><Frequency dt:dt="r8">3328129</Frequency><Timestamp dt:dt="r8">2962186435</Timestamp><Current dt:dt="r…	75.025	2040788	2037288	2040788	2037270	1	right	-1332100438	07-24-2017	11:19:49	09:19:49	male	75649	35655	-1	35638	76569	75670	-1	75649	338209	328146	-1	328133	23				1	11	21	phaseUPFAce	phaseXPface	5	NF106	1789177	1788877	1789177	1788868	l	1788868	1787104	1788868	1787095	1764
GofDak_1024-768_new	22	1	26	<?xml version="1.0"?>\n<Clock xmlns:dt="urn:schemas-microsoft-com:datatypes"><Description dt:dt="string">E-Prime Primary Realtime Clock</Description><StartTime><Timestamp dt:dt="int">0</Timestamp><DateUtc dt:dt="string">2017-07-24T09:19:49Z</DateUtc></StartTime><FrequencyChanges><FrequencyChange><Frequency dt:dt="r8">3328129</Frequency><Timestamp dt:dt="r8">2962186435</Timestamp><Current dt:dt="r…	75.025	2040788	2037288	2040788	2037270	1	right	-1332100438	07-24-2017	11:19:49	09:19:49	male	75649	35655	-1	35638	76569	75670	-1	75649	338209	328146	-1	328133	23				1	11	21	phaseUPFAce	phaseXPface	6	NM101	1792176	1791876	1792176	1791864	d	1791864	1790157	1791864	1790151	1707
GofDak_1024-768_new	22	1	26	<?xml version="1.0"?>\n<Clock xmlns:dt="urn:schemas-microsoft-com:datatypes"><Description dt:dt="string">E-Prime Primary Realtime Clock</Description><StartTime><Timestamp dt:dt="int">0</Timestamp><DateUtc dt:dt="string">2017-07-24T09:19:49Z</DateUtc></StartTime><FrequencyChanges><FrequencyChange><Frequency dt:dt="r8">3328129</Frequency><Timestamp dt:dt="r8">2962186435</Timestamp><Current dt:dt="r…	75.025	2040788	2037288	2040788	2037270	1	right	-1332100438	07-24-2017	11:19:49	09:19:49	male	75649	35655	-1	35638	76569	75670	-1	75649	338209	328146	-1	328133	23				1	11	21	phaseUPFAce	phaseXPface	7	NF09	1795002	1794702	1795002	1794692	l	1794692	1793116	1794692	1793103	1576
GofDak_1024-768_new	22	1	26	<?xml version="1.0"?>\n<Clock xmlns:dt="urn:schemas-microsoft-com:datatypes"><Description dt:dt="string">E-Prime Primary Realtime Clock</Description><StartTime><Timestamp dt:dt="int">0</Timestamp><DateUtc dt:dt="string">2017-07-24T09:19:49Z</DateUtc></StartTime><FrequencyChanges><FrequencyChange><Frequency dt:dt="r8">3328129</Frequency><Timestamp dt:dt="r8">2962186435</Timestamp><Current dt:dt="r…	75.025	2040788	2037288	2040788	2037270	1	right	-1332100438	07-24-2017	11:19:49	09:19:49	male	75649	35655	-1	35638	76569	75670	-1	75649	338209	328146	-1	328133	23				1	11	21	phaseUPFAce	phaseXPface	8	NM101	1797961	1797661	1797961	1797646	d	1797646	1796008	1797646	1795991	1638
GofDak_1024-768_new	22	1	26	<?xml version="1.0"?>\n<Clock xmlns:dt="urn:schemas-microsoft-com:datatypes"><Description dt:dt="string">E-Prime Primary Realtime Clock</Description><StartTime><Timestamp dt:dt="int">0</Timestamp><DateUtc dt:dt="string">2017-07-24T09:19:49Z</DateUtc></StartTime><FrequencyChanges><FrequencyChange><Frequency dt:dt="r8">3328129</Frequency><Timestamp dt:dt="r8">2962186435</Timestamp><Current dt:dt="r…	75.025	2040788	2037288	2040788	2037270	1	right	-1332100438	07-24-2017	11:19:49	09:19:49	male	75649	35655	-1	35638	76569	75670	-1	75649	338209	328146	-1	328133	23				1	11	21	phaseUPFAce	phaseXPface	9	NM05	1801453	1801153	1801453	1801139	l	1801139	1799154	1801139	1799143	1985
GofDak_1024-768_new	22	1	26	<?xml version="1.0"?>\n<Clock xmlns:dt="urn:schemas-microsoft-com:datatypes"><Description dt:dt="string">E-Prime Primary Realtime Clock</Description><StartTime><Timestamp dt:dt="int">0</Timestamp><DateUtc dt:dt="string">2017-07-24T09:19:49Z</DateUtc></StartTime><FrequencyChanges><FrequencyChange><Frequency dt:dt="r8">3328129</Frequency><Timestamp dt:dt="r8">2962186435</Timestamp><Current dt:dt="r…	75.025	2040788	2037288	2040788	2037270	1	right	-1332100438	07-24-2017	11:19:49	09:19:49	male	75649	35655	-1	35638	76569	75670	-1	75649	338209	328146	-1	328133	23				1	11	21	phaseUPFAce	phaseXPface	10	NM101	1804319	1804019	1804319	1804014	l	1804014	1802512	1804014	1802503	1502
GofDak_1024-768_new	22	1	26	<?xml version="1.0"?>\n<Clock xmlns:dt="urn:schemas-microsoft-com:datatypes"><Description dt:dt="string">E-Prime Primary Realtime Clock</Description><StartTime><Timestamp dt:dt="int">0</Timestamp><DateUtc dt:dt="string">2017-07-24T09:19:49Z</DateUtc></StartTime><FrequencyChanges><FrequencyChange><Frequency dt:dt="r8">3328129</Frequency><Timestamp dt:dt="r8">2962186435</Timestamp><Current dt:dt="r…	75.025	2040788	2037288	2040788	2037270	1	right	-1332100438	07-24-2017	11:19:49	09:19:49	male	75649	35655	-1	35638	76569	75670	-1	75649	338209	328146	-1	328133	23				1	11	21	phaseUPFAce	phaseXPface	11	NF02	1807371	1807071	1807371	1807067	l	1807067	1805232	1807067	1805223	1835
GofDak_1024-768_new	22	1	26	<?xml version="1.0"?>\n<Clock xmlns:dt="urn:schemas-microsoft-com:datatypes"><Description dt:dt="string">E-Prime Primary Realtime Clock</Description><StartTime><Timestamp dt:dt="int">0</Timestamp><DateUtc dt:dt="string">2017-07-24T09:19:49Z</DateUtc></StartTime><FrequencyChanges><FrequencyChange><Frequency dt:dt="r8">3328129</Frequency><Timestamp dt:dt="r8">2962186435</Timestamp><Current dt:dt="r…	75.025	2040788	2037288	2040788	2037270	1	right	-1332100438	07-24-2017	11:19:49	09:19:49	male	75649	35655	-1	35638	76569	75670	-1	75649	338209	328146	-1	328133	23				1	11	21	phaseUPFAce	phaseXPface	12	NM05	1810170	1809870	1810170	1809858	d	1809858	1808271	1809858	1808255	1587
GofDak_1024-768_new	22	1	26	<?xml version="1.0"?>\n<Clock xmlns:dt="urn:schemas-microsoft-com:datatypes"><Description dt:dt="string">E-Prime Primary Realtime Clock</Description><StartTime><Timestamp dt:dt="int">0</Timestamp><DateUtc dt:dt="string">2017-07-24T09:19:49Z</DateUtc></StartTime><FrequencyChanges><FrequencyChange><Frequency dt:dt="r8">3328129</Frequency><Timestamp dt:dt="r8">2962186435</Timestamp><Current dt:dt="r…	75.025	2040788	2037288	2040788	2037270	1	right	-1332100438	07-24-2017	11:19:49	09:19:49	male	75649	35655	-1	35638	76569	75670	-1	75649	338209	328146	-1	328133	23				1	11	21	phaseUPFAce	phaseXPface	13	NM21	1813369	1813069	1813369	1813054	l	1813054	1811296	1813054	1811279	1758
GofDak_1024-768_new	22	1	26	<?xml version="1.0"?>\n<Clock xmlns:dt="urn:schemas-microsoft-com:datatypes"><Description dt:dt="string">E-Prime Primary Realtime Clock</Description><StartTime><Timestamp dt:dt="int">0</Timestamp><DateUtc dt:dt="string">2017-07-24T09:19:49Z</DateUtc></StartTime><FrequencyChanges><FrequencyChange><Frequency dt:dt="r8">3328129</Frequency><Timestamp dt:dt="r8">2962186435</Timestamp><Current dt:dt="r…	75.025	2040788	2037288	2040788	2037270	1	right	-1332100438	07-24-2017	11:19:49	09:19:49	male	75649	35655	-1	35638	76569	75670	-1	75649	338209	328146	-1	328133	23				1	11	21	phaseUPFAce	phaseXPface	14	NF06	1816248	1815948	1816248	1815942	l	1815942	1814415	1815942	1814399	1527
GofDak_1024-768_new	22	1	26	<?xml version="1.0"?>\n<Clock xmlns:dt="urn:schemas-microsoft-com:datatypes"><Description dt:dt="string">E-Prime Primary Realtime Clock</Description><StartTime><Timestamp dt:dt="int">0</Timestamp><DateUtc dt:dt="string">2017-07-24T09:19:49Z</DateUtc></StartTime><FrequencyChanges><FrequencyChange><Frequency dt:dt="r8">3328129</Frequency><Timestamp dt:dt="r8">2962186435</Timestamp><Current dt:dt="r…	75.025	2040788	2037288	2040788	2037270	1	right	-1332100438	07-24-2017	11:19:49	09:19:49	male	75649	35655	-1	35638	76569	75670	-1	75649	338209	328146	-1	328133	23				1	11	21	phaseUPFAce	phaseXPface	15	NF105	1819567	1819267	1819567	1819259	d	1819259	1817334	1819259	1817327	1925
GofDak_1024-768_new	22	1	26	<?xml version="1.0"?>\n<Clock xmlns:dt="urn:schemas-microsoft-com:datatypes"><Description dt:dt="string">E-Prime Primary Realtime Clock</Description><StartTime><Timestamp dt:dt="int">0</Timestamp><DateUtc dt:dt="string">2017-07-24T09:19:49Z</DateUtc></StartTime><FrequencyChanges><FrequencyChange><Frequency dt:dt="r8">3328129</Frequency><Timestamp dt:dt="r8">2962186435</Timestamp><Current dt:dt="r…	75.025	2040788	2037288	2040788	2037270	1	right	-1332100438	07-24-2017	11:19:49	09:19:49	male	75649	35655	-1	35638	76569	75670	-1	75649	338209	328146	-1	328133	23				1	11	21	phaseUPFAce	phaseXPface	16	NF109	1822806	1822506	1822806	1822501	l	1822501	1821000	1822501	1820983	1501
GofDak_1024-768_new	22	1	26	<?xml version="1.0"?>\n<Clock xmlns:dt="urn:schemas-microsoft-com:datatypes"><Description dt:dt="string">E-Prime Primary Realtime Clock</Description><StartTime><Timestamp dt:dt="int">0</Timestamp><DateUtc dt:dt="string">2017-07-24T09:19:49Z</DateUtc></StartTime><FrequencyChanges><FrequencyChange><Frequency dt:dt="r8">3328129</Frequency><Timestamp dt:dt="r8">2962186435</Timestamp><Current dt:dt="r…	75.025	2040788	2037288	2040788	2037270	1	right	-1332100438	07-24-2017	11:19:49	09:19:49	male	75649	35655	-1	35638	76569	75670	-1	75649	338209	328146	-1	328133	23				1	11	21	phaseUPFAce	phaseXPface	17	NF01	1825898	1825598	1825898	1825595	d	1825595	1823852	1825595	1823847	1743
GofDak_1024-768_new	22	1	26	<?xml version="1.0"?>\n<Clock xmlns:dt="urn:schemas-microsoft-com:datatypes"><Description dt:dt="string">E-Prime Primary Realtime Clock</Description><StartTime><Timestamp dt:dt="int">0</Timestamp><DateUtc dt:dt="string">2017-07-24T09:19:49Z</DateUtc></StartTime><FrequencyChanges><FrequencyChange><Frequency dt:dt="r8">3328129</Frequency><Timestamp dt:dt="r8">2962186435</Timestamp><Current dt:dt="r…	75.025	2040788	2037288	2040788	2037270	1	right	-1332100438	07-24-2017	11:19:49	09:19:49	male	75649	35655	-1	35638	76569	75670	-1	75649	338209	328146	-1	328133	23				1	11	21	phaseUPFAce	phaseXPface	18	NM10	1829030	1828730	1829030	1828720	l	1828720	1826798	1828720	1826791	1922
GofDak_1024-768_new	22	1	26	<?xml version="1.0"?>\n<Clock xmlns:dt="urn:schemas-microsoft-com:datatypes"><Description dt:dt="string">E-Prime Primary Realtime Clock</Description><StartTime><Timestamp dt:dt="int">0</Timestamp><DateUtc dt:dt="string">2017-07-24T09:19:49Z</DateUtc></StartTime><FrequencyChanges><FrequencyChange><Frequency dt:dt="r8">3328129</Frequency><Timestamp dt:dt="r8">2962186435</Timestamp><Current dt:dt="r…	75.025	2040788	2037288	2040788	2037270	1	right	-1332100438	07-24-2017	11:19:49	09:19:49	male	75649	35655	-1	35638	76569	75670	-1	75649	338209	328146	-1	328133	23				1	11	21	phaseUPFAce	phaseXPface	19	NM21	1832043	1831743	1832043	1831728	d	1831728	1830077	1831728	1830063	1651
GofDak_1024-768_new	22	1	26	<?xml version="1.0"?>\n<Clock xmlns:dt="urn:schemas-microsoft-com:datatypes"><Description dt:dt="string">E-Prime Primary Realtime Clock</Description><StartTime><Timestamp dt:dt="int">0</Timestamp><DateUtc dt:dt="string">2017-07-24T09:19:49Z</DateUtc></StartTime><FrequencyChanges><FrequencyChange><Frequency dt:dt="r8">3328129</Frequency><Timestamp dt:dt="r8">2962186435</Timestamp><Current dt:dt="r…	75.025	2040788	2037288	2040788	2037270	1	right	-1332100438	07-24-2017	11:19:49	09:19:49	male	75649	35655	-1	35638	76569	75670	-1	75649	338209	328146	-1	328133	23				1	11	21	phaseUPFAce	phaseXPface	20	NF11	1835028	1834728	1835028	1834718	l	1834718	1833022	1834718	1833007	1696
GofDak_1024-768_new	22	1	26	<?xml version="1.0"?>\n<Clock xmlns:dt="urn:schemas-microsoft-com:datatypes"><Description dt:dt="string">E-Prime Primary Realtime Clock</Description><StartTime><Timestamp dt:dt="int">0</Timestamp><DateUtc dt:dt="string">2017-07-24T09:19:49Z</DateUtc></StartTime><FrequencyChanges><FrequencyChange><Frequency dt:dt="r8">3328129</Frequency><Timestamp dt:dt="r8">2962186435</Timestamp><Current dt:dt="r…	75.025	2040788	2037288	2040788	2037270	1	right	-1332100438	07-24-2017	11:19:49	09:19:49	male	75649	35655	-1	35638	76569	75670	-1	75649	338209	328146	-1	328133	24				2	11	22	phaseINVFAce	phaseXPface	1	NM04	1847131	1846831	1847131	1846821	l	1846821	1845285	1846821	1845272	1536
GofDak_1024-768_new	22	1	26	<?xml version="1.0"?>\n<Clock xmlns:dt="urn:schemas-microsoft-com:datatypes"><Description dt:dt="string">E-Prime Primary Realtime Clock</Description><StartTime><Timestamp dt:dt="int">0</Timestamp><DateUtc dt:dt="string">2017-07-24T09:19:49Z</DateUtc></StartTime><FrequencyChanges><FrequencyChange><Frequency dt:dt="r8">3328129</Frequency><Timestamp dt:dt="r8">2962186435</Timestamp><Current dt:dt="r…	75.025	2040788	2037288	2040788	2037270	1	right	-1332100438	07-24-2017	11:19:49	09:19:49	male	75649	35655	-1	35638	76569	75670	-1	75649	338209	328146	-1	328133	24				2	11	22	phaseINVFAce	phaseXPface	2	NM02	1850330	1850030	1850330	1850017	l	1850017	1848071	1850017	1848055	1946
GofDak_1024-768_new	22	1	26	<?xml version="1.0"?>\n<Clock xmlns:dt="urn:schemas-microsoft-com:datatypes"><Description dt:dt="string">E-Prime Primary Realtime Clock</Description><StartTime><Timestamp dt:dt="int">0</Timestamp><DateUtc dt:dt="string">2017-07-24T09:19:49Z</DateUtc></StartTime><FrequencyChanges><FrequencyChange><Frequency dt:dt="r8">3328129</Frequency><Timestamp dt:dt="r8">2962186435</Timestamp><Current dt:dt="r…	75.025	2040788	2037288	2040788	2037270	1	right	-1332100438	07-24-2017	11:19:49	09:19:49	male	75649	35655	-1	35638	76569	75670	-1	75649	338209	328146	-1	328133	24				2	11	22	phaseINVFAce	phaseXPface	3	NF11	1853542	1853242	1853542	1853230	d	1853230	1851256	1853230	1851247	1974
GofDak_1024-768_new	22	1	26	<?xml version="1.0"?>\n<Clock xmlns:dt="urn:schemas-microsoft-com:datatypes"><Description dt:dt="string">E-Prime Primary Realtime Clock</Description><StartTime><Timestamp dt:dt="int">0</Timestamp><DateUtc dt:dt="string">2017-07-24T09:19:49Z</DateUtc></StartTime><FrequencyChanges><FrequencyChange><Frequency dt:dt="r8">3328129</Frequency><Timestamp dt:dt="r8">2962186435</Timestamp><Current dt:dt="r…	75.025	2040788	2037288	2040788	2037270	1	right	-1332100438	07-24-2017	11:19:49	09:19:49	male	75649	35655	-1	35638	76569	75670	-1	75649	338209	328146	-1	328133	24				2	11	22	phaseINVFAce	phaseXPface	4	NM04	1856381	1856081	1856381	1856066	d	1856066	1854429	1856066	1854415	1637
GofDak_1024-768_new	22	1	26	<?xml version="1.0"?>\n<Clock xmlns:dt="urn:schemas-microsoft-com:datatypes"><Description dt:dt="string">E-Prime Primary Realtime Clock</Description><StartTime><Timestamp dt:dt="int">0</Timestamp><DateUtc dt:dt="string">2017-07-24T09:19:49Z</DateUtc></StartTime><FrequencyChanges><FrequencyChange><Frequency dt:dt="r8">3328129</Frequency><Timestamp dt:dt="r8">2962186435</Timestamp><Current dt:dt="r…	75.025	2040788	2037288	2040788	2037270	1	right	-1332100438	07-24-2017	11:19:49	09:19:49	male	75649	35655	-1	35638	76569	75670	-1	75649	338209	328146	-1	328133	24				2	11	22	phaseINVFAce	phaseXPface	5	NF09	1859580	1859280	1859580	1859268	l	1859268	1857414	1859268	1857407	1854
GofDak_1024-768_new	22	1	26	<?xml version="1.0"?>\n<Clock xmlns:dt="urn:schemas-microsoft-com:datatypes"><Description dt:dt="string">E-Prime Primary Realtime Clock</Description><StartTime><Timestamp dt:dt="int">0</Timestamp><DateUtc dt:dt="string">2017-07-24T09:19:49Z</DateUtc></StartTime><FrequencyChanges><FrequencyChange><Frequency dt:dt="r8">3328129</Frequency><Timestamp dt:dt="r8">2962186435</Timestamp><Current dt:dt="r…	75.025	2040788	2037288	2040788	2037270	1	right	-1332100438	07-24-2017	11:19:49	09:19:49	male	75649	35655	-1	35638	76569	75670	-1	75649	338209	328146	-1	328133	24				2	11	22	phaseINVFAce	phaseXPface	6	NM21	1862406	1862106	1862406	1862098	d	1862098	1860413	1862098	1860399	1685
GofDak_1024-768_new	22	1	26	<?xml version="1.0"?>\n<Clock xmlns:dt="urn:schemas-microsoft-com:datatypes"><Description dt:dt="string">E-Prime Primary Realtime Clock</Description><StartTime><Timestamp dt:dt="int">0</Timestamp><DateUtc dt:dt="string">2017-07-24T09:19:49Z</DateUtc></StartTime><FrequencyChanges><FrequencyChange><Frequency dt:dt="r8">3328129</Frequency><Timestamp dt:dt="r8">2962186435</Timestamp><Current dt:dt="r…	75.025	2040788	2037288	2040788	2037270	1	right	-1332100438	07-24-2017	11:19:49	09:19:49	male	75649	35655	-1	35638	76569	75670	-1	75649	338209	328146	-1	328133	24				2	11	22	phaseINVFAce	phaseXPface	7	NM02	1865418	1865118	1865418	1865108	d	1865108	1863452	1865108	1863439	1656
GofDak_1024-768_new	22	1	26	<?xml version="1.0"?>\n<Clock xmlns:dt="urn:schemas-microsoft-com:datatypes"><Description dt:dt="string">E-Prime Primary Realtime Clock</Description><StartTime><Timestamp dt:dt="int">0</Timestamp><DateUtc dt:dt="string">2017-07-24T09:19:49Z</DateUtc></StartTime><FrequencyChanges><FrequencyChange><Frequency dt:dt="r8">3328129</Frequency><Timestamp dt:dt="r8">2962186435</Timestamp><Current dt:dt="r…	75.025	2040788	2037288	2040788	2037270	1	right	-1332100438	07-24-2017	11:19:49	09:19:49	male	75649	35655	-1	35638	76569	75670	-1	75649	338209	328146	-1	328133	24				2	11	22	phaseINVFAce	phaseXPface	8	NM10	1868231	1867931	1868231	1867928	d	1867928	1866371	1867928	1866359	1557
GofDak_1024-768_new	22	1	26	<?xml version="1.0"?>\n<Clock xmlns:dt="urn:schemas-microsoft-com:datatypes"><Description dt:dt="string">E-Prime Primary Realtime Clock</Description><StartTime><Timestamp dt:dt="int">0</Timestamp><DateUtc dt:dt="string">2017-07-24T09:19:49Z</DateUtc></StartTime><FrequencyChanges><FrequencyChange><Frequency dt:dt="r8">3328129</Frequency><Timestamp dt:dt="r8">2962186435</Timestamp><Current dt:dt="r…	75.025	2040788	2037288	2040788	2037270	1	right	-1332100438	07-24-2017	11:19:49	09:19:49	male	75649	35655	-1	35638	76569	75670	-1	75649	338209	328146	-1	328133	24				2	11	22	phaseINVFAce	phaseXPface	9	NM03	1871190	1870890	1871190	1870885	d	1870885	1869330	1870885	1869319	1555
GofDak_1024-768_new	22	1	26	<?xml version="1.0"?>\n<Clock xmlns:dt="urn:schemas-microsoft-com:datatypes"><Description dt:dt="string">E-Prime Primary Realtime Clock</Description><StartTime><Timestamp dt:dt="int">0</Timestamp><DateUtc dt:dt="string">2017-07-24T09:19:49Z</DateUtc></StartTime><FrequencyChanges><FrequencyChange><Frequency dt:dt="r8">3328129</Frequency><Timestamp dt:dt="r8">2962186435</Timestamp><Current dt:dt="r…	75.025	2040788	2037288	2040788	2037270	1	right	-1332100438	07-24-2017	11:19:49	09:19:49	male	75649	35655	-1	35638	76569	75670	-1	75649	338209	328146	-1	328133	24				2	11	22	phaseINVFAce	phaseXPface	10	NF106	1874375	1874075	1874375	1874064	l	1874064	1872329	1874064	1872319	1735
GofDak_1024-768_new	22	1	26	<?xml version="1.0"?>\n<Clock xmlns:dt="urn:schemas-microsoft-com:datatypes"><Description dt:dt="string">E-Prime Primary Realtime Clock</Description><StartTime><Timestamp dt:dt="int">0</Timestamp><DateUtc dt:dt="string">2017-07-24T09:19:49Z</DateUtc></StartTime><FrequencyChanges><FrequencyChange><Frequency dt:dt="r8">3328129</Frequency><Timestamp dt:dt="r8">2962186435</Timestamp><Current dt:dt="r…	75.025	2040788	2037288	2040788	2037270	1	right	-1332100438	07-24-2017	11:19:49	09:19:49	male	75649	35655	-1	35638	76569	75670	-1	75649	338209	328146	-1	328133	24				2	11	22	phaseINVFAce	phaseXPface	11	NM09	1877428	1877128	1877428	1877125	l	1877125	1875448	1877125	1875439	1677
GofDak_1024-768_new	22	1	26	<?xml version="1.0"?>\n<Clock xmlns:dt="urn:schemas-microsoft-com:datatypes"><Description dt:dt="string">E-Prime Primary Realtime Clock</Description><StartTime><Timestamp dt:dt="int">0</Timestamp><DateUtc dt:dt="string">2017-07-24T09:19:49Z</DateUtc></StartTime><FrequencyChanges><FrequencyChange><Frequency dt:dt="r8">3328129</Frequency><Timestamp dt:dt="r8">2962186435</Timestamp><Current dt:dt="r…	75.025	2040788	2037288	2040788	2037270	1	right	-1332100438	07-24-2017	11:19:49	09:19:49	male	75649	35655	-1	35638	76569	75670	-1	75649	338209	328146	-1	328133	24				2	11	22	phaseINVFAce	phaseXPface	12	NF105	1880480	1880180	1880480	1880165	d	1880165	1878434	1880165	1878423	1731
GofDak_1024-768_new	22	1	26	<?xml version="1.0"?>\n<Clock xmlns:dt="urn:schemas-microsoft-com:datatypes"><Description dt:dt="string">E-Prime Primary Realtime Clock</Description><StartTime><Timestamp dt:dt="int">0</Timestamp><DateUtc dt:dt="string">2017-07-24T09:19:49Z</DateUtc></StartTime><FrequencyChanges><FrequencyChange><Frequency dt:dt="r8">3328129</Frequency><Timestamp dt:dt="r8">2962186435</Timestamp><Current dt:dt="r…	75.025	2040788	2037288	2040788	2037270	1	right	-1332100438	07-24-2017	11:19:49	09:19:49	male	75649	35655	-1	35638	76569	75670	-1	75649	338209	328146	-1	328133	24				2	11	22	phaseINVFAce	phaseXPface	13	NM04	1883826	1883526	1883826	1883520	d	1883520	1881526	1883520	1881519	1994
GofDak_1024-768_new	22	1	26	<?xml version="1.0"?>\n<Clock xmlns:dt="urn:schemas-microsoft-com:datatypes"><Description dt:dt="string">E-Prime Primary Realtime Clock</Description><StartTime><Timestamp dt:dt="int">0</Timestamp><DateUtc dt:dt="string">2017-07-24T09:19:49Z</DateUtc></StartTime><FrequencyChanges><FrequencyChange><Frequency dt:dt="r8">3328129</Frequency><Timestamp dt:dt="r8">2962186435</Timestamp><Current dt:dt="r…	75.025	2040788	2037288	2040788	2037270	1	right	-1332100438	07-24-2017	11:19:49	09:19:49	male	75649	35655	-1	35638	76569	75670	-1	75649	338209	328146	-1	328133	24				2	11	22	phaseINVFAce	phaseXPface	14	NF04	1886785	1886485	1886785	1886475	d	1886475	1884952	1886475	1884943	1523
GofDak_1024-768_new	22	1	26	<?xml version="1.0"?>\n<Clock xmlns:dt="urn:schemas-microsoft-com:datatypes"><Description dt:dt="string">E-Prime Primary Realtime Clock</Description><StartTime><Timestamp dt:dt="int">0</Timestamp><DateUtc dt:dt="string">2017-07-24T09:19:49Z</DateUtc></StartTime><FrequencyChanges><FrequencyChange><Frequency dt:dt="r8">3328129</Frequency><Timestamp dt:dt="r8">2962186435</Timestamp><Current dt:dt="r…	75.025	2040788	2037288	2040788	2037270	1	right	-1332100438	07-24-2017	11:19:49	09:19:49	male	75649	35655	-1	35638	76569	75670	-1	75649	338209	328146	-1	328133	24				2	11	22	phaseINVFAce	phaseXPface	15	NF109	1890024	1889724	1890024	1889721	l	1889721	1888004	1889721	1887991	1717
GofDak_1024-768_new	22	1	26	<?xml version="1.0"?>\n<Clock xmlns:dt="urn:schemas-microsoft-com:datatypes"><Description dt:dt="string">E-Prime Primary Realtime Clock</Description><StartTime><Timestamp dt:dt="int">0</Timestamp><DateUtc dt:dt="string">2017-07-24T09:19:49Z</DateUtc></StartTime><FrequencyChanges><FrequencyChange><Frequency dt:dt="r8">3328129</Frequency><Timestamp dt:dt="r8">2962186435</Timestamp><Current dt:dt="r…	75.025	2040788	2037288	2040788	2037270	1	right	-1332100438	07-24-2017	11:19:49	09:19:49	male	75649	35655	-1	35638	76569	75670	-1	75649	338209	328146	-1	328133	24				2	11	22	phaseINVFAce	phaseXPface	16	NF105	1893369	1893069	1893369	1893063	d	1893063	1891097	1893063	1891087	1966
GofDak_1024-768_new	22	1	26	<?xml version="1.0"?>\n<Clock xmlns:dt="urn:schemas-microsoft-com:datatypes"><Description dt:dt="string">E-Prime Primary Realtime Clock</Description><StartTime><Timestamp dt:dt="int">0</Timestamp><DateUtc dt:dt="string">2017-07-24T09:19:49Z</DateUtc></StartTime><FrequencyChanges><FrequencyChange><Frequency dt:dt="r8">3328129</Frequency><Timestamp dt:dt="r8">2962186435</Timestamp><Current dt:dt="r…	75.025	2040788	2037288	2040788	2037270	1	right	-1332100438	07-24-2017	11:19:49	09:19:49	male	75649	35655	-1	35638	76569	75670	-1	75649	338209	328146	-1	328133	24				2	11	22	phaseINVFAce	phaseXPface	17	NF06	1896808	1896508	1896808	1896497	l	1896497	1894535	1896497	1894527	1962
GofDak_1024-768_new	22	1	26	<?xml version="1.0"?>\n<Clock xmlns:dt="urn:schemas-microsoft-com:datatypes"><Description dt:dt="string">E-Prime Primary Realtime Clock</Description><StartTime><Timestamp dt:dt="int">0</Timestamp><DateUtc dt:dt="string">2017-07-24T09:19:49Z</DateUtc></StartTime><FrequencyChanges><FrequencyChange><Frequency dt:dt="r8">3328129</Frequency><Timestamp dt:dt="r8">2962186435</Timestamp><Current dt:dt="r…	75.025	2040788	2037288	2040788	2037270	1	right	-1332100438	07-24-2017	11:19:49	09:19:49	male	75649	35655	-1	35638	76569	75670	-1	75649	338209	328146	-1	328133	24				2	11	22	phaseINVFAce	phaseXPface	18	NF09	1900060	1899760	1900060	1899750	d	1899750	1897788	1899750	1897775	1962
GofDak_1024-768_new	22	1	26	<?xml version="1.0"?>\n<Clock xmlns:dt="urn:schemas-microsoft-com:datatypes"><Description dt:dt="string">E-Prime Primary Realtime Clock</Description><StartTime><Timestamp dt:dt="int">0</Timestamp><DateUtc dt:dt="string">2017-07-24T09:19:49Z</DateUtc></StartTime><FrequencyChanges><FrequencyChange><Frequency dt:dt="r8">3328129</Frequency><Timestamp dt:dt="r8">2962186435</Timestamp><Current dt:dt="r…	75.025	2040788	2037288	2040788	2037270	1	right	-1332100438	07-24-2017	11:19:49	09:19:49	male	75649	35655	-1	35638	76569	75670	-1	75649	338209	328146	-1	328133	24				2	11	22	phaseINVFAce	phaseXPface	19	NF105	1903313	1903013	1903313	1902997	l	1902997	1901413	1902997	1901407	1584
GofDak_1024-768_new	22	1	26	<?xml version="1.0"?>\n<Clock xmlns:dt="urn:schemas-microsoft-com:datatypes"><Description dt:dt="string">E-Prime Primary Realtime Clock</Description><StartTime><Timestamp dt:dt="int">0</Timestamp><DateUtc dt:dt="string">2017-07-24T09:19:49Z</DateUtc></StartTime><FrequencyChanges><FrequencyChange><Frequency dt:dt="r8">3328129</Frequency><Timestamp dt:dt="r8">2962186435</Timestamp><Current dt:dt="r…	75.025	2040788	2037288	2040788	2037270	1	right	-1332100438	07-24-2017	11:19:49	09:19:49	male	75649	35655	-1	35638	76569	75670	-1	75649	338209	328146	-1	328133	24				2	11	22	phaseINVFAce	phaseXPface	20	NM04	1906911	1906611	1906911	1906596	d	1906596	1904959	1906596	1904951	1637
GofDak_1024-768_new	22	1	26	<?xml version="1.0"?>\n<Clock xmlns:dt="urn:schemas-microsoft-com:datatypes"><Description dt:dt="string">E-Prime Primary Realtime Clock</Description><StartTime><Timestamp dt:dt="int">0</Timestamp><DateUtc dt:dt="string">2017-07-24T09:19:49Z</DateUtc></StartTime><FrequencyChanges><FrequencyChange><Frequency dt:dt="r8">3328129</Frequency><Timestamp dt:dt="r8">2962186435</Timestamp><Current dt:dt="r…	75.025	2040788	2037288	2040788	2037270	1	right	-1332100438	07-24-2017	11:19:49	09:19:49	male	75649	35655	-1	35638	76569	75670	-1	75649	338209	328146	-1	328133	25				2	12	23	phaseINVFAce	phaseXPface	1	NM10	1911070	1910770	1911070	1910767	l	1910767	1908957	1910767	1908943	1810
GofDak_1024-768_new	22	1	26	<?xml version="1.0"?>\n<Clock xmlns:dt="urn:schemas-microsoft-com:datatypes"><Description dt:dt="string">E-Prime Primary Realtime Clock</Description><StartTime><Timestamp dt:dt="int">0</Timestamp><DateUtc dt:dt="string">2017-07-24T09:19:49Z</DateUtc></StartTime><FrequencyChanges><FrequencyChange><Frequency dt:dt="r8">3328129</Frequency><Timestamp dt:dt="r8">2962186435</Timestamp><Current dt:dt="r…	75.025	2040788	2037288	2040788	2037270	1	right	-1332100438	07-24-2017	11:19:49	09:19:49	male	75649	35655	-1	35638	76569	75670	-1	75649	338209	328146	-1	328133	25				2	12	23	phaseINVFAce	phaseXPface	2	NF02	1913936	1913636	1913936	1913620	l	1913620	1912063	1913620	1912055	1557
GofDak_1024-768_new	22	1	26	<?xml version="1.0"?>\n<Clock xmlns:dt="urn:schemas-microsoft-com:datatypes"><Description dt:dt="string">E-Prime Primary Realtime Clock</Description><StartTime><Timestamp dt:dt="int">0</Timestamp><DateUtc dt:dt="string">2017-07-24T09:19:49Z</DateUtc></StartTime><FrequencyChanges><FrequencyChange><Frequency dt:dt="r8">3328129</Frequency><Timestamp dt:dt="r8">2962186435</Timestamp><Current dt:dt="r…	75.025	2040788	2037288	2040788	2037270	1	right	-1332100438	07-24-2017	11:19:49	09:19:49	male	75649	35655	-1	35638	76569	75670	-1	75649	338209	328146	-1	328133	25				2	12	23	phaseINVFAce	phaseXPface	3	NF27	1917108	1916808	1917108	1916793	l	1916793	1914996	1916793	1914991	1797
GofDak_1024-768_new	22	1	26	<?xml version="1.0"?>\n<Clock xmlns:dt="urn:schemas-microsoft-com:datatypes"><Description dt:dt="string">E-Prime Primary Realtime Clock</Description><StartTime><Timestamp dt:dt="int">0</Timestamp><DateUtc dt:dt="string">2017-07-24T09:19:49Z</DateUtc></StartTime><FrequencyChanges><FrequencyChange><Frequency dt:dt="r8">3328129</Frequency><Timestamp dt:dt="r8">2962186435</Timestamp><Current dt:dt="r…	75.025	2040788	2037288	2040788	2037270	1	right	-1332100438	07-24-2017	11:19:49	09:19:49	male	75649	35655	-1	35638	76569	75670	-1	75649	338209	328146	-1	328133	25				2	12	23	phaseINVFAce	phaseXPface	4	NM09	1920267	1919967	1920267	1919964	d	1919964	1918261	1919964	1918247	1703
GofDak_1024-768_new	22	1	26	<?xml version="1.0"?>\n<Clock xmlns:dt="urn:schemas-microsoft-com:datatypes"><Description dt:dt="string">E-Prime Primary Realtime Clock</Description><StartTime><Timestamp dt:dt="int">0</Timestamp><DateUtc dt:dt="string">2017-07-24T09:19:49Z</DateUtc></StartTime><FrequencyChanges><FrequencyChange><Frequency dt:dt="r8">3328129</Frequency><Timestamp dt:dt="r8">2962186435</Timestamp><Current dt:dt="r…	75.025	2040788	2037288	2040788	2037270	1	right	-1332100438	07-24-2017	11:19:49	09:19:49	male	75649	35655	-1	35638	76569	75670	-1	75649	338209	328146	-1	328133	25				2	12	23	phaseINVFAce	phaseXPface	5	NM02	1923639	1923339	1923639	1923333	l	1923333	1921393	1923333	1921383	1940
GofDak_1024-768_new	22	1	26	<?xml version="1.0"?>\n<Clock xmlns:dt="urn:schemas-microsoft-com:datatypes"><Description dt:dt="string">E-Prime Primary Realtime Clock</Description><StartTime><Timestamp dt:dt="int">0</Timestamp><DateUtc dt:dt="string">2017-07-24T09:19:49Z</DateUtc></StartTime><FrequencyChanges><FrequencyChange><Frequency dt:dt="r8">3328129</Frequency><Timestamp dt:dt="r8">2962186435</Timestamp><Current dt:dt="r…	75.025	2040788	2037288	2040788	2037270	1	right	-1332100438	07-24-2017	11:19:49	09:19:49	male	75649	35655	-1	35638	76569	75670	-1	75649	338209	328146	-1	328133	25				2	12	23	phaseINVFAce	phaseXPface	6	NM05	1926652	1926352	1926652	1926337	l	1926337	1924699	1926337	1924687	1638
GofDak_1024-768_new	22	1	26	<?xml version="1.0"?>\n<Clock xmlns:dt="urn:schemas-microsoft-com:datatypes"><Description dt:dt="string">E-Prime Primary Realtime Clock</Description><StartTime><Timestamp dt:dt="int">0</Timestamp><DateUtc dt:dt="string">2017-07-24T09:19:49Z</DateUtc></StartTime><FrequencyChanges><FrequencyChange><Frequency dt:dt="r8">3328129</Frequency><Timestamp dt:dt="r8">2962186435</Timestamp><Current dt:dt="r…	75.025	2040788	2037288	2040788	2037270	1	right	-1332100438	07-24-2017	11:19:49	09:19:49	male	75649	35655	-1	35638	76569	75670	-1	75649	338209	328146	-1	328133	25				2	12	23	phaseINVFAce	phaseXPface	7	NF109	1929770	1929470	1929770	1929466	d	1929466	1927604	1929466	1927599	1862
GofDak_1024-768_new	22	1	26	<?xml version="1.0"?>\n<Clock xmlns:dt="urn:schemas-microsoft-com:datatypes"><Description dt:dt="string">E-Prime Primary Realtime Clock</Description><StartTime><Timestamp dt:dt="int">0</Timestamp><DateUtc dt:dt="string">2017-07-24T09:19:49Z</DateUtc></StartTime><FrequencyChanges><FrequencyChange><Frequency dt:dt="r8">3328129</Frequency><Timestamp dt:dt="r8">2962186435</Timestamp><Current dt:dt="r…	75.025	2040788	2037288	2040788	2037270	1	right	-1332100438	07-24-2017	11:19:49	09:19:49	male	75649	35655	-1	35638	76569	75670	-1	75649	338209	328146	-1	328133	25				2	12	23	phaseINVFAce	phaseXPface	8	NF01	1932809	1932509	1932809	1932502	l	1932502	1930803	1932502	1930799	1699
GofDak_1024-768_new	22	1	26	<?xml version="1.0"?>\n<Clock xmlns:dt="urn:schemas-microsoft-com:datatypes"><Description dt:dt="string">E-Prime Primary Realtime Clock</Description><StartTime><Timestamp dt:dt="int">0</Timestamp><DateUtc dt:dt="string">2017-07-24T09:19:49Z</DateUtc></StartTime><FrequencyChanges><FrequencyChange><Frequency dt:dt="r8">3328129</Frequency><Timestamp dt:dt="r8">2962186435</Timestamp><Current dt:dt="r…	75.025	2040788	2037288	2040788	2037270	1	right	-1332100438	07-24-2017	11:19:49	09:19:49	male	75649	35655	-1	35638	76569	75670	-1	75649	338209	328146	-1	328133	25				2	12	23	phaseINVFAce	phaseXPface	9	NF109	1936062	1935762	1936062	1935758	l	1935758	1933829	1935758	1933815	1929
GofDak_1024-768_new	22	1	26	<?xml version="1.0"?>\n<Clock xmlns:dt="urn:schemas-microsoft-com:datatypes"><Description dt:dt="string">E-Prime Primary Realtime Clock</Description><StartTime><Timestamp dt:dt="int">0</Timestamp><DateUtc dt:dt="string">2017-07-24T09:19:49Z</DateUtc></StartTime><FrequencyChanges><FrequencyChange><Frequency dt:dt="r8">3328129</Frequency><Timestamp dt:dt="r8">2962186435</Timestamp><Current dt:dt="r…	75.025	2040788	2037288	2040788	2037270	1	right	-1332100438	07-24-2017	11:19:49	09:19:49	male	75649	35655	-1	35638	76569	75670	-1	75649	338209	328146	-1	328133	25				2	12	23	phaseINVFAce	phaseXPface	10	NF01	1939087	1938787	1939087	1938781	d	1938781	1937015	1938781	1937007	1766
GofDak_1024-768_new	22	1	26	<?xml version="1.0"?>\n<Clock xmlns:dt="urn:schemas-microsoft-com:datatypes"><Description dt:dt="string">E-Prime Primary Realtime Clock</Description><StartTime><Timestamp dt:dt="int">0</Timestamp><DateUtc dt:dt="string">2017-07-24T09:19:49Z</DateUtc></StartTime><FrequencyChanges><FrequencyChange><Frequency dt:dt="r8">3328129</Frequency><Timestamp dt:dt="r8">2962186435</Timestamp><Current dt:dt="r…	75.025	2040788	2037288	2040788	2037270	1	right	-1332100438	07-24-2017	11:19:49	09:19:49	male	75649	35655	-1	35638	76569	75670	-1	75649	338209	328146	-1	328133	25				2	12	23	phaseINVFAce	phaseXPface	11	NM21	1942086	1941786	1942086	1941772	d	1941772	1940254	1941772	1940247	1518
GofDak_1024-768_new	22	1	26	<?xml version="1.0"?>\n<Clock xmlns:dt="urn:schemas-microsoft-com:datatypes"><Description dt:dt="string">E-Prime Primary Realtime Clock</Description><StartTime><Timestamp dt:dt="int">0</Timestamp><DateUtc dt:dt="string">2017-07-24T09:19:49Z</DateUtc></StartTime><FrequencyChanges><FrequencyChange><Frequency dt:dt="r8">3328129</Frequency><Timestamp dt:dt="r8">2962186435</Timestamp><Current dt:dt="r…	75.025	2040788	2037288	2040788	2037270	1	right	-1332100438	07-24-2017	11:19:49	09:19:49	male	75649	35655	-1	35638	76569	75670	-1	75649	338209	328146	-1	328133	25				2	12	23	phaseINVFAce	phaseXPface	12	NF27	1944952	1944652	1944952	1944646	l	1944646	1943133	1944646	1943119	1513
GofDak_1024-768_new	22	1	26	<?xml version="1.0"?>\n<Clock xmlns:dt="urn:schemas-microsoft-com:datatypes"><Description dt:dt="string">E-Prime Primary Realtime Clock</Description><StartTime><Timestamp dt:dt="int">0</Timestamp><DateUtc dt:dt="string">2017-07-24T09:19:49Z</DateUtc></StartTime><FrequencyChanges><FrequencyChange><Frequency dt:dt="r8">3328129</Frequency><Timestamp dt:dt="r8">2962186435</Timestamp><Current dt:dt="r…	75.025	2040788	2037288	2040788	2037270	1	right	-1332100438	07-24-2017	11:19:49	09:19:49	male	75649	35655	-1	35638	76569	75670	-1	75649	338209	328146	-1	328133	25				2	12	23	phaseINVFAce	phaseXPface	13	NM21	1948178	1947878	1948178	1947868	d	1947868	1945998	1947868	1945991	1870
GofDak_1024-768_new	22	1	26	<?xml version="1.0"?>\n<Clock xmlns:dt="urn:schemas-microsoft-com:datatypes"><Description dt:dt="string">E-Prime Primary Realtime Clock</Description><StartTime><Timestamp dt:dt="int">0</Timestamp><DateUtc dt:dt="string">2017-07-24T09:19:49Z</DateUtc></StartTime><FrequencyChanges><FrequencyChange><Frequency dt:dt="r8">3328129</Frequency><Timestamp dt:dt="r8">2962186435</Timestamp><Current dt:dt="r…	75.025	2040788	2037288	2040788	2037270	1	right	-1332100438	07-24-2017	11:19:49	09:19:49	male	75649	35655	-1	35638	76569	75670	-1	75649	338209	328146	-1	328133	25				2	12	23	phaseINVFAce	phaseXPface	14	NF27	1951523	1951223	1951523	1951214	l	1951214	1949304	1951214	1949295	1910
GofDak_1024-768_new	22	1	26	<?xml version="1.0"?>\n<Clock xmlns:dt="urn:schemas-microsoft-com:datatypes"><Description dt:dt="string">E-Prime Primary Realtime Clock</Description><StartTime><Timestamp dt:dt="int">0</Timestamp><DateUtc dt:dt="string">2017-07-24T09:19:49Z</DateUtc></StartTime><FrequencyChanges><FrequencyChange><Frequency dt:dt="r8">3328129</Frequency><Timestamp dt:dt="r8">2962186435</Timestamp><Current dt:dt="r…	75.025	2040788	2037288	2040788	2037270	1	right	-1332100438	07-24-2017	11:19:49	09:19:49	male	75649	35655	-1	35638	76569	75670	-1	75649	338209	328146	-1	328133	25				2	12	23	phaseINVFAce	phaseXPface	15	NM101	1954589	1954289	1954589	1954282	d	1954282	1952663	1954282	1952647	1619
GofDak_1024-768_new	22	1	26	<?xml version="1.0"?>\n<Clock xmlns:dt="urn:schemas-microsoft-com:datatypes"><Description dt:dt="string">E-Prime Primary Realtime Clock</Description><StartTime><Timestamp dt:dt="int">0</Timestamp><DateUtc dt:dt="string">2017-07-24T09:19:49Z</DateUtc></StartTime><FrequencyChanges><FrequencyChange><Frequency dt:dt="r8">3328129</Frequency><Timestamp dt:dt="r8">2962186435</Timestamp><Current dt:dt="r…	75.025	2040788	2037288	2040788	2037270	1	right	-1332100438	07-24-2017	11:19:49	09:19:49	male	75649	35655	-1	35638	76569	75670	-1	75649	338209	328146	-1	328133	25				2	12	23	phaseINVFAce	phaseXPface	16	NM101	1957948	1957648	1957948	1957634	l	1957634	1955848	1957634	1955839	1786
GofDak_1024-768_new	22	1	26	<?xml version="1.0"?>\n<Clock xmlns:dt="urn:schemas-microsoft-com:datatypes"><Description dt:dt="string">E-Prime Primary Realtime Clock</Description><StartTime><Timestamp dt:dt="int">0</Timestamp><DateUtc dt:dt="string">2017-07-24T09:19:49Z</DateUtc></StartTime><FrequencyChanges><FrequencyChange><Frequency dt:dt="r8">3328129</Frequency><Timestamp dt:dt="r8">2962186435</Timestamp><Current dt:dt="r…	75.025	2040788	2037288	2040788	2037270	1	right	-1332100438	07-24-2017	11:19:49	09:19:49	male	75649	35655	-1	35638	76569	75670	-1	75649	338209	328146	-1	328133	25				2	12	23	phaseINVFAce	phaseXPface	17	NM05	1961320	1961020	1961320	1961010	d	1961010	1959074	1961010	1959063	1936
GofDak_1024-768_new	22	1	26	<?xml version="1.0"?>\n<Clock xmlns:dt="urn:schemas-microsoft-com:datatypes"><Description dt:dt="string">E-Prime Primary Realtime Clock</Description><StartTime><Timestamp dt:dt="int">0</Timestamp><DateUtc dt:dt="string">2017-07-24T09:19:49Z</DateUtc></StartTime><FrequencyChanges><FrequencyChange><Frequency dt:dt="r8">3328129</Frequency><Timestamp dt:dt="r8">2962186435</Timestamp><Current dt:dt="r…	75.025	2040788	2037288	2040788	2037270	1	right	-1332100438	07-24-2017	11:19:49	09:19:49	male	75649	35655	-1	35638	76569	75670	-1	75649	338209	328146	-1	328133	25				2	12	23	phaseINVFAce	phaseXPface	18	NF105	1964706	1964406	1964706	1964392	l	1964392	1962566	1964392	1962551	1826
GofDak_1024-768_new	22	1	26	<?xml version="1.0"?>\n<Clock xmlns:dt="urn:schemas-microsoft-com:datatypes"><Description dt:dt="string">E-Prime Primary Realtime Clock</Description><StartTime><Timestamp dt:dt="int">0</Timestamp><DateUtc dt:dt="string">2017-07-24T09:19:49Z</DateUtc></StartTime><FrequencyChanges><FrequencyChange><Frequency dt:dt="r8">3328129</Frequency><Timestamp dt:dt="r8">2962186435</Timestamp><Current dt:dt="r…	75.025	2040788	2037288	2040788	2037270	1	right	-1332100438	07-24-2017	11:19:49	09:19:49	male	75649	35655	-1	35638	76569	75670	-1	75649	338209	328146	-1	328133	25				2	12	23	phaseINVFAce	phaseXPface	19	NF11	1968171	1967871	1968171	1967866	d	1967866	1965872	1967866	1965855	1994
GofDak_1024-768_new	22	1	26	<?xml version="1.0"?>\n<Clock xmlns:dt="urn:schemas-microsoft-com:datatypes"><Description dt:dt="string">E-Prime Primary Realtime Clock</Description><StartTime><Timestamp dt:dt="int">0</Timestamp><DateUtc dt:dt="string">2017-07-24T09:19:49Z</DateUtc></StartTime><FrequencyChanges><FrequencyChange><Frequency dt:dt="r8">3328129</Frequency><Timestamp dt:dt="r8">2962186435</Timestamp><Current dt:dt="r…	75.025	2040788	2037288	2040788	2037270	1	right	-1332100438	07-24-2017	11:19:49	09:19:49	male	75649	35655	-1	35638	76569	75670	-1	75649	338209	328146	-1	328133	25				2	12	23	phaseINVFAce	phaseXPface	20	NF01	1971663	1971363	1971663	1971354	l	1971354	1969364	1971354	1969359	1990
GofDak_1024-768_new	22	1	26	<?xml version="1.0"?>\n<Clock xmlns:dt="urn:schemas-microsoft-com:datatypes"><Description dt:dt="string">E-Prime Primary Realtime Clock</Description><StartTime><Timestamp dt:dt="int">0</Timestamp><DateUtc dt:dt="string">2017-07-24T09:19:49Z</DateUtc></StartTime><FrequencyChanges><FrequencyChange><Frequency dt:dt="r8">3328129</Frequency><Timestamp dt:dt="r8">2962186435</Timestamp><Current dt:dt="r…	75.025	2040788	2037288	2040788	2037270	1	right	-1332100438	07-24-2017	11:19:49	09:19:49	male	75649	35655	-1	35638	76569	75670	-1	75649	338209	328146	-1	328133	26				1	12	24	phaseUPFAce	phaseXPface	1	NM03	1975342	1975042	1975342	1975037	l	1975037	1973109	1975037	1973103	1928
GofDak_1024-768_new	22	1	26	<?xml version="1.0"?>\n<Clock xmlns:dt="urn:schemas-microsoft-com:datatypes"><Description dt:dt="string">E-Prime Primary Realtime Clock</Description><StartTime><Timestamp dt:dt="int">0</Timestamp><DateUtc dt:dt="string">2017-07-24T09:19:49Z</DateUtc></StartTime><FrequencyChanges><FrequencyChange><Frequency dt:dt="r8">3328129</Frequency><Timestamp dt:dt="r8">2962186435</Timestamp><Current dt:dt="r…	75.025	2040788	2037288	2040788	2037270	1	right	-1332100438	07-24-2017	11:19:49	09:19:49	male	75649	35655	-1	35638	76569	75670	-1	75649	338209	328146	-1	328133	26				1	12	24	phaseUPFAce	phaseXPface	2	NF09	1978594	1978294	1978594	1978282	l	1978282	1976628	1978282	1976615	1654
GofDak_1024-768_new	22	1	26	<?xml version="1.0"?>\n<Clock xmlns:dt="urn:schemas-microsoft-com:datatypes"><Description dt:dt="string">E-Prime Primary Realtime Clock</Description><StartTime><Timestamp dt:dt="int">0</Timestamp><DateUtc dt:dt="string">2017-07-24T09:19:49Z</DateUtc></StartTime><FrequencyChanges><FrequencyChange><Frequency dt:dt="r8">3328129</Frequency><Timestamp dt:dt="r8">2962186435</Timestamp><Current dt:dt="r…	75.025	2040788	2037288	2040788	2037270	1	right	-1332100438	07-24-2017	11:19:49	09:19:49	male	75649	35655	-1	35638	76569	75670	-1	75649	338209	328146	-1	328133	26				1	12	24	phaseUPFAce	phaseXPface	3	NF06	1982713	1982413	1982713	1982401	l	1982401	1980694	1982401	1980679	1707
GofDak_1024-768_new	22	1	26	<?xml version="1.0"?>\n<Clock xmlns:dt="urn:schemas-microsoft-com:datatypes"><Description dt:dt="string">E-Prime Primary Realtime Clock</Description><StartTime><Timestamp dt:dt="int">0</Timestamp><DateUtc dt:dt="string">2017-07-24T09:19:49Z</DateUtc></StartTime><FrequencyChanges><FrequencyChange><Frequency dt:dt="r8">3328129</Frequency><Timestamp dt:dt="r8">2962186435</Timestamp><Current dt:dt="r…	75.025	2040788	2037288	2040788	2037270	1	right	-1332100438	07-24-2017	11:19:49	09:19:49	male	75649	35655	-1	35638	76569	75670	-1	75649	338209	328146	-1	328133	26				1	12	24	phaseUPFAce	phaseXPface	4	NF27	1986059	1985759	1986059	1985749	d	1985749	1983866	1985749	1983855	1883
GofDak_1024-768_new	22	1	26	<?xml version="1.0"?>\n<Clock xmlns:dt="urn:schemas-microsoft-com:datatypes"><Description dt:dt="string">E-Prime Primary Realtime Clock</Description><StartTime><Timestamp dt:dt="int">0</Timestamp><DateUtc dt:dt="string">2017-07-24T09:19:49Z</DateUtc></StartTime><FrequencyChanges><FrequencyChange><Frequency dt:dt="r8">3328129</Frequency><Timestamp dt:dt="r8">2962186435</Timestamp><Current dt:dt="r…	75.025	2040788	2037288	2040788	2037270	1	right	-1332100438	07-24-2017	11:19:49	09:19:49	male	75649	35655	-1	35638	76569	75670	-1	75649	338209	328146	-1	328133	26				1	12	24	phaseUPFAce	phaseXPface	5	NF105	1989231	1988931	1989231	1988916	l	1988916	1987291	1988916	1987279	1625
GofDak_1024-768_new	22	1	26	<?xml version="1.0"?>\n<Clock xmlns:dt="urn:schemas-microsoft-com:datatypes"><Description dt:dt="string">E-Prime Primary Realtime Clock</Description><StartTime><Timestamp dt:dt="int">0</Timestamp><DateUtc dt:dt="string">2017-07-24T09:19:49Z</DateUtc></StartTime><FrequencyChanges><FrequencyChange><Frequency dt:dt="r8">3328129</Frequency><Timestamp dt:dt="r8">2962186435</Timestamp><Current dt:dt="r…	75.025	2040788	2037288	2040788	2037270	1	right	-1332100438	07-24-2017	11:19:49	09:19:49	male	75649	35655	-1	35638	76569	75670	-1	75649	338209	328146	-1	328133	26				1	12	24	phaseUPFAce	phaseXPface	6	NF105	1992137	1991837	1992137	1991828	l	1991828	1990157	1991828	1990151	1671
GofDak_1024-768_new	22	1	26	<?xml version="1.0"?>\n<Clock xmlns:dt="urn:schemas-microsoft-com:datatypes"><Description dt:dt="string">E-Prime Primary Realtime Clock</Description><StartTime><Timestamp dt:dt="int">0</Timestamp><DateUtc dt:dt="string">2017-07-24T09:19:49Z</DateUtc></StartTime><FrequencyChanges><FrequencyChange><Frequency dt:dt="r8">3328129</Frequency><Timestamp dt:dt="r8">2962186435</Timestamp><Current dt:dt="r…	75.025	2040788	2037288	2040788	2037270	1	right	-1332100438	07-24-2017	11:19:49	09:19:49	male	75649	35655	-1	35638	76569	75670	-1	75649	338209	328146	-1	328133	26				1	12	24	phaseUPFAce	phaseXPface	7	NM21	1995082	1994782	1995082	1994773	d	1994773	1993036	1994773	1993031	1737
GofDak_1024-768_new	22	1	26	<?xml version="1.0"?>\n<Clock xmlns:dt="urn:schemas-microsoft-com:datatypes"><Description dt:dt="string">E-Prime Primary Realtime Clock</Description><StartTime><Timestamp dt:dt="int">0</Timestamp><DateUtc dt:dt="string">2017-07-24T09:19:49Z</DateUtc></StartTime><FrequencyChanges><FrequencyChange><Frequency dt:dt="r8">3328129</Frequency><Timestamp dt:dt="r8">2962186435</Timestamp><Current dt:dt="r…	75.025	2040788	2037288	2040788	2037270	1	right	-1332100438	07-24-2017	11:19:49	09:19:49	male	75649	35655	-1	35638	76569	75670	-1	75649	338209	328146	-1	328133	26				1	12	24	phaseUPFAce	phaseXPface	8	NM09	1998268	1997968	1998268	1997963	d	1997963	1996062	1997963	1996047	1901
GofDak_1024-768_new	22	1	26	<?xml version="1.0"?>\n<Clock xmlns:dt="urn:schemas-microsoft-com:datatypes"><Description dt:dt="string">E-Prime Primary Realtime Clock</Description><StartTime><Timestamp dt:dt="int">0</Timestamp><DateUtc dt:dt="string">2017-07-24T09:19:49Z</DateUtc></StartTime><FrequencyChanges><FrequencyChange><Frequency dt:dt="r8">3328129</Frequency><Timestamp dt:dt="r8">2962186435</Timestamp><Current dt:dt="r…	75.025	2040788	2037288	2040788	2037270	1	right	-1332100438	07-24-2017	11:19:49	09:19:49	male	75649	35655	-1	35638	76569	75670	-1	75649	338209	328146	-1	328133	26				1	12	24	phaseUPFAce	phaseXPface	9	NF01	2001467	2001167	2001467	2001154	l	2001154	1999421	2001154	1999415	1733
GofDak_1024-768_new	22	1	26	<?xml version="1.0"?>\n<Clock xmlns:dt="urn:schemas-microsoft-com:datatypes"><Description dt:dt="string">E-Prime Primary Realtime Clock</Description><StartTime><Timestamp dt:dt="int">0</Timestamp><DateUtc dt:dt="string">2017-07-24T09:19:49Z</DateUtc></StartTime><FrequencyChanges><FrequencyChange><Frequency dt:dt="r8">3328129</Frequency><Timestamp dt:dt="r8">2962186435</Timestamp><Current dt:dt="r…	75.025	2040788	2037288	2040788	2037270	1	right	-1332100438	07-24-2017	11:19:49	09:19:49	male	75649	35655	-1	35638	76569	75670	-1	75649	338209	328146	-1	328133	26				1	12	24	phaseUPFAce	phaseXPface	10	NM04	2004506	2004206	2004506	2004194	d	2004194	2002526	2004194	2002511	1668
GofDak_1024-768_new	22	1	26	<?xml version="1.0"?>\n<Clock xmlns:dt="urn:schemas-microsoft-com:datatypes"><Description dt:dt="string">E-Prime Primary Realtime Clock</Description><StartTime><Timestamp dt:dt="int">0</Timestamp><DateUtc dt:dt="string">2017-07-24T09:19:49Z</DateUtc></StartTime><FrequencyChanges><FrequencyChange><Frequency dt:dt="r8">3328129</Frequency><Timestamp dt:dt="r8">2962186435</Timestamp><Current dt:dt="r…	75.025	2040788	2037288	2040788	2037270	1	right	-1332100438	07-24-2017	11:19:49	09:19:49	male	75649	35655	-1	35638	76569	75670	-1	75649	338209	328146	-1	328133	26				1	12	24	phaseUPFAce	phaseXPface	11	NF04	2007611	2007311	2007611	2007306	d	2007306	2005445	2007306	2005431	1861
GofDak_1024-768_new	22	1	26	<?xml version="1.0"?>\n<Clock xmlns:dt="urn:schemas-microsoft-com:datatypes"><Description dt:dt="string">E-Prime Primary Realtime Clock</Description><StartTime><Timestamp dt:dt="int">0</Timestamp><DateUtc dt:dt="string">2017-07-24T09:19:49Z</DateUtc></StartTime><FrequencyChanges><FrequencyChange><Frequency dt:dt="r8">3328129</Frequency><Timestamp dt:dt="r8">2962186435</Timestamp><Current dt:dt="r…	75.025	2040788	2037288	2040788	2037270	1	right	-1332100438	07-24-2017	11:19:49	09:19:49	male	75649	35655	-1	35638	76569	75670	-1	75649	338209	328146	-1	328133	26				1	12	24	phaseUPFAce	phaseXPface	12	NM03	2010824	2010524	2010824	2010512	l	2010512	2008564	2010512	2008559	1948
GofDak_1024-768_new	22	1	26	<?xml version="1.0"?>\n<Clock xmlns:dt="urn:schemas-microsoft-com:datatypes"><Description dt:dt="string">E-Prime Primary Realtime Clock</Description><StartTime><Timestamp dt:dt="int">0</Timestamp><DateUtc dt:dt="string">2017-07-24T09:19:49Z</DateUtc></StartTime><FrequencyChanges><FrequencyChange><Frequency dt:dt="r8">3328129</Frequency><Timestamp dt:dt="r8">2962186435</Timestamp><Current dt:dt="r…	75.025	2040788	2037288	2040788	2037270	1	right	-1332100438	07-24-2017	11:19:49	09:19:49	male	75649	35655	-1	35638	76569	75670	-1	75649	338209	328146	-1	328133	26				1	12	24	phaseUPFAce	phaseXPface	13	NF06	2013663	2013363	2013663	2013359	d	2013359	2011737	2013359	2011727	1622
GofDak_1024-768_new	22	1	26	<?xml version="1.0"?>\n<Clock xmlns:dt="urn:schemas-microsoft-com:datatypes"><Description dt:dt="string">E-Prime Primary Realtime Clock</Description><StartTime><Timestamp dt:dt="int">0</Timestamp><DateUtc dt:dt="string">2017-07-24T09:19:49Z</DateUtc></StartTime><FrequencyChanges><FrequencyChange><Frequency dt:dt="r8">3328129</Frequency><Timestamp dt:dt="r8">2962186435</Timestamp><Current dt:dt="r…	75.025	2040788	2037288	2040788	2037270	1	right	-1332100438	07-24-2017	11:19:49	09:19:49	male	75649	35655	-1	35638	76569	75670	-1	75649	338209	328146	-1	328133	26				1	12	24	phaseUPFAce	phaseXPface	14	NM04	2016888	2016588	2016888	2016582	l	2016582	2014816	2016582	2014799	1766
GofDak_1024-768_new	22	1	26	<?xml version="1.0"?>\n<Clock xmlns:dt="urn:schemas-microsoft-com:datatypes"><Description dt:dt="string">E-Prime Primary Realtime Clock</Description><StartTime><Timestamp dt:dt="int">0</Timestamp><DateUtc dt:dt="string">2017-07-24T09:19:49Z</DateUtc></StartTime><FrequencyChanges><FrequencyChange><Frequency dt:dt="r8">3328129</Frequency><Timestamp dt:dt="r8">2962186435</Timestamp><Current dt:dt="r…	75.025	2040788	2037288	2040788	2037270	1	right	-1332100438	07-24-2017	11:19:49	09:19:49	male	75649	35655	-1	35638	76569	75670	-1	75649	338209	328146	-1	328133	26				1	12	24	phaseUPFAce	phaseXPface	15	NF11	2019941	2019641	2019941	2019631	l	2019631	2018055	2019631	2018047	1576
GofDak_1024-768_new	22	1	26	<?xml version="1.0"?>\n<Clock xmlns:dt="urn:schemas-microsoft-com:datatypes"><Description dt:dt="string">E-Prime Primary Realtime Clock</Description><StartTime><Timestamp dt:dt="int">0</Timestamp><DateUtc dt:dt="string">2017-07-24T09:19:49Z</DateUtc></StartTime><FrequencyChanges><FrequencyChange><Frequency dt:dt="r8">3328129</Frequency><Timestamp dt:dt="r8">2962186435</Timestamp><Current dt:dt="r…	75.025	2040788	2037288	2040788	2037270	1	right	-1332100438	07-24-2017	11:19:49	09:19:49	male	75649	35655	-1	35638	76569	75670	-1	75649	338209	328146	-1	328133	26				1	12	24	phaseUPFAce	phaseXPface	16	NM21	2023086	2022786	2023086	2022772	l	2022772	2021187	2022772	2021175	1585
GofDak_1024-768_new	22	1	26	<?xml version="1.0"?>\n<Clock xmlns:dt="urn:schemas-microsoft-com:datatypes"><Description dt:dt="string">E-Prime Primary Realtime Clock</Description><StartTime><Timestamp dt:dt="int">0</Timestamp><DateUtc dt:dt="string">2017-07-24T09:19:49Z</DateUtc></StartTime><FrequencyChanges><FrequencyChange><Frequency dt:dt="r8">3328129</Frequency><Timestamp dt:dt="r8">2962186435</Timestamp><Current dt:dt="r…	75.025	2040788	2037288	2040788	2037270	1	right	-1332100438	07-24-2017	11:19:49	09:19:49	male	75649	35655	-1	35638	76569	75670	-1	75649	338209	328146	-1	328133	26				1	12	24	phaseUPFAce	phaseXPface	17	NM101	2026179	2025879	2026179	2025876	d	2025876	2024039	2025876	2024023	1837
GofDak_1024-768_new	22	1	26	<?xml version="1.0"?>\n<Clock xmlns:dt="urn:schemas-microsoft-com:datatypes"><Description dt:dt="string">E-Prime Primary Realtime Clock</Description><StartTime><Timestamp dt:dt="int">0</Timestamp><DateUtc dt:dt="string">2017-07-24T09:19:49Z</DateUtc></StartTime><FrequencyChanges><FrequencyChange><Frequency dt:dt="r8">3328129</Frequency><Timestamp dt:dt="r8">2962186435</Timestamp><Current dt:dt="r…	75.025	2040788	2037288	2040788	2037270	1	right	-1332100438	07-24-2017	11:19:49	09:19:49	male	75649	35655	-1	35638	76569	75670	-1	75649	338209	328146	-1	328133	26				1	12	24	phaseUPFAce	phaseXPface	18	NF09	2029631	2029331	2029631	2029324	d	2029324	2027371	2029324	2027359	1953
GofDak_1024-768_new	22	1	26	<?xml version="1.0"?>\n<Clock xmlns:dt="urn:schemas-microsoft-com:datatypes"><Description dt:dt="string">E-Prime Primary Realtime Clock</Description><StartTime><Timestamp dt:dt="int">0</Timestamp><DateUtc dt:dt="string">2017-07-24T09:19:49Z</DateUtc></StartTime><FrequencyChanges><FrequencyChange><Frequency dt:dt="r8">3328129</Frequency><Timestamp dt:dt="r8">2962186435</Timestamp><Current dt:dt="r…	75.025	2040788	2037288	2040788	2037270	1	right	-1332100438	07-24-2017	11:19:49	09:19:49	male	75649	35655	-1	35638	76569	75670	-1	75649	338209	328146	-1	328133	26				1	12	24	phaseUPFAce	phaseXPface	19	NM09	2032856	2032556	2032856	2032547	l	2032547	2030770	2032547	2030758	1777
GofDak_1024-768_new	22	1	26	<?xml version="1.0"?>\n<Clock xmlns:dt="urn:schemas-microsoft-com:datatypes"><Description dt:dt="string">E-Prime Primary Realtime Clock</Description><StartTime><Timestamp dt:dt="int">0</Timestamp><DateUtc dt:dt="string">2017-07-24T09:19:49Z</DateUtc></StartTime><FrequencyChanges><FrequencyChange><Frequency dt:dt="r8">3328129</Frequency><Timestamp dt:dt="r8">2962186435</Timestamp><Current dt:dt="r…	75.025	2040788	2037288	2040788	2037270	1	right	-1332100438	07-24-2017	11:19:49	09:19:49	male	75649	35655	-1	35638	76569	75670	-1	75649	338209	328146	-1	328133	26				1	12	24	phaseUPFAce	phaseXPface	20	NF27	2036215	2035915	2036215	2035912	l	2035912	2034103	2035912	2034095	1809
[truncated: 28 more columns]
