# Supplementary material for: Fixed or flexible? Orientation preference in identity and gaze processing in humans
Source: PLoS One. 2019 Jan 25;14(1):e0210503. doi: 10.1371/journal.pone.0210503 (PMC6347268; doi:10.1371/journal.pone.0210503)
Supplement: S3 File — Eprime log files were merged across gaze experiment sessions. (ZIP) [file pone.0210503.s005.zip › GofDak_1024-768_new-2-3.xlsx]

## Sheet: GofDak_1024-768_new-2-3
E:\GAZE\Gaze_data\GazeCoD_data\individual\edat_xlsx\GofDak_1024-768_new-2-3.edat2
ExperimentName	Subject	Session	Age	Clock.Information	Display.RefreshRate	fini.OffsetTime	fini.OnsetTime	fini.TargetOffsetTime	fini.TargetOnsetTime	Group	Handedness	RandomSeed	SessionDate	SessionTime	SessionTimeUtc	Sex	start.OffsetTime	start.OnsetTime	start.TargetOffsetTime	start.TargetOnsetTime	start2.OffsetTime	start2.OnsetTime	start2.TargetOffsetTime	start2.TargetOnsetTime	start5.OffsetTime	start5.OnsetTime	start5.TargetOffsetTime	start5.TargetOnsetTime	Block	phasePRACTICE1	phasePRACTICE1.Cycle	phasePRACTICE1.Sample	phaseXPface	phaseXPface.Cycle	phaseXPface.Sample	Procedure[Block]	Running[Block]	Trial	cible	cible.OffsetTime	cible.OnsetTime	cible.TargetOffsetTime	cible.TargetOnsetTime	correct	crossStart.OffsetTime	crossStart.OnsetTime	crossStart.TargetOffsetTime	crossStart.TargetOnsetTime	jitterdur
GofDak_1024-768_new	2	3	19	<?xml version="1.0"?>\n<Clock xmlns:dt="urn:schemas-microsoft-com:datatypes"><Description dt:dt="string">E-Prime Primary Realtime Clock</Description><StartTime><Timestamp dt:dt="int">0</Timestamp><DateUtc dt:dt="string">2017-05-16T10:55:49Z</DateUtc></StartTime><FrequencyChanges><FrequencyChange><Frequency dt:dt="r8">3312949</Frequency><Timestamp dt:dt="r8">38298739420</Timestamp><Current dt:dt="…	75.029	2423043	2419543	2423043	2419530	1	right	-355751189	05-16-2017	12:55:49	10:55:49	female	303272	229053	-1	228984	319336	303291	-1	303272	664132	648145	-1	648132	1	1	1	1				practUP	phasePRACTICE1	1	NM05	322357	322057	322357	322038	d	322038	320378	322038	320338	1660
GofDak_1024-768_new	2	3	19	<?xml version="1.0"?>\n<Clock xmlns:dt="urn:schemas-microsoft-com:datatypes"><Description dt:dt="string">E-Prime Primary Realtime Clock</Description><StartTime><Timestamp dt:dt="int">0</Timestamp><DateUtc dt:dt="string">2017-05-16T10:55:49Z</DateUtc></StartTime><FrequencyChanges><FrequencyChange><Frequency dt:dt="r8">3312949</Frequency><Timestamp dt:dt="r8">38298739420</Timestamp><Current dt:dt="…	75.029	2423043	2419543	2423043	2419530	1	right	-355751189	05-16-2017	12:55:49	10:55:49	female	303272	229053	-1	228984	319336	303291	-1	303272	664132	648145	-1	648132	1	1	1	1				practUP	phasePRACTICE1	2	NF04	326996	326696	326996	326674	d	326674	325070	326674	325055	1604
GofDak_1024-768_new	2	3	19	<?xml version="1.0"?>\n<Clock xmlns:dt="urn:schemas-microsoft-com:datatypes"><Description dt:dt="string">E-Prime Primary Realtime Clock</Description><StartTime><Timestamp dt:dt="int">0</Timestamp><DateUtc dt:dt="string">2017-05-16T10:55:49Z</DateUtc></StartTime><FrequencyChanges><FrequencyChange><Frequency dt:dt="r8">3312949</Frequency><Timestamp dt:dt="r8">38298739420</Timestamp><Current dt:dt="…	75.029	2423043	2419543	2423043	2419530	1	right	-355751189	05-16-2017	12:55:49	10:55:49	female	303272	229053	-1	228984	319336	303291	-1	303272	664132	648145	-1	648132	1	1	1	1				practUP	phasePRACTICE1	3	NF01	331461	331161	331461	331156	l	331156	329508	331156	329495	1648
GofDak_1024-768_new	2	3	19	<?xml version="1.0"?>\n<Clock xmlns:dt="urn:schemas-microsoft-com:datatypes"><Description dt:dt="string">E-Prime Primary Realtime Clock</Description><StartTime><Timestamp dt:dt="int">0</Timestamp><DateUtc dt:dt="string">2017-05-16T10:55:49Z</DateUtc></StartTime><FrequencyChanges><FrequencyChange><Frequency dt:dt="r8">3312949</Frequency><Timestamp dt:dt="r8">38298739420</Timestamp><Current dt:dt="…	75.029	2423043	2419543	2423043	2419530	1	right	-355751189	05-16-2017	12:55:49	10:55:49	female	303272	229053	-1	228984	319336	303291	-1	303272	664132	648145	-1	648132	1	1	1	1				practUP	phasePRACTICE1	4	NM21	335139	334839	335139	334804	d	334804	332960	334804	332943	1844
GofDak_1024-768_new	2	3	19	<?xml version="1.0"?>\n<Clock xmlns:dt="urn:schemas-microsoft-com:datatypes"><Description dt:dt="string">E-Prime Primary Realtime Clock</Description><StartTime><Timestamp dt:dt="int">0</Timestamp><DateUtc dt:dt="string">2017-05-16T10:55:49Z</DateUtc></StartTime><FrequencyChanges><FrequencyChange><Frequency dt:dt="r8">3312949</Frequency><Timestamp dt:dt="r8">38298739420</Timestamp><Current dt:dt="…	75.029	2423043	2419543	2423043	2419530	1	right	-355751189	05-16-2017	12:55:49	10:55:49	female	303272	229053	-1	228984	319336	303291	-1	303272	664132	648145	-1	648132	1	1	1	1				practUP	phasePRACTICE1	5	NM101	339844	339544	339844	339535	d	339535	337798	339535	337783	1737
GofDak_1024-768_new	2	3	19	<?xml version="1.0"?>\n<Clock xmlns:dt="urn:schemas-microsoft-com:datatypes"><Description dt:dt="string">E-Prime Primary Realtime Clock</Description><StartTime><Timestamp dt:dt="int">0</Timestamp><DateUtc dt:dt="string">2017-05-16T10:55:49Z</DateUtc></StartTime><FrequencyChanges><FrequencyChange><Frequency dt:dt="r8">3312949</Frequency><Timestamp dt:dt="r8">38298739420</Timestamp><Current dt:dt="…	75.029	2423043	2419543	2423043	2419530	1	right	-355751189	05-16-2017	12:55:49	10:55:49	female	303272	229053	-1	228984	319336	303291	-1	303272	664132	648145	-1	648132	1	1	1	1				practUP	phasePRACTICE1	6	NF06	344096	343796	344096	343771	d	343771	342143	343771	342126	1628
GofDak_1024-768_new	2	3	19	<?xml version="1.0"?>\n<Clock xmlns:dt="urn:schemas-microsoft-com:datatypes"><Description dt:dt="string">E-Prime Primary Realtime Clock</Description><StartTime><Timestamp dt:dt="int">0</Timestamp><DateUtc dt:dt="string">2017-05-16T10:55:49Z</DateUtc></StartTime><FrequencyChanges><FrequencyChange><Frequency dt:dt="r8">3312949</Frequency><Timestamp dt:dt="r8">38298739420</Timestamp><Current dt:dt="…	75.029	2423043	2419543	2423043	2419530	1	right	-355751189	05-16-2017	12:55:49	10:55:49	female	303272	229053	-1	228984	319336	303291	-1	303272	664132	648145	-1	648132	1	1	1	1				practUP	phasePRACTICE1	7	NF27	348227	347927	348227	347900	d	347900	346315	347900	346302	1585
GofDak_1024-768_new	2	3	19	<?xml version="1.0"?>\n<Clock xmlns:dt="urn:schemas-microsoft-com:datatypes"><Description dt:dt="string">E-Prime Primary Realtime Clock</Description><StartTime><Timestamp dt:dt="int">0</Timestamp><DateUtc dt:dt="string">2017-05-16T10:55:49Z</DateUtc></StartTime><FrequencyChanges><FrequencyChange><Frequency dt:dt="r8">3312949</Frequency><Timestamp dt:dt="r8">38298739420</Timestamp><Current dt:dt="…	75.029	2423043	2419543	2423043	2419530	1	right	-355751189	05-16-2017	12:55:49	10:55:49	female	303272	229053	-1	228984	319336	303291	-1	303272	664132	648145	-1	648132	1	1	1	1				practUP	phasePRACTICE1	8	NM05	352946	352646	352946	352622	d	352622	350940	352622	350926	1682
GofDak_1024-768_new	2	3	19	<?xml version="1.0"?>\n<Clock xmlns:dt="urn:schemas-microsoft-com:datatypes"><Description dt:dt="string">E-Prime Primary Realtime Clock</Description><StartTime><Timestamp dt:dt="int">0</Timestamp><DateUtc dt:dt="string">2017-05-16T10:55:49Z</DateUtc></StartTime><FrequencyChanges><FrequencyChange><Frequency dt:dt="r8">3312949</Frequency><Timestamp dt:dt="r8">38298739420</Timestamp><Current dt:dt="…	75.029	2423043	2419543	2423043	2419530	1	right	-355751189	05-16-2017	12:55:49	10:55:49	female	303272	229053	-1	228984	319336	303291	-1	303272	664132	648145	-1	648132	1	1	1	1				practUP	phasePRACTICE1	9	NF04	356678	356378	356678	356362	l	356362	354378	356362	354366	1984
GofDak_1024-768_new	2	3	19	<?xml version="1.0"?>\n<Clock xmlns:dt="urn:schemas-microsoft-com:datatypes"><Description dt:dt="string">E-Prime Primary Realtime Clock</Description><StartTime><Timestamp dt:dt="int">0</Timestamp><DateUtc dt:dt="string">2017-05-16T10:55:49Z</DateUtc></StartTime><FrequencyChanges><FrequencyChange><Frequency dt:dt="r8">3312949</Frequency><Timestamp dt:dt="r8">38298739420</Timestamp><Current dt:dt="…	75.029	2423043	2419543	2423043	2419530	1	right	-355751189	05-16-2017	12:55:49	10:55:49	female	303272	229053	-1	228984	319336	303291	-1	303272	664132	648145	-1	648132	1	1	1	1				practUP	phasePRACTICE1	10	NM02	360863	360563	360863	360539	d	360539	358590	360539	358581	1949
GofDak_1024-768_new	2	3	19	<?xml version="1.0"?>\n<Clock xmlns:dt="urn:schemas-microsoft-com:datatypes"><Description dt:dt="string">E-Prime Primary Realtime Clock</Description><StartTime><Timestamp dt:dt="int">0</Timestamp><DateUtc dt:dt="string">2017-05-16T10:55:49Z</DateUtc></StartTime><FrequencyChanges><FrequencyChange><Frequency dt:dt="r8">3312949</Frequency><Timestamp dt:dt="r8">38298739420</Timestamp><Current dt:dt="…	75.029	2423043	2419543	2423043	2419530	1	right	-355751189	05-16-2017	12:55:49	10:55:49	female	303272	229053	-1	228984	319336	303291	-1	303272	664132	648145	-1	648132	1	1	1	1				practUP	phasePRACTICE1	11	NF27	386933	386633	386933	386596	d	386596	384713	386596	384700	1883
GofDak_1024-768_new	2	3	19	<?xml version="1.0"?>\n<Clock xmlns:dt="urn:schemas-microsoft-com:datatypes"><Description dt:dt="string">E-Prime Primary Realtime Clock</Description><StartTime><Timestamp dt:dt="int">0</Timestamp><DateUtc dt:dt="string">2017-05-16T10:55:49Z</DateUtc></StartTime><FrequencyChanges><FrequencyChange><Frequency dt:dt="r8">3312949</Frequency><Timestamp dt:dt="r8">38298739420</Timestamp><Current dt:dt="…	75.029	2423043	2419543	2423043	2419530	1	right	-355751189	05-16-2017	12:55:49	10:55:49	female	303272	229053	-1	228984	319336	303291	-1	303272	664132	648145	-1	648132	1	1	1	1				practUP	phasePRACTICE1	12	NF105	391477	391177	391477	391149	l	391149	389499	391149	389492	1650
GofDak_1024-768_new	2	3	19	<?xml version="1.0"?>\n<Clock xmlns:dt="urn:schemas-microsoft-com:datatypes"><Description dt:dt="string">E-Prime Primary Realtime Clock</Description><StartTime><Timestamp dt:dt="int">0</Timestamp><DateUtc dt:dt="string">2017-05-16T10:55:49Z</DateUtc></StartTime><FrequencyChanges><FrequencyChange><Frequency dt:dt="r8">3312949</Frequency><Timestamp dt:dt="r8">38298739420</Timestamp><Current dt:dt="…	75.029	2423043	2419543	2423043	2419530	1	right	-355751189	05-16-2017	12:55:49	10:55:49	female	303272	229053	-1	228984	319336	303291	-1	303272	664132	648145	-1	648132	1	1	1	1				practUP	phasePRACTICE1	13	NM03	395436	395136	395436	395099	d	395099	393310	395099	393299	1789
GofDak_1024-768_new	2	3	19	<?xml version="1.0"?>\n<Clock xmlns:dt="urn:schemas-microsoft-com:datatypes"><Description dt:dt="string">E-Prime Primary Realtime Clock</Description><StartTime><Timestamp dt:dt="int">0</Timestamp><DateUtc dt:dt="string">2017-05-16T10:55:49Z</DateUtc></StartTime><FrequencyChanges><FrequencyChange><Frequency dt:dt="r8">3312949</Frequency><Timestamp dt:dt="r8">38298739420</Timestamp><Current dt:dt="…	75.029	2423043	2419543	2423043	2419530	1	right	-355751189	05-16-2017	12:55:49	10:55:49	female	303272	229053	-1	228984	319336	303291	-1	303272	664132	648145	-1	648132	1	1	1	1				practUP	phasePRACTICE1	14	NM04	399514	399214	399514	399185	d	399185	397242	399185	397235	1943
GofDak_1024-768_new	2	3	19	<?xml version="1.0"?>\n<Clock xmlns:dt="urn:schemas-microsoft-com:datatypes"><Description dt:dt="string">E-Prime Primary Realtime Clock</Description><StartTime><Timestamp dt:dt="int">0</Timestamp><DateUtc dt:dt="string">2017-05-16T10:55:49Z</DateUtc></StartTime><FrequencyChanges><FrequencyChange><Frequency dt:dt="r8">3312949</Frequency><Timestamp dt:dt="r8">38298739420</Timestamp><Current dt:dt="…	75.029	2423043	2419543	2423043	2419530	1	right	-355751189	05-16-2017	12:55:49	10:55:49	female	303272	229053	-1	228984	319336	303291	-1	303272	664132	648145	-1	648132	1	1	1	1				practUP	phasePRACTICE1	15	NF106	404286	403986	404286	403954	d	403954	402227	403954	402211	1727
GofDak_1024-768_new	2	3	19	<?xml version="1.0"?>\n<Clock xmlns:dt="urn:schemas-microsoft-com:datatypes"><Description dt:dt="string">E-Prime Primary Realtime Clock</Description><StartTime><Timestamp dt:dt="int">0</Timestamp><DateUtc dt:dt="string">2017-05-16T10:55:49Z</DateUtc></StartTime><FrequencyChanges><FrequencyChange><Frequency dt:dt="r8">3312949</Frequency><Timestamp dt:dt="r8">38298739420</Timestamp><Current dt:dt="…	75.029	2423043	2419543	2423043	2419530	1	right	-355751189	05-16-2017	12:55:49	10:55:49	female	303272	229053	-1	228984	319336	303291	-1	303272	664132	648145	-1	648132	1	1	1	1				practUP	phasePRACTICE1	16	NM03	408338	408038	408338	408029	l	408029	406465	408029	406451	1564
GofDak_1024-768_new	2	3	19	<?xml version="1.0"?>\n<Clock xmlns:dt="urn:schemas-microsoft-com:datatypes"><Description dt:dt="string">E-Prime Primary Realtime Clock</Description><StartTime><Timestamp dt:dt="int">0</Timestamp><DateUtc dt:dt="string">2017-05-16T10:55:49Z</DateUtc></StartTime><FrequencyChanges><FrequencyChange><Frequency dt:dt="r8">3312949</Frequency><Timestamp dt:dt="r8">38298739420</Timestamp><Current dt:dt="…	75.029	2423043	2419543	2423043	2419530	1	right	-355751189	05-16-2017	12:55:49	10:55:49	female	303272	229053	-1	228984	319336	303291	-1	303272	664132	648145	-1	648132	1	1	1	1				practUP	phasePRACTICE1	17	NF11	411896	411596	411896	411563	d	411563	409824	411563	409810	1739
GofDak_1024-768_new	2	3	19	<?xml version="1.0"?>\n<Clock xmlns:dt="urn:schemas-microsoft-com:datatypes"><Description dt:dt="string">E-Prime Primary Realtime Clock</Description><StartTime><Timestamp dt:dt="int">0</Timestamp><DateUtc dt:dt="string">2017-05-16T10:55:49Z</DateUtc></StartTime><FrequencyChanges><FrequencyChange><Frequency dt:dt="r8">3312949</Frequency><Timestamp dt:dt="r8">38298739420</Timestamp><Current dt:dt="…	75.029	2423043	2419543	2423043	2419530	1	right	-355751189	05-16-2017	12:55:49	10:55:49	female	303272	229053	-1	228984	319336	303291	-1	303272	664132	648145	-1	648132	1	1	1	1				practUP	phasePRACTICE1	18	NM10	416508	416208	416508	416188	d	416188	414315	416188	414306	1873
GofDak_1024-768_new	2	3	19	<?xml version="1.0"?>\n<Clock xmlns:dt="urn:schemas-microsoft-com:datatypes"><Description dt:dt="string">E-Prime Primary Realtime Clock</Description><StartTime><Timestamp dt:dt="int">0</Timestamp><DateUtc dt:dt="string">2017-05-16T10:55:49Z</DateUtc></StartTime><FrequencyChanges><FrequencyChange><Frequency dt:dt="r8">3312949</Frequency><Timestamp dt:dt="r8">38298739420</Timestamp><Current dt:dt="…	75.029	2423043	2419543	2423043	2419530	1	right	-355751189	05-16-2017	12:55:49	10:55:49	female	303272	229053	-1	228984	319336	303291	-1	303272	664132	648145	-1	648132	1	1	1	1				practUP	phasePRACTICE1	19	NM04	420173	419873	420173	419855	d	419855	418180	419855	418170	1675
GofDak_1024-768_new	2	3	19	<?xml version="1.0"?>\n<Clock xmlns:dt="urn:schemas-microsoft-com:datatypes"><Description dt:dt="string">E-Prime Primary Realtime Clock</Description><StartTime><Timestamp dt:dt="int">0</Timestamp><DateUtc dt:dt="string">2017-05-16T10:55:49Z</DateUtc></StartTime><FrequencyChanges><FrequencyChange><Frequency dt:dt="r8">3312949</Frequency><Timestamp dt:dt="r8">38298739420</Timestamp><Current dt:dt="…	75.029	2423043	2419543	2423043	2419530	1	right	-355751189	05-16-2017	12:55:49	10:55:49	female	303272	229053	-1	228984	319336	303291	-1	303272	664132	648145	-1	648132	1	1	1	1				practUP	phasePRACTICE1	20	NF105	423745	423445	423745	423408	d	423408	421872	423408	421858	1536
GofDak_1024-768_new	2	3	19	<?xml version="1.0"?>\n<Clock xmlns:dt="urn:schemas-microsoft-com:datatypes"><Description dt:dt="string">E-Prime Primary Realtime Clock</Description><StartTime><Timestamp dt:dt="int">0</Timestamp><DateUtc dt:dt="string">2017-05-16T10:55:49Z</DateUtc></StartTime><FrequencyChanges><FrequencyChange><Frequency dt:dt="r8">3312949</Frequency><Timestamp dt:dt="r8">38298739420</Timestamp><Current dt:dt="…	75.029	2423043	2419543	2423043	2419530	1	right	-355751189	05-16-2017	12:55:49	10:55:49	female	303272	229053	-1	228984	319336	303291	-1	303272	664132	648145	-1	648132	1	1	1	1				practUP	phasePRACTICE1	21	NF06	434274	433974	434274	433948	l	433948	432215	433948	432201	1733
GofDak_1024-768_new	2	3	19	<?xml version="1.0"?>\n<Clock xmlns:dt="urn:schemas-microsoft-com:datatypes"><Description dt:dt="string">E-Prime Primary Realtime Clock</Description><StartTime><Timestamp dt:dt="int">0</Timestamp><DateUtc dt:dt="string">2017-05-16T10:55:49Z</DateUtc></StartTime><FrequencyChanges><FrequencyChange><Frequency dt:dt="r8">3312949</Frequency><Timestamp dt:dt="r8">38298739420</Timestamp><Current dt:dt="…	75.029	2423043	2419543	2423043	2419530	1	right	-355751189	05-16-2017	12:55:49	10:55:49	female	303272	229053	-1	228984	319336	303291	-1	303272	664132	648145	-1	648132	1	1	1	1				practUP	phasePRACTICE1	22	NM10	438833	438533	438833	438520	l	438520	436787	438520	436769	1733
GofDak_1024-768_new	2	3	19	<?xml version="1.0"?>\n<Clock xmlns:dt="urn:schemas-microsoft-com:datatypes"><Description dt:dt="string">E-Prime Primary Realtime Clock</Description><StartTime><Timestamp dt:dt="int">0</Timestamp><DateUtc dt:dt="string">2017-05-16T10:55:49Z</DateUtc></StartTime><FrequencyChanges><FrequencyChange><Frequency dt:dt="r8">3312949</Frequency><Timestamp dt:dt="r8">38298739420</Timestamp><Current dt:dt="…	75.029	2423043	2419543	2423043	2419530	1	right	-355751189	05-16-2017	12:55:49	10:55:49	female	303272	229053	-1	228984	319336	303291	-1	303272	664132	648145	-1	648132	1	1	1	1				practUP	phasePRACTICE1	23	NM08	442338	442038	442338	442001	l	442001	440119	442001	440105	1882
GofDak_1024-768_new	2	3	19	<?xml version="1.0"?>\n<Clock xmlns:dt="urn:schemas-microsoft-com:datatypes"><Description dt:dt="string">E-Prime Primary Realtime Clock</Description><StartTime><Timestamp dt:dt="int">0</Timestamp><DateUtc dt:dt="string">2017-05-16T10:55:49Z</DateUtc></StartTime><FrequencyChanges><FrequencyChange><Frequency dt:dt="r8">3312949</Frequency><Timestamp dt:dt="r8">38298739420</Timestamp><Current dt:dt="…	75.029	2423043	2419543	2423043	2419530	1	right	-355751189	05-16-2017	12:55:49	10:55:49	female	303272	229053	-1	228984	319336	303291	-1	303272	664132	648145	-1	648132	1	1	1	1				practUP	phasePRACTICE1	24	NF109	446017	445717	446017	445679	d	445679	443704	445679	443689	1975
GofDak_1024-768_new	2	3	19	<?xml version="1.0"?>\n<Clock xmlns:dt="urn:schemas-microsoft-com:datatypes"><Description dt:dt="string">E-Prime Primary Realtime Clock</Description><StartTime><Timestamp dt:dt="int">0</Timestamp><DateUtc dt:dt="string">2017-05-16T10:55:49Z</DateUtc></StartTime><FrequencyChanges><FrequencyChange><Frequency dt:dt="r8">3312949</Frequency><Timestamp dt:dt="r8">38298739420</Timestamp><Current dt:dt="…	75.029	2423043	2419543	2423043	2419530	1	right	-355751189	05-16-2017	12:55:49	10:55:49	female	303272	229053	-1	228984	319336	303291	-1	303272	664132	648145	-1	648132	1	1	1	1				practUP	phasePRACTICE1	25	NF09	449548	449248	449548	449222	d	449222	447263	449222	447248	1959
GofDak_1024-768_new	2	3	19	<?xml version="1.0"?>\n<Clock xmlns:dt="urn:schemas-microsoft-com:datatypes"><Description dt:dt="string">E-Prime Primary Realtime Clock</Description><StartTime><Timestamp dt:dt="int">0</Timestamp><DateUtc dt:dt="string">2017-05-16T10:55:49Z</DateUtc></StartTime><FrequencyChanges><FrequencyChange><Frequency dt:dt="r8">3312949</Frequency><Timestamp dt:dt="r8">38298739420</Timestamp><Current dt:dt="…	75.029	2423043	2419543	2423043	2419530	1	right	-355751189	05-16-2017	12:55:49	10:55:49	female	303272	229053	-1	228984	319336	303291	-1	303272	664132	648145	-1	648132	1	1	1	1				practUP	phasePRACTICE1	26	NM101	453040	452740	453040	452709	l	452709	450981	452709	450968	1728
GofDak_1024-768_new	2	3	19	<?xml version="1.0"?>\n<Clock xmlns:dt="urn:schemas-microsoft-com:datatypes"><Description dt:dt="string">E-Prime Primary Realtime Clock</Description><StartTime><Timestamp dt:dt="int">0</Timestamp><DateUtc dt:dt="string">2017-05-16T10:55:49Z</DateUtc></StartTime><FrequencyChanges><FrequencyChange><Frequency dt:dt="r8">3312949</Frequency><Timestamp dt:dt="r8">38298739420</Timestamp><Current dt:dt="…	75.029	2423043	2419543	2423043	2419530	1	right	-355751189	05-16-2017	12:55:49	10:55:49	female	303272	229053	-1	228984	319336	303291	-1	303272	664132	648145	-1	648132	1	1	1	1				practUP	phasePRACTICE1	27	NF09	456466	456166	456466	456154	l	456154	454247	456154	454240	1907
GofDak_1024-768_new	2	3	19	<?xml version="1.0"?>\n<Clock xmlns:dt="urn:schemas-microsoft-com:datatypes"><Description dt:dt="string">E-Prime Primary Realtime Clock</Description><StartTime><Timestamp dt:dt="int">0</Timestamp><DateUtc dt:dt="string">2017-05-16T10:55:49Z</DateUtc></StartTime><FrequencyChanges><FrequencyChange><Frequency dt:dt="r8">3312949</Frequency><Timestamp dt:dt="r8">38298739420</Timestamp><Current dt:dt="…	75.029	2423043	2419543	2423043	2419530	1	right	-355751189	05-16-2017	12:55:49	10:55:49	female	303272	229053	-1	228984	319336	303291	-1	303272	664132	648145	-1	648132	1	1	1	1				practUP	phasePRACTICE1	28	NM09	459785	459485	459785	459472	d	459472	457779	459472	457768	1693
GofDak_1024-768_new	2	3	19	<?xml version="1.0"?>\n<Clock xmlns:dt="urn:schemas-microsoft-com:datatypes"><Description dt:dt="string">E-Prime Primary Realtime Clock</Description><StartTime><Timestamp dt:dt="int">0</Timestamp><DateUtc dt:dt="string">2017-05-16T10:55:49Z</DateUtc></StartTime><FrequencyChanges><FrequencyChange><Frequency dt:dt="r8">3312949</Frequency><Timestamp dt:dt="r8">38298739420</Timestamp><Current dt:dt="…	75.029	2423043	2419543	2423043	2419530	1	right	-355751189	05-16-2017	12:55:49	10:55:49	female	303272	229053	-1	228984	319336	303291	-1	303272	664132	648145	-1	648132	1	1	1	1				practUP	phasePRACTICE1	29	NF109	463237	462937	463237	462900	l	462900	461071	462900	461064	1829
GofDak_1024-768_new	2	3	19	<?xml version="1.0"?>\n<Clock xmlns:dt="urn:schemas-microsoft-com:datatypes"><Description dt:dt="string">E-Prime Primary Realtime Clock</Description><StartTime><Timestamp dt:dt="int">0</Timestamp><DateUtc dt:dt="string">2017-05-16T10:55:49Z</DateUtc></StartTime><FrequencyChanges><FrequencyChange><Frequency dt:dt="r8">3312949</Frequency><Timestamp dt:dt="r8">38298739420</Timestamp><Current dt:dt="…	75.029	2423043	2419543	2423043	2419530	1	right	-355751189	05-16-2017	12:55:49	10:55:49	female	303272	229053	-1	228984	319336	303291	-1	303272	664132	648145	-1	648132	1	1	1	1				practUP	phasePRACTICE1	30	NM13	467595	467295	467595	467238	d	467238	465629	467238	465615	1609
GofDak_1024-768_new	2	3	19	<?xml version="1.0"?>\n<Clock xmlns:dt="urn:schemas-microsoft-com:datatypes"><Description dt:dt="string">E-Prime Primary Realtime Clock</Description><StartTime><Timestamp dt:dt="int">0</Timestamp><DateUtc dt:dt="string">2017-05-16T10:55:49Z</DateUtc></StartTime><FrequencyChanges><FrequencyChange><Frequency dt:dt="r8">3312949</Frequency><Timestamp dt:dt="r8">38298739420</Timestamp><Current dt:dt="…	75.029	2423043	2419543	2423043	2419530	1	right	-355751189	05-16-2017	12:55:49	10:55:49	female	303272	229053	-1	228984	319336	303291	-1	303272	664132	648145	-1	648132	1	1	1	1				practUP	phasePRACTICE1	31	NF105	474152	473852	474152	473827	l	473827	472080	473827	472063	1747
GofDak_1024-768_new	2	3	19	<?xml version="1.0"?>\n<Clock xmlns:dt="urn:schemas-microsoft-com:datatypes"><Description dt:dt="string">E-Prime Primary Realtime Clock</Description><StartTime><Timestamp dt:dt="int">0</Timestamp><DateUtc dt:dt="string">2017-05-16T10:55:49Z</DateUtc></StartTime><FrequencyChanges><FrequencyChange><Frequency dt:dt="r8">3312949</Frequency><Timestamp dt:dt="r8">38298739420</Timestamp><Current dt:dt="…	75.029	2423043	2419543	2423043	2419530	1	right	-355751189	05-16-2017	12:55:49	10:55:49	female	303272	229053	-1	228984	319336	303291	-1	303272	664132	648145	-1	648132	1	1	1	1				practUP	phasePRACTICE1	32	NM101	477538	477238	477538	477223	l	477223	475318	477223	475311	1905
GofDak_1024-768_new	2	3	19	<?xml version="1.0"?>\n<Clock xmlns:dt="urn:schemas-microsoft-com:datatypes"><Description dt:dt="string">E-Prime Primary Realtime Clock</Description><StartTime><Timestamp dt:dt="int">0</Timestamp><DateUtc dt:dt="string">2017-05-16T10:55:49Z</DateUtc></StartTime><FrequencyChanges><FrequencyChange><Frequency dt:dt="r8">3312949</Frequency><Timestamp dt:dt="r8">38298739420</Timestamp><Current dt:dt="…	75.029	2423043	2419543	2423043	2419530	1	right	-355751189	05-16-2017	12:55:49	10:55:49	female	303272	229053	-1	228984	319336	303291	-1	303272	664132	648145	-1	648132	1	1	1	1				practUP	phasePRACTICE1	33	NM05	481216	480916	481216	480900	l	480900	478984	480900	478967	1916
GofDak_1024-768_new	2	3	19	<?xml version="1.0"?>\n<Clock xmlns:dt="urn:schemas-microsoft-com:datatypes"><Description dt:dt="string">E-Prime Primary Realtime Clock</Description><StartTime><Timestamp dt:dt="int">0</Timestamp><DateUtc dt:dt="string">2017-05-16T10:55:49Z</DateUtc></StartTime><FrequencyChanges><FrequencyChange><Frequency dt:dt="r8">3312949</Frequency><Timestamp dt:dt="r8">38298739420</Timestamp><Current dt:dt="…	75.029	2423043	2419543	2423043	2419530	1	right	-355751189	05-16-2017	12:55:49	10:55:49	female	303272	229053	-1	228984	319336	303291	-1	303272	664132	648145	-1	648132	1	1	1	1				practUP	phasePRACTICE1	34	NM09	484495	484195	484495	484161	d	484161	482516	484161	482502	1645
GofDak_1024-768_new	2	3	19	<?xml version="1.0"?>\n<Clock xmlns:dt="urn:schemas-microsoft-com:datatypes"><Description dt:dt="string">E-Prime Primary Realtime Clock</Description><StartTime><Timestamp dt:dt="int">0</Timestamp><DateUtc dt:dt="string">2017-05-16T10:55:49Z</DateUtc></StartTime><FrequencyChanges><FrequencyChange><Frequency dt:dt="r8">3312949</Frequency><Timestamp dt:dt="r8">38298739420</Timestamp><Current dt:dt="…	75.029	2423043	2419543	2423043	2419530	1	right	-355751189	05-16-2017	12:55:49	10:55:49	female	303272	229053	-1	228984	319336	303291	-1	303272	664132	648145	-1	648132	1	1	1	1				practUP	phasePRACTICE1	35	NM21	487774	487474	487774	487442	d	487442	485821	487442	485814	1621
GofDak_1024-768_new	2	3	19	<?xml version="1.0"?>\n<Clock xmlns:dt="urn:schemas-microsoft-com:datatypes"><Description dt:dt="string">E-Prime Primary Realtime Clock</Description><StartTime><Timestamp dt:dt="int">0</Timestamp><DateUtc dt:dt="string">2017-05-16T10:55:49Z</DateUtc></StartTime><FrequencyChanges><FrequencyChange><Frequency dt:dt="r8">3312949</Frequency><Timestamp dt:dt="r8">38298739420</Timestamp><Current dt:dt="…	75.029	2423043	2419543	2423043	2419530	1	right	-355751189	05-16-2017	12:55:49	10:55:49	female	303272	229053	-1	228984	319336	303291	-1	303272	664132	648145	-1	648132	1	1	1	1				practUP	phasePRACTICE1	36	NF02	491226	490926	491226	490897	l	490897	489393	490897	489382	1504
GofDak_1024-768_new	2	3	19	<?xml version="1.0"?>\n<Clock xmlns:dt="urn:schemas-microsoft-com:datatypes"><Description dt:dt="string">E-Prime Primary Realtime Clock</Description><StartTime><Timestamp dt:dt="int">0</Timestamp><DateUtc dt:dt="string">2017-05-16T10:55:49Z</DateUtc></StartTime><FrequencyChanges><FrequencyChange><Frequency dt:dt="r8">3312949</Frequency><Timestamp dt:dt="r8">38298739420</Timestamp><Current dt:dt="…	75.029	2423043	2419543	2423043	2419530	1	right	-355751189	05-16-2017	12:55:49	10:55:49	female	303272	229053	-1	228984	319336	303291	-1	303272	664132	648145	-1	648132	1	1	1	1				practUP	phasePRACTICE1	37	NM09	495038	494738	495038	494726	l	494726	492978	494726	492966	1748
GofDak_1024-768_new	2	3	19	<?xml version="1.0"?>\n<Clock xmlns:dt="urn:schemas-microsoft-com:datatypes"><Description dt:dt="string">E-Prime Primary Realtime Clock</Description><StartTime><Timestamp dt:dt="int">0</Timestamp><DateUtc dt:dt="string">2017-05-16T10:55:49Z</DateUtc></StartTime><FrequencyChanges><FrequencyChange><Frequency dt:dt="r8">3312949</Frequency><Timestamp dt:dt="r8">38298739420</Timestamp><Current dt:dt="…	75.029	2423043	2419543	2423043	2419530	1	right	-355751189	05-16-2017	12:55:49	10:55:49	female	303272	229053	-1	228984	319336	303291	-1	303272	664132	648145	-1	648132	1	1	1	1				practUP	phasePRACTICE1	38	NF105	499063	498763	499063	498749	l	498749	496764	498749	496750	1985
GofDak_1024-768_new	2	3	19	<?xml version="1.0"?>\n<Clock xmlns:dt="urn:schemas-microsoft-com:datatypes"><Description dt:dt="string">E-Prime Primary Realtime Clock</Description><StartTime><Timestamp dt:dt="int">0</Timestamp><DateUtc dt:dt="string">2017-05-16T10:55:49Z</DateUtc></StartTime><FrequencyChanges><FrequencyChange><Frequency dt:dt="r8">3312949</Frequency><Timestamp dt:dt="r8">38298739420</Timestamp><Current dt:dt="…	75.029	2423043	2419543	2423043	2419530	1	right	-355751189	05-16-2017	12:55:49	10:55:49	female	303272	229053	-1	228984	319336	303291	-1	303272	664132	648145	-1	648132	1	1	1	1				practUP	phasePRACTICE1	39	NM08	502688	502388	502688	502382	d	502382	500815	502382	500797	1567
GofDak_1024-768_new	2	3	19	<?xml version="1.0"?>\n<Clock xmlns:dt="urn:schemas-microsoft-com:datatypes"><Description dt:dt="string">E-Prime Primary Realtime Clock</Description><StartTime><Timestamp dt:dt="int">0</Timestamp><DateUtc dt:dt="string">2017-05-16T10:55:49Z</DateUtc></StartTime><FrequencyChanges><FrequencyChange><Frequency dt:dt="r8">3312949</Frequency><Timestamp dt:dt="r8">38298739420</Timestamp><Current dt:dt="…	75.029	2423043	2419543	2423043	2419530	1	right	-355751189	05-16-2017	12:55:49	10:55:49	female	303272	229053	-1	228984	319336	303291	-1	303272	664132	648145	-1	648132	1	1	1	1				practUP	phasePRACTICE1	40	NM10	507113	506813	507113	506804	l	506804	504907	506804	504893	1897
GofDak_1024-768_new	2	3	19	<?xml version="1.0"?>\n<Clock xmlns:dt="urn:schemas-microsoft-com:datatypes"><Description dt:dt="string">E-Prime Primary Realtime Clock</Description><StartTime><Timestamp dt:dt="int">0</Timestamp><DateUtc dt:dt="string">2017-05-16T10:55:49Z</DateUtc></StartTime><FrequencyChanges><FrequencyChange><Frequency dt:dt="r8">3312949</Frequency><Timestamp dt:dt="r8">38298739420</Timestamp><Current dt:dt="…	75.029	2423043	2419543	2423043	2419530	1	right	-355751189	05-16-2017	12:55:49	10:55:49	female	303272	229053	-1	228984	319336	303291	-1	303272	664132	648145	-1	648132	1	1	1	1				practUP	phasePRACTICE1	41	NF106	514803	514503	514803	514471	d	514471	512691	514471	512677	1780
GofDak_1024-768_new	2	3	19	<?xml version="1.0"?>\n<Clock xmlns:dt="urn:schemas-microsoft-com:datatypes"><Description dt:dt="string">E-Prime Primary Realtime Clock</Description><StartTime><Timestamp dt:dt="int">0</Timestamp><DateUtc dt:dt="string">2017-05-16T10:55:49Z</DateUtc></StartTime><FrequencyChanges><FrequencyChange><Frequency dt:dt="r8">3312949</Frequency><Timestamp dt:dt="r8">38298739420</Timestamp><Current dt:dt="…	75.029	2423043	2419543	2423043	2419530	1	right	-355751189	05-16-2017	12:55:49	10:55:49	female	303272	229053	-1	228984	319336	303291	-1	303272	664132	648145	-1	648132	1	1	1	1				practUP	phasePRACTICE1	42	NM02	518589	518289	518589	518256	l	518256	516463	518256	516453	1793
GofDak_1024-768_new	2	3	19	<?xml version="1.0"?>\n<Clock xmlns:dt="urn:schemas-microsoft-com:datatypes"><Description dt:dt="string">E-Prime Primary Realtime Clock</Description><StartTime><Timestamp dt:dt="int">0</Timestamp><DateUtc dt:dt="string">2017-05-16T10:55:49Z</DateUtc></StartTime><FrequencyChanges><FrequencyChange><Frequency dt:dt="r8">3312949</Frequency><Timestamp dt:dt="r8">38298739420</Timestamp><Current dt:dt="…	75.029	2423043	2419543	2423043	2419530	1	right	-355751189	05-16-2017	12:55:49	10:55:49	female	303272	229053	-1	228984	319336	303291	-1	303272	664132	648145	-1	648132	1	1	1	1				practUP	phasePRACTICE1	43	NM101	522307	522007	522307	521980	d	521980	520075	521980	520060	1905
GofDak_1024-768_new	2	3	19	<?xml version="1.0"?>\n<Clock xmlns:dt="urn:schemas-microsoft-com:datatypes"><Description dt:dt="string">E-Prime Primary Realtime Clock</Description><StartTime><Timestamp dt:dt="int">0</Timestamp><DateUtc dt:dt="string">2017-05-16T10:55:49Z</DateUtc></StartTime><FrequencyChanges><FrequencyChange><Frequency dt:dt="r8">3312949</Frequency><Timestamp dt:dt="r8">38298739420</Timestamp><Current dt:dt="…	75.029	2423043	2419543	2423043	2419530	1	right	-355751189	05-16-2017	12:55:49	10:55:49	female	303272	229053	-1	228984	319336	303291	-1	303272	664132	648145	-1	648132	1	1	1	1				practUP	phasePRACTICE1	44	NF06	525999	525699	525999	525681	l	525681	523713	525681	523700	1968
GofDak_1024-768_new	2	3	19	<?xml version="1.0"?>\n<Clock xmlns:dt="urn:schemas-microsoft-com:datatypes"><Description dt:dt="string">E-Prime Primary Realtime Clock</Description><StartTime><Timestamp dt:dt="int">0</Timestamp><DateUtc dt:dt="string">2017-05-16T10:55:49Z</DateUtc></StartTime><FrequencyChanges><FrequencyChange><Frequency dt:dt="r8">3312949</Frequency><Timestamp dt:dt="r8">38298739420</Timestamp><Current dt:dt="…	75.029	2423043	2419543	2423043	2419530	1	right	-355751189	05-16-2017	12:55:49	10:55:49	female	303272	229053	-1	228984	319336	303291	-1	303272	664132	648145	-1	648132	1	1	1	1				practUP	phasePRACTICE1	45	NF27	529278	528978	529278	528972	l	528972	527325	528972	527316	1647
GofDak_1024-768_new	2	3	19	<?xml version="1.0"?>\n<Clock xmlns:dt="urn:schemas-microsoft-com:datatypes"><Description dt:dt="string">E-Prime Primary Realtime Clock</Description><StartTime><Timestamp dt:dt="int">0</Timestamp><DateUtc dt:dt="string">2017-05-16T10:55:49Z</DateUtc></StartTime><FrequencyChanges><FrequencyChange><Frequency dt:dt="r8">3312949</Frequency><Timestamp dt:dt="r8">38298739420</Timestamp><Current dt:dt="…	75.029	2423043	2419543	2423043	2419530	1	right	-355751189	05-16-2017	12:55:49	10:55:49	female	303272	229053	-1	228984	319336	303291	-1	303272	664132	648145	-1	648132	1	1	1	1				practUP	phasePRACTICE1	46	NF06	532477	532177	532477	532153	d	532153	530364	532153	530356	1789
GofDak_1024-768_new	2	3	19	<?xml version="1.0"?>\n<Clock xmlns:dt="urn:schemas-microsoft-com:datatypes"><Description dt:dt="string">E-Prime Primary Realtime Clock</Description><StartTime><Timestamp dt:dt="int">0</Timestamp><DateUtc dt:dt="string">2017-05-16T10:55:49Z</DateUtc></StartTime><FrequencyChanges><FrequencyChange><Frequency dt:dt="r8">3312949</Frequency><Timestamp dt:dt="r8">38298739420</Timestamp><Current dt:dt="…	75.029	2423043	2419543	2423043	2419530	1	right	-355751189	05-16-2017	12:55:49	10:55:49	female	303272	229053	-1	228984	319336	303291	-1	303272	664132	648145	-1	648132	1	1	1	1				practUP	phasePRACTICE1	47	NF105	535835	535535	535835	535518	d	535518	533869	535518	533860	1649
GofDak_1024-768_new	2	3	19	<?xml version="1.0"?>\n<Clock xmlns:dt="urn:schemas-microsoft-com:datatypes"><Description dt:dt="string">E-Prime Primary Realtime Clock</Description><StartTime><Timestamp dt:dt="int">0</Timestamp><DateUtc dt:dt="string">2017-05-16T10:55:49Z</DateUtc></StartTime><FrequencyChanges><FrequencyChange><Frequency dt:dt="r8">3312949</Frequency><Timestamp dt:dt="r8">38298739420</Timestamp><Current dt:dt="…	75.029	2423043	2419543	2423043	2419530	1	right	-355751189	05-16-2017	12:55:49	10:55:49	female	303272	229053	-1	228984	319336	303291	-1	303272	664132	648145	-1	648132	1	1	1	1				practUP	phasePRACTICE1	48	NM04	539501	539201	539501	539195	l	539195	537508	539195	537499	1687
GofDak_1024-768_new	2	3	19	<?xml version="1.0"?>\n<Clock xmlns:dt="urn:schemas-microsoft-com:datatypes"><Description dt:dt="string">E-Prime Primary Realtime Clock</Description><StartTime><Timestamp dt:dt="int">0</Timestamp><DateUtc dt:dt="string">2017-05-16T10:55:49Z</DateUtc></StartTime><FrequencyChanges><FrequencyChange><Frequency dt:dt="r8">3312949</Frequency><Timestamp dt:dt="r8">38298739420</Timestamp><Current dt:dt="…	75.029	2423043	2419543	2423043	2419530	1	right	-355751189	05-16-2017	12:55:49	10:55:49	female	303272	229053	-1	228984	319336	303291	-1	303272	664132	648145	-1	648132	1	1	1	1				practUP	phasePRACTICE1	49	NM13	543459	543159	543459	543129	d	543129	541560	543129	541547	1569
GofDak_1024-768_new	2	3	19	<?xml version="1.0"?>\n<Clock xmlns:dt="urn:schemas-microsoft-com:datatypes"><Description dt:dt="string">E-Prime Primary Realtime Clock</Description><StartTime><Timestamp dt:dt="int">0</Timestamp><DateUtc dt:dt="string">2017-05-16T10:55:49Z</DateUtc></StartTime><FrequencyChanges><FrequencyChange><Frequency dt:dt="r8">3312949</Frequency><Timestamp dt:dt="r8">38298739420</Timestamp><Current dt:dt="…	75.029	2423043	2419543	2423043	2419530	1	right	-355751189	05-16-2017	12:55:49	10:55:49	female	303272	229053	-1	228984	319336	303291	-1	303272	664132	648145	-1	648132	1	1	1	1				practUP	phasePRACTICE1	50	NM08	548417	548117	548417	548105	l	548105	546171	548105	546163	1934
GofDak_1024-768_new	2	3	19	<?xml version="1.0"?>\n<Clock xmlns:dt="urn:schemas-microsoft-com:datatypes"><Description dt:dt="string">E-Prime Primary Realtime Clock</Description><StartTime><Timestamp dt:dt="int">0</Timestamp><DateUtc dt:dt="string">2017-05-16T10:55:49Z</DateUtc></StartTime><FrequencyChanges><FrequencyChange><Frequency dt:dt="r8">3312949</Frequency><Timestamp dt:dt="r8">38298739420</Timestamp><Current dt:dt="…	75.029	2423043	2419543	2423043	2419530	1	right	-355751189	05-16-2017	12:55:49	10:55:49	female	303272	229053	-1	228984	319336	303291	-1	303272	664132	648145	-1	648132	2	2	1	2				practINV	phasePRACTICE1	1	NM10	563638	563338	563638	563317	d	563317	561459	563317	561450	1858
GofDak_1024-768_new	2	3	19	<?xml version="1.0"?>\n<Clock xmlns:dt="urn:schemas-microsoft-com:datatypes"><Description dt:dt="string">E-Prime Primary Realtime Clock</Description><StartTime><Timestamp dt:dt="int">0</Timestamp><DateUtc dt:dt="string">2017-05-16T10:55:49Z</DateUtc></StartTime><FrequencyChanges><FrequencyChange><Frequency dt:dt="r8">3312949</Frequency><Timestamp dt:dt="r8">38298739420</Timestamp><Current dt:dt="…	75.029	2423043	2419543	2423043	2419530	1	right	-355751189	05-16-2017	12:55:49	10:55:49	female	303272	229053	-1	228984	319336	303291	-1	303272	664132	648145	-1	648132	2	2	1	2				practINV	phasePRACTICE1	2	NF106	568063	567763	568063	567739	l	567739	565804	567739	565794	1935
GofDak_1024-768_new	2	3	19	<?xml version="1.0"?>\n<Clock xmlns:dt="urn:schemas-microsoft-com:datatypes"><Description dt:dt="string">E-Prime Primary Realtime Clock</Description><StartTime><Timestamp dt:dt="int">0</Timestamp><DateUtc dt:dt="string">2017-05-16T10:55:49Z</DateUtc></StartTime><FrequencyChanges><FrequencyChange><Frequency dt:dt="r8">3312949</Frequency><Timestamp dt:dt="r8">38298739420</Timestamp><Current dt:dt="…	75.029	2423043	2419543	2423043	2419530	1	right	-355751189	05-16-2017	12:55:49	10:55:49	female	303272	229053	-1	228984	319336	303291	-1	303272	664132	648145	-1	648132	2	2	1	2				practINV	phasePRACTICE1	3	NF04	571835	571535	571835	571502	d	571502	569842	571502	569826	1660
GofDak_1024-768_new	2	3	19	<?xml version="1.0"?>\n<Clock xmlns:dt="urn:schemas-microsoft-com:datatypes"><Description dt:dt="string">E-Prime Primary Realtime Clock</Description><StartTime><Timestamp dt:dt="int">0</Timestamp><DateUtc dt:dt="string">2017-05-16T10:55:49Z</DateUtc></StartTime><FrequencyChanges><FrequencyChange><Frequency dt:dt="r8">3312949</Frequency><Timestamp dt:dt="r8">38298739420</Timestamp><Current dt:dt="…	75.029	2423043	2419543	2423043	2419530	1	right	-355751189	05-16-2017	12:55:49	10:55:49	female	303272	229053	-1	228984	319336	303291	-1	303272	664132	648145	-1	648132	2	2	1	2				practINV	phasePRACTICE1	4	NM09	575447	575147	575447	575117	l	575117	573307	575117	573289	1810
GofDak_1024-768_new	2	3	19	<?xml version="1.0"?>\n<Clock xmlns:dt="urn:schemas-microsoft-com:datatypes"><Description dt:dt="string">E-Prime Primary Realtime Clock</Description><StartTime><Timestamp dt:dt="int">0</Timestamp><DateUtc dt:dt="string">2017-05-16T10:55:49Z</DateUtc></StartTime><FrequencyChanges><FrequencyChange><Frequency dt:dt="r8">3312949</Frequency><Timestamp dt:dt="r8">38298739420</Timestamp><Current dt:dt="…	75.029	2423043	2419543	2423043	2419530	1	right	-355751189	05-16-2017	12:55:49	10:55:49	female	303272	229053	-1	228984	319336	303291	-1	303272	664132	648145	-1	648132	2	2	1	2				practINV	phasePRACTICE1	5	NM08	580525	580225	580525	580203	l	580203	578465	580203	578449	1738
GofDak_1024-768_new	2	3	19	<?xml version="1.0"?>\n<Clock xmlns:dt="urn:schemas-microsoft-com:datatypes"><Description dt:dt="string">E-Prime Primary Realtime Clock</Description><StartTime><Timestamp dt:dt="int">0</Timestamp><DateUtc dt:dt="string">2017-05-16T10:55:49Z</DateUtc></StartTime><FrequencyChanges><FrequencyChange><Frequency dt:dt="r8">3312949</Frequency><Timestamp dt:dt="r8">38298739420</Timestamp><Current dt:dt="…	75.029	2423043	2419543	2423043	2419530	1	right	-355751189	05-16-2017	12:55:49	10:55:49	female	303272	229053	-1	228984	319336	303291	-1	303272	664132	648145	-1	648132	2	2	1	2				practINV	phasePRACTICE1	6	NF105	583937	583637	583937	583608	d	583608	582011	583608	581993	1597
GofDak_1024-768_new	2	3	19	<?xml version="1.0"?>\n<Clock xmlns:dt="urn:schemas-microsoft-com:datatypes"><Description dt:dt="string">E-Prime Primary Realtime Clock</Description><StartTime><Timestamp dt:dt="int">0</Timestamp><DateUtc dt:dt="string">2017-05-16T10:55:49Z</DateUtc></StartTime><FrequencyChanges><FrequencyChange><Frequency dt:dt="r8">3312949</Frequency><Timestamp dt:dt="r8">38298739420</Timestamp><Current dt:dt="…	75.029	2423043	2419543	2423043	2419530	1	right	-355751189	05-16-2017	12:55:49	10:55:49	female	303272	229053	-1	228984	319336	303291	-1	303272	664132	648145	-1	648132	2	2	1	2				practINV	phasePRACTICE1	7	NM10	587455	587155	587455	587125	d	587125	585609	587125	585601	1516
GofDak_1024-768_new	2	3	19	<?xml version="1.0"?>\n<Clock xmlns:dt="urn:schemas-microsoft-com:datatypes"><Description dt:dt="string">E-Prime Primary Realtime Clock</Description><StartTime><Timestamp dt:dt="int">0</Timestamp><DateUtc dt:dt="string">2017-05-16T10:55:49Z</DateUtc></StartTime><FrequencyChanges><FrequencyChange><Frequency dt:dt="r8">3312949</Frequency><Timestamp dt:dt="r8">38298739420</Timestamp><Current dt:dt="…	75.029	2423043	2419543	2423043	2419530	1	right	-355751189	05-16-2017	12:55:49	10:55:49	female	303272	229053	-1	228984	319336	303291	-1	303272	664132	648145	-1	648132	2	2	1	2				practINV	phasePRACTICE1	8	NM03	591774	591474	591774	591447	d	591447	589728	591447	589712	1719
GofDak_1024-768_new	2	3	19	<?xml version="1.0"?>\n<Clock xmlns:dt="urn:schemas-microsoft-com:datatypes"><Description dt:dt="string">E-Prime Primary Realtime Clock</Description><StartTime><Timestamp dt:dt="int">0</Timestamp><DateUtc dt:dt="string">2017-05-16T10:55:49Z</DateUtc></StartTime><FrequencyChanges><FrequencyChange><Frequency dt:dt="r8">3312949</Frequency><Timestamp dt:dt="r8">38298739420</Timestamp><Current dt:dt="…	75.029	2423043	2419543	2423043	2419530	1	right	-355751189	05-16-2017	12:55:49	10:55:49	female	303272	229053	-1	228984	319336	303291	-1	303272	664132	648145	-1	648132	2	2	1	2				practINV	phasePRACTICE1	9	NF11	596425	596125	596425	596094	d	596094	594259	596094	594240	1835
GofDak_1024-768_new	2	3	19	<?xml version="1.0"?>\n<Clock xmlns:dt="urn:schemas-microsoft-com:datatypes"><Description dt:dt="string">E-Prime Primary Realtime Clock</Description><StartTime><Timestamp dt:dt="int">0</Timestamp><DateUtc dt:dt="string">2017-05-16T10:55:49Z</DateUtc></StartTime><FrequencyChanges><FrequencyChange><Frequency dt:dt="r8">3312949</Frequency><Timestamp dt:dt="r8">38298739420</Timestamp><Current dt:dt="…	75.029	2423043	2419543	2423043	2419530	1	right	-355751189	05-16-2017	12:55:49	10:55:49	female	303272	229053	-1	228984	319336	303291	-1	303272	664132	648145	-1	648132	2	2	1	2				practINV	phasePRACTICE1	10	NM04	600544	600244	600544	600214	l	600214	598298	600214	598288	1916
GofDak_1024-768_new	2	3	19	<?xml version="1.0"?>\n<Clock xmlns:dt="urn:schemas-microsoft-com:datatypes"><Description dt:dt="string">E-Prime Primary Realtime Clock</Description><StartTime><Timestamp dt:dt="int">0</Timestamp><DateUtc dt:dt="string">2017-05-16T10:55:49Z</DateUtc></StartTime><FrequencyChanges><FrequencyChange><Frequency dt:dt="r8">3312949</Frequency><Timestamp dt:dt="r8">38298739420</Timestamp><Current dt:dt="…	75.029	2423043	2419543	2423043	2419530	1	right	-355751189	05-16-2017	12:55:49	10:55:49	female	303272	229053	-1	228984	319336	303291	-1	303272	664132	648145	-1	648132	2	2	1	2				practINV	phasePRACTICE1	11	NF105	610247	609947	610247	609937	l	609937	608254	609937	608239	1683
GofDak_1024-768_new	2	3	19	<?xml version="1.0"?>\n<Clock xmlns:dt="urn:schemas-microsoft-com:datatypes"><Description dt:dt="string">E-Prime Primary Realtime Clock</Description><StartTime><Timestamp dt:dt="int">0</Timestamp><DateUtc dt:dt="string">2017-05-16T10:55:49Z</DateUtc></StartTime><FrequencyChanges><FrequencyChange><Frequency dt:dt="r8">3312949</Frequency><Timestamp dt:dt="r8">38298739420</Timestamp><Current dt:dt="…	75.029	2423043	2419543	2423043	2419530	1	right	-355751189	05-16-2017	12:55:49	10:55:49	female	303272	229053	-1	228984	319336	303291	-1	303272	664132	648145	-1	648132	2	2	1	2				practINV	phasePRACTICE1	12	NF27	613765	613465	613765	613443	l	613443	611746	613443	611735	1697
GofDak_1024-768_new	2	3	19	<?xml version="1.0"?>\n<Clock xmlns:dt="urn:schemas-microsoft-com:datatypes"><Description dt:dt="string">E-Prime Primary Realtime Clock</Description><StartTime><Timestamp dt:dt="int">0</Timestamp><DateUtc dt:dt="string">2017-05-16T10:55:49Z</DateUtc></StartTime><FrequencyChanges><FrequencyChange><Frequency dt:dt="r8">3312949</Frequency><Timestamp dt:dt="r8">38298739420</Timestamp><Current dt:dt="…	75.029	2423043	2419543	2423043	2419530	1	right	-355751189	05-16-2017	12:55:49	10:55:49	female	303272	229053	-1	228984	319336	303291	-1	303272	664132	648145	-1	648132	2	2	1	2				practINV	phasePRACTICE1	13	NM05	616937	616637	616937	616609	d	616609	615038	616609	615031	1571
GofDak_1024-768_new	2	3	19	<?xml version="1.0"?>\n<Clock xmlns:dt="urn:schemas-microsoft-com:datatypes"><Description dt:dt="string">E-Prime Primary Realtime Clock</Description><StartTime><Timestamp dt:dt="int">0</Timestamp><DateUtc dt:dt="string">2017-05-16T10:55:49Z</DateUtc></StartTime><FrequencyChanges><FrequencyChange><Frequency dt:dt="r8">3312949</Frequency><Timestamp dt:dt="r8">38298739420</Timestamp><Current dt:dt="…	75.029	2423043	2419543	2423043	2419530	1	right	-355751189	05-16-2017	12:55:49	10:55:49	female	303272	229053	-1	228984	319336	303291	-1	303272	664132	648145	-1	648132	2	2	1	2				practINV	phasePRACTICE1	14	NF02	620336	620036	620336	620016	l	620016	618503	620016	618495	1513
GofDak_1024-768_new	2	3	19	<?xml version="1.0"?>\n<Clock xmlns:dt="urn:schemas-microsoft-com:datatypes"><Description dt:dt="string">E-Prime Primary Realtime Clock</Description><StartTime><Timestamp dt:dt="int">0</Timestamp><DateUtc dt:dt="string">2017-05-16T10:55:49Z</DateUtc></StartTime><FrequencyChanges><FrequencyChange><Frequency dt:dt="r8">3312949</Frequency><Timestamp dt:dt="r8">38298739420</Timestamp><Current dt:dt="…	75.029	2423043	2419543	2423043	2419530	1	right	-355751189	05-16-2017	12:55:49	10:55:49	female	303272	229053	-1	228984	319336	303291	-1	303272	664132	648145	-1	648132	2	2	1	2				practINV	phasePRACTICE1	15	NF109	624308	624008	624308	623995	l	623995	622049	623995	622039	1946
GofDak_1024-768_new	2	3	19	<?xml version="1.0"?>\n<Clock xmlns:dt="urn:schemas-microsoft-com:datatypes"><Description dt:dt="string">E-Prime Primary Realtime Clock</Description><StartTime><Timestamp dt:dt="int">0</Timestamp><DateUtc dt:dt="string">2017-05-16T10:55:49Z</DateUtc></StartTime><FrequencyChanges><FrequencyChange><Frequency dt:dt="r8">3312949</Frequency><Timestamp dt:dt="r8">38298739420</Timestamp><Current dt:dt="…	75.029	2423043	2419543	2423043	2419530	1	right	-355751189	05-16-2017	12:55:49	10:55:49	female	303272	229053	-1	228984	319336	303291	-1	303272	664132	648145	-1	648132	2	2	1	2				practINV	phasePRACTICE1	16	NM101	627920	627620	627920	627594	d	627594	625727	627594	625710	1867
GofDak_1024-768_new	2	3	19	<?xml version="1.0"?>\n<Clock xmlns:dt="urn:schemas-microsoft-com:datatypes"><Description dt:dt="string">E-Prime Primary Realtime Clock</Description><StartTime><Timestamp dt:dt="int">0</Timestamp><DateUtc dt:dt="string">2017-05-16T10:55:49Z</DateUtc></StartTime><FrequencyChanges><FrequencyChange><Frequency dt:dt="r8">3312949</Frequency><Timestamp dt:dt="r8">38298739420</Timestamp><Current dt:dt="…	75.029	2423043	2419543	2423043	2419530	1	right	-355751189	05-16-2017	12:55:49	10:55:49	female	303272	229053	-1	228984	319336	303291	-1	303272	664132	648145	-1	648132	2	2	1	2				practINV	phasePRACTICE1	17	NM02	631558	631258	631558	631211	d	631211	629499	631211	629486	1712
GofDak_1024-768_new	2	3	19	<?xml version="1.0"?>\n<Clock xmlns:dt="urn:schemas-microsoft-com:datatypes"><Description dt:dt="string">E-Prime Primary Realtime Clock</Description><StartTime><Timestamp dt:dt="int">0</Timestamp><DateUtc dt:dt="string">2017-05-16T10:55:49Z</DateUtc></StartTime><FrequencyChanges><FrequencyChange><Frequency dt:dt="r8">3312949</Frequency><Timestamp dt:dt="r8">38298739420</Timestamp><Current dt:dt="…	75.029	2423043	2419543	2423043	2419530	1	right	-355751189	05-16-2017	12:55:49	10:55:49	female	303272	229053	-1	228984	319336	303291	-1	303272	664132	648145	-1	648132	2	2	1	2				practINV	phasePRACTICE1	18	NM02	635863	635563	635863	635547	l	635547	633591	635547	633582	1956
GofDak_1024-768_new	2	3	19	<?xml version="1.0"?>\n<Clock xmlns:dt="urn:schemas-microsoft-com:datatypes"><Description dt:dt="string">E-Prime Primary Realtime Clock</Description><StartTime><Timestamp dt:dt="int">0</Timestamp><DateUtc dt:dt="string">2017-05-16T10:55:49Z</DateUtc></StartTime><FrequencyChanges><FrequencyChange><Frequency dt:dt="r8">3312949</Frequency><Timestamp dt:dt="r8">38298739420</Timestamp><Current dt:dt="…	75.029	2423043	2419543	2423043	2419530	1	right	-355751189	05-16-2017	12:55:49	10:55:49	female	303272	229053	-1	228984	319336	303291	-1	303272	664132	648145	-1	648132	2	2	1	2				practINV	phasePRACTICE1	19	NM09	639555	639255	639555	639248	l	639248	637363	639248	637350	1885
GofDak_1024-768_new	2	3	19	<?xml version="1.0"?>\n<Clock xmlns:dt="urn:schemas-microsoft-com:datatypes"><Description dt:dt="string">E-Prime Primary Realtime Clock</Description><StartTime><Timestamp dt:dt="int">0</Timestamp><DateUtc dt:dt="string">2017-05-16T10:55:49Z</DateUtc></StartTime><FrequencyChanges><FrequencyChange><Frequency dt:dt="r8">3312949</Frequency><Timestamp dt:dt="r8">38298739420</Timestamp><Current dt:dt="…	75.029	2423043	2419543	2423043	2419530	1	right	-355751189	05-16-2017	12:55:49	10:55:49	female	303272	229053	-1	228984	319336	303291	-1	303272	664132	648145	-1	648132	2	2	1	2				practINV	phasePRACTICE1	20	NM101	643301	643001	643301	642992	l	642992	641148	642992	641134	1844
GofDak_1024-768_new	2	3	19	<?xml version="1.0"?>\n<Clock xmlns:dt="urn:schemas-microsoft-com:datatypes"><Description dt:dt="string">E-Prime Primary Realtime Clock</Description><StartTime><Timestamp dt:dt="int">0</Timestamp><DateUtc dt:dt="string">2017-05-16T10:55:49Z</DateUtc></StartTime><FrequencyChanges><FrequencyChange><Frequency dt:dt="r8">3312949</Frequency><Timestamp dt:dt="r8">38298739420</Timestamp><Current dt:dt="…	75.029	2423043	2419543	2423043	2419530	1	right	-355751189	05-16-2017	12:55:49	10:55:49	female	303272	229053	-1	228984	319336	303291	-1	303272	664132	648145	-1	648132	3				2	1	1	phaseINVFAce	phaseXPface	1	NF106	667358	667058	667358	667044	d	667044	665152	667044	665139	1892
GofDak_1024-768_new	2	3	19	<?xml version="1.0"?>\n<Clock xmlns:dt="urn:schemas-microsoft-com:datatypes"><Description dt:dt="string">E-Prime Primary Realtime Clock</Description><StartTime><Timestamp dt:dt="int">0</Timestamp><DateUtc dt:dt="string">2017-05-16T10:55:49Z</DateUtc></StartTime><FrequencyChanges><FrequencyChange><Frequency dt:dt="r8">3312949</Frequency><Timestamp dt:dt="r8">38298739420</Timestamp><Current dt:dt="…	75.029	2423043	2419543	2423043	2419530	1	right	-355751189	05-16-2017	12:55:49	10:55:49	female	303272	229053	-1	228984	319336	303291	-1	303272	664132	648145	-1	648132	3				2	1	1	phaseINVFAce	phaseXPface	2	NM05	672609	672309	672609	672289	l	672289	670390	672289	670380	1899
GofDak_1024-768_new	2	3	19	<?xml version="1.0"?>\n<Clock xmlns:dt="urn:schemas-microsoft-com:datatypes"><Description dt:dt="string">E-Prime Primary Realtime Clock</Description><StartTime><Timestamp dt:dt="int">0</Timestamp><DateUtc dt:dt="string">2017-05-16T10:55:49Z</DateUtc></StartTime><FrequencyChanges><FrequencyChange><Frequency dt:dt="r8">3312949</Frequency><Timestamp dt:dt="r8">38298739420</Timestamp><Current dt:dt="…	75.029	2423043	2419543	2423043	2419530	1	right	-355751189	05-16-2017	12:55:49	10:55:49	female	303272	229053	-1	228984	319336	303291	-1	303272	664132	648145	-1	648132	3				2	1	1	phaseINVFAce	phaseXPface	3	NF11	676355	676055	676355	676035	d	676035	674162	676035	674156	1873
GofDak_1024-768_new	2	3	19	<?xml version="1.0"?>\n<Clock xmlns:dt="urn:schemas-microsoft-com:datatypes"><Description dt:dt="string">E-Prime Primary Realtime Clock</Description><StartTime><Timestamp dt:dt="int">0</Timestamp><DateUtc dt:dt="string">2017-05-16T10:55:49Z</DateUtc></StartTime><FrequencyChanges><FrequencyChange><Frequency dt:dt="r8">3312949</Frequency><Timestamp dt:dt="r8">38298739420</Timestamp><Current dt:dt="…	75.029	2423043	2419543	2423043	2419530	1	right	-355751189	05-16-2017	12:55:49	10:55:49	female	303272	229053	-1	228984	319336	303291	-1	303272	664132	648145	-1	648132	3				2	1	1	phaseINVFAce	phaseXPface	4	NF11	680260	679960	680260	679931	d	679931	678120	679931	678108	1811
GofDak_1024-768_new	2	3	19	<?xml version="1.0"?>\n<Clock xmlns:dt="urn:schemas-microsoft-com:datatypes"><Description dt:dt="string">E-Prime Primary Realtime Clock</Description><StartTime><Timestamp dt:dt="int">0</Timestamp><DateUtc dt:dt="string">2017-05-16T10:55:49Z</DateUtc></StartTime><FrequencyChanges><FrequencyChange><Frequency dt:dt="r8">3312949</Frequency><Timestamp dt:dt="r8">38298739420</Timestamp><Current dt:dt="…	75.029	2423043	2419543	2423043	2419530	1	right	-355751189	05-16-2017	12:55:49	10:55:49	female	303272	229053	-1	228984	319336	303291	-1	303272	664132	648145	-1	648132	3				2	1	1	phaseINVFAce	phaseXPface	5	NM03	683845	683545	683845	683515	l	683515	681732	683515	681715	1783
GofDak_1024-768_new	2	3	19	<?xml version="1.0"?>\n<Clock xmlns:dt="urn:schemas-microsoft-com:datatypes"><Description dt:dt="string">E-Prime Primary Realtime Clock</Description><StartTime><Timestamp dt:dt="int">0</Timestamp><DateUtc dt:dt="string">2017-05-16T10:55:49Z</DateUtc></StartTime><FrequencyChanges><FrequencyChange><Frequency dt:dt="r8">3312949</Frequency><Timestamp dt:dt="r8">38298739420</Timestamp><Current dt:dt="…	75.029	2423043	2419543	2423043	2419530	1	right	-355751189	05-16-2017	12:55:49	10:55:49	female	303272	229053	-1	228984	319336	303291	-1	303272	664132	648145	-1	648132	3				2	1	1	phaseINVFAce	phaseXPface	6	NM21	687683	687383	687683	687356	d	687356	685811	687356	685803	1545
GofDak_1024-768_new	2	3	19	<?xml version="1.0"?>\n<Clock xmlns:dt="urn:schemas-microsoft-com:datatypes"><Description dt:dt="string">E-Prime Primary Realtime Clock</Description><StartTime><Timestamp dt:dt="int">0</Timestamp><DateUtc dt:dt="string">2017-05-16T10:55:49Z</DateUtc></StartTime><FrequencyChanges><FrequencyChange><Frequency dt:dt="r8">3312949</Frequency><Timestamp dt:dt="r8">38298739420</Timestamp><Current dt:dt="…	75.029	2423043	2419543	2423043	2419530	1	right	-355751189	05-16-2017	12:55:49	10:55:49	female	303272	229053	-1	228984	319336	303291	-1	303272	664132	648145	-1	648132	3				2	1	1	phaseINVFAce	phaseXPface	7	NF109	693161	692861	693161	692851	l	692851	691022	692851	691011	1829
GofDak_1024-768_new	2	3	19	<?xml version="1.0"?>\n<Clock xmlns:dt="urn:schemas-microsoft-com:datatypes"><Description dt:dt="string">E-Prime Primary Realtime Clock</Description><StartTime><Timestamp dt:dt="int">0</Timestamp><DateUtc dt:dt="string">2017-05-16T10:55:49Z</DateUtc></StartTime><FrequencyChanges><FrequencyChange><Frequency dt:dt="r8">3312949</Frequency><Timestamp dt:dt="r8">38298739420</Timestamp><Current dt:dt="…	75.029	2423043	2419543	2423043	2419530	1	right	-355751189	05-16-2017	12:55:49	10:55:49	female	303272	229053	-1	228984	319336	303291	-1	303272	664132	648145	-1	648132	3				2	1	1	phaseINVFAce	phaseXPface	8	NF04	696773	696473	696773	696441	l	696441	694461	696441	694451	1980
GofDak_1024-768_new	2	3	19	<?xml version="1.0"?>\n<Clock xmlns:dt="urn:schemas-microsoft-com:datatypes"><Description dt:dt="string">E-Prime Primary Realtime Clock</Description><StartTime><Timestamp dt:dt="int">0</Timestamp><DateUtc dt:dt="string">2017-05-16T10:55:49Z</DateUtc></StartTime><FrequencyChanges><FrequencyChange><Frequency dt:dt="r8">3312949</Frequency><Timestamp dt:dt="r8">38298739420</Timestamp><Current dt:dt="…	75.029	2423043	2419543	2423043	2419530	1	right	-355751189	05-16-2017	12:55:49	10:55:49	female	303272	229053	-1	228984	319336	303291	-1	303272	664132	648145	-1	648132	3				2	1	1	phaseINVFAce	phaseXPface	9	NF09	700612	700312	700612	700280	d	700280	698659	700280	698642	1621
GofDak_1024-768_new	2	3	19	<?xml version="1.0"?>\n<Clock xmlns:dt="urn:schemas-microsoft-com:datatypes"><Description dt:dt="string">E-Prime Primary Realtime Clock</Description><StartTime><Timestamp dt:dt="int">0</Timestamp><DateUtc dt:dt="string">2017-05-16T10:55:49Z</DateUtc></StartTime><FrequencyChanges><FrequencyChange><Frequency dt:dt="r8">3312949</Frequency><Timestamp dt:dt="r8">38298739420</Timestamp><Current dt:dt="…	75.029	2423043	2419543	2423043	2419530	1	right	-355751189	05-16-2017	12:55:49	10:55:49	female	303272	229053	-1	228984	319336	303291	-1	303272	664132	648145	-1	648132	3				2	1	1	phaseINVFAce	phaseXPface	10	NF04	704237	703937	704237	703925	l	703925	702018	703925	702010	1907
GofDak_1024-768_new	2	3	19	<?xml version="1.0"?>\n<Clock xmlns:dt="urn:schemas-microsoft-com:datatypes"><Description dt:dt="string">E-Prime Primary Realtime Clock</Description><StartTime><Timestamp dt:dt="int">0</Timestamp><DateUtc dt:dt="string">2017-05-16T10:55:49Z</DateUtc></StartTime><FrequencyChanges><FrequencyChange><Frequency dt:dt="r8">3312949</Frequency><Timestamp dt:dt="r8">38298739420</Timestamp><Current dt:dt="…	75.029	2423043	2419543	2423043	2419530	1	right	-355751189	05-16-2017	12:55:49	10:55:49	female	303272	229053	-1	228984	319336	303291	-1	303272	664132	648145	-1	648132	3				2	1	1	phaseINVFAce	phaseXPface	11	NM10	707609	707309	707609	707304	d	707304	705443	707304	705426	1861
GofDak_1024-768_new	2	3	19	<?xml version="1.0"?>\n<Clock xmlns:dt="urn:schemas-microsoft-com:datatypes"><Description dt:dt="string">E-Prime Primary Realtime Clock</Description><StartTime><Timestamp dt:dt="int">0</Timestamp><DateUtc dt:dt="string">2017-05-16T10:55:49Z</DateUtc></StartTime><FrequencyChanges><FrequencyChange><Frequency dt:dt="r8">3312949</Frequency><Timestamp dt:dt="r8">38298739420</Timestamp><Current dt:dt="…	75.029	2423043	2419543	2423043	2419530	1	right	-355751189	05-16-2017	12:55:49	10:55:49	female	303272	229053	-1	228984	319336	303291	-1	303272	664132	648145	-1	648132	3				2	1	1	phaseINVFAce	phaseXPface	12	NM03	711194	710894	711194	710862	d	710862	709295	710862	709282	1567
GofDak_1024-768_new	2	3	19	<?xml version="1.0"?>\n<Clock xmlns:dt="urn:schemas-microsoft-com:datatypes"><Description dt:dt="string">E-Prime Primary Realtime Clock</Description><StartTime><Timestamp dt:dt="int">0</Timestamp><DateUtc dt:dt="string">2017-05-16T10:55:49Z</DateUtc></StartTime><FrequencyChanges><FrequencyChange><Frequency dt:dt="r8">3312949</Frequency><Timestamp dt:dt="r8">38298739420</Timestamp><Current dt:dt="…	75.029	2423043	2419543	2423043	2419530	1	right	-355751189	05-16-2017	12:55:49	10:55:49	female	303272	229053	-1	228984	319336	303291	-1	303272	664132	648145	-1	648132	3				2	1	1	phaseINVFAce	phaseXPface	13	NM08	714726	714426	714726	714420	l	714420	712854	714420	712842	1566
GofDak_1024-768_new	2	3	19	<?xml version="1.0"?>\n<Clock xmlns:dt="urn:schemas-microsoft-com:datatypes"><Description dt:dt="string">E-Prime Primary Realtime Clock</Description><StartTime><Timestamp dt:dt="int">0</Timestamp><DateUtc dt:dt="string">2017-05-16T10:55:49Z</DateUtc></StartTime><FrequencyChanges><FrequencyChange><Frequency dt:dt="r8">3312949</Frequency><Timestamp dt:dt="r8">38298739420</Timestamp><Current dt:dt="…	75.029	2423043	2419543	2423043	2419530	1	right	-355751189	05-16-2017	12:55:49	10:55:49	female	303272	229053	-1	228984	319336	303291	-1	303272	664132	648145	-1	648132	3				2	1	1	phaseINVFAce	phaseXPface	14	NF06	717925	717625	717925	717613	d	717613	716012	717613	716001	1601
GofDak_1024-768_new	2	3	19	<?xml version="1.0"?>\n<Clock xmlns:dt="urn:schemas-microsoft-com:datatypes"><Description dt:dt="string">E-Prime Primary Realtime Clock</Description><StartTime><Timestamp dt:dt="int">0</Timestamp><DateUtc dt:dt="string">2017-05-16T10:55:49Z</DateUtc></StartTime><FrequencyChanges><FrequencyChange><Frequency dt:dt="r8">3312949</Frequency><Timestamp dt:dt="r8">38298739420</Timestamp><Current dt:dt="…	75.029	2423043	2419543	2423043	2419530	1	right	-355751189	05-16-2017	12:55:49	10:55:49	female	303272	229053	-1	228984	319336	303291	-1	303272	664132	648145	-1	648132	3				2	1	1	phaseINVFAce	phaseXPface	15	NF27	721910	721610	721910	721595	l	721595	719651	721595	719633	1944
GofDak_1024-768_new	2	3	19	<?xml version="1.0"?>\n<Clock xmlns:dt="urn:schemas-microsoft-com:datatypes"><Description dt:dt="string">E-Prime Primary Realtime Clock</Description><StartTime><Timestamp dt:dt="int">0</Timestamp><DateUtc dt:dt="string">2017-05-16T10:55:49Z</DateUtc></StartTime><FrequencyChanges><FrequencyChange><Frequency dt:dt="r8">3312949</Frequency><Timestamp dt:dt="r8">38298739420</Timestamp><Current dt:dt="…	75.029	2423043	2419543	2423043	2419530	1	right	-355751189	05-16-2017	12:55:49	10:55:49	female	303272	229053	-1	228984	319336	303291	-1	303272	664132	648145	-1	648132	3				2	1	1	phaseINVFAce	phaseXPface	16	NM02	725536	725236	725536	725214	d	725214	723583	725214	723577	1631
GofDak_1024-768_new	2	3	19	<?xml version="1.0"?>\n<Clock xmlns:dt="urn:schemas-microsoft-com:datatypes"><Description dt:dt="string">E-Prime Primary Realtime Clock</Description><StartTime><Timestamp dt:dt="int">0</Timestamp><DateUtc dt:dt="string">2017-05-16T10:55:49Z</DateUtc></StartTime><FrequencyChanges><FrequencyChange><Frequency dt:dt="r8">3312949</Frequency><Timestamp dt:dt="r8">38298739420</Timestamp><Current dt:dt="…	75.029	2423043	2419543	2423043	2419530	1	right	-355751189	05-16-2017	12:55:49	10:55:49	female	303272	229053	-1	228984	319336	303291	-1	303272	664132	648145	-1	648132	3				2	1	1	phaseINVFAce	phaseXPface	17	NM21	729307	729007	729307	728980	d	728980	727048	728980	727041	1932
GofDak_1024-768_new	2	3	19	<?xml version="1.0"?>\n<Clock xmlns:dt="urn:schemas-microsoft-com:datatypes"><Description dt:dt="string">E-Prime Primary Realtime Clock</Description><StartTime><Timestamp dt:dt="int">0</Timestamp><DateUtc dt:dt="string">2017-05-16T10:55:49Z</DateUtc></StartTime><FrequencyChanges><FrequencyChange><Frequency dt:dt="r8">3312949</Frequency><Timestamp dt:dt="r8">38298739420</Timestamp><Current dt:dt="…	75.029	2423043	2419543	2423043	2419530	1	right	-355751189	05-16-2017	12:55:49	10:55:49	female	303272	229053	-1	228984	319336	303291	-1	303272	664132	648145	-1	648132	3				2	1	1	phaseINVFAce	phaseXPface	18	NM04	732506	732206	732506	732196	l	732196	730460	732196	730449	1736
GofDak_1024-768_new	2	3	19	<?xml version="1.0"?>\n<Clock xmlns:dt="urn:schemas-microsoft-com:datatypes"><Description dt:dt="string">E-Prime Primary Realtime Clock</Description><StartTime><Timestamp dt:dt="int">0</Timestamp><DateUtc dt:dt="string">2017-05-16T10:55:49Z</DateUtc></StartTime><FrequencyChanges><FrequencyChange><Frequency dt:dt="r8">3312949</Frequency><Timestamp dt:dt="r8">38298739420</Timestamp><Current dt:dt="…	75.029	2423043	2419543	2423043	2419530	1	right	-355751189	05-16-2017	12:55:49	10:55:49	female	303272	229053	-1	228984	319336	303291	-1	303272	664132	648145	-1	648132	3				2	1	1	phaseINVFAce	phaseXPface	19	NF01	735785	735485	735785	735454	d	735454	733926	735454	733912	1528
GofDak_1024-768_new	2	3	19	<?xml version="1.0"?>\n<Clock xmlns:dt="urn:schemas-microsoft-com:datatypes"><Description dt:dt="string">E-Prime Primary Realtime Clock</Description><StartTime><Timestamp dt:dt="int">0</Timestamp><DateUtc dt:dt="string">2017-05-16T10:55:49Z</DateUtc></StartTime><FrequencyChanges><FrequencyChange><Frequency dt:dt="r8">3312949</Frequency><Timestamp dt:dt="r8">38298739420</Timestamp><Current dt:dt="…	75.029	2423043	2419543	2423043	2419530	1	right	-355751189	05-16-2017	12:55:49	10:55:49	female	303272	229053	-1	228984	319336	303291	-1	303272	664132	648145	-1	648132	3				2	1	1	phaseINVFAce	phaseXPface	20	NF106	739957	739657	739957	739585	l	739585	737751	739585	737744	1834
GofDak_1024-768_new	2	3	19	<?xml version="1.0"?>\n<Clock xmlns:dt="urn:schemas-microsoft-com:datatypes"><Description dt:dt="string">E-Prime Primary Realtime Clock</Description><StartTime><Timestamp dt:dt="int">0</Timestamp><DateUtc dt:dt="string">2017-05-16T10:55:49Z</DateUtc></StartTime><FrequencyChanges><FrequencyChange><Frequency dt:dt="r8">3312949</Frequency><Timestamp dt:dt="r8">38298739420</Timestamp><Current dt:dt="…	75.029	2423043	2419543	2423043	2419530	1	right	-355751189	05-16-2017	12:55:49	10:55:49	female	303272	229053	-1	228984	319336	303291	-1	303272	664132	648145	-1	648132	4				1	1	2	phaseUPFAce	phaseXPface	1	NF27	743489	743189	743489	743186	d	743186	741350	743186	741344	1836
GofDak_1024-768_new	2	3	19	<?xml version="1.0"?>\n<Clock xmlns:dt="urn:schemas-microsoft-com:datatypes"><Description dt:dt="string">E-Prime Primary Realtime Clock</Description><StartTime><Timestamp dt:dt="int">0</Timestamp><DateUtc dt:dt="string">2017-05-16T10:55:49Z</DateUtc></StartTime><FrequencyChanges><FrequencyChange><Frequency dt:dt="r8">3312949</Frequency><Timestamp dt:dt="r8">38298739420</Timestamp><Current dt:dt="…	75.029	2423043	2419543	2423043	2419530	1	right	-355751189	05-16-2017	12:55:49	10:55:49	female	303272	229053	-1	228984	319336	303291	-1	303272	664132	648145	-1	648132	4				1	1	2	phaseUPFAce	phaseXPface	2	NF09	747527	747227	747527	747195	l	747195	745534	747195	745520	1661
GofDak_1024-768_new	2	3	19	<?xml version="1.0"?>\n<Clock xmlns:dt="urn:schemas-microsoft-com:datatypes"><Description dt:dt="string">E-Prime Primary Realtime Clock</Description><StartTime><Timestamp dt:dt="int">0</Timestamp><DateUtc dt:dt="string">2017-05-16T10:55:49Z</DateUtc></StartTime><FrequencyChanges><FrequencyChange><Frequency dt:dt="r8">3312949</Frequency><Timestamp dt:dt="r8">38298739420</Timestamp><Current dt:dt="…	75.029	2423043	2419543	2423043	2419530	1	right	-355751189	05-16-2017	12:55:49	10:55:49	female	303272	229053	-1	228984	319336	303291	-1	303272	664132	648145	-1	648132	4				1	1	2	phaseUPFAce	phaseXPface	3	NF02	751526	751226	751526	751211	d	751211	749226	751211	749216	1985
GofDak_1024-768_new	2	3	19	<?xml version="1.0"?>\n<Clock xmlns:dt="urn:schemas-microsoft-com:datatypes"><Description dt:dt="string">E-Prime Primary Realtime Clock</Description><StartTime><Timestamp dt:dt="int">0</Timestamp><DateUtc dt:dt="string">2017-05-16T10:55:49Z</DateUtc></StartTime><FrequencyChanges><FrequencyChange><Frequency dt:dt="r8">3312949</Frequency><Timestamp dt:dt="r8">38298739420</Timestamp><Current dt:dt="…	75.029	2423043	2419543	2423043	2419530	1	right	-355751189	05-16-2017	12:55:49	10:55:49	female	303272	229053	-1	228984	319336	303291	-1	303272	664132	648145	-1	648132	4				1	1	2	phaseUPFAce	phaseXPface	4	NM05	755724	755424	755724	755417	d	755417	753611	755417	753599	1806
GofDak_1024-768_new	2	3	19	<?xml version="1.0"?>\n<Clock xmlns:dt="urn:schemas-microsoft-com:datatypes"><Description dt:dt="string">E-Prime Primary Realtime Clock</Description><StartTime><Timestamp dt:dt="int">0</Timestamp><DateUtc dt:dt="string">2017-05-16T10:55:49Z</DateUtc></StartTime><FrequencyChanges><FrequencyChange><Frequency dt:dt="r8">3312949</Frequency><Timestamp dt:dt="r8">38298739420</Timestamp><Current dt:dt="…	75.029	2423043	2419543	2423043	2419530	1	right	-355751189	05-16-2017	12:55:49	10:55:49	female	303272	229053	-1	228984	319336	303291	-1	303272	664132	648145	-1	648132	4				1	1	2	phaseUPFAce	phaseXPface	5	NM03	759363	759063	759363	759057	d	759057	757090	759057	757079	1967
GofDak_1024-768_new	2	3	19	<?xml version="1.0"?>\n<Clock xmlns:dt="urn:schemas-microsoft-com:datatypes"><Description dt:dt="string">E-Prime Primary Realtime Clock</Description><StartTime><Timestamp dt:dt="int">0</Timestamp><DateUtc dt:dt="string">2017-05-16T10:55:49Z</DateUtc></StartTime><FrequencyChanges><FrequencyChange><Frequency dt:dt="r8">3312949</Frequency><Timestamp dt:dt="r8">38298739420</Timestamp><Current dt:dt="…	75.029	2423043	2419543	2423043	2419530	1	right	-355751189	05-16-2017	12:55:49	10:55:49	female	303272	229053	-1	228984	319336	303291	-1	303272	664132	648145	-1	648132	4				1	1	2	phaseUPFAce	phaseXPface	6	NF109	762775	762475	762775	762460	d	762460	760702	762460	760687	1758
GofDak_1024-768_new	2	3	19	<?xml version="1.0"?>\n<Clock xmlns:dt="urn:schemas-microsoft-com:datatypes"><Description dt:dt="string">E-Prime Primary Realtime Clock</Description><StartTime><Timestamp dt:dt="int">0</Timestamp><DateUtc dt:dt="string">2017-05-16T10:55:49Z</DateUtc></StartTime><FrequencyChanges><FrequencyChange><Frequency dt:dt="r8">3312949</Frequency><Timestamp dt:dt="r8">38298739420</Timestamp><Current dt:dt="…	75.029	2423043	2419543	2423043	2419530	1	right	-355751189	05-16-2017	12:55:49	10:55:49	female	303272	229053	-1	228984	319336	303291	-1	303272	664132	648145	-1	648132	4				1	1	2	phaseUPFAce	phaseXPface	7	NF01	766387	766087	766387	766058	d	766058	764061	766058	764047	1997
GofDak_1024-768_new	2	3	19	<?xml version="1.0"?>\n<Clock xmlns:dt="urn:schemas-microsoft-com:datatypes"><Description dt:dt="string">E-Prime Primary Realtime Clock</Description><StartTime><Timestamp dt:dt="int">0</Timestamp><DateUtc dt:dt="string">2017-05-16T10:55:49Z</DateUtc></StartTime><FrequencyChanges><FrequencyChange><Frequency dt:dt="r8">3312949</Frequency><Timestamp dt:dt="r8">38298739420</Timestamp><Current dt:dt="…	75.029	2423043	2419543	2423043	2419530	1	right	-355751189	05-16-2017	12:55:49	10:55:49	female	303272	229053	-1	228984	319336	303291	-1	303272	664132	648145	-1	648132	4				1	1	2	phaseUPFAce	phaseXPface	8	NM05	770638	770338	770638	770335	l	770335	768366	770335	768358	1969
GofDak_1024-768_new	2	3	19	<?xml version="1.0"?>\n<Clock xmlns:dt="urn:schemas-microsoft-com:datatypes"><Description dt:dt="string">E-Prime Primary Realtime Clock</Description><StartTime><Timestamp dt:dt="int">0</Timestamp><DateUtc dt:dt="string">2017-05-16T10:55:49Z</DateUtc></StartTime><FrequencyChanges><FrequencyChange><Frequency dt:dt="r8">3312949</Frequency><Timestamp dt:dt="r8">38298739420</Timestamp><Current dt:dt="…	75.029	2423043	2419543	2423043	2419530	1	right	-355751189	05-16-2017	12:55:49	10:55:49	female	303272	229053	-1	228984	319336	303291	-1	303272	664132	648145	-1	648132	4				1	1	2	phaseUPFAce	phaseXPface	9	NM13	774343	774043	774343	774029	d	774029	772071	774029	772062	1958
GofDak_1024-768_new	2	3	19	<?xml version="1.0"?>\n<Clock xmlns:dt="urn:schemas-microsoft-com:datatypes"><Description dt:dt="string">E-Prime Primary Realtime Clock</Description><StartTime><Timestamp dt:dt="int">0</Timestamp><DateUtc dt:dt="string">2017-05-16T10:55:49Z</DateUtc></StartTime><FrequencyChanges><FrequencyChange><Frequency dt:dt="r8">3312949</Frequency><Timestamp dt:dt="r8">38298739420</Timestamp><Current dt:dt="…	75.029	2423043	2419543	2423043	2419530	1	right	-355751189	05-16-2017	12:55:49	10:55:49	female	303272	229053	-1	228984	319336	303291	-1	303272	664132	648145	-1	648132	4				1	1	2	phaseUPFAce	phaseXPface	10	NF109	777276	776976	777276	776967	d	776967	775350	776967	775342	1617
GofDak_1024-768_new	2	3	19	<?xml version="1.0"?>\n<Clock xmlns:dt="urn:schemas-microsoft-com:datatypes"><Description dt:dt="string">E-Prime Primary Realtime Clock</Description><StartTime><Timestamp dt:dt="int">0</Timestamp><DateUtc dt:dt="string">2017-05-16T10:55:49Z</DateUtc></StartTime><FrequencyChanges><FrequencyChange><Frequency dt:dt="r8">3312949</Frequency><Timestamp dt:dt="r8">38298739420</Timestamp><Current dt:dt="…	75.029	2423043	2419543	2423043	2419530	1	right	-355751189	05-16-2017	12:55:49	10:55:49	female	303272	229053	-1	228984	319336	303291	-1	303272	664132	648145	-1	648132	4				1	1	2	phaseUPFAce	phaseXPface	11	NM08	780501	780201	780501	780186	l	780186	778468	780186	778462	1718
GofDak_1024-768_new	2	3	19	<?xml version="1.0"?>\n<Clock xmlns:dt="urn:schemas-microsoft-com:datatypes"><Description dt:dt="string">E-Prime Primary Realtime Clock</Description><StartTime><Timestamp dt:dt="int">0</Timestamp><DateUtc dt:dt="string">2017-05-16T10:55:49Z</DateUtc></StartTime><FrequencyChanges><FrequencyChange><Frequency dt:dt="r8">3312949</Frequency><Timestamp dt:dt="r8">38298739420</Timestamp><Current dt:dt="…	75.029	2423043	2419543	2423043	2419530	1	right	-355751189	05-16-2017	12:55:49	10:55:49	female	303272	229053	-1	228984	319336	303291	-1	303272	664132	648145	-1	648132	4				1	1	2	phaseUPFAce	phaseXPface	12	NF04	783940	783640	783940	783626	d	783626	781974	783626	781958	1652
GofDak_1024-768_new	2	3	19	<?xml version="1.0"?>\n<Clock xmlns:dt="urn:schemas-microsoft-com:datatypes"><Description dt:dt="string">E-Prime Primary Realtime Clock</Description><StartTime><Timestamp dt:dt="int">0</Timestamp><DateUtc dt:dt="string">2017-05-16T10:55:49Z</DateUtc></StartTime><FrequencyChanges><FrequencyChange><Frequency dt:dt="r8">3312949</Frequency><Timestamp dt:dt="r8">38298739420</Timestamp><Current dt:dt="…	75.029	2423043	2419543	2423043	2419530	1	right	-355751189	05-16-2017	12:55:49	10:55:49	female	303272	229053	-1	228984	319336	303291	-1	303272	664132	648145	-1	648132	4				1	1	2	phaseUPFAce	phaseXPface	13	NM09	786845	786545	786845	786532	l	786532	784959	786532	784942	1573
GofDak_1024-768_new	2	3	19	<?xml version="1.0"?>\n<Clock xmlns:dt="urn:schemas-microsoft-com:datatypes"><Description dt:dt="string">E-Prime Primary Realtime Clock</Description><StartTime><Timestamp dt:dt="int">0</Timestamp><DateUtc dt:dt="string">2017-05-16T10:55:49Z</DateUtc></StartTime><FrequencyChanges><FrequencyChange><Frequency dt:dt="r8">3312949</Frequency><Timestamp dt:dt="r8">38298739420</Timestamp><Current dt:dt="…	75.029	2423043	2419543	2423043	2419530	1	right	-355751189	05-16-2017	12:55:49	10:55:49	female	303272	229053	-1	228984	319336	303291	-1	303272	664132	648145	-1	648132	4				1	1	2	phaseUPFAce	phaseXPface	14	NM13	790231	789931	790231	789901	l	789901	788011	789901	787997	1890
GofDak_1024-768_new	2	3	19	<?xml version="1.0"?>\n<Clock xmlns:dt="urn:schemas-microsoft-com:datatypes"><Description dt:dt="string">E-Prime Primary Realtime Clock</Description><StartTime><Timestamp dt:dt="int">0</Timestamp><DateUtc dt:dt="string">2017-05-16T10:55:49Z</DateUtc></StartTime><FrequencyChanges><FrequencyChange><Frequency dt:dt="r8">3312949</Frequency><Timestamp dt:dt="r8">38298739420</Timestamp><Current dt:dt="…	75.029	2423043	2419543	2423043	2419530	1	right	-355751189	05-16-2017	12:55:49	10:55:49	female	303272	229053	-1	228984	319336	303291	-1	303272	664132	648145	-1	648132	4				1	1	2	phaseUPFAce	phaseXPface	15	NF106	794176	793876	794176	793866	d	793866	792117	793866	792109	1749
GofDak_1024-768_new	2	3	19	<?xml version="1.0"?>\n<Clock xmlns:dt="urn:schemas-microsoft-com:datatypes"><Description dt:dt="string">E-Prime Primary Realtime Clock</Description><StartTime><Timestamp dt:dt="int">0</Timestamp><DateUtc dt:dt="string">2017-05-16T10:55:49Z</DateUtc></StartTime><FrequencyChanges><FrequencyChange><Frequency dt:dt="r8">3312949</Frequency><Timestamp dt:dt="r8">38298739420</Timestamp><Current dt:dt="…	75.029	2423043	2419543	2423043	2419530	1	right	-355751189	05-16-2017	12:55:49	10:55:49	female	303272	229053	-1	228984	319336	303291	-1	303272	664132	648145	-1	648132	4				1	1	2	phaseUPFAce	phaseXPface	16	NM13	797814	797514	797814	797507	l	797507	795635	797507	795629	1872
GofDak_1024-768_new	2	3	19	<?xml version="1.0"?>\n<Clock xmlns:dt="urn:schemas-microsoft-com:datatypes"><Description dt:dt="string">E-Prime Primary Realtime Clock</Description><StartTime><Timestamp dt:dt="int">0</Timestamp><DateUtc dt:dt="string">2017-05-16T10:55:49Z</DateUtc></StartTime><FrequencyChanges><FrequencyChange><Frequency dt:dt="r8">3312949</Frequency><Timestamp dt:dt="r8">38298739420</Timestamp><Current dt:dt="…	75.029	2423043	2419543	2423043	2419530	1	right	-355751189	05-16-2017	12:55:49	10:55:49	female	303272	229053	-1	228984	319336	303291	-1	303272	664132	648145	-1	648132	4				1	1	2	phaseUPFAce	phaseXPface	17	NM09	803519	803219	803519	803211	d	803211	801353	803211	801341	1858
GofDak_1024-768_new	2	3	19	<?xml version="1.0"?>\n<Clock xmlns:dt="urn:schemas-microsoft-com:datatypes"><Description dt:dt="string">E-Prime Primary Realtime Clock</Description><StartTime><Timestamp dt:dt="int">0</Timestamp><DateUtc dt:dt="string">2017-05-16T10:55:49Z</DateUtc></StartTime><FrequencyChanges><FrequencyChange><Frequency dt:dt="r8">3312949</Frequency><Timestamp dt:dt="r8">38298739420</Timestamp><Current dt:dt="…	75.029	2423043	2419543	2423043	2419530	1	right	-355751189	05-16-2017	12:55:49	10:55:49	female	303272	229053	-1	228984	319336	303291	-1	303272	664132	648145	-1	648132	4				1	1	2	phaseUPFAce	phaseXPface	18	NF09	807624	807324	807624	807318	l	807318	805498	807318	805484	1820
GofDak_1024-768_new	2	3	19	<?xml version="1.0"?>\n<Clock xmlns:dt="urn:schemas-microsoft-com:datatypes"><Description dt:dt="string">E-Prime Primary Realtime Clock</Description><StartTime><Timestamp dt:dt="int">0</Timestamp><DateUtc dt:dt="string">2017-05-16T10:55:49Z</DateUtc></StartTime><FrequencyChanges><FrequencyChange><Frequency dt:dt="r8">3312949</Frequency><Timestamp dt:dt="r8">38298739420</Timestamp><Current dt:dt="…	75.029	2423043	2419543	2423043	2419530	1	right	-355751189	05-16-2017	12:55:49	10:55:49	female	303272	229053	-1	228984	319336	303291	-1	303272	664132	648145	-1	648132	4				1	1	2	phaseUPFAce	phaseXPface	19	NF105	811383	811083	811383	811077	d	811077	809083	811077	809068	1994
GofDak_1024-768_new	2	3	19	<?xml version="1.0"?>\n<Clock xmlns:dt="urn:schemas-microsoft-com:datatypes"><Description dt:dt="string">E-Prime Primary Realtime Clock</Description><StartTime><Timestamp dt:dt="int">0</Timestamp><DateUtc dt:dt="string">2017-05-16T10:55:49Z</DateUtc></StartTime><FrequencyChanges><FrequencyChange><Frequency dt:dt="r8">3312949</Frequency><Timestamp dt:dt="r8">38298739420</Timestamp><Current dt:dt="…	75.029	2423043	2419543	2423043	2419530	1	right	-355751189	05-16-2017	12:55:49	10:55:49	female	303272	229053	-1	228984	319336	303291	-1	303272	664132	648145	-1	648132	4				1	1	2	phaseUPFAce	phaseXPface	20	NM21	815141	814841	815141	814827	l	814827	812988	814827	812972	1839
GofDak_1024-768_new	2	3	19	<?xml version="1.0"?>\n<Clock xmlns:dt="urn:schemas-microsoft-com:datatypes"><Description dt:dt="string">E-Prime Primary Realtime Clock</Description><StartTime><Timestamp dt:dt="int">0</Timestamp><DateUtc dt:dt="string">2017-05-16T10:55:49Z</DateUtc></StartTime><FrequencyChanges><FrequencyChange><Frequency dt:dt="r8">3312949</Frequency><Timestamp dt:dt="r8">38298739420</Timestamp><Current dt:dt="…	75.029	2423043	2419543	2423043	2419530	1	right	-355751189	05-16-2017	12:55:49	10:55:49	female	303272	229053	-1	228984	319336	303291	-1	303272	664132	648145	-1	648132	5				1	2	3	phaseUPFAce	phaseXPface	1	NF105	818753	818453	818753	818443	d	818443	816627	818443	816620	1816
GofDak_1024-768_new	2	3	19	<?xml version="1.0"?>\n<Clock xmlns:dt="urn:schemas-microsoft-com:datatypes"><Description dt:dt="string">E-Prime Primary Realtime Clock</Description><StartTime><Timestamp dt:dt="int">0</Timestamp><DateUtc dt:dt="string">2017-05-16T10:55:49Z</DateUtc></StartTime><FrequencyChanges><FrequencyChange><Frequency dt:dt="r8">3312949</Frequency><Timestamp dt:dt="r8">38298739420</Timestamp><Current dt:dt="…	75.029	2423043	2419543	2423043	2419530	1	right	-355751189	05-16-2017	12:55:49	10:55:49	female	303272	229053	-1	228984	319336	303291	-1	303272	664132	648145	-1	648132	5				1	2	3	phaseUPFAce	phaseXPface	2	NM03	822605	822305	822605	822278	d	822278	820439	822278	820428	1839
GofDak_1024-768_new	2	3	19	<?xml version="1.0"?>\n<Clock xmlns:dt="urn:schemas-microsoft-com:datatypes"><Description dt:dt="string">E-Prime Primary Realtime Clock</Description><StartTime><Timestamp dt:dt="int">0</Timestamp><DateUtc dt:dt="string">2017-05-16T10:55:49Z</DateUtc></StartTime><FrequencyChanges><FrequencyChange><Frequency dt:dt="r8">3312949</Frequency><Timestamp dt:dt="r8">38298739420</Timestamp><Current dt:dt="…	75.029	2423043	2419543	2423043	2419530	1	right	-355751189	05-16-2017	12:55:49	10:55:49	female	303272	229053	-1	228984	319336	303291	-1	303272	664132	648145	-1	648132	5				1	2	3	phaseUPFAce	phaseXPface	3	NF06	826577	826277	826577	826264	d	826264	824331	826264	824323	1933
GofDak_1024-768_new	2	3	19	<?xml version="1.0"?>\n<Clock xmlns:dt="urn:schemas-microsoft-com:datatypes"><Description dt:dt="string">E-Prime Primary Realtime Clock</Description><StartTime><Timestamp dt:dt="int">0</Timestamp><DateUtc dt:dt="string">2017-05-16T10:55:49Z</DateUtc></StartTime><FrequencyChanges><FrequencyChange><Frequency dt:dt="r8">3312949</Frequency><Timestamp dt:dt="r8">38298739420</Timestamp><Current dt:dt="…	75.029	2423043	2419543	2423043	2419530	1	right	-355751189	05-16-2017	12:55:49	10:55:49	female	303272	229053	-1	228984	319336	303291	-1	303272	664132	648145	-1	648132	5				1	2	3	phaseUPFAce	phaseXPface	4	NF11	830708	830408	830708	830393	d	830393	828636	830393	828619	1757
GofDak_1024-768_new	2	3	19	<?xml version="1.0"?>\n<Clock xmlns:dt="urn:schemas-microsoft-com:datatypes"><Description dt:dt="string">E-Prime Primary Realtime Clock</Description><StartTime><Timestamp dt:dt="int">0</Timestamp><DateUtc dt:dt="string">2017-05-16T10:55:49Z</DateUtc></StartTime><FrequencyChanges><FrequencyChange><Frequency dt:dt="r8">3312949</Frequency><Timestamp dt:dt="r8">38298739420</Timestamp><Current dt:dt="…	75.029	2423043	2419543	2423043	2419530	1	right	-355751189	05-16-2017	12:55:49	10:55:49	female	303272	229053	-1	228984	319336	303291	-1	303272	664132	648145	-1	648132	5				1	2	3	phaseUPFAce	phaseXPface	5	NM08	834707	834407	834707	834392	d	834392	832394	834392	832379	1998
GofDak_1024-768_new	2	3	19	<?xml version="1.0"?>\n<Clock xmlns:dt="urn:schemas-microsoft-com:datatypes"><Description dt:dt="string">E-Prime Primary Realtime Clock</Description><StartTime><Timestamp dt:dt="int">0</Timestamp><DateUtc dt:dt="string">2017-05-16T10:55:49Z</DateUtc></StartTime><FrequencyChanges><FrequencyChange><Frequency dt:dt="r8">3312949</Frequency><Timestamp dt:dt="r8">38298739420</Timestamp><Current dt:dt="…	75.029	2423043	2419543	2423043	2419530	1	right	-355751189	05-16-2017	12:55:49	10:55:49	female	303272	229053	-1	228984	319336	303291	-1	303272	664132	648145	-1	648132	5				1	2	3	phaseUPFAce	phaseXPface	6	NM04	838439	838139	838439	838109	d	838109	836206	838109	836195	1903
GofDak_1024-768_new	2	3	19	<?xml version="1.0"?>\n<Clock xmlns:dt="urn:schemas-microsoft-com:datatypes"><Description dt:dt="string">E-Prime Primary Realtime Clock</Description><StartTime><Timestamp dt:dt="int">0</Timestamp><DateUtc dt:dt="string">2017-05-16T10:55:49Z</DateUtc></StartTime><FrequencyChanges><FrequencyChange><Frequency dt:dt="r8">3312949</Frequency><Timestamp dt:dt="r8">38298739420</Timestamp><Current dt:dt="…	75.029	2423043	2419543	2423043	2419530	1	right	-355751189	05-16-2017	12:55:49	10:55:49	female	303272	229053	-1	228984	319336	303291	-1	303272	664132	648145	-1	648132	5				1	2	3	phaseUPFAce	phaseXPface	7	NF04	842117	841817	842117	841811	d	841811	839818	841811	839810	1993
GofDak_1024-768_new	2	3	19	<?xml version="1.0"?>\n<Clock xmlns:dt="urn:schemas-microsoft-com:datatypes"><Description dt:dt="string">E-Prime Primary Realtime Clock</Description><StartTime><Timestamp dt:dt="int">0</Timestamp><DateUtc dt:dt="string">2017-05-16T10:55:49Z</DateUtc></StartTime><FrequencyChanges><FrequencyChange><Frequency dt:dt="r8">3312949</Frequency><Timestamp dt:dt="r8">38298739420</Timestamp><Current dt:dt="…	75.029	2423043	2419543	2423043	2419530	1	right	-355751189	05-16-2017	12:55:49	10:55:49	female	303272	229053	-1	228984	319336	303291	-1	303272	664132	648145	-1	648132	5				1	2	3	phaseUPFAce	phaseXPface	8	NF04	845996	845696	845996	845681	l	845681	844097	845681	844090	1584
GofDak_1024-768_new	2	3	19	<?xml version="1.0"?>\n<Clock xmlns:dt="urn:schemas-microsoft-com:datatypes"><Description dt:dt="string">E-Prime Primary Realtime Clock</Description><StartTime><Timestamp dt:dt="int">0</Timestamp><DateUtc dt:dt="string">2017-05-16T10:55:49Z</DateUtc></StartTime><FrequencyChanges><FrequencyChange><Frequency dt:dt="r8">3312949</Frequency><Timestamp dt:dt="r8">38298739420</Timestamp><Current dt:dt="…	75.029	2423043	2419543	2423043	2419530	1	right	-355751189	05-16-2017	12:55:49	10:55:49	female	303272	229053	-1	228984	319336	303291	-1	303272	664132	648145	-1	648132	5				1	2	3	phaseUPFAce	phaseXPface	9	NF106	849608	849308	849608	849293	l	849293	847628	849293	847618	1665
GofDak_1024-768_new	2	3	19	<?xml version="1.0"?>\n<Clock xmlns:dt="urn:schemas-microsoft-com:datatypes"><Description dt:dt="string">E-Prime Primary Realtime Clock</Description><StartTime><Timestamp dt:dt="int">0</Timestamp><DateUtc dt:dt="string">2017-05-16T10:55:49Z</DateUtc></StartTime><FrequencyChanges><FrequencyChange><Frequency dt:dt="r8">3312949</Frequency><Timestamp dt:dt="r8">38298739420</Timestamp><Current dt:dt="…	75.029	2423043	2419543	2423043	2419530	1	right	-355751189	05-16-2017	12:55:49	10:55:49	female	303272	229053	-1	228984	319336	303291	-1	303272	664132	648145	-1	648132	5				1	2	3	phaseUPFAce	phaseXPface	10	NF01	853326	853026	853326	853017	l	853017	851280	853017	851274	1737
GofDak_1024-768_new	2	3	19	<?xml version="1.0"?>\n<Clock xmlns:dt="urn:schemas-microsoft-com:datatypes"><Description dt:dt="string">E-Prime Primary Realtime Clock</Description><StartTime><Timestamp dt:dt="int">0</Timestamp><DateUtc dt:dt="string">2017-05-16T10:55:49Z</DateUtc></StartTime><FrequencyChanges><FrequencyChange><Frequency dt:dt="r8">3312949</Frequency><Timestamp dt:dt="r8">38298739420</Timestamp><Current dt:dt="…	75.029	2423043	2419543	2423043	2419530	1	right	-355751189	05-16-2017	12:55:49	10:55:49	female	303272	229053	-1	228984	319336	303291	-1	303272	664132	648145	-1	648132	5				1	2	3	phaseUPFAce	phaseXPface	11	NF06	856858	856558	856858	856555	l	856555	854666	856555	854650	1889
GofDak_1024-768_new	2	3	19	<?xml version="1.0"?>\n<Clock xmlns:dt="urn:schemas-microsoft-com:datatypes"><Description dt:dt="string">E-Prime Primary Realtime Clock</Description><StartTime><Timestamp dt:dt="int">0</Timestamp><DateUtc dt:dt="string">2017-05-16T10:55:49Z</DateUtc></StartTime><FrequencyChanges><FrequencyChange><Frequency dt:dt="r8">3312949</Frequency><Timestamp dt:dt="r8">38298739420</Timestamp><Current dt:dt="…	75.029	2423043	2419543	2423043	2419530	1	right	-355751189	05-16-2017	12:55:49	10:55:49	female	303272	229053	-1	228984	319336	303291	-1	303272	664132	648145	-1	648132	5				1	2	3	phaseUPFAce	phaseXPface	12	NM101	860217	859917	860217	859907	l	859907	858238	859907	858225	1669
GofDak_1024-768_new	2	3	19	<?xml version="1.0"?>\n<Clock xmlns:dt="urn:schemas-microsoft-com:datatypes"><Description dt:dt="string">E-Prime Primary Realtime Clock</Description><StartTime><Timestamp dt:dt="int">0</Timestamp><DateUtc dt:dt="string">2017-05-16T10:55:49Z</DateUtc></StartTime><FrequencyChanges><FrequencyChange><Frequency dt:dt="r8">3312949</Frequency><Timestamp dt:dt="r8">38298739420</Timestamp><Current dt:dt="…	75.029	2423043	2419543	2423043	2419530	1	right	-355751189	05-16-2017	12:55:49	10:55:49	female	303272	229053	-1	228984	319336	303291	-1	303272	664132	648145	-1	648132	5				1	2	3	phaseUPFAce	phaseXPface	13	NM05	863682	863382	863682	863369	d	863369	861397	863369	861385	1972
GofDak_1024-768_new	2	3	19	<?xml version="1.0"?>\n<Clock xmlns:dt="urn:schemas-microsoft-com:datatypes"><Description dt:dt="string">E-Prime Primary Realtime Clock</Description><StartTime><Timestamp dt:dt="int">0</Timestamp><DateUtc dt:dt="string">2017-05-16T10:55:49Z</DateUtc></StartTime><FrequencyChanges><FrequencyChange><Frequency dt:dt="r8">3312949</Frequency><Timestamp dt:dt="r8">38298739420</Timestamp><Current dt:dt="…	75.029	2423043	2419543	2423043	2419530	1	right	-355751189	05-16-2017	12:55:49	10:55:49	female	303272	229053	-1	228984	319336	303291	-1	303272	664132	648145	-1	648132	5				1	2	3	phaseUPFAce	phaseXPface	14	NF09	867228	866928	867228	866924	d	866924	865115	866924	865097	1809
GofDak_1024-768_new	2	3	19	<?xml version="1.0"?>\n<Clock xmlns:dt="urn:schemas-microsoft-com:datatypes"><Description dt:dt="string">E-Prime Primary Realtime Clock</Description><StartTime><Timestamp dt:dt="int">0</Timestamp><DateUtc dt:dt="string">2017-05-16T10:55:49Z</DateUtc></StartTime><FrequencyChanges><FrequencyChange><Frequency dt:dt="r8">3312949</Frequency><Timestamp dt:dt="r8">38298739420</Timestamp><Current dt:dt="…	75.029	2423043	2419543	2423043	2419530	1	right	-355751189	05-16-2017	12:55:49	10:55:49	female	303272	229053	-1	228984	319336	303291	-1	303272	664132	648145	-1	648132	5				1	2	3	phaseUPFAce	phaseXPface	15	NM03	870320	870020	870320	870013	d	870013	868474	870013	868457	1539
GofDak_1024-768_new	2	3	19	<?xml version="1.0"?>\n<Clock xmlns:dt="urn:schemas-microsoft-com:datatypes"><Description dt:dt="string">E-Prime Primary Realtime Clock</Description><StartTime><Timestamp dt:dt="int">0</Timestamp><DateUtc dt:dt="string">2017-05-16T10:55:49Z</DateUtc></StartTime><FrequencyChanges><FrequencyChange><Frequency dt:dt="r8">3312949</Frequency><Timestamp dt:dt="r8">38298739420</Timestamp><Current dt:dt="…	75.029	2423043	2419543	2423043	2419530	1	right	-355751189	05-16-2017	12:55:49	10:55:49	female	303272	229053	-1	228984	319336	303291	-1	303272	664132	648145	-1	648132	5				1	2	3	phaseUPFAce	phaseXPface	16	NF11	874078	873778	874078	873768	l	873768	871912	873768	871897	1856
GofDak_1024-768_new	2	3	19	<?xml version="1.0"?>\n<Clock xmlns:dt="urn:schemas-microsoft-com:datatypes"><Description dt:dt="string">E-Prime Primary Realtime Clock</Description><StartTime><Timestamp dt:dt="int">0</Timestamp><DateUtc dt:dt="string">2017-05-16T10:55:49Z</DateUtc></StartTime><FrequencyChanges><FrequencyChange><Frequency dt:dt="r8">3312949</Frequency><Timestamp dt:dt="r8">38298739420</Timestamp><Current dt:dt="…	75.029	2423043	2419543	2423043	2419530	1	right	-355751189	05-16-2017	12:55:49	10:55:49	female	303272	229053	-1	228984	319336	303291	-1	303272	664132	648145	-1	648132	5				1	2	3	phaseUPFAce	phaseXPface	17	NF109	877624	877324	877624	877312	l	877312	875658	877312	875640	1654
GofDak_1024-768_new	2	3	19	<?xml version="1.0"?>\n<Clock xmlns:dt="urn:schemas-microsoft-com:datatypes"><Description dt:dt="string">E-Prime Primary Realtime Clock</Description><StartTime><Timestamp dt:dt="int">0</Timestamp><DateUtc dt:dt="string">2017-05-16T10:55:49Z</DateUtc></StartTime><FrequencyChanges><FrequencyChange><Frequency dt:dt="r8">3312949</Frequency><Timestamp dt:dt="r8">38298739420</Timestamp><Current dt:dt="…	75.029	2423043	2419543	2423043	2419530	1	right	-355751189	05-16-2017	12:55:49	10:55:49	female	303272	229053	-1	228984	319336	303291	-1	303272	664132	648145	-1	648132	5				1	2	3	phaseUPFAce	phaseXPface	18	NM03	881142	880842	881142	880836	d	880836	879230	880836	879224	1606
GofDak_1024-768_new	2	3	19	<?xml version="1.0"?>\n<Clock xmlns:dt="urn:schemas-microsoft-com:datatypes"><Description dt:dt="string">E-Prime Primary Realtime Clock</Description><StartTime><Timestamp dt:dt="int">0</Timestamp><DateUtc dt:dt="string">2017-05-16T10:55:49Z</DateUtc></StartTime><FrequencyChanges><FrequencyChange><Frequency dt:dt="r8">3312949</Frequency><Timestamp dt:dt="r8">38298739420</Timestamp><Current dt:dt="…	75.029	2423043	2419543	2423043	2419530	1	right	-355751189	05-16-2017	12:55:49	10:55:49	female	303272	229053	-1	228984	319336	303291	-1	303272	664132	648145	-1	648132	5				1	2	3	phaseUPFAce	phaseXPface	19	NM09	884501	884201	884501	884197	d	884197	882655	884197	882648	1542
GofDak_1024-768_new	2	3	19	<?xml version="1.0"?>\n<Clock xmlns:dt="urn:schemas-microsoft-com:datatypes"><Description dt:dt="string">E-Prime Primary Realtime Clock</Description><StartTime><Timestamp dt:dt="int">0</Timestamp><DateUtc dt:dt="string">2017-05-16T10:55:49Z</DateUtc></StartTime><FrequencyChanges><FrequencyChange><Frequency dt:dt="r8">3312949</Frequency><Timestamp dt:dt="r8">38298739420</Timestamp><Current dt:dt="…	75.029	2423043	2419543	2423043	2419530	1	right	-355751189	05-16-2017	12:55:49	10:55:49	female	303272	229053	-1	228984	319336	303291	-1	303272	664132	648145	-1	648132	5				1	2	3	phaseUPFAce	phaseXPface	20	NF106	888220	887920	888220	887907	l	887907	885974	887907	885968	1933
GofDak_1024-768_new	2	3	19	<?xml version="1.0"?>\n<Clock xmlns:dt="urn:schemas-microsoft-com:datatypes"><Description dt:dt="string">E-Prime Primary Realtime Clock</Description><StartTime><Timestamp dt:dt="int">0</Timestamp><DateUtc dt:dt="string">2017-05-16T10:55:49Z</DateUtc></StartTime><FrequencyChanges><FrequencyChange><Frequency dt:dt="r8">3312949</Frequency><Timestamp dt:dt="r8">38298739420</Timestamp><Current dt:dt="…	75.029	2423043	2419543	2423043	2419530	1	right	-355751189	05-16-2017	12:55:49	10:55:49	female	303272	229053	-1	228984	319336	303291	-1	303272	664132	648145	-1	648132	6				2	2	4	phaseINVFAce	phaseXPface	1	NF106	903334	903034	903334	903024	l	903024	901141	903024	901128	1883
GofDak_1024-768_new	2	3	19	<?xml version="1.0"?>\n<Clock xmlns:dt="urn:schemas-microsoft-com:datatypes"><Description dt:dt="string">E-Prime Primary Realtime Clock</Description><StartTime><Timestamp dt:dt="int">0</Timestamp><DateUtc dt:dt="string">2017-05-16T10:55:49Z</DateUtc></StartTime><FrequencyChanges><FrequencyChange><Frequency dt:dt="r8">3312949</Frequency><Timestamp dt:dt="r8">38298739420</Timestamp><Current dt:dt="…	75.029	2423043	2419543	2423043	2419530	1	right	-355751189	05-16-2017	12:55:49	10:55:49	female	303272	229053	-1	228984	319336	303291	-1	303272	664132	648145	-1	648132	6				2	2	4	phaseINVFAce	phaseXPface	2	NF02	906453	906153	906453	906130	l	906130	904593	906130	904583	1537
GofDak_1024-768_new	2	3	19	<?xml version="1.0"?>\n<Clock xmlns:dt="urn:schemas-microsoft-com:datatypes"><Description dt:dt="string">E-Prime Primary Realtime Clock</Description><StartTime><Timestamp dt:dt="int">0</Timestamp><DateUtc dt:dt="string">2017-05-16T10:55:49Z</DateUtc></StartTime><FrequencyChanges><FrequencyChange><Frequency dt:dt="r8">3312949</Frequency><Timestamp dt:dt="r8">38298739420</Timestamp><Current dt:dt="…	75.029	2423043	2419543	2423043	2419530	1	right	-355751189	05-16-2017	12:55:49	10:55:49	female	303272	229053	-1	228984	319336	303291	-1	303272	664132	648145	-1	648132	6				2	2	4	phaseINVFAce	phaseXPface	3	NF27	912130	911830	912130	911817	d	911817	909991	911817	909979	1826
GofDak_1024-768_new	2	3	19	<?xml version="1.0"?>\n<Clock xmlns:dt="urn:schemas-microsoft-com:datatypes"><Description dt:dt="string">E-Prime Primary Realtime Clock</Description><StartTime><Timestamp dt:dt="int">0</Timestamp><DateUtc dt:dt="string">2017-05-16T10:55:49Z</DateUtc></StartTime><FrequencyChanges><FrequencyChange><Frequency dt:dt="r8">3312949</Frequency><Timestamp dt:dt="r8">38298739420</Timestamp><Current dt:dt="…	75.029	2423043	2419543	2423043	2419530	1	right	-355751189	05-16-2017	12:55:49	10:55:49	female	303272	229053	-1	228984	319336	303291	-1	303272	664132	648145	-1	648132	6				2	2	4	phaseINVFAce	phaseXPface	4	NM09	917942	917642	917942	917614	d	917614	915669	917614	915657	1945
GofDak_1024-768_new	2	3	19	<?xml version="1.0"?>\n<Clock xmlns:dt="urn:schemas-microsoft-com:datatypes"><Description dt:dt="string">E-Prime Primary Realtime Clock</Description><StartTime><Timestamp dt:dt="int">0</Timestamp><DateUtc dt:dt="string">2017-05-16T10:55:49Z</DateUtc></StartTime><FrequencyChanges><FrequencyChange><Frequency dt:dt="r8">3312949</Frequency><Timestamp dt:dt="r8">38298739420</Timestamp><Current dt:dt="…	75.029	2423043	2419543	2423043	2419530	1	right	-355751189	05-16-2017	12:55:49	10:55:49	female	303272	229053	-1	228984	319336	303291	-1	303272	664132	648145	-1	648132	6				2	2	4	phaseINVFAce	phaseXPface	5	NM04	923473	923173	923473	923167	d	923167	921480	923167	921468	1687
GofDak_1024-768_new	2	3	19	<?xml version="1.0"?>\n<Clock xmlns:dt="urn:schemas-microsoft-com:datatypes"><Description dt:dt="string">E-Prime Primary Realtime Clock</Description><StartTime><Timestamp dt:dt="int">0</Timestamp><DateUtc dt:dt="string">2017-05-16T10:55:49Z</DateUtc></StartTime><FrequencyChanges><FrequencyChange><Frequency dt:dt="r8">3312949</Frequency><Timestamp dt:dt="r8">38298739420</Timestamp><Current dt:dt="…	75.029	2423043	2419543	2423043	2419530	1	right	-355751189	05-16-2017	12:55:49	10:55:49	female	303272	229053	-1	228984	319336	303291	-1	303272	664132	648145	-1	648132	6				2	2	4	phaseINVFAce	phaseXPface	6	NF09	929204	928904	929204	928897	l	928897	927011	928897	926999	1886
GofDak_1024-768_new	2	3	19	<?xml version="1.0"?>\n<Clock xmlns:dt="urn:schemas-microsoft-com:datatypes"><Description dt:dt="string">E-Prime Primary Realtime Clock</Description><StartTime><Timestamp dt:dt="int">0</Timestamp><DateUtc dt:dt="string">2017-05-16T10:55:49Z</DateUtc></StartTime><FrequencyChanges><FrequencyChange><Frequency dt:dt="r8">3312949</Frequency><Timestamp dt:dt="r8">38298739420</Timestamp><Current dt:dt="…	75.029	2423043	2419543	2423043	2419530	1	right	-355751189	05-16-2017	12:55:49	10:55:49	female	303272	229053	-1	228984	319336	303291	-1	303272	664132	648145	-1	648132	6				2	2	4	phaseINVFAce	phaseXPface	7	NM08	932656	932356	932656	932342	d	932342	930597	932342	930581	1745
GofDak_1024-768_new	2	3	19	<?xml version="1.0"?>\n<Clock xmlns:dt="urn:schemas-microsoft-com:datatypes"><Description dt:dt="string">E-Prime Primary Realtime Clock</Description><StartTime><Timestamp dt:dt="int">0</Timestamp><DateUtc dt:dt="string">2017-05-16T10:55:49Z</DateUtc></StartTime><FrequencyChanges><FrequencyChange><Frequency dt:dt="r8">3312949</Frequency><Timestamp dt:dt="r8">38298739420</Timestamp><Current dt:dt="…	75.029	2423043	2419543	2423043	2419530	1	right	-355751189	05-16-2017	12:55:49	10:55:49	female	303272	229053	-1	228984	319336	303291	-1	303272	664132	648145	-1	648132	6				2	2	4	phaseINVFAce	phaseXPface	8	NF04	936268	935968	936268	935963	d	935963	934102	935963	934085	1861
GofDak_1024-768_new	2	3	19	<?xml version="1.0"?>\n<Clock xmlns:dt="urn:schemas-microsoft-com:datatypes"><Description dt:dt="string">E-Prime Primary Realtime Clock</Description><StartTime><Timestamp dt:dt="int">0</Timestamp><DateUtc dt:dt="string">2017-05-16T10:55:49Z</DateUtc></StartTime><FrequencyChanges><FrequencyChange><Frequency dt:dt="r8">3312949</Frequency><Timestamp dt:dt="r8">38298739420</Timestamp><Current dt:dt="…	75.029	2423043	2419543	2423043	2419530	1	right	-355751189	05-16-2017	12:55:49	10:55:49	female	303272	229053	-1	228984	319336	303291	-1	303272	664132	648145	-1	648132	6				2	2	4	phaseINVFAce	phaseXPface	9	NM08	939307	939007	939307	938992	d	938992	937434	938992	937421	1558
GofDak_1024-768_new	2	3	19	<?xml version="1.0"?>\n<Clock xmlns:dt="urn:schemas-microsoft-com:datatypes"><Description dt:dt="string">E-Prime Primary Realtime Clock</Description><StartTime><Timestamp dt:dt="int">0</Timestamp><DateUtc dt:dt="string">2017-05-16T10:55:49Z</DateUtc></StartTime><FrequencyChanges><FrequencyChange><Frequency dt:dt="r8">3312949</Frequency><Timestamp dt:dt="r8">38298739420</Timestamp><Current dt:dt="…	75.029	2423043	2419543	2423043	2419530	1	right	-355751189	05-16-2017	12:55:49	10:55:49	female	303272	229053	-1	228984	319336	303291	-1	303272	664132	648145	-1	648132	6				2	2	4	phaseINVFAce	phaseXPface	10	NF02	942865	942565	942865	942553	l	942553	940766	942553	940749	1787
GofDak_1024-768_new	2	3	19	<?xml version="1.0"?>\n<Clock xmlns:dt="urn:schemas-microsoft-com:datatypes"><Description dt:dt="string">E-Prime Primary Realtime Clock</Description><StartTime><Timestamp dt:dt="int">0</Timestamp><DateUtc dt:dt="string">2017-05-16T10:55:49Z</DateUtc></StartTime><FrequencyChanges><FrequencyChange><Frequency dt:dt="r8">3312949</Frequency><Timestamp dt:dt="r8">38298739420</Timestamp><Current dt:dt="…	75.029	2423043	2419543	2423043	2419530	1	right	-355751189	05-16-2017	12:55:49	10:55:49	female	303272	229053	-1	228984	319336	303291	-1	303272	664132	648145	-1	648132	6				2	2	4	phaseINVFAce	phaseXPface	11	NM05	946224	945924	946224	945918	d	945918	944245	945918	944237	1673
GofDak_1024-768_new	2	3	19	<?xml version="1.0"?>\n<Clock xmlns:dt="urn:schemas-microsoft-com:datatypes"><Description dt:dt="string">E-Prime Primary Realtime Clock</Description><StartTime><Timestamp dt:dt="int">0</Timestamp><DateUtc dt:dt="string">2017-05-16T10:55:49Z</DateUtc></StartTime><FrequencyChanges><FrequencyChange><Frequency dt:dt="r8">3312949</Frequency><Timestamp dt:dt="r8">38298739420</Timestamp><Current dt:dt="…	75.029	2423043	2419543	2423043	2419530	1	right	-355751189	05-16-2017	12:55:49	10:55:49	female	303272	229053	-1	228984	319336	303291	-1	303272	664132	648145	-1	648132	6				2	2	4	phaseINVFAce	phaseXPface	12	NM101	949209	948909	949209	948902	l	948902	947377	948902	947364	1525
GofDak_1024-768_new	2	3	19	<?xml version="1.0"?>\n<Clock xmlns:dt="urn:schemas-microsoft-com:datatypes"><Description dt:dt="string">E-Prime Primary Realtime Clock</Description><StartTime><Timestamp dt:dt="int">0</Timestamp><DateUtc dt:dt="string">2017-05-16T10:55:49Z</DateUtc></StartTime><FrequencyChanges><FrequencyChange><Frequency dt:dt="r8">3312949</Frequency><Timestamp dt:dt="r8">38298739420</Timestamp><Current dt:dt="…	75.029	2423043	2419543	2423043	2419530	1	right	-355751189	05-16-2017	12:55:49	10:55:49	female	303272	229053	-1	228984	319336	303291	-1	303272	664132	648145	-1	648132	6				2	2	4	phaseINVFAce	phaseXPface	13	NF105	952355	952055	952355	952046	l	952046	950309	952046	950300	1737
GofDak_1024-768_new	2	3	19	<?xml version="1.0"?>\n<Clock xmlns:dt="urn:schemas-microsoft-com:datatypes"><Description dt:dt="string">E-Prime Primary Realtime Clock</Description><StartTime><Timestamp dt:dt="int">0</Timestamp><DateUtc dt:dt="string">2017-05-16T10:55:49Z</DateUtc></StartTime><FrequencyChanges><FrequencyChange><Frequency dt:dt="r8">3312949</Frequency><Timestamp dt:dt="r8">38298739420</Timestamp><Current dt:dt="…	75.029	2423043	2419543	2423043	2419530	1	right	-355751189	05-16-2017	12:55:49	10:55:49	female	303272	229053	-1	228984	319336	303291	-1	303272	664132	648145	-1	648132	6				2	2	4	phaseINVFAce	phaseXPface	14	NF106	955727	955427	955727	955407	d	955407	953681	955407	953668	1726
GofDak_1024-768_new	2	3	19	<?xml version="1.0"?>\n<Clock xmlns:dt="urn:schemas-microsoft-com:datatypes"><Description dt:dt="string">E-Prime Primary Realtime Clock</Description><StartTime><Timestamp dt:dt="int">0</Timestamp><DateUtc dt:dt="string">2017-05-16T10:55:49Z</DateUtc></StartTime><FrequencyChanges><FrequencyChange><Frequency dt:dt="r8">3312949</Frequency><Timestamp dt:dt="r8">38298739420</Timestamp><Current dt:dt="…	75.029	2423043	2419543	2423043	2419530	1	right	-355751189	05-16-2017	12:55:49	10:55:49	female	303272	229053	-1	228984	319336	303291	-1	303272	664132	648145	-1	648132	6				2	2	4	phaseINVFAce	phaseXPface	15	NF02	959019	958719	959019	958706	l	958706	956813	958706	956804	1893
GofDak_1024-768_new	2	3	19	<?xml version="1.0"?>\n<Clock xmlns:dt="urn:schemas-microsoft-com:datatypes"><Description dt:dt="string">E-Prime Primary Realtime Clock</Description><StartTime><Timestamp dt:dt="int">0</Timestamp><DateUtc dt:dt="string">2017-05-16T10:55:49Z</DateUtc></StartTime><FrequencyChanges><FrequencyChange><Frequency dt:dt="r8">3312949</Frequency><Timestamp dt:dt="r8">38298739420</Timestamp><Current dt:dt="…	75.029	2423043	2419543	2423043	2419530	1	right	-355751189	05-16-2017	12:55:49	10:55:49	female	303272	229053	-1	228984	319336	303291	-1	303272	664132	648145	-1	648132	6				2	2	4	phaseINVFAce	phaseXPface	16	NF02	962364	962064	962364	962049	d	962049	960172	962049	960156	1877
GofDak_1024-768_new	2	3	19	<?xml version="1.0"?>\n<Clock xmlns:dt="urn:schemas-microsoft-com:datatypes"><Description dt:dt="string">E-Prime Primary Realtime Clock</Description><StartTime><Timestamp dt:dt="int">0</Timestamp><DateUtc dt:dt="string">2017-05-16T10:55:49Z</DateUtc></StartTime><FrequencyChanges><FrequencyChange><Frequency dt:dt="r8">3312949</Frequency><Timestamp dt:dt="r8">38298739420</Timestamp><Current dt:dt="…	75.029	2423043	2419543	2423043	2419530	1	right	-355751189	05-16-2017	12:55:49	10:55:49	female	303272	229053	-1	228984	319336	303291	-1	303272	664132	648145	-1	648132	6				2	2	4	phaseINVFAce	phaseXPface	17	NF06	965723	965423	965723	965416	d	965416	963650	965416	963636	1766
GofDak_1024-768_new	2	3	19	<?xml version="1.0"?>\n<Clock xmlns:dt="urn:schemas-microsoft-com:datatypes"><Description dt:dt="string">E-Prime Primary Realtime Clock</Description><StartTime><Timestamp dt:dt="int">0</Timestamp><DateUtc dt:dt="string">2017-05-16T10:55:49Z</DateUtc></StartTime><FrequencyChanges><FrequencyChange><Frequency dt:dt="r8">3312949</Frequency><Timestamp dt:dt="r8">38298739420</Timestamp><Current dt:dt="…	75.029	2423043	2419543	2423043	2419530	1	right	-355751189	05-16-2017	12:55:49	10:55:49	female	303272	229053	-1	228984	319336	303291	-1	303272	664132	648145	-1	648132	6				2	2	4	phaseINVFAce	phaseXPface	18	NF105	968922	968622	968922	968617	d	968617	966836	968617	966827	1781
GofDak_1024-768_new	2	3	19	<?xml version="1.0"?>\n<Clock xmlns:dt="urn:schemas-microsoft-com:datatypes"><Description dt:dt="string">E-Prime Primary Realtime Clock</Description><StartTime><Timestamp dt:dt="int">0</Timestamp><DateUtc dt:dt="string">2017-05-16T10:55:49Z</DateUtc></StartTime><FrequencyChanges><FrequencyChange><Frequency dt:dt="r8">3312949</Frequency><Timestamp dt:dt="r8">38298739420</Timestamp><Current dt:dt="…	75.029	2423043	2419543	2423043	2419530	1	right	-355751189	05-16-2017	12:55:49	10:55:49	female	303272	229053	-1	228984	319336	303291	-1	303272	664132	648145	-1	648132	6				2	2	4	phaseINVFAce	phaseXPface	19	NF11	972534	972234	972534	972221	d	972221	970235	972221	970227	1986
GofDak_1024-768_new	2	3	19	<?xml version="1.0"?>\n<Clock xmlns:dt="urn:schemas-microsoft-com:datatypes"><Description dt:dt="string">E-Prime Primary Realtime Clock</Description><StartTime><Timestamp dt:dt="int">0</Timestamp><DateUtc dt:dt="string">2017-05-16T10:55:49Z</DateUtc></StartTime><FrequencyChanges><FrequencyChange><Frequency dt:dt="r8">3312949</Frequency><Timestamp dt:dt="r8">38298739420</Timestamp><Current dt:dt="…	75.029	2423043	2419543	2423043	2419530	1	right	-355751189	05-16-2017	12:55:49	10:55:49	female	303272	229053	-1	228984	319336	303291	-1	303272	664132	648145	-1	648132	6				2	2	4	phaseINVFAce	phaseXPface	20	NM21	976359	976059	976359	976052	l	976052	974220	976052	974203	1832
GofDak_1024-768_new	2	3	19	<?xml version="1.0"?>\n<Clock xmlns:dt="urn:schemas-microsoft-com:datatypes"><Description dt:dt="string">E-Prime Primary Realtime Clock</Description><StartTime><Timestamp dt:dt="int">0</Timestamp><DateUtc dt:dt="string">2017-05-16T10:55:49Z</DateUtc></StartTime><FrequencyChanges><FrequencyChange><Frequency dt:dt="r8">3312949</Frequency><Timestamp dt:dt="r8">38298739420</Timestamp><Current dt:dt="…	75.029	2423043	2419543	2423043	2419530	1	right	-355751189	05-16-2017	12:55:49	10:55:49	female	303272	229053	-1	228984	319336	303291	-1	303272	664132	648145	-1	648132	7				2	3	5	phaseINVFAce	phaseXPface	1	NF105	979664	979364	979664	979360	d	979360	977738	979360	977723	1622
GofDak_1024-768_new	2	3	19	<?xml version="1.0"?>\n<Clock xmlns:dt="urn:schemas-microsoft-com:datatypes"><Description dt:dt="string">E-Prime Primary Realtime Clock</Description><StartTime><Timestamp dt:dt="int">0</Timestamp><DateUtc dt:dt="string">2017-05-16T10:55:49Z</DateUtc></StartTime><FrequencyChanges><FrequencyChange><Frequency dt:dt="r8">3312949</Frequency><Timestamp dt:dt="r8">38298739420</Timestamp><Current dt:dt="…	75.029	2423043	2419543	2423043	2419530	1	right	-355751189	05-16-2017	12:55:49	10:55:49	female	303272	229053	-1	228984	319336	303291	-1	303272	664132	648145	-1	648132	7				2	3	5	phaseINVFAce	phaseXPface	2	NF109	983076	982776	983076	982765	d	982765	980897	982765	980883	1868
GofDak_1024-768_new	2	3	19	<?xml version="1.0"?>\n<Clock xmlns:dt="urn:schemas-microsoft-com:datatypes"><Description dt:dt="string">E-Prime Primary Realtime Clock</Description><StartTime><Timestamp dt:dt="int">0</Timestamp><DateUtc dt:dt="string">2017-05-16T10:55:49Z</DateUtc></StartTime><FrequencyChanges><FrequencyChange><Frequency dt:dt="r8">3312949</Frequency><Timestamp dt:dt="r8">38298739420</Timestamp><Current dt:dt="…	75.029	2423043	2419543	2423043	2419530	1	right	-355751189	05-16-2017	12:55:49	10:55:49	female	303272	229053	-1	228984	319336	303291	-1	303272	664132	648145	-1	648132	7				2	3	5	phaseINVFAce	phaseXPface	3	NM21	986808	986508	986808	986504	l	986504	984749	986504	984738	1755
GofDak_1024-768_new	2	3	19	<?xml version="1.0"?>\n<Clock xmlns:dt="urn:schemas-microsoft-com:datatypes"><Description dt:dt="string">E-Prime Primary Realtime Clock</Description><StartTime><Timestamp dt:dt="int">0</Timestamp><DateUtc dt:dt="string">2017-05-16T10:55:49Z</DateUtc></StartTime><FrequencyChanges><FrequencyChange><Frequency dt:dt="r8">3312949</Frequency><Timestamp dt:dt="r8">38298739420</Timestamp><Current dt:dt="…	75.029	2423043	2419543	2423043	2419530	1	right	-355751189	05-16-2017	12:55:49	10:55:49	female	303272	229053	-1	228984	319336	303291	-1	303272	664132	648145	-1	648132	7				2	3	5	phaseINVFAce	phaseXPface	4	NM10	992513	992213	992513	992208	d	992208	990347	992208	990335	1861
GofDak_1024-768_new	2	3	19	<?xml version="1.0"?>\n<Clock xmlns:dt="urn:schemas-microsoft-com:datatypes"><Description dt:dt="string">E-Prime Primary Realtime Clock</Description><StartTime><Timestamp dt:dt="int">0</Timestamp><DateUtc dt:dt="string">2017-05-16T10:55:49Z</DateUtc></StartTime><FrequencyChanges><FrequencyChange><Frequency dt:dt="r8">3312949</Frequency><Timestamp dt:dt="r8">38298739420</Timestamp><Current dt:dt="…	75.029	2423043	2419543	2423043	2419530	1	right	-355751189	05-16-2017	12:55:49	10:55:49	female	303272	229053	-1	228984	319336	303291	-1	303272	664132	648145	-1	648132	7				2	3	5	phaseINVFAce	phaseXPface	5	NM10	996005	995705	996005	995696	l	995696	993812	995696	993794	1884
GofDak_1024-768_new	2	3	19	<?xml version="1.0"?>\n<Clock xmlns:dt="urn:schemas-microsoft-com:datatypes"><Description dt:dt="string">E-Prime Primary Realtime Clock</Description><StartTime><Timestamp dt:dt="int">0</Timestamp><DateUtc dt:dt="string">2017-05-16T10:55:49Z</DateUtc></StartTime><FrequencyChanges><FrequencyChange><Frequency dt:dt="r8">3312949</Frequency><Timestamp dt:dt="r8">38298739420</Timestamp><Current dt:dt="…	75.029	2423043	2419543	2423043	2419530	1	right	-355751189	05-16-2017	12:55:49	10:55:49	female	303272	229053	-1	228984	319336	303291	-1	303272	664132	648145	-1	648132	7				2	3	5	phaseINVFAce	phaseXPface	6	NM05	999537	999237	999537	999228	d	999228	997651	999228	997642	1577
GofDak_1024-768_new	2	3	19	<?xml version="1.0"?>\n<Clock xmlns:dt="urn:schemas-microsoft-com:datatypes"><Description dt:dt="string">E-Prime Primary Realtime Clock</Description><StartTime><Timestamp dt:dt="int">0</Timestamp><DateUtc dt:dt="string">2017-05-16T10:55:49Z</DateUtc></StartTime><FrequencyChanges><FrequencyChange><Frequency dt:dt="r8">3312949</Frequency><Timestamp dt:dt="r8">38298739420</Timestamp><Current dt:dt="…	75.029	2423043	2419543	2423043	2419530	1	right	-355751189	05-16-2017	12:55:49	10:55:49	female	303272	229053	-1	228984	319336	303291	-1	303272	664132	648145	-1	648132	7				2	3	5	phaseINVFAce	phaseXPface	7	NF105	1002709	1002409	1002709	1002401	l	1002401	1000610	1002401	1000593	1791
GofDak_1024-768_new	2	3	19	<?xml version="1.0"?>\n<Clock xmlns:dt="urn:schemas-microsoft-com:datatypes"><Description dt:dt="string">E-Prime Primary Realtime Clock</Description><StartTime><Timestamp dt:dt="int">0</Timestamp><DateUtc dt:dt="string">2017-05-16T10:55:49Z</DateUtc></StartTime><FrequencyChanges><FrequencyChange><Frequency dt:dt="r8">3312949</Frequency><Timestamp dt:dt="r8">38298739420</Timestamp><Current dt:dt="…	75.029	2423043	2419543	2423043	2419530	1	right	-355751189	05-16-2017	12:55:49	10:55:49	female	303272	229053	-1	228984	319336	303291	-1	303272	664132	648145	-1	648132	7				2	3	5	phaseINVFAce	phaseXPface	8	NM10	1006041	1005741	1006041	1005713	l	1005713	1003915	1005713	1003905	1798
GofDak_1024-768_new	2	3	19	<?xml version="1.0"?>\n<Clock xmlns:dt="urn:schemas-microsoft-com:datatypes"><Description dt:dt="string">E-Prime Primary Realtime Clock</Description><StartTime><Timestamp dt:dt="int">0</Timestamp><DateUtc dt:dt="string">2017-05-16T10:55:49Z</DateUtc></StartTime><FrequencyChanges><FrequencyChange><Frequency dt:dt="r8">3312949</Frequency><Timestamp dt:dt="r8">38298739420</Timestamp><Current dt:dt="…	75.029	2423043	2419543	2423043	2419530	1	right	-355751189	05-16-2017	12:55:49	10:55:49	female	303272	229053	-1	228984	319336	303291	-1	303272	664132	648145	-1	648132	7				2	3	5	phaseINVFAce	phaseXPface	9	NM04	1009053	1008753	1009053	1008749	d	1008749	1007047	1008749	1007033	1702
GofDak_1024-768_new	2	3	19	<?xml version="1.0"?>\n<Clock xmlns:dt="urn:schemas-microsoft-com:datatypes"><Description dt:dt="string">E-Prime Primary Realtime Clock</Description><StartTime><Timestamp dt:dt="int">0</Timestamp><DateUtc dt:dt="string">2017-05-16T10:55:49Z</DateUtc></StartTime><FrequencyChanges><FrequencyChange><Frequency dt:dt="r8">3312949</Frequency><Timestamp dt:dt="r8">38298739420</Timestamp><Current dt:dt="…	75.029	2423043	2419543	2423043	2419530	1	right	-355751189	05-16-2017	12:55:49	10:55:49	female	303272	229053	-1	228984	319336	303291	-1	303272	664132	648145	-1	648132	7				2	3	5	phaseINVFAce	phaseXPface	10	NF11	1012372	1012072	1012372	1012061	l	1012061	1010139	1012061	1010129	1922
GofDak_1024-768_new	2	3	19	<?xml version="1.0"?>\n<Clock xmlns:dt="urn:schemas-microsoft-com:datatypes"><Description dt:dt="string">E-Prime Primary Realtime Clock</Description><StartTime><Timestamp dt:dt="int">0</Timestamp><DateUtc dt:dt="string">2017-05-16T10:55:49Z</DateUtc></StartTime><FrequencyChanges><FrequencyChange><Frequency dt:dt="r8">3312949</Frequency><Timestamp dt:dt="r8">38298739420</Timestamp><Current dt:dt="…	75.029	2423043	2419543	2423043	2419530	1	right	-355751189	05-16-2017	12:55:49	10:55:49	female	303272	229053	-1	228984	319336	303291	-1	303272	664132	648145	-1	648132	7				2	3	5	phaseINVFAce	phaseXPface	11	NF109	1015424	1015124	1015424	1015120	d	1015120	1013591	1015120	1013585	1529
GofDak_1024-768_new	2	3	19	<?xml version="1.0"?>\n<Clock xmlns:dt="urn:schemas-microsoft-com:datatypes"><Description dt:dt="string">E-Prime Primary Realtime Clock</Description><StartTime><Timestamp dt:dt="int">0</Timestamp><DateUtc dt:dt="string">2017-05-16T10:55:49Z</DateUtc></StartTime><FrequencyChanges><FrequencyChange><Frequency dt:dt="r8">3312949</Frequency><Timestamp dt:dt="r8">38298739420</Timestamp><Current dt:dt="…	75.029	2423043	2419543	2423043	2419530	1	right	-355751189	05-16-2017	12:55:49	10:55:49	female	303272	229053	-1	228984	319336	303291	-1	303272	664132	648145	-1	648132	7				2	3	5	phaseINVFAce	phaseXPface	12	NM04	1020929	1020629	1020929	1020598	l	1020598	1018843	1020598	1018832	1755
GofDak_1024-768_new	2	3	19	<?xml version="1.0"?>\n<Clock xmlns:dt="urn:schemas-microsoft-com:datatypes"><Description dt:dt="string">E-Prime Primary Realtime Clock</Description><StartTime><Timestamp dt:dt="int">0</Timestamp><DateUtc dt:dt="string">2017-05-16T10:55:49Z</DateUtc></StartTime><FrequencyChanges><FrequencyChange><Frequency dt:dt="r8">3312949</Frequency><Timestamp dt:dt="r8">38298739420</Timestamp><Current dt:dt="…	75.029	2423043	2419543	2423043	2419530	1	right	-355751189	05-16-2017	12:55:49	10:55:49	female	303272	229053	-1	228984	319336	303291	-1	303272	664132	648145	-1	648132	7				2	3	5	phaseINVFAce	phaseXPface	13	NM09	1024301	1024001	1024301	1023990	d	1023990	1022201	1023990	1022192	1789
GofDak_1024-768_new	2	3	19	<?xml version="1.0"?>\n<Clock xmlns:dt="urn:schemas-microsoft-com:datatypes"><Description dt:dt="string">E-Prime Primary Realtime Clock</Description><StartTime><Timestamp dt:dt="int">0</Timestamp><DateUtc dt:dt="string">2017-05-16T10:55:49Z</DateUtc></StartTime><FrequencyChanges><FrequencyChange><Frequency dt:dt="r8">3312949</Frequency><Timestamp dt:dt="r8">38298739420</Timestamp><Current dt:dt="…	75.029	2423043	2419543	2423043	2419530	1	right	-355751189	05-16-2017	12:55:49	10:55:49	female	303272	229053	-1	228984	319336	303291	-1	303272	664132	648145	-1	648132	7				2	3	5	phaseINVFAce	phaseXPface	14	NF06	1027966	1027666	1027966	1027659	l	1027659	1025720	1027659	1025712	1939
GofDak_1024-768_new	2	3	19	<?xml version="1.0"?>\n<Clock xmlns:dt="urn:schemas-microsoft-com:datatypes"><Description dt:dt="string">E-Prime Primary Realtime Clock</Description><StartTime><Timestamp dt:dt="int">0</Timestamp><DateUtc dt:dt="string">2017-05-16T10:55:49Z</DateUtc></StartTime><FrequencyChanges><FrequencyChange><Frequency dt:dt="r8">3312949</Frequency><Timestamp dt:dt="r8">38298739420</Timestamp><Current dt:dt="…	75.029	2423043	2419543	2423043	2419530	1	right	-355751189	05-16-2017	12:55:49	10:55:49	female	303272	229053	-1	228984	319336	303291	-1	303272	664132	648145	-1	648132	7				2	3	5	phaseINVFAce	phaseXPface	15	NM02	1031484	1031184	1031484	1031170	l	1031170	1029665	1031170	1029648	1505
GofDak_1024-768_new	2	3	19	<?xml version="1.0"?>\n<Clock xmlns:dt="urn:schemas-microsoft-com:datatypes"><Description dt:dt="string">E-Prime Primary Realtime Clock</Description><StartTime><Timestamp dt:dt="int">0</Timestamp><DateUtc dt:dt="string">2017-05-16T10:55:49Z</DateUtc></StartTime><FrequencyChanges><FrequencyChange><Frequency dt:dt="r8">3312949</Frequency><Timestamp dt:dt="r8">38298739420</Timestamp><Current dt:dt="…	75.029	2423043	2419543	2423043	2419530	1	right	-355751189	05-16-2017	12:55:49	10:55:49	female	303272	229053	-1	228984	319336	303291	-1	303272	664132	648145	-1	648132	7				2	3	5	phaseINVFAce	phaseXPface	16	NM08	1035630	1035330	1035630	1035320	l	1035320	1033384	1035320	1033376	1936
GofDak_1024-768_new	2	3	19	<?xml version="1.0"?>\n<Clock xmlns:dt="urn:schemas-microsoft-com:datatypes"><Description dt:dt="string">E-Prime Primary Realtime Clock</Description><StartTime><Timestamp dt:dt="int">0</Timestamp><DateUtc dt:dt="string">2017-05-16T10:55:49Z</DateUtc></StartTime><FrequencyChanges><FrequencyChange><Frequency dt:dt="r8">3312949</Frequency><Timestamp dt:dt="r8">38298739420</Timestamp><Current dt:dt="…	75.029	2423043	2419543	2423043	2419530	1	right	-355751189	05-16-2017	12:55:49	10:55:49	female	303272	229053	-1	228984	319336	303291	-1	303272	664132	648145	-1	648132	7				2	3	5	phaseINVFAce	phaseXPface	17	NM03	1038788	1038488	1038788	1038480	l	1038480	1036636	1038480	1036623	1844
GofDak_1024-768_new	2	3	19	<?xml version="1.0"?>\n<Clock xmlns:dt="urn:schemas-microsoft-com:datatypes"><Description dt:dt="string">E-Prime Primary Realtime Clock</Description><StartTime><Timestamp dt:dt="int">0</Timestamp><DateUtc dt:dt="string">2017-05-16T10:55:49Z</DateUtc></StartTime><FrequencyChanges><FrequencyChange><Frequency dt:dt="r8">3312949</Frequency><Timestamp dt:dt="r8">38298739420</Timestamp><Current dt:dt="…	75.029	2423043	2419543	2423043	2419530	1	right	-355751189	05-16-2017	12:55:49	10:55:49	female	303272	229053	-1	228984	319336	303291	-1	303272	664132	648145	-1	648132	7				2	3	5	phaseINVFAce	phaseXPface	18	NF09	1042147	1041847	1042147	1041817	d	1041817	1040061	1041817	1040047	1756
GofDak_1024-768_new	2	3	19	<?xml version="1.0"?>\n<Clock xmlns:dt="urn:schemas-microsoft-com:datatypes"><Description dt:dt="string">E-Prime Primary Realtime Clock</Description><StartTime><Timestamp dt:dt="int">0</Timestamp><DateUtc dt:dt="string">2017-05-16T10:55:49Z</DateUtc></StartTime><FrequencyChanges><FrequencyChange><Frequency dt:dt="r8">3312949</Frequency><Timestamp dt:dt="r8">38298739420</Timestamp><Current dt:dt="…	75.029	2423043	2419543	2423043	2419530	1	right	-355751189	05-16-2017	12:55:49	10:55:49	female	303272	229053	-1	228984	319336	303291	-1	303272	664132	648145	-1	648132	7				2	3	5	phaseINVFAce	phaseXPface	19	NF01	1047718	1047418	1047718	1047394	l	1047394	1045686	1047394	1045673	1708
GofDak_1024-768_new	2	3	19	<?xml version="1.0"?>\n<Clock xmlns:dt="urn:schemas-microsoft-com:datatypes"><Description dt:dt="string">E-Prime Primary Realtime Clock</Description><StartTime><Timestamp dt:dt="int">0</Timestamp><DateUtc dt:dt="string">2017-05-16T10:55:49Z</DateUtc></StartTime><FrequencyChanges><FrequencyChange><Frequency dt:dt="r8">3312949</Frequency><Timestamp dt:dt="r8">38298739420</Timestamp><Current dt:dt="…	75.029	2423043	2419543	2423043	2419530	1	right	-355751189	05-16-2017	12:55:49	10:55:49	female	303272	229053	-1	228984	319336	303291	-1	303272	664132	648145	-1	648132	7				2	3	5	phaseINVFAce	phaseXPface	20	NM101	1052250	1051950	1052250	1051945	d	1051945	1049964	1051945	1049951	1981
GofDak_1024-768_new	2	3	19	<?xml version="1.0"?>\n<Clock xmlns:dt="urn:schemas-microsoft-com:datatypes"><Description dt:dt="string">E-Prime Primary Realtime Clock</Description><StartTime><Timestamp dt:dt="int">0</Timestamp><DateUtc dt:dt="string">2017-05-16T10:55:49Z</DateUtc></StartTime><FrequencyChanges><FrequencyChange><Frequency dt:dt="r8">3312949</Frequency><Timestamp dt:dt="r8">38298739420</Timestamp><Current dt:dt="…	75.029	2423043	2419543	2423043	2419530	1	right	-355751189	05-16-2017	12:55:49	10:55:49	female	303272	229053	-1	228984	319336	303291	-1	303272	664132	648145	-1	648132	8				1	3	6	phaseUPFAce	phaseXPface	1	NF02	1056235	1055935	1056235	1055927	d	1055927	1054042	1055927	1054030	1885
GofDak_1024-768_new	2	3	19	<?xml version="1.0"?>\n<Clock xmlns:dt="urn:schemas-microsoft-com:datatypes"><Description dt:dt="string">E-Prime Primary Realtime Clock</Description><StartTime><Timestamp dt:dt="int">0</Timestamp><DateUtc dt:dt="string">2017-05-16T10:55:49Z</DateUtc></StartTime><FrequencyChanges><FrequencyChange><Frequency dt:dt="r8">3312949</Frequency><Timestamp dt:dt="r8">38298739420</Timestamp><Current dt:dt="…	75.029	2423043	2419543	2423043	2419530	1	right	-355751189	05-16-2017	12:55:49	10:55:49	female	303272	229053	-1	228984	319336	303291	-1	303272	664132	648145	-1	648132	8				1	3	6	phaseUPFAce	phaseXPface	2	NF09	1060273	1059973	1060273	1059967	d	1059967	1058094	1059967	1058086	1873
GofDak_1024-768_new	2	3	19	<?xml version="1.0"?>\n<Clock xmlns:dt="urn:schemas-microsoft-com:datatypes"><Description dt:dt="string">E-Prime Primary Realtime Clock</Description><StartTime><Timestamp dt:dt="int">0</Timestamp><DateUtc dt:dt="string">2017-05-16T10:55:49Z</DateUtc></StartTime><FrequencyChanges><FrequencyChange><Frequency dt:dt="r8">3312949</Frequency><Timestamp dt:dt="r8">38298739420</Timestamp><Current dt:dt="…	75.029	2423043	2419543	2423043	2419530	1	right	-355751189	05-16-2017	12:55:49	10:55:49	female	303272	229053	-1	228984	319336	303291	-1	303272	664132	648145	-1	648132	8				1	3	6	phaseUPFAce	phaseXPface	3	NF27	1063632	1063332	1063632	1063322	l	1063322	1061613	1063322	1061598	1709
GofDak_1024-768_new	2	3	19	<?xml version="1.0"?>\n<Clock xmlns:dt="urn:schemas-microsoft-com:datatypes"><Description dt:dt="string">E-Prime Primary Realtime Clock</Description><StartTime><Timestamp dt:dt="int">0</Timestamp><DateUtc dt:dt="string">2017-05-16T10:55:49Z</DateUtc></StartTime><FrequencyChanges><FrequencyChange><Frequency dt:dt="r8">3312949</Frequency><Timestamp dt:dt="r8">38298739420</Timestamp><Current dt:dt="…	75.029	2423043	2419543	2423043	2419530	1	right	-355751189	05-16-2017	12:55:49	10:55:49	female	303272	229053	-1	228984	319336	303291	-1	303272	664132	648145	-1	648132	8				1	3	6	phaseUPFAce	phaseXPface	4	NM02	1067311	1067011	1067311	1066996	d	1066996	1065371	1066996	1065358	1625
GofDak_1024-768_new	2	3	19	<?xml version="1.0"?>\n<Clock xmlns:dt="urn:schemas-microsoft-com:datatypes"><Description dt:dt="string">E-Prime Primary Realtime Clock</Description><StartTime><Timestamp dt:dt="int">0</Timestamp><DateUtc dt:dt="string">2017-05-16T10:55:49Z</DateUtc></StartTime><FrequencyChanges><FrequencyChange><Frequency dt:dt="r8">3312949</Frequency><Timestamp dt:dt="r8">38298739420</Timestamp><Current dt:dt="…	75.029	2423043	2419543	2423043	2419530	1	right	-355751189	05-16-2017	12:55:49	10:55:49	female	303272	229053	-1	228984	319336	303291	-1	303272	664132	648145	-1	648132	8				1	3	6	phaseUPFAce	phaseXPface	5	NF04	1070789	1070489	1070789	1070483	l	1070483	1068903	1070483	1068886	1580
GofDak_1024-768_new	2	3	19	<?xml version="1.0"?>\n<Clock xmlns:dt="urn:schemas-microsoft-com:datatypes"><Description dt:dt="string">E-Prime Primary Realtime Clock</Description><StartTime><Timestamp dt:dt="int">0</Timestamp><DateUtc dt:dt="string">2017-05-16T10:55:49Z</DateUtc></StartTime><FrequencyChanges><FrequencyChange><Frequency dt:dt="r8">3312949</Frequency><Timestamp dt:dt="r8">38298739420</Timestamp><Current dt:dt="…	75.029	2423043	2419543	2423043	2419530	1	right	-355751189	05-16-2017	12:55:49	10:55:49	female	303272	229053	-1	228984	319336	303291	-1	303272	664132	648145	-1	648132	8				1	3	6	phaseUPFAce	phaseXPface	6	NF27	1076227	1075927	1076227	1075907	d	1075907	1073941	1075907	1073925	1966
GofDak_1024-768_new	2	3	19	<?xml version="1.0"?>\n<Clock xmlns:dt="urn:schemas-microsoft-com:datatypes"><Description dt:dt="string">E-Prime Primary Realtime Clock</Description><StartTime><Timestamp dt:dt="int">0</Timestamp><DateUtc dt:dt="string">2017-05-16T10:55:49Z</DateUtc></StartTime><FrequencyChanges><FrequencyChange><Frequency dt:dt="r8">3312949</Frequency><Timestamp dt:dt="r8">38298739420</Timestamp><Current dt:dt="…	75.029	2423043	2419543	2423043	2419530	1	right	-355751189	05-16-2017	12:55:49	10:55:49	female	303272	229053	-1	228984	319336	303291	-1	303272	664132	648145	-1	648132	8				1	3	6	phaseUPFAce	phaseXPface	7	NF02	1079693	1079393	1079693	1079377	d	1079377	1077607	1079377	1077589	1770
GofDak_1024-768_new	2	3	19	<?xml version="1.0"?>\n<Clock xmlns:dt="urn:schemas-microsoft-com:datatypes"><Description dt:dt="string">E-Prime Primary Realtime Clock</Description><StartTime><Timestamp dt:dt="int">0</Timestamp><DateUtc dt:dt="string">2017-05-16T10:55:49Z</DateUtc></StartTime><FrequencyChanges><FrequencyChange><Frequency dt:dt="r8">3312949</Frequency><Timestamp dt:dt="r8">38298739420</Timestamp><Current dt:dt="…	75.029	2423043	2419543	2423043	2419530	1	right	-355751189	05-16-2017	12:55:49	10:55:49	female	303272	229053	-1	228984	319336	303291	-1	303272	664132	648145	-1	648132	8				1	3	6	phaseUPFAce	phaseXPface	8	NF02	1083704	1083404	1083704	1083400	l	1083400	1081458	1083400	1081445	1942
GofDak_1024-768_new	2	3	19	<?xml version="1.0"?>\n<Clock xmlns:dt="urn:schemas-microsoft-com:datatypes"><Description dt:dt="string">E-Prime Primary Realtime Clock</Description><StartTime><Timestamp dt:dt="int">0</Timestamp><DateUtc dt:dt="string">2017-05-16T10:55:49Z</DateUtc></StartTime><FrequencyChanges><FrequencyChange><Frequency dt:dt="r8">3312949</Frequency><Timestamp dt:dt="r8">38298739420</Timestamp><Current dt:dt="…	75.029	2423043	2419543	2423043	2419530	1	right	-355751189	05-16-2017	12:55:49	10:55:49	female	303272	229053	-1	228984	319336	303291	-1	303272	664132	648145	-1	648132	8				1	3	6	phaseUPFAce	phaseXPface	9	NF06	1087183	1086883	1087183	1086879	d	1086879	1085164	1086879	1085149	1715
GofDak_1024-768_new	2	3	19	<?xml version="1.0"?>\n<Clock xmlns:dt="urn:schemas-microsoft-com:datatypes"><Description dt:dt="string">E-Prime Primary Realtime Clock</Description><StartTime><Timestamp dt:dt="int">0</Timestamp><DateUtc dt:dt="string">2017-05-16T10:55:49Z</DateUtc></StartTime><FrequencyChanges><FrequencyChange><Frequency dt:dt="r8">3312949</Frequency><Timestamp dt:dt="r8">38298739420</Timestamp><Current dt:dt="…	75.029	2423043	2419543	2423043	2419530	1	right	-355751189	05-16-2017	12:55:49	10:55:49	female	303272	229053	-1	228984	319336	303291	-1	303272	664132	648145	-1	648132	8				1	3	6	phaseUPFAce	phaseXPface	10	NF11	1092741	1092441	1092741	1092434	l	1092434	1090722	1092434	1090709	1712
GofDak_1024-768_new	2	3	19	<?xml version="1.0"?>\n<Clock xmlns:dt="urn:schemas-microsoft-com:datatypes"><Description dt:dt="string">E-Prime Primary Realtime Clock</Description><StartTime><Timestamp dt:dt="int">0</Timestamp><DateUtc dt:dt="string">2017-05-16T10:55:49Z</DateUtc></StartTime><FrequencyChanges><FrequencyChange><Frequency dt:dt="r8">3312949</Frequency><Timestamp dt:dt="r8">38298739420</Timestamp><Current dt:dt="…	75.029	2423043	2419543	2423043	2419530	1	right	-355751189	05-16-2017	12:55:49	10:55:49	female	303272	229053	-1	228984	319336	303291	-1	303272	664132	648145	-1	648132	8				1	3	6	phaseUPFAce	phaseXPface	11	NF01	1096593	1096293	1096593	1096280	l	1096280	1094294	1096280	1094276	1986
GofDak_1024-768_new	2	3	19	<?xml version="1.0"?>\n<Clock xmlns:dt="urn:schemas-microsoft-com:datatypes"><Description dt:dt="string">E-Prime Primary Realtime Clock</Description><StartTime><Timestamp dt:dt="int">0</Timestamp><DateUtc dt:dt="string">2017-05-16T10:55:49Z</DateUtc></StartTime><FrequencyChanges><FrequencyChange><Frequency dt:dt="r8">3312949</Frequency><Timestamp dt:dt="r8">38298739420</Timestamp><Current dt:dt="…	75.029	2423043	2419543	2423043	2419530	1	right	-355751189	05-16-2017	12:55:49	10:55:49	female	303272	229053	-1	228984	319336	303291	-1	303272	664132	648145	-1	648132	8				1	3	6	phaseUPFAce	phaseXPface	12	NF27	1100445	1100145	1100445	1100133	l	1100133	1098452	1100133	1098436	1681
GofDak_1024-768_new	2	3	19	<?xml version="1.0"?>\n<Clock xmlns:dt="urn:schemas-microsoft-com:datatypes"><Description dt:dt="string">E-Prime Primary Realtime Clock</Description><StartTime><Timestamp dt:dt="int">0</Timestamp><DateUtc dt:dt="string">2017-05-16T10:55:49Z</DateUtc></StartTime><FrequencyChanges><FrequencyChange><Frequency dt:dt="r8">3312949</Frequency><Timestamp dt:dt="r8">38298739420</Timestamp><Current dt:dt="…	75.029	2423043	2419543	2423043	2419530	1	right	-355751189	05-16-2017	12:55:49	10:55:49	female	303272	229053	-1	228984	319336	303291	-1	303272	664132	648145	-1	648132	8				1	3	6	phaseUPFAce	phaseXPface	13	NF11	1104230	1103930	1104230	1103917	d	1103917	1101931	1103917	1101924	1986
GofDak_1024-768_new	2	3	19	<?xml version="1.0"?>\n<Clock xmlns:dt="urn:schemas-microsoft-com:datatypes"><Description dt:dt="string">E-Prime Primary Realtime Clock</Description><StartTime><Timestamp dt:dt="int">0</Timestamp><DateUtc dt:dt="string">2017-05-16T10:55:49Z</DateUtc></StartTime><FrequencyChanges><FrequencyChange><Frequency dt:dt="r8">3312949</Frequency><Timestamp dt:dt="r8">38298739420</Timestamp><Current dt:dt="…	75.029	2423043	2419543	2423043	2419530	1	right	-355751189	05-16-2017	12:55:49	10:55:49	female	303272	229053	-1	228984	319336	303291	-1	303272	664132	648145	-1	648132	8				1	3	6	phaseUPFAce	phaseXPface	14	NF105	1107748	1107448	1107748	1107439	l	1107439	1105516	1107439	1105508	1923
GofDak_1024-768_new	2	3	19	<?xml version="1.0"?>\n<Clock xmlns:dt="urn:schemas-microsoft-com:datatypes"><Description dt:dt="string">E-Prime Primary Realtime Clock</Description><StartTime><Timestamp dt:dt="int">0</Timestamp><DateUtc dt:dt="string">2017-05-16T10:55:49Z</DateUtc></StartTime><FrequencyChanges><FrequencyChange><Frequency dt:dt="r8">3312949</Frequency><Timestamp dt:dt="r8">38298739420</Timestamp><Current dt:dt="…	75.029	2423043	2419543	2423043	2419530	1	right	-355751189	05-16-2017	12:55:49	10:55:49	female	303272	229053	-1	228984	319336	303291	-1	303272	664132	648145	-1	648132	8				1	3	6	phaseUPFAce	phaseXPface	15	NF109	1111134	1110834	1111134	1110822	l	1110822	1109035	1110822	1109027	1787
GofDak_1024-768_new	2	3	19	<?xml version="1.0"?>\n<Clock xmlns:dt="urn:schemas-microsoft-com:datatypes"><Description dt:dt="string">E-Prime Primary Realtime Clock</Description><StartTime><Timestamp dt:dt="int">0</Timestamp><DateUtc dt:dt="string">2017-05-16T10:55:49Z</DateUtc></StartTime><FrequencyChanges><FrequencyChange><Frequency dt:dt="r8">3312949</Frequency><Timestamp dt:dt="r8">38298739420</Timestamp><Current dt:dt="…	75.029	2423043	2419543	2423043	2419530	1	right	-355751189	05-16-2017	12:55:49	10:55:49	female	303272	229053	-1	228984	319336	303291	-1	303272	664132	648145	-1	648132	8				1	3	6	phaseUPFAce	phaseXPface	16	NM13	1115012	1114712	1115012	1114699	d	1114699	1112820	1114699	1112803	1879
GofDak_1024-768_new	2	3	19	<?xml version="1.0"?>\n<Clock xmlns:dt="urn:schemas-microsoft-com:datatypes"><Description dt:dt="string">E-Prime Primary Realtime Clock</Description><StartTime><Timestamp dt:dt="int">0</Timestamp><DateUtc dt:dt="string">2017-05-16T10:55:49Z</DateUtc></StartTime><FrequencyChanges><FrequencyChange><Frequency dt:dt="r8">3312949</Frequency><Timestamp dt:dt="r8">38298739420</Timestamp><Current dt:dt="…	75.029	2423043	2419543	2423043	2419530	1	right	-355751189	05-16-2017	12:55:49	10:55:49	female	303272	229053	-1	228984	319336	303291	-1	303272	664132	648145	-1	648132	8				1	3	6	phaseUPFAce	phaseXPface	17	NM10	1118864	1118564	1118864	1118559	l	1118559	1117018	1118559	1117011	1541
GofDak_1024-768_new	2	3	19	<?xml version="1.0"?>\n<Clock xmlns:dt="urn:schemas-microsoft-com:datatypes"><Description dt:dt="string">E-Prime Primary Realtime Clock</Description><StartTime><Timestamp dt:dt="int">0</Timestamp><DateUtc dt:dt="string">2017-05-16T10:55:49Z</DateUtc></StartTime><FrequencyChanges><FrequencyChange><Frequency dt:dt="r8">3312949</Frequency><Timestamp dt:dt="r8">38298739420</Timestamp><Current dt:dt="…	75.029	2423043	2419543	2423043	2419530	1	right	-355751189	05-16-2017	12:55:49	10:55:49	female	303272	229053	-1	228984	319336	303291	-1	303272	664132	648145	-1	648132	8				1	3	6	phaseUPFAce	phaseXPface	18	NM21	1122356	1122056	1122356	1122042	d	1122042	1120324	1122042	1120307	1718
GofDak_1024-768_new	2	3	19	<?xml version="1.0"?>\n<Clock xmlns:dt="urn:schemas-microsoft-com:datatypes"><Description dt:dt="string">E-Prime Primary Realtime Clock</Description><StartTime><Timestamp dt:dt="int">0</Timestamp><DateUtc dt:dt="string">2017-05-16T10:55:49Z</DateUtc></StartTime><FrequencyChanges><FrequencyChange><Frequency dt:dt="r8">3312949</Frequency><Timestamp dt:dt="r8">38298739420</Timestamp><Current dt:dt="…	75.029	2423043	2419543	2423043	2419530	1	right	-355751189	05-16-2017	12:55:49	10:55:49	female	303272	229053	-1	228984	319336	303291	-1	303272	664132	648145	-1	648132	8				1	3	6	phaseUPFAce	phaseXPface	19	NM101	1126155	1125855	1126155	1125840	d	1125840	1123895	1125840	1123883	1945
GofDak_1024-768_new	2	3	19	<?xml version="1.0"?>\n<Clock xmlns:dt="urn:schemas-microsoft-com:datatypes"><Description dt:dt="string">E-Prime Primary Realtime Clock</Description><StartTime><Timestamp dt:dt="int">0</Timestamp><DateUtc dt:dt="string">2017-05-16T10:55:49Z</DateUtc></StartTime><FrequencyChanges><FrequencyChange><Frequency dt:dt="r8">3312949</Frequency><Timestamp dt:dt="r8">38298739420</Timestamp><Current dt:dt="…	75.029	2423043	2419543	2423043	2419530	1	right	-355751189	05-16-2017	12:55:49	10:55:49	female	303272	229053	-1	228984	319336	303291	-1	303272	664132	648145	-1	648132	8				1	3	6	phaseUPFAce	phaseXPface	20	NM13	1130100	1129800	1130100	1129789	l	1129789	1127987	1129789	1127978	1802
GofDak_1024-768_new	2	3	19	<?xml version="1.0"?>\n<Clock xmlns:dt="urn:schemas-microsoft-com:datatypes"><Description dt:dt="string">E-Prime Primary Realtime Clock</Description><StartTime><Timestamp dt:dt="int">0</Timestamp><DateUtc dt:dt="string">2017-05-16T10:55:49Z</DateUtc></StartTime><FrequencyChanges><FrequencyChange><Frequency dt:dt="r8">3312949</Frequency><Timestamp dt:dt="r8">38298739420</Timestamp><Current dt:dt="…	75.029	2423043	2419543	2423043	2419530	1	right	-355751189	05-16-2017	12:55:49	10:55:49	female	303272	229053	-1	228984	319336	303291	-1	303272	664132	648145	-1	648132	9				2	4	7	phaseINVFAce	phaseXPface	1	NF27	1139576	1139276	1139576	1139265	d	1139265	1137570	1139265	1137557	1695
GofDak_1024-768_new	2	3	19	<?xml version="1.0"?>\n<Clock xmlns:dt="urn:schemas-microsoft-com:datatypes"><Description dt:dt="string">E-Prime Primary Realtime Clock</Description><StartTime><Timestamp dt:dt="int">0</Timestamp><DateUtc dt:dt="string">2017-05-16T10:55:49Z</DateUtc></StartTime><FrequencyChanges><FrequencyChange><Frequency dt:dt="r8">3312949</Frequency><Timestamp dt:dt="r8">38298739420</Timestamp><Current dt:dt="…	75.029	2423043	2419543	2423043	2419530	1	right	-355751189	05-16-2017	12:55:49	10:55:49	female	303272	229053	-1	228984	319336	303291	-1	303272	664132	648145	-1	648132	9				2	4	7	phaseINVFAce	phaseXPface	2	NF105	1142682	1142382	1142682	1142376	d	1142376	1140636	1142376	1140626	1740
GofDak_1024-768_new	2	3	19	<?xml version="1.0"?>\n<Clock xmlns:dt="urn:schemas-microsoft-com:datatypes"><Description dt:dt="string">E-Prime Primary Realtime Clock</Description><StartTime><Timestamp dt:dt="int">0</Timestamp><DateUtc dt:dt="string">2017-05-16T10:55:49Z</DateUtc></StartTime><FrequencyChanges><FrequencyChange><Frequency dt:dt="r8">3312949</Frequency><Timestamp dt:dt="r8">38298739420</Timestamp><Current dt:dt="…	75.029	2423043	2419543	2423043	2419530	1	right	-355751189	05-16-2017	12:55:49	10:55:49	female	303272	229053	-1	228984	319336	303291	-1	303272	664132	648145	-1	648132	9				2	4	7	phaseINVFAce	phaseXPface	3	NM03	1146773	1146473	1146773	1146458	l	1146458	1144807	1146458	1144793	1651
GofDak_1024-768_new	2	3	19	<?xml version="1.0"?>\n<Clock xmlns:dt="urn:schemas-microsoft-com:datatypes"><Description dt:dt="string">E-Prime Primary Realtime Clock</Description><StartTime><Timestamp dt:dt="int">0</Timestamp><DateUtc dt:dt="string">2017-05-16T10:55:49Z</DateUtc></StartTime><FrequencyChanges><FrequencyChange><Frequency dt:dt="r8">3312949</Frequency><Timestamp dt:dt="r8">38298739420</Timestamp><Current dt:dt="…	75.029	2423043	2419543	2423043	2419530	1	right	-355751189	05-16-2017	12:55:49	10:55:49	female	303272	229053	-1	228984	319336	303291	-1	303272	664132	648145	-1	648132	9				2	4	7	phaseINVFAce	phaseXPface	4	NM02	1149972	1149672	1149972	1149665	d	1149665	1148126	1149665	1148113	1539
GofDak_1024-768_new	2	3	19	<?xml version="1.0"?>\n<Clock xmlns:dt="urn:schemas-microsoft-com:datatypes"><Description dt:dt="string">E-Prime Primary Realtime Clock</Description><StartTime><Timestamp dt:dt="int">0</Timestamp><DateUtc dt:dt="string">2017-05-16T10:55:49Z</DateUtc></StartTime><FrequencyChanges><FrequencyChange><Frequency dt:dt="r8">3312949</Frequency><Timestamp dt:dt="r8">38298739420</Timestamp><Current dt:dt="…	75.029	2423043	2419543	2423043	2419530	1	right	-355751189	05-16-2017	12:55:49	10:55:49	female	303272	229053	-1	228984	319336	303291	-1	303272	664132	648145	-1	648132	9				2	4	7	phaseINVFAce	phaseXPface	5	NF109	1153278	1152978	1153278	1152967	d	1152967	1151138	1152967	1151121	1829
GofDak_1024-768_new	2	3	19	<?xml version="1.0"?>\n<Clock xmlns:dt="urn:schemas-microsoft-com:datatypes"><Description dt:dt="string">E-Prime Primary Realtime Clock</Description><StartTime><Timestamp dt:dt="int">0</Timestamp><DateUtc dt:dt="string">2017-05-16T10:55:49Z</DateUtc></StartTime><FrequencyChanges><FrequencyChange><Frequency dt:dt="r8">3312949</Frequency><Timestamp dt:dt="r8">38298739420</Timestamp><Current dt:dt="…	75.029	2423043	2419543	2423043	2419530	1	right	-355751189	05-16-2017	12:55:49	10:55:49	female	303272	229053	-1	228984	319336	303291	-1	303272	664132	648145	-1	648132	9				2	4	7	phaseINVFAce	phaseXPface	6	NM09	1156343	1156043	1156343	1156037	l	1156037	1154297	1156037	1154281	1740
GofDak_1024-768_new	2	3	19	<?xml version="1.0"?>\n<Clock xmlns:dt="urn:schemas-microsoft-com:datatypes"><Description dt:dt="string">E-Prime Primary Realtime Clock</Description><StartTime><Timestamp dt:dt="int">0</Timestamp><DateUtc dt:dt="string">2017-05-16T10:55:49Z</DateUtc></StartTime><FrequencyChanges><FrequencyChange><Frequency dt:dt="r8">3312949</Frequency><Timestamp dt:dt="r8">38298739420</Timestamp><Current dt:dt="…	75.029	2423043	2419543	2423043	2419530	1	right	-355751189	05-16-2017	12:55:49	10:55:49	female	303272	229053	-1	228984	319336	303291	-1	303272	664132	648145	-1	648132	9				2	4	7	phaseINVFAce	phaseXPface	7	NF106	1159635	1159335	1159635	1159330	d	1159330	1157336	1159330	1157329	1994
GofDak_1024-768_new	2	3	19	<?xml version="1.0"?>\n<Clock xmlns:dt="urn:schemas-microsoft-com:datatypes"><Description dt:dt="string">E-Prime Primary Realtime Clock</Description><StartTime><Timestamp dt:dt="int">0</Timestamp><DateUtc dt:dt="string">2017-05-16T10:55:49Z</DateUtc></StartTime><FrequencyChanges><FrequencyChange><Frequency dt:dt="r8">3312949</Frequency><Timestamp dt:dt="r8">38298739420</Timestamp><Current dt:dt="…	75.029	2423043	2419543	2423043	2419530	1	right	-355751189	05-16-2017	12:55:49	10:55:49	female	303272	229053	-1	228984	319336	303291	-1	303272	664132	648145	-1	648132	9				2	4	7	phaseINVFAce	phaseXPface	8	NM09	1163327	1163027	1163327	1163020	l	1163020	1161121	1163020	1161105	1899
GofDak_1024-768_new	2	3	19	<?xml version="1.0"?>\n<Clock xmlns:dt="urn:schemas-microsoft-com:datatypes"><Description dt:dt="string">E-Prime Primary Realtime Clock</Description><StartTime><Timestamp dt:dt="int">0</Timestamp><DateUtc dt:dt="string">2017-05-16T10:55:49Z</DateUtc></StartTime><FrequencyChanges><FrequencyChange><Frequency dt:dt="r8">3312949</Frequency><Timestamp dt:dt="r8">38298739420</Timestamp><Current dt:dt="…	75.029	2423043	2419543	2423043	2419530	1	right	-355751189	05-16-2017	12:55:49	10:55:49	female	303272	229053	-1	228984	319336	303291	-1	303272	664132	648145	-1	648132	9				2	4	7	phaseINVFAce	phaseXPface	9	NM101	1166606	1166306	1166606	1166289	d	1166289	1164586	1166289	1164576	1703
GofDak_1024-768_new	2	3	19	<?xml version="1.0"?>\n<Clock xmlns:dt="urn:schemas-microsoft-com:datatypes"><Description dt:dt="string">E-Prime Primary Realtime Clock</Description><StartTime><Timestamp dt:dt="int">0</Timestamp><DateUtc dt:dt="string">2017-05-16T10:55:49Z</DateUtc></StartTime><FrequencyChanges><FrequencyChange><Frequency dt:dt="r8">3312949</Frequency><Timestamp dt:dt="r8">38298739420</Timestamp><Current dt:dt="…	75.029	2423043	2419543	2423043	2419530	1	right	-355751189	05-16-2017	12:55:49	10:55:49	female	303272	229053	-1	228984	319336	303291	-1	303272	664132	648145	-1	648132	9				2	4	7	phaseINVFAce	phaseXPface	10	NF27	1169938	1169638	1169938	1169622	l	1169622	1167959	1169622	1167944	1663
GofDak_1024-768_new	2	3	19	<?xml version="1.0"?>\n<Clock xmlns:dt="urn:schemas-microsoft-com:datatypes"><Description dt:dt="string">E-Prime Primary Realtime Clock</Description><StartTime><Timestamp dt:dt="int">0</Timestamp><DateUtc dt:dt="string">2017-05-16T10:55:49Z</DateUtc></StartTime><FrequencyChanges><FrequencyChange><Frequency dt:dt="r8">3312949</Frequency><Timestamp dt:dt="r8">38298739420</Timestamp><Current dt:dt="…	75.029	2423043	2419543	2423043	2419530	1	right	-355751189	05-16-2017	12:55:49	10:55:49	female	303272	229053	-1	228984	319336	303291	-1	303272	664132	648145	-1	648132	9				2	4	7	phaseINVFAce	phaseXPface	11	NM10	1172897	1172597	1172897	1172587	d	1172587	1171064	1172587	1171048	1523
GofDak_1024-768_new	2	3	19	<?xml version="1.0"?>\n<Clock xmlns:dt="urn:schemas-microsoft-com:datatypes"><Description dt:dt="string">E-Prime Primary Realtime Clock</Description><StartTime><Timestamp dt:dt="int">0</Timestamp><DateUtc dt:dt="string">2017-05-16T10:55:49Z</DateUtc></StartTime><FrequencyChanges><FrequencyChange><Frequency dt:dt="r8">3312949</Frequency><Timestamp dt:dt="r8">38298739420</Timestamp><Current dt:dt="…	75.029	2423043	2419543	2423043	2419530	1	right	-355751189	05-16-2017	12:55:49	10:55:49	female	303272	229053	-1	228984	319336	303291	-1	303272	664132	648145	-1	648132	9				2	4	7	phaseINVFAce	phaseXPface	12	NM09	1176735	1176435	1176735	1176422	d	1176422	1174529	1176422	1174512	1893
GofDak_1024-768_new	2	3	19	<?xml version="1.0"?>\n<Clock xmlns:dt="urn:schemas-microsoft-com:datatypes"><Description dt:dt="string">E-Prime Primary Realtime Clock</Description><StartTime><Timestamp dt:dt="int">0</Timestamp><DateUtc dt:dt="string">2017-05-16T10:55:49Z</DateUtc></StartTime><FrequencyChanges><FrequencyChange><Frequency dt:dt="r8">3312949</Frequency><Timestamp dt:dt="r8">38298739420</Timestamp><Current dt:dt="…	75.029	2423043	2419543	2423043	2419530	1	right	-355751189	05-16-2017	12:55:49	10:55:49	female	303272	229053	-1	228984	319336	303291	-1	303272	664132	648145	-1	648132	9				2	4	7	phaseINVFAce	phaseXPface	13	NM04	1180427	1180127	1180427	1180115	l	1180115	1178208	1180115	1178200	1907
GofDak_1024-768_new	2	3	19	<?xml version="1.0"?>\n<Clock xmlns:dt="urn:schemas-microsoft-com:datatypes"><Description dt:dt="string">E-Prime Primary Realtime Clock</Description><StartTime><Timestamp dt:dt="int">0</Timestamp><DateUtc dt:dt="string">2017-05-16T10:55:49Z</DateUtc></StartTime><FrequencyChanges><FrequencyChange><Frequency dt:dt="r8">3312949</Frequency><Timestamp dt:dt="r8">38298739420</Timestamp><Current dt:dt="…	75.029	2423043	2419543	2423043	2419530	1	right	-355751189	05-16-2017	12:55:49	10:55:49	female	303272	229053	-1	228984	319336	303291	-1	303272	664132	648145	-1	648132	9				2	4	7	phaseINVFAce	phaseXPface	14	NM04	1184905	1184605	1184905	1184599	d	1184599	1182819	1184599	1182807	1780
GofDak_1024-768_new	2	3	19	<?xml version="1.0"?>\n<Clock xmlns:dt="urn:schemas-microsoft-com:datatypes"><Description dt:dt="string">E-Prime Primary Realtime Clock</Description><StartTime><Timestamp dt:dt="int">0</Timestamp><DateUtc dt:dt="string">2017-05-16T10:55:49Z</DateUtc></StartTime><FrequencyChanges><FrequencyChange><Frequency dt:dt="r8">3312949</Frequency><Timestamp dt:dt="r8">38298739420</Timestamp><Current dt:dt="…	75.029	2423043	2419543	2423043	2419530	1	right	-355751189	05-16-2017	12:55:49	10:55:49	female	303272	229053	-1	228984	319336	303291	-1	303272	664132	648145	-1	648132	9				2	4	7	phaseINVFAce	phaseXPface	15	NM101	1188744	1188444	1188744	1188435	l	1188435	1186445	1188435	1186439	1990
GofDak_1024-768_new	2	3	19	<?xml version="1.0"?>\n<Clock xmlns:dt="urn:schemas-microsoft-com:datatypes"><Description dt:dt="string">E-Prime Primary Realtime Clock</Description><StartTime><Timestamp dt:dt="int">0</Timestamp><DateUtc dt:dt="string">2017-05-16T10:55:49Z</DateUtc></StartTime><FrequencyChanges><FrequencyChange><Frequency dt:dt="r8">3312949</Frequency><Timestamp dt:dt="r8">38298739420</Timestamp><Current dt:dt="…	75.029	2423043	2419543	2423043	2419530	1	right	-355751189	05-16-2017	12:55:49	10:55:49	female	303272	229053	-1	228984	319336	303291	-1	303272	664132	648145	-1	648132	9				2	4	7	phaseINVFAce	phaseXPface	16	NF06	1192463	1192163	1192463	1192157	l	1192157	1190377	1192157	1190367	1780
GofDak_1024-768_new	2	3	19	<?xml version="1.0"?>\n<Clock xmlns:dt="urn:schemas-microsoft-com:datatypes"><Description dt:dt="string">E-Prime Primary Realtime Clock</Description><StartTime><Timestamp dt:dt="int">0</Timestamp><DateUtc dt:dt="string">2017-05-16T10:55:49Z</DateUtc></StartTime><FrequencyChanges><FrequencyChange><Frequency dt:dt="r8">3312949</Frequency><Timestamp dt:dt="r8">38298739420</Timestamp><Current dt:dt="…	75.029	2423043	2419543	2423043	2419530	1	right	-355751189	05-16-2017	12:55:49	10:55:49	female	303272	229053	-1	228984	319336	303291	-1	303272	664132	648145	-1	648132	9				2	4	7	phaseINVFAce	phaseXPface	17	NF04	1196194	1195894	1196194	1195881	l	1195881	1194108	1195881	1194095	1773
GofDak_1024-768_new	2	3	19	<?xml version="1.0"?>\n<Clock xmlns:dt="urn:schemas-microsoft-com:datatypes"><Description dt:dt="string">E-Prime Primary Realtime Clock</Description><StartTime><Timestamp dt:dt="int">0</Timestamp><DateUtc dt:dt="string">2017-05-16T10:55:49Z</DateUtc></StartTime><FrequencyChanges><FrequencyChange><Frequency dt:dt="r8">3312949</Frequency><Timestamp dt:dt="r8">38298739420</Timestamp><Current dt:dt="…	75.029	2423043	2419543	2423043	2419530	1	right	-355751189	05-16-2017	12:55:49	10:55:49	female	303272	229053	-1	228984	319336	303291	-1	303272	664132	648145	-1	648132	9				2	4	7	phaseINVFAce	phaseXPface	18	NF04	1199993	1199693	1199993	1199680	l	1199680	1197694	1199680	1197686	1986
GofDak_1024-768_new	2	3	19	<?xml version="1.0"?>\n<Clock xmlns:dt="urn:schemas-microsoft-com:datatypes"><Description dt:dt="string">E-Prime Primary Realtime Clock</Description><StartTime><Timestamp dt:dt="int">0</Timestamp><DateUtc dt:dt="string">2017-05-16T10:55:49Z</DateUtc></StartTime><FrequencyChanges><FrequencyChange><Frequency dt:dt="r8">3312949</Frequency><Timestamp dt:dt="r8">38298739420</Timestamp><Current dt:dt="…	75.029	2423043	2419543	2423043	2419530	1	right	-355751189	05-16-2017	12:55:49	10:55:49	female	303272	229053	-1	228984	319336	303291	-1	303272	664132	648145	-1	648132	9				2	4	7	phaseINVFAce	phaseXPface	19	NM13	1203565	1203265	1203565	1203261	l	1203261	1201292	1203261	1201278	1969
GofDak_1024-768_new	2	3	19	<?xml version="1.0"?>\n<Clock xmlns:dt="urn:schemas-microsoft-com:datatypes"><Description dt:dt="string">E-Prime Primary Realtime Clock</Description><StartTime><Timestamp dt:dt="int">0</Timestamp><DateUtc dt:dt="string">2017-05-16T10:55:49Z</DateUtc></StartTime><FrequencyChanges><FrequencyChange><Frequency dt:dt="r8">3312949</Frequency><Timestamp dt:dt="r8">38298739420</Timestamp><Current dt:dt="…	75.029	2423043	2419543	2423043	2419530	1	right	-355751189	05-16-2017	12:55:49	10:55:49	female	303272	229053	-1	228984	319336	303291	-1	303272	664132	648145	-1	648132	9				2	4	7	phaseINVFAce	phaseXPface	20	NF01	1207257	1206957	1207257	1206947	l	1206947	1205437	1206947	1205430	1510
GofDak_1024-768_new	2	3	19	<?xml version="1.0"?>\n<Clock xmlns:dt="urn:schemas-microsoft-com:datatypes"><Description dt:dt="string">E-Prime Primary Realtime Clock</Description><StartTime><Timestamp dt:dt="int">0</Timestamp><DateUtc dt:dt="string">2017-05-16T10:55:49Z</DateUtc></StartTime><FrequencyChanges><FrequencyChange><Frequency dt:dt="r8">3312949</Frequency><Timestamp dt:dt="r8">38298739420</Timestamp><Current dt:dt="…	75.029	2423043	2419543	2423043	2419530	1	right	-355751189	05-16-2017	12:55:49	10:55:49	female	303272	229053	-1	228984	319336	303291	-1	303272	664132	648145	-1	648132	10				1	4	8	phaseUPFAce	phaseXPface	1	NM04	1210536	1210236	1210536	1210232	d	1210232	1208463	1210232	1208454	1769
GofDak_1024-768_new	2	3	19	<?xml version="1.0"?>\n<Clock xmlns:dt="urn:schemas-microsoft-com:datatypes"><Description dt:dt="string">E-Prime Primary Realtime Clock</Description><StartTime><Timestamp dt:dt="int">0</Timestamp><DateUtc dt:dt="string">2017-05-16T10:55:49Z</DateUtc></StartTime><FrequencyChanges><FrequencyChange><Frequency dt:dt="r8">3312949</Frequency><Timestamp dt:dt="r8">38298739420</Timestamp><Current dt:dt="…	75.029	2423043	2419543	2423043	2419530	1	right	-355751189	05-16-2017	12:55:49	10:55:49	female	303272	229053	-1	228984	319336	303291	-1	303272	664132	648145	-1	648132	10				1	4	8	phaseUPFAce	phaseXPface	2	NF109	1214307	1214007	1214307	1214002	l	1214002	1212155	1214002	1212142	1847
GofDak_1024-768_new	2	3	19	<?xml version="1.0"?>\n<Clock xmlns:dt="urn:schemas-microsoft-com:datatypes"><Description dt:dt="string">E-Prime Primary Realtime Clock</Description><StartTime><Timestamp dt:dt="int">0</Timestamp><DateUtc dt:dt="string">2017-05-16T10:55:49Z</DateUtc></StartTime><FrequencyChanges><FrequencyChange><Frequency dt:dt="r8">3312949</Frequency><Timestamp dt:dt="r8">38298739420</Timestamp><Current dt:dt="…	75.029	2423043	2419543	2423043	2419530	1	right	-355751189	05-16-2017	12:55:49	10:55:49	female	303272	229053	-1	228984	319336	303291	-1	303272	664132	648145	-1	648132	10				1	4	8	phaseUPFAce	phaseXPface	3	NM03	1217560	1217260	1217560	1217248	l	1217248	1215487	1217248	1215469	1761
GofDak_1024-768_new	2	3	19	<?xml version="1.0"?>\n<Clock xmlns:dt="urn:schemas-microsoft-com:datatypes"><Description dt:dt="string">E-Prime Primary Realtime Clock</Description><StartTime><Timestamp dt:dt="int">0</Timestamp><DateUtc dt:dt="string">2017-05-16T10:55:49Z</DateUtc></StartTime><FrequencyChanges><FrequencyChange><Frequency dt:dt="r8">3312949</Frequency><Timestamp dt:dt="r8">38298739420</Timestamp><Current dt:dt="…	75.029	2423043	2419543	2423043	2419530	1	right	-355751189	05-16-2017	12:55:49	10:55:49	female	303272	229053	-1	228984	319336	303291	-1	303272	664132	648145	-1	648132	10				1	4	8	phaseUPFAce	phaseXPface	4	NF06	1220798	1220498	1220798	1220484	d	1220484	1218499	1220484	1218493	1985
GofDak_1024-768_new	2	3	19	<?xml version="1.0"?>\n<Clock xmlns:dt="urn:schemas-microsoft-com:datatypes"><Description dt:dt="string">E-Prime Primary Realtime Clock</Description><StartTime><Timestamp dt:dt="int">0</Timestamp><DateUtc dt:dt="string">2017-05-16T10:55:49Z</DateUtc></StartTime><FrequencyChanges><FrequencyChange><Frequency dt:dt="r8">3312949</Frequency><Timestamp dt:dt="r8">38298739420</Timestamp><Current dt:dt="…	75.029	2423043	2419543	2423043	2419530	1	right	-355751189	05-16-2017	12:55:49	10:55:49	female	303272	229053	-1	228984	319336	303291	-1	303272	664132	648145	-1	648132	10				1	4	8	phaseUPFAce	phaseXPface	5	NM101	1224357	1224057	1224357	1224046	l	1224046	1222271	1224046	1222261	1775
GofDak_1024-768_new	2	3	19	<?xml version="1.0"?>\n<Clock xmlns:dt="urn:schemas-microsoft-com:datatypes"><Description dt:dt="string">E-Prime Primary Realtime Clock</Description><StartTime><Timestamp dt:dt="int">0</Timestamp><DateUtc dt:dt="string">2017-05-16T10:55:49Z</DateUtc></StartTime><FrequencyChanges><FrequencyChange><Frequency dt:dt="r8">3312949</Frequency><Timestamp dt:dt="r8">38298739420</Timestamp><Current dt:dt="…	75.029	2423043	2419543	2423043	2419530	1	right	-355751189	05-16-2017	12:55:49	10:55:49	female	303272	229053	-1	228984	319336	303291	-1	303272	664132	648145	-1	648132	10				1	4	8	phaseUPFAce	phaseXPface	6	NM101	1227836	1227536	1227836	1227523	l	1227523	1225630	1227523	1225621	1893
GofDak_1024-768_new	2	3	19	<?xml version="1.0"?>\n<Clock xmlns:dt="urn:schemas-microsoft-com:datatypes"><Description dt:dt="string">E-Prime Primary Realtime Clock</Description><StartTime><Timestamp dt:dt="int">0</Timestamp><DateUtc dt:dt="string">2017-05-16T10:55:49Z</DateUtc></StartTime><FrequencyChanges><FrequencyChange><Frequency dt:dt="r8">3312949</Frequency><Timestamp dt:dt="r8">38298739420</Timestamp><Current dt:dt="…	75.029	2423043	2419543	2423043	2419530	1	right	-355751189	05-16-2017	12:55:49	10:55:49	female	303272	229053	-1	228984	319336	303291	-1	303272	664132	648145	-1	648132	10				1	4	8	phaseUPFAce	phaseXPface	7	NF106	1231154	1230854	1231154	1230842	l	1230842	1229282	1230842	1229269	1560
GofDak_1024-768_new	2	3	19	<?xml version="1.0"?>\n<Clock xmlns:dt="urn:schemas-microsoft-com:datatypes"><Description dt:dt="string">E-Prime Primary Realtime Clock</Description><StartTime><Timestamp dt:dt="int">0</Timestamp><DateUtc dt:dt="string">2017-05-16T10:55:49Z</DateUtc></StartTime><FrequencyChanges><FrequencyChange><Frequency dt:dt="r8">3312949</Frequency><Timestamp dt:dt="r8">38298739420</Timestamp><Current dt:dt="…	75.029	2423043	2419543	2423043	2419530	1	right	-355751189	05-16-2017	12:55:49	10:55:49	female	303272	229053	-1	228984	319336	303291	-1	303272	664132	648145	-1	648132	10				1	4	8	phaseUPFAce	phaseXPface	8	NF01	1234486	1234186	1234486	1234174	d	1234174	1232334	1234174	1232325	1840
GofDak_1024-768_new	2	3	19	<?xml version="1.0"?>\n<Clock xmlns:dt="urn:schemas-microsoft-com:datatypes"><Description dt:dt="string">E-Prime Primary Realtime Clock</Description><StartTime><Timestamp dt:dt="int">0</Timestamp><DateUtc dt:dt="string">2017-05-16T10:55:49Z</DateUtc></StartTime><FrequencyChanges><FrequencyChange><Frequency dt:dt="r8">3312949</Frequency><Timestamp dt:dt="r8">38298739420</Timestamp><Current dt:dt="…	75.029	2423043	2419543	2423043	2419530	1	right	-355751189	05-16-2017	12:55:49	10:55:49	female	303272	229053	-1	228984	319336	303291	-1	303272	664132	648145	-1	648132	10				1	4	8	phaseUPFAce	phaseXPface	9	NM101	1237832	1237532	1237832	1237519	d	1237519	1235746	1237519	1235740	1773
GofDak_1024-768_new	2	3	19	<?xml version="1.0"?>\n<Clock xmlns:dt="urn:schemas-microsoft-com:datatypes"><Description dt:dt="string">E-Prime Primary Realtime Clock</Description><StartTime><Timestamp dt:dt="int">0</Timestamp><DateUtc dt:dt="string">2017-05-16T10:55:49Z</DateUtc></StartTime><FrequencyChanges><FrequencyChange><Frequency dt:dt="r8">3312949</Frequency><Timestamp dt:dt="r8">38298739420</Timestamp><Current dt:dt="…	75.029	2423043	2419543	2423043	2419530	1	right	-355751189	05-16-2017	12:55:49	10:55:49	female	303272	229053	-1	228984	319336	303291	-1	303272	664132	648145	-1	648132	10				1	4	8	phaseUPFAce	phaseXPface	10	NM04	1241604	1241304	1241604	1241297	l	1241297	1239304	1241297	1239292	1993
GofDak_1024-768_new	2	3	19	<?xml version="1.0"?>\n<Clock xmlns:dt="urn:schemas-microsoft-com:datatypes"><Description dt:dt="string">E-Prime Primary Realtime Clock</Description><StartTime><Timestamp dt:dt="int">0</Timestamp><DateUtc dt:dt="string">2017-05-16T10:55:49Z</DateUtc></StartTime><FrequencyChanges><FrequencyChange><Frequency dt:dt="r8">3312949</Frequency><Timestamp dt:dt="r8">38298739420</Timestamp><Current dt:dt="…	75.029	2423043	2419543	2423043	2419530	1	right	-355751189	05-16-2017	12:55:49	10:55:49	female	303272	229053	-1	228984	319336	303291	-1	303272	664132	648145	-1	648132	10				1	4	8	phaseUPFAce	phaseXPface	11	NF105	1244869	1244569	1244869	1244556	l	1244556	1242823	1244556	1242812	1733
GofDak_1024-768_new	2	3	19	<?xml version="1.0"?>\n<Clock xmlns:dt="urn:schemas-microsoft-com:datatypes"><Description dt:dt="string">E-Prime Primary Realtime Clock</Description><StartTime><Timestamp dt:dt="int">0</Timestamp><DateUtc dt:dt="string">2017-05-16T10:55:49Z</DateUtc></StartTime><FrequencyChanges><FrequencyChange><Frequency dt:dt="r8">3312949</Frequency><Timestamp dt:dt="r8">38298739420</Timestamp><Current dt:dt="…	75.029	2423043	2419543	2423043	2419530	1	right	-355751189	05-16-2017	12:55:49	10:55:49	female	303272	229053	-1	228984	319336	303291	-1	303272	664132	648145	-1	648132	10				1	4	8	phaseUPFAce	phaseXPface	12	NM21	1248228	1247928	1248228	1247923	l	1247923	1246195	1247923	1246188	1728
GofDak_1024-768_new	2	3	19	<?xml version="1.0"?>\n<Clock xmlns:dt="urn:schemas-microsoft-com:datatypes"><Description dt:dt="string">E-Prime Primary Realtime Clock</Description><StartTime><Timestamp dt:dt="int">0</Timestamp><DateUtc dt:dt="string">2017-05-16T10:55:49Z</DateUtc></StartTime><FrequencyChanges><FrequencyChange><Frequency dt:dt="r8">3312949</Frequency><Timestamp dt:dt="r8">38298739420</Timestamp><Current dt:dt="…	75.029	2423043	2419543	2423043	2419530	1	right	-355751189	05-16-2017	12:55:49	10:55:49	female	303272	229053	-1	228984	319336	303291	-1	303272	664132	648145	-1	648132	10				1	4	8	phaseUPFAce	phaseXPface	13	NF11	1251720	1251420	1251720	1251414	l	1251414	1249594	1251414	1249588	1820
GofDak_1024-768_new	2	3	19	<?xml version="1.0"?>\n<Clock xmlns:dt="urn:schemas-microsoft-com:datatypes"><Description dt:dt="string">E-Prime Primary Realtime Clock</Description><StartTime><Timestamp dt:dt="int">0</Timestamp><DateUtc dt:dt="string">2017-05-16T10:55:49Z</DateUtc></StartTime><FrequencyChanges><FrequencyChange><Frequency dt:dt="r8">3312949</Frequency><Timestamp dt:dt="r8">38298739420</Timestamp><Current dt:dt="…	75.029	2423043	2419543	2423043	2419530	1	right	-355751189	05-16-2017	12:55:49	10:55:49	female	303272	229053	-1	228984	319336	303291	-1	303272	664132	648145	-1	648132	10				1	4	8	phaseUPFAce	phaseXPface	14	NF105	1255318	1255018	1255318	1255015	l	1255015	1253033	1255015	1253027	1982
GofDak_1024-768_new	2	3	19	<?xml version="1.0"?>\n<Clock xmlns:dt="urn:schemas-microsoft-com:datatypes"><Description dt:dt="string">E-Prime Primary Realtime Clock</Description><StartTime><Timestamp dt:dt="int">0</Timestamp><DateUtc dt:dt="string">2017-05-16T10:55:49Z</DateUtc></StartTime><FrequencyChanges><FrequencyChange><Frequency dt:dt="r8">3312949</Frequency><Timestamp dt:dt="r8">38298739420</Timestamp><Current dt:dt="…	75.029	2423043	2419543	2423043	2419530	1	right	-355751189	05-16-2017	12:55:49	10:55:49	female	303272	229053	-1	228984	319336	303291	-1	303272	664132	648145	-1	648132	10				1	4	8	phaseUPFAce	phaseXPface	15	NF04	1258291	1257991	1258291	1257988	l	1257988	1256444	1257988	1256427	1544
GofDak_1024-768_new	2	3	19	<?xml version="1.0"?>\n<Clock xmlns:dt="urn:schemas-microsoft-com:datatypes"><Description dt:dt="string">E-Prime Primary Realtime Clock</Description><StartTime><Timestamp dt:dt="int">0</Timestamp><DateUtc dt:dt="string">2017-05-16T10:55:49Z</DateUtc></StartTime><FrequencyChanges><FrequencyChange><Frequency dt:dt="r8">3312949</Frequency><Timestamp dt:dt="r8">38298739420</Timestamp><Current dt:dt="…	75.029	2423043	2419543	2423043	2419530	1	right	-355751189	05-16-2017	12:55:49	10:55:49	female	303272	229053	-1	228984	319336	303291	-1	303272	664132	648145	-1	648132	10				1	4	8	phaseUPFAce	phaseXPface	16	NF105	1261583	1261283	1261583	1261280	l	1261280	1259643	1261280	1259635	1637
GofDak_1024-768_new	2	3	19	<?xml version="1.0"?>\n<Clock xmlns:dt="urn:schemas-microsoft-com:datatypes"><Description dt:dt="string">E-Prime Primary Realtime Clock</Description><StartTime><Timestamp dt:dt="int">0</Timestamp><DateUtc dt:dt="string">2017-05-16T10:55:49Z</DateUtc></StartTime><FrequencyChanges><FrequencyChange><Frequency dt:dt="r8">3312949</Frequency><Timestamp dt:dt="r8">38298739420</Timestamp><Current dt:dt="…	75.029	2423043	2419543	2423043	2419530	1	right	-355751189	05-16-2017	12:55:49	10:55:49	female	303272	229053	-1	228984	319336	303291	-1	303272	664132	648145	-1	648132	10				1	4	8	phaseUPFAce	phaseXPface	17	NM10	1264595	1264295	1264595	1264286	d	1264286	1262682	1264286	1262667	1604
GofDak_1024-768_new	2	3	19	<?xml version="1.0"?>\n<Clock xmlns:dt="urn:schemas-microsoft-com:datatypes"><Description dt:dt="string">E-Prime Primary Realtime Clock</Description><StartTime><Timestamp dt:dt="int">0</Timestamp><DateUtc dt:dt="string">2017-05-16T10:55:49Z</DateUtc></StartTime><FrequencyChanges><FrequencyChange><Frequency dt:dt="r8">3312949</Frequency><Timestamp dt:dt="r8">38298739420</Timestamp><Current dt:dt="…	75.029	2423043	2419543	2423043	2419530	1	right	-355751189	05-16-2017	12:55:49	10:55:49	female	303272	229053	-1	228984	319336	303291	-1	303272	664132	648145	-1	648132	10				1	4	8	phaseUPFAce	phaseXPface	18	NF09	1267514	1267214	1267514	1267207	l	1267207	1265628	1267207	1265611	1579
GofDak_1024-768_new	2	3	19	<?xml version="1.0"?>\n<Clock xmlns:dt="urn:schemas-microsoft-com:datatypes"><Description dt:dt="string">E-Prime Primary Realtime Clock</Description><StartTime><Timestamp dt:dt="int">0</Timestamp><DateUtc dt:dt="string">2017-05-16T10:55:49Z</DateUtc></StartTime><FrequencyChanges><FrequencyChange><Frequency dt:dt="r8">3312949</Frequency><Timestamp dt:dt="r8">38298739420</Timestamp><Current dt:dt="…	75.029	2423043	2419543	2423043	2419530	1	right	-355751189	05-16-2017	12:55:49	10:55:49	female	303272	229053	-1	228984	319336	303291	-1	303272	664132	648145	-1	648132	10				1	4	8	phaseUPFAce	phaseXPface	19	NF04	1270579	1270279	1270579	1270269	l	1270269	1268546	1270269	1268538	1723
GofDak_1024-768_new	2	3	19	<?xml version="1.0"?>\n<Clock xmlns:dt="urn:schemas-microsoft-com:datatypes"><Description dt:dt="string">E-Prime Primary Realtime Clock</Description><StartTime><Timestamp dt:dt="int">0</Timestamp><DateUtc dt:dt="string">2017-05-16T10:55:49Z</DateUtc></StartTime><FrequencyChanges><FrequencyChange><Frequency dt:dt="r8">3312949</Frequency><Timestamp dt:dt="r8">38298739420</Timestamp><Current dt:dt="…	75.029	2423043	2419543	2423043	2419530	1	right	-355751189	05-16-2017	12:55:49	10:55:49	female	303272	229053	-1	228984	319336	303291	-1	303272	664132	648145	-1	648132	10				1	4	8	phaseUPFAce	phaseXPface	20	NM21	1273645	1273345	1273645	1273337	l	1273337	1271585	1273337	1271578	1752
GofDak_1024-768_new	2	3	19	<?xml version="1.0"?>\n<Clock xmlns:dt="urn:schemas-microsoft-com:datatypes"><Description dt:dt="string">E-Prime Primary Realtime Clock</Description><StartTime><Timestamp dt:dt="int">0</Timestamp><DateUtc dt:dt="string">2017-05-16T10:55:49Z</DateUtc></StartTime><FrequencyChanges><FrequencyChange><Frequency dt:dt="r8">3312949</Frequency><Timestamp dt:dt="r8">38298739420</Timestamp><Current dt:dt="…	75.029	2423043	2419543	2423043	2419530	1	right	-355751189	05-16-2017	12:55:49	10:55:49	female	303272	229053	-1	228984	319336	303291	-1	303272	664132	648145	-1	648132	11				2	5	9	phaseINVFAce	phaseXPface	1	NM03	1276617	1276317	1276617	1276313	d	1276313	1274771	1276313	1274754	1542
GofDak_1024-768_new	2	3	19	<?xml version="1.0"?>\n<Clock xmlns:dt="urn:schemas-microsoft-com:datatypes"><Description dt:dt="string">E-Prime Primary Realtime Clock</Description><StartTime><Timestamp dt:dt="int">0</Timestamp><DateUtc dt:dt="string">2017-05-16T10:55:49Z</DateUtc></StartTime><FrequencyChanges><FrequencyChange><Frequency dt:dt="r8">3312949</Frequency><Timestamp dt:dt="r8">38298739420</Timestamp><Current dt:dt="…	75.029	2423043	2419543	2423043	2419530	1	right	-355751189	05-16-2017	12:55:49	10:55:49	female	303272	229053	-1	228984	319336	303291	-1	303272	664132	648145	-1	648132	11				2	5	9	phaseINVFAce	phaseXPface	2	NF06	1279642	1279342	1279642	1279328	l	1279328	1277716	1279328	1277706	1612
GofDak_1024-768_new	2	3	19	<?xml version="1.0"?>\n<Clock xmlns:dt="urn:schemas-microsoft-com:datatypes"><Description dt:dt="string">E-Prime Primary Realtime Clock</Description><StartTime><Timestamp dt:dt="int">0</Timestamp><DateUtc dt:dt="string">2017-05-16T10:55:49Z</DateUtc></StartTime><FrequencyChanges><FrequencyChange><Frequency dt:dt="r8">3312949</Frequency><Timestamp dt:dt="r8">38298739420</Timestamp><Current dt:dt="…	75.029	2423043	2419543	2423043	2419530	1	right	-355751189	05-16-2017	12:55:49	10:55:49	female	303272	229053	-1	228984	319336	303291	-1	303272	664132	648145	-1	648132	11				2	5	9	phaseINVFAce	phaseXPface	3	NM21	1283294	1282994	1283294	1282990	l	1282990	1281182	1282990	1281170	1808
GofDak_1024-768_new	2	3	19	<?xml version="1.0"?>\n<Clock xmlns:dt="urn:schemas-microsoft-com:datatypes"><Description dt:dt="string">E-Prime Primary Realtime Clock</Description><StartTime><Timestamp dt:dt="int">0</Timestamp><DateUtc dt:dt="string">2017-05-16T10:55:49Z</DateUtc></StartTime><FrequencyChanges><FrequencyChange><Frequency dt:dt="r8">3312949</Frequency><Timestamp dt:dt="r8">38298739420</Timestamp><Current dt:dt="…	75.029	2423043	2419543	2423043	2419530	1	right	-355751189	05-16-2017	12:55:49	10:55:49	female	303272	229053	-1	228984	319336	303291	-1	303272	664132	648145	-1	648132	11				2	5	9	phaseINVFAce	phaseXPface	4	NF105	1286493	1286193	1286493	1286186	l	1286186	1284647	1286186	1284634	1539
GofDak_1024-768_new	2	3	19	<?xml version="1.0"?>\n<Clock xmlns:dt="urn:schemas-microsoft-com:datatypes"><Description dt:dt="string">E-Prime Primary Realtime Clock</Description><StartTime><Timestamp dt:dt="int">0</Timestamp><DateUtc dt:dt="string">2017-05-16T10:55:49Z</DateUtc></StartTime><FrequencyChanges><FrequencyChange><Frequency dt:dt="r8">3312949</Frequency><Timestamp dt:dt="r8">38298739420</Timestamp><Current dt:dt="…	75.029	2423043	2419543	2423043	2419530	1	right	-355751189	05-16-2017	12:55:49	10:55:49	female	303272	229053	-1	228984	319336	303291	-1	303272	664132	648145	-1	648132	11				2	5	9	phaseINVFAce	phaseXPface	5	NM03	1290052	1289752	1290052	1289737	l	1289737	1288152	1289737	1288145	1585
GofDak_1024-768_new	2	3	19	<?xml version="1.0"?>\n<Clock xmlns:dt="urn:schemas-microsoft-com:datatypes"><Description dt:dt="string">E-Prime Primary Realtime Clock</Description><StartTime><Timestamp dt:dt="int">0</Timestamp><DateUtc dt:dt="string">2017-05-16T10:55:49Z</DateUtc></StartTime><FrequencyChanges><FrequencyChange><Frequency dt:dt="r8">3312949</Frequency><Timestamp dt:dt="r8">38298739420</Timestamp><Current dt:dt="…	75.029	2423043	2419543	2423043	2419530	1	right	-355751189	05-16-2017	12:55:49	10:55:49	female	303272	229053	-1	228984	319336	303291	-1	303272	664132	648145	-1	648132	11				2	5	9	phaseINVFAce	phaseXPface	6	NM02	1293384	1293084	1293384	1293075	l	1293075	1291498	1293075	1291489	1577
GofDak_1024-768_new	2	3	19	<?xml version="1.0"?>\n<Clock xmlns:dt="urn:schemas-microsoft-com:datatypes"><Description dt:dt="string">E-Prime Primary Realtime Clock</Description><StartTime><Timestamp dt:dt="int">0</Timestamp><DateUtc dt:dt="string">2017-05-16T10:55:49Z</DateUtc></StartTime><FrequencyChanges><FrequencyChange><Frequency dt:dt="r8">3312949</Frequency><Timestamp dt:dt="r8">38298739420</Timestamp><Current dt:dt="…	75.029	2423043	2419543	2423043	2419530	1	right	-355751189	05-16-2017	12:55:49	10:55:49	female	303272	229053	-1	228984	319336	303291	-1	303272	664132	648145	-1	648132	11				2	5	9	phaseINVFAce	phaseXPface	7	NF04	1296449	1296149	1296449	1296135	d	1296135	1294297	1296135	1294289	1838
GofDak_1024-768_new	2	3	19	<?xml version="1.0"?>\n<Clock xmlns:dt="urn:schemas-microsoft-com:datatypes"><Description dt:dt="string">E-Prime Primary Realtime Clock</Description><StartTime><Timestamp dt:dt="int">0</Timestamp><DateUtc dt:dt="string">2017-05-16T10:55:49Z</DateUtc></StartTime><FrequencyChanges><FrequencyChange><Frequency dt:dt="r8">3312949</Frequency><Timestamp dt:dt="r8">38298739420</Timestamp><Current dt:dt="…	75.029	2423043	2419543	2423043	2419530	1	right	-355751189	05-16-2017	12:55:49	10:55:49	female	303272	229053	-1	228984	319336	303291	-1	303272	664132	648145	-1	648132	11				2	5	9	phaseINVFAce	phaseXPface	8	NF106	1300448	1300148	1300448	1300143	d	1300143	1298548	1300143	1298537	1595
GofDak_1024-768_new	2	3	19	<?xml version="1.0"?>\n<Clock xmlns:dt="urn:schemas-microsoft-com:datatypes"><Description dt:dt="string">E-Prime Primary Realtime Clock</Description><StartTime><Timestamp dt:dt="int">0</Timestamp><DateUtc dt:dt="string">2017-05-16T10:55:49Z</DateUtc></StartTime><FrequencyChanges><FrequencyChange><Frequency dt:dt="r8">3312949</Frequency><Timestamp dt:dt="r8">38298739420</Timestamp><Current dt:dt="…	75.029	2423043	2419543	2423043	2419530	1	right	-355751189	05-16-2017	12:55:49	10:55:49	female	303272	229053	-1	228984	319336	303291	-1	303272	664132	648145	-1	648132	11				2	5	9	phaseINVFAce	phaseXPface	9	NM10	1303966	1303666	1303966	1303651	d	1303651	1301867	1303651	1301857	1784
GofDak_1024-768_new	2	3	19	<?xml version="1.0"?>\n<Clock xmlns:dt="urn:schemas-microsoft-com:datatypes"><Description dt:dt="string">E-Prime Primary Realtime Clock</Description><StartTime><Timestamp dt:dt="int">0</Timestamp><DateUtc dt:dt="string">2017-05-16T10:55:49Z</DateUtc></StartTime><FrequencyChanges><FrequencyChange><Frequency dt:dt="r8">3312949</Frequency><Timestamp dt:dt="r8">38298739420</Timestamp><Current dt:dt="…	75.029	2423043	2419543	2423043	2419530	1	right	-355751189	05-16-2017	12:55:49	10:55:49	female	303272	229053	-1	228984	319336	303291	-1	303272	664132	648145	-1	648132	11				2	5	9	phaseINVFAce	phaseXPface	10	NM04	1307018	1306718	1307018	1306707	l	1306707	1304959	1306707	1304944	1748
GofDak_1024-768_new	2	3	19	<?xml version="1.0"?>\n<Clock xmlns:dt="urn:schemas-microsoft-com:datatypes"><Description dt:dt="string">E-Prime Primary Realtime Clock</Description><StartTime><Timestamp dt:dt="int">0</Timestamp><DateUtc dt:dt="string">2017-05-16T10:55:49Z</DateUtc></StartTime><FrequencyChanges><FrequencyChange><Frequency dt:dt="r8">3312949</Frequency><Timestamp dt:dt="r8">38298739420</Timestamp><Current dt:dt="…	75.029	2423043	2419543	2423043	2419530	1	right	-355751189	05-16-2017	12:55:49	10:55:49	female	303272	229053	-1	228984	319336	303291	-1	303272	664132	648145	-1	648132	11				2	5	9	phaseINVFAce	phaseXPface	11	NM05	1310364	1310064	1310364	1310053	d	1310053	1308198	1310053	1308184	1855
GofDak_1024-768_new	2	3	19	<?xml version="1.0"?>\n<Clock xmlns:dt="urn:schemas-microsoft-com:datatypes"><Description dt:dt="string">E-Prime Primary Realtime Clock</Description><StartTime><Timestamp dt:dt="int">0</Timestamp><DateUtc dt:dt="string">2017-05-16T10:55:49Z</DateUtc></StartTime><FrequencyChanges><FrequencyChange><Frequency dt:dt="r8">3312949</Frequency><Timestamp dt:dt="r8">38298739420</Timestamp><Current dt:dt="…	75.029	2423043	2419543	2423043	2419530	1	right	-355751189	05-16-2017	12:55:49	10:55:49	female	303272	229053	-1	228984	319336	303291	-1	303272	664132	648145	-1	648132	11				2	5	9	phaseINVFAce	phaseXPface	12	NF109	1313283	1312983	1313283	1312978	l	1312978	1311410	1312978	1311400	1568
GofDak_1024-768_new	2	3	19	<?xml version="1.0"?>\n<Clock xmlns:dt="urn:schemas-microsoft-com:datatypes"><Description dt:dt="string">E-Prime Primary Realtime Clock</Description><StartTime><Timestamp dt:dt="int">0</Timestamp><DateUtc dt:dt="string">2017-05-16T10:55:49Z</DateUtc></StartTime><FrequencyChanges><FrequencyChange><Frequency dt:dt="r8">3312949</Frequency><Timestamp dt:dt="r8">38298739420</Timestamp><Current dt:dt="…	75.029	2423043	2419543	2423043	2419530	1	right	-355751189	05-16-2017	12:55:49	10:55:49	female	303272	229053	-1	228984	319336	303291	-1	303272	664132	648145	-1	648132	11				2	5	9	phaseINVFAce	phaseXPface	13	NM10	1317468	1317168	1317468	1317155	l	1317155	1315582	1317155	1315568	1573
GofDak_1024-768_new	2	3	19	<?xml version="1.0"?>\n<Clock xmlns:dt="urn:schemas-microsoft-com:datatypes"><Description dt:dt="string">E-Prime Primary Realtime Clock</Description><StartTime><Timestamp dt:dt="int">0</Timestamp><DateUtc dt:dt="string">2017-05-16T10:55:49Z</DateUtc></StartTime><FrequencyChanges><FrequencyChange><Frequency dt:dt="r8">3312949</Frequency><Timestamp dt:dt="r8">38298739420</Timestamp><Current dt:dt="…	75.029	2423043	2419543	2423043	2419530	1	right	-355751189	05-16-2017	12:55:49	10:55:49	female	303272	229053	-1	228984	319336	303291	-1	303272	664132	648145	-1	648132	11				2	5	9	phaseINVFAce	phaseXPface	14	NM03	1320707	1320407	1320707	1320401	d	1320401	1318874	1320401	1318856	1527
GofDak_1024-768_new	2	3	19	<?xml version="1.0"?>\n<Clock xmlns:dt="urn:schemas-microsoft-com:datatypes"><Description dt:dt="string">E-Prime Primary Realtime Clock</Description><StartTime><Timestamp dt:dt="int">0</Timestamp><DateUtc dt:dt="string">2017-05-16T10:55:49Z</DateUtc></StartTime><FrequencyChanges><FrequencyChange><Frequency dt:dt="r8">3312949</Frequency><Timestamp dt:dt="r8">38298739420</Timestamp><Current dt:dt="…	75.029	2423043	2419543	2423043	2419530	1	right	-355751189	05-16-2017	12:55:49	10:55:49	female	303272	229053	-1	228984	319336	303291	-1	303272	664132	648145	-1	648132	11				2	5	9	phaseINVFAce	phaseXPface	15	NM04	1323985	1323685	1323985	1323680	d	1323680	1321913	1323680	1321903	1767
GofDak_1024-768_new	2	3	19	<?xml version="1.0"?>\n<Clock xmlns:dt="urn:schemas-microsoft-com:datatypes"><Description dt:dt="string">E-Prime Primary Realtime Clock</Description><StartTime><Timestamp dt:dt="int">0</Timestamp><DateUtc dt:dt="string">2017-05-16T10:55:49Z</DateUtc></StartTime><FrequencyChanges><FrequencyChange><Frequency dt:dt="r8">3312949</Frequency><Timestamp dt:dt="r8">38298739420</Timestamp><Current dt:dt="…	75.029	2423043	2419543	2423043	2419530	1	right	-355751189	05-16-2017	12:55:49	10:55:49	female	303272	229053	-1	228984	319336	303291	-1	303272	664132	648145	-1	648132	11				2	5	9	phaseINVFAce	phaseXPface	16	NM03	1327451	1327151	1327451	1327139	l	1327139	1325191	1327139	1325175	1948
GofDak_1024-768_new	2	3	19	<?xml version="1.0"?>\n<Clock xmlns:dt="urn:schemas-microsoft-com:datatypes"><Description dt:dt="string">E-Prime Primary Realtime Clock</Description><StartTime><Timestamp dt:dt="int">0</Timestamp><DateUtc dt:dt="string">2017-05-16T10:55:49Z</DateUtc></StartTime><FrequencyChanges><FrequencyChange><Frequency dt:dt="r8">3312949</Frequency><Timestamp dt:dt="r8">38298739420</Timestamp><Current dt:dt="…	75.029	2423043	2419543	2423043	2419530	1	right	-355751189	05-16-2017	12:55:49	10:55:49	female	303272	229053	-1	228984	319336	303291	-1	303272	664132	648145	-1	648132	11				2	5	9	phaseINVFAce	phaseXPface	17	NM21	1330983	1330683	1330983	1330675	d	1330675	1328830	1330675	1328815	1845
GofDak_1024-768_new	2	3	19	<?xml version="1.0"?>\n<Clock xmlns:dt="urn:schemas-microsoft-com:datatypes"><Description dt:dt="string">E-Prime Primary Realtime Clock</Description><StartTime><Timestamp dt:dt="int">0</Timestamp><DateUtc dt:dt="string">2017-05-16T10:55:49Z</DateUtc></StartTime><FrequencyChanges><FrequencyChange><Frequency dt:dt="r8">3312949</Frequency><Timestamp dt:dt="r8">38298739420</Timestamp><Current dt:dt="…	75.029	2423043	2419543	2423043	2419530	1	right	-355751189	05-16-2017	12:55:49	10:55:49	female	303272	229053	-1	228984	319336	303291	-1	303272	664132	648145	-1	648132	11				2	5	9	phaseINVFAce	phaseXPface	18	NM101	1333821	1333521	1333821	1333515	l	1333515	1332015	1333515	1331999	1500
GofDak_1024-768_new	2	3	19	<?xml version="1.0"?>\n<Clock xmlns:dt="urn:schemas-microsoft-com:datatypes"><Description dt:dt="string">E-Prime Primary Realtime Clock</Description><StartTime><Timestamp dt:dt="int">0</Timestamp><DateUtc dt:dt="string">2017-05-16T10:55:49Z</DateUtc></StartTime><FrequencyChanges><FrequencyChange><Frequency dt:dt="r8">3312949</Frequency><Timestamp dt:dt="r8">38298739420</Timestamp><Current dt:dt="…	75.029	2423043	2419543	2423043	2419530	1	right	-355751189	05-16-2017	12:55:49	10:55:49	female	303272	229053	-1	228984	319336	303291	-1	303272	664132	648145	-1	648132	11				2	5	9	phaseINVFAce	phaseXPface	19	NM10	1337167	1336867	1337167	1336854	d	1336854	1335147	1336854	1335135	1707
GofDak_1024-768_new	2	3	19	<?xml version="1.0"?>\n<Clock xmlns:dt="urn:schemas-microsoft-com:datatypes"><Description dt:dt="string">E-Prime Primary Realtime Clock</Description><StartTime><Timestamp dt:dt="int">0</Timestamp><DateUtc dt:dt="string">2017-05-16T10:55:49Z</DateUtc></StartTime><FrequencyChanges><FrequencyChange><Frequency dt:dt="r8">3312949</Frequency><Timestamp dt:dt="r8">38298739420</Timestamp><Current dt:dt="…	75.029	2423043	2419543	2423043	2419530	1	right	-355751189	05-16-2017	12:55:49	10:55:49	female	303272	229053	-1	228984	319336	303291	-1	303272	664132	648145	-1	648132	11				2	5	9	phaseINVFAce	phaseXPface	20	NF02	1340779	1340479	1340779	1340470	l	1340470	1338759	1340470	1338743	1711
GofDak_1024-768_new	2	3	19	<?xml version="1.0"?>\n<Clock xmlns:dt="urn:schemas-microsoft-com:datatypes"><Description dt:dt="string">E-Prime Primary Realtime Clock</Description><StartTime><Timestamp dt:dt="int">0</Timestamp><DateUtc dt:dt="string">2017-05-16T10:55:49Z</DateUtc></StartTime><FrequencyChanges><FrequencyChange><Frequency dt:dt="r8">3312949</Frequency><Timestamp dt:dt="r8">38298739420</Timestamp><Current dt:dt="…	75.029	2423043	2419543	2423043	2419530	1	right	-355751189	05-16-2017	12:55:49	10:55:49	female	303272	229053	-1	228984	319336	303291	-1	303272	664132	648145	-1	648132	12				1	5	10	phaseUPFAce	phaseXPface	1	NF09	1354227	1353927	1354227	1353912	d	1353912	1352194	1353912	1352181	1718
GofDak_1024-768_new	2	3	19	<?xml version="1.0"?>\n<Clock xmlns:dt="urn:schemas-microsoft-com:datatypes"><Description dt:dt="string">E-Prime Primary Realtime Clock</Description><StartTime><Timestamp dt:dt="int">0</Timestamp><DateUtc dt:dt="string">2017-05-16T10:55:49Z</DateUtc></StartTime><FrequencyChanges><FrequencyChange><Frequency dt:dt="r8">3312949</Frequency><Timestamp dt:dt="r8">38298739420</Timestamp><Current dt:dt="…	75.029	2423043	2419543	2423043	2419530	1	right	-355751189	05-16-2017	12:55:49	10:55:49	female	303272	229053	-1	228984	319336	303291	-1	303272	664132	648145	-1	648132	12				1	5	10	phaseUPFAce	phaseXPface	2	NF09	1357332	1357032	1357332	1357026	l	1357026	1355140	1357026	1355134	1886
GofDak_1024-768_new	2	3	19	<?xml version="1.0"?>\n<Clock xmlns:dt="urn:schemas-microsoft-com:datatypes"><Description dt:dt="string">E-Prime Primary Realtime Clock</Description><StartTime><Timestamp dt:dt="int">0</Timestamp><DateUtc dt:dt="string">2017-05-16T10:55:49Z</DateUtc></StartTime><FrequencyChanges><FrequencyChange><Frequency dt:dt="r8">3312949</Frequency><Timestamp dt:dt="r8">38298739420</Timestamp><Current dt:dt="…	75.029	2423043	2419543	2423043	2419530	1	right	-355751189	05-16-2017	12:55:49	10:55:49	female	303272	229053	-1	228984	319336	303291	-1	303272	664132	648145	-1	648132	12				1	5	10	phaseUPFAce	phaseXPface	3	NF04	1360278	1359978	1360278	1359974	d	1359974	1358205	1359974	1358189	1769
GofDak_1024-768_new	2	3	19	<?xml version="1.0"?>\n<Clock xmlns:dt="urn:schemas-microsoft-com:datatypes"><Description dt:dt="string">E-Prime Primary Realtime Clock</Description><StartTime><Timestamp dt:dt="int">0</Timestamp><DateUtc dt:dt="string">2017-05-16T10:55:49Z</DateUtc></StartTime><FrequencyChanges><FrequencyChange><Frequency dt:dt="r8">3312949</Frequency><Timestamp dt:dt="r8">38298739420</Timestamp><Current dt:dt="…	75.029	2423043	2419543	2423043	2419530	1	right	-355751189	05-16-2017	12:55:49	10:55:49	female	303272	229053	-1	228984	319336	303291	-1	303272	664132	648145	-1	648132	12				1	5	10	phaseUPFAce	phaseXPface	4	NF02	1363317	1363017	1363317	1363007	l	1363007	1361471	1363007	1361461	1536
GofDak_1024-768_new	2	3	19	<?xml version="1.0"?>\n<Clock xmlns:dt="urn:schemas-microsoft-com:datatypes"><Description dt:dt="string">E-Prime Primary Realtime Clock</Description><StartTime><Timestamp dt:dt="int">0</Timestamp><DateUtc dt:dt="string">2017-05-16T10:55:49Z</DateUtc></StartTime><FrequencyChanges><FrequencyChange><Frequency dt:dt="r8">3312949</Frequency><Timestamp dt:dt="r8">38298739420</Timestamp><Current dt:dt="…	75.029	2423043	2419543	2423043	2419530	1	right	-355751189	05-16-2017	12:55:49	10:55:49	female	303272	229053	-1	228984	319336	303291	-1	303272	664132	648145	-1	648132	12				1	5	10	phaseUPFAce	phaseXPface	5	NM08	1366236	1365936	1366236	1365929	l	1365929	1364163	1365929	1364157	1766
GofDak_1024-768_new	2	3	19	<?xml version="1.0"?>\n<Clock xmlns:dt="urn:schemas-microsoft-com:datatypes"><Description dt:dt="string">E-Prime Primary Realtime Clock</Description><StartTime><Timestamp dt:dt="int">0</Timestamp><DateUtc dt:dt="string">2017-05-16T10:55:49Z</DateUtc></StartTime><FrequencyChanges><FrequencyChange><Frequency dt:dt="r8">3312949</Frequency><Timestamp dt:dt="r8">38298739420</Timestamp><Current dt:dt="…	75.029	2423043	2419543	2423043	2419530	1	right	-355751189	05-16-2017	12:55:49	10:55:49	female	303272	229053	-1	228984	319336	303291	-1	303272	664132	648145	-1	648132	12				1	5	10	phaseUPFAce	phaseXPface	6	NF106	1369394	1369094	1369394	1369079	l	1369079	1367268	1369079	1367261	1811
GofDak_1024-768_new	2	3	19	<?xml version="1.0"?>\n<Clock xmlns:dt="urn:schemas-microsoft-com:datatypes"><Description dt:dt="string">E-Prime Primary Realtime Clock</Description><StartTime><Timestamp dt:dt="int">0</Timestamp><DateUtc dt:dt="string">2017-05-16T10:55:49Z</DateUtc></StartTime><FrequencyChanges><FrequencyChange><Frequency dt:dt="r8">3312949</Frequency><Timestamp dt:dt="r8">38298739420</Timestamp><Current dt:dt="…	75.029	2423043	2419543	2423043	2419530	1	right	-355751189	05-16-2017	12:55:49	10:55:49	female	303272	229053	-1	228984	319336	303291	-1	303272	664132	648145	-1	648132	12				1	5	10	phaseUPFAce	phaseXPface	7	NF105	1372913	1372613	1372913	1372600	d	1372600	1370880	1372600	1370869	1720
GofDak_1024-768_new	2	3	19	<?xml version="1.0"?>\n<Clock xmlns:dt="urn:schemas-microsoft-com:datatypes"><Description dt:dt="string">E-Prime Primary Realtime Clock</Description><StartTime><Timestamp dt:dt="int">0</Timestamp><DateUtc dt:dt="string">2017-05-16T10:55:49Z</DateUtc></StartTime><FrequencyChanges><FrequencyChange><Frequency dt:dt="r8">3312949</Frequency><Timestamp dt:dt="r8">38298739420</Timestamp><Current dt:dt="…	75.029	2423043	2419543	2423043	2419530	1	right	-355751189	05-16-2017	12:55:49	10:55:49	female	303272	229053	-1	228984	319336	303291	-1	303272	664132	648145	-1	648132	12				1	5	10	phaseUPFAce	phaseXPface	8	NF27	1375965	1375665	1375965	1375650	d	1375650	1374026	1375650	1374013	1624
GofDak_1024-768_new	2	3	19	<?xml version="1.0"?>\n<Clock xmlns:dt="urn:schemas-microsoft-com:datatypes"><Description dt:dt="string">E-Prime Primary Realtime Clock</Description><StartTime><Timestamp dt:dt="int">0</Timestamp><DateUtc dt:dt="string">2017-05-16T10:55:49Z</DateUtc></StartTime><FrequencyChanges><FrequencyChange><Frequency dt:dt="r8">3312949</Frequency><Timestamp dt:dt="r8">38298739420</Timestamp><Current dt:dt="…	75.029	2423043	2419543	2423043	2419530	1	right	-355751189	05-16-2017	12:55:49	10:55:49	female	303272	229053	-1	228984	319336	303291	-1	303272	664132	648145	-1	648132	12				1	5	10	phaseUPFAce	phaseXPface	9	NM08	1378791	1378491	1378791	1378480	d	1378480	1376891	1378480	1376876	1589
GofDak_1024-768_new	2	3	19	<?xml version="1.0"?>\n<Clock xmlns:dt="urn:schemas-microsoft-com:datatypes"><Description dt:dt="string">E-Prime Primary Realtime Clock</Description><StartTime><Timestamp dt:dt="int">0</Timestamp><DateUtc dt:dt="string">2017-05-16T10:55:49Z</DateUtc></StartTime><FrequencyChanges><FrequencyChange><Frequency dt:dt="r8">3312949</Frequency><Timestamp dt:dt="r8">38298739420</Timestamp><Current dt:dt="…	75.029	2423043	2419543	2423043	2419530	1	right	-355751189	05-16-2017	12:55:49	10:55:49	female	303272	229053	-1	228984	319336	303291	-1	303272	664132	648145	-1	648132	12				1	5	10	phaseUPFAce	phaseXPface	10	NM04	1382096	1381796	1382096	1381781	l	1381781	1380250	1381781	1380236	1531
GofDak_1024-768_new	2	3	19	<?xml version="1.0"?>\n<Clock xmlns:dt="urn:schemas-microsoft-com:datatypes"><Description dt:dt="string">E-Prime Primary Realtime Clock</Description><StartTime><Timestamp dt:dt="int">0</Timestamp><DateUtc dt:dt="string">2017-05-16T10:55:49Z</DateUtc></StartTime><FrequencyChanges><FrequencyChange><Frequency dt:dt="r8">3312949</Frequency><Timestamp dt:dt="r8">38298739420</Timestamp><Current dt:dt="…	75.029	2423043	2419543	2423043	2419530	1	right	-355751189	05-16-2017	12:55:49	10:55:49	female	303272	229053	-1	228984	319336	303291	-1	303272	664132	648145	-1	648132	12				1	5	10	phaseUPFAce	phaseXPface	11	NM08	1385735	1385435	1385735	1385421	l	1385421	1383449	1385421	1383436	1972
GofDak_1024-768_new	2	3	19	<?xml version="1.0"?>\n<Clock xmlns:dt="urn:schemas-microsoft-com:datatypes"><Description dt:dt="string">E-Prime Primary Realtime Clock</Description><StartTime><Timestamp dt:dt="int">0</Timestamp><DateUtc dt:dt="string">2017-05-16T10:55:49Z</DateUtc></StartTime><FrequencyChanges><FrequencyChange><Frequency dt:dt="r8">3312949</Frequency><Timestamp dt:dt="r8">38298739420</Timestamp><Current dt:dt="…	75.029	2423043	2419543	2423043	2419530	1	right	-355751189	05-16-2017	12:55:49	10:55:49	female	303272	229053	-1	228984	319336	303291	-1	303272	664132	648145	-1	648132	12				1	5	10	phaseUPFAce	phaseXPface	12	NM03	1388920	1388620	1388920	1388608	d	1388608	1386848	1388608	1386836	1760
GofDak_1024-768_new	2	3	19	<?xml version="1.0"?>\n<Clock xmlns:dt="urn:schemas-microsoft-com:datatypes"><Description dt:dt="string">E-Prime Primary Realtime Clock</Description><StartTime><Timestamp dt:dt="int">0</Timestamp><DateUtc dt:dt="string">2017-05-16T10:55:49Z</DateUtc></StartTime><FrequencyChanges><FrequencyChange><Frequency dt:dt="r8">3312949</Frequency><Timestamp dt:dt="r8">38298739420</Timestamp><Current dt:dt="…	75.029	2423043	2419543	2423043	2419530	1	right	-355751189	05-16-2017	12:55:49	10:55:49	female	303272	229053	-1	228984	319336	303291	-1	303272	664132	648145	-1	648132	12				1	5	10	phaseUPFAce	phaseXPface	13	NM02	1392106	1391806	1392106	1391798	l	1391798	1390100	1391798	1390084	1698
GofDak_1024-768_new	2	3	19	<?xml version="1.0"?>\n<Clock xmlns:dt="urn:schemas-microsoft-com:datatypes"><Description dt:dt="string">E-Prime Primary Realtime Clock</Description><StartTime><Timestamp dt:dt="int">0</Timestamp><DateUtc dt:dt="string">2017-05-16T10:55:49Z</DateUtc></StartTime><FrequencyChanges><FrequencyChange><Frequency dt:dt="r8">3312949</Frequency><Timestamp dt:dt="r8">38298739420</Timestamp><Current dt:dt="…	75.029	2423043	2419543	2423043	2419530	1	right	-355751189	05-16-2017	12:55:49	10:55:49	female	303272	229053	-1	228984	319336	303291	-1	303272	664132	648145	-1	648132	12				1	5	10	phaseUPFAce	phaseXPface	14	NM02	1395025	1394725	1395025	1394722	l	1394722	1393045	1394722	1393028	1677
GofDak_1024-768_new	2	3	19	<?xml version="1.0"?>\n<Clock xmlns:dt="urn:schemas-microsoft-com:datatypes"><Description dt:dt="string">E-Prime Primary Realtime Clock</Description><StartTime><Timestamp dt:dt="int">0</Timestamp><DateUtc dt:dt="string">2017-05-16T10:55:49Z</DateUtc></StartTime><FrequencyChanges><FrequencyChange><Frequency dt:dt="r8">3312949</Frequency><Timestamp dt:dt="r8">38298739420</Timestamp><Current dt:dt="…	75.029	2423043	2419543	2423043	2419530	1	right	-355751189	05-16-2017	12:55:49	10:55:49	female	303272	229053	-1	228984	319336	303291	-1	303272	664132	648145	-1	648132	12				1	5	10	phaseUPFAce	phaseXPface	15	NM04	1398237	1397937	1398237	1397929	l	1397929	1396164	1397929	1396155	1765
GofDak_1024-768_new	2	3	19	<?xml version="1.0"?>\n<Clock xmlns:dt="urn:schemas-microsoft-com:datatypes"><Description dt:dt="string">E-Prime Primary Realtime Clock</Description><StartTime><Timestamp dt:dt="int">0</Timestamp><DateUtc dt:dt="string">2017-05-16T10:55:49Z</DateUtc></StartTime><FrequencyChanges><FrequencyChange><Frequency dt:dt="r8">3312949</Frequency><Timestamp dt:dt="r8">38298739420</Timestamp><Current dt:dt="…	75.029	2423043	2419543	2423043	2419530	1	right	-355751189	05-16-2017	12:55:49	10:55:49	female	303272	229053	-1	228984	319336	303291	-1	303272	664132	648145	-1	648132	12				1	5	10	phaseUPFAce	phaseXPface	16	NF11	1402102	1401802	1402102	1401787	d	1401787	1399829	1401787	1399819	1958
GofDak_1024-768_new	2	3	19	<?xml version="1.0"?>\n<Clock xmlns:dt="urn:schemas-microsoft-com:datatypes"><Description dt:dt="string">E-Prime Primary Realtime Clock</Description><StartTime><Timestamp dt:dt="int">0</Timestamp><DateUtc dt:dt="string">2017-05-16T10:55:49Z</DateUtc></StartTime><FrequencyChanges><FrequencyChange><Frequency dt:dt="r8">3312949</Frequency><Timestamp dt:dt="r8">38298739420</Timestamp><Current dt:dt="…	75.029	2423043	2419543	2423043	2419530	1	right	-355751189	05-16-2017	12:55:49	10:55:49	female	303272	229053	-1	228984	319336	303291	-1	303272	664132	648145	-1	648132	12				1	5	10	phaseUPFAce	phaseXPface	17	NF109	1405581	1405281	1405581	1405275	d	1405275	1403708	1405275	1403699	1567
GofDak_1024-768_new	2	3	19	<?xml version="1.0"?>\n<Clock xmlns:dt="urn:schemas-microsoft-com:datatypes"><Description dt:dt="string">E-Prime Primary Realtime Clock</Description><StartTime><Timestamp dt:dt="int">0</Timestamp><DateUtc dt:dt="string">2017-05-16T10:55:49Z</DateUtc></StartTime><FrequencyChanges><FrequencyChange><Frequency dt:dt="r8">3312949</Frequency><Timestamp dt:dt="r8">38298739420</Timestamp><Current dt:dt="…	75.029	2423043	2419543	2423043	2419530	1	right	-355751189	05-16-2017	12:55:49	10:55:49	female	303272	229053	-1	228984	319336	303291	-1	303272	664132	648145	-1	648132	12				1	5	10	phaseUPFAce	phaseXPface	18	NF06	1408659	1408359	1408659	1408352	l	1408352	1406480	1408352	1406467	1872
GofDak_1024-768_new	2	3	19	<?xml version="1.0"?>\n<Clock xmlns:dt="urn:schemas-microsoft-com:datatypes"><Description dt:dt="string">E-Prime Primary Realtime Clock</Description><StartTime><Timestamp dt:dt="int">0</Timestamp><DateUtc dt:dt="string">2017-05-16T10:55:49Z</DateUtc></StartTime><FrequencyChanges><FrequencyChange><Frequency dt:dt="r8">3312949</Frequency><Timestamp dt:dt="r8">38298739420</Timestamp><Current dt:dt="…	75.029	2423043	2419543	2423043	2419530	1	right	-355751189	05-16-2017	12:55:49	10:55:49	female	303272	229053	-1	228984	319336	303291	-1	303272	664132	648145	-1	648132	12				1	5	10	phaseUPFAce	phaseXPface	19	NM101	1412045	1411745	1412045	1411731	d	1411731	1409759	1411731	1409747	1972
GofDak_1024-768_new	2	3	19	<?xml version="1.0"?>\n<Clock xmlns:dt="urn:schemas-microsoft-com:datatypes"><Description dt:dt="string">E-Prime Primary Realtime Clock</Description><StartTime><Timestamp dt:dt="int">0</Timestamp><DateUtc dt:dt="string">2017-05-16T10:55:49Z</DateUtc></StartTime><FrequencyChanges><FrequencyChange><Frequency dt:dt="r8">3312949</Frequency><Timestamp dt:dt="r8">38298739420</Timestamp><Current dt:dt="…	75.029	2423043	2419543	2423043	2419530	1	right	-355751189	05-16-2017	12:55:49	10:55:49	female	303272	229053	-1	228984	319336	303291	-1	303272	664132	648145	-1	648132	12				1	5	10	phaseUPFAce	phaseXPface	20	NF02	1415057	1414757	1415057	1414748	l	1414748	1412984	1414748	1412978	1764
GofDak_1024-768_new	2	3	19	<?xml version="1.0"?>\n<Clock xmlns:dt="urn:schemas-microsoft-com:datatypes"><Description dt:dt="string">E-Prime Primary Realtime Clock</Description><StartTime><Timestamp dt:dt="int">0</Timestamp><DateUtc dt:dt="string">2017-05-16T10:55:49Z</DateUtc></StartTime><FrequencyChanges><FrequencyChange><Frequency dt:dt="r8">3312949</Frequency><Timestamp dt:dt="r8">38298739420</Timestamp><Current dt:dt="…	75.029	2423043	2419543	2423043	2419530	1	right	-355751189	05-16-2017	12:55:49	10:55:49	female	303272	229053	-1	228984	319336	303291	-1	303272	664132	648145	-1	648132	13				2	6	11	phaseINVFAce	phaseXPface	1	NF109	1418202	1417902	1418202	1417895	d	1417895	1416210	1417895	1416194	1685
GofDak_1024-768_new	2	3	19	<?xml version="1.0"?>\n<Clock xmlns:dt="urn:schemas-microsoft-com:datatypes"><Description dt:dt="string">E-Prime Primary Realtime Clock</Description><StartTime><Timestamp dt:dt="int">0</Timestamp><DateUtc dt:dt="string">2017-05-16T10:55:49Z</DateUtc></StartTime><FrequencyChanges><FrequencyChange><Frequency dt:dt="r8">3312949</Frequency><Timestamp dt:dt="r8">38298739420</Timestamp><Current dt:dt="…	75.029	2423043	2419543	2423043	2419530	1	right	-355751189	05-16-2017	12:55:49	10:55:49	female	303272	229053	-1	228984	319336	303291	-1	303272	664132	648145	-1	648132	13				2	6	11	phaseINVFAce	phaseXPface	2	NM04	1421734	1421434	1421734	1421430	d	1421430	1419675	1421430	1419658	1755
GofDak_1024-768_new	2	3	19	<?xml version="1.0"?>\n<Clock xmlns:dt="urn:schemas-microsoft-com:datatypes"><Description dt:dt="string">E-Prime Primary Realtime Clock</Description><StartTime><Timestamp dt:dt="int">0</Timestamp><DateUtc dt:dt="string">2017-05-16T10:55:49Z</DateUtc></StartTime><FrequencyChanges><FrequencyChange><Frequency dt:dt="r8">3312949</Frequency><Timestamp dt:dt="r8">38298739420</Timestamp><Current dt:dt="…	75.029	2423043	2419543	2423043	2419530	1	right	-355751189	05-16-2017	12:55:49	10:55:49	female	303272	229053	-1	228984	319336	303291	-1	303272	664132	648145	-1	648132	13				2	6	11	phaseINVFAce	phaseXPface	3	NM13	1425186	1424886	1425186	1424880	d	1424880	1423047	1424880	1423034	1833
GofDak_1024-768_new	2	3	19	<?xml version="1.0"?>\n<Clock xmlns:dt="urn:schemas-microsoft-com:datatypes"><Description dt:dt="string">E-Prime Primary Realtime Clock</Description><StartTime><Timestamp dt:dt="int">0</Timestamp><DateUtc dt:dt="string">2017-05-16T10:55:49Z</DateUtc></StartTime><FrequencyChanges><FrequencyChange><Frequency dt:dt="r8">3312949</Frequency><Timestamp dt:dt="r8">38298739420</Timestamp><Current dt:dt="…	75.029	2423043	2419543	2423043	2419530	1	right	-355751189	05-16-2017	12:55:49	10:55:49	female	303272	229053	-1	228984	319336	303291	-1	303272	664132	648145	-1	648132	13				2	6	11	phaseINVFAce	phaseXPface	4	NM08	1428398	1428098	1428398	1428087	d	1428087	1426392	1428087	1426378	1695
GofDak_1024-768_new	2	3	19	<?xml version="1.0"?>\n<Clock xmlns:dt="urn:schemas-microsoft-com:datatypes"><Description dt:dt="string">E-Prime Primary Realtime Clock</Description><StartTime><Timestamp dt:dt="int">0</Timestamp><DateUtc dt:dt="string">2017-05-16T10:55:49Z</DateUtc></StartTime><FrequencyChanges><FrequencyChange><Frequency dt:dt="r8">3312949</Frequency><Timestamp dt:dt="r8">38298739420</Timestamp><Current dt:dt="…	75.029	2423043	2419543	2423043	2419530	1	right	-355751189	05-16-2017	12:55:49	10:55:49	female	303272	229053	-1	228984	319336	303291	-1	303272	664132	648145	-1	648132	13				2	6	11	phaseINVFAce	phaseXPface	5	NF01	1431944	1431644	1431944	1431640	d	1431640	1429658	1431640	1429642	1982
GofDak_1024-768_new	2	3	19	<?xml version="1.0"?>\n<Clock xmlns:dt="urn:schemas-microsoft-com:datatypes"><Description dt:dt="string">E-Prime Primary Realtime Clock</Description><StartTime><Timestamp dt:dt="int">0</Timestamp><DateUtc dt:dt="string">2017-05-16T10:55:49Z</DateUtc></StartTime><FrequencyChanges><FrequencyChange><Frequency dt:dt="r8">3312949</Frequency><Timestamp dt:dt="r8">38298739420</Timestamp><Current dt:dt="…	75.029	2423043	2419543	2423043	2419530	1	right	-355751189	05-16-2017	12:55:49	10:55:49	female	303272	229053	-1	228984	319336	303291	-1	303272	664132	648145	-1	648132	13				2	6	11	phaseINVFAce	phaseXPface	6	NF106	1435462	1435162	1435462	1435158	l	1435158	1433296	1435158	1433289	1862
GofDak_1024-768_new	2	3	19	<?xml version="1.0"?>\n<Clock xmlns:dt="urn:schemas-microsoft-com:datatypes"><Description dt:dt="string">E-Prime Primary Realtime Clock</Description><StartTime><Timestamp dt:dt="int">0</Timestamp><DateUtc dt:dt="string">2017-05-16T10:55:49Z</DateUtc></StartTime><FrequencyChanges><FrequencyChange><Frequency dt:dt="r8">3312949</Frequency><Timestamp dt:dt="r8">38298739420</Timestamp><Current dt:dt="…	75.029	2423043	2419543	2423043	2419530	1	right	-355751189	05-16-2017	12:55:49	10:55:49	female	303272	229053	-1	228984	319336	303291	-1	303272	664132	648145	-1	648132	13				2	6	11	phaseINVFAce	phaseXPface	7	NF02	1438768	1438468	1438768	1438462	l	1438462	1436695	1438462	1436681	1767
GofDak_1024-768_new	2	3	19	<?xml version="1.0"?>\n<Clock xmlns:dt="urn:schemas-microsoft-com:datatypes"><Description dt:dt="string">E-Prime Primary Realtime Clock</Description><StartTime><Timestamp dt:dt="int">0</Timestamp><DateUtc dt:dt="string">2017-05-16T10:55:49Z</DateUtc></StartTime><FrequencyChanges><FrequencyChange><Frequency dt:dt="r8">3312949</Frequency><Timestamp dt:dt="r8">38298739420</Timestamp><Current dt:dt="…	75.029	2423043	2419543	2423043	2419530	1	right	-355751189	05-16-2017	12:55:49	10:55:49	female	303272	229053	-1	228984	319336	303291	-1	303272	664132	648145	-1	648132	13				2	6	11	phaseINVFAce	phaseXPface	8	NF02	1441727	1441427	1441727	1441422	d	1441422	1439907	1441422	1439889	1515
GofDak_1024-768_new	2	3	19	<?xml version="1.0"?>\n<Clock xmlns:dt="urn:schemas-microsoft-com:datatypes"><Description dt:dt="string">E-Prime Primary Realtime Clock</Description><StartTime><Timestamp dt:dt="int">0</Timestamp><DateUtc dt:dt="string">2017-05-16T10:55:49Z</DateUtc></StartTime><FrequencyChanges><FrequencyChange><Frequency dt:dt="r8">3312949</Frequency><Timestamp dt:dt="r8">38298739420</Timestamp><Current dt:dt="…	75.029	2423043	2419543	2423043	2419530	1	right	-355751189	05-16-2017	12:55:49	10:55:49	female	303272	229053	-1	228984	319336	303291	-1	303272	664132	648145	-1	648132	13				2	6	11	phaseINVFAce	phaseXPface	9	NF09	1445392	1445092	1445392	1445062	d	1445062	1443186	1445062	1443177	1876
GofDak_1024-768_new	2	3	19	<?xml version="1.0"?>\n<Clock xmlns:dt="urn:schemas-microsoft-com:datatypes"><Description dt:dt="string">E-Prime Primary Realtime Clock</Description><StartTime><Timestamp dt:dt="int">0</Timestamp><DateUtc dt:dt="string">2017-05-16T10:55:49Z</DateUtc></StartTime><FrequencyChanges><FrequencyChange><Frequency dt:dt="r8">3312949</Frequency><Timestamp dt:dt="r8">38298739420</Timestamp><Current dt:dt="…	75.029	2423043	2419543	2423043	2419530	1	right	-355751189	05-16-2017	12:55:49	10:55:49	female	303272	229053	-1	228984	319336	303291	-1	303272	664132	648145	-1	648132	13				2	6	11	phaseINVFAce	phaseXPface	10	NM21	1449310	1449010	1449310	1448997	l	1448997	1447344	1448997	1447336	1653
GofDak_1024-768_new	2	3	19	<?xml version="1.0"?>\n<Clock xmlns:dt="urn:schemas-microsoft-com:datatypes"><Description dt:dt="string">E-Prime Primary Realtime Clock</Description><StartTime><Timestamp dt:dt="int">0</Timestamp><DateUtc dt:dt="string">2017-05-16T10:55:49Z</DateUtc></StartTime><FrequencyChanges><FrequencyChange><Frequency dt:dt="r8">3312949</Frequency><Timestamp dt:dt="r8">38298739420</Timestamp><Current dt:dt="…	75.029	2423043	2419543	2423043	2419530	1	right	-355751189	05-16-2017	12:55:49	10:55:49	female	303272	229053	-1	228984	319336	303291	-1	303272	664132	648145	-1	648132	13				2	6	11	phaseINVFAce	phaseXPface	11	NM101	1452336	1452036	1452336	1452022	d	1452022	1450476	1452022	1450464	1546
GofDak_1024-768_new	2	3	19	<?xml version="1.0"?>\n<Clock xmlns:dt="urn:schemas-microsoft-com:datatypes"><Description dt:dt="string">E-Prime Primary Realtime Clock</Description><StartTime><Timestamp dt:dt="int">0</Timestamp><DateUtc dt:dt="string">2017-05-16T10:55:49Z</DateUtc></StartTime><FrequencyChanges><FrequencyChange><Frequency dt:dt="r8">3312949</Frequency><Timestamp dt:dt="r8">38298739420</Timestamp><Current dt:dt="…	75.029	2423043	2419543	2423043	2419530	1	right	-355751189	05-16-2017	12:55:49	10:55:49	female	303272	229053	-1	228984	319336	303291	-1	303272	664132	648145	-1	648132	13				2	6	11	phaseINVFAce	phaseXPface	12	NF01	1455601	1455301	1455601	1455291	d	1455291	1453462	1455291	1453456	1829
GofDak_1024-768_new	2	3	19	<?xml version="1.0"?>\n<Clock xmlns:dt="urn:schemas-microsoft-com:datatypes"><Description dt:dt="string">E-Prime Primary Realtime Clock</Description><StartTime><Timestamp dt:dt="int">0</Timestamp><DateUtc dt:dt="string">2017-05-16T10:55:49Z</DateUtc></StartTime><FrequencyChanges><FrequencyChange><Frequency dt:dt="r8">3312949</Frequency><Timestamp dt:dt="r8">38298739420</Timestamp><Current dt:dt="…	75.029	2423043	2419543	2423043	2419530	1	right	-355751189	05-16-2017	12:55:49	10:55:49	female	303272	229053	-1	228984	319336	303291	-1	303272	664132	648145	-1	648132	13				2	6	11	phaseINVFAce	phaseXPface	13	NM21	1459826	1459526	1459826	1459522	l	1459522	1457754	1459522	1457736	1768
GofDak_1024-768_new	2	3	19	<?xml version="1.0"?>\n<Clock xmlns:dt="urn:schemas-microsoft-com:datatypes"><Description dt:dt="string">E-Prime Primary Realtime Clock</Description><StartTime><Timestamp dt:dt="int">0</Timestamp><DateUtc dt:dt="string">2017-05-16T10:55:49Z</DateUtc></StartTime><FrequencyChanges><FrequencyChange><Frequency dt:dt="r8">3312949</Frequency><Timestamp dt:dt="r8">38298739420</Timestamp><Current dt:dt="…	75.029	2423043	2419543	2423043	2419530	1	right	-355751189	05-16-2017	12:55:49	10:55:49	female	303272	229053	-1	228984	319336	303291	-1	303272	664132	648145	-1	648132	13				2	6	11	phaseINVFAce	phaseXPface	14	NF109	1463598	1463298	1463598	1463292	l	1463292	1461339	1463292	1461328	1953
GofDak_1024-768_new	2	3	19	<?xml version="1.0"?>\n<Clock xmlns:dt="urn:schemas-microsoft-com:datatypes"><Description dt:dt="string">E-Prime Primary Realtime Clock</Description><StartTime><Timestamp dt:dt="int">0</Timestamp><DateUtc dt:dt="string">2017-05-16T10:55:49Z</DateUtc></StartTime><FrequencyChanges><FrequencyChange><Frequency dt:dt="r8">3312949</Frequency><Timestamp dt:dt="r8">38298739420</Timestamp><Current dt:dt="…	75.029	2423043	2419543	2423043	2419530	1	right	-355751189	05-16-2017	12:55:49	10:55:49	female	303272	229053	-1	228984	319336	303291	-1	303272	664132	648145	-1	648132	13				2	6	11	phaseINVFAce	phaseXPface	15	NF106	1467183	1466883	1467183	1466871	d	1466871	1465311	1466871	1465296	1560
GofDak_1024-768_new	2	3	19	<?xml version="1.0"?>\n<Clock xmlns:dt="urn:schemas-microsoft-com:datatypes"><Description dt:dt="string">E-Prime Primary Realtime Clock</Description><StartTime><Timestamp dt:dt="int">0</Timestamp><DateUtc dt:dt="string">2017-05-16T10:55:49Z</DateUtc></StartTime><FrequencyChanges><FrequencyChange><Frequency dt:dt="r8">3312949</Frequency><Timestamp dt:dt="r8">38298739420</Timestamp><Current dt:dt="…	75.029	2423043	2419543	2423043	2419530	1	right	-355751189	05-16-2017	12:55:49	10:55:49	female	303272	229053	-1	228984	319336	303291	-1	303272	664132	648145	-1	648132	13				2	6	11	phaseINVFAce	phaseXPface	16	NM05	1470009	1469709	1470009	1469702	d	1469702	1468190	1469702	1468183	1512
GofDak_1024-768_new	2	3	19	<?xml version="1.0"?>\n<Clock xmlns:dt="urn:schemas-microsoft-com:datatypes"><Description dt:dt="string">E-Prime Primary Realtime Clock</Description><StartTime><Timestamp dt:dt="int">0</Timestamp><DateUtc dt:dt="string">2017-05-16T10:55:49Z</DateUtc></StartTime><FrequencyChanges><FrequencyChange><Frequency dt:dt="r8">3312949</Frequency><Timestamp dt:dt="r8">38298739420</Timestamp><Current dt:dt="…	75.029	2423043	2419543	2423043	2419530	1	right	-355751189	05-16-2017	12:55:49	10:55:49	female	303272	229053	-1	228984	319336	303291	-1	303272	664132	648145	-1	648132	13				2	6	11	phaseINVFAce	phaseXPface	17	NF106	1474754	1474454	1474754	1474450	l	1474450	1472681	1474450	1472663	1769
GofDak_1024-768_new	2	3	19	<?xml version="1.0"?>\n<Clock xmlns:dt="urn:schemas-microsoft-com:datatypes"><Description dt:dt="string">E-Prime Primary Realtime Clock</Description><StartTime><Timestamp dt:dt="int">0</Timestamp><DateUtc dt:dt="string">2017-05-16T10:55:49Z</DateUtc></StartTime><FrequencyChanges><FrequencyChange><Frequency dt:dt="r8">3312949</Frequency><Timestamp dt:dt="r8">38298739420</Timestamp><Current dt:dt="…	75.029	2423043	2419543	2423043	2419530	1	right	-355751189	05-16-2017	12:55:49	10:55:49	female	303272	229053	-1	228984	319336	303291	-1	303272	664132	648145	-1	648132	13				2	6	11	phaseINVFAce	phaseXPface	18	NM101	1478219	1477919	1478219	1477906	d	1477906	1476187	1477906	1476175	1719
GofDak_1024-768_new	2	3	19	<?xml version="1.0"?>\n<Clock xmlns:dt="urn:schemas-microsoft-com:datatypes"><Description dt:dt="string">E-Prime Primary Realtime Clock</Description><StartTime><Timestamp dt:dt="int">0</Timestamp><DateUtc dt:dt="string">2017-05-16T10:55:49Z</DateUtc></StartTime><FrequencyChanges><FrequencyChange><Frequency dt:dt="r8">3312949</Frequency><Timestamp dt:dt="r8">38298739420</Timestamp><Current dt:dt="…	75.029	2423043	2419543	2423043	2419530	1	right	-355751189	05-16-2017	12:55:49	10:55:49	female	303272	229053	-1	228984	319336	303291	-1	303272	664132	648145	-1	648132	13				2	6	11	phaseINVFAce	phaseXPface	19	NM03	1481951	1481651	1481951	1481641	d	1481641	1480105	1481641	1480095	1536
GofDak_1024-768_new	2	3	19	<?xml version="1.0"?>\n<Clock xmlns:dt="urn:schemas-microsoft-com:datatypes"><Description dt:dt="string">E-Prime Primary Realtime Clock</Description><StartTime><Timestamp dt:dt="int">0</Timestamp><DateUtc dt:dt="string">2017-05-16T10:55:49Z</DateUtc></StartTime><FrequencyChanges><FrequencyChange><Frequency dt:dt="r8">3312949</Frequency><Timestamp dt:dt="r8">38298739420</Timestamp><Current dt:dt="…	75.029	2423043	2419543	2423043	2419530	1	right	-355751189	05-16-2017	12:55:49	10:55:49	female	303272	229053	-1	228984	319336	303291	-1	303272	664132	648145	-1	648132	13				2	6	11	phaseINVFAce	phaseXPface	20	NF11	1485510	1485210	1485510	1485200	d	1485200	1483357	1485200	1483351	1843
GofDak_1024-768_new	2	3	19	<?xml version="1.0"?>\n<Clock xmlns:dt="urn:schemas-microsoft-com:datatypes"><Description dt:dt="string">E-Prime Primary Realtime Clock</Description><StartTime><Timestamp dt:dt="int">0</Timestamp><DateUtc dt:dt="string">2017-05-16T10:55:49Z</DateUtc></StartTime><FrequencyChanges><FrequencyChange><Frequency dt:dt="r8">3312949</Frequency><Timestamp dt:dt="r8">38298739420</Timestamp><Current dt:dt="…	75.029	2423043	2419543	2423043	2419530	1	right	-355751189	05-16-2017	12:55:49	10:55:49	female	303272	229053	-1	228984	319336	303291	-1	303272	664132	648145	-1	648132	14				1	6	12	phaseUPFAce	phaseXPface	1	NF105	1489068	1488768	1489068	1488760	d	1488760	1486969	1488760	1486958	1791
GofDak_1024-768_new	2	3	19	<?xml version="1.0"?>\n<Clock xmlns:dt="urn:schemas-microsoft-com:datatypes"><Description dt:dt="string">E-Prime Primary Realtime Clock</Description><StartTime><Timestamp dt:dt="int">0</Timestamp><DateUtc dt:dt="string">2017-05-16T10:55:49Z</DateUtc></StartTime><FrequencyChanges><FrequencyChange><Frequency dt:dt="r8">3312949</Frequency><Timestamp dt:dt="r8">38298739420</Timestamp><Current dt:dt="…	75.029	2423043	2419543	2423043	2419530	1	right	-355751189	05-16-2017	12:55:49	10:55:49	female	303272	229053	-1	228984	319336	303291	-1	303272	664132	648145	-1	648132	14				1	6	12	phaseUPFAce	phaseXPface	2	NF106	1492360	1492060	1492360	1492053	l	1492053	1490341	1492053	1490326	1712
GofDak_1024-768_new	2	3	19	<?xml version="1.0"?>\n<Clock xmlns:dt="urn:schemas-microsoft-com:datatypes"><Description dt:dt="string">E-Prime Primary Realtime Clock</Description><StartTime><Timestamp dt:dt="int">0</Timestamp><DateUtc dt:dt="string">2017-05-16T10:55:49Z</DateUtc></StartTime><FrequencyChanges><FrequencyChange><Frequency dt:dt="r8">3312949</Frequency><Timestamp dt:dt="r8">38298739420</Timestamp><Current dt:dt="…	75.029	2423043	2419543	2423043	2419530	1	right	-355751189	05-16-2017	12:55:49	10:55:49	female	303272	229053	-1	228984	319336	303291	-1	303272	664132	648145	-1	648132	14				1	6	12	phaseUPFAce	phaseXPface	3	NM10	1495812	1495512	1495812	1495501	d	1495501	1493673	1495501	1493662	1828
GofDak_1024-768_new	2	3	19	<?xml version="1.0"?>\n<Clock xmlns:dt="urn:schemas-microsoft-com:datatypes"><Description dt:dt="string">E-Prime Primary Realtime Clock</Description><StartTime><Timestamp dt:dt="int">0</Timestamp><DateUtc dt:dt="string">2017-05-16T10:55:49Z</DateUtc></StartTime><FrequencyChanges><FrequencyChange><Frequency dt:dt="r8">3312949</Frequency><Timestamp dt:dt="r8">38298739420</Timestamp><Current dt:dt="…	75.029	2423043	2419543	2423043	2419530	1	right	-355751189	05-16-2017	12:55:49	10:55:49	female	303272	229053	-1	228984	319336	303291	-1	303272	664132	648145	-1	648132	14				1	6	12	phaseUPFAce	phaseXPface	4	NF01	1498491	1498191	1498491	1498183	d	1498183	1496632	1498183	1496622	1551
GofDak_1024-768_new	2	3	19	<?xml version="1.0"?>\n<Clock xmlns:dt="urn:schemas-microsoft-com:datatypes"><Description dt:dt="string">E-Prime Primary Realtime Clock</Description><StartTime><Timestamp dt:dt="int">0</Timestamp><DateUtc dt:dt="string">2017-05-16T10:55:49Z</DateUtc></StartTime><FrequencyChanges><FrequencyChange><Frequency dt:dt="r8">3312949</Frequency><Timestamp dt:dt="r8">38298739420</Timestamp><Current dt:dt="…	75.029	2423043	2419543	2423043	2419530	1	right	-355751189	05-16-2017	12:55:49	10:55:49	female	303272	229053	-1	228984	319336	303291	-1	303272	664132	648145	-1	648132	14				1	6	12	phaseUPFAce	phaseXPface	5	NM13	1501357	1501057	1501357	1501050	l	1501050	1499391	1501050	1499374	1659
GofDak_1024-768_new	2	3	19	<?xml version="1.0"?>\n<Clock xmlns:dt="urn:schemas-microsoft-com:datatypes"><Description dt:dt="string">E-Prime Primary Realtime Clock</Description><StartTime><Timestamp dt:dt="int">0</Timestamp><DateUtc dt:dt="string">2017-05-16T10:55:49Z</DateUtc></StartTime><FrequencyChanges><FrequencyChange><Frequency dt:dt="r8">3312949</Frequency><Timestamp dt:dt="r8">38298739420</Timestamp><Current dt:dt="…	75.029	2423043	2419543	2423043	2419530	1	right	-355751189	05-16-2017	12:55:49	10:55:49	female	303272	229053	-1	228984	319336	303291	-1	303272	664132	648145	-1	648132	14				1	6	12	phaseUPFAce	phaseXPface	6	NF11	1504489	1504189	1504489	1504186	l	1504186	1502283	1504186	1502277	1903
GofDak_1024-768_new	2	3	19	<?xml version="1.0"?>\n<Clock xmlns:dt="urn:schemas-microsoft-com:datatypes"><Description dt:dt="string">E-Prime Primary Realtime Clock</Description><StartTime><Timestamp dt:dt="int">0</Timestamp><DateUtc dt:dt="string">2017-05-16T10:55:49Z</DateUtc></StartTime><FrequencyChanges><FrequencyChange><Frequency dt:dt="r8">3312949</Frequency><Timestamp dt:dt="r8">38298739420</Timestamp><Current dt:dt="…	75.029	2423043	2419543	2423043	2419530	1	right	-355751189	05-16-2017	12:55:49	10:55:49	female	303272	229053	-1	228984	319336	303291	-1	303272	664132	648145	-1	648132	14				1	6	12	phaseUPFAce	phaseXPface	7	NF106	1507221	1506921	1507221	1506915	d	1506915	1505375	1506915	1505357	1540
GofDak_1024-768_new	2	3	19	<?xml version="1.0"?>\n<Clock xmlns:dt="urn:schemas-microsoft-com:datatypes"><Description dt:dt="string">E-Prime Primary Realtime Clock</Description><StartTime><Timestamp dt:dt="int">0</Timestamp><DateUtc dt:dt="string">2017-05-16T10:55:49Z</DateUtc></StartTime><FrequencyChanges><FrequencyChange><Frequency dt:dt="r8">3312949</Frequency><Timestamp dt:dt="r8">38298739420</Timestamp><Current dt:dt="…	75.029	2423043	2419543	2423043	2419530	1	right	-355751189	05-16-2017	12:55:49	10:55:49	female	303272	229053	-1	228984	319336	303291	-1	303272	664132	648145	-1	648132	14				1	6	12	phaseUPFAce	phaseXPface	8	NM04	1510114	1509814	1510114	1509801	l	1509801	1508254	1509801	1508237	1547
GofDak_1024-768_new	2	3	19	<?xml version="1.0"?>\n<Clock xmlns:dt="urn:schemas-microsoft-com:datatypes"><Description dt:dt="string">E-Prime Primary Realtime Clock</Description><StartTime><Timestamp dt:dt="int">0</Timestamp><DateUtc dt:dt="string">2017-05-16T10:55:49Z</DateUtc></StartTime><FrequencyChanges><FrequencyChange><Frequency dt:dt="r8">3312949</Frequency><Timestamp dt:dt="r8">38298739420</Timestamp><Current dt:dt="…	75.029	2423043	2419543	2423043	2419530	1	right	-355751189	05-16-2017	12:55:49	10:55:49	female	303272	229053	-1	228984	319336	303291	-1	303272	664132	648145	-1	648132	14				1	6	12	phaseUPFAce	phaseXPface	9	NF01	1513259	1512959	1513259	1512951	l	1512951	1511253	1512951	1511245	1698
GofDak_1024-768_new	2	3	19	<?xml version="1.0"?>\n<Clock xmlns:dt="urn:schemas-microsoft-com:datatypes"><Description dt:dt="string">E-Prime Primary Realtime Clock</Description><StartTime><Timestamp dt:dt="int">0</Timestamp><DateUtc dt:dt="string">2017-05-16T10:55:49Z</DateUtc></StartTime><FrequencyChanges><FrequencyChange><Frequency dt:dt="r8">3312949</Frequency><Timestamp dt:dt="r8">38298739420</Timestamp><Current dt:dt="…	75.029	2423043	2419543	2423043	2419530	1	right	-355751189	05-16-2017	12:55:49	10:55:49	female	303272	229053	-1	228984	319336	303291	-1	303272	664132	648145	-1	648132	14				1	6	12	phaseUPFAce	phaseXPface	10	NM09	1516458	1516158	1516458	1516151	d	1516151	1514279	1516151	1514269	1872
GofDak_1024-768_new	2	3	19	<?xml version="1.0"?>\n<Clock xmlns:dt="urn:schemas-microsoft-com:datatypes"><Description dt:dt="string">E-Prime Primary Realtime Clock</Description><StartTime><Timestamp dt:dt="int">0</Timestamp><DateUtc dt:dt="string">2017-05-16T10:55:49Z</DateUtc></StartTime><FrequencyChanges><FrequencyChange><Frequency dt:dt="r8">3312949</Frequency><Timestamp dt:dt="r8">38298739420</Timestamp><Current dt:dt="…	75.029	2423043	2419543	2423043	2419530	1	right	-355751189	05-16-2017	12:55:49	10:55:49	female	303272	229053	-1	228984	319336	303291	-1	303272	664132	648145	-1	648132	14				1	6	12	phaseUPFAce	phaseXPface	11	NM04	1519830	1519530	1519830	1519515	d	1519515	1517717	1519515	1517701	1798
GofDak_1024-768_new	2	3	19	<?xml version="1.0"?>\n<Clock xmlns:dt="urn:schemas-microsoft-com:datatypes"><Description dt:dt="string">E-Prime Primary Realtime Clock</Description><StartTime><Timestamp dt:dt="int">0</Timestamp><DateUtc dt:dt="string">2017-05-16T10:55:49Z</DateUtc></StartTime><FrequencyChanges><FrequencyChange><Frequency dt:dt="r8">3312949</Frequency><Timestamp dt:dt="r8">38298739420</Timestamp><Current dt:dt="…	75.029	2423043	2419543	2423043	2419530	1	right	-355751189	05-16-2017	12:55:49	10:55:49	female	303272	229053	-1	228984	319336	303291	-1	303272	664132	648145	-1	648132	14				1	6	12	phaseUPFAce	phaseXPface	12	NM05	1523135	1522835	1523135	1522822	l	1522822	1520889	1522822	1520876	1933
GofDak_1024-768_new	2	3	19	<?xml version="1.0"?>\n<Clock xmlns:dt="urn:schemas-microsoft-com:datatypes"><Description dt:dt="string">E-Prime Primary Realtime Clock</Description><StartTime><Timestamp dt:dt="int">0</Timestamp><DateUtc dt:dt="string">2017-05-16T10:55:49Z</DateUtc></StartTime><FrequencyChanges><FrequencyChange><Frequency dt:dt="r8">3312949</Frequency><Timestamp dt:dt="r8">38298739420</Timestamp><Current dt:dt="…	75.029	2423043	2419543	2423043	2419530	1	right	-355751189	05-16-2017	12:55:49	10:55:49	female	303272	229053	-1	228984	319336	303291	-1	303272	664132	648145	-1	648132	14				1	6	12	phaseUPFAce	phaseXPface	13	NM21	1526867	1526567	1526867	1526558	l	1526558	1524621	1526558	1524612	1937
GofDak_1024-768_new	2	3	19	<?xml version="1.0"?>\n<Clock xmlns:dt="urn:schemas-microsoft-com:datatypes"><Description dt:dt="string">E-Prime Primary Realtime Clock</Description><StartTime><Timestamp dt:dt="int">0</Timestamp><DateUtc dt:dt="string">2017-05-16T10:55:49Z</DateUtc></StartTime><FrequencyChanges><FrequencyChange><Frequency dt:dt="r8">3312949</Frequency><Timestamp dt:dt="r8">38298739420</Timestamp><Current dt:dt="…	75.029	2423043	2419543	2423043	2419530	1	right	-355751189	05-16-2017	12:55:49	10:55:49	female	303272	229053	-1	228984	319336	303291	-1	303272	664132	648145	-1	648132	14				1	6	12	phaseUPFAce	phaseXPface	14	NF06	1530772	1530472	1530772	1530455	d	1530455	1528486	1530455	1528468	1969
GofDak_1024-768_new	2	3	19	<?xml version="1.0"?>\n<Clock xmlns:dt="urn:schemas-microsoft-com:datatypes"><Description dt:dt="string">E-Prime Primary Realtime Clock</Description><StartTime><Timestamp dt:dt="int">0</Timestamp><DateUtc dt:dt="string">2017-05-16T10:55:49Z</DateUtc></StartTime><FrequencyChanges><FrequencyChange><Frequency dt:dt="r8">3312949</Frequency><Timestamp dt:dt="r8">38298739420</Timestamp><Current dt:dt="…	75.029	2423043	2419543	2423043	2419530	1	right	-355751189	05-16-2017	12:55:49	10:55:49	female	303272	229053	-1	228984	319336	303291	-1	303272	664132	648145	-1	648132	14				1	6	12	phaseUPFAce	phaseXPface	15	NM10	1534931	1534631	1534931	1534617	l	1534617	1532845	1534617	1532828	1772
GofDak_1024-768_new	2	3	19	<?xml version="1.0"?>\n<Clock xmlns:dt="urn:schemas-microsoft-com:datatypes"><Description dt:dt="string">E-Prime Primary Realtime Clock</Description><StartTime><Timestamp dt:dt="int">0</Timestamp><DateUtc dt:dt="string">2017-05-16T10:55:49Z</DateUtc></StartTime><FrequencyChanges><FrequencyChange><Frequency dt:dt="r8">3312949</Frequency><Timestamp dt:dt="r8">38298739420</Timestamp><Current dt:dt="…	75.029	2423043	2419543	2423043	2419530	1	right	-355751189	05-16-2017	12:55:49	10:55:49	female	303272	229053	-1	228984	319336	303291	-1	303272	664132	648145	-1	648132	14				1	6	12	phaseUPFAce	phaseXPface	16	NF02	1538249	1537949	1538249	1537935	d	1537935	1536243	1537935	1536228	1692
GofDak_1024-768_new	2	3	19	<?xml version="1.0"?>\n<Clock xmlns:dt="urn:schemas-microsoft-com:datatypes"><Description dt:dt="string">E-Prime Primary Realtime Clock</Description><StartTime><Timestamp dt:dt="int">0</Timestamp><DateUtc dt:dt="string">2017-05-16T10:55:49Z</DateUtc></StartTime><FrequencyChanges><FrequencyChange><Frequency dt:dt="r8">3312949</Frequency><Timestamp dt:dt="r8">38298739420</Timestamp><Current dt:dt="…	75.029	2423043	2419543	2423043	2419530	1	right	-355751189	05-16-2017	12:55:49	10:55:49	female	303272	229053	-1	228984	319336	303291	-1	303272	664132	648145	-1	648132	14				1	6	12	phaseUPFAce	phaseXPface	17	NM21	1541235	1540935	1541235	1540929	l	1540929	1539362	1540929	1539355	1567
GofDak_1024-768_new	2	3	19	<?xml version="1.0"?>\n<Clock xmlns:dt="urn:schemas-microsoft-com:datatypes"><Description dt:dt="string">E-Prime Primary Realtime Clock</Description><StartTime><Timestamp dt:dt="int">0</Timestamp><DateUtc dt:dt="string">2017-05-16T10:55:49Z</DateUtc></StartTime><FrequencyChanges><FrequencyChange><Frequency dt:dt="r8">3312949</Frequency><Timestamp dt:dt="r8">38298739420</Timestamp><Current dt:dt="…	75.029	2423043	2419543	2423043	2419530	1	right	-355751189	05-16-2017	12:55:49	10:55:49	female	303272	229053	-1	228984	319336	303291	-1	303272	664132	648145	-1	648132	14				1	6	12	phaseUPFAce	phaseXPface	18	NM08	1544407	1544107	1544407	1544095	d	1544095	1542494	1544095	1542483	1601
GofDak_1024-768_new	2	3	19	<?xml version="1.0"?>\n<Clock xmlns:dt="urn:schemas-microsoft-com:datatypes"><Description dt:dt="string">E-Prime Primary Realtime Clock</Description><StartTime><Timestamp dt:dt="int">0</Timestamp><DateUtc dt:dt="string">2017-05-16T10:55:49Z</DateUtc></StartTime><FrequencyChanges><FrequencyChange><Frequency dt:dt="r8">3312949</Frequency><Timestamp dt:dt="r8">38298739420</Timestamp><Current dt:dt="…	75.029	2423043	2419543	2423043	2419530	1	right	-355751189	05-16-2017	12:55:49	10:55:49	female	303272	229053	-1	228984	319336	303291	-1	303272	664132	648145	-1	648132	14				1	6	12	phaseUPFAce	phaseXPface	19	NF09	1548219	1547919	1548219	1547913	d	1547913	1546346	1547913	1546339	1567
GofDak_1024-768_new	2	3	19	<?xml version="1.0"?>\n<Clock xmlns:dt="urn:schemas-microsoft-com:datatypes"><Description dt:dt="string">E-Prime Primary Realtime Clock</Description><StartTime><Timestamp dt:dt="int">0</Timestamp><DateUtc dt:dt="string">2017-05-16T10:55:49Z</DateUtc></StartTime><FrequencyChanges><FrequencyChange><Frequency dt:dt="r8">3312949</Frequency><Timestamp dt:dt="r8">38298739420</Timestamp><Current dt:dt="…	75.029	2423043	2419543	2423043	2419530	1	right	-355751189	05-16-2017	12:55:49	10:55:49	female	303272	229053	-1	228984	319336	303291	-1	303272	664132	648145	-1	648132	14				1	6	12	phaseUPFAce	phaseXPface	20	NF11	1551418	1551118	1551418	1551102	d	1551102	1549532	1551102	1549523	1570
GofDak_1024-768_new	2	3	19	<?xml version="1.0"?>\n<Clock xmlns:dt="urn:schemas-microsoft-com:datatypes"><Description dt:dt="string">E-Prime Primary Realtime Clock</Description><StartTime><Timestamp dt:dt="int">0</Timestamp><DateUtc dt:dt="string">2017-05-16T10:55:49Z</DateUtc></StartTime><FrequencyChanges><FrequencyChange><Frequency dt:dt="r8">3312949</Frequency><Timestamp dt:dt="r8">38298739420</Timestamp><Current dt:dt="…	75.029	2423043	2419543	2423043	2419530	1	right	-355751189	05-16-2017	12:55:49	10:55:49	female	303272	229053	-1	228984	319336	303291	-1	303272	664132	648145	-1	648132	15				2	7	13	phaseINVFAce	phaseXPface	1	NF105	1559388	1559088	1559388	1559081	l	1559081	1557369	1559081	1557356	1712
GofDak_1024-768_new	2	3	19	<?xml version="1.0"?>\n<Clock xmlns:dt="urn:schemas-microsoft-com:datatypes"><Description dt:dt="string">E-Prime Primary Realtime Clock</Description><StartTime><Timestamp dt:dt="int">0</Timestamp><DateUtc dt:dt="string">2017-05-16T10:55:49Z</DateUtc></StartTime><FrequencyChanges><FrequencyChange><Frequency dt:dt="r8">3312949</Frequency><Timestamp dt:dt="r8">38298739420</Timestamp><Current dt:dt="…	75.029	2423043	2419543	2423043	2419530	1	right	-355751189	05-16-2017	12:55:49	10:55:49	female	303272	229053	-1	228984	319336	303291	-1	303272	664132	648145	-1	648132	15				2	7	13	phaseINVFAce	phaseXPface	2	NM02	1563226	1562926	1563226	1562910	d	1562910	1560954	1562910	1560946	1956
GofDak_1024-768_new	2	3	19	<?xml version="1.0"?>\n<Clock xmlns:dt="urn:schemas-microsoft-com:datatypes"><Description dt:dt="string">E-Prime Primary Realtime Clock</Description><StartTime><Timestamp dt:dt="int">0</Timestamp><DateUtc dt:dt="string">2017-05-16T10:55:49Z</DateUtc></StartTime><FrequencyChanges><FrequencyChange><Frequency dt:dt="r8">3312949</Frequency><Timestamp dt:dt="r8">38298739420</Timestamp><Current dt:dt="…	75.029	2423043	2419543	2423043	2419530	1	right	-355751189	05-16-2017	12:55:49	10:55:49	female	303272	229053	-1	228984	319336	303291	-1	303272	664132	648145	-1	648132	15				2	7	13	phaseINVFAce	phaseXPface	3	NM09	1566372	1566072	1566372	1566058	l	1566058	1564299	1566058	1564282	1759
GofDak_1024-768_new	2	3	19	<?xml version="1.0"?>\n<Clock xmlns:dt="urn:schemas-microsoft-com:datatypes"><Description dt:dt="string">E-Prime Primary Realtime Clock</Description><StartTime><Timestamp dt:dt="int">0</Timestamp><DateUtc dt:dt="string">2017-05-16T10:55:49Z</DateUtc></StartTime><FrequencyChanges><FrequencyChange><Frequency dt:dt="r8">3312949</Frequency><Timestamp dt:dt="r8">38298739420</Timestamp><Current dt:dt="…	75.029	2423043	2419543	2423043	2419530	1	right	-355751189	05-16-2017	12:55:49	10:55:49	female	303272	229053	-1	228984	319336	303291	-1	303272	664132	648145	-1	648132	15				2	7	13	phaseINVFAce	phaseXPface	4	NF105	1569437	1569137	1569437	1569127	l	1569127	1567338	1569127	1567330	1789
GofDak_1024-768_new	2	3	19	<?xml version="1.0"?>\n<Clock xmlns:dt="urn:schemas-microsoft-com:datatypes"><Description dt:dt="string">E-Prime Primary Realtime Clock</Description><StartTime><Timestamp dt:dt="int">0</Timestamp><DateUtc dt:dt="string">2017-05-16T10:55:49Z</DateUtc></StartTime><FrequencyChanges><FrequencyChange><Frequency dt:dt="r8">3312949</Frequency><Timestamp dt:dt="r8">38298739420</Timestamp><Current dt:dt="…	75.029	2423043	2419543	2423043	2419530	1	right	-355751189	05-16-2017	12:55:49	10:55:49	female	303272	229053	-1	228984	319336	303291	-1	303272	664132	648145	-1	648132	15				2	7	13	phaseINVFAce	phaseXPface	5	NM13	1572543	1572243	1572543	1572228	l	1572228	1570550	1572228	1570538	1678
GofDak_1024-768_new	2	3	19	<?xml version="1.0"?>\n<Clock xmlns:dt="urn:schemas-microsoft-com:datatypes"><Description dt:dt="string">E-Prime Primary Realtime Clock</Description><StartTime><Timestamp dt:dt="int">0</Timestamp><DateUtc dt:dt="string">2017-05-16T10:55:49Z</DateUtc></StartTime><FrequencyChanges><FrequencyChange><Frequency dt:dt="r8">3312949</Frequency><Timestamp dt:dt="r8">38298739420</Timestamp><Current dt:dt="…	75.029	2423043	2419543	2423043	2419530	1	right	-355751189	05-16-2017	12:55:49	10:55:49	female	303272	229053	-1	228984	319336	303291	-1	303272	664132	648145	-1	648132	15				2	7	13	phaseINVFAce	phaseXPface	6	NF105	1575502	1575202	1575502	1575196	l	1575196	1573402	1575196	1573385	1794
GofDak_1024-768_new	2	3	19	<?xml version="1.0"?>\n<Clock xmlns:dt="urn:schemas-microsoft-com:datatypes"><Description dt:dt="string">E-Prime Primary Realtime Clock</Description><StartTime><Timestamp dt:dt="int">0</Timestamp><DateUtc dt:dt="string">2017-05-16T10:55:49Z</DateUtc></StartTime><FrequencyChanges><FrequencyChange><Frequency dt:dt="r8">3312949</Frequency><Timestamp dt:dt="r8">38298739420</Timestamp><Current dt:dt="…	75.029	2423043	2419543	2423043	2419530	1	right	-355751189	05-16-2017	12:55:49	10:55:49	female	303272	229053	-1	228984	319336	303291	-1	303272	664132	648145	-1	648132	15				2	7	13	phaseINVFAce	phaseXPface	7	NM09	1578887	1578587	1578887	1578581	d	1578581	1576788	1578581	1576777	1793
GofDak_1024-768_new	2	3	19	<?xml version="1.0"?>\n<Clock xmlns:dt="urn:schemas-microsoft-com:datatypes"><Description dt:dt="string">E-Prime Primary Realtime Clock</Description><StartTime><Timestamp dt:dt="int">0</Timestamp><DateUtc dt:dt="string">2017-05-16T10:55:49Z</DateUtc></StartTime><FrequencyChanges><FrequencyChange><Frequency dt:dt="r8">3312949</Frequency><Timestamp dt:dt="r8">38298739420</Timestamp><Current dt:dt="…	75.029	2423043	2419543	2423043	2419530	1	right	-355751189	05-16-2017	12:55:49	10:55:49	female	303272	229053	-1	228984	319336	303291	-1	303272	664132	648145	-1	648132	15				2	7	13	phaseINVFAce	phaseXPface	8	NF02	1582272	1581972	1582272	1581968	l	1581968	1580346	1581968	1580337	1622
GofDak_1024-768_new	2	3	19	<?xml version="1.0"?>\n<Clock xmlns:dt="urn:schemas-microsoft-com:datatypes"><Description dt:dt="string">E-Prime Primary Realtime Clock</Description><StartTime><Timestamp dt:dt="int">0</Timestamp><DateUtc dt:dt="string">2017-05-16T10:55:49Z</DateUtc></StartTime><FrequencyChanges><FrequencyChange><Frequency dt:dt="r8">3312949</Frequency><Timestamp dt:dt="r8">38298739420</Timestamp><Current dt:dt="…	75.029	2423043	2419543	2423043	2419530	1	right	-355751189	05-16-2017	12:55:49	10:55:49	female	303272	229053	-1	228984	319336	303291	-1	303272	664132	648145	-1	648132	15				2	7	13	phaseINVFAce	phaseXPface	9	NF01	1585045	1584745	1585045	1584740	l	1584740	1583239	1584740	1583225	1501
GofDak_1024-768_new	2	3	19	<?xml version="1.0"?>\n<Clock xmlns:dt="urn:schemas-microsoft-com:datatypes"><Description dt:dt="string">E-Prime Primary Realtime Clock</Description><StartTime><Timestamp dt:dt="int">0</Timestamp><DateUtc dt:dt="string">2017-05-16T10:55:49Z</DateUtc></StartTime><FrequencyChanges><FrequencyChange><Frequency dt:dt="r8">3312949</Frequency><Timestamp dt:dt="r8">38298739420</Timestamp><Current dt:dt="…	75.029	2423043	2419543	2423043	2419530	1	right	-355751189	05-16-2017	12:55:49	10:55:49	female	303272	229053	-1	228984	319336	303291	-1	303272	664132	648145	-1	648132	15				2	7	13	phaseINVFAce	phaseXPface	10	NF27	1588457	1588157	1588457	1588144	l	1588144	1586158	1588144	1586145	1986
GofDak_1024-768_new	2	3	19	<?xml version="1.0"?>\n<Clock xmlns:dt="urn:schemas-microsoft-com:datatypes"><Description dt:dt="string">E-Prime Primary Realtime Clock</Description><StartTime><Timestamp dt:dt="int">0</Timestamp><DateUtc dt:dt="string">2017-05-16T10:55:49Z</DateUtc></StartTime><FrequencyChanges><FrequencyChange><Frequency dt:dt="r8">3312949</Frequency><Timestamp dt:dt="r8">38298739420</Timestamp><Current dt:dt="…	75.029	2423043	2419543	2423043	2419530	1	right	-355751189	05-16-2017	12:55:49	10:55:49	female	303272	229053	-1	228984	319336	303291	-1	303272	664132	648145	-1	648132	15				2	7	13	phaseINVFAce	phaseXPface	11	NM10	1591496	1591196	1591496	1591183	l	1591183	1589370	1591183	1589361	1813
GofDak_1024-768_new	2	3	19	<?xml version="1.0"?>\n<Clock xmlns:dt="urn:schemas-microsoft-com:datatypes"><Description dt:dt="string">E-Prime Primary Realtime Clock</Description><StartTime><Timestamp dt:dt="int">0</Timestamp><DateUtc dt:dt="string">2017-05-16T10:55:49Z</DateUtc></StartTime><FrequencyChanges><FrequencyChange><Frequency dt:dt="r8">3312949</Frequency><Timestamp dt:dt="r8">38298739420</Timestamp><Current dt:dt="…	75.029	2423043	2419543	2423043	2419530	1	right	-355751189	05-16-2017	12:55:49	10:55:49	female	303272	229053	-1	228984	319336	303291	-1	303272	664132	648145	-1	648132	15				2	7	13	phaseINVFAce	phaseXPface	12	NF04	1594828	1594528	1594828	1594513	d	1594513	1592555	1594513	1592544	1958
GofDak_1024-768_new	2	3	19	<?xml version="1.0"?>\n<Clock xmlns:dt="urn:schemas-microsoft-com:datatypes"><Description dt:dt="string">E-Prime Primary Realtime Clock</Description><StartTime><Timestamp dt:dt="int">0</Timestamp><DateUtc dt:dt="string">2017-05-16T10:55:49Z</DateUtc></StartTime><FrequencyChanges><FrequencyChange><Frequency dt:dt="r8">3312949</Frequency><Timestamp dt:dt="r8">38298739420</Timestamp><Current dt:dt="…	75.029	2423043	2419543	2423043	2419530	1	right	-355751189	05-16-2017	12:55:49	10:55:49	female	303272	229053	-1	228984	319336	303291	-1	303272	664132	648145	-1	648132	15				2	7	13	phaseINVFAce	phaseXPface	13	NF11	1598693	1598393	1598693	1598379	l	1598379	1596767	1598379	1596752	1612
GofDak_1024-768_new	2	3	19	<?xml version="1.0"?>\n<Clock xmlns:dt="urn:schemas-microsoft-com:datatypes"><Description dt:dt="string">E-Prime Primary Realtime Clock</Description><StartTime><Timestamp dt:dt="int">0</Timestamp><DateUtc dt:dt="string">2017-05-16T10:55:49Z</DateUtc></StartTime><FrequencyChanges><FrequencyChange><Frequency dt:dt="r8">3312949</Frequency><Timestamp dt:dt="r8">38298739420</Timestamp><Current dt:dt="…	75.029	2423043	2419543	2423043	2419530	1	right	-355751189	05-16-2017	12:55:49	10:55:49	female	303272	229053	-1	228984	319336	303291	-1	303272	664132	648145	-1	648132	15				2	7	13	phaseINVFAce	phaseXPface	14	NM10	1601852	1601552	1601852	1601539	l	1601539	1599872	1601539	1599864	1667
GofDak_1024-768_new	2	3	19	<?xml version="1.0"?>\n<Clock xmlns:dt="urn:schemas-microsoft-com:datatypes"><Description dt:dt="string">E-Prime Primary Realtime Clock</Description><StartTime><Timestamp dt:dt="int">0</Timestamp><DateUtc dt:dt="string">2017-05-16T10:55:49Z</DateUtc></StartTime><FrequencyChanges><FrequencyChange><Frequency dt:dt="r8">3312949</Frequency><Timestamp dt:dt="r8">38298739420</Timestamp><Current dt:dt="…	75.029	2423043	2419543	2423043	2419530	1	right	-355751189	05-16-2017	12:55:49	10:55:49	female	303272	229053	-1	228984	319336	303291	-1	303272	664132	648145	-1	648132	15				2	7	13	phaseINVFAce	phaseXPface	15	NF06	1605024	1604724	1605024	1604716	d	1604716	1603098	1604716	1603080	1618
GofDak_1024-768_new	2	3	19	<?xml version="1.0"?>\n<Clock xmlns:dt="urn:schemas-microsoft-com:datatypes"><Description dt:dt="string">E-Prime Primary Realtime Clock</Description><StartTime><Timestamp dt:dt="int">0</Timestamp><DateUtc dt:dt="string">2017-05-16T10:55:49Z</DateUtc></StartTime><FrequencyChanges><FrequencyChange><Frequency dt:dt="r8">3312949</Frequency><Timestamp dt:dt="r8">38298739420</Timestamp><Current dt:dt="…	75.029	2423043	2419543	2423043	2419530	1	right	-355751189	05-16-2017	12:55:49	10:55:49	female	303272	229053	-1	228984	319336	303291	-1	303272	664132	648145	-1	648132	15				2	7	13	phaseINVFAce	phaseXPface	16	NM04	1608262	1607962	1608262	1607955	l	1607955	1606256	1607955	1606248	1699
GofDak_1024-768_new	2	3	19	<?xml version="1.0"?>\n<Clock xmlns:dt="urn:schemas-microsoft-com:datatypes"><Description dt:dt="string">E-Prime Primary Realtime Clock</Description><StartTime><Timestamp dt:dt="int">0</Timestamp><DateUtc dt:dt="string">2017-05-16T10:55:49Z</DateUtc></StartTime><FrequencyChanges><FrequencyChange><Frequency dt:dt="r8">3312949</Frequency><Timestamp dt:dt="r8">38298739420</Timestamp><Current dt:dt="…	75.029	2423043	2419543	2423043	2419530	1	right	-355751189	05-16-2017	12:55:49	10:55:49	female	303272	229053	-1	228984	319336	303291	-1	303272	664132	648145	-1	648132	15				2	7	13	phaseINVFAce	phaseXPface	17	NM08	1611728	1611428	1611728	1611414	d	1611414	1609709	1611414	1609703	1705
GofDak_1024-768_new	2	3	19	<?xml version="1.0"?>\n<Clock xmlns:dt="urn:schemas-microsoft-com:datatypes"><Description dt:dt="string">E-Prime Primary Realtime Clock</Description><StartTime><Timestamp dt:dt="int">0</Timestamp><DateUtc dt:dt="string">2017-05-16T10:55:49Z</DateUtc></StartTime><FrequencyChanges><FrequencyChange><Frequency dt:dt="r8">3312949</Frequency><Timestamp dt:dt="r8">38298739420</Timestamp><Current dt:dt="…	75.029	2423043	2419543	2423043	2419530	1	right	-355751189	05-16-2017	12:55:49	10:55:49	female	303272	229053	-1	228984	319336	303291	-1	303272	664132	648145	-1	648132	15				2	7	13	phaseINVFAce	phaseXPface	18	NF11	1615073	1614773	1615073	1614764	l	1614764	1612774	1614764	1612767	1990
GofDak_1024-768_new	2	3	19	<?xml version="1.0"?>\n<Clock xmlns:dt="urn:schemas-microsoft-com:datatypes"><Description dt:dt="string">E-Prime Primary Realtime Clock</Description><StartTime><Timestamp dt:dt="int">0</Timestamp><DateUtc dt:dt="string">2017-05-16T10:55:49Z</DateUtc></StartTime><FrequencyChanges><FrequencyChange><Frequency dt:dt="r8">3312949</Frequency><Timestamp dt:dt="r8">38298739420</Timestamp><Current dt:dt="…	75.029	2423043	2419543	2423043	2419530	1	right	-355751189	05-16-2017	12:55:49	10:55:49	female	303272	229053	-1	228984	319336	303291	-1	303272	664132	648145	-1	648132	15				2	7	13	phaseINVFAce	phaseXPface	19	NM05	1617925	1617625	1617925	1617616	d	1617616	1616039	1617616	1616023	1577
GofDak_1024-768_new	2	3	19	<?xml version="1.0"?>\n<Clock xmlns:dt="urn:schemas-microsoft-com:datatypes"><Description dt:dt="string">E-Prime Primary Realtime Clock</Description><StartTime><Timestamp dt:dt="int">0</Timestamp><DateUtc dt:dt="string">2017-05-16T10:55:49Z</DateUtc></StartTime><FrequencyChanges><FrequencyChange><Frequency dt:dt="r8">3312949</Frequency><Timestamp dt:dt="r8">38298739420</Timestamp><Current dt:dt="…	75.029	2423043	2419543	2423043	2419530	1	right	-355751189	05-16-2017	12:55:49	10:55:49	female	303272	229053	-1	228984	319336	303291	-1	303272	664132	648145	-1	648132	15				2	7	13	phaseINVFAce	phaseXPface	20	NF106	1620791	1620491	1620791	1620485	l	1620485	1618798	1620485	1618791	1687
GofDak_1024-768_new	2	3	19	<?xml version="1.0"?>\n<Clock xmlns:dt="urn:schemas-microsoft-com:datatypes"><Description dt:dt="string">E-Prime Primary Realtime Clock</Description><StartTime><Timestamp dt:dt="int">0</Timestamp><DateUtc dt:dt="string">2017-05-16T10:55:49Z</DateUtc></StartTime><FrequencyChanges><FrequencyChange><Frequency dt:dt="r8">3312949</Frequency><Timestamp dt:dt="r8">38298739420</Timestamp><Current dt:dt="…	75.029	2423043	2419543	2423043	2419530	1	right	-355751189	05-16-2017	12:55:49	10:55:49	female	303272	229053	-1	228984	319336	303291	-1	303272	664132	648145	-1	648132	16				1	7	14	phaseUPFAce	phaseXPface	1	NM13	1623817	1623517	1623817	1623501	d	1623501	1621810	1623501	1621799	1691
GofDak_1024-768_new	2	3	19	<?xml version="1.0"?>\n<Clock xmlns:dt="urn:schemas-microsoft-com:datatypes"><Description dt:dt="string">E-Prime Primary Realtime Clock</Description><StartTime><Timestamp dt:dt="int">0</Timestamp><DateUtc dt:dt="string">2017-05-16T10:55:49Z</DateUtc></StartTime><FrequencyChanges><FrequencyChange><Frequency dt:dt="r8">3312949</Frequency><Timestamp dt:dt="r8">38298739420</Timestamp><Current dt:dt="…	75.029	2423043	2419543	2423043	2419530	1	right	-355751189	05-16-2017	12:55:49	10:55:49	female	303272	229053	-1	228984	319336	303291	-1	303272	664132	648145	-1	648132	16				1	7	14	phaseUPFAce	phaseXPface	2	NM03	1627402	1627102	1627402	1627091	l	1627091	1625302	1627091	1625295	1789
GofDak_1024-768_new	2	3	19	<?xml version="1.0"?>\n<Clock xmlns:dt="urn:schemas-microsoft-com:datatypes"><Description dt:dt="string">E-Prime Primary Realtime Clock</Description><StartTime><Timestamp dt:dt="int">0</Timestamp><DateUtc dt:dt="string">2017-05-16T10:55:49Z</DateUtc></StartTime><FrequencyChanges><FrequencyChange><Frequency dt:dt="r8">3312949</Frequency><Timestamp dt:dt="r8">38298739420</Timestamp><Current dt:dt="…	75.029	2423043	2419543	2423043	2419530	1	right	-355751189	05-16-2017	12:55:49	10:55:49	female	303272	229053	-1	228984	319336	303291	-1	303272	664132	648145	-1	648132	16				1	7	14	phaseUPFAce	phaseXPface	3	NF06	1630934	1630634	1630934	1630624	d	1630624	1628701	1630624	1628686	1923
GofDak_1024-768_new	2	3	19	<?xml version="1.0"?>\n<Clock xmlns:dt="urn:schemas-microsoft-com:datatypes"><Description dt:dt="string">E-Prime Primary Realtime Clock</Description><StartTime><Timestamp dt:dt="int">0</Timestamp><DateUtc dt:dt="string">2017-05-16T10:55:49Z</DateUtc></StartTime><FrequencyChanges><FrequencyChange><Frequency dt:dt="r8">3312949</Frequency><Timestamp dt:dt="r8">38298739420</Timestamp><Current dt:dt="…	75.029	2423043	2419543	2423043	2419530	1	right	-355751189	05-16-2017	12:55:49	10:55:49	female	303272	229053	-1	228984	319336	303291	-1	303272	664132	648145	-1	648132	16				1	7	14	phaseUPFAce	phaseXPface	4	NF105	1634319	1634019	1634319	1634012	l	1634012	1632020	1634012	1632014	1992
GofDak_1024-768_new	2	3	19	<?xml version="1.0"?>\n<Clock xmlns:dt="urn:schemas-microsoft-com:datatypes"><Description dt:dt="string">E-Prime Primary Realtime Clock</Description><StartTime><Timestamp dt:dt="int">0</Timestamp><DateUtc dt:dt="string">2017-05-16T10:55:49Z</DateUtc></StartTime><FrequencyChanges><FrequencyChange><Frequency dt:dt="r8">3312949</Frequency><Timestamp dt:dt="r8">38298739420</Timestamp><Current dt:dt="…	75.029	2423043	2419543	2423043	2419530	1	right	-355751189	05-16-2017	12:55:49	10:55:49	female	303272	229053	-1	228984	319336	303291	-1	303272	664132	648145	-1	648132	16				1	7	14	phaseUPFAce	phaseXPface	5	NF01	1637358	1637058	1637358	1637053	l	1637053	1635272	1637053	1635262	1781
GofDak_1024-768_new	2	3	19	<?xml version="1.0"?>\n<Clock xmlns:dt="urn:schemas-microsoft-com:datatypes"><Description dt:dt="string">E-Prime Primary Realtime Clock</Description><StartTime><Timestamp dt:dt="int">0</Timestamp><DateUtc dt:dt="string">2017-05-16T10:55:49Z</DateUtc></StartTime><FrequencyChanges><FrequencyChange><Frequency dt:dt="r8">3312949</Frequency><Timestamp dt:dt="r8">38298739420</Timestamp><Current dt:dt="…	75.029	2423043	2419543	2423043	2419530	1	right	-355751189	05-16-2017	12:55:49	10:55:49	female	303272	229053	-1	228984	319336	303291	-1	303272	664132	648145	-1	648132	16				1	7	14	phaseUPFAce	phaseXPface	6	NM13	1640410	1640110	1640410	1640106	l	1640106	1638311	1640106	1638302	1795
GofDak_1024-768_new	2	3	19	<?xml version="1.0"?>\n<Clock xmlns:dt="urn:schemas-microsoft-com:datatypes"><Description dt:dt="string">E-Prime Primary Realtime Clock</Description><StartTime><Timestamp dt:dt="int">0</Timestamp><DateUtc dt:dt="string">2017-05-16T10:55:49Z</DateUtc></StartTime><FrequencyChanges><FrequencyChange><Frequency dt:dt="r8">3312949</Frequency><Timestamp dt:dt="r8">38298739420</Timestamp><Current dt:dt="…	75.029	2423043	2419543	2423043	2419530	1	right	-355751189	05-16-2017	12:55:49	10:55:49	female	303272	229053	-1	228984	319336	303291	-1	303272	664132	648145	-1	648132	16				1	7	14	phaseUPFAce	phaseXPface	7	NF01	1643769	1643469	1643769	1643459	d	1643459	1641483	1643459	1641478	1976
GofDak_1024-768_new	2	3	19	<?xml version="1.0"?>\n<Clock xmlns:dt="urn:schemas-microsoft-com:datatypes"><Description dt:dt="string">E-Prime Primary Realtime Clock</Description><StartTime><Timestamp dt:dt="int">0</Timestamp><DateUtc dt:dt="string">2017-05-16T10:55:49Z</DateUtc></StartTime><FrequencyChanges><FrequencyChange><Frequency dt:dt="r8">3312949</Frequency><Timestamp dt:dt="r8">38298739420</Timestamp><Current dt:dt="…	75.029	2423043	2419543	2423043	2419530	1	right	-355751189	05-16-2017	12:55:49	10:55:49	female	303272	229053	-1	228984	319336	303291	-1	303272	664132	648145	-1	648132	16				1	7	14	phaseUPFAce	phaseXPface	8	NM04	1647447	1647147	1647447	1647137	d	1647137	1645495	1647137	1645485	1642
GofDak_1024-768_new	2	3	19	<?xml version="1.0"?>\n<Clock xmlns:dt="urn:schemas-microsoft-com:datatypes"><Description dt:dt="string">E-Prime Primary Realtime Clock</Description><StartTime><Timestamp dt:dt="int">0</Timestamp><DateUtc dt:dt="string">2017-05-16T10:55:49Z</DateUtc></StartTime><FrequencyChanges><FrequencyChange><Frequency dt:dt="r8">3312949</Frequency><Timestamp dt:dt="r8">38298739420</Timestamp><Current dt:dt="…	75.029	2423043	2419543	2423043	2419530	1	right	-355751189	05-16-2017	12:55:49	10:55:49	female	303272	229053	-1	228984	319336	303291	-1	303272	664132	648145	-1	648132	16				1	7	14	phaseUPFAce	phaseXPface	9	NM08	1650233	1649933	1650233	1649930	l	1649930	1648387	1649930	1648381	1543
GofDak_1024-768_new	2	3	19	<?xml version="1.0"?>\n<Clock xmlns:dt="urn:schemas-microsoft-com:datatypes"><Description dt:dt="string">E-Prime Primary Realtime Clock</Description><StartTime><Timestamp dt:dt="int">0</Timestamp><DateUtc dt:dt="string">2017-05-16T10:55:49Z</DateUtc></StartTime><FrequencyChanges><FrequencyChange><Frequency dt:dt="r8">3312949</Frequency><Timestamp dt:dt="r8">38298739420</Timestamp><Current dt:dt="…	75.029	2423043	2419543	2423043	2419530	1	right	-355751189	05-16-2017	12:55:49	10:55:49	female	303272	229053	-1	228984	319336	303291	-1	303272	664132	648145	-1	648132	16				1	7	14	phaseUPFAce	phaseXPface	10	NM13	1653965	1653665	1653965	1653652	d	1653652	1651946	1653652	1651933	1706
GofDak_1024-768_new	2	3	19	<?xml version="1.0"?>\n<Clock xmlns:dt="urn:schemas-microsoft-com:datatypes"><Description dt:dt="string">E-Prime Primary Realtime Clock</Description><StartTime><Timestamp dt:dt="int">0</Timestamp><DateUtc dt:dt="string">2017-05-16T10:55:49Z</DateUtc></StartTime><FrequencyChanges><FrequencyChange><Frequency dt:dt="r8">3312949</Frequency><Timestamp dt:dt="r8">38298739420</Timestamp><Current dt:dt="…	75.029	2423043	2419543	2423043	2419530	1	right	-355751189	05-16-2017	12:55:49	10:55:49	female	303272	229053	-1	228984	319336	303291	-1	303272	664132	648145	-1	648132	16				1	7	14	phaseUPFAce	phaseXPface	11	NM02	1657084	1656784	1657084	1656781	l	1656781	1655158	1656781	1655149	1623
GofDak_1024-768_new	2	3	19	<?xml version="1.0"?>\n<Clock xmlns:dt="urn:schemas-microsoft-com:datatypes"><Description dt:dt="string">E-Prime Primary Realtime Clock</Description><StartTime><Timestamp dt:dt="int">0</Timestamp><DateUtc dt:dt="string">2017-05-16T10:55:49Z</DateUtc></StartTime><FrequencyChanges><FrequencyChange><Frequency dt:dt="r8">3312949</Frequency><Timestamp dt:dt="r8">38298739420</Timestamp><Current dt:dt="…	75.029	2423043	2419543	2423043	2419530	1	right	-355751189	05-16-2017	12:55:49	10:55:49	female	303272	229053	-1	228984	319336	303291	-1	303272	664132	648145	-1	648132	16				1	7	14	phaseUPFAce	phaseXPface	12	NM08	1660549	1660249	1660549	1660236	l	1660236	1658330	1660236	1658317	1906
GofDak_1024-768_new	2	3	19	<?xml version="1.0"?>\n<Clock xmlns:dt="urn:schemas-microsoft-com:datatypes"><Description dt:dt="string">E-Prime Primary Realtime Clock</Description><StartTime><Timestamp dt:dt="int">0</Timestamp><DateUtc dt:dt="string">2017-05-16T10:55:49Z</DateUtc></StartTime><FrequencyChanges><FrequencyChange><Frequency dt:dt="r8">3312949</Frequency><Timestamp dt:dt="r8">38298739420</Timestamp><Current dt:dt="…	75.029	2423043	2419543	2423043	2419530	1	right	-355751189	05-16-2017	12:55:49	10:55:49	female	303272	229053	-1	228984	319336	303291	-1	303272	664132	648145	-1	648132	16				1	7	14	phaseUPFAce	phaseXPface	13	NF27	1664014	1663714	1664014	1663704	l	1663704	1662035	1663704	1662029	1669
GofDak_1024-768_new	2	3	19	<?xml version="1.0"?>\n<Clock xmlns:dt="urn:schemas-microsoft-com:datatypes"><Description dt:dt="string">E-Prime Primary Realtime Clock</Description><StartTime><Timestamp dt:dt="int">0</Timestamp><DateUtc dt:dt="string">2017-05-16T10:55:49Z</DateUtc></StartTime><FrequencyChanges><FrequencyChange><Frequency dt:dt="r8">3312949</Frequency><Timestamp dt:dt="r8">38298739420</Timestamp><Current dt:dt="…	75.029	2423043	2419543	2423043	2419530	1	right	-355751189	05-16-2017	12:55:49	10:55:49	female	303272	229053	-1	228984	319336	303291	-1	303272	664132	648145	-1	648132	16				1	7	14	phaseUPFAce	phaseXPface	14	NF01	1667480	1667180	1667480	1667176	d	1667176	1665460	1667176	1665452	1716
GofDak_1024-768_new	2	3	19	<?xml version="1.0"?>\n<Clock xmlns:dt="urn:schemas-microsoft-com:datatypes"><Description dt:dt="string">E-Prime Primary Realtime Clock</Description><StartTime><Timestamp dt:dt="int">0</Timestamp><DateUtc dt:dt="string">2017-05-16T10:55:49Z</DateUtc></StartTime><FrequencyChanges><FrequencyChange><Frequency dt:dt="r8">3312949</Frequency><Timestamp dt:dt="r8">38298739420</Timestamp><Current dt:dt="…	75.029	2423043	2419543	2423043	2419530	1	right	-355751189	05-16-2017	12:55:49	10:55:49	female	303272	229053	-1	228984	319336	303291	-1	303272	664132	648145	-1	648132	16				1	7	14	phaseUPFAce	phaseXPface	15	NM10	1670665	1670365	1670665	1670359	l	1670359	1668539	1670359	1668524	1820
GofDak_1024-768_new	2	3	19	<?xml version="1.0"?>\n<Clock xmlns:dt="urn:schemas-microsoft-com:datatypes"><Description dt:dt="string">E-Prime Primary Realtime Clock</Description><StartTime><Timestamp dt:dt="int">0</Timestamp><DateUtc dt:dt="string">2017-05-16T10:55:49Z</DateUtc></StartTime><FrequencyChanges><FrequencyChange><Frequency dt:dt="r8">3312949</Frequency><Timestamp dt:dt="r8">38298739420</Timestamp><Current dt:dt="…	75.029	2423043	2419543	2423043	2419530	1	right	-355751189	05-16-2017	12:55:49	10:55:49	female	303272	229053	-1	228984	319336	303291	-1	303272	664132	648145	-1	648132	16				1	7	14	phaseUPFAce	phaseXPface	16	NF06	1674184	1673884	1674184	1673876	l	1673876	1671965	1673876	1671956	1911
GofDak_1024-768_new	2	3	19	<?xml version="1.0"?>\n<Clock xmlns:dt="urn:schemas-microsoft-com:datatypes"><Description dt:dt="string">E-Prime Primary Realtime Clock</Description><StartTime><Timestamp dt:dt="int">0</Timestamp><DateUtc dt:dt="string">2017-05-16T10:55:49Z</DateUtc></StartTime><FrequencyChanges><FrequencyChange><Frequency dt:dt="r8">3312949</Frequency><Timestamp dt:dt="r8">38298739420</Timestamp><Current dt:dt="…	75.029	2423043	2419543	2423043	2419530	1	right	-355751189	05-16-2017	12:55:49	10:55:49	female	303272	229053	-1	228984	319336	303291	-1	303272	664132	648145	-1	648132	16				1	7	14	phaseUPFAce	phaseXPface	17	NF11	1677209	1676909	1677209	1676905	l	1676905	1675323	1676905	1675316	1582
GofDak_1024-768_new	2	3	19	<?xml version="1.0"?>\n<Clock xmlns:dt="urn:schemas-microsoft-com:datatypes"><Description dt:dt="string">E-Prime Primary Realtime Clock</Description><StartTime><Timestamp dt:dt="int">0</Timestamp><DateUtc dt:dt="string">2017-05-16T10:55:49Z</DateUtc></StartTime><FrequencyChanges><FrequencyChange><Frequency dt:dt="r8">3312949</Frequency><Timestamp dt:dt="r8">38298739420</Timestamp><Current dt:dt="…	75.029	2423043	2419543	2423043	2419530	1	right	-355751189	05-16-2017	12:55:49	10:55:49	female	303272	229053	-1	228984	319336	303291	-1	303272	664132	648145	-1	648132	16				1	7	14	phaseUPFAce	phaseXPface	18	NM10	1680541	1680241	1680541	1680231	d	1680231	1678242	1680231	1678236	1989
GofDak_1024-768_new	2	3	19	<?xml version="1.0"?>\n<Clock xmlns:dt="urn:schemas-microsoft-com:datatypes"><Description dt:dt="string">E-Prime Primary Realtime Clock</Description><StartTime><Timestamp dt:dt="int">0</Timestamp><DateUtc dt:dt="string">2017-05-16T10:55:49Z</DateUtc></StartTime><FrequencyChanges><FrequencyChange><Frequency dt:dt="r8">3312949</Frequency><Timestamp dt:dt="r8">38298739420</Timestamp><Current dt:dt="…	75.029	2423043	2419543	2423043	2419530	1	right	-355751189	05-16-2017	12:55:49	10:55:49	female	303272	229053	-1	228984	319336	303291	-1	303272	664132	648145	-1	648132	16				1	7	14	phaseUPFAce	phaseXPface	19	NF105	1683740	1683440	1683740	1683436	l	1683436	1681694	1683436	1681683	1742
GofDak_1024-768_new	2	3	19	<?xml version="1.0"?>\n<Clock xmlns:dt="urn:schemas-microsoft-com:datatypes"><Description dt:dt="string">E-Prime Primary Realtime Clock</Description><StartTime><Timestamp dt:dt="int">0</Timestamp><DateUtc dt:dt="string">2017-05-16T10:55:49Z</DateUtc></StartTime><FrequencyChanges><FrequencyChange><Frequency dt:dt="r8">3312949</Frequency><Timestamp dt:dt="r8">38298739420</Timestamp><Current dt:dt="…	75.029	2423043	2419543	2423043	2419530	1	right	-355751189	05-16-2017	12:55:49	10:55:49	female	303272	229053	-1	228984	319336	303291	-1	303272	664132	648145	-1	648132	16				1	7	14	phaseUPFAce	phaseXPface	20	NM04	1686819	1686519	1686819	1686508	l	1686508	1684706	1686508	1684699	1802
GofDak_1024-768_new	2	3	19	<?xml version="1.0"?>\n<Clock xmlns:dt="urn:schemas-microsoft-com:datatypes"><Description dt:dt="string">E-Prime Primary Realtime Clock</Description><StartTime><Timestamp dt:dt="int">0</Timestamp><DateUtc dt:dt="string">2017-05-16T10:55:49Z</DateUtc></StartTime><FrequencyChanges><FrequencyChange><Frequency dt:dt="r8">3312949</Frequency><Timestamp dt:dt="r8">38298739420</Timestamp><Current dt:dt="…	75.029	2423043	2419543	2423043	2419530	1	right	-355751189	05-16-2017	12:55:49	10:55:49	female	303272	229053	-1	228984	319336	303291	-1	303272	664132	648145	-1	648132	17				1	8	15	phaseUPFAce	phaseXPface	1	NF02	1690084	1689784	1690084	1689780	l	1689780	1687785	1689780	1687779	1995
GofDak_1024-768_new	2	3	19	<?xml version="1.0"?>\n<Clock xmlns:dt="urn:schemas-microsoft-com:datatypes"><Description dt:dt="string">E-Prime Primary Realtime Clock</Description><StartTime><Timestamp dt:dt="int">0</Timestamp><DateUtc dt:dt="string">2017-05-16T10:55:49Z</DateUtc></StartTime><FrequencyChanges><FrequencyChange><Frequency dt:dt="r8">3312949</Frequency><Timestamp dt:dt="r8">38298739420</Timestamp><Current dt:dt="…	75.029	2423043	2419543	2423043	2419530	1	right	-355751189	05-16-2017	12:55:49	10:55:49	female	303272	229053	-1	228984	319336	303291	-1	303272	664132	648145	-1	648132	17				1	8	15	phaseUPFAce	phaseXPface	2	NM13	1693030	1692730	1693030	1692718	l	1692718	1691210	1692718	1691195	1508
GofDak_1024-768_new	2	3	19	<?xml version="1.0"?>\n<Clock xmlns:dt="urn:schemas-microsoft-com:datatypes"><Description dt:dt="string">E-Prime Primary Realtime Clock</Description><StartTime><Timestamp dt:dt="int">0</Timestamp><DateUtc dt:dt="string">2017-05-16T10:55:49Z</DateUtc></StartTime><FrequencyChanges><FrequencyChange><Frequency dt:dt="r8">3312949</Frequency><Timestamp dt:dt="r8">38298739420</Timestamp><Current dt:dt="…	75.029	2423043	2419543	2423043	2419530	1	right	-355751189	05-16-2017	12:55:49	10:55:49	female	303272	229053	-1	228984	319336	303291	-1	303272	664132	648145	-1	648132	17				1	8	15	phaseUPFAce	phaseXPface	3	NM03	1696509	1696209	1696509	1696196	l	1696196	1694529	1696196	1694515	1667
GofDak_1024-768_new	2	3	19	<?xml version="1.0"?>\n<Clock xmlns:dt="urn:schemas-microsoft-com:datatypes"><Description dt:dt="string">E-Prime Primary Realtime Clock</Description><StartTime><Timestamp dt:dt="int">0</Timestamp><DateUtc dt:dt="string">2017-05-16T10:55:49Z</DateUtc></StartTime><FrequencyChanges><FrequencyChange><Frequency dt:dt="r8">3312949</Frequency><Timestamp dt:dt="r8">38298739420</Timestamp><Current dt:dt="…	75.029	2423043	2419543	2423043	2419530	1	right	-355751189	05-16-2017	12:55:49	10:55:49	female	303272	229053	-1	228984	319336	303291	-1	303272	664132	648145	-1	648132	17				1	8	15	phaseUPFAce	phaseXPface	4	NM05	1700147	1699847	1700147	1699832	d	1699832	1697968	1699832	1697963	1864
GofDak_1024-768_new	2	3	19	<?xml version="1.0"?>\n<Clock xmlns:dt="urn:schemas-microsoft-com:datatypes"><Description dt:dt="string">E-Prime Primary Realtime Clock</Description><StartTime><Timestamp dt:dt="int">0</Timestamp><DateUtc dt:dt="string">2017-05-16T10:55:49Z</DateUtc></StartTime><FrequencyChanges><FrequencyChange><Frequency dt:dt="r8">3312949</Frequency><Timestamp dt:dt="r8">38298739420</Timestamp><Current dt:dt="…	75.029	2423043	2419543	2423043	2419530	1	right	-355751189	05-16-2017	12:55:49	10:55:49	female	303272	229053	-1	228984	319336	303291	-1	303272	664132	648145	-1	648132	17				1	8	15	phaseUPFAce	phaseXPface	5	NM05	1703612	1703312	1703612	1703308	l	1703308	1701780	1703308	1701762	1528
GofDak_1024-768_new	2	3	19	<?xml version="1.0"?>\n<Clock xmlns:dt="urn:schemas-microsoft-com:datatypes"><Description dt:dt="string">E-Prime Primary Realtime Clock</Description><StartTime><Timestamp dt:dt="int">0</Timestamp><DateUtc dt:dt="string">2017-05-16T10:55:49Z</DateUtc></StartTime><FrequencyChanges><FrequencyChange><Frequency dt:dt="r8">3312949</Frequency><Timestamp dt:dt="r8">38298739420</Timestamp><Current dt:dt="…	75.029	2423043	2419543	2423043	2419530	1	right	-355751189	05-16-2017	12:55:49	10:55:49	female	303272	229053	-1	228984	319336	303291	-1	303272	664132	648145	-1	648132	17				1	8	15	phaseUPFAce	phaseXPface	6	NM101	1707211	1706911	1707211	1706898	l	1706898	1704938	1706898	1704922	1960
GofDak_1024-768_new	2	3	19	<?xml version="1.0"?>\n<Clock xmlns:dt="urn:schemas-microsoft-com:datatypes"><Description dt:dt="string">E-Prime Primary Realtime Clock</Description><StartTime><Timestamp dt:dt="int">0</Timestamp><DateUtc dt:dt="string">2017-05-16T10:55:49Z</DateUtc></StartTime><FrequencyChanges><FrequencyChange><Frequency dt:dt="r8">3312949</Frequency><Timestamp dt:dt="r8">38298739420</Timestamp><Current dt:dt="…	75.029	2423043	2419543	2423043	2419530	1	right	-355751189	05-16-2017	12:55:49	10:55:49	female	303272	229053	-1	228984	319336	303291	-1	303272	664132	648145	-1	648132	17				1	8	15	phaseUPFAce	phaseXPface	7	NM09	1710063	1709763	1710063	1709752	l	1709752	1708204	1709752	1708194	1548
GofDak_1024-768_new	2	3	19	<?xml version="1.0"?>\n<Clock xmlns:dt="urn:schemas-microsoft-com:datatypes"><Description dt:dt="string">E-Prime Primary Realtime Clock</Description><StartTime><Timestamp dt:dt="int">0</Timestamp><DateUtc dt:dt="string">2017-05-16T10:55:49Z</DateUtc></StartTime><FrequencyChanges><FrequencyChange><Frequency dt:dt="r8">3312949</Frequency><Timestamp dt:dt="r8">38298739420</Timestamp><Current dt:dt="…	75.029	2423043	2419543	2423043	2419530	1	right	-355751189	05-16-2017	12:55:49	10:55:49	female	303272	229053	-1	228984	319336	303291	-1	303272	664132	648145	-1	648132	17				1	8	15	phaseUPFAce	phaseXPface	8	NF02	1713369	1713069	1713369	1713064	d	1713064	1711416	1713064	1711410	1648
GofDak_1024-768_new	2	3	19	<?xml version="1.0"?>\n<Clock xmlns:dt="urn:schemas-microsoft-com:datatypes"><Description dt:dt="string">E-Prime Primary Realtime Clock</Description><StartTime><Timestamp dt:dt="int">0</Timestamp><DateUtc dt:dt="string">2017-05-16T10:55:49Z</DateUtc></StartTime><FrequencyChanges><FrequencyChange><Frequency dt:dt="r8">3312949</Frequency><Timestamp dt:dt="r8">38298739420</Timestamp><Current dt:dt="…	75.029	2423043	2419543	2423043	2419530	1	right	-355751189	05-16-2017	12:55:49	10:55:49	female	303272	229053	-1	228984	319336	303291	-1	303272	664132	648145	-1	648132	17				1	8	15	phaseUPFAce	phaseXPface	9	NF109	1716607	1716307	1716607	1716292	l	1716292	1714402	1716292	1714386	1890
GofDak_1024-768_new	2	3	19	<?xml version="1.0"?>\n<Clock xmlns:dt="urn:schemas-microsoft-com:datatypes"><Description dt:dt="string">E-Prime Primary Realtime Clock</Description><StartTime><Timestamp dt:dt="int">0</Timestamp><DateUtc dt:dt="string">2017-05-16T10:55:49Z</DateUtc></StartTime><FrequencyChanges><FrequencyChange><Frequency dt:dt="r8">3312949</Frequency><Timestamp dt:dt="r8">38298739420</Timestamp><Current dt:dt="…	75.029	2423043	2419543	2423043	2419530	1	right	-355751189	05-16-2017	12:55:49	10:55:49	female	303272	229053	-1	228984	319336	303291	-1	303272	664132	648145	-1	648132	17				1	8	15	phaseUPFAce	phaseXPface	10	NM101	1721019	1720719	1721019	1720709	l	1720709	1718880	1720709	1718873	1829
GofDak_1024-768_new	2	3	19	<?xml version="1.0"?>\n<Clock xmlns:dt="urn:schemas-microsoft-com:datatypes"><Description dt:dt="string">E-Prime Primary Realtime Clock</Description><StartTime><Timestamp dt:dt="int">0</Timestamp><DateUtc dt:dt="string">2017-05-16T10:55:49Z</DateUtc></StartTime><FrequencyChanges><FrequencyChange><Frequency dt:dt="r8">3312949</Frequency><Timestamp dt:dt="r8">38298739420</Timestamp><Current dt:dt="…	75.029	2423043	2419543	2423043	2419530	1	right	-355751189	05-16-2017	12:55:49	10:55:49	female	303272	229053	-1	228984	319336	303291	-1	303272	664132	648145	-1	648132	17				1	8	15	phaseUPFAce	phaseXPface	11	NF06	1724444	1724144	1724444	1724140	l	1724140	1722558	1724140	1722545	1582
GofDak_1024-768_new	2	3	19	<?xml version="1.0"?>\n<Clock xmlns:dt="urn:schemas-microsoft-com:datatypes"><Description dt:dt="string">E-Prime Primary Realtime Clock</Description><StartTime><Timestamp dt:dt="int">0</Timestamp><DateUtc dt:dt="string">2017-05-16T10:55:49Z</DateUtc></StartTime><FrequencyChanges><FrequencyChange><Frequency dt:dt="r8">3312949</Frequency><Timestamp dt:dt="r8">38298739420</Timestamp><Current dt:dt="…	75.029	2423043	2419543	2423043	2419530	1	right	-355751189	05-16-2017	12:55:49	10:55:49	female	303272	229053	-1	228984	319336	303291	-1	303272	664132	648145	-1	648132	17				1	8	15	phaseUPFAce	phaseXPface	12	NM02	1727590	1727290	1727590	1727279	l	1727279	1725371	1727279	1725353	1908
GofDak_1024-768_new	2	3	19	<?xml version="1.0"?>\n<Clock xmlns:dt="urn:schemas-microsoft-com:datatypes"><Description dt:dt="string">E-Prime Primary Realtime Clock</Description><StartTime><Timestamp dt:dt="int">0</Timestamp><DateUtc dt:dt="string">2017-05-16T10:55:49Z</DateUtc></StartTime><FrequencyChanges><FrequencyChange><Frequency dt:dt="r8">3312949</Frequency><Timestamp dt:dt="r8">38298739420</Timestamp><Current dt:dt="…	75.029	2423043	2419543	2423043	2419530	1	right	-355751189	05-16-2017	12:55:49	10:55:49	female	303272	229053	-1	228984	319336	303291	-1	303272	664132	648145	-1	648132	17				1	8	15	phaseUPFAce	phaseXPface	13	NF06	1730749	1730449	1730749	1730434	d	1730434	1728636	1730434	1728625	1798
GofDak_1024-768_new	2	3	19	<?xml version="1.0"?>\n<Clock xmlns:dt="urn:schemas-microsoft-com:datatypes"><Description dt:dt="string">E-Prime Primary Realtime Clock</Description><StartTime><Timestamp dt:dt="int">0</Timestamp><DateUtc dt:dt="string">2017-05-16T10:55:49Z</DateUtc></StartTime><FrequencyChanges><FrequencyChange><Frequency dt:dt="r8">3312949</Frequency><Timestamp dt:dt="r8">38298739420</Timestamp><Current dt:dt="…	75.029	2423043	2419543	2423043	2419530	1	right	-355751189	05-16-2017	12:55:49	10:55:49	female	303272	229053	-1	228984	319336	303291	-1	303272	664132	648145	-1	648132	17				1	8	15	phaseUPFAce	phaseXPface	14	NF27	1733774	1733474	1733774	1733471	d	1733471	1731821	1733471	1731809	1650
GofDak_1024-768_new	2	3	19	<?xml version="1.0"?>\n<Clock xmlns:dt="urn:schemas-microsoft-com:datatypes"><Description dt:dt="string">E-Prime Primary Realtime Clock</Description><StartTime><Timestamp dt:dt="int">0</Timestamp><DateUtc dt:dt="string">2017-05-16T10:55:49Z</DateUtc></StartTime><FrequencyChanges><FrequencyChange><Frequency dt:dt="r8">3312949</Frequency><Timestamp dt:dt="r8">38298739420</Timestamp><Current dt:dt="…	75.029	2423043	2419543	2423043	2419530	1	right	-355751189	05-16-2017	12:55:49	10:55:49	female	303272	229053	-1	228984	319336	303291	-1	303272	664132	648145	-1	648132	17				1	8	15	phaseUPFAce	phaseXPface	15	NM03	1737479	1737179	1737479	1737176	d	1737176	1735234	1737176	1735216	1942
GofDak_1024-768_new	2	3	19	<?xml version="1.0"?>\n<Clock xmlns:dt="urn:schemas-microsoft-com:datatypes"><Description dt:dt="string">E-Prime Primary Realtime Clock</Description><StartTime><Timestamp dt:dt="int">0</Timestamp><DateUtc dt:dt="string">2017-05-16T10:55:49Z</DateUtc></StartTime><FrequencyChanges><FrequencyChange><Frequency dt:dt="r8">3312949</Frequency><Timestamp dt:dt="r8">38298739420</Timestamp><Current dt:dt="…	75.029	2423043	2419543	2423043	2419530	1	right	-355751189	05-16-2017	12:55:49	10:55:49	female	303272	229053	-1	228984	319336	303291	-1	303272	664132	648145	-1	648132	17				1	8	15	phaseUPFAce	phaseXPface	16	NF04	1740745	1740445	1740745	1740442	l	1740442	1738845	1740442	1738832	1597
GofDak_1024-768_new	2	3	19	<?xml version="1.0"?>\n<Clock xmlns:dt="urn:schemas-microsoft-com:datatypes"><Description dt:dt="string">E-Prime Primary Realtime Clock</Description><StartTime><Timestamp dt:dt="int">0</Timestamp><DateUtc dt:dt="string">2017-05-16T10:55:49Z</DateUtc></StartTime><FrequencyChanges><FrequencyChange><Frequency dt:dt="r8">3312949</Frequency><Timestamp dt:dt="r8">38298739420</Timestamp><Current dt:dt="…	75.029	2423043	2419543	2423043	2419530	1	right	-355751189	05-16-2017	12:55:49	10:55:49	female	303272	229053	-1	228984	319336	303291	-1	303272	664132	648145	-1	648132	17				1	8	15	phaseUPFAce	phaseXPface	17	NF02	1743690	1743390	1743690	1743386	d	1743386	1741818	1743386	1741808	1568
GofDak_1024-768_new	2	3	19	<?xml version="1.0"?>\n<Clock xmlns:dt="urn:schemas-microsoft-com:datatypes"><Description dt:dt="string">E-Prime Primary Realtime Clock</Description><StartTime><Timestamp dt:dt="int">0</Timestamp><DateUtc dt:dt="string">2017-05-16T10:55:49Z</DateUtc></StartTime><FrequencyChanges><FrequencyChange><Frequency dt:dt="r8">3312949</Frequency><Timestamp dt:dt="r8">38298739420</Timestamp><Current dt:dt="…	75.029	2423043	2419543	2423043	2419530	1	right	-355751189	05-16-2017	12:55:49	10:55:49	female	303272	229053	-1	228984	319336	303291	-1	303272	664132	648145	-1	648132	17				1	8	15	phaseUPFAce	phaseXPface	18	NF04	1747129	1746829	1747129	1746821	l	1746821	1744963	1746821	1744952	1858
GofDak_1024-768_new	2	3	19	<?xml version="1.0"?>\n<Clock xmlns:dt="urn:schemas-microsoft-com:datatypes"><Description dt:dt="string">E-Prime Primary Realtime Clock</Description><StartTime><Timestamp dt:dt="int">0</Timestamp><DateUtc dt:dt="string">2017-05-16T10:55:49Z</DateUtc></StartTime><FrequencyChanges><FrequencyChange><Frequency dt:dt="r8">3312949</Frequency><Timestamp dt:dt="r8">38298739420</Timestamp><Current dt:dt="…	75.029	2423043	2419543	2423043	2419530	1	right	-355751189	05-16-2017	12:55:49	10:55:49	female	303272	229053	-1	228984	319336	303291	-1	303272	664132	648145	-1	648132	17				1	8	15	phaseUPFAce	phaseXPface	19	NM09	1750048	1749748	1750048	1749738	l	1749738	1748175	1749738	1748160	1563
GofDak_1024-768_new	2	3	19	<?xml version="1.0"?>\n<Clock xmlns:dt="urn:schemas-microsoft-com:datatypes"><Description dt:dt="string">E-Prime Primary Realtime Clock</Description><StartTime><Timestamp dt:dt="int">0</Timestamp><DateUtc dt:dt="string">2017-05-16T10:55:49Z</DateUtc></StartTime><FrequencyChanges><FrequencyChange><Frequency dt:dt="r8">3312949</Frequency><Timestamp dt:dt="r8">38298739420</Timestamp><Current dt:dt="…	75.029	2423043	2419543	2423043	2419530	1	right	-355751189	05-16-2017	12:55:49	10:55:49	female	303272	229053	-1	228984	319336	303291	-1	303272	664132	648145	-1	648132	17				1	8	15	phaseUPFAce	phaseXPface	20	NF27	1752914	1752614	1752914	1752611	l	1752611	1750987	1752611	1750976	1624
GofDak_1024-768_new	2	3	19	<?xml version="1.0"?>\n<Clock xmlns:dt="urn:schemas-microsoft-com:datatypes"><Description dt:dt="string">E-Prime Primary Realtime Clock</Description><StartTime><Timestamp dt:dt="int">0</Timestamp><DateUtc dt:dt="string">2017-05-16T10:55:49Z</DateUtc></StartTime><FrequencyChanges><FrequencyChange><Frequency dt:dt="r8">3312949</Frequency><Timestamp dt:dt="r8">38298739420</Timestamp><Current dt:dt="…	75.029	2423043	2419543	2423043	2419530	1	right	-355751189	05-16-2017	12:55:49	10:55:49	female	303272	229053	-1	228984	319336	303291	-1	303272	664132	648145	-1	648132	18				2	8	16	phaseINVFAce	phaseXPface	1	NM101	1762670	1762370	1762670	1762358	d	1762358	1760464	1762358	1760451	1894
GofDak_1024-768_new	2	3	19	<?xml version="1.0"?>\n<Clock xmlns:dt="urn:schemas-microsoft-com:datatypes"><Description dt:dt="string">E-Prime Primary Realtime Clock</Description><StartTime><Timestamp dt:dt="int">0</Timestamp><DateUtc dt:dt="string">2017-05-16T10:55:49Z</DateUtc></StartTime><FrequencyChanges><FrequencyChange><Frequency dt:dt="r8">3312949</Frequency><Timestamp dt:dt="r8">38298739420</Timestamp><Current dt:dt="…	75.029	2423043	2419543	2423043	2419530	1	right	-355751189	05-16-2017	12:55:49	10:55:49	female	303272	229053	-1	228984	319336	303291	-1	303272	664132	648145	-1	648132	18				2	8	16	phaseINVFAce	phaseXPface	2	NM13	1765669	1765369	1765669	1765360	d	1765360	1763756	1765360	1763743	1604
GofDak_1024-768_new	2	3	19	<?xml version="1.0"?>\n<Clock xmlns:dt="urn:schemas-microsoft-com:datatypes"><Description dt:dt="string">E-Prime Primary Realtime Clock</Description><StartTime><Timestamp dt:dt="int">0</Timestamp><DateUtc dt:dt="string">2017-05-16T10:55:49Z</DateUtc></StartTime><FrequencyChanges><FrequencyChange><Frequency dt:dt="r8">3312949</Frequency><Timestamp dt:dt="r8">38298739420</Timestamp><Current dt:dt="…	75.029	2423043	2419543	2423043	2419530	1	right	-355751189	05-16-2017	12:55:49	10:55:49	female	303272	229053	-1	228984	319336	303291	-1	303272	664132	648145	-1	648132	18				2	8	16	phaseINVFAce	phaseXPface	3	NM101	1768521	1768221	1768521	1768211	l	1768211	1766661	1768211	1766647	1550
GofDak_1024-768_new	2	3	19	<?xml version="1.0"?>\n<Clock xmlns:dt="urn:schemas-microsoft-com:datatypes"><Description dt:dt="string">E-Prime Primary Realtime Clock</Description><StartTime><Timestamp dt:dt="int">0</Timestamp><DateUtc dt:dt="string">2017-05-16T10:55:49Z</DateUtc></StartTime><FrequencyChanges><FrequencyChange><Frequency dt:dt="r8">3312949</Frequency><Timestamp dt:dt="r8">38298739420</Timestamp><Current dt:dt="…	75.029	2423043	2419543	2423043	2419530	1	right	-355751189	05-16-2017	12:55:49	10:55:49	female	303272	229053	-1	228984	319336	303291	-1	303272	664132	648145	-1	648132	18				2	8	16	phaseINVFAce	phaseXPface	4	NF04	1771560	1771260	1771560	1771254	d	1771254	1769487	1771254	1769471	1767
GofDak_1024-768_new	2	3	19	<?xml version="1.0"?>\n<Clock xmlns:dt="urn:schemas-microsoft-com:datatypes"><Description dt:dt="string">E-Prime Primary Realtime Clock</Description><StartTime><Timestamp dt:dt="int">0</Timestamp><DateUtc dt:dt="string">2017-05-16T10:55:49Z</DateUtc></StartTime><FrequencyChanges><FrequencyChange><Frequency dt:dt="r8">3312949</Frequency><Timestamp dt:dt="r8">38298739420</Timestamp><Current dt:dt="…	75.029	2423043	2419543	2423043	2419530	1	right	-355751189	05-16-2017	12:55:49	10:55:49	female	303272	229053	-1	228984	319336	303291	-1	303272	664132	648145	-1	648132	18				2	8	16	phaseINVFAce	phaseXPface	5	NM08	1774452	1774152	1774452	1774139	d	1774139	1772419	1774139	1772406	1720
GofDak_1024-768_new	2	3	19	<?xml version="1.0"?>\n<Clock xmlns:dt="urn:schemas-microsoft-com:datatypes"><Description dt:dt="string">E-Prime Primary Realtime Clock</Description><StartTime><Timestamp dt:dt="int">0</Timestamp><DateUtc dt:dt="string">2017-05-16T10:55:49Z</DateUtc></StartTime><FrequencyChanges><FrequencyChange><Frequency dt:dt="r8">3312949</Frequency><Timestamp dt:dt="r8">38298739420</Timestamp><Current dt:dt="…	75.029	2423043	2419543	2423043	2419530	1	right	-355751189	05-16-2017	12:55:49	10:55:49	female	303272	229053	-1	228984	319336	303291	-1	303272	664132	648145	-1	648132	18				2	8	16	phaseINVFAce	phaseXPface	6	NM09	1777597	1777297	1777597	1777288	l	1777288	1775711	1777288	1775694	1577
GofDak_1024-768_new	2	3	19	<?xml version="1.0"?>\n<Clock xmlns:dt="urn:schemas-microsoft-com:datatypes"><Description dt:dt="string">E-Prime Primary Realtime Clock</Description><StartTime><Timestamp dt:dt="int">0</Timestamp><DateUtc dt:dt="string">2017-05-16T10:55:49Z</DateUtc></StartTime><FrequencyChanges><FrequencyChange><Frequency dt:dt="r8">3312949</Frequency><Timestamp dt:dt="r8">38298739420</Timestamp><Current dt:dt="…	75.029	2423043	2419543	2423043	2419530	1	right	-355751189	05-16-2017	12:55:49	10:55:49	female	303272	229053	-1	228984	319336	303291	-1	303272	664132	648145	-1	648132	18				2	8	16	phaseINVFAce	phaseXPface	7	NM05	1780530	1780230	1780530	1780215	l	1780215	1778670	1780215	1778662	1545
GofDak_1024-768_new	2	3	19	<?xml version="1.0"?>\n<Clock xmlns:dt="urn:schemas-microsoft-com:datatypes"><Description dt:dt="string">E-Prime Primary Realtime Clock</Description><StartTime><Timestamp dt:dt="int">0</Timestamp><DateUtc dt:dt="string">2017-05-16T10:55:49Z</DateUtc></StartTime><FrequencyChanges><FrequencyChange><Frequency dt:dt="r8">3312949</Frequency><Timestamp dt:dt="r8">38298739420</Timestamp><Current dt:dt="…	75.029	2423043	2419543	2423043	2419530	1	right	-355751189	05-16-2017	12:55:49	10:55:49	female	303272	229053	-1	228984	319336	303291	-1	303272	664132	648145	-1	648132	18				2	8	16	phaseINVFAce	phaseXPface	8	NM13	1783835	1783535	1783835	1783522	d	1783522	1781589	1783522	1781574	1933
GofDak_1024-768_new	2	3	19	<?xml version="1.0"?>\n<Clock xmlns:dt="urn:schemas-microsoft-com:datatypes"><Description dt:dt="string">E-Prime Primary Realtime Clock</Description><StartTime><Timestamp dt:dt="int">0</Timestamp><DateUtc dt:dt="string">2017-05-16T10:55:49Z</DateUtc></StartTime><FrequencyChanges><FrequencyChange><Frequency dt:dt="r8">3312949</Frequency><Timestamp dt:dt="r8">38298739420</Timestamp><Current dt:dt="…	75.029	2423043	2419543	2423043	2419530	1	right	-355751189	05-16-2017	12:55:49	10:55:49	female	303272	229053	-1	228984	319336	303291	-1	303272	664132	648145	-1	648132	18				2	8	16	phaseINVFAce	phaseXPface	9	NF106	1787047	1786747	1787047	1786740	l	1786740	1785014	1786740	1785006	1726
GofDak_1024-768_new	2	3	19	<?xml version="1.0"?>\n<Clock xmlns:dt="urn:schemas-microsoft-com:datatypes"><Description dt:dt="string">E-Prime Primary Realtime Clock</Description><StartTime><Timestamp dt:dt="int">0</Timestamp><DateUtc dt:dt="string">2017-05-16T10:55:49Z</DateUtc></StartTime><FrequencyChanges><FrequencyChange><Frequency dt:dt="r8">3312949</Frequency><Timestamp dt:dt="r8">38298739420</Timestamp><Current dt:dt="…	75.029	2423043	2419543	2423043	2419530	1	right	-355751189	05-16-2017	12:55:49	10:55:49	female	303272	229053	-1	228984	319336	303291	-1	303272	664132	648145	-1	648132	18				2	8	16	phaseINVFAce	phaseXPface	10	NM03	1790086	1789786	1790086	1789775	d	1789775	1788107	1789775	1788093	1668
GofDak_1024-768_new	2	3	19	<?xml version="1.0"?>\n<Clock xmlns:dt="urn:schemas-microsoft-com:datatypes"><Description dt:dt="string">E-Prime Primary Realtime Clock</Description><StartTime><Timestamp dt:dt="int">0</Timestamp><DateUtc dt:dt="string">2017-05-16T10:55:49Z</DateUtc></StartTime><FrequencyChanges><FrequencyChange><Frequency dt:dt="r8">3312949</Frequency><Timestamp dt:dt="r8">38298739420</Timestamp><Current dt:dt="…	75.029	2423043	2419543	2423043	2419530	1	right	-355751189	05-16-2017	12:55:49	10:55:49	female	303272	229053	-1	228984	319336	303291	-1	303272	664132	648145	-1	648132	18				2	8	16	phaseINVFAce	phaseXPface	11	NF09	1793258	1792958	1793258	1792950	l	1792950	1791159	1792950	1791141	1791
GofDak_1024-768_new	2	3	19	<?xml version="1.0"?>\n<Clock xmlns:dt="urn:schemas-microsoft-com:datatypes"><Description dt:dt="string">E-Prime Primary Realtime Clock</Description><StartTime><Timestamp dt:dt="int">0</Timestamp><DateUtc dt:dt="string">2017-05-16T10:55:49Z</DateUtc></StartTime><FrequencyChanges><FrequencyChange><Frequency dt:dt="r8">3312949</Frequency><Timestamp dt:dt="r8">38298739420</Timestamp><Current dt:dt="…	75.029	2423043	2419543	2423043	2419530	1	right	-355751189	05-16-2017	12:55:49	10:55:49	female	303272	229053	-1	228984	319336	303291	-1	303272	664132	648145	-1	648132	18				2	8	16	phaseINVFAce	phaseXPface	12	NF02	1796124	1795824	1796124	1795811	d	1795811	1794197	1795811	1794181	1614
GofDak_1024-768_new	2	3	19	<?xml version="1.0"?>\n<Clock xmlns:dt="urn:schemas-microsoft-com:datatypes"><Description dt:dt="string">E-Prime Primary Realtime Clock</Description><StartTime><Timestamp dt:dt="int">0</Timestamp><DateUtc dt:dt="string">2017-05-16T10:55:49Z</DateUtc></StartTime><FrequencyChanges><FrequencyChange><Frequency dt:dt="r8">3312949</Frequency><Timestamp dt:dt="r8">38298739420</Timestamp><Current dt:dt="…	75.029	2423043	2419543	2423043	2419530	1	right	-355751189	05-16-2017	12:55:49	10:55:49	female	303272	229053	-1	228984	319336	303291	-1	303272	664132	648145	-1	648132	18				2	8	16	phaseINVFAce	phaseXPface	13	NF04	1799256	1798956	1799256	1798950	d	1798950	1797276	1798950	1797261	1674
GofDak_1024-768_new	2	3	19	<?xml version="1.0"?>\n<Clock xmlns:dt="urn:schemas-microsoft-com:datatypes"><Description dt:dt="string">E-Prime Primary Realtime Clock</Description><StartTime><Timestamp dt:dt="int">0</Timestamp><DateUtc dt:dt="string">2017-05-16T10:55:49Z</DateUtc></StartTime><FrequencyChanges><FrequencyChange><Frequency dt:dt="r8">3312949</Frequency><Timestamp dt:dt="r8">38298739420</Timestamp><Current dt:dt="…	75.029	2423043	2419543	2423043	2419530	1	right	-355751189	05-16-2017	12:55:49	10:55:49	female	303272	229053	-1	228984	319336	303291	-1	303272	664132	648145	-1	648132	18				2	8	16	phaseINVFAce	phaseXPface	14	NF27	1802414	1802114	1802414	1802110	d	1802110	1800222	1802110	1800205	1888
GofDak_1024-768_new	2	3	19	<?xml version="1.0"?>\n<Clock xmlns:dt="urn:schemas-microsoft-com:datatypes"><Description dt:dt="string">E-Prime Primary Realtime Clock</Description><StartTime><Timestamp dt:dt="int">0</Timestamp><DateUtc dt:dt="string">2017-05-16T10:55:49Z</DateUtc></StartTime><FrequencyChanges><FrequencyChange><Frequency dt:dt="r8">3312949</Frequency><Timestamp dt:dt="r8">38298739420</Timestamp><Current dt:dt="…	75.029	2423043	2419543	2423043	2419530	1	right	-355751189	05-16-2017	12:55:49	10:55:49	female	303272	229053	-1	228984	319336	303291	-1	303272	664132	648145	-1	648132	18				2	8	16	phaseINVFAce	phaseXPface	15	NF01	1805507	1805207	1805507	1805193	l	1805193	1803381	1805193	1803365	1812
GofDak_1024-768_new	2	3	19	<?xml version="1.0"?>\n<Clock xmlns:dt="urn:schemas-microsoft-com:datatypes"><Description dt:dt="string">E-Prime Primary Realtime Clock</Description><StartTime><Timestamp dt:dt="int">0</Timestamp><DateUtc dt:dt="string">2017-05-16T10:55:49Z</DateUtc></StartTime><FrequencyChanges><FrequencyChange><Frequency dt:dt="r8">3312949</Frequency><Timestamp dt:dt="r8">38298739420</Timestamp><Current dt:dt="…	75.029	2423043	2419543	2423043	2419530	1	right	-355751189	05-16-2017	12:55:49	10:55:49	female	303272	229053	-1	228984	319336	303291	-1	303272	664132	648145	-1	648132	18				2	8	16	phaseINVFAce	phaseXPface	16	NF02	1808492	1808192	1808492	1808178	d	1808178	1806473	1808178	1806460	1705
GofDak_1024-768_new	2	3	19	<?xml version="1.0"?>\n<Clock xmlns:dt="urn:schemas-microsoft-com:datatypes"><Description dt:dt="string">E-Prime Primary Realtime Clock</Description><StartTime><Timestamp dt:dt="int">0</Timestamp><DateUtc dt:dt="string">2017-05-16T10:55:49Z</DateUtc></StartTime><FrequencyChanges><FrequencyChange><Frequency dt:dt="r8">3312949</Frequency><Timestamp dt:dt="r8">38298739420</Timestamp><Current dt:dt="…	75.029	2423043	2419543	2423043	2419530	1	right	-355751189	05-16-2017	12:55:49	10:55:49	female	303272	229053	-1	228984	319336	303291	-1	303272	664132	648145	-1	648132	18				2	8	16	phaseINVFAce	phaseXPface	17	NF06	1811944	1811644	1811944	1811638	d	1811638	1809738	1811638	1809724	1900
GofDak_1024-768_new	2	3	19	<?xml version="1.0"?>\n<Clock xmlns:dt="urn:schemas-microsoft-com:datatypes"><Description dt:dt="string">E-Prime Primary Realtime Clock</Description><StartTime><Timestamp dt:dt="int">0</Timestamp><DateUtc dt:dt="string">2017-05-16T10:55:49Z</DateUtc></StartTime><FrequencyChanges><FrequencyChange><Frequency dt:dt="r8">3312949</Frequency><Timestamp dt:dt="r8">38298739420</Timestamp><Current dt:dt="…	75.029	2423043	2419543	2423043	2419530	1	right	-355751189	05-16-2017	12:55:49	10:55:49	female	303272	229053	-1	228984	319336	303291	-1	303272	664132	648145	-1	648132	18				2	8	16	phaseINVFAce	phaseXPface	18	NF06	1815449	1815149	1815449	1815139	l	1815139	1813523	1815139	1813508	1616
GofDak_1024-768_new	2	3	19	<?xml version="1.0"?>\n<Clock xmlns:dt="urn:schemas-microsoft-com:datatypes"><Description dt:dt="string">E-Prime Primary Realtime Clock</Description><StartTime><Timestamp dt:dt="int">0</Timestamp><DateUtc dt:dt="string">2017-05-16T10:55:49Z</DateUtc></StartTime><FrequencyChanges><FrequencyChange><Frequency dt:dt="r8">3312949</Frequency><Timestamp dt:dt="r8">38298739420</Timestamp><Current dt:dt="…	75.029	2423043	2419543	2423043	2419530	1	right	-355751189	05-16-2017	12:55:49	10:55:49	female	303272	229053	-1	228984	319336	303291	-1	303272	664132	648145	-1	648132	18				2	8	16	phaseINVFAce	phaseXPface	19	NF09	1818715	1818415	1818715	1818402	l	1818402	1816402	1818402	1816388	2000
GofDak_1024-768_new	2	3	19	<?xml version="1.0"?>\n<Clock xmlns:dt="urn:schemas-microsoft-com:datatypes"><Description dt:dt="string">E-Prime Primary Realtime Clock</Description><StartTime><Timestamp dt:dt="int">0</Timestamp><DateUtc dt:dt="string">2017-05-16T10:55:49Z</DateUtc></StartTime><FrequencyChanges><FrequencyChange><Frequency dt:dt="r8">3312949</Frequency><Timestamp dt:dt="r8">38298739420</Timestamp><Current dt:dt="…	75.029	2423043	2419543	2423043	2419530	1	right	-355751189	05-16-2017	12:55:49	10:55:49	female	303272	229053	-1	228984	319336	303291	-1	303272	664132	648145	-1	648132	18				2	8	16	phaseINVFAce	phaseXPface	20	NF106	1822927	1822627	1822927	1822624	d	1822624	1820654	1822624	1820636	1970
GofDak_1024-768_new	2	3	19	<?xml version="1.0"?>\n<Clock xmlns:dt="urn:schemas-microsoft-com:datatypes"><Description dt:dt="string">E-Prime Primary Realtime Clock</Description><StartTime><Timestamp dt:dt="int">0</Timestamp><DateUtc dt:dt="string">2017-05-16T10:55:49Z</DateUtc></StartTime><FrequencyChanges><FrequencyChange><Frequency dt:dt="r8">3312949</Frequency><Timestamp dt:dt="r8">38298739420</Timestamp><Current dt:dt="…	75.029	2423043	2419543	2423043	2419530	1	right	-355751189	05-16-2017	12:55:49	10:55:49	female	303272	229053	-1	228984	319336	303291	-1	303272	664132	648145	-1	648132	19				2	9	17	phaseINVFAce	phaseXPface	1	NM02	1826032	1825732	1826032	1825728	d	1825728	1823839	1825728	1823827	1889
GofDak_1024-768_new	2	3	19	<?xml version="1.0"?>\n<Clock xmlns:dt="urn:schemas-microsoft-com:datatypes"><Description dt:dt="string">E-Prime Primary Realtime Clock</Description><StartTime><Timestamp dt:dt="int">0</Timestamp><DateUtc dt:dt="string">2017-05-16T10:55:49Z</DateUtc></StartTime><FrequencyChanges><FrequencyChange><Frequency dt:dt="r8">3312949</Frequency><Timestamp dt:dt="r8">38298739420</Timestamp><Current dt:dt="…	75.029	2423043	2419543	2423043	2419530	1	right	-355751189	05-16-2017	12:55:49	10:55:49	female	303272	229053	-1	228984	319336	303291	-1	303272	664132	648145	-1	648132	19				2	9	17	phaseINVFAce	phaseXPface	2	NF109	1829124	1828824	1829124	1828812	l	1828812	1826945	1828812	1826939	1867
GofDak_1024-768_new	2	3	19	<?xml version="1.0"?>\n<Clock xmlns:dt="urn:schemas-microsoft-com:datatypes"><Description dt:dt="string">E-Prime Primary Realtime Clock</Description><StartTime><Timestamp dt:dt="int">0</Timestamp><DateUtc dt:dt="string">2017-05-16T10:55:49Z</DateUtc></StartTime><FrequencyChanges><FrequencyChange><Frequency dt:dt="r8">3312949</Frequency><Timestamp dt:dt="r8">38298739420</Timestamp><Current dt:dt="…	75.029	2423043	2419543	2423043	2419530	1	right	-355751189	05-16-2017	12:55:49	10:55:49	female	303272	229053	-1	228984	319336	303291	-1	303272	664132	648145	-1	648132	19				2	9	17	phaseINVFAce	phaseXPface	3	NM09	1832016	1831716	1832016	1831701	d	1831701	1830024	1831701	1830011	1677
GofDak_1024-768_new	2	3	19	<?xml version="1.0"?>\n<Clock xmlns:dt="urn:schemas-microsoft-com:datatypes"><Description dt:dt="string">E-Prime Primary Realtime Clock</Description><StartTime><Timestamp dt:dt="int">0</Timestamp><DateUtc dt:dt="string">2017-05-16T10:55:49Z</DateUtc></StartTime><FrequencyChanges><FrequencyChange><Frequency dt:dt="r8">3312949</Frequency><Timestamp dt:dt="r8">38298739420</Timestamp><Current dt:dt="…	75.029	2423043	2419543	2423043	2419530	1	right	-355751189	05-16-2017	12:55:49	10:55:49	female	303272	229053	-1	228984	319336	303291	-1	303272	664132	648145	-1	648132	19				2	9	17	phaseINVFAce	phaseXPface	4	NM08	1835095	1834795	1835095	1834791	l	1834791	1832983	1834791	1832971	1808
GofDak_1024-768_new	2	3	19	<?xml version="1.0"?>\n<Clock xmlns:dt="urn:schemas-microsoft-com:datatypes"><Description dt:dt="string">E-Prime Primary Realtime Clock</Description><StartTime><Timestamp dt:dt="int">0</Timestamp><DateUtc dt:dt="string">2017-05-16T10:55:49Z</DateUtc></StartTime><FrequencyChanges><FrequencyChange><Frequency dt:dt="r8">3312949</Frequency><Timestamp dt:dt="r8">38298739420</Timestamp><Current dt:dt="…	75.029	2423043	2419543	2423043	2419530	1	right	-355751189	05-16-2017	12:55:49	10:55:49	female	303272	229053	-1	228984	319336	303291	-1	303272	664132	648145	-1	648132	19				2	9	17	phaseINVFAce	phaseXPface	5	NF06	1837721	1837421	1837721	1837418	l	1837418	1835915	1837418	1835899	1503
GofDak_1024-768_new	2	3	19	<?xml version="1.0"?>\n<Clock xmlns:dt="urn:schemas-microsoft-com:datatypes"><Description dt:dt="string">E-Prime Primary Realtime Clock</Description><StartTime><Timestamp dt:dt="int">0</Timestamp><DateUtc dt:dt="string">2017-05-16T10:55:49Z</DateUtc></StartTime><FrequencyChanges><FrequencyChange><Frequency dt:dt="r8">3312949</Frequency><Timestamp dt:dt="r8">38298739420</Timestamp><Current dt:dt="…	75.029	2423043	2419543	2423043	2419530	1	right	-355751189	05-16-2017	12:55:49	10:55:49	female	303272	229053	-1	228984	319336	303291	-1	303272	664132	648145	-1	648132	19				2	9	17	phaseINVFAce	phaseXPface	6	NM10	1840693	1840393	1840693	1840383	l	1840383	1838514	1840383	1838499	1869
GofDak_1024-768_new	2	3	19	<?xml version="1.0"?>\n<Clock xmlns:dt="urn:schemas-microsoft-com:datatypes"><Description dt:dt="string">E-Prime Primary Realtime Clock</Description><StartTime><Timestamp dt:dt="int">0</Timestamp><DateUtc dt:dt="string">2017-05-16T10:55:49Z</DateUtc></StartTime><FrequencyChanges><FrequencyChange><Frequency dt:dt="r8">3312949</Frequency><Timestamp dt:dt="r8">38298739420</Timestamp><Current dt:dt="…	75.029	2423043	2419543	2423043	2419530	1	right	-355751189	05-16-2017	12:55:49	10:55:49	female	303272	229053	-1	228984	319336	303291	-1	303272	664132	648145	-1	648132	19				2	9	17	phaseINVFAce	phaseXPface	7	NF02	1843545	1843245	1843545	1843237	d	1843237	1841513	1843237	1841506	1724
GofDak_1024-768_new	2	3	19	<?xml version="1.0"?>\n<Clock xmlns:dt="urn:schemas-microsoft-com:datatypes"><Description dt:dt="string">E-Prime Primary Realtime Clock</Description><StartTime><Timestamp dt:dt="int">0</Timestamp><DateUtc dt:dt="string">2017-05-16T10:55:49Z</DateUtc></StartTime><FrequencyChanges><FrequencyChange><Frequency dt:dt="r8">3312949</Frequency><Timestamp dt:dt="r8">38298739420</Timestamp><Current dt:dt="…	75.029	2423043	2419543	2423043	2419530	1	right	-355751189	05-16-2017	12:55:49	10:55:49	female	303272	229053	-1	228984	319336	303291	-1	303272	664132	648145	-1	648132	19				2	9	17	phaseINVFAce	phaseXPface	8	NM13	1846851	1846551	1846851	1846545	l	1846545	1844978	1846545	1844970	1567
GofDak_1024-768_new	2	3	19	<?xml version="1.0"?>\n<Clock xmlns:dt="urn:schemas-microsoft-com:datatypes"><Description dt:dt="string">E-Prime Primary Realtime Clock</Description><StartTime><Timestamp dt:dt="int">0</Timestamp><DateUtc dt:dt="string">2017-05-16T10:55:49Z</DateUtc></StartTime><FrequencyChanges><FrequencyChange><Frequency dt:dt="r8">3312949</Frequency><Timestamp dt:dt="r8">38298739420</Timestamp><Current dt:dt="…	75.029	2423043	2419543	2423043	2419530	1	right	-355751189	05-16-2017	12:55:49	10:55:49	female	303272	229053	-1	228984	319336	303291	-1	303272	664132	648145	-1	648132	19				2	9	17	phaseINVFAce	phaseXPface	9	NM13	1849796	1849496	1849796	1849484	l	1849484	1847883	1849484	1847866	1601
GofDak_1024-768_new	2	3	19	<?xml version="1.0"?>\n<Clock xmlns:dt="urn:schemas-microsoft-com:datatypes"><Description dt:dt="string">E-Prime Primary Realtime Clock</Description><StartTime><Timestamp dt:dt="int">0</Timestamp><DateUtc dt:dt="string">2017-05-16T10:55:49Z</DateUtc></StartTime><FrequencyChanges><FrequencyChange><Frequency dt:dt="r8">3312949</Frequency><Timestamp dt:dt="r8">38298739420</Timestamp><Current dt:dt="…	75.029	2423043	2419543	2423043	2419530	1	right	-355751189	05-16-2017	12:55:49	10:55:49	female	303272	229053	-1	228984	319336	303291	-1	303272	664132	648145	-1	648132	19				2	9	17	phaseINVFAce	phaseXPface	10	NM13	1852542	1852242	1852542	1852237	l	1852237	1850696	1852237	1850690	1541
GofDak_1024-768_new	2	3	19	<?xml version="1.0"?>\n<Clock xmlns:dt="urn:schemas-microsoft-com:datatypes"><Description dt:dt="string">E-Prime Primary Realtime Clock</Description><StartTime><Timestamp dt:dt="int">0</Timestamp><DateUtc dt:dt="string">2017-05-16T10:55:49Z</DateUtc></StartTime><FrequencyChanges><FrequencyChange><Frequency dt:dt="r8">3312949</Frequency><Timestamp dt:dt="r8">38298739420</Timestamp><Current dt:dt="…	75.029	2423043	2419543	2423043	2419530	1	right	-355751189	05-16-2017	12:55:49	10:55:49	female	303272	229053	-1	228984	319336	303291	-1	303272	664132	648145	-1	648132	19				2	9	17	phaseINVFAce	phaseXPface	11	NM03	1855714	1855414	1855714	1855403	l	1855403	1853548	1855403	1853530	1855
GofDak_1024-768_new	2	3	19	<?xml version="1.0"?>\n<Clock xmlns:dt="urn:schemas-microsoft-com:datatypes"><Description dt:dt="string">E-Prime Primary Realtime Clock</Description><StartTime><Timestamp dt:dt="int">0</Timestamp><DateUtc dt:dt="string">2017-05-16T10:55:49Z</DateUtc></StartTime><FrequencyChanges><FrequencyChange><Frequency dt:dt="r8">3312949</Frequency><Timestamp dt:dt="r8">38298739420</Timestamp><Current dt:dt="…	75.029	2423043	2419543	2423043	2419530	1	right	-355751189	05-16-2017	12:55:49	10:55:49	female	303272	229053	-1	228984	319336	303291	-1	303272	664132	648145	-1	648132	19				2	9	17	phaseINVFAce	phaseXPface	12	NM21	1858686	1858386	1858686	1858375	d	1858375	1856693	1858375	1856682	1682
GofDak_1024-768_new	2	3	19	<?xml version="1.0"?>\n<Clock xmlns:dt="urn:schemas-microsoft-com:datatypes"><Description dt:dt="string">E-Prime Primary Realtime Clock</Description><StartTime><Timestamp dt:dt="int">0</Timestamp><DateUtc dt:dt="string">2017-05-16T10:55:49Z</DateUtc></StartTime><FrequencyChanges><FrequencyChange><Frequency dt:dt="r8">3312949</Frequency><Timestamp dt:dt="r8">38298739420</Timestamp><Current dt:dt="…	75.029	2423043	2419543	2423043	2419530	1	right	-355751189	05-16-2017	12:55:49	10:55:49	female	303272	229053	-1	228984	319336	303291	-1	303272	664132	648145	-1	648132	19				2	9	17	phaseINVFAce	phaseXPface	13	NM05	1861738	1861438	1861738	1861423	d	1861423	1859639	1861423	1859633	1784
GofDak_1024-768_new	2	3	19	<?xml version="1.0"?>\n<Clock xmlns:dt="urn:schemas-microsoft-com:datatypes"><Description dt:dt="string">E-Prime Primary Realtime Clock</Description><StartTime><Timestamp dt:dt="int">0</Timestamp><DateUtc dt:dt="string">2017-05-16T10:55:49Z</DateUtc></StartTime><FrequencyChanges><FrequencyChange><Frequency dt:dt="r8">3312949</Frequency><Timestamp dt:dt="r8">38298739420</Timestamp><Current dt:dt="…	75.029	2423043	2419543	2423043	2419530	1	right	-355751189	05-16-2017	12:55:49	10:55:49	female	303272	229053	-1	228984	319336	303291	-1	303272	664132	648145	-1	648132	19				2	9	17	phaseINVFAce	phaseXPface	14	NF11	1864764	1864464	1864764	1864458	d	1864458	1862944	1864458	1862937	1514
GofDak_1024-768_new	2	3	19	<?xml version="1.0"?>\n<Clock xmlns:dt="urn:schemas-microsoft-com:datatypes"><Description dt:dt="string">E-Prime Primary Realtime Clock</Description><StartTime><Timestamp dt:dt="int">0</Timestamp><DateUtc dt:dt="string">2017-05-16T10:55:49Z</DateUtc></StartTime><FrequencyChanges><FrequencyChange><Frequency dt:dt="r8">3312949</Frequency><Timestamp dt:dt="r8">38298739420</Timestamp><Current dt:dt="…	75.029	2423043	2419543	2423043	2419530	1	right	-355751189	05-16-2017	12:55:49	10:55:49	female	303272	229053	-1	228984	319336	303291	-1	303272	664132	648145	-1	648132	19				2	9	17	phaseINVFAce	phaseXPface	15	NF109	1867776	1867476	1867776	1867463	d	1867463	1865823	1867463	1865809	1640
GofDak_1024-768_new	2	3	19	<?xml version="1.0"?>\n<Clock xmlns:dt="urn:schemas-microsoft-com:datatypes"><Description dt:dt="string">E-Prime Primary Realtime Clock</Description><StartTime><Timestamp dt:dt="int">0</Timestamp><DateUtc dt:dt="string">2017-05-16T10:55:49Z</DateUtc></StartTime><FrequencyChanges><FrequencyChange><Frequency dt:dt="r8">3312949</Frequency><Timestamp dt:dt="r8">38298739420</Timestamp><Current dt:dt="…	75.029	2423043	2419543	2423043	2419530	1	right	-355751189	05-16-2017	12:55:49	10:55:49	female	303272	229053	-1	228984	319336	303291	-1	303272	664132	648145	-1	648132	19				2	9	17	phaseINVFAce	phaseXPface	16	NM02	1870721	1870421	1870721	1870409	d	1870409	1868715	1870409	1868705	1694
GofDak_1024-768_new	2	3	19	<?xml version="1.0"?>\n<Clock xmlns:dt="urn:schemas-microsoft-com:datatypes"><Description dt:dt="string">E-Prime Primary Realtime Clock</Description><StartTime><Timestamp dt:dt="int">0</Timestamp><DateUtc dt:dt="string">2017-05-16T10:55:49Z</DateUtc></StartTime><FrequencyChanges><FrequencyChange><Frequency dt:dt="r8">3312949</Frequency><Timestamp dt:dt="r8">38298739420</Timestamp><Current dt:dt="…	75.029	2423043	2419543	2423043	2419530	1	right	-355751189	05-16-2017	12:55:49	10:55:49	female	303272	229053	-1	228984	319336	303291	-1	303272	664132	648145	-1	648132	19				2	9	17	phaseINVFAce	phaseXPface	17	NM02	1873960	1873660	1873960	1873645	l	1873645	1871661	1873645	1871649	1984
GofDak_1024-768_new	2	3	19	<?xml version="1.0"?>\n<Clock xmlns:dt="urn:schemas-microsoft-com:datatypes"><Description dt:dt="string">E-Prime Primary Realtime Clock</Description><StartTime><Timestamp dt:dt="int">0</Timestamp><DateUtc dt:dt="string">2017-05-16T10:55:49Z</DateUtc></StartTime><FrequencyChanges><FrequencyChange><Frequency dt:dt="r8">3312949</Frequency><Timestamp dt:dt="r8">38298739420</Timestamp><Current dt:dt="…	75.029	2423043	2419543	2423043	2419530	1	right	-355751189	05-16-2017	12:55:49	10:55:49	female	303272	229053	-1	228984	319336	303291	-1	303272	664132	648145	-1	648132	19				2	9	17	phaseINVFAce	phaseXPface	18	NF11	1877172	1876872	1877172	1876863	d	1876863	1874966	1876863	1874961	1897
GofDak_1024-768_new	2	3	19	<?xml version="1.0"?>\n<Clock xmlns:dt="urn:schemas-microsoft-com:datatypes"><Description dt:dt="string">E-Prime Primary Realtime Clock</Description><StartTime><Timestamp dt:dt="int">0</Timestamp><DateUtc dt:dt="string">2017-05-16T10:55:49Z</DateUtc></StartTime><FrequencyChanges><FrequencyChange><Frequency dt:dt="r8">3312949</Frequency><Timestamp dt:dt="r8">38298739420</Timestamp><Current dt:dt="…	75.029	2423043	2419543	2423043	2419530	1	right	-355751189	05-16-2017	12:55:49	10:55:49	female	303272	229053	-1	228984	319336	303291	-1	303272	664132	648145	-1	648132	19				2	9	17	phaseINVFAce	phaseXPface	19	NM21	1880278	1879978	1880278	1879967	d	1879967	1878019	1879967	1878008	1948
GofDak_1024-768_new	2	3	19	<?xml version="1.0"?>\n<Clock xmlns:dt="urn:schemas-microsoft-com:datatypes"><Description dt:dt="string">E-Prime Primary Realtime Clock</Description><StartTime><Timestamp dt:dt="int">0</Timestamp><DateUtc dt:dt="string">2017-05-16T10:55:49Z</DateUtc></StartTime><FrequencyChanges><FrequencyChange><Frequency dt:dt="r8">3312949</Frequency><Timestamp dt:dt="r8">38298739420</Timestamp><Current dt:dt="…	75.029	2423043	2419543	2423043	2419530	1	right	-355751189	05-16-2017	12:55:49	10:55:49	female	303272	229053	-1	228984	319336	303291	-1	303272	664132	648145	-1	648132	19				2	9	17	phaseINVFAce	phaseXPface	20	NM05	1883823	1883523	1883823	1883511	l	1883511	1881524	1883511	1881512	1987
GofDak_1024-768_new	2	3	19	<?xml version="1.0"?>\n<Clock xmlns:dt="urn:schemas-microsoft-com:datatypes"><Description dt:dt="string">E-Prime Primary Realtime Clock</Description><StartTime><Timestamp dt:dt="int">0</Timestamp><DateUtc dt:dt="string">2017-05-16T10:55:49Z</DateUtc></StartTime><FrequencyChanges><FrequencyChange><Frequency dt:dt="r8">3312949</Frequency><Timestamp dt:dt="r8">38298739420</Timestamp><Current dt:dt="…	75.029	2423043	2419543	2423043	2419530	1	right	-355751189	05-16-2017	12:55:49	10:55:49	female	303272	229053	-1	228984	319336	303291	-1	303272	664132	648145	-1	648132	20				1	9	18	phaseUPFAce	phaseXPface	1	NM101	1886982	1886682	1886982	1886677	d	1886677	1884909	1886677	1884896	1768
GofDak_1024-768_new	2	3	19	<?xml version="1.0"?>\n<Clock xmlns:dt="urn:schemas-microsoft-com:datatypes"><Description dt:dt="string">E-Prime Primary Realtime Clock</Description><StartTime><Timestamp dt:dt="int">0</Timestamp><DateUtc dt:dt="string">2017-05-16T10:55:49Z</DateUtc></StartTime><FrequencyChanges><FrequencyChange><Frequency dt:dt="r8">3312949</Frequency><Timestamp dt:dt="r8">38298739420</Timestamp><Current dt:dt="…	75.029	2423043	2419543	2423043	2419530	1	right	-355751189	05-16-2017	12:55:49	10:55:49	female	303272	229053	-1	228984	319336	303291	-1	303272	664132	648145	-1	648132	20				1	9	18	phaseUPFAce	phaseXPface	2	NM13	1890167	1889867	1890167	1889863	d	1889863	1888241	1889863	1888232	1622
GofDak_1024-768_new	2	3	19	<?xml version="1.0"?>\n<Clock xmlns:dt="urn:schemas-microsoft-com:datatypes"><Description dt:dt="string">E-Prime Primary Realtime Clock</Description><StartTime><Timestamp dt:dt="int">0</Timestamp><DateUtc dt:dt="string">2017-05-16T10:55:49Z</DateUtc></StartTime><FrequencyChanges><FrequencyChange><Frequency dt:dt="r8">3312949</Frequency><Timestamp dt:dt="r8">38298739420</Timestamp><Current dt:dt="…	75.029	2423043	2419543	2423043	2419530	1	right	-355751189	05-16-2017	12:55:49	10:55:49	female	303272	229053	-1	228984	319336	303291	-1	303272	664132	648145	-1	648132	20				1	9	18	phaseUPFAce	phaseXPface	3	NM10	1893259	1892959	1893259	1892945	d	1892945	1891333	1892945	1891328	1612
GofDak_1024-768_new	2	3	19	<?xml version="1.0"?>\n<Clock xmlns:dt="urn:schemas-microsoft-com:datatypes"><Description dt:dt="string">E-Prime Primary Realtime Clock</Description><StartTime><Timestamp dt:dt="int">0</Timestamp><DateUtc dt:dt="string">2017-05-16T10:55:49Z</DateUtc></StartTime><FrequencyChanges><FrequencyChange><Frequency dt:dt="r8">3312949</Frequency><Timestamp dt:dt="r8">38298739420</Timestamp><Current dt:dt="…	75.029	2423043	2419543	2423043	2419530	1	right	-355751189	05-16-2017	12:55:49	10:55:49	female	303272	229053	-1	228984	319336	303291	-1	303272	664132	648145	-1	648132	20				1	9	18	phaseUPFAce	phaseXPface	4	NF27	1896152	1895852	1896152	1895844	l	1895844	1894266	1895844	1894248	1578
GofDak_1024-768_new	2	3	19	<?xml version="1.0"?>\n<Clock xmlns:dt="urn:schemas-microsoft-com:datatypes"><Description dt:dt="string">E-Prime Primary Realtime Clock</Description><StartTime><Timestamp dt:dt="int">0</Timestamp><DateUtc dt:dt="string">2017-05-16T10:55:49Z</DateUtc></StartTime><FrequencyChanges><FrequencyChange><Frequency dt:dt="r8">3312949</Frequency><Timestamp dt:dt="r8">38298739420</Timestamp><Current dt:dt="…	75.029	2423043	2419543	2423043	2419530	1	right	-355751189	05-16-2017	12:55:49	10:55:49	female	303272	229053	-1	228984	319336	303291	-1	303272	664132	648145	-1	648132	20				1	9	18	phaseUPFAce	phaseXPface	5	NM10	1899510	1899210	1899510	1899203	l	1899203	1897344	1899203	1897335	1859
GofDak_1024-768_new	2	3	19	<?xml version="1.0"?>\n<Clock xmlns:dt="urn:schemas-microsoft-com:datatypes"><Description dt:dt="string">E-Prime Primary Realtime Clock</Description><StartTime><Timestamp dt:dt="int">0</Timestamp><DateUtc dt:dt="string">2017-05-16T10:55:49Z</DateUtc></StartTime><FrequencyChanges><FrequencyChange><Frequency dt:dt="r8">3312949</Frequency><Timestamp dt:dt="r8">38298739420</Timestamp><Current dt:dt="…	75.029	2423043	2419543	2423043	2419530	1	right	-355751189	05-16-2017	12:55:49	10:55:49	female	303272	229053	-1	228984	319336	303291	-1	303272	664132	648145	-1	648132	20				1	9	18	phaseUPFAce	phaseXPface	6	NF27	1902936	1902636	1902936	1902625	d	1902625	1900823	1902625	1900815	1802
GofDak_1024-768_new	2	3	19	<?xml version="1.0"?>\n<Clock xmlns:dt="urn:schemas-microsoft-com:datatypes"><Description dt:dt="string">E-Prime Primary Realtime Clock</Description><StartTime><Timestamp dt:dt="int">0</Timestamp><DateUtc dt:dt="string">2017-05-16T10:55:49Z</DateUtc></StartTime><FrequencyChanges><FrequencyChange><Frequency dt:dt="r8">3312949</Frequency><Timestamp dt:dt="r8">38298739420</Timestamp><Current dt:dt="…	75.029	2423043	2419543	2423043	2419530	1	right	-355751189	05-16-2017	12:55:49	10:55:49	female	303272	229053	-1	228984	319336	303291	-1	303272	664132	648145	-1	648132	20				1	9	18	phaseUPFAce	phaseXPface	7	NM03	1906081	1905781	1906081	1905772	l	1905772	1904062	1905772	1904047	1710
GofDak_1024-768_new	2	3	19	<?xml version="1.0"?>\n<Clock xmlns:dt="urn:schemas-microsoft-com:datatypes"><Description dt:dt="string">E-Prime Primary Realtime Clock</Description><StartTime><Timestamp dt:dt="int">0</Timestamp><DateUtc dt:dt="string">2017-05-16T10:55:49Z</DateUtc></StartTime><FrequencyChanges><FrequencyChange><Frequency dt:dt="r8">3312949</Frequency><Timestamp dt:dt="r8">38298739420</Timestamp><Current dt:dt="…	75.029	2423043	2419543	2423043	2419530	1	right	-355751189	05-16-2017	12:55:49	10:55:49	female	303272	229053	-1	228984	319336	303291	-1	303272	664132	648145	-1	648132	20				1	9	18	phaseUPFAce	phaseXPface	8	NF106	1909520	1909220	1909520	1909206	d	1909206	1907247	1909206	1907231	1959
GofDak_1024-768_new	2	3	19	<?xml version="1.0"?>\n<Clock xmlns:dt="urn:schemas-microsoft-com:datatypes"><Description dt:dt="string">E-Prime Primary Realtime Clock</Description><StartTime><Timestamp dt:dt="int">0</Timestamp><DateUtc dt:dt="string">2017-05-16T10:55:49Z</DateUtc></StartTime><FrequencyChanges><FrequencyChange><Frequency dt:dt="r8">3312949</Frequency><Timestamp dt:dt="r8">38298739420</Timestamp><Current dt:dt="…	75.029	2423043	2419543	2423043	2419530	1	right	-355751189	05-16-2017	12:55:49	10:55:49	female	303272	229053	-1	228984	319336	303291	-1	303272	664132	648145	-1	648132	20				1	9	18	phaseUPFAce	phaseXPface	9	NM13	1912879	1912579	1912879	1912576	d	1912576	1910846	1912576	1910831	1730
GofDak_1024-768_new	2	3	19	<?xml version="1.0"?>\n<Clock xmlns:dt="urn:schemas-microsoft-com:datatypes"><Description dt:dt="string">E-Prime Primary Realtime Clock</Description><StartTime><Timestamp dt:dt="int">0</Timestamp><DateUtc dt:dt="string">2017-05-16T10:55:49Z</DateUtc></StartTime><FrequencyChanges><FrequencyChange><Frequency dt:dt="r8">3312949</Frequency><Timestamp dt:dt="r8">38298739420</Timestamp><Current dt:dt="…	75.029	2423043	2419543	2423043	2419530	1	right	-355751189	05-16-2017	12:55:49	10:55:49	female	303272	229053	-1	228984	319336	303291	-1	303272	664132	648145	-1	648132	20				1	9	18	phaseUPFAce	phaseXPface	10	NF01	1916491	1916191	1916491	1916188	l	1916188	1914245	1916188	1914230	1943
GofDak_1024-768_new	2	3	19	<?xml version="1.0"?>\n<Clock xmlns:dt="urn:schemas-microsoft-com:datatypes"><Description dt:dt="string">E-Prime Primary Realtime Clock</Description><StartTime><Timestamp dt:dt="int">0</Timestamp><DateUtc dt:dt="string">2017-05-16T10:55:49Z</DateUtc></StartTime><FrequencyChanges><FrequencyChange><Frequency dt:dt="r8">3312949</Frequency><Timestamp dt:dt="r8">38298739420</Timestamp><Current dt:dt="…	75.029	2423043	2419543	2423043	2419530	1	right	-355751189	05-16-2017	12:55:49	10:55:49	female	303272	229053	-1	228984	319336	303291	-1	303272	664132	648145	-1	648132	20				1	9	18	phaseUPFAce	phaseXPface	11	NF27	1919223	1918923	1919223	1918916	l	1918916	1917403	1918916	1917390	1513
GofDak_1024-768_new	2	3	19	<?xml version="1.0"?>\n<Clock xmlns:dt="urn:schemas-microsoft-com:datatypes"><Description dt:dt="string">E-Prime Primary Realtime Clock</Description><StartTime><Timestamp dt:dt="int">0</Timestamp><DateUtc dt:dt="string">2017-05-16T10:55:49Z</DateUtc></StartTime><FrequencyChanges><FrequencyChange><Frequency dt:dt="r8">3312949</Frequency><Timestamp dt:dt="r8">38298739420</Timestamp><Current dt:dt="…	75.029	2423043	2419543	2423043	2419530	1	right	-355751189	05-16-2017	12:55:49	10:55:49	female	303272	229053	-1	228984	319336	303291	-1	303272	664132	648145	-1	648132	20				1	9	18	phaseUPFAce	phaseXPface	12	NM09	1922262	1921962	1922262	1921953	d	1921953	1920256	1921953	1920238	1697
GofDak_1024-768_new	2	3	19	<?xml version="1.0"?>\n<Clock xmlns:dt="urn:schemas-microsoft-com:datatypes"><Description dt:dt="string">E-Prime Primary Realtime Clock</Description><StartTime><Timestamp dt:dt="int">0</Timestamp><DateUtc dt:dt="string">2017-05-16T10:55:49Z</DateUtc></StartTime><FrequencyChanges><FrequencyChange><Frequency dt:dt="r8">3312949</Frequency><Timestamp dt:dt="r8">38298739420</Timestamp><Current dt:dt="…	75.029	2423043	2419543	2423043	2419530	1	right	-355751189	05-16-2017	12:55:49	10:55:49	female	303272	229053	-1	228984	319336	303291	-1	303272	664132	648145	-1	648132	20				1	9	18	phaseUPFAce	phaseXPface	13	NM08	1925567	1925267	1925567	1925255	d	1925255	1923294	1925255	1923278	1961
GofDak_1024-768_new	2	3	19	<?xml version="1.0"?>\n<Clock xmlns:dt="urn:schemas-microsoft-com:datatypes"><Description dt:dt="string">E-Prime Primary Realtime Clock</Description><StartTime><Timestamp dt:dt="int">0</Timestamp><DateUtc dt:dt="string">2017-05-16T10:55:49Z</DateUtc></StartTime><FrequencyChanges><FrequencyChange><Frequency dt:dt="r8">3312949</Frequency><Timestamp dt:dt="r8">38298739420</Timestamp><Current dt:dt="…	75.029	2423043	2419543	2423043	2419530	1	right	-355751189	05-16-2017	12:55:49	10:55:49	female	303272	229053	-1	228984	319336	303291	-1	303272	664132	648145	-1	648132	20				1	9	18	phaseUPFAce	phaseXPface	14	NF02	1928526	1928226	1928526	1928223	l	1928223	1926493	1928223	1926478	1730
GofDak_1024-768_new	2	3	19	<?xml version="1.0"?>\n<Clock xmlns:dt="urn:schemas-microsoft-com:datatypes"><Description dt:dt="string">E-Prime Primary Realtime Clock</Description><StartTime><Timestamp dt:dt="int">0</Timestamp><DateUtc dt:dt="string">2017-05-16T10:55:49Z</DateUtc></StartTime><FrequencyChanges><FrequencyChange><Frequency dt:dt="r8">3312949</Frequency><Timestamp dt:dt="r8">38298739420</Timestamp><Current dt:dt="…	75.029	2423043	2419543	2423043	2419530	1	right	-355751189	05-16-2017	12:55:49	10:55:49	female	303272	229053	-1	228984	319336	303291	-1	303272	664132	648145	-1	648132	20				1	9	18	phaseUPFAce	phaseXPface	15	NM04	1931725	1931425	1931725	1931418	l	1931418	1929612	1931418	1929598	1806
GofDak_1024-768_new	2	3	19	<?xml version="1.0"?>\n<Clock xmlns:dt="urn:schemas-microsoft-com:datatypes"><Description dt:dt="string">E-Prime Primary Realtime Clock</Description><StartTime><Timestamp dt:dt="int">0</Timestamp><DateUtc dt:dt="string">2017-05-16T10:55:49Z</DateUtc></StartTime><FrequencyChanges><FrequencyChange><Frequency dt:dt="r8">3312949</Frequency><Timestamp dt:dt="r8">38298739420</Timestamp><Current dt:dt="…	75.029	2423043	2419543	2423043	2419530	1	right	-355751189	05-16-2017	12:55:49	10:55:49	female	303272	229053	-1	228984	319336	303291	-1	303272	664132	648145	-1	648132	20				1	9	18	phaseUPFAce	phaseXPface	16	NF09	1935483	1935183	1935483	1935173	l	1935173	1933264	1935173	1933253	1909
GofDak_1024-768_new	2	3	19	<?xml version="1.0"?>\n<Clock xmlns:dt="urn:schemas-microsoft-com:datatypes"><Description dt:dt="string">E-Prime Primary Realtime Clock</Description><StartTime><Timestamp dt:dt="int">0</Timestamp><DateUtc dt:dt="string">2017-05-16T10:55:49Z</DateUtc></StartTime><FrequencyChanges><FrequencyChange><Frequency dt:dt="r8">3312949</Frequency><Timestamp dt:dt="r8">38298739420</Timestamp><Current dt:dt="…	75.029	2423043	2419543	2423043	2419530	1	right	-355751189	05-16-2017	12:55:49	10:55:49	female	303272	229053	-1	228984	319336	303291	-1	303272	664132	648145	-1	648132	20				1	9	18	phaseUPFAce	phaseXPface	17	NM09	1938722	1938422	1938722	1938415	d	1938415	1936423	1938415	1936405	1992
GofDak_1024-768_new	2	3	19	<?xml version="1.0"?>\n<Clock xmlns:dt="urn:schemas-microsoft-com:datatypes"><Description dt:dt="string">E-Prime Primary Realtime Clock</Description><StartTime><Timestamp dt:dt="int">0</Timestamp><DateUtc dt:dt="string">2017-05-16T10:55:49Z</DateUtc></StartTime><FrequencyChanges><FrequencyChange><Frequency dt:dt="r8">3312949</Frequency><Timestamp dt:dt="r8">38298739420</Timestamp><Current dt:dt="…	75.029	2423043	2419543	2423043	2419530	1	right	-355751189	05-16-2017	12:55:49	10:55:49	female	303272	229053	-1	228984	319336	303291	-1	303272	664132	648145	-1	648132	20				1	9	18	phaseUPFAce	phaseXPface	18	NM02	1941894	1941594	1941894	1941582	d	1941582	1939901	1941582	1939893	1681
GofDak_1024-768_new	2	3	19	<?xml version="1.0"?>\n<Clock xmlns:dt="urn:schemas-microsoft-com:datatypes"><Description dt:dt="string">E-Prime Primary Realtime Clock</Description><StartTime><Timestamp dt:dt="int">0</Timestamp><DateUtc dt:dt="string">2017-05-16T10:55:49Z</DateUtc></StartTime><FrequencyChanges><FrequencyChange><Frequency dt:dt="r8">3312949</Frequency><Timestamp dt:dt="r8">38298739420</Timestamp><Current dt:dt="…	75.029	2423043	2419543	2423043	2419530	1	right	-355751189	05-16-2017	12:55:49	10:55:49	female	303272	229053	-1	228984	319336	303291	-1	303272	664132	648145	-1	648132	20				1	9	18	phaseUPFAce	phaseXPface	19	NM02	1947652	1947352	1947652	1947341	d	1947341	1945433	1947341	1945420	1908
GofDak_1024-768_new	2	3	19	<?xml version="1.0"?>\n<Clock xmlns:dt="urn:schemas-microsoft-com:datatypes"><Description dt:dt="string">E-Prime Primary Realtime Clock</Description><StartTime><Timestamp dt:dt="int">0</Timestamp><DateUtc dt:dt="string">2017-05-16T10:55:49Z</DateUtc></StartTime><FrequencyChanges><FrequencyChange><Frequency dt:dt="r8">3312949</Frequency><Timestamp dt:dt="r8">38298739420</Timestamp><Current dt:dt="…	75.029	2423043	2419543	2423043	2419530	1	right	-355751189	05-16-2017	12:55:49	10:55:49	female	303272	229053	-1	228984	319336	303291	-1	303272	664132	648145	-1	648132	20				1	9	18	phaseUPFAce	phaseXPface	20	NM02	1951104	1950804	1951104	1950801	d	1950801	1949018	1950801	1949004	1783
GofDak_1024-768_new	2	3	19	<?xml version="1.0"?>\n<Clock xmlns:dt="urn:schemas-microsoft-com:datatypes"><Description dt:dt="string">E-Prime Primary Realtime Clock</Description><StartTime><Timestamp dt:dt="int">0</Timestamp><DateUtc dt:dt="string">2017-05-16T10:55:49Z</DateUtc></StartTime><FrequencyChanges><FrequencyChange><Frequency dt:dt="r8">3312949</Frequency><Timestamp dt:dt="r8">38298739420</Timestamp><Current dt:dt="…	75.029	2423043	2419543	2423043	2419530	1	right	-355751189	05-16-2017	12:55:49	10:55:49	female	303272	229053	-1	228984	319336	303291	-1	303272	664132	648145	-1	648132	21				1	10	19	phaseUPFAce	phaseXPface	1	NF106	2013080	2012780	2013080	2012769	d	2012769	2011034	2012769	2011021	1735
GofDak_1024-768_new	2	3	19	<?xml version="1.0"?>\n<Clock xmlns:dt="urn:schemas-microsoft-com:datatypes"><Description dt:dt="string">E-Prime Primary Realtime Clock</Description><StartTime><Timestamp dt:dt="int">0</Timestamp><DateUtc dt:dt="string">2017-05-16T10:55:49Z</DateUtc></StartTime><FrequencyChanges><FrequencyChange><Frequency dt:dt="r8">3312949</Frequency><Timestamp dt:dt="r8">38298739420</Timestamp><Current dt:dt="…	75.029	2423043	2419543	2423043	2419530	1	right	-355751189	05-16-2017	12:55:49	10:55:49	female	303272	229053	-1	228984	319336	303291	-1	303272	664132	648145	-1	648132	21				1	10	19	phaseUPFAce	phaseXPface	2	NM10	2016825	2016525	2016825	2016514	d	2016514	2014659	2016514	2014649	1855
GofDak_1024-768_new	2	3	19	<?xml version="1.0"?>\n<Clock xmlns:dt="urn:schemas-microsoft-com:datatypes"><Description dt:dt="string">E-Prime Primary Realtime Clock</Description><StartTime><Timestamp dt:dt="int">0</Timestamp><DateUtc dt:dt="string">2017-05-16T10:55:49Z</DateUtc></StartTime><FrequencyChanges><FrequencyChange><Frequency dt:dt="r8">3312949</Frequency><Timestamp dt:dt="r8">38298739420</Timestamp><Current dt:dt="…	75.029	2423043	2419543	2423043	2419530	1	right	-355751189	05-16-2017	12:55:49	10:55:49	female	303272	229053	-1	228984	319336	303291	-1	303272	664132	648145	-1	648132	21				1	10	19	phaseUPFAce	phaseXPface	3	NF27	2019971	2019671	2019971	2019662	d	2019662	2018018	2019662	2018009	1644
GofDak_1024-768_new	2	3	19	<?xml version="1.0"?>\n<Clock xmlns:dt="urn:schemas-microsoft-com:datatypes"><Description dt:dt="string">E-Prime Primary Realtime Clock</Description><StartTime><Timestamp dt:dt="int">0</Timestamp><DateUtc dt:dt="string">2017-05-16T10:55:49Z</DateUtc></StartTime><FrequencyChanges><FrequencyChange><Frequency dt:dt="r8">3312949</Frequency><Timestamp dt:dt="r8">38298739420</Timestamp><Current dt:dt="…	75.029	2423043	2419543	2423043	2419530	1	right	-355751189	05-16-2017	12:55:49	10:55:49	female	303272	229053	-1	228984	319336	303291	-1	303272	664132	648145	-1	648132	21				1	10	19	phaseUPFAce	phaseXPface	4	NF06	2022983	2022683	2022983	2022677	l	2022677	2021177	2022677	2021160	1500
GofDak_1024-768_new	2	3	19	<?xml version="1.0"?>\n<Clock xmlns:dt="urn:schemas-microsoft-com:datatypes"><Description dt:dt="string">E-Prime Primary Realtime Clock</Description><StartTime><Timestamp dt:dt="int">0</Timestamp><DateUtc dt:dt="string">2017-05-16T10:55:49Z</DateUtc></StartTime><FrequencyChanges><FrequencyChange><Frequency dt:dt="r8">3312949</Frequency><Timestamp dt:dt="r8">38298739420</Timestamp><Current dt:dt="…	75.029	2423043	2419543	2423043	2419530	1	right	-355751189	05-16-2017	12:55:49	10:55:49	female	303272	229053	-1	228984	319336	303291	-1	303272	664132	648145	-1	648132	21				1	10	19	phaseUPFAce	phaseXPface	5	NM21	2025888	2025588	2025888	2025575	d	2025575	2024029	2025575	2024016	1546
GofDak_1024-768_new	2	3	19	<?xml version="1.0"?>\n<Clock xmlns:dt="urn:schemas-microsoft-com:datatypes"><Description dt:dt="string">E-Prime Primary Realtime Clock</Description><StartTime><Timestamp dt:dt="int">0</Timestamp><DateUtc dt:dt="string">2017-05-16T10:55:49Z</DateUtc></StartTime><FrequencyChanges><FrequencyChange><Frequency dt:dt="r8">3312949</Frequency><Timestamp dt:dt="r8">38298739420</Timestamp><Current dt:dt="…	75.029	2423043	2419543	2423043	2419530	1	right	-355751189	05-16-2017	12:55:49	10:55:49	female	303272	229053	-1	228984	319336	303291	-1	303272	664132	648145	-1	648132	21				1	10	19	phaseUPFAce	phaseXPface	6	NM05	2029300	2029000	2029300	2028991	l	2028991	2027028	2028991	2027016	1963
GofDak_1024-768_new	2	3	19	<?xml version="1.0"?>\n<Clock xmlns:dt="urn:schemas-microsoft-com:datatypes"><Description dt:dt="string">E-Prime Primary Realtime Clock</Description><StartTime><Timestamp dt:dt="int">0</Timestamp><DateUtc dt:dt="string">2017-05-16T10:55:49Z</DateUtc></StartTime><FrequencyChanges><FrequencyChange><Frequency dt:dt="r8">3312949</Frequency><Timestamp dt:dt="r8">38298739420</Timestamp><Current dt:dt="…	75.029	2423043	2419543	2423043	2419530	1	right	-355751189	05-16-2017	12:55:49	10:55:49	female	303272	229053	-1	228984	319336	303291	-1	303272	664132	648145	-1	648132	21				1	10	19	phaseUPFAce	phaseXPface	7	NM21	2033086	2032786	2033086	2032775	l	2032775	2031106	2032775	2031096	1669
GofDak_1024-768_new	2	3	19	<?xml version="1.0"?>\n<Clock xmlns:dt="urn:schemas-microsoft-com:datatypes"><Description dt:dt="string">E-Prime Primary Realtime Clock</Description><StartTime><Timestamp dt:dt="int">0</Timestamp><DateUtc dt:dt="string">2017-05-16T10:55:49Z</DateUtc></StartTime><FrequencyChanges><FrequencyChange><Frequency dt:dt="r8">3312949</Frequency><Timestamp dt:dt="r8">38298739420</Timestamp><Current dt:dt="…	75.029	2423043	2419543	2423043	2419530	1	right	-355751189	05-16-2017	12:55:49	10:55:49	female	303272	229053	-1	228984	319336	303291	-1	303272	664132	648145	-1	648132	21				1	10	19	phaseUPFAce	phaseXPface	8	NF11	2036391	2036091	2036391	2036087	d	2036087	2034585	2036087	2034576	1502
GofDak_1024-768_new	2	3	19	<?xml version="1.0"?>\n<Clock xmlns:dt="urn:schemas-microsoft-com:datatypes"><Description dt:dt="string">E-Prime Primary Realtime Clock</Description><StartTime><Timestamp dt:dt="int">0</Timestamp><DateUtc dt:dt="string">2017-05-16T10:55:49Z</DateUtc></StartTime><FrequencyChanges><FrequencyChange><Frequency dt:dt="r8">3312949</Frequency><Timestamp dt:dt="r8">38298739420</Timestamp><Current dt:dt="…	75.029	2423043	2419543	2423043	2419530	1	right	-355751189	05-16-2017	12:55:49	10:55:49	female	303272	229053	-1	228984	319336	303291	-1	303272	664132	648145	-1	648132	21				1	10	19	phaseUPFAce	phaseXPface	9	NF105	2039990	2039690	2039990	2039675	d	2039675	2037677	2039675	2037672	1998
GofDak_1024-768_new	2	3	19	<?xml version="1.0"?>\n<Clock xmlns:dt="urn:schemas-microsoft-com:datatypes"><Description dt:dt="string">E-Prime Primary Realtime Clock</Description><StartTime><Timestamp dt:dt="int">0</Timestamp><DateUtc dt:dt="string">2017-05-16T10:55:49Z</DateUtc></StartTime><FrequencyChanges><FrequencyChange><Frequency dt:dt="r8">3312949</Frequency><Timestamp dt:dt="r8">38298739420</Timestamp><Current dt:dt="…	75.029	2423043	2419543	2423043	2419530	1	right	-355751189	05-16-2017	12:55:49	10:55:49	female	303272	229053	-1	228984	319336	303291	-1	303272	664132	648145	-1	648132	21				1	10	19	phaseUPFAce	phaseXPface	10	NM08	2043389	2043089	2043389	2043086	d	2043086	2041382	2043086	2041375	1704
GofDak_1024-768_new	2	3	19	<?xml version="1.0"?>\n<Clock xmlns:dt="urn:schemas-microsoft-com:datatypes"><Description dt:dt="string">E-Prime Primary Realtime Clock</Description><StartTime><Timestamp dt:dt="int">0</Timestamp><DateUtc dt:dt="string">2017-05-16T10:55:49Z</DateUtc></StartTime><FrequencyChanges><FrequencyChange><Frequency dt:dt="r8">3312949</Frequency><Timestamp dt:dt="r8">38298739420</Timestamp><Current dt:dt="…	75.029	2423043	2419543	2423043	2419530	1	right	-355751189	05-16-2017	12:55:49	10:55:49	female	303272	229053	-1	228984	319336	303291	-1	303272	664132	648145	-1	648132	21				1	10	19	phaseUPFAce	phaseXPface	11	NM08	2047227	2046927	2047227	2046924	l	2046924	2045061	2046924	2045047	1863
GofDak_1024-768_new	2	3	19	<?xml version="1.0"?>\n<Clock xmlns:dt="urn:schemas-microsoft-com:datatypes"><Description dt:dt="string">E-Prime Primary Realtime Clock</Description><StartTime><Timestamp dt:dt="int">0</Timestamp><DateUtc dt:dt="string">2017-05-16T10:55:49Z</DateUtc></StartTime><FrequencyChanges><FrequencyChange><Frequency dt:dt="r8">3312949</Frequency><Timestamp dt:dt="r8">38298739420</Timestamp><Current dt:dt="…	75.029	2423043	2419543	2423043	2419530	1	right	-355751189	05-16-2017	12:55:49	10:55:49	female	303272	229053	-1	228984	319336	303291	-1	303272	664132	648145	-1	648132	21				1	10	19	phaseUPFAce	phaseXPface	12	NM05	2050199	2049899	2050199	2049887	d	2049887	2048260	2049887	2048247	1627
GofDak_1024-768_new	2	3	19	<?xml version="1.0"?>\n<Clock xmlns:dt="urn:schemas-microsoft-com:datatypes"><Description dt:dt="string">E-Prime Primary Realtime Clock</Description><StartTime><Timestamp dt:dt="int">0</Timestamp><DateUtc dt:dt="string">2017-05-16T10:55:49Z</DateUtc></StartTime><FrequencyChanges><FrequencyChange><Frequency dt:dt="r8">3312949</Frequency><Timestamp dt:dt="r8">38298739420</Timestamp><Current dt:dt="…	75.029	2423043	2419543	2423043	2419530	1	right	-355751189	05-16-2017	12:55:49	10:55:49	female	303272	229053	-1	228984	319336	303291	-1	303272	664132	648145	-1	648132	21				1	10	19	phaseUPFAce	phaseXPface	13	NF109	2053318	2053018	2053318	2053003	l	2053003	2051405	2053003	2051399	1598
GofDak_1024-768_new	2	3	19	<?xml version="1.0"?>\n<Clock xmlns:dt="urn:schemas-microsoft-com:datatypes"><Description dt:dt="string">E-Prime Primary Realtime Clock</Description><StartTime><Timestamp dt:dt="int">0</Timestamp><DateUtc dt:dt="string">2017-05-16T10:55:49Z</DateUtc></StartTime><FrequencyChanges><FrequencyChange><Frequency dt:dt="r8">3312949</Frequency><Timestamp dt:dt="r8">38298739420</Timestamp><Current dt:dt="…	75.029	2423043	2419543	2423043	2419530	1	right	-355751189	05-16-2017	12:55:49	10:55:49	female	303272	229053	-1	228984	319336	303291	-1	303272	664132	648145	-1	648132	21				1	10	19	phaseUPFAce	phaseXPface	14	NM05	2056637	2056337	2056637	2056328	l	2056328	2054604	2056328	2054599	1724
GofDak_1024-768_new	2	3	19	<?xml version="1.0"?>\n<Clock xmlns:dt="urn:schemas-microsoft-com:datatypes"><Description dt:dt="string">E-Prime Primary Realtime Clock</Description><StartTime><Timestamp dt:dt="int">0</Timestamp><DateUtc dt:dt="string">2017-05-16T10:55:49Z</DateUtc></StartTime><FrequencyChanges><FrequencyChange><Frequency dt:dt="r8">3312949</Frequency><Timestamp dt:dt="r8">38298739420</Timestamp><Current dt:dt="…	75.029	2423043	2419543	2423043	2419530	1	right	-355751189	05-16-2017	12:55:49	10:55:49	female	303272	229053	-1	228984	319336	303291	-1	303272	664132	648145	-1	648132	21				1	10	19	phaseUPFAce	phaseXPface	15	NM03	2060182	2059882	2060182	2059867	l	2059867	2058109	2059867	2058102	1758
GofDak_1024-768_new	2	3	19	<?xml version="1.0"?>\n<Clock xmlns:dt="urn:schemas-microsoft-com:datatypes"><Description dt:dt="string">E-Prime Primary Realtime Clock</Description><StartTime><Timestamp dt:dt="int">0</Timestamp><DateUtc dt:dt="string">2017-05-16T10:55:49Z</DateUtc></StartTime><FrequencyChanges><FrequencyChange><Frequency dt:dt="r8">3312949</Frequency><Timestamp dt:dt="r8">38298739420</Timestamp><Current dt:dt="…	75.029	2423043	2419543	2423043	2419530	1	right	-355751189	05-16-2017	12:55:49	10:55:49	female	303272	229053	-1	228984	319336	303291	-1	303272	664132	648145	-1	648132	21				1	10	19	phaseUPFAce	phaseXPface	16	NM101	2063514	2063214	2063514	2063202	d	2063202	2061548	2063202	2061534	1654
GofDak_1024-768_new	2	3	19	<?xml version="1.0"?>\n<Clock xmlns:dt="urn:schemas-microsoft-com:datatypes"><Description dt:dt="string">E-Prime Primary Realtime Clock</Description><StartTime><Timestamp dt:dt="int">0</Timestamp><DateUtc dt:dt="string">2017-05-16T10:55:49Z</DateUtc></StartTime><FrequencyChanges><FrequencyChange><Frequency dt:dt="r8">3312949</Frequency><Timestamp dt:dt="r8">38298739420</Timestamp><Current dt:dt="…	75.029	2423043	2419543	2423043	2419530	1	right	-355751189	05-16-2017	12:55:49	10:55:49	female	303272	229053	-1	228984	319336	303291	-1	303272	664132	648145	-1	648132	21				1	10	19	phaseUPFAce	phaseXPface	17	NF04	2066859	2066559	2066859	2066548	d	2066548	2064880	2066548	2064870	1668
GofDak_1024-768_new	2	3	19	<?xml version="1.0"?>\n<Clock xmlns:dt="urn:schemas-microsoft-com:datatypes"><Description dt:dt="string">E-Prime Primary Realtime Clock</Description><StartTime><Timestamp dt:dt="int">0</Timestamp><DateUtc dt:dt="string">2017-05-16T10:55:49Z</DateUtc></StartTime><FrequencyChanges><FrequencyChange><Frequency dt:dt="r8">3312949</Frequency><Timestamp dt:dt="r8">38298739420</Timestamp><Current dt:dt="…	75.029	2423043	2419543	2423043	2419530	1	right	-355751189	05-16-2017	12:55:49	10:55:49	female	303272	229053	-1	228984	319336	303291	-1	303272	664132	648145	-1	648132	21				1	10	19	phaseUPFAce	phaseXPface	18	NM05	2071004	2070704	2071004	2070690	d	2070690	2069038	2070690	2069030	1652
GofDak_1024-768_new	2	3	19	<?xml version="1.0"?>\n<Clock xmlns:dt="urn:schemas-microsoft-com:datatypes"><Description dt:dt="string">E-Prime Primary Realtime Clock</Description><StartTime><Timestamp dt:dt="int">0</Timestamp><DateUtc dt:dt="string">2017-05-16T10:55:49Z</DateUtc></StartTime><FrequencyChanges><FrequencyChange><Frequency dt:dt="r8">3312949</Frequency><Timestamp dt:dt="r8">38298739420</Timestamp><Current dt:dt="…	75.029	2423043	2419543	2423043	2419530	1	right	-355751189	05-16-2017	12:55:49	10:55:49	female	303272	229053	-1	228984	319336	303291	-1	303272	664132	648145	-1	648132	21				1	10	19	phaseUPFAce	phaseXPface	19	NF109	2074216	2073916	2074216	2073905	d	2073905	2071971	2073905	2071958	1934
GofDak_1024-768_new	2	3	19	<?xml version="1.0"?>\n<Clock xmlns:dt="urn:schemas-microsoft-com:datatypes"><Description dt:dt="string">E-Prime Primary Realtime Clock</Description><StartTime><Timestamp dt:dt="int">0</Timestamp><DateUtc dt:dt="string">2017-05-16T10:55:49Z</DateUtc></StartTime><FrequencyChanges><FrequencyChange><Frequency dt:dt="r8">3312949</Frequency><Timestamp dt:dt="r8">38298739420</Timestamp><Current dt:dt="…	75.029	2423043	2419543	2423043	2419530	1	right	-355751189	05-16-2017	12:55:49	10:55:49	female	303272	229053	-1	228984	319336	303291	-1	303272	664132	648145	-1	648132	21				1	10	19	phaseUPFAce	phaseXPface	20	NM02	2077389	2077089	2077389	2077083	l	2077083	2075543	2077083	2075525	1540
GofDak_1024-768_new	2	3	19	<?xml version="1.0"?>\n<Clock xmlns:dt="urn:schemas-microsoft-com:datatypes"><Description dt:dt="string">E-Prime Primary Realtime Clock</Description><StartTime><Timestamp dt:dt="int">0</Timestamp><DateUtc dt:dt="string">2017-05-16T10:55:49Z</DateUtc></StartTime><FrequencyChanges><FrequencyChange><Frequency dt:dt="r8">3312949</Frequency><Timestamp dt:dt="r8">38298739420</Timestamp><Current dt:dt="…	75.029	2423043	2419543	2423043	2419530	1	right	-355751189	05-16-2017	12:55:49	10:55:49	female	303272	229053	-1	228984	319336	303291	-1	303272	664132	648145	-1	648132	22				2	10	20	phaseINVFAce	phaseXPface	1	NM08	2081427	2081127	2081427	2081118	l	2081118	2079394	2081118	2079381	1724
GofDak_1024-768_new	2	3	19	<?xml version="1.0"?>\n<Clock xmlns:dt="urn:schemas-microsoft-com:datatypes"><Description dt:dt="string">E-Prime Primary Realtime Clock</Description><StartTime><Timestamp dt:dt="int">0</Timestamp><DateUtc dt:dt="string">2017-05-16T10:55:49Z</DateUtc></StartTime><FrequencyChanges><FrequencyChange><Frequency dt:dt="r8">3312949</Frequency><Timestamp dt:dt="r8">38298739420</Timestamp><Current dt:dt="…	75.029	2423043	2419543	2423043	2419530	1	right	-355751189	05-16-2017	12:55:49	10:55:49	female	303272	229053	-1	228984	319336	303291	-1	303272	664132	648145	-1	648132	22				2	10	20	phaseINVFAce	phaseXPface	2	NM101	2084852	2084552	2084852	2084547	l	2084547	2082833	2084547	2082821	1714
GofDak_1024-768_new	2	3	19	<?xml version="1.0"?>\n<Clock xmlns:dt="urn:schemas-microsoft-com:datatypes"><Description dt:dt="string">E-Prime Primary Realtime Clock</Description><StartTime><Timestamp dt:dt="int">0</Timestamp><DateUtc dt:dt="string">2017-05-16T10:55:49Z</DateUtc></StartTime><FrequencyChanges><FrequencyChange><Frequency dt:dt="r8">3312949</Frequency><Timestamp dt:dt="r8">38298739420</Timestamp><Current dt:dt="…	75.029	2423043	2419543	2423043	2419530	1	right	-355751189	05-16-2017	12:55:49	10:55:49	female	303272	229053	-1	228984	319336	303291	-1	303272	664132	648145	-1	648132	22				2	10	20	phaseINVFAce	phaseXPface	3	NF02	2088198	2087898	2088198	2087885	d	2087885	2085912	2087885	2085901	1973
GofDak_1024-768_new	2	3	19	<?xml version="1.0"?>\n<Clock xmlns:dt="urn:schemas-microsoft-com:datatypes"><Description dt:dt="string">E-Prime Primary Realtime Clock</Description><StartTime><Timestamp dt:dt="int">0</Timestamp><DateUtc dt:dt="string">2017-05-16T10:55:49Z</DateUtc></StartTime><FrequencyChanges><FrequencyChange><Frequency dt:dt="r8">3312949</Frequency><Timestamp dt:dt="r8">38298739420</Timestamp><Current dt:dt="…	75.029	2423043	2419543	2423043	2419530	1	right	-355751189	05-16-2017	12:55:49	10:55:49	female	303272	229053	-1	228984	319336	303291	-1	303272	664132	648145	-1	648132	22				2	10	20	phaseINVFAce	phaseXPface	4	NF01	2091010	2090710	2091010	2090695	l	2090695	2089031	2090695	2089013	1664
GofDak_1024-768_new	2	3	19	<?xml version="1.0"?>\n<Clock xmlns:dt="urn:schemas-microsoft-com:datatypes"><Description dt:dt="string">E-Prime Primary Realtime Clock</Description><StartTime><Timestamp dt:dt="int">0</Timestamp><DateUtc dt:dt="string">2017-05-16T10:55:49Z</DateUtc></StartTime><FrequencyChanges><FrequencyChange><Frequency dt:dt="r8">3312949</Frequency><Timestamp dt:dt="r8">38298739420</Timestamp><Current dt:dt="…	75.029	2423043	2419543	2423043	2419530	1	right	-355751189	05-16-2017	12:55:49	10:55:49	female	303272	229053	-1	228984	319336	303291	-1	303272	664132	648145	-1	648132	22				2	10	20	phaseINVFAce	phaseXPface	5	NF27	2093796	2093496	2093796	2093485	d	2093485	2091883	2093485	2091869	1602
GofDak_1024-768_new	2	3	19	<?xml version="1.0"?>\n<Clock xmlns:dt="urn:schemas-microsoft-com:datatypes"><Description dt:dt="string">E-Prime Primary Realtime Clock</Description><StartTime><Timestamp dt:dt="int">0</Timestamp><DateUtc dt:dt="string">2017-05-16T10:55:49Z</DateUtc></StartTime><FrequencyChanges><FrequencyChange><Frequency dt:dt="r8">3312949</Frequency><Timestamp dt:dt="r8">38298739420</Timestamp><Current dt:dt="…	75.029	2423043	2419543	2423043	2419530	1	right	-355751189	05-16-2017	12:55:49	10:55:49	female	303272	229053	-1	228984	319336	303291	-1	303272	664132	648145	-1	648132	22				2	10	20	phaseINVFAce	phaseXPface	6	NF27	2097101	2096801	2097101	2096794	d	2096794	2095068	2096794	2095052	1726
GofDak_1024-768_new	2	3	19	<?xml version="1.0"?>\n<Clock xmlns:dt="urn:schemas-microsoft-com:datatypes"><Description dt:dt="string">E-Prime Primary Realtime Clock</Description><StartTime><Timestamp dt:dt="int">0</Timestamp><DateUtc dt:dt="string">2017-05-16T10:55:49Z</DateUtc></StartTime><FrequencyChanges><FrequencyChange><Frequency dt:dt="r8">3312949</Frequency><Timestamp dt:dt="r8">38298739420</Timestamp><Current dt:dt="…	75.029	2423043	2419543	2423043	2419530	1	right	-355751189	05-16-2017	12:55:49	10:55:49	female	303272	229053	-1	228984	319336	303291	-1	303272	664132	648145	-1	648132	22				2	10	20	phaseINVFAce	phaseXPface	7	NM05	2100313	2100013	2100313	2099998	l	2099998	2098294	2099998	2098284	1704
GofDak_1024-768_new	2	3	19	<?xml version="1.0"?>\n<Clock xmlns:dt="urn:schemas-microsoft-com:datatypes"><Description dt:dt="string">E-Prime Primary Realtime Clock</Description><StartTime><Timestamp dt:dt="int">0</Timestamp><DateUtc dt:dt="string">2017-05-16T10:55:49Z</DateUtc></StartTime><FrequencyChanges><FrequencyChange><Frequency dt:dt="r8">3312949</Frequency><Timestamp dt:dt="r8">38298739420</Timestamp><Current dt:dt="…	75.029	2423043	2419543	2423043	2419530	1	right	-355751189	05-16-2017	12:55:49	10:55:49	female	303272	229053	-1	228984	319336	303291	-1	303272	664132	648145	-1	648132	22				2	10	20	phaseINVFAce	phaseXPface	8	NF109	2103765	2103465	2103765	2103455	l	2103455	2101493	2103455	2101484	1962
GofDak_1024-768_new	2	3	19	<?xml version="1.0"?>\n<Clock xmlns:dt="urn:schemas-microsoft-com:datatypes"><Description dt:dt="string">E-Prime Primary Realtime Clock</Description><StartTime><Timestamp dt:dt="int">0</Timestamp><DateUtc dt:dt="string">2017-05-16T10:55:49Z</DateUtc></StartTime><FrequencyChanges><FrequencyChange><Frequency dt:dt="r8">3312949</Frequency><Timestamp dt:dt="r8">38298739420</Timestamp><Current dt:dt="…	75.029	2423043	2419543	2423043	2419530	1	right	-355751189	05-16-2017	12:55:49	10:55:49	female	303272	229053	-1	228984	319336	303291	-1	303272	664132	648145	-1	648132	22				2	10	20	phaseINVFAce	phaseXPface	9	NM02	2107110	2106810	2107110	2106803	d	2106803	2105038	2106803	2105028	1765
GofDak_1024-768_new	2	3	19	<?xml version="1.0"?>\n<Clock xmlns:dt="urn:schemas-microsoft-com:datatypes"><Description dt:dt="string">E-Prime Primary Realtime Clock</Description><StartTime><Timestamp dt:dt="int">0</Timestamp><DateUtc dt:dt="string">2017-05-16T10:55:49Z</DateUtc></StartTime><FrequencyChanges><FrequencyChange><Frequency dt:dt="r8">3312949</Frequency><Timestamp dt:dt="r8">38298739420</Timestamp><Current dt:dt="…	75.029	2423043	2419543	2423043	2419530	1	right	-355751189	05-16-2017	12:55:49	10:55:49	female	303272	229053	-1	228984	319336	303291	-1	303272	664132	648145	-1	648132	22				2	10	20	phaseINVFAce	phaseXPface	10	NF01	2110669	2110369	2110669	2110355	d	2110355	2108437	2110355	2108428	1918
GofDak_1024-768_new	2	3	19	<?xml version="1.0"?>\n<Clock xmlns:dt="urn:schemas-microsoft-com:datatypes"><Description dt:dt="string">E-Prime Primary Realtime Clock</Description><StartTime><Timestamp dt:dt="int">0</Timestamp><DateUtc dt:dt="string">2017-05-16T10:55:49Z</DateUtc></StartTime><FrequencyChanges><FrequencyChange><Frequency dt:dt="r8">3312949</Frequency><Timestamp dt:dt="r8">38298739420</Timestamp><Current dt:dt="…	75.029	2423043	2419543	2423043	2419530	1	right	-355751189	05-16-2017	12:55:49	10:55:49	female	303272	229053	-1	228984	319336	303291	-1	303272	664132	648145	-1	648132	22				2	10	20	phaseINVFAce	phaseXPface	11	NM08	2113855	2113555	2113855	2113539	l	2113539	2111595	2113539	2111579	1944
GofDak_1024-768_new	2	3	19	<?xml version="1.0"?>\n<Clock xmlns:dt="urn:schemas-microsoft-com:datatypes"><Description dt:dt="string">E-Prime Primary Realtime Clock</Description><StartTime><Timestamp dt:dt="int">0</Timestamp><DateUtc dt:dt="string">2017-05-16T10:55:49Z</DateUtc></StartTime><FrequencyChanges><FrequencyChange><Frequency dt:dt="r8">3312949</Frequency><Timestamp dt:dt="r8">38298739420</Timestamp><Current dt:dt="…	75.029	2423043	2419543	2423043	2419530	1	right	-355751189	05-16-2017	12:55:49	10:55:49	female	303272	229053	-1	228984	319336	303291	-1	303272	664132	648145	-1	648132	22				2	10	20	phaseINVFAce	phaseXPface	12	NM03	2118826	2118526	2118826	2118516	d	2118516	2116780	2118516	2116763	1736
GofDak_1024-768_new	2	3	19	<?xml version="1.0"?>\n<Clock xmlns:dt="urn:schemas-microsoft-com:datatypes"><Description dt:dt="string">E-Prime Primary Realtime Clock</Description><StartTime><Timestamp dt:dt="int">0</Timestamp><DateUtc dt:dt="string">2017-05-16T10:55:49Z</DateUtc></StartTime><FrequencyChanges><FrequencyChange><Frequency dt:dt="r8">3312949</Frequency><Timestamp dt:dt="r8">38298739420</Timestamp><Current dt:dt="…	75.029	2423043	2419543	2423043	2419530	1	right	-355751189	05-16-2017	12:55:49	10:55:49	female	303272	229053	-1	228984	319336	303291	-1	303272	664132	648145	-1	648132	22				2	10	20	phaseINVFAce	phaseXPface	13	NF27	2121678	2121378	2121678	2121367	l	2121367	2119832	2121367	2119819	1535
GofDak_1024-768_new	2	3	19	<?xml version="1.0"?>\n<Clock xmlns:dt="urn:schemas-microsoft-com:datatypes"><Description dt:dt="string">E-Prime Primary Realtime Clock</Description><StartTime><Timestamp dt:dt="int">0</Timestamp><DateUtc dt:dt="string">2017-05-16T10:55:49Z</DateUtc></StartTime><FrequencyChanges><FrequencyChange><Frequency dt:dt="r8">3312949</Frequency><Timestamp dt:dt="r8">38298739420</Timestamp><Current dt:dt="…	75.029	2423043	2419543	2423043	2419530	1	right	-355751189	05-16-2017	12:55:49	10:55:49	female	303272	229053	-1	228984	319336	303291	-1	303272	664132	648145	-1	648132	22				2	10	20	phaseINVFAce	phaseXPface	14	NF09	2124597	2124297	2124597	2124284	l	2124284	2122538	2124284	2122531	1746
GofDak_1024-768_new	2	3	19	<?xml version="1.0"?>\n<Clock xmlns:dt="urn:schemas-microsoft-com:datatypes"><Description dt:dt="string">E-Prime Primary Realtime Clock</Description><StartTime><Timestamp dt:dt="int">0</Timestamp><DateUtc dt:dt="string">2017-05-16T10:55:49Z</DateUtc></StartTime><FrequencyChanges><FrequencyChange><Frequency dt:dt="r8">3312949</Frequency><Timestamp dt:dt="r8">38298739420</Timestamp><Current dt:dt="…	75.029	2423043	2419543	2423043	2419530	1	right	-355751189	05-16-2017	12:55:49	10:55:49	female	303272	229053	-1	228984	319336	303291	-1	303272	664132	648145	-1	648132	22				2	10	20	phaseINVFAce	phaseXPface	15	NM101	2127556	2127256	2127556	2127242	d	2127242	2125497	2127242	2125483	1745
GofDak_1024-768_new	2	3	19	<?xml version="1.0"?>\n<Clock xmlns:dt="urn:schemas-microsoft-com:datatypes"><Description dt:dt="string">E-Prime Primary Realtime Clock</Description><StartTime><Timestamp dt:dt="int">0</Timestamp><DateUtc dt:dt="string">2017-05-16T10:55:49Z</DateUtc></StartTime><FrequencyChanges><FrequencyChange><Frequency dt:dt="r8">3312949</Frequency><Timestamp dt:dt="r8">38298739420</Timestamp><Current dt:dt="…	75.029	2423043	2419543	2423043	2419530	1	right	-355751189	05-16-2017	12:55:49	10:55:49	female	303272	229053	-1	228984	319336	303291	-1	303272	664132	648145	-1	648132	22				2	10	20	phaseINVFAce	phaseXPface	16	NM05	2130835	2130535	2130835	2130520	l	2130520	2128829	2130520	2128818	1691
GofDak_1024-768_new	2	3	19	<?xml version="1.0"?>\n<Clock xmlns:dt="urn:schemas-microsoft-com:datatypes"><Description dt:dt="string">E-Prime Primary Realtime Clock</Description><StartTime><Timestamp dt:dt="int">0</Timestamp><DateUtc dt:dt="string">2017-05-16T10:55:49Z</DateUtc></StartTime><FrequencyChanges><FrequencyChange><Frequency dt:dt="r8">3312949</Frequency><Timestamp dt:dt="r8">38298739420</Timestamp><Current dt:dt="…	75.029	2423043	2419543	2423043	2419530	1	right	-355751189	05-16-2017	12:55:49	10:55:49	female	303272	229053	-1	228984	319336	303291	-1	303272	664132	648145	-1	648132	22				2	10	20	phaseINVFAce	phaseXPface	17	NM09	2133834	2133534	2133834	2133520	l	2133520	2131774	2133520	2131762	1746
GofDak_1024-768_new	2	3	19	<?xml version="1.0"?>\n<Clock xmlns:dt="urn:schemas-microsoft-com:datatypes"><Description dt:dt="string">E-Prime Primary Realtime Clock</Description><StartTime><Timestamp dt:dt="int">0</Timestamp><DateUtc dt:dt="string">2017-05-16T10:55:49Z</DateUtc></StartTime><FrequencyChanges><FrequencyChange><Frequency dt:dt="r8">3312949</Frequency><Timestamp dt:dt="r8">38298739420</Timestamp><Current dt:dt="…	75.029	2423043	2419543	2423043	2419530	1	right	-355751189	05-16-2017	12:55:49	10:55:49	female	303272	229053	-1	228984	319336	303291	-1	303272	664132	648145	-1	648132	22				2	10	20	phaseINVFAce	phaseXPface	18	NF27	2136966	2136666	2136966	2136656	d	2136656	2135066	2136656	2135058	1590
GofDak_1024-768_new	2	3	19	<?xml version="1.0"?>\n<Clock xmlns:dt="urn:schemas-microsoft-com:datatypes"><Description dt:dt="string">E-Prime Primary Realtime Clock</Description><StartTime><Timestamp dt:dt="int">0</Timestamp><DateUtc dt:dt="string">2017-05-16T10:55:49Z</DateUtc></StartTime><FrequencyChanges><FrequencyChange><Frequency dt:dt="r8">3312949</Frequency><Timestamp dt:dt="r8">38298739420</Timestamp><Current dt:dt="…	75.029	2423043	2419543	2423043	2419530	1	right	-355751189	05-16-2017	12:55:49	10:55:49	female	303272	229053	-1	228984	319336	303291	-1	303272	664132	648145	-1	648132	22				2	10	20	phaseINVFAce	phaseXPface	19	NM13	2140218	2139918	2140218	2139906	d	2139906	2138252	2139906	2138242	1654
GofDak_1024-768_new	2	3	19	<?xml version="1.0"?>\n<Clock xmlns:dt="urn:schemas-microsoft-com:datatypes"><Description dt:dt="string">E-Prime Primary Realtime Clock</Description><StartTime><Timestamp dt:dt="int">0</Timestamp><DateUtc dt:dt="string">2017-05-16T10:55:49Z</DateUtc></StartTime><FrequencyChanges><FrequencyChange><Frequency dt:dt="r8">3312949</Frequency><Timestamp dt:dt="r8">38298739420</Timestamp><Current dt:dt="…	75.029	2423043	2419543	2423043	2419530	1	right	-355751189	05-16-2017	12:55:49	10:55:49	female	303272	229053	-1	228984	319336	303291	-1	303272	664132	648145	-1	648132	22				2	10	20	phaseINVFAce	phaseXPface	20	NF06	2143750	2143450	2143750	2143438	d	2143438	2141904	2143438	2141898	1534
GofDak_1024-768_new	2	3	19	<?xml version="1.0"?>\n<Clock xmlns:dt="urn:schemas-microsoft-com:datatypes"><Description dt:dt="string">E-Prime Primary Realtime Clock</Description><StartTime><Timestamp dt:dt="int">0</Timestamp><DateUtc dt:dt="string">2017-05-16T10:55:49Z</DateUtc></StartTime><FrequencyChanges><FrequencyChange><Frequency dt:dt="r8">3312949</Frequency><Timestamp dt:dt="r8">38298739420</Timestamp><Current dt:dt="…	75.029	2423043	2419543	2423043	2419530	1	right	-355751189	05-16-2017	12:55:49	10:55:49	female	303272	229053	-1	228984	319336	303291	-1	303272	664132	648145	-1	648132	23				2	11	21	phaseINVFAce	phaseXPface	1	NF04	2147175	2146875	2147175	2146871	l	2146871	2145156	2146871	2145138	1715
GofDak_1024-768_new	2	3	19	<?xml version="1.0"?>\n<Clock xmlns:dt="urn:schemas-microsoft-com:datatypes"><Description dt:dt="string">E-Prime Primary Realtime Clock</Description><StartTime><Timestamp dt:dt="int">0</Timestamp><DateUtc dt:dt="string">2017-05-16T10:55:49Z</DateUtc></StartTime><FrequencyChanges><FrequencyChange><Frequency dt:dt="r8">3312949</Frequency><Timestamp dt:dt="r8">38298739420</Timestamp><Current dt:dt="…	75.029	2423043	2419543	2423043	2419530	1	right	-355751189	05-16-2017	12:55:49	10:55:49	female	303272	229053	-1	228984	319336	303291	-1	303272	664132	648145	-1	648132	23				2	11	21	phaseINVFAce	phaseXPface	2	NM21	2150454	2150154	2150454	2150147	l	2150147	2148195	2150147	2148185	1952
GofDak_1024-768_new	2	3	19	<?xml version="1.0"?>\n<Clock xmlns:dt="urn:schemas-microsoft-com:datatypes"><Description dt:dt="string">E-Prime Primary Realtime Clock</Description><StartTime><Timestamp dt:dt="int">0</Timestamp><DateUtc dt:dt="string">2017-05-16T10:55:49Z</DateUtc></StartTime><FrequencyChanges><FrequencyChange><Frequency dt:dt="r8">3312949</Frequency><Timestamp dt:dt="r8">38298739420</Timestamp><Current dt:dt="…	75.029	2423043	2419543	2423043	2419530	1	right	-355751189	05-16-2017	12:55:49	10:55:49	female	303272	229053	-1	228984	319336	303291	-1	303272	664132	648145	-1	648132	23				2	11	21	phaseINVFAce	phaseXPface	3	NF109	2153972	2153672	2153972	2153657	d	2153657	2151740	2153657	2151729	1917
GofDak_1024-768_new	2	3	19	<?xml version="1.0"?>\n<Clock xmlns:dt="urn:schemas-microsoft-com:datatypes"><Description dt:dt="string">E-Prime Primary Realtime Clock</Description><StartTime><Timestamp dt:dt="int">0</Timestamp><DateUtc dt:dt="string">2017-05-16T10:55:49Z</DateUtc></StartTime><FrequencyChanges><FrequencyChange><Frequency dt:dt="r8">3312949</Frequency><Timestamp dt:dt="r8">38298739420</Timestamp><Current dt:dt="…	75.029	2423043	2419543	2423043	2419530	1	right	-355751189	05-16-2017	12:55:49	10:55:49	female	303272	229053	-1	228984	319336	303291	-1	303272	664132	648145	-1	648132	23				2	11	21	phaseINVFAce	phaseXPface	4	NF105	2158064	2157764	2158064	2157761	d	2157761	2156231	2157761	2156225	1530
GofDak_1024-768_new	2	3	19	<?xml version="1.0"?>\n<Clock xmlns:dt="urn:schemas-microsoft-com:datatypes"><Description dt:dt="string">E-Prime Primary Realtime Clock</Description><StartTime><Timestamp dt:dt="int">0</Timestamp><DateUtc dt:dt="string">2017-05-16T10:55:49Z</DateUtc></StartTime><FrequencyChanges><FrequencyChange><Frequency dt:dt="r8">3312949</Frequency><Timestamp dt:dt="r8">38298739420</Timestamp><Current dt:dt="…	75.029	2423043	2419543	2423043	2419530	1	right	-355751189	05-16-2017	12:55:49	10:55:49	female	303272	229053	-1	228984	319336	303291	-1	303272	664132	648145	-1	648132	23				2	11	21	phaseINVFAce	phaseXPface	5	NF09	2163609	2163309	2163609	2163297	d	2163297	2161603	2163297	2161591	1694
GofDak_1024-768_new	2	3	19	<?xml version="1.0"?>\n<Clock xmlns:dt="urn:schemas-microsoft-com:datatypes"><Description dt:dt="string">E-Prime Primary Realtime Clock</Description><StartTime><Timestamp dt:dt="int">0</Timestamp><DateUtc dt:dt="string">2017-05-16T10:55:49Z</DateUtc></StartTime><FrequencyChanges><FrequencyChange><Frequency dt:dt="r8">3312949</Frequency><Timestamp dt:dt="r8">38298739420</Timestamp><Current dt:dt="…	75.029	2423043	2419543	2423043	2419530	1	right	-355751189	05-16-2017	12:55:49	10:55:49	female	303272	229053	-1	228984	319336	303291	-1	303272	664132	648145	-1	648132	23				2	11	21	phaseINVFAce	phaseXPface	6	NM08	2167847	2167547	2167847	2167539	l	2167539	2165881	2167539	2165864	1658
GofDak_1024-768_new	2	3	19	<?xml version="1.0"?>\n<Clock xmlns:dt="urn:schemas-microsoft-com:datatypes"><Description dt:dt="string">E-Prime Primary Realtime Clock</Description><StartTime><Timestamp dt:dt="int">0</Timestamp><DateUtc dt:dt="string">2017-05-16T10:55:49Z</DateUtc></StartTime><FrequencyChanges><FrequencyChange><Frequency dt:dt="r8">3312949</Frequency><Timestamp dt:dt="r8">38298739420</Timestamp><Current dt:dt="…	75.029	2423043	2419543	2423043	2419530	1	right	-355751189	05-16-2017	12:55:49	10:55:49	female	303272	229053	-1	228984	319336	303291	-1	303272	664132	648145	-1	648132	23				2	11	21	phaseINVFAce	phaseXPface	7	NF109	2171566	2171266	2171566	2171257	l	2171257	2169266	2171257	2169248	1991
GofDak_1024-768_new	2	3	19	<?xml version="1.0"?>\n<Clock xmlns:dt="urn:schemas-microsoft-com:datatypes"><Description dt:dt="string">E-Prime Primary Realtime Clock</Description><StartTime><Timestamp dt:dt="int">0</Timestamp><DateUtc dt:dt="string">2017-05-16T10:55:49Z</DateUtc></StartTime><FrequencyChanges><FrequencyChange><Frequency dt:dt="r8">3312949</Frequency><Timestamp dt:dt="r8">38298739420</Timestamp><Current dt:dt="…	75.029	2423043	2419543	2423043	2419530	1	right	-355751189	05-16-2017	12:55:49	10:55:49	female	303272	229053	-1	228984	319336	303291	-1	303272	664132	648145	-1	648132	23				2	11	21	phaseINVFAce	phaseXPface	8	NF01	2175404	2175104	2175404	2175101	d	2175101	2173318	2175101	2173312	1783
GofDak_1024-768_new	2	3	19	<?xml version="1.0"?>\n<Clock xmlns:dt="urn:schemas-microsoft-com:datatypes"><Description dt:dt="string">E-Prime Primary Realtime Clock</Description><StartTime><Timestamp dt:dt="int">0</Timestamp><DateUtc dt:dt="string">2017-05-16T10:55:49Z</DateUtc></StartTime><FrequencyChanges><FrequencyChange><Frequency dt:dt="r8">3312949</Frequency><Timestamp dt:dt="r8">38298739420</Timestamp><Current dt:dt="…	75.029	2423043	2419543	2423043	2419530	1	right	-355751189	05-16-2017	12:55:49	10:55:49	female	303272	229053	-1	228984	319336	303291	-1	303272	664132	648145	-1	648132	23				2	11	21	phaseINVFAce	phaseXPface	9	NM10	2178870	2178570	2178870	2178557	d	2178557	2177037	2178557	2177032	1520
GofDak_1024-768_new	2	3	19	<?xml version="1.0"?>\n<Clock xmlns:dt="urn:schemas-microsoft-com:datatypes"><Description dt:dt="string">E-Prime Primary Realtime Clock</Description><StartTime><Timestamp dt:dt="int">0</Timestamp><DateUtc dt:dt="string">2017-05-16T10:55:49Z</DateUtc></StartTime><FrequencyChanges><FrequencyChange><Frequency dt:dt="r8">3312949</Frequency><Timestamp dt:dt="r8">38298739420</Timestamp><Current dt:dt="…	75.029	2423043	2419543	2423043	2419530	1	right	-355751189	05-16-2017	12:55:49	10:55:49	female	303272	229053	-1	228984	319336	303291	-1	303272	664132	648145	-1	648132	23				2	11	21	phaseINVFAce	phaseXPface	10	NF11	2182215	2181915	2182215	2181902	l	2181902	2180262	2181902	2180256	1640
GofDak_1024-768_new	2	3	19	<?xml version="1.0"?>\n<Clock xmlns:dt="urn:schemas-microsoft-com:datatypes"><Description dt:dt="string">E-Prime Primary Realtime Clock</Description><StartTime><Timestamp dt:dt="int">0</Timestamp><DateUtc dt:dt="string">2017-05-16T10:55:49Z</DateUtc></StartTime><FrequencyChanges><FrequencyChange><Frequency dt:dt="r8">3312949</Frequency><Timestamp dt:dt="r8">38298739420</Timestamp><Current dt:dt="…	75.029	2423043	2419543	2423043	2419530	1	right	-355751189	05-16-2017	12:55:49	10:55:49	female	303272	229053	-1	228984	319336	303291	-1	303272	664132	648145	-1	648132	23				2	11	21	phaseINVFAce	phaseXPface	11	NF27	2185360	2185060	2185360	2185054	l	2185054	2183114	2185054	2183103	1940
GofDak_1024-768_new	2	3	19	<?xml version="1.0"?>\n<Clock xmlns:dt="urn:schemas-microsoft-com:datatypes"><Description dt:dt="string">E-Prime Primary Realtime Clock</Description><StartTime><Timestamp dt:dt="int">0</Timestamp><DateUtc dt:dt="string">2017-05-16T10:55:49Z</DateUtc></StartTime><FrequencyChanges><FrequencyChange><Frequency dt:dt="r8">3312949</Frequency><Timestamp dt:dt="r8">38298739420</Timestamp><Current dt:dt="…	75.029	2423043	2419543	2423043	2419530	1	right	-355751189	05-16-2017	12:55:49	10:55:49	female	303272	229053	-1	228984	319336	303291	-1	303272	664132	648145	-1	648132	23				2	11	21	phaseINVFAce	phaseXPface	12	NF11	2188652	2188352	2188652	2188342	l	2188342	2186486	2188342	2186479	1856
GofDak_1024-768_new	2	3	19	<?xml version="1.0"?>\n<Clock xmlns:dt="urn:schemas-microsoft-com:datatypes"><Description dt:dt="string">E-Prime Primary Realtime Clock</Description><StartTime><Timestamp dt:dt="int">0</Timestamp><DateUtc dt:dt="string">2017-05-16T10:55:49Z</DateUtc></StartTime><FrequencyChanges><FrequencyChange><Frequency dt:dt="r8">3312949</Frequency><Timestamp dt:dt="r8">38298739420</Timestamp><Current dt:dt="…	75.029	2423043	2419543	2423043	2419530	1	right	-355751189	05-16-2017	12:55:49	10:55:49	female	303272	229053	-1	228984	319336	303291	-1	303272	664132	648145	-1	648132	23				2	11	21	phaseINVFAce	phaseXPface	13	NM13	2192238	2191938	2192238	2191923	l	2191923	2190325	2191923	2190319	1598
GofDak_1024-768_new	2	3	19	<?xml version="1.0"?>\n<Clock xmlns:dt="urn:schemas-microsoft-com:datatypes"><Description dt:dt="string">E-Prime Primary Realtime Clock</Description><StartTime><Timestamp dt:dt="int">0</Timestamp><DateUtc dt:dt="string">2017-05-16T10:55:49Z</DateUtc></StartTime><FrequencyChanges><FrequencyChange><Frequency dt:dt="r8">3312949</Frequency><Timestamp dt:dt="r8">38298739420</Timestamp><Current dt:dt="…	75.029	2423043	2419543	2423043	2419530	1	right	-355751189	05-16-2017	12:55:49	10:55:49	female	303272	229053	-1	228984	319336	303291	-1	303272	664132	648145	-1	648132	23				2	11	21	phaseINVFAce	phaseXPface	14	NM13	2195556	2195256	2195556	2195253	d	2195253	2193311	2195253	2193295	1942
GofDak_1024-768_new	2	3	19	<?xml version="1.0"?>\n<Clock xmlns:dt="urn:schemas-microsoft-com:datatypes"><Description dt:dt="string">E-Prime Primary Realtime Clock</Description><StartTime><Timestamp dt:dt="int">0</Timestamp><DateUtc dt:dt="string">2017-05-16T10:55:49Z</DateUtc></StartTime><FrequencyChanges><FrequencyChange><Frequency dt:dt="r8">3312949</Frequency><Timestamp dt:dt="r8">38298739420</Timestamp><Current dt:dt="…	75.029	2423043	2419543	2423043	2419530	1	right	-355751189	05-16-2017	12:55:49	10:55:49	female	303272	229053	-1	228984	319336	303291	-1	303272	664132	648145	-1	648132	23				2	11	21	phaseINVFAce	phaseXPface	15	NM101	2198395	2198095	2198395	2198090	l	2198090	2196416	2198090	2196407	1674
GofDak_1024-768_new	2	3	19	<?xml version="1.0"?>\n<Clock xmlns:dt="urn:schemas-microsoft-com:datatypes"><Description dt:dt="string">E-Prime Primary Realtime Clock</Description><StartTime><Timestamp dt:dt="int">0</Timestamp><DateUtc dt:dt="string">2017-05-16T10:55:49Z</DateUtc></StartTime><FrequencyChanges><FrequencyChange><Frequency dt:dt="r8">3312949</Frequency><Timestamp dt:dt="r8">38298739420</Timestamp><Current dt:dt="…	75.029	2423043	2419543	2423043	2419530	1	right	-355751189	05-16-2017	12:55:49	10:55:49	female	303272	229053	-1	228984	319336	303291	-1	303272	664132	648145	-1	648132	23				2	11	21	phaseINVFAce	phaseXPface	16	NF04	2201154	2200854	2201154	2200842	l	2200842	2199335	2200842	2199318	1507
GofDak_1024-768_new	2	3	19	<?xml version="1.0"?>\n<Clock xmlns:dt="urn:schemas-microsoft-com:datatypes"><Description dt:dt="string">E-Prime Primary Realtime Clock</Description><StartTime><Timestamp dt:dt="int">0</Timestamp><DateUtc dt:dt="string">2017-05-16T10:55:49Z</DateUtc></StartTime><FrequencyChanges><FrequencyChange><Frequency dt:dt="r8">3312949</Frequency><Timestamp dt:dt="r8">38298739420</Timestamp><Current dt:dt="…	75.029	2423043	2419543	2423043	2419530	1	right	-355751189	05-16-2017	12:55:49	10:55:49	female	303272	229053	-1	228984	319336	303291	-1	303272	664132	648145	-1	648132	23				2	11	21	phaseINVFAce	phaseXPface	17	NM04	2204273	2203973	2204273	2203965	d	2203965	2202200	2203965	2202182	1765
GofDak_1024-768_new	2	3	19	<?xml version="1.0"?>\n<Clock xmlns:dt="urn:schemas-microsoft-com:datatypes"><Description dt:dt="string">E-Prime Primary Realtime Clock</Description><StartTime><Timestamp dt:dt="int">0</Timestamp><DateUtc dt:dt="string">2017-05-16T10:55:49Z</DateUtc></StartTime><FrequencyChanges><FrequencyChange><Frequency dt:dt="r8">3312949</Frequency><Timestamp dt:dt="r8">38298739420</Timestamp><Current dt:dt="…	75.029	2423043	2419543	2423043	2419530	1	right	-355751189	05-16-2017	12:55:49	10:55:49	female	303272	229053	-1	228984	319336	303291	-1	303272	664132	648145	-1	648132	23				2	11	21	phaseINVFAce	phaseXPface	18	NF01	2206912	2206612	2206912	2206606	d	2206606	2205106	2206606	2205094	1500
GofDak_1024-768_new	2	3	19	<?xml version="1.0"?>\n<Clock xmlns:dt="urn:schemas-microsoft-com:datatypes"><Description dt:dt="string">E-Prime Primary Realtime Clock</Description><StartTime><Timestamp dt:dt="int">0</Timestamp><DateUtc dt:dt="string">2017-05-16T10:55:49Z</DateUtc></StartTime><FrequencyChanges><FrequencyChange><Frequency dt:dt="r8">3312949</Frequency><Timestamp dt:dt="r8">38298739420</Timestamp><Current dt:dt="…	75.029	2423043	2419543	2423043	2419530	1	right	-355751189	05-16-2017	12:55:49	10:55:49	female	303272	229053	-1	228984	319336	303291	-1	303272	664132	648145	-1	648132	23				2	11	21	phaseINVFAce	phaseXPface	19	NF105	2210231	2209931	2210231	2209924	d	2209924	2207945	2209924	2207934	1979
GofDak_1024-768_new	2	3	19	<?xml version="1.0"?>\n<Clock xmlns:dt="urn:schemas-microsoft-com:datatypes"><Description dt:dt="string">E-Prime Primary Realtime Clock</Description><StartTime><Timestamp dt:dt="int">0</Timestamp><DateUtc dt:dt="string">2017-05-16T10:55:49Z</DateUtc></StartTime><FrequencyChanges><FrequencyChange><Frequency dt:dt="r8">3312949</Frequency><Timestamp dt:dt="r8">38298739420</Timestamp><Current dt:dt="…	75.029	2423043	2419543	2423043	2419530	1	right	-355751189	05-16-2017	12:55:49	10:55:49	female	303272	229053	-1	228984	319336	303291	-1	303272	664132	648145	-1	648132	23				2	11	21	phaseINVFAce	phaseXPface	20	NF06	2213150	2212850	2213150	2212838	d	2212838	2211290	2212838	2211278	1548
GofDak_1024-768_new	2	3	19	<?xml version="1.0"?>\n<Clock xmlns:dt="urn:schemas-microsoft-com:datatypes"><Description dt:dt="string">E-Prime Primary Realtime Clock</Description><StartTime><Timestamp dt:dt="int">0</Timestamp><DateUtc dt:dt="string">2017-05-16T10:55:49Z</DateUtc></StartTime><FrequencyChanges><FrequencyChange><Frequency dt:dt="r8">3312949</Frequency><Timestamp dt:dt="r8">38298739420</Timestamp><Current dt:dt="…	75.029	2423043	2419543	2423043	2419530	1	right	-355751189	05-16-2017	12:55:49	10:55:49	female	303272	229053	-1	228984	319336	303291	-1	303272	664132	648145	-1	648132	24				1	11	22	phaseUPFAce	phaseXPface	1	NF106	2220080	2219780	2220080	2219771	l	2219771	2217808	2219771	2217795	1963
GofDak_1024-768_new	2	3	19	<?xml version="1.0"?>\n<Clock xmlns:dt="urn:schemas-microsoft-com:datatypes"><Description dt:dt="string">E-Prime Primary Realtime Clock</Description><StartTime><Timestamp dt:dt="int">0</Timestamp><DateUtc dt:dt="string">2017-05-16T10:55:49Z</DateUtc></StartTime><FrequencyChanges><FrequencyChange><Frequency dt:dt="r8">3312949</Frequency><Timestamp dt:dt="r8">38298739420</Timestamp><Current dt:dt="…	75.029	2423043	2419543	2423043	2419530	1	right	-355751189	05-16-2017	12:55:49	10:55:49	female	303272	229053	-1	228984	319336	303291	-1	303272	664132	648145	-1	648132	24				1	11	22	phaseUPFAce	phaseXPface	2	NF109	2223332	2223032	2223332	2223024	l	2223024	2221326	2223024	2221309	1698
GofDak_1024-768_new	2	3	19	<?xml version="1.0"?>\n<Clock xmlns:dt="urn:schemas-microsoft-com:datatypes"><Description dt:dt="string">E-Prime Primary Realtime Clock</Description><StartTime><Timestamp dt:dt="int">0</Timestamp><DateUtc dt:dt="string">2017-05-16T10:55:49Z</DateUtc></StartTime><FrequencyChanges><FrequencyChange><Frequency dt:dt="r8">3312949</Frequency><Timestamp dt:dt="r8">38298739420</Timestamp><Current dt:dt="…	75.029	2423043	2419543	2423043	2419530	1	right	-355751189	05-16-2017	12:55:49	10:55:49	female	303272	229053	-1	228984	319336	303291	-1	303272	664132	648145	-1	648132	24				1	11	22	phaseUPFAce	phaseXPface	3	NM02	2226731	2226431	2226731	2226428	d	2226428	2224512	2226428	2224501	1916
GofDak_1024-768_new	2	3	19	<?xml version="1.0"?>\n<Clock xmlns:dt="urn:schemas-microsoft-com:datatypes"><Description dt:dt="string">E-Prime Primary Realtime Clock</Description><StartTime><Timestamp dt:dt="int">0</Timestamp><DateUtc dt:dt="string">2017-05-16T10:55:49Z</DateUtc></StartTime><FrequencyChanges><FrequencyChange><Frequency dt:dt="r8">3312949</Frequency><Timestamp dt:dt="r8">38298739420</Timestamp><Current dt:dt="…	75.029	2423043	2419543	2423043	2419530	1	right	-355751189	05-16-2017	12:55:49	10:55:49	female	303272	229053	-1	228984	319336	303291	-1	303272	664132	648145	-1	648132	24				1	11	22	phaseUPFAce	phaseXPface	4	NF04	2229704	2229404	2229704	2229401	d	2229401	2227564	2229401	2227557	1837
GofDak_1024-768_new	2	3	19	<?xml version="1.0"?>\n<Clock xmlns:dt="urn:schemas-microsoft-com:datatypes"><Description dt:dt="string">E-Prime Primary Realtime Clock</Description><StartTime><Timestamp dt:dt="int">0</Timestamp><DateUtc dt:dt="string">2017-05-16T10:55:49Z</DateUtc></StartTime><FrequencyChanges><FrequencyChange><Frequency dt:dt="r8">3312949</Frequency><Timestamp dt:dt="r8">38298739420</Timestamp><Current dt:dt="…	75.029	2423043	2419543	2423043	2419530	1	right	-355751189	05-16-2017	12:55:49	10:55:49	female	303272	229053	-1	228984	319336	303291	-1	303272	664132	648145	-1	648132	24				1	11	22	phaseUPFAce	phaseXPface	5	NM21	2232396	2232096	2232396	2232092	d	2232092	2230563	2232092	2230549	1529
GofDak_1024-768_new	2	3	19	<?xml version="1.0"?>\n<Clock xmlns:dt="urn:schemas-microsoft-com:datatypes"><Description dt:dt="string">E-Prime Primary Realtime Clock</Description><StartTime><Timestamp dt:dt="int">0</Timestamp><DateUtc dt:dt="string">2017-05-16T10:55:49Z</DateUtc></StartTime><FrequencyChanges><FrequencyChange><Frequency dt:dt="r8">3312949</Frequency><Timestamp dt:dt="r8">38298739420</Timestamp><Current dt:dt="…	75.029	2423043	2419543	2423043	2419530	1	right	-355751189	05-16-2017	12:55:49	10:55:49	female	303272	229053	-1	228984	319336	303291	-1	303272	664132	648145	-1	648132	24				1	11	22	phaseUPFAce	phaseXPface	6	NM09	2236288	2235988	2236288	2235985	d	2235985	2234335	2235985	2234325	1650
GofDak_1024-768_new	2	3	19	<?xml version="1.0"?>\n<Clock xmlns:dt="urn:schemas-microsoft-com:datatypes"><Description dt:dt="string">E-Prime Primary Realtime Clock</Description><StartTime><Timestamp dt:dt="int">0</Timestamp><DateUtc dt:dt="string">2017-05-16T10:55:49Z</DateUtc></StartTime><FrequencyChanges><FrequencyChange><Frequency dt:dt="r8">3312949</Frequency><Timestamp dt:dt="r8">38298739420</Timestamp><Current dt:dt="…	75.029	2423043	2419543	2423043	2419530	1	right	-355751189	05-16-2017	12:55:49	10:55:49	female	303272	229053	-1	228984	319336	303291	-1	303272	664132	648145	-1	648132	24				1	11	22	phaseUPFAce	phaseXPface	7	NF09	2239353	2239053	2239353	2239038	d	2239038	2237267	2239038	2237260	1771
GofDak_1024-768_new	2	3	19	<?xml version="1.0"?>\n<Clock xmlns:dt="urn:schemas-microsoft-com:datatypes"><Description dt:dt="string">E-Prime Primary Realtime Clock</Description><StartTime><Timestamp dt:dt="int">0</Timestamp><DateUtc dt:dt="string">2017-05-16T10:55:49Z</DateUtc></StartTime><FrequencyChanges><FrequencyChange><Frequency dt:dt="r8">3312949</Frequency><Timestamp dt:dt="r8">38298739420</Timestamp><Current dt:dt="…	75.029	2423043	2419543	2423043	2419530	1	right	-355751189	05-16-2017	12:55:49	10:55:49	female	303272	229053	-1	228984	319336	303291	-1	303272	664132	648145	-1	648132	24				1	11	22	phaseUPFAce	phaseXPface	8	NM08	2242725	2242425	2242725	2242415	d	2242415	2240866	2242415	2240860	1549
GofDak_1024-768_new	2	3	19	<?xml version="1.0"?>\n<Clock xmlns:dt="urn:schemas-microsoft-com:datatypes"><Description dt:dt="string">E-Prime Primary Realtime Clock</Description><StartTime><Timestamp dt:dt="int">0</Timestamp><DateUtc dt:dt="string">2017-05-16T10:55:49Z</DateUtc></StartTime><FrequencyChanges><FrequencyChange><Frequency dt:dt="r8">3312949</Frequency><Timestamp dt:dt="r8">38298739420</Timestamp><Current dt:dt="…	75.029	2423043	2419543	2423043	2419530	1	right	-355751189	05-16-2017	12:55:49	10:55:49	female	303272	229053	-1	228984	319336	303291	-1	303272	664132	648145	-1	648132	24				1	11	22	phaseUPFAce	phaseXPface	9	NF01	2245951	2245651	2245951	2245648	d	2245648	2244011	2245648	2244004	1637
GofDak_1024-768_new	2	3	19	<?xml version="1.0"?>\n<Clock xmlns:dt="urn:schemas-microsoft-com:datatypes"><Description dt:dt="string">E-Prime Primary Realtime Clock</Description><StartTime><Timestamp dt:dt="int">0</Timestamp><DateUtc dt:dt="string">2017-05-16T10:55:49Z</DateUtc></StartTime><FrequencyChanges><FrequencyChange><Frequency dt:dt="r8">3312949</Frequency><Timestamp dt:dt="r8">38298739420</Timestamp><Current dt:dt="…	75.029	2423043	2419543	2423043	2419530	1	right	-355751189	05-16-2017	12:55:49	10:55:49	female	303272	229053	-1	228984	319336	303291	-1	303272	664132	648145	-1	648132	24				1	11	22	phaseUPFAce	phaseXPface	10	NM10	2249176	2248876	2249176	2248868	l	2248868	2247210	2248868	2247204	1658
GofDak_1024-768_new	2	3	19	<?xml version="1.0"?>\n<Clock xmlns:dt="urn:schemas-microsoft-com:datatypes"><Description dt:dt="string">E-Prime Primary Realtime Clock</Description><StartTime><Timestamp dt:dt="int">0</Timestamp><DateUtc dt:dt="string">2017-05-16T10:55:49Z</DateUtc></StartTime><FrequencyChanges><FrequencyChange><Frequency dt:dt="r8">3312949</Frequency><Timestamp dt:dt="r8">38298739420</Timestamp><Current dt:dt="…	75.029	2423043	2419543	2423043	2419530	1	right	-355751189	05-16-2017	12:55:49	10:55:49	female	303272	229053	-1	228984	319336	303291	-1	303272	664132	648145	-1	648132	24				1	11	22	phaseUPFAce	phaseXPface	11	NM09	2252721	2252421	2252721	2252407	l	2252407	2250808	2252407	2250796	1599
GofDak_1024-768_new	2	3	19	<?xml version="1.0"?>\n<Clock xmlns:dt="urn:schemas-microsoft-com:datatypes"><Description dt:dt="string">E-Prime Primary Realtime Clock</Description><StartTime><Timestamp dt:dt="int">0</Timestamp><DateUtc dt:dt="string">2017-05-16T10:55:49Z</DateUtc></StartTime><FrequencyChanges><FrequencyChange><Frequency dt:dt="r8">3312949</Frequency><Timestamp dt:dt="r8">38298739420</Timestamp><Current dt:dt="…	75.029	2423043	2419543	2423043	2419530	1	right	-355751189	05-16-2017	12:55:49	10:55:49	female	303272	229053	-1	228984	319336	303291	-1	303272	664132	648145	-1	648132	24				1	11	22	phaseUPFAce	phaseXPface	12	NM10	2256373	2256073	2256373	2256070	l	2256070	2254434	2256070	2254419	1636
GofDak_1024-768_new	2	3	19	<?xml version="1.0"?>\n<Clock xmlns:dt="urn:schemas-microsoft-com:datatypes"><Description dt:dt="string">E-Prime Primary Realtime Clock</Description><StartTime><Timestamp dt:dt="int">0</Timestamp><DateUtc dt:dt="string">2017-05-16T10:55:49Z</DateUtc></StartTime><FrequencyChanges><FrequencyChange><Frequency dt:dt="r8">3312949</Frequency><Timestamp dt:dt="r8">38298739420</Timestamp><Current dt:dt="…	75.029	2423043	2419543	2423043	2419530	1	right	-355751189	05-16-2017	12:55:49	10:55:49	female	303272	229053	-1	228984	319336	303291	-1	303272	664132	648145	-1	648132	24				1	11	22	phaseUPFAce	phaseXPface	13	NM04	2259279	2258979	2259279	2258969	d	2258969	2257353	2258969	2257339	1616
GofDak_1024-768_new	2	3	19	<?xml version="1.0"?>\n<Clock xmlns:dt="urn:schemas-microsoft-com:datatypes"><Description dt:dt="string">E-Prime Primary Realtime Clock</Description><StartTime><Timestamp dt:dt="int">0</Timestamp><DateUtc dt:dt="string">2017-05-16T10:55:49Z</DateUtc></StartTime><FrequencyChanges><FrequencyChange><Frequency dt:dt="r8">3312949</Frequency><Timestamp dt:dt="r8">38298739420</Timestamp><Current dt:dt="…	75.029	2423043	2419543	2423043	2419530	1	right	-355751189	05-16-2017	12:55:49	10:55:49	female	303272	229053	-1	228984	319336	303291	-1	303272	664132	648145	-1	648132	24				1	11	22	phaseUPFAce	phaseXPface	14	NF11	2262637	2262337	2262637	2262322	l	2262322	2260471	2262322	2260459	1851
GofDak_1024-768_new	2	3	19	<?xml version="1.0"?>\n<Clock xmlns:dt="urn:schemas-microsoft-com:datatypes"><Description dt:dt="string">E-Prime Primary Realtime Clock</Description><StartTime><Timestamp dt:dt="int">0</Timestamp><DateUtc dt:dt="string">2017-05-16T10:55:49Z</DateUtc></StartTime><FrequencyChanges><FrequencyChange><Frequency dt:dt="r8">3312949</Frequency><Timestamp dt:dt="r8">38298739420</Timestamp><Current dt:dt="…	75.029	2423043	2419543	2423043	2419530	1	right	-355751189	05-16-2017	12:55:49	10:55:49	female	303272	229053	-1	228984	319336	303291	-1	303272	664132	648145	-1	648132	24				1	11	22	phaseUPFAce	phaseXPface	15	NM09	2265889	2265589	2265889	2265577	l	2265577	2263683	2265577	2263675	1894
GofDak_1024-768_new	2	3	19	<?xml version="1.0"?>\n<Clock xmlns:dt="urn:schemas-microsoft-com:datatypes"><Description dt:dt="string">E-Prime Primary Realtime Clock</Description><StartTime><Timestamp dt:dt="int">0</Timestamp><DateUtc dt:dt="string">2017-05-16T10:55:49Z</DateUtc></StartTime><FrequencyChanges><FrequencyChange><Frequency dt:dt="r8">3312949</Frequency><Timestamp dt:dt="r8">38298739420</Timestamp><Current dt:dt="…	75.029	2423043	2419543	2423043	2419530	1	right	-355751189	05-16-2017	12:55:49	10:55:49	female	303272	229053	-1	228984	319336	303291	-1	303272	664132	648145	-1	648132	24				1	11	22	phaseUPFAce	phaseXPface	16	NM03	2268715	2268415	2268715	2268410	l	2268410	2266909	2268410	2266899	1501
GofDak_1024-768_new	2	3	19	<?xml version="1.0"?>\n<Clock xmlns:dt="urn:schemas-microsoft-com:datatypes"><Description dt:dt="string">E-Prime Primary Realtime Clock</Description><StartTime><Timestamp dt:dt="int">0</Timestamp><DateUtc dt:dt="string">2017-05-16T10:55:49Z</DateUtc></StartTime><FrequencyChanges><FrequencyChange><Frequency dt:dt="r8">3312949</Frequency><Timestamp dt:dt="r8">38298739420</Timestamp><Current dt:dt="…	75.029	2423043	2419543	2423043	2419530	1	right	-355751189	05-16-2017	12:55:49	10:55:49	female	303272	229053	-1	228984	319336	303291	-1	303272	664132	648145	-1	648132	24				1	11	22	phaseUPFAce	phaseXPface	17	NM02	2271820	2271520	2271820	2271514	l	2271514	2269614	2271514	2269603	1900
GofDak_1024-768_new	2	3	19	<?xml version="1.0"?>\n<Clock xmlns:dt="urn:schemas-microsoft-com:datatypes"><Description dt:dt="string">E-Prime Primary Realtime Clock</Description><StartTime><Timestamp dt:dt="int">0</Timestamp><DateUtc dt:dt="string">2017-05-16T10:55:49Z</DateUtc></StartTime><FrequencyChanges><FrequencyChange><Frequency dt:dt="r8">3312949</Frequency><Timestamp dt:dt="r8">38298739420</Timestamp><Current dt:dt="…	75.029	2423043	2419543	2423043	2419530	1	right	-355751189	05-16-2017	12:55:49	10:55:49	female	303272	229053	-1	228984	319336	303291	-1	303272	664132	648145	-1	648132	24				1	11	22	phaseUPFAce	phaseXPface	18	NF109	2275099	2274799	2275099	2274791	d	2274791	2272827	2274791	2272810	1964
GofDak_1024-768_new	2	3	19	<?xml version="1.0"?>\n<Clock xmlns:dt="urn:schemas-microsoft-com:datatypes"><Description dt:dt="string">E-Prime Primary Realtime Clock</Description><StartTime><Timestamp dt:dt="int">0</Timestamp><DateUtc dt:dt="string">2017-05-16T10:55:49Z</DateUtc></StartTime><FrequencyChanges><FrequencyChange><Frequency dt:dt="r8">3312949</Frequency><Timestamp dt:dt="r8">38298739420</Timestamp><Current dt:dt="…	75.029	2423043	2419543	2423043	2419530	1	right	-355751189	05-16-2017	12:55:49	10:55:49	female	303272	229053	-1	228984	319336	303291	-1	303272	664132	648145	-1	648132	24				1	11	22	phaseUPFAce	phaseXPface	19	NF02	2278165	2277865	2278165	2277852	l	2277852	2276052	2277852	2276042	1800
GofDak_1024-768_new	2	3	19	<?xml version="1.0"?>\n<Clock xmlns:dt="urn:schemas-microsoft-com:datatypes"><Description dt:dt="string">E-Prime Primary Realtime Clock</Description><StartTime><Timestamp dt:dt="int">0</Timestamp><DateUtc dt:dt="string">2017-05-16T10:55:49Z</DateUtc></StartTime><FrequencyChanges><FrequencyChange><Frequency dt:dt="r8">3312949</Frequency><Timestamp dt:dt="r8">38298739420</Timestamp><Current dt:dt="…	75.029	2423043	2419543	2423043	2419530	1	right	-355751189	05-16-2017	12:55:49	10:55:49	female	303272	229053	-1	228984	319336	303291	-1	303272	664132	648145	-1	648132	24				1	11	22	phaseUPFAce	phaseXPface	20	NM02	2281363	2281063	2281363	2281052	d	2281052	2279144	2281052	2279130	1908
GofDak_1024-768_new	2	3	19	<?xml version="1.0"?>\n<Clock xmlns:dt="urn:schemas-microsoft-com:datatypes"><Description dt:dt="string">E-Prime Primary Realtime Clock</Description><StartTime><Timestamp dt:dt="int">0</Timestamp><DateUtc dt:dt="string">2017-05-16T10:55:49Z</DateUtc></StartTime><FrequencyChanges><FrequencyChange><Frequency dt:dt="r8">3312949</Frequency><Timestamp dt:dt="r8">38298739420</Timestamp><Current dt:dt="…	75.029	2423043	2419543	2423043	2419530	1	right	-355751189	05-16-2017	12:55:49	10:55:49	female	303272	229053	-1	228984	319336	303291	-1	303272	664132	648145	-1	648132	25				1	12	23	phaseUPFAce	phaseXPface	1	NM21	2284082	2283782	2284082	2283767	d	2283767	2282236	2283767	2282226	1531
GofDak_1024-768_new	2	3	19	<?xml version="1.0"?>\n<Clock xmlns:dt="urn:schemas-microsoft-com:datatypes"><Description dt:dt="string">E-Prime Primary Realtime Clock</Description><StartTime><Timestamp dt:dt="int">0</Timestamp><DateUtc dt:dt="string">2017-05-16T10:55:49Z</DateUtc></StartTime><FrequencyChanges><FrequencyChange><Frequency dt:dt="r8">3312949</Frequency><Timestamp dt:dt="r8">38298739420</Timestamp><Current dt:dt="…	75.029	2423043	2419543	2423043	2419530	1	right	-355751189	05-16-2017	12:55:49	10:55:49	female	303272	229053	-1	228984	319336	303291	-1	303272	664132	648145	-1	648132	25				1	12	23	phaseUPFAce	phaseXPface	2	NM21	2287214	2286914	2287214	2286908	d	2286908	2285022	2286908	2285010	1886
GofDak_1024-768_new	2	3	19	<?xml version="1.0"?>\n<Clock xmlns:dt="urn:schemas-microsoft-com:datatypes"><Description dt:dt="string">E-Prime Primary Realtime Clock</Description><StartTime><Timestamp dt:dt="int">0</Timestamp><DateUtc dt:dt="string">2017-05-16T10:55:49Z</DateUtc></StartTime><FrequencyChanges><FrequencyChange><Frequency dt:dt="r8">3312949</Frequency><Timestamp dt:dt="r8">38298739420</Timestamp><Current dt:dt="…	75.029	2423043	2419543	2423043	2419530	1	right	-355751189	05-16-2017	12:55:49	10:55:49	female	303272	229053	-1	228984	319336	303291	-1	303272	664132	648145	-1	648132	25				1	12	23	phaseUPFAce	phaseXPface	3	NF106	2289920	2289620	2289920	2289610	d	2289610	2288101	2289610	2288090	1509
GofDak_1024-768_new	2	3	19	<?xml version="1.0"?>\n<Clock xmlns:dt="urn:schemas-microsoft-com:datatypes"><Description dt:dt="string">E-Prime Primary Realtime Clock</Description><StartTime><Timestamp dt:dt="int">0</Timestamp><DateUtc dt:dt="string">2017-05-16T10:55:49Z</DateUtc></StartTime><FrequencyChanges><FrequencyChange><Frequency dt:dt="r8">3312949</Frequency><Timestamp dt:dt="r8">38298739420</Timestamp><Current dt:dt="…	75.029	2423043	2419543	2423043	2419530	1	right	-355751189	05-16-2017	12:55:49	10:55:49	female	303272	229053	-1	228984	319336	303291	-1	303272	664132	648145	-1	648132	25				1	12	23	phaseUPFAce	phaseXPface	4	NM10	2293319	2293019	2293319	2293012	d	2293012	2291273	2293012	2291265	1739
GofDak_1024-768_new	2	3	19	<?xml version="1.0"?>\n<Clock xmlns:dt="urn:schemas-microsoft-com:datatypes"><Description dt:dt="string">E-Prime Primary Realtime Clock</Description><StartTime><Timestamp dt:dt="int">0</Timestamp><DateUtc dt:dt="string">2017-05-16T10:55:49Z</DateUtc></StartTime><FrequencyChanges><FrequencyChange><Frequency dt:dt="r8">3312949</Frequency><Timestamp dt:dt="r8">38298739420</Timestamp><Current dt:dt="…	75.029	2423043	2419543	2423043	2419530	1	right	-355751189	05-16-2017	12:55:49	10:55:49	female	303272	229053	-1	228984	319336	303291	-1	303272	664132	648145	-1	648132	25				1	12	23	phaseUPFAce	phaseXPface	5	NF04	2297144	2296844	2297144	2296829	d	2296829	2295258	2296829	2295241	1571
GofDak_1024-768_new	2	3	19	<?xml version="1.0"?>\n<Clock xmlns:dt="urn:schemas-microsoft-com:datatypes"><Description dt:dt="string">E-Prime Primary Realtime Clock</Description><StartTime><Timestamp dt:dt="int">0</Timestamp><DateUtc dt:dt="string">2017-05-16T10:55:49Z</DateUtc></StartTime><FrequencyChanges><FrequencyChange><Frequency dt:dt="r8">3312949</Frequency><Timestamp dt:dt="r8">38298739420</Timestamp><Current dt:dt="…	75.029	2423043	2419543	2423043	2419530	1	right	-355751189	05-16-2017	12:55:49	10:55:49	female	303272	229053	-1	228984	319336	303291	-1	303272	664132	648145	-1	648132	25				1	12	23	phaseUPFAce	phaseXPface	6	NF109	2300676	2300376	2300676	2300367	d	2300367	2298737	2300367	2298729	1630
GofDak_1024-768_new	2	3	19	<?xml version="1.0"?>\n<Clock xmlns:dt="urn:schemas-microsoft-com:datatypes"><Description dt:dt="string">E-Prime Primary Realtime Clock</Description><StartTime><Timestamp dt:dt="int">0</Timestamp><DateUtc dt:dt="string">2017-05-16T10:55:49Z</DateUtc></StartTime><FrequencyChanges><FrequencyChange><Frequency dt:dt="r8">3312949</Frequency><Timestamp dt:dt="r8">38298739420</Timestamp><Current dt:dt="…	75.029	2423043	2419543	2423043	2419530	1	right	-355751189	05-16-2017	12:55:49	10:55:49	female	303272	229053	-1	228984	319336	303291	-1	303272	664132	648145	-1	648132	25				1	12	23	phaseUPFAce	phaseXPface	7	NF01	2303622	2303322	2303622	2303307	l	2303307	2301655	2303307	2301649	1652
GofDak_1024-768_new	2	3	19	<?xml version="1.0"?>\n<Clock xmlns:dt="urn:schemas-microsoft-com:datatypes"><Description dt:dt="string">E-Prime Primary Realtime Clock</Description><StartTime><Timestamp dt:dt="int">0</Timestamp><DateUtc dt:dt="string">2017-05-16T10:55:49Z</DateUtc></StartTime><FrequencyChanges><FrequencyChange><Frequency dt:dt="r8">3312949</Frequency><Timestamp dt:dt="r8">38298739420</Timestamp><Current dt:dt="…	75.029	2423043	2419543	2423043	2419530	1	right	-355751189	05-16-2017	12:55:49	10:55:49	female	303272	229053	-1	228984	319336	303291	-1	303272	664132	648145	-1	648132	25				1	12	23	phaseUPFAce	phaseXPface	8	NM101	2309219	2308919	2309219	2308913	d	2308913	2307160	2308913	2307148	1753
GofDak_1024-768_new	2	3	19	<?xml version="1.0"?>\n<Clock xmlns:dt="urn:schemas-microsoft-com:datatypes"><Description dt:dt="string">E-Prime Primary Realtime Clock</Description><StartTime><Timestamp dt:dt="int">0</Timestamp><DateUtc dt:dt="string">2017-05-16T10:55:49Z</DateUtc></StartTime><FrequencyChanges><FrequencyChange><Frequency dt:dt="r8">3312949</Frequency><Timestamp dt:dt="r8">38298739420</Timestamp><Current dt:dt="…	75.029	2423043	2419543	2423043	2419530	1	right	-355751189	05-16-2017	12:55:49	10:55:49	female	303272	229053	-1	228984	319336	303291	-1	303272	664132	648145	-1	648132	25				1	12	23	phaseUPFAce	phaseXPface	9	NF06	2313284	2312984	2313284	2312980	l	2312980	2311025	2312980	2311008	1955
GofDak_1024-768_new	2	3	19	<?xml version="1.0"?>\n<Clock xmlns:dt="urn:schemas-microsoft-com:datatypes"><Description dt:dt="string">E-Prime Primary Realtime Clock</Description><StartTime><Timestamp dt:dt="int">0</Timestamp><DateUtc dt:dt="string">2017-05-16T10:55:49Z</DateUtc></StartTime><FrequencyChanges><FrequencyChange><Frequency dt:dt="r8">3312949</Frequency><Timestamp dt:dt="r8">38298739420</Timestamp><Current dt:dt="…	75.029	2423043	2419543	2423043	2419530	1	right	-355751189	05-16-2017	12:55:49	10:55:49	female	303272	229053	-1	228984	319336	303291	-1	303272	664132	648145	-1	648132	25				1	12	23	phaseUPFAce	phaseXPface	10	NM04	2316550	2316250	2316550	2316241	d	2316241	2314424	2316241	2314408	1817
GofDak_1024-768_new	2	3	19	<?xml version="1.0"?>\n<Clock xmlns:dt="urn:schemas-microsoft-com:datatypes"><Description dt:dt="string">E-Prime Primary Realtime Clock</Description><StartTime><Timestamp dt:dt="int">0</Timestamp><DateUtc dt:dt="string">2017-05-16T10:55:49Z</DateUtc></StartTime><FrequencyChanges><FrequencyChange><Frequency dt:dt="r8">3312949</Frequency><Timestamp dt:dt="r8">38298739420</Timestamp><Current dt:dt="…	75.029	2423043	2419543	2423043	2419530	1	right	-355751189	05-16-2017	12:55:49	10:55:49	female	303272	229053	-1	228984	319336	303291	-1	303272	664132	648145	-1	648132	25				1	12	23	phaseUPFAce	phaseXPface	11	NF105	2320708	2320408	2320708	2320397	d	2320397	2318422	2320397	2318408	1975
GofDak_1024-768_new	2	3	19	<?xml version="1.0"?>\n<Clock xmlns:dt="urn:schemas-microsoft-com:datatypes"><Description dt:dt="string">E-Prime Primary Realtime Clock</Description><StartTime><Timestamp dt:dt="int">0</Timestamp><DateUtc dt:dt="string">2017-05-16T10:55:49Z</DateUtc></StartTime><FrequencyChanges><FrequencyChange><Frequency dt:dt="r8">3312949</Frequency><Timestamp dt:dt="r8">38298739420</Timestamp><Current dt:dt="…	75.029	2423043	2419543	2423043	2419530	1	right	-355751189	05-16-2017	12:55:49	10:55:49	female	303272	229053	-1	228984	319336	303291	-1	303272	664132	648145	-1	648132	25				1	12	23	phaseUPFAce	phaseXPface	12	NF106	2323880	2323580	2323880	2323568	d	2323568	2321688	2323568	2321680	1880
GofDak_1024-768_new	2	3	19	<?xml version="1.0"?>\n<Clock xmlns:dt="urn:schemas-microsoft-com:datatypes"><Description dt:dt="string">E-Prime Primary Realtime Clock</Description><StartTime><Timestamp dt:dt="int">0</Timestamp><DateUtc dt:dt="string">2017-05-16T10:55:49Z</DateUtc></StartTime><FrequencyChanges><FrequencyChange><Frequency dt:dt="r8">3312949</Frequency><Timestamp dt:dt="r8">38298739420</Timestamp><Current dt:dt="…	75.029	2423043	2419543	2423043	2419530	1	right	-355751189	05-16-2017	12:55:49	10:55:49	female	303272	229053	-1	228984	319336	303291	-1	303272	664132	648145	-1	648132	25				1	12	23	phaseUPFAce	phaseXPface	13	NM05	2326946	2326646	2326946	2326639	l	2326639	2325100	2326639	2325087	1539
GofDak_1024-768_new	2	3	19	<?xml version="1.0"?>\n<Clock xmlns:dt="urn:schemas-microsoft-com:datatypes"><Description dt:dt="string">E-Prime Primary Realtime Clock</Description><StartTime><Timestamp dt:dt="int">0</Timestamp><DateUtc dt:dt="string">2017-05-16T10:55:49Z</DateUtc></StartTime><FrequencyChanges><FrequencyChange><Frequency dt:dt="r8">3312949</Frequency><Timestamp dt:dt="r8">38298739420</Timestamp><Current dt:dt="…	75.029	2423043	2419543	2423043	2419530	1	right	-355751189	05-16-2017	12:55:49	10:55:49	female	303272	229053	-1	228984	319336	303291	-1	303272	664132	648145	-1	648132	25				1	12	23	phaseUPFAce	phaseXPface	14	NM101	2329905	2329605	2329905	2329598	l	2329598	2327765	2329598	2327759	1833
GofDak_1024-768_new	2	3	19	<?xml version="1.0"?>\n<Clock xmlns:dt="urn:schemas-microsoft-com:datatypes"><Description dt:dt="string">E-Prime Primary Realtime Clock</Description><StartTime><Timestamp dt:dt="int">0</Timestamp><DateUtc dt:dt="string">2017-05-16T10:55:49Z</DateUtc></StartTime><FrequencyChanges><FrequencyChange><Frequency dt:dt="r8">3312949</Frequency><Timestamp dt:dt="r8">38298739420</Timestamp><Current dt:dt="…	75.029	2423043	2419543	2423043	2419530	1	right	-355751189	05-16-2017	12:55:49	10:55:49	female	303272	229053	-1	228984	319336	303291	-1	303272	664132	648145	-1	648132	25				1	12	23	phaseUPFAce	phaseXPface	15	NF09	2333930	2333630	2333930	2333623	l	2333623	2331657	2333623	2331639	1966
GofDak_1024-768_new	2	3	19	<?xml version="1.0"?>\n<Clock xmlns:dt="urn:schemas-microsoft-com:datatypes"><Description dt:dt="string">E-Prime Primary Realtime Clock</Description><StartTime><Timestamp dt:dt="int">0</Timestamp><DateUtc dt:dt="string">2017-05-16T10:55:49Z</DateUtc></StartTime><FrequencyChanges><FrequencyChange><Frequency dt:dt="r8">3312949</Frequency><Timestamp dt:dt="r8">38298739420</Timestamp><Current dt:dt="…	75.029	2423043	2419543	2423043	2419530	1	right	-355751189	05-16-2017	12:55:49	10:55:49	female	303272	229053	-1	228984	319336	303291	-1	303272	664132	648145	-1	648132	25				1	12	23	phaseUPFAce	phaseXPface	16	NM05	2338555	2338255	2338555	2338249	d	2338249	2336709	2338249	2336695	1540
GofDak_1024-768_new	2	3	19	<?xml version="1.0"?>\n<Clock xmlns:dt="urn:schemas-microsoft-com:datatypes"><Description dt:dt="string">E-Prime Primary Realtime Clock</Description><StartTime><Timestamp dt:dt="int">0</Timestamp><DateUtc dt:dt="string">2017-05-16T10:55:49Z</DateUtc></StartTime><FrequencyChanges><FrequencyChange><Frequency dt:dt="r8">3312949</Frequency><Timestamp dt:dt="r8">38298739420</Timestamp><Current dt:dt="…	75.029	2423043	2419543	2423043	2419530	1	right	-355751189	05-16-2017	12:55:49	10:55:49	female	303272	229053	-1	228984	319336	303291	-1	303272	664132	648145	-1	648132	25				1	12	23	phaseUPFAce	phaseXPface	17	NF11	2342447	2342147	2342447	2342135	d	2342135	2340481	2342135	2340471	1654
GofDak_1024-768_new	2	3	19	<?xml version="1.0"?>\n<Clock xmlns:dt="urn:schemas-microsoft-com:datatypes"><Description dt:dt="string">E-Prime Primary Realtime Clock</Description><StartTime><Timestamp dt:dt="int">0</Timestamp><DateUtc dt:dt="string">2017-05-16T10:55:49Z</DateUtc></StartTime><FrequencyChanges><FrequencyChange><Frequency dt:dt="r8">3312949</Frequency><Timestamp dt:dt="r8">38298739420</Timestamp><Current dt:dt="…	75.029	2423043	2419543	2423043	2419530	1	right	-355751189	05-16-2017	12:55:49	10:55:49	female	303272	229053	-1	228984	319336	303291	-1	303272	664132	648145	-1	648132	25				1	12	23	phaseUPFAce	phaseXPface	18	NF09	2347085	2346785	2347085	2346782	d	2346782	2344852	2346782	2344846	1930
GofDak_1024-768_new	2	3	19	<?xml version="1.0"?>\n<Clock xmlns:dt="urn:schemas-microsoft-com:datatypes"><Description dt:dt="string">E-Prime Primary Realtime Clock</Description><StartTime><Timestamp dt:dt="int">0</Timestamp><DateUtc dt:dt="string">2017-05-16T10:55:49Z</DateUtc></StartTime><FrequencyChanges><FrequencyChange><Frequency dt:dt="r8">3312949</Frequency><Timestamp dt:dt="r8">38298739420</Timestamp><Current dt:dt="…	75.029	2423043	2419543	2423043	2419530	1	right	-355751189	05-16-2017	12:55:49	10:55:49	female	303272	229053	-1	228984	319336	303291	-1	303272	664132	648145	-1	648132	25				1	12	23	phaseUPFAce	phaseXPface	19	NM21	2351230	2350930	2351230	2350922	d	2350922	2349024	2350922	2349006	1898
GofDak_1024-768_new	2	3	19	<?xml version="1.0"?>\n<Clock xmlns:dt="urn:schemas-microsoft-com:datatypes"><Description dt:dt="string">E-Prime Primary Realtime Clock</Description><StartTime><Timestamp dt:dt="int">0</Timestamp><DateUtc dt:dt="string">2017-05-16T10:55:49Z</DateUtc></StartTime><FrequencyChanges><FrequencyChange><Frequency dt:dt="r8">3312949</Frequency><Timestamp dt:dt="r8">38298739420</Timestamp><Current dt:dt="…	75.029	2423043	2419543	2423043	2419530	1	right	-355751189	05-16-2017	12:55:49	10:55:49	female	303272	229053	-1	228984	319336	303291	-1	303272	664132	648145	-1	648132	25				1	12	23	phaseUPFAce	phaseXPface	20	NM09	2355228	2354928	2355228	2354917	l	2354917	2352956	2354917	2352950	1961
GofDak_1024-768_new	2	3	19	<?xml version="1.0"?>\n<Clock xmlns:dt="urn:schemas-microsoft-com:datatypes"><Description dt:dt="string">E-Prime Primary Realtime Clock</Description><StartTime><Timestamp dt:dt="int">0</Timestamp><DateUtc dt:dt="string">2017-05-16T10:55:49Z</DateUtc></StartTime><FrequencyChanges><FrequencyChange><Frequency dt:dt="r8">3312949</Frequency><Timestamp dt:dt="r8">38298739420</Timestamp><Current dt:dt="…	75.029	2423043	2419543	2423043	2419530	1	right	-355751189	05-16-2017	12:55:49	10:55:49	female	303272	229053	-1	228984	319336	303291	-1	303272	664132	648145	-1	648132	26				2	12	24	phaseINVFAce	phaseXPface	1	NM09	2358627	2358327	2358627	2358312	l	2358312	2356794	2358312	2356782	1518
GofDak_1024-768_new	2	3	19	<?xml version="1.0"?>\n<Clock xmlns:dt="urn:schemas-microsoft-com:datatypes"><Description dt:dt="string">E-Prime Primary Realtime Clock</Description><StartTime><Timestamp dt:dt="int">0</Timestamp><DateUtc dt:dt="string">2017-05-16T10:55:49Z</DateUtc></StartTime><FrequencyChanges><FrequencyChange><Frequency dt:dt="r8">3312949</Frequency><Timestamp dt:dt="r8">38298739420</Timestamp><Current dt:dt="…	75.029	2423043	2419543	2423043	2419530	1	right	-355751189	05-16-2017	12:55:49	10:55:49	female	303272	229053	-1	228984	319336	303291	-1	303272	664132	648145	-1	648132	26				2	12	24	phaseINVFAce	phaseXPface	2	NM02	2362332	2362032	2362332	2362020	l	2362020	2360140	2362020	2360133	1880
GofDak_1024-768_new	2	3	19	<?xml version="1.0"?>\n<Clock xmlns:dt="urn:schemas-microsoft-com:datatypes"><Description dt:dt="string">E-Prime Primary Realtime Clock</Description><StartTime><Timestamp dt:dt="int">0</Timestamp><DateUtc dt:dt="string">2017-05-16T10:55:49Z</DateUtc></StartTime><FrequencyChanges><FrequencyChange><Frequency dt:dt="r8">3312949</Frequency><Timestamp dt:dt="r8">38298739420</Timestamp><Current dt:dt="…	75.029	2423043	2419543	2423043	2419530	1	right	-355751189	05-16-2017	12:55:49	10:55:49	female	303272	229053	-1	228984	319336	303291	-1	303272	664132	648145	-1	648132	26				2	12	24	phaseINVFAce	phaseXPface	3	NM08	2366997	2366697	2366997	2366684	d	2366684	2365044	2366684	2365029	1640
GofDak_1024-768_new	2	3	19	<?xml version="1.0"?>\n<Clock xmlns:dt="urn:schemas-microsoft-com:datatypes"><Description dt:dt="string">E-Prime Primary Realtime Clock</Description><StartTime><Timestamp dt:dt="int">0</Timestamp><DateUtc dt:dt="string">2017-05-16T10:55:49Z</DateUtc></StartTime><FrequencyChanges><FrequencyChange><Frequency dt:dt="r8">3312949</Frequency><Timestamp dt:dt="r8">38298739420</Timestamp><Current dt:dt="…	75.029	2423043	2419543	2423043	2419530	1	right	-355751189	05-16-2017	12:55:49	10:55:49	female	303272	229053	-1	228984	319336	303291	-1	303272	664132	648145	-1	648132	26				2	12	24	phaseINVFAce	phaseXPface	4	NF01	2370183	2369883	2370183	2369874	l	2369874	2367923	2369874	2367909	1951
GofDak_1024-768_new	2	3	19	<?xml version="1.0"?>\n<Clock xmlns:dt="urn:schemas-microsoft-com:datatypes"><Description dt:dt="string">E-Prime Primary Realtime Clock</Description><StartTime><Timestamp dt:dt="int">0</Timestamp><DateUtc dt:dt="string">2017-05-16T10:55:49Z</DateUtc></StartTime><FrequencyChanges><FrequencyChange><Frequency dt:dt="r8">3312949</Frequency><Timestamp dt:dt="r8">38298739420</Timestamp><Current dt:dt="…	75.029	2423043	2419543	2423043	2419530	1	right	-355751189	05-16-2017	12:55:49	10:55:49	female	303272	229053	-1	228984	319336	303291	-1	303272	664132	648145	-1	648132	26				2	12	24	phaseINVFAce	phaseXPface	5	NM02	2372888	2372588	2372888	2372574	l	2372574	2371029	2372574	2371021	1545
GofDak_1024-768_new	2	3	19	<?xml version="1.0"?>\n<Clock xmlns:dt="urn:schemas-microsoft-com:datatypes"><Description dt:dt="string">E-Prime Primary Realtime Clock</Description><StartTime><Timestamp dt:dt="int">0</Timestamp><DateUtc dt:dt="string">2017-05-16T10:55:49Z</DateUtc></StartTime><FrequencyChanges><FrequencyChange><Frequency dt:dt="r8">3312949</Frequency><Timestamp dt:dt="r8">38298739420</Timestamp><Current dt:dt="…	75.029	2423043	2419543	2423043	2419530	1	right	-355751189	05-16-2017	12:55:49	10:55:49	female	303272	229053	-1	228984	319336	303291	-1	303272	664132	648145	-1	648132	26				2	12	24	phaseINVFAce	phaseXPface	6	NM05	2375794	2375494	2375794	2375482	l	2375482	2373748	2375482	2373733	1734
GofDak_1024-768_new	2	3	19	<?xml version="1.0"?>\n<Clock xmlns:dt="urn:schemas-microsoft-com:datatypes"><Description dt:dt="string">E-Prime Primary Realtime Clock</Description><StartTime><Timestamp dt:dt="int">0</Timestamp><DateUtc dt:dt="string">2017-05-16T10:55:49Z</DateUtc></StartTime><FrequencyChanges><FrequencyChange><Frequency dt:dt="r8">3312949</Frequency><Timestamp dt:dt="r8">38298739420</Timestamp><Current dt:dt="…	75.029	2423043	2419543	2423043	2419530	1	right	-355751189	05-16-2017	12:55:49	10:55:49	female	303272	229053	-1	228984	319336	303291	-1	303272	664132	648145	-1	648132	26				2	12	24	phaseINVFAce	phaseXPface	7	NM13	2379006	2378706	2379006	2378694	d	2378694	2376707	2378694	2376701	1987
GofDak_1024-768_new	2	3	19	<?xml version="1.0"?>\n<Clock xmlns:dt="urn:schemas-microsoft-com:datatypes"><Description dt:dt="string">E-Prime Primary Realtime Clock</Description><StartTime><Timestamp dt:dt="int">0</Timestamp><DateUtc dt:dt="string">2017-05-16T10:55:49Z</DateUtc></StartTime><FrequencyChanges><FrequencyChange><Frequency dt:dt="r8">3312949</Frequency><Timestamp dt:dt="r8">38298739420</Timestamp><Current dt:dt="…	75.029	2423043	2419543	2423043	2419530	1	right	-355751189	05-16-2017	12:55:49	10:55:49	female	303272	229053	-1	228984	319336	303291	-1	303272	664132	648145	-1	648132	26				2	12	24	phaseINVFAce	phaseXPface	8	NF09	2381871	2381571	2381871	2381556	d	2381556	2380039	2381556	2380028	1517
GofDak_1024-768_new	2	3	19	<?xml version="1.0"?>\n<Clock xmlns:dt="urn:schemas-microsoft-com:datatypes"><Description dt:dt="string">E-Prime Primary Realtime Clock</Description><StartTime><Timestamp dt:dt="int">0</Timestamp><DateUtc dt:dt="string">2017-05-16T10:55:49Z</DateUtc></StartTime><FrequencyChanges><FrequencyChange><Frequency dt:dt="r8">3312949</Frequency><Timestamp dt:dt="r8">38298739420</Timestamp><Current dt:dt="…	75.029	2423043	2419543	2423043	2419530	1	right	-355751189	05-16-2017	12:55:49	10:55:49	female	303272	229053	-1	228984	319336	303291	-1	303272	664132	648145	-1	648132	26				2	12	24	phaseINVFAce	phaseXPface	9	NM09	2384857	2384557	2384857	2384553	d	2384553	2383011	2384553	2383004	1542
GofDak_1024-768_new	2	3	19	<?xml version="1.0"?>\n<Clock xmlns:dt="urn:schemas-microsoft-com:datatypes"><Description dt:dt="string">E-Prime Primary Realtime Clock</Description><StartTime><Timestamp dt:dt="int">0</Timestamp><DateUtc dt:dt="string">2017-05-16T10:55:49Z</DateUtc></StartTime><FrequencyChanges><FrequencyChange><Frequency dt:dt="r8">3312949</Frequency><Timestamp dt:dt="r8">38298739420</Timestamp><Current dt:dt="…	75.029	2423043	2419543	2423043	2419530	1	right	-355751189	05-16-2017	12:55:49	10:55:49	female	303272	229053	-1	228984	319336	303291	-1	303272	664132	648145	-1	648132	26				2	12	24	phaseINVFAce	phaseXPface	10	NM21	2387589	2387289	2387589	2387283	d	2387283	2385690	2387283	2385684	1593
GofDak_1024-768_new	2	3	19	<?xml version="1.0"?>\n<Clock xmlns:dt="urn:schemas-microsoft-com:datatypes"><Description dt:dt="string">E-Prime Primary Realtime Clock</Description><StartTime><Timestamp dt:dt="int">0</Timestamp><DateUtc dt:dt="string">2017-05-16T10:55:49Z</DateUtc></StartTime><FrequencyChanges><FrequencyChange><Frequency dt:dt="r8">3312949</Frequency><Timestamp dt:dt="r8">38298739420</Timestamp><Current dt:dt="…	75.029	2423043	2419543	2423043	2419530	1	right	-355751189	05-16-2017	12:55:49	10:55:49	female	303272	229053	-1	228984	319336	303291	-1	303272	664132	648145	-1	648132	26				2	12	24	phaseINVFAce	phaseXPface	11	NF11	2390308	2390008	2390308	2390002	l	2390002	2388395	2390002	2388380	1607
GofDak_1024-768_new	2	3	19	<?xml version="1.0"?>\n<Clock xmlns:dt="urn:schemas-microsoft-com:datatypes"><Description dt:dt="string">E-Prime Primary Realtime Clock</Description><StartTime><Timestamp dt:dt="int">0</Timestamp><DateUtc dt:dt="string">2017-05-16T10:55:49Z</DateUtc></StartTime><FrequencyChanges><FrequencyChange><Frequency dt:dt="r8">3312949</Frequency><Timestamp dt:dt="r8">38298739420</Timestamp><Current dt:dt="…	75.029	2423043	2419543	2423043	2419530	1	right	-355751189	05-16-2017	12:55:49	10:55:49	female	303272	229053	-1	228984	319336	303291	-1	303272	664132	648145	-1	648132	26				2	12	24	phaseINVFAce	phaseXPface	12	NF09	2393467	2393167	2393467	2393162	l	2393162	2391368	2393162	2391356	1794
GofDak_1024-768_new	2	3	19	<?xml version="1.0"?>\n<Clock xmlns:dt="urn:schemas-microsoft-com:datatypes"><Description dt:dt="string">E-Prime Primary Realtime Clock</Description><StartTime><Timestamp dt:dt="int">0</Timestamp><DateUtc dt:dt="string">2017-05-16T10:55:49Z</DateUtc></StartTime><FrequencyChanges><FrequencyChange><Frequency dt:dt="r8">3312949</Frequency><Timestamp dt:dt="r8">38298739420</Timestamp><Current dt:dt="…	75.029	2423043	2419543	2423043	2419530	1	right	-355751189	05-16-2017	12:55:49	10:55:49	female	303272	229053	-1	228984	319336	303291	-1	303272	664132	648145	-1	648132	26				2	12	24	phaseINVFAce	phaseXPface	13	NF27	2396572	2396272	2396572	2396266	l	2396266	2394313	2396266	2394300	1953
GofDak_1024-768_new	2	3	19	<?xml version="1.0"?>\n<Clock xmlns:dt="urn:schemas-microsoft-com:datatypes"><Description dt:dt="string">E-Prime Primary Realtime Clock</Description><StartTime><Timestamp dt:dt="int">0</Timestamp><DateUtc dt:dt="string">2017-05-16T10:55:49Z</DateUtc></StartTime><FrequencyChanges><FrequencyChange><Frequency dt:dt="r8">3312949</Frequency><Timestamp dt:dt="r8">38298739420</Timestamp><Current dt:dt="…	75.029	2423043	2419543	2423043	2419530	1	right	-355751189	05-16-2017	12:55:49	10:55:49	female	303272	229053	-1	228984	319336	303291	-1	303272	664132	648145	-1	648132	26				2	12	24	phaseINVFAce	phaseXPface	14	NF09	2399665	2399365	2399665	2399355	l	2399355	2397445	2399355	2397427	1910
GofDak_1024-768_new	2	3	19	<?xml version="1.0"?>\n<Clock xmlns:dt="urn:schemas-microsoft-com:datatypes"><Description dt:dt="string">E-Prime Primary Realtime Clock</Description><StartTime><Timestamp dt:dt="int">0</Timestamp><DateUtc dt:dt="string">2017-05-16T10:55:49Z</DateUtc></StartTime><FrequencyChanges><FrequencyChange><Frequency dt:dt="r8">3312949</Frequency><Timestamp dt:dt="r8">38298739420</Timestamp><Current dt:dt="…	75.029	2423043	2419543	2423043	2419530	1	right	-355751189	05-16-2017	12:55:49	10:55:49	female	303272	229053	-1	228984	319336	303291	-1	303272	664132	648145	-1	648132	26				2	12	24	phaseINVFAce	phaseXPface	15	NM04	2402384	2402084	2402384	2402069	l	2402069	2400471	2402069	2400459	1598
GofDak_1024-768_new	2	3	19	<?xml version="1.0"?>\n<Clock xmlns:dt="urn:schemas-microsoft-com:datatypes"><Description dt:dt="string">E-Prime Primary Realtime Clock</Description><StartTime><Timestamp dt:dt="int">0</Timestamp><DateUtc dt:dt="string">2017-05-16T10:55:49Z</DateUtc></StartTime><FrequencyChanges><FrequencyChange><Frequency dt:dt="r8">3312949</Frequency><Timestamp dt:dt="r8">38298739420</Timestamp><Current dt:dt="…	75.029	2423043	2419543	2423043	2419530	1	right	-355751189	05-16-2017	12:55:49	10:55:49	female	303272	229053	-1	228984	319336	303291	-1	303272	664132	648145	-1	648132	26				2	12	24	phaseINVFAce	phaseXPface	16	NF06	2405542	2405242	2405542	2405231	l	2405231	2403697	2405231	2403691	1534
GofDak_1024-768_new	2	3	19	<?xml version="1.0"?>\n<Clock xmlns:dt="urn:schemas-microsoft-com:datatypes"><Description dt:dt="string">E-Prime Primary Realtime Clock</Description><StartTime><Timestamp dt:dt="int">0</Timestamp><DateUtc dt:dt="string">2017-05-16T10:55:49Z</DateUtc></StartTime><FrequencyChanges><FrequencyChange><Frequency dt:dt="r8">3312949</Frequency><Timestamp dt:dt="r8">38298739420</Timestamp><Current dt:dt="…	75.029	2423043	2419543	2423043	2419530	1	right	-355751189	05-16-2017	12:55:49	10:55:49	female	303272	229053	-1	228984	319336	303291	-1	303272	664132	648145	-1	648132	26				2	12	24	phaseINVFAce	phaseXPface	17	NM02	2408475	2408175	2408475	2408163	l	2408163	2406642	2408163	2406627	1521
GofDak_1024-768_new	2	3	19	<?xml version="1.0"?>\n<Clock xmlns:dt="urn:schemas-microsoft-com:datatypes"><Description dt:dt="string">E-Prime Primary Realtime Clock</Description><StartTime><Timestamp dt:dt="int">0</Timestamp><DateUtc dt:dt="string">2017-05-16T10:55:49Z</DateUtc></StartTime><FrequencyChanges><FrequencyChange><Frequency dt:dt="r8">3312949</Frequency><Timestamp dt:dt="r8">38298739420</Timestamp><Current dt:dt="…	75.029	2423043	2419543	2423043	2419530	1	right	-355751189	05-16-2017	12:55:49	10:55:49	female	303272	229053	-1	228984	319336	303291	-1	303272	664132	648145	-1	648132	26				2	12	24	phaseINVFAce	phaseXPface	18	NF09	2411660	2411360	2411660	2411349	d	2411349	2409641	2411349	2409627	1708
GofDak_1024-768_new	2	3	19	<?xml version="1.0"?>\n<Clock xmlns:dt="urn:schemas-microsoft-com:datatypes"><Description dt:dt="string">E-Prime Primary Realtime Clock</Description><StartTime><Timestamp dt:dt="int">0</Timestamp><DateUtc dt:dt="string">2017-05-16T10:55:49Z</DateUtc></StartTime><FrequencyChanges><FrequencyChange><Frequency dt:dt="r8">3312949</Frequency><Timestamp dt:dt="r8">38298739420</Timestamp><Current dt:dt="…	75.029	2423043	2419543	2423043	2419530	1	right	-355751189	05-16-2017	12:55:49	10:55:49	female	303272	229053	-1	228984	319336	303291	-1	303272	664132	648145	-1	648132	26				2	12	24	phaseINVFAce	phaseXPface	19	NF105	2414952	2414652	2414952	2414642	d	2414642	2412653	2414642	2412635	1989
GofDak_1024-768_new	2	3	19	<?xml version="1.0"?>\n<Clock xmlns:dt="urn:schemas-microsoft-com:datatypes"><Description dt:dt="string">E-Prime Primary Realtime Clock</Description><StartTime><Timestamp dt:dt="int">0</Timestamp><DateUtc dt:dt="string">2017-05-16T10:55:49Z</DateUtc></StartTime><FrequencyChanges><FrequencyChange><Frequency dt:dt="r8">3312949</Frequency><Timestamp dt:dt="r8">38298739420</Timestamp><Current dt:dt="…	75.029	2423043	2419543	2423043	2419530	1	right	-355751189	05-16-2017	12:55:49	10:55:49	female	303272	229053	-1	228984	319336	303291	-1	303272	664132	648145	-1	648132	26				2	12	24	phaseINVFAce	phaseXPface	20	NF04	2418084	2417784	2418084	2417769	d	2417769	2416265	2417769	2416250	1504
[truncated: 28 more columns]
