# Supplementary material for: Fixed or flexible? Orientation preference in identity and gaze processing in humans
Source: PLoS One. 2019 Jan 25;14(1):e0210503. doi: 10.1371/journal.pone.0210503 (PMC6347268; doi:10.1371/journal.pone.0210503)
Supplement: S3 File — Eprime log files were merged across gaze experiment sessions. (ZIP) [file pone.0210503.s005.zip › GofDak_1024-768_new-23-1.xlsx]

## Sheet: GofDak_1024-768_new-23-1
D:\GAZE\Gaze_data\GazeCoD_data\NEWDATA\GofDak_1024-768_new-23-1.edat2
ExperimentName	Subject	Session	Age	Clock.Information	Display.RefreshRate	fini.OffsetTime	fini.OnsetTime	fini.TargetOffsetTime	fini.TargetOnsetTime	Group	Handedness	RandomSeed	SessionDate	SessionTime	SessionTimeUtc	Sex	start.OffsetTime	start.OnsetTime	start.TargetOffsetTime	start.TargetOnsetTime	start2.OffsetTime	start2.OnsetTime	start2.TargetOffsetTime	start2.TargetOnsetTime	start5.OffsetTime	start5.OnsetTime	start5.TargetOffsetTime	start5.TargetOnsetTime	Block	phasePRACTICE1	phasePRACTICE1.Cycle	phasePRACTICE1.Sample	phaseXPface	phaseXPface.Cycle	phaseXPface.Sample	Procedure[Block]	Running[Block]	Trial	cible	cible.OffsetTime	cible.OnsetTime	cible.TargetOffsetTime	cible.TargetOnsetTime	correct	crossStart.OffsetTime	crossStart.OnsetTime	crossStart.TargetOffsetTime	crossStart.TargetOnsetTime	jitterdur
GofDak_1024-768_new	23	1	23	<?xml version="1.0"?>\n<Clock xmlns:dt="urn:schemas-microsoft-com:datatypes"><Description dt:dt="string">E-Prime Primary Realtime Clock</Description><StartTime><Timestamp dt:dt="int">0</Timestamp><DateUtc dt:dt="string">2017-07-25T09:00:35Z</DateUtc></StartTime><FrequencyChanges><FrequencyChange><Frequency dt:dt="r8">3328125</Frequency><Timestamp dt:dt="r8">1342996600</Timestamp><Current dt:dt="r…	75.025	2478693	2475193	2478693	2475182	1	right	1343676540	07-25-2017	11:00:35	09:00:35	female	195607	152789	-1	152778	224846	195624	-1	195607	535558	517744	-1	517731	1	1	1	1				practUP	phasePRACTICE1	1	NF09	227767	227467	227767	227434	l	227434	225867	227434	225854	1567
GofDak_1024-768_new	23	1	23	<?xml version="1.0"?>\n<Clock xmlns:dt="urn:schemas-microsoft-com:datatypes"><Description dt:dt="string">E-Prime Primary Realtime Clock</Description><StartTime><Timestamp dt:dt="int">0</Timestamp><DateUtc dt:dt="string">2017-07-25T09:00:35Z</DateUtc></StartTime><FrequencyChanges><FrequencyChange><Frequency dt:dt="r8">3328125</Frequency><Timestamp dt:dt="r8">1342996600</Timestamp><Current dt:dt="r…	75.025	2478693	2475193	2478693	2475182	1	right	1343676540	07-25-2017	11:00:35	09:00:35	female	195607	152789	-1	152778	224846	195624	-1	195607	535558	517744	-1	517731	1	1	1	1				practUP	phasePRACTICE1	2	NM101	231539	231239	231539	231212	d	231212	229213	231212	229206	1999
GofDak_1024-768_new	23	1	23	<?xml version="1.0"?>\n<Clock xmlns:dt="urn:schemas-microsoft-com:datatypes"><Description dt:dt="string">E-Prime Primary Realtime Clock</Description><StartTime><Timestamp dt:dt="int">0</Timestamp><DateUtc dt:dt="string">2017-07-25T09:00:35Z</DateUtc></StartTime><FrequencyChanges><FrequencyChange><Frequency dt:dt="r8">3328125</Frequency><Timestamp dt:dt="r8">1342996600</Timestamp><Current dt:dt="r…	75.025	2478693	2475193	2478693	2475182	1	right	1343676540	07-25-2017	11:00:35	09:00:35	female	195607	152789	-1	152778	224846	195624	-1	195607	535558	517744	-1	517731	1	1	1	1				practUP	phasePRACTICE1	3	NM10	234498	234198	234498	234195	d	234195	232692	234195	232686	1503
GofDak_1024-768_new	23	1	23	<?xml version="1.0"?>\n<Clock xmlns:dt="urn:schemas-microsoft-com:datatypes"><Description dt:dt="string">E-Prime Primary Realtime Clock</Description><StartTime><Timestamp dt:dt="int">0</Timestamp><DateUtc dt:dt="string">2017-07-25T09:00:35Z</DateUtc></StartTime><FrequencyChanges><FrequencyChange><Frequency dt:dt="r8">3328125</Frequency><Timestamp dt:dt="r8">1342996600</Timestamp><Current dt:dt="r…	75.025	2478693	2475193	2478693	2475182	1	right	1343676540	07-25-2017	11:00:35	09:00:35	female	195607	152789	-1	152778	224846	195624	-1	195607	535558	517744	-1	517731	1	1	1	1				practUP	phasePRACTICE1	4	NF01	237923	237623	237923	237618	d	237618	235957	237618	235854	1661
GofDak_1024-768_new	23	1	23	<?xml version="1.0"?>\n<Clock xmlns:dt="urn:schemas-microsoft-com:datatypes"><Description dt:dt="string">E-Prime Primary Realtime Clock</Description><StartTime><Timestamp dt:dt="int">0</Timestamp><DateUtc dt:dt="string">2017-07-25T09:00:35Z</DateUtc></StartTime><FrequencyChanges><FrequencyChange><Frequency dt:dt="r8">3328125</Frequency><Timestamp dt:dt="r8">1342996600</Timestamp><Current dt:dt="r…	75.025	2478693	2475193	2478693	2475182	1	right	1343676540	07-25-2017	11:00:35	09:00:35	female	195607	152789	-1	152778	224846	195624	-1	195607	535558	517744	-1	517731	1	1	1	1				practUP	phasePRACTICE1	5	NF01	241762	241462	241762	241457	l	241457	239609	241457	239598	1848
GofDak_1024-768_new	23	1	23	<?xml version="1.0"?>\n<Clock xmlns:dt="urn:schemas-microsoft-com:datatypes"><Description dt:dt="string">E-Prime Primary Realtime Clock</Description><StartTime><Timestamp dt:dt="int">0</Timestamp><DateUtc dt:dt="string">2017-07-25T09:00:35Z</DateUtc></StartTime><FrequencyChanges><FrequencyChange><Frequency dt:dt="r8">3328125</Frequency><Timestamp dt:dt="r8">1342996600</Timestamp><Current dt:dt="r…	75.025	2478693	2475193	2478693	2475182	1	right	1343676540	07-25-2017	11:00:35	09:00:35	female	195607	152789	-1	152778	224846	195624	-1	195607	535558	517744	-1	517731	1	1	1	1				practUP	phasePRACTICE1	6	NF01	245361	245061	245361	245055	d	245055	243141	245055	243126	1914
GofDak_1024-768_new	23	1	23	<?xml version="1.0"?>\n<Clock xmlns:dt="urn:schemas-microsoft-com:datatypes"><Description dt:dt="string">E-Prime Primary Realtime Clock</Description><StartTime><Timestamp dt:dt="int">0</Timestamp><DateUtc dt:dt="string">2017-07-25T09:00:35Z</DateUtc></StartTime><FrequencyChanges><FrequencyChange><Frequency dt:dt="r8">3328125</Frequency><Timestamp dt:dt="r8">1342996600</Timestamp><Current dt:dt="r…	75.025	2478693	2475193	2478693	2475182	1	right	1343676540	07-25-2017	11:00:35	09:00:35	female	195607	152789	-1	152778	224846	195624	-1	195607	535558	517744	-1	517731	1	1	1	1				practUP	phasePRACTICE1	7	NM101	248706	248406	248706	248397	d	248397	246714	248397	246702	1683
GofDak_1024-768_new	23	1	23	<?xml version="1.0"?>\n<Clock xmlns:dt="urn:schemas-microsoft-com:datatypes"><Description dt:dt="string">E-Prime Primary Realtime Clock</Description><StartTime><Timestamp dt:dt="int">0</Timestamp><DateUtc dt:dt="string">2017-07-25T09:00:35Z</DateUtc></StartTime><FrequencyChanges><FrequencyChange><Frequency dt:dt="r8">3328125</Frequency><Timestamp dt:dt="r8">1342996600</Timestamp><Current dt:dt="r…	75.025	2478693	2475193	2478693	2475182	1	right	1343676540	07-25-2017	11:00:35	09:00:35	female	195607	152789	-1	152778	224846	195624	-1	195607	535558	517744	-1	517731	1	1	1	1				practUP	phasePRACTICE1	8	NM02	252105	251805	252105	251793	d	251793	250086	251793	250078	1707
GofDak_1024-768_new	23	1	23	<?xml version="1.0"?>\n<Clock xmlns:dt="urn:schemas-microsoft-com:datatypes"><Description dt:dt="string">E-Prime Primary Realtime Clock</Description><StartTime><Timestamp dt:dt="int">0</Timestamp><DateUtc dt:dt="string">2017-07-25T09:00:35Z</DateUtc></StartTime><FrequencyChanges><FrequencyChange><Frequency dt:dt="r8">3328125</Frequency><Timestamp dt:dt="r8">1342996600</Timestamp><Current dt:dt="r…	75.025	2478693	2475193	2478693	2475182	1	right	1343676540	07-25-2017	11:00:35	09:00:35	female	195607	152789	-1	152778	224846	195624	-1	195607	535558	517744	-1	517731	1	1	1	1				practUP	phasePRACTICE1	9	NM03	255531	255231	255531	255226	l	255226	253565	255226	253558	1661
GofDak_1024-768_new	23	1	23	<?xml version="1.0"?>\n<Clock xmlns:dt="urn:schemas-microsoft-com:datatypes"><Description dt:dt="string">E-Prime Primary Realtime Clock</Description><StartTime><Timestamp dt:dt="int">0</Timestamp><DateUtc dt:dt="string">2017-07-25T09:00:35Z</DateUtc></StartTime><FrequencyChanges><FrequencyChange><Frequency dt:dt="r8">3328125</Frequency><Timestamp dt:dt="r8">1342996600</Timestamp><Current dt:dt="r…	75.025	2478693	2475193	2478693	2475182	1	right	1343676540	07-25-2017	11:00:35	09:00:35	female	195607	152789	-1	152778	224846	195624	-1	195607	535558	517744	-1	517731	1	1	1	1				practUP	phasePRACTICE1	10	NM10	259010	258710	259010	258699	l	258699	257177	258699	257166	1522
GofDak_1024-768_new	23	1	23	<?xml version="1.0"?>\n<Clock xmlns:dt="urn:schemas-microsoft-com:datatypes"><Description dt:dt="string">E-Prime Primary Realtime Clock</Description><StartTime><Timestamp dt:dt="int">0</Timestamp><DateUtc dt:dt="string">2017-07-25T09:00:35Z</DateUtc></StartTime><FrequencyChanges><FrequencyChange><Frequency dt:dt="r8">3328125</Frequency><Timestamp dt:dt="r8">1342996600</Timestamp><Current dt:dt="r…	75.025	2478693	2475193	2478693	2475182	1	right	1343676540	07-25-2017	11:00:35	09:00:35	female	195607	152789	-1	152778	224846	195624	-1	195607	535558	517744	-1	517731	1	1	1	1				practUP	phasePRACTICE1	11	NF109	272232	271932	272232	271918	l	271918	270319	271918	270310	1599
GofDak_1024-768_new	23	1	23	<?xml version="1.0"?>\n<Clock xmlns:dt="urn:schemas-microsoft-com:datatypes"><Description dt:dt="string">E-Prime Primary Realtime Clock</Description><StartTime><Timestamp dt:dt="int">0</Timestamp><DateUtc dt:dt="string">2017-07-25T09:00:35Z</DateUtc></StartTime><FrequencyChanges><FrequencyChange><Frequency dt:dt="r8">3328125</Frequency><Timestamp dt:dt="r8">1342996600</Timestamp><Current dt:dt="r…	75.025	2478693	2475193	2478693	2475182	1	right	1343676540	07-25-2017	11:00:35	09:00:35	female	195607	152789	-1	152778	224846	195624	-1	195607	535558	517744	-1	517731	1	1	1	1				practUP	phasePRACTICE1	12	NM03	275577	275277	275577	275274	l	275274	273371	275274	273366	1903
GofDak_1024-768_new	23	1	23	<?xml version="1.0"?>\n<Clock xmlns:dt="urn:schemas-microsoft-com:datatypes"><Description dt:dt="string">E-Prime Primary Realtime Clock</Description><StartTime><Timestamp dt:dt="int">0</Timestamp><DateUtc dt:dt="string">2017-07-25T09:00:35Z</DateUtc></StartTime><FrequencyChanges><FrequencyChange><Frequency dt:dt="r8">3328125</Frequency><Timestamp dt:dt="r8">1342996600</Timestamp><Current dt:dt="r…	75.025	2478693	2475193	2478693	2475182	1	right	1343676540	07-25-2017	11:00:35	09:00:35	female	195607	152789	-1	152778	224846	195624	-1	195607	535558	517744	-1	517731	1	1	1	1				practUP	phasePRACTICE1	13	NF106	278550	278250	278550	278243	d	278243	276730	278243	276718	1513
GofDak_1024-768_new	23	1	23	<?xml version="1.0"?>\n<Clock xmlns:dt="urn:schemas-microsoft-com:datatypes"><Description dt:dt="string">E-Prime Primary Realtime Clock</Description><StartTime><Timestamp dt:dt="int">0</Timestamp><DateUtc dt:dt="string">2017-07-25T09:00:35Z</DateUtc></StartTime><FrequencyChanges><FrequencyChange><Frequency dt:dt="r8">3328125</Frequency><Timestamp dt:dt="r8">1342996600</Timestamp><Current dt:dt="r…	75.025	2478693	2475193	2478693	2475182	1	right	1343676540	07-25-2017	11:00:35	09:00:35	female	195607	152789	-1	152778	224846	195624	-1	195607	535558	517744	-1	517731	1	1	1	1				practUP	phasePRACTICE1	14	NF106	281709	281409	281709	281386	d	281386	279583	281386	279574	1803
GofDak_1024-768_new	23	1	23	<?xml version="1.0"?>\n<Clock xmlns:dt="urn:schemas-microsoft-com:datatypes"><Description dt:dt="string">E-Prime Primary Realtime Clock</Description><StartTime><Timestamp dt:dt="int">0</Timestamp><DateUtc dt:dt="string">2017-07-25T09:00:35Z</DateUtc></StartTime><FrequencyChanges><FrequencyChange><Frequency dt:dt="r8">3328125</Frequency><Timestamp dt:dt="r8">1342996600</Timestamp><Current dt:dt="r…	75.025	2478693	2475193	2478693	2475182	1	right	1343676540	07-25-2017	11:00:35	09:00:35	female	195607	152789	-1	152778	224846	195624	-1	195607	535558	517744	-1	517731	1	1	1	1				practUP	phasePRACTICE1	15	NM21	284681	284381	284681	284370	l	284370	282835	284370	282830	1535
GofDak_1024-768_new	23	1	23	<?xml version="1.0"?>\n<Clock xmlns:dt="urn:schemas-microsoft-com:datatypes"><Description dt:dt="string">E-Prime Primary Realtime Clock</Description><StartTime><Timestamp dt:dt="int">0</Timestamp><DateUtc dt:dt="string">2017-07-25T09:00:35Z</DateUtc></StartTime><FrequencyChanges><FrequencyChange><Frequency dt:dt="r8">3328125</Frequency><Timestamp dt:dt="r8">1342996600</Timestamp><Current dt:dt="r…	75.025	2478693	2475193	2478693	2475182	1	right	1343676540	07-25-2017	11:00:35	09:00:35	female	195607	152789	-1	152778	224846	195624	-1	195607	535558	517744	-1	517731	1	1	1	1				practUP	phasePRACTICE1	16	NF01	288160	287860	288160	287854	d	287854	285994	287854	285982	1860
GofDak_1024-768_new	23	1	23	<?xml version="1.0"?>\n<Clock xmlns:dt="urn:schemas-microsoft-com:datatypes"><Description dt:dt="string">E-Prime Primary Realtime Clock</Description><StartTime><Timestamp dt:dt="int">0</Timestamp><DateUtc dt:dt="string">2017-07-25T09:00:35Z</DateUtc></StartTime><FrequencyChanges><FrequencyChange><Frequency dt:dt="r8">3328125</Frequency><Timestamp dt:dt="r8">1342996600</Timestamp><Current dt:dt="r…	75.025	2478693	2475193	2478693	2475182	1	right	1343676540	07-25-2017	11:00:35	09:00:35	female	195607	152789	-1	152778	224846	195624	-1	195607	535558	517744	-1	517731	1	1	1	1				practUP	phasePRACTICE1	17	NM04	291372	291072	291372	291068	l	291068	289260	291068	289254	1808
GofDak_1024-768_new	23	1	23	<?xml version="1.0"?>\n<Clock xmlns:dt="urn:schemas-microsoft-com:datatypes"><Description dt:dt="string">E-Prime Primary Realtime Clock</Description><StartTime><Timestamp dt:dt="int">0</Timestamp><DateUtc dt:dt="string">2017-07-25T09:00:35Z</DateUtc></StartTime><FrequencyChanges><FrequencyChange><Frequency dt:dt="r8">3328125</Frequency><Timestamp dt:dt="r8">1342996600</Timestamp><Current dt:dt="r…	75.025	2478693	2475193	2478693	2475182	1	right	1343676540	07-25-2017	11:00:35	09:00:35	female	195607	152789	-1	152778	224846	195624	-1	195607	535558	517744	-1	517731	1	1	1	1				practUP	phasePRACTICE1	18	NM05	294784	294484	294784	294465	d	294465	292525	294465	292510	1940
GofDak_1024-768_new	23	1	23	<?xml version="1.0"?>\n<Clock xmlns:dt="urn:schemas-microsoft-com:datatypes"><Description dt:dt="string">E-Prime Primary Realtime Clock</Description><StartTime><Timestamp dt:dt="int">0</Timestamp><DateUtc dt:dt="string">2017-07-25T09:00:35Z</DateUtc></StartTime><FrequencyChanges><FrequencyChange><Frequency dt:dt="r8">3328125</Frequency><Timestamp dt:dt="r8">1342996600</Timestamp><Current dt:dt="r…	75.025	2478693	2475193	2478693	2475182	1	right	1343676540	07-25-2017	11:00:35	09:00:35	female	195607	152789	-1	152778	224846	195624	-1	195607	535558	517744	-1	517731	1	1	1	1				practUP	phasePRACTICE1	19	NF09	298210	297910	298210	297906	l	297906	295911	297906	295902	1995
GofDak_1024-768_new	23	1	23	<?xml version="1.0"?>\n<Clock xmlns:dt="urn:schemas-microsoft-com:datatypes"><Description dt:dt="string">E-Prime Primary Realtime Clock</Description><StartTime><Timestamp dt:dt="int">0</Timestamp><DateUtc dt:dt="string">2017-07-25T09:00:35Z</DateUtc></StartTime><FrequencyChanges><FrequencyChange><Frequency dt:dt="r8">3328125</Frequency><Timestamp dt:dt="r8">1342996600</Timestamp><Current dt:dt="r…	75.025	2478693	2475193	2478693	2475182	1	right	1343676540	07-25-2017	11:00:35	09:00:35	female	195607	152789	-1	152778	224846	195624	-1	195607	535558	517744	-1	517731	1	1	1	1				practUP	phasePRACTICE1	20	NF06	301662	301362	301662	301346	l	301346	299430	301346	299414	1916
GofDak_1024-768_new	23	1	23	<?xml version="1.0"?>\n<Clock xmlns:dt="urn:schemas-microsoft-com:datatypes"><Description dt:dt="string">E-Prime Primary Realtime Clock</Description><StartTime><Timestamp dt:dt="int">0</Timestamp><DateUtc dt:dt="string">2017-07-25T09:00:35Z</DateUtc></StartTime><FrequencyChanges><FrequencyChange><Frequency dt:dt="r8">3328125</Frequency><Timestamp dt:dt="r8">1342996600</Timestamp><Current dt:dt="r…	75.025	2478693	2475193	2478693	2475182	1	right	1343676540	07-25-2017	11:00:35	09:00:35	female	195607	152789	-1	152778	224846	195624	-1	195607	535558	517744	-1	517731	1	1	1	1				practUP	phasePRACTICE1	21	NF11	308273	307973	308273	307959	l	307959	306321	307959	306310	1638
GofDak_1024-768_new	23	1	23	<?xml version="1.0"?>\n<Clock xmlns:dt="urn:schemas-microsoft-com:datatypes"><Description dt:dt="string">E-Prime Primary Realtime Clock</Description><StartTime><Timestamp dt:dt="int">0</Timestamp><DateUtc dt:dt="string">2017-07-25T09:00:35Z</DateUtc></StartTime><FrequencyChanges><FrequencyChange><Frequency dt:dt="r8">3328125</Frequency><Timestamp dt:dt="r8">1342996600</Timestamp><Current dt:dt="r…	75.025	2478693	2475193	2478693	2475182	1	right	1343676540	07-25-2017	11:00:35	09:00:35	female	195607	152789	-1	152778	224846	195624	-1	195607	535558	517744	-1	517731	1	1	1	1				practUP	phasePRACTICE1	22	NF04	311366	311066	311366	311063	l	311063	309480	311063	309470	1583
GofDak_1024-768_new	23	1	23	<?xml version="1.0"?>\n<Clock xmlns:dt="urn:schemas-microsoft-com:datatypes"><Description dt:dt="string">E-Prime Primary Realtime Clock</Description><StartTime><Timestamp dt:dt="int">0</Timestamp><DateUtc dt:dt="string">2017-07-25T09:00:35Z</DateUtc></StartTime><FrequencyChanges><FrequencyChange><Frequency dt:dt="r8">3328125</Frequency><Timestamp dt:dt="r8">1342996600</Timestamp><Current dt:dt="r…	75.025	2478693	2475193	2478693	2475182	1	right	1343676540	07-25-2017	11:00:35	09:00:35	female	195607	152789	-1	152778	224846	195624	-1	195607	535558	517744	-1	517731	1	1	1	1				practUP	phasePRACTICE1	23	NM04	314805	314505	314805	314495	d	314495	312625	314495	312614	1870
GofDak_1024-768_new	23	1	23	<?xml version="1.0"?>\n<Clock xmlns:dt="urn:schemas-microsoft-com:datatypes"><Description dt:dt="string">E-Prime Primary Realtime Clock</Description><StartTime><Timestamp dt:dt="int">0</Timestamp><DateUtc dt:dt="string">2017-07-25T09:00:35Z</DateUtc></StartTime><FrequencyChanges><FrequencyChange><Frequency dt:dt="r8">3328125</Frequency><Timestamp dt:dt="r8">1342996600</Timestamp><Current dt:dt="r…	75.025	2478693	2475193	2478693	2475182	1	right	1343676540	07-25-2017	11:00:35	09:00:35	female	195607	152789	-1	152778	224846	195624	-1	195607	535558	517744	-1	517731	1	1	1	1				practUP	phasePRACTICE1	24	NM13	317724	317424	317724	317410	l	317410	315837	317410	315822	1573
GofDak_1024-768_new	23	1	23	<?xml version="1.0"?>\n<Clock xmlns:dt="urn:schemas-microsoft-com:datatypes"><Description dt:dt="string">E-Prime Primary Realtime Clock</Description><StartTime><Timestamp dt:dt="int">0</Timestamp><DateUtc dt:dt="string">2017-07-25T09:00:35Z</DateUtc></StartTime><FrequencyChanges><FrequencyChange><Frequency dt:dt="r8">3328125</Frequency><Timestamp dt:dt="r8">1342996600</Timestamp><Current dt:dt="r…	75.025	2478693	2475193	2478693	2475182	1	right	1343676540	07-25-2017	11:00:35	09:00:35	female	195607	152789	-1	152778	224846	195624	-1	195607	535558	517744	-1	517731	1	1	1	1				practUP	phasePRACTICE1	25	NM03	321069	320769	321069	320762	d	320762	319023	320762	319014	1739
GofDak_1024-768_new	23	1	23	<?xml version="1.0"?>\n<Clock xmlns:dt="urn:schemas-microsoft-com:datatypes"><Description dt:dt="string">E-Prime Primary Realtime Clock</Description><StartTime><Timestamp dt:dt="int">0</Timestamp><DateUtc dt:dt="string">2017-07-25T09:00:35Z</DateUtc></StartTime><FrequencyChanges><FrequencyChange><Frequency dt:dt="r8">3328125</Frequency><Timestamp dt:dt="r8">1342996600</Timestamp><Current dt:dt="r…	75.025	2478693	2475193	2478693	2475182	1	right	1343676540	07-25-2017	11:00:35	09:00:35	female	195607	152789	-1	152778	224846	195624	-1	195607	535558	517744	-1	517731	1	1	1	1				practUP	phasePRACTICE1	26	NF105	324135	323835	324135	323831	d	323831	322129	323831	322118	1702
GofDak_1024-768_new	23	1	23	<?xml version="1.0"?>\n<Clock xmlns:dt="urn:schemas-microsoft-com:datatypes"><Description dt:dt="string">E-Prime Primary Realtime Clock</Description><StartTime><Timestamp dt:dt="int">0</Timestamp><DateUtc dt:dt="string">2017-07-25T09:00:35Z</DateUtc></StartTime><FrequencyChanges><FrequencyChange><Frequency dt:dt="r8">3328125</Frequency><Timestamp dt:dt="r8">1342996600</Timestamp><Current dt:dt="r…	75.025	2478693	2475193	2478693	2475182	1	right	1343676540	07-25-2017	11:00:35	09:00:35	female	195607	152789	-1	152778	224846	195624	-1	195607	535558	517744	-1	517731	1	1	1	1				practUP	phasePRACTICE1	27	NM21	327547	327247	327547	327239	l	327239	325261	327239	325254	1978
GofDak_1024-768_new	23	1	23	<?xml version="1.0"?>\n<Clock xmlns:dt="urn:schemas-microsoft-com:datatypes"><Description dt:dt="string">E-Prime Primary Realtime Clock</Description><StartTime><Timestamp dt:dt="int">0</Timestamp><DateUtc dt:dt="string">2017-07-25T09:00:35Z</DateUtc></StartTime><FrequencyChanges><FrequencyChange><Frequency dt:dt="r8">3328125</Frequency><Timestamp dt:dt="r8">1342996600</Timestamp><Current dt:dt="r…	75.025	2478693	2475193	2478693	2475182	1	right	1343676540	07-25-2017	11:00:35	09:00:35	female	195607	152789	-1	152778	224846	195624	-1	195607	535558	517744	-1	517731	1	1	1	1				practUP	phasePRACTICE1	28	NF04	330746	330446	330746	330434	l	330434	328833	330434	328822	1601
GofDak_1024-768_new	23	1	23	<?xml version="1.0"?>\n<Clock xmlns:dt="urn:schemas-microsoft-com:datatypes"><Description dt:dt="string">E-Prime Primary Realtime Clock</Description><StartTime><Timestamp dt:dt="int">0</Timestamp><DateUtc dt:dt="string">2017-07-25T09:00:35Z</DateUtc></StartTime><FrequencyChanges><FrequencyChange><Frequency dt:dt="r8">3328125</Frequency><Timestamp dt:dt="r8">1342996600</Timestamp><Current dt:dt="r…	75.025	2478693	2475193	2478693	2475182	1	right	1343676540	07-25-2017	11:00:35	09:00:35	female	195607	152789	-1	152778	224846	195624	-1	195607	535558	517744	-1	517731	1	1	1	1				practUP	phasePRACTICE1	29	NM03	333785	333485	333785	333458	l	333458	331766	333458	331758	1692
GofDak_1024-768_new	23	1	23	<?xml version="1.0"?>\n<Clock xmlns:dt="urn:schemas-microsoft-com:datatypes"><Description dt:dt="string">E-Prime Primary Realtime Clock</Description><StartTime><Timestamp dt:dt="int">0</Timestamp><DateUtc dt:dt="string">2017-07-25T09:00:35Z</DateUtc></StartTime><FrequencyChanges><FrequencyChange><Frequency dt:dt="r8">3328125</Frequency><Timestamp dt:dt="r8">1342996600</Timestamp><Current dt:dt="r…	75.025	2478693	2475193	2478693	2475182	1	right	1343676540	07-25-2017	11:00:35	09:00:35	female	195607	152789	-1	152778	224846	195624	-1	195607	535558	517744	-1	517731	1	1	1	1				practUP	phasePRACTICE1	30	NM13	337184	336884	337184	336873	l	336873	335098	336873	335086	1775
GofDak_1024-768_new	23	1	23	<?xml version="1.0"?>\n<Clock xmlns:dt="urn:schemas-microsoft-com:datatypes"><Description dt:dt="string">E-Prime Primary Realtime Clock</Description><StartTime><Timestamp dt:dt="int">0</Timestamp><DateUtc dt:dt="string">2017-07-25T09:00:35Z</DateUtc></StartTime><FrequencyChanges><FrequencyChange><Frequency dt:dt="r8">3328125</Frequency><Timestamp dt:dt="r8">1342996600</Timestamp><Current dt:dt="r…	75.025	2478693	2475193	2478693	2475182	1	right	1343676540	07-25-2017	11:00:35	09:00:35	female	195607	152789	-1	152778	224846	195624	-1	195607	535558	517744	-1	517731	1	1	1	1				practUP	phasePRACTICE1	31	NF106	349846	349546	349846	349531	l	349531	347880	349531	347862	1651
GofDak_1024-768_new	23	1	23	<?xml version="1.0"?>\n<Clock xmlns:dt="urn:schemas-microsoft-com:datatypes"><Description dt:dt="string">E-Prime Primary Realtime Clock</Description><StartTime><Timestamp dt:dt="int">0</Timestamp><DateUtc dt:dt="string">2017-07-25T09:00:35Z</DateUtc></StartTime><FrequencyChanges><FrequencyChange><Frequency dt:dt="r8">3328125</Frequency><Timestamp dt:dt="r8">1342996600</Timestamp><Current dt:dt="r…	75.025	2478693	2475193	2478693	2475182	1	right	1343676540	07-25-2017	11:00:35	09:00:35	female	195607	152789	-1	152778	224846	195624	-1	195607	535558	517744	-1	517731	1	1	1	1				practUP	phasePRACTICE1	32	NM05	353299	352999	353299	352984	d	352984	351106	352984	351094	1878
GofDak_1024-768_new	23	1	23	<?xml version="1.0"?>\n<Clock xmlns:dt="urn:schemas-microsoft-com:datatypes"><Description dt:dt="string">E-Prime Primary Realtime Clock</Description><StartTime><Timestamp dt:dt="int">0</Timestamp><DateUtc dt:dt="string">2017-07-25T09:00:35Z</DateUtc></StartTime><FrequencyChanges><FrequencyChange><Frequency dt:dt="r8">3328125</Frequency><Timestamp dt:dt="r8">1342996600</Timestamp><Current dt:dt="r…	75.025	2478693	2475193	2478693	2475182	1	right	1343676540	07-25-2017	11:00:35	09:00:35	female	195607	152789	-1	152778	224846	195624	-1	195607	535558	517744	-1	517731	1	1	1	1				practUP	phasePRACTICE1	33	NM13	356378	356078	356378	356071	d	356071	354385	356071	354374	1686
GofDak_1024-768_new	23	1	23	<?xml version="1.0"?>\n<Clock xmlns:dt="urn:schemas-microsoft-com:datatypes"><Description dt:dt="string">E-Prime Primary Realtime Clock</Description><StartTime><Timestamp dt:dt="int">0</Timestamp><DateUtc dt:dt="string">2017-07-25T09:00:35Z</DateUtc></StartTime><FrequencyChanges><FrequencyChange><Frequency dt:dt="r8">3328125</Frequency><Timestamp dt:dt="r8">1342996600</Timestamp><Current dt:dt="r…	75.025	2478693	2475193	2478693	2475182	1	right	1343676540	07-25-2017	11:00:35	09:00:35	female	195607	152789	-1	152778	224846	195624	-1	195607	535558	517744	-1	517731	1	1	1	1				practUP	phasePRACTICE1	34	NF11	359297	358997	359297	358983	d	358983	357397	358983	357390	1586
GofDak_1024-768_new	23	1	23	<?xml version="1.0"?>\n<Clock xmlns:dt="urn:schemas-microsoft-com:datatypes"><Description dt:dt="string">E-Prime Primary Realtime Clock</Description><StartTime><Timestamp dt:dt="int">0</Timestamp><DateUtc dt:dt="string">2017-07-25T09:00:35Z</DateUtc></StartTime><FrequencyChanges><FrequencyChange><Frequency dt:dt="r8">3328125</Frequency><Timestamp dt:dt="r8">1342996600</Timestamp><Current dt:dt="r…	75.025	2478693	2475193	2478693	2475182	1	right	1343676540	07-25-2017	11:00:35	09:00:35	female	195607	152789	-1	152778	224846	195624	-1	195607	535558	517744	-1	517731	1	1	1	1				practUP	phasePRACTICE1	35	NM08	362202	361902	362202	361895	l	361895	360316	361895	360310	1579
GofDak_1024-768_new	23	1	23	<?xml version="1.0"?>\n<Clock xmlns:dt="urn:schemas-microsoft-com:datatypes"><Description dt:dt="string">E-Prime Primary Realtime Clock</Description><StartTime><Timestamp dt:dt="int">0</Timestamp><DateUtc dt:dt="string">2017-07-25T09:00:35Z</DateUtc></StartTime><FrequencyChanges><FrequencyChange><Frequency dt:dt="r8">3328125</Frequency><Timestamp dt:dt="r8">1342996600</Timestamp><Current dt:dt="r…	75.025	2478693	2475193	2478693	2475182	1	right	1343676540	07-25-2017	11:00:35	09:00:35	female	195607	152789	-1	152778	224846	195624	-1	195607	535558	517744	-1	517731	1	1	1	1				practUP	phasePRACTICE1	36	NF11	365481	365181	365481	365171	l	365171	363448	365171	363438	1723
GofDak_1024-768_new	23	1	23	<?xml version="1.0"?>\n<Clock xmlns:dt="urn:schemas-microsoft-com:datatypes"><Description dt:dt="string">E-Prime Primary Realtime Clock</Description><StartTime><Timestamp dt:dt="int">0</Timestamp><DateUtc dt:dt="string">2017-07-25T09:00:35Z</DateUtc></StartTime><FrequencyChanges><FrequencyChange><Frequency dt:dt="r8">3328125</Frequency><Timestamp dt:dt="r8">1342996600</Timestamp><Current dt:dt="r…	75.025	2478693	2475193	2478693	2475182	1	right	1343676540	07-25-2017	11:00:35	09:00:35	female	195607	152789	-1	152778	224846	195624	-1	195607	535558	517744	-1	517731	1	1	1	1				practUP	phasePRACTICE1	37	NF04	368933	368633	368933	368618	d	368618	367061	368618	367054	1557
GofDak_1024-768_new	23	1	23	<?xml version="1.0"?>\n<Clock xmlns:dt="urn:schemas-microsoft-com:datatypes"><Description dt:dt="string">E-Prime Primary Realtime Clock</Description><StartTime><Timestamp dt:dt="int">0</Timestamp><DateUtc dt:dt="string">2017-07-25T09:00:35Z</DateUtc></StartTime><FrequencyChanges><FrequencyChange><Frequency dt:dt="r8">3328125</Frequency><Timestamp dt:dt="r8">1342996600</Timestamp><Current dt:dt="r…	75.025	2478693	2475193	2478693	2475182	1	right	1343676540	07-25-2017	11:00:35	09:00:35	female	195607	152789	-1	152778	224846	195624	-1	195607	535558	517744	-1	517731	1	1	1	1				practUP	phasePRACTICE1	38	NM02	372186	371886	372186	371881	l	371881	369980	371881	369974	1901
GofDak_1024-768_new	23	1	23	<?xml version="1.0"?>\n<Clock xmlns:dt="urn:schemas-microsoft-com:datatypes"><Description dt:dt="string">E-Prime Primary Realtime Clock</Description><StartTime><Timestamp dt:dt="int">0</Timestamp><DateUtc dt:dt="string">2017-07-25T09:00:35Z</DateUtc></StartTime><FrequencyChanges><FrequencyChange><Frequency dt:dt="r8">3328125</Frequency><Timestamp dt:dt="r8">1342996600</Timestamp><Current dt:dt="r…	75.025	2478693	2475193	2478693	2475182	1	right	1343676540	07-25-2017	11:00:35	09:00:35	female	195607	152789	-1	152778	224846	195624	-1	195607	535558	517744	-1	517731	1	1	1	1				practUP	phasePRACTICE1	39	NF27	375505	375205	375505	375198	l	375198	373312	375198	373294	1886
GofDak_1024-768_new	23	1	23	<?xml version="1.0"?>\n<Clock xmlns:dt="urn:schemas-microsoft-com:datatypes"><Description dt:dt="string">E-Prime Primary Realtime Clock</Description><StartTime><Timestamp dt:dt="int">0</Timestamp><DateUtc dt:dt="string">2017-07-25T09:00:35Z</DateUtc></StartTime><FrequencyChanges><FrequencyChange><Frequency dt:dt="r8">3328125</Frequency><Timestamp dt:dt="r8">1342996600</Timestamp><Current dt:dt="r…	75.025	2478693	2475193	2478693	2475182	1	right	1343676540	07-25-2017	11:00:35	09:00:35	female	195607	152789	-1	152778	224846	195624	-1	195607	535558	517744	-1	517731	1	1	1	1				practUP	phasePRACTICE1	40	NM10	378464	378164	378464	378153	d	378153	376631	378153	376622	1522
GofDak_1024-768_new	23	1	23	<?xml version="1.0"?>\n<Clock xmlns:dt="urn:schemas-microsoft-com:datatypes"><Description dt:dt="string">E-Prime Primary Realtime Clock</Description><StartTime><Timestamp dt:dt="int">0</Timestamp><DateUtc dt:dt="string">2017-07-25T09:00:35Z</DateUtc></StartTime><FrequencyChanges><FrequencyChange><Frequency dt:dt="r8">3328125</Frequency><Timestamp dt:dt="r8">1342996600</Timestamp><Current dt:dt="r…	75.025	2478693	2475193	2478693	2475182	1	right	1343676540	07-25-2017	11:00:35	09:00:35	female	195607	152789	-1	152778	224846	195624	-1	195607	535558	517744	-1	517731	1	1	1	1				practUP	phasePRACTICE1	41	NF09	384488	384188	384488	384174	d	384174	382496	384174	382486	1678
GofDak_1024-768_new	23	1	23	<?xml version="1.0"?>\n<Clock xmlns:dt="urn:schemas-microsoft-com:datatypes"><Description dt:dt="string">E-Prime Primary Realtime Clock</Description><StartTime><Timestamp dt:dt="int">0</Timestamp><DateUtc dt:dt="string">2017-07-25T09:00:35Z</DateUtc></StartTime><FrequencyChanges><FrequencyChange><Frequency dt:dt="r8">3328125</Frequency><Timestamp dt:dt="r8">1342996600</Timestamp><Current dt:dt="r…	75.025	2478693	2475193	2478693	2475182	1	right	1343676540	07-25-2017	11:00:35	09:00:35	female	195607	152789	-1	152778	224846	195624	-1	195607	535558	517744	-1	517731	1	1	1	1				practUP	phasePRACTICE1	42	NM02	387847	387547	387847	387539	d	387539	385668	387539	385654	1871
GofDak_1024-768_new	23	1	23	<?xml version="1.0"?>\n<Clock xmlns:dt="urn:schemas-microsoft-com:datatypes"><Description dt:dt="string">E-Prime Primary Realtime Clock</Description><StartTime><Timestamp dt:dt="int">0</Timestamp><DateUtc dt:dt="string">2017-07-25T09:00:35Z</DateUtc></StartTime><FrequencyChanges><FrequencyChange><Frequency dt:dt="r8">3328125</Frequency><Timestamp dt:dt="r8">1342996600</Timestamp><Current dt:dt="r…	75.025	2478693	2475193	2478693	2475182	1	right	1343676540	07-25-2017	11:00:35	09:00:35	female	195607	152789	-1	152778	224846	195624	-1	195607	535558	517744	-1	517731	1	1	1	1				practUP	phasePRACTICE1	43	NF09	391179	390879	391179	390875	d	390875	388907	390875	388902	1968
GofDak_1024-768_new	23	1	23	<?xml version="1.0"?>\n<Clock xmlns:dt="urn:schemas-microsoft-com:datatypes"><Description dt:dt="string">E-Prime Primary Realtime Clock</Description><StartTime><Timestamp dt:dt="int">0</Timestamp><DateUtc dt:dt="string">2017-07-25T09:00:35Z</DateUtc></StartTime><FrequencyChanges><FrequencyChange><Frequency dt:dt="r8">3328125</Frequency><Timestamp dt:dt="r8">1342996600</Timestamp><Current dt:dt="r…	75.025	2478693	2475193	2478693	2475182	1	right	1343676540	07-25-2017	11:00:35	09:00:35	female	195607	152789	-1	152778	224846	195624	-1	195607	535558	517744	-1	517731	1	1	1	1				practUP	phasePRACTICE1	44	NF11	394458	394158	394458	394155	d	394155	392292	394155	392278	1863
GofDak_1024-768_new	23	1	23	<?xml version="1.0"?>\n<Clock xmlns:dt="urn:schemas-microsoft-com:datatypes"><Description dt:dt="string">E-Prime Primary Realtime Clock</Description><StartTime><Timestamp dt:dt="int">0</Timestamp><DateUtc dt:dt="string">2017-07-25T09:00:35Z</DateUtc></StartTime><FrequencyChanges><FrequencyChange><Frequency dt:dt="r8">3328125</Frequency><Timestamp dt:dt="r8">1342996600</Timestamp><Current dt:dt="r…	75.025	2478693	2475193	2478693	2475182	1	right	1343676540	07-25-2017	11:00:35	09:00:35	female	195607	152789	-1	152778	224846	195624	-1	195607	535558	517744	-1	517731	1	1	1	1				practUP	phasePRACTICE1	45	NM13	397351	397051	397351	397043	d	397043	395465	397043	395454	1578
GofDak_1024-768_new	23	1	23	<?xml version="1.0"?>\n<Clock xmlns:dt="urn:schemas-microsoft-com:datatypes"><Description dt:dt="string">E-Prime Primary Realtime Clock</Description><StartTime><Timestamp dt:dt="int">0</Timestamp><DateUtc dt:dt="string">2017-07-25T09:00:35Z</DateUtc></StartTime><FrequencyChanges><FrequencyChange><Frequency dt:dt="r8">3328125</Frequency><Timestamp dt:dt="r8">1342996600</Timestamp><Current dt:dt="r…	75.025	2478693	2475193	2478693	2475182	1	right	1343676540	07-25-2017	11:00:35	09:00:35	female	195607	152789	-1	152778	224846	195624	-1	195607	535558	517744	-1	517731	1	1	1	1				practUP	phasePRACTICE1	46	NM08	400323	400023	400323	400019	l	400019	398437	400019	398430	1582
GofDak_1024-768_new	23	1	23	<?xml version="1.0"?>\n<Clock xmlns:dt="urn:schemas-microsoft-com:datatypes"><Description dt:dt="string">E-Prime Primary Realtime Clock</Description><StartTime><Timestamp dt:dt="int">0</Timestamp><DateUtc dt:dt="string">2017-07-25T09:00:35Z</DateUtc></StartTime><FrequencyChanges><FrequencyChange><Frequency dt:dt="r8">3328125</Frequency><Timestamp dt:dt="r8">1342996600</Timestamp><Current dt:dt="r…	75.025	2478693	2475193	2478693	2475182	1	right	1343676540	07-25-2017	11:00:35	09:00:35	female	195607	152789	-1	152778	224846	195624	-1	195607	535558	517744	-1	517731	1	1	1	1				practUP	phasePRACTICE1	47	NM08	403362	403062	403362	403058	d	403058	401436	403058	401430	1622
GofDak_1024-768_new	23	1	23	<?xml version="1.0"?>\n<Clock xmlns:dt="urn:schemas-microsoft-com:datatypes"><Description dt:dt="string">E-Prime Primary Realtime Clock</Description><StartTime><Timestamp dt:dt="int">0</Timestamp><DateUtc dt:dt="string">2017-07-25T09:00:35Z</DateUtc></StartTime><FrequencyChanges><FrequencyChange><Frequency dt:dt="r8">3328125</Frequency><Timestamp dt:dt="r8">1342996600</Timestamp><Current dt:dt="r…	75.025	2478693	2475193	2478693	2475182	1	right	1343676540	07-25-2017	11:00:35	09:00:35	female	195607	152789	-1	152778	224846	195624	-1	195607	535558	517744	-1	517731	1	1	1	1				practUP	phasePRACTICE1	48	NF04	406335	406035	406335	406031	l	406031	404382	406031	404374	1649
GofDak_1024-768_new	23	1	23	<?xml version="1.0"?>\n<Clock xmlns:dt="urn:schemas-microsoft-com:datatypes"><Description dt:dt="string">E-Prime Primary Realtime Clock</Description><StartTime><Timestamp dt:dt="int">0</Timestamp><DateUtc dt:dt="string">2017-07-25T09:00:35Z</DateUtc></StartTime><FrequencyChanges><FrequencyChange><Frequency dt:dt="r8">3328125</Frequency><Timestamp dt:dt="r8">1342996600</Timestamp><Current dt:dt="r…	75.025	2478693	2475193	2478693	2475182	1	right	1343676540	07-25-2017	11:00:35	09:00:35	female	195607	152789	-1	152778	224846	195624	-1	195607	535558	517744	-1	517731	1	1	1	1				practUP	phasePRACTICE1	49	NF11	409493	409193	409493	409179	d	409179	407421	409179	407414	1758
GofDak_1024-768_new	23	1	23	<?xml version="1.0"?>\n<Clock xmlns:dt="urn:schemas-microsoft-com:datatypes"><Description dt:dt="string">E-Prime Primary Realtime Clock</Description><StartTime><Timestamp dt:dt="int">0</Timestamp><DateUtc dt:dt="string">2017-07-25T09:00:35Z</DateUtc></StartTime><FrequencyChanges><FrequencyChange><Frequency dt:dt="r8">3328125</Frequency><Timestamp dt:dt="r8">1342996600</Timestamp><Current dt:dt="r…	75.025	2478693	2475193	2478693	2475182	1	right	1343676540	07-25-2017	11:00:35	09:00:35	female	195607	152789	-1	152778	224846	195624	-1	195607	535558	517744	-1	517731	1	1	1	1				practUP	phasePRACTICE1	50	NF106	412746	412446	412746	412434	l	412434	410580	412434	410566	1854
GofDak_1024-768_new	23	1	23	<?xml version="1.0"?>\n<Clock xmlns:dt="urn:schemas-microsoft-com:datatypes"><Description dt:dt="string">E-Prime Primary Realtime Clock</Description><StartTime><Timestamp dt:dt="int">0</Timestamp><DateUtc dt:dt="string">2017-07-25T09:00:35Z</DateUtc></StartTime><FrequencyChanges><FrequencyChange><Frequency dt:dt="r8">3328125</Frequency><Timestamp dt:dt="r8">1342996600</Timestamp><Current dt:dt="r…	75.025	2478693	2475193	2478693	2475182	1	right	1343676540	07-25-2017	11:00:35	09:00:35	female	195607	152789	-1	152778	224846	195624	-1	195607	535558	517744	-1	517731	2	2	1	2				practINV	phasePRACTICE1	1	NM04	439150	438850	439150	438837	l	438837	437224	438837	437206	1613
GofDak_1024-768_new	23	1	23	<?xml version="1.0"?>\n<Clock xmlns:dt="urn:schemas-microsoft-com:datatypes"><Description dt:dt="string">E-Prime Primary Realtime Clock</Description><StartTime><Timestamp dt:dt="int">0</Timestamp><DateUtc dt:dt="string">2017-07-25T09:00:35Z</DateUtc></StartTime><FrequencyChanges><FrequencyChange><Frequency dt:dt="r8">3328125</Frequency><Timestamp dt:dt="r8">1342996600</Timestamp><Current dt:dt="r…	75.025	2478693	2475193	2478693	2475182	1	right	1343676540	07-25-2017	11:00:35	09:00:35	female	195607	152789	-1	152778	224846	195624	-1	195607	535558	517744	-1	517731	2	2	1	2				practINV	phasePRACTICE1	2	NF06	442509	442209	442509	442175	d	442175	440543	442175	440534	1632
GofDak_1024-768_new	23	1	23	<?xml version="1.0"?>\n<Clock xmlns:dt="urn:schemas-microsoft-com:datatypes"><Description dt:dt="string">E-Prime Primary Realtime Clock</Description><StartTime><Timestamp dt:dt="int">0</Timestamp><DateUtc dt:dt="string">2017-07-25T09:00:35Z</DateUtc></StartTime><FrequencyChanges><FrequencyChange><Frequency dt:dt="r8">3328125</Frequency><Timestamp dt:dt="r8">1342996600</Timestamp><Current dt:dt="r…	75.025	2478693	2475193	2478693	2475182	1	right	1343676540	07-25-2017	11:00:35	09:00:35	female	195607	152789	-1	152778	224846	195624	-1	195607	535558	517744	-1	517731	2	2	1	2				practINV	phasePRACTICE1	3	NM03	445735	445435	445735	445424	d	445424	443782	445424	443774	1642
GofDak_1024-768_new	23	1	23	<?xml version="1.0"?>\n<Clock xmlns:dt="urn:schemas-microsoft-com:datatypes"><Description dt:dt="string">E-Prime Primary Realtime Clock</Description><StartTime><Timestamp dt:dt="int">0</Timestamp><DateUtc dt:dt="string">2017-07-25T09:00:35Z</DateUtc></StartTime><FrequencyChanges><FrequencyChange><Frequency dt:dt="r8">3328125</Frequency><Timestamp dt:dt="r8">1342996600</Timestamp><Current dt:dt="r…	75.025	2478693	2475193	2478693	2475182	1	right	1343676540	07-25-2017	11:00:35	09:00:35	female	195607	152789	-1	152778	224846	195624	-1	195607	535558	517744	-1	517731	2	2	1	2				practINV	phasePRACTICE1	4	NF02	448880	448580	448880	448568	d	448568	446888	448568	446878	1680
GofDak_1024-768_new	23	1	23	<?xml version="1.0"?>\n<Clock xmlns:dt="urn:schemas-microsoft-com:datatypes"><Description dt:dt="string">E-Prime Primary Realtime Clock</Description><StartTime><Timestamp dt:dt="int">0</Timestamp><DateUtc dt:dt="string">2017-07-25T09:00:35Z</DateUtc></StartTime><FrequencyChanges><FrequencyChange><Frequency dt:dt="r8">3328125</Frequency><Timestamp dt:dt="r8">1342996600</Timestamp><Current dt:dt="r…	75.025	2478693	2475193	2478693	2475182	1	right	1343676540	07-25-2017	11:00:35	09:00:35	female	195607	152789	-1	152778	224846	195624	-1	195607	535558	517744	-1	517731	2	2	1	2				practINV	phasePRACTICE1	5	NF27	452493	452193	452493	452179	d	452179	450287	452179	450278	1892
GofDak_1024-768_new	23	1	23	<?xml version="1.0"?>\n<Clock xmlns:dt="urn:schemas-microsoft-com:datatypes"><Description dt:dt="string">E-Prime Primary Realtime Clock</Description><StartTime><Timestamp dt:dt="int">0</Timestamp><DateUtc dt:dt="string">2017-07-25T09:00:35Z</DateUtc></StartTime><FrequencyChanges><FrequencyChange><Frequency dt:dt="r8">3328125</Frequency><Timestamp dt:dt="r8">1342996600</Timestamp><Current dt:dt="r…	75.025	2478693	2475193	2478693	2475182	1	right	1343676540	07-25-2017	11:00:35	09:00:35	female	195607	152789	-1	152778	224846	195624	-1	195607	535558	517744	-1	517731	2	2	1	2				practINV	phasePRACTICE1	6	NF106	455505	455205	455505	455196	d	455196	453645	455196	453638	1551
GofDak_1024-768_new	23	1	23	<?xml version="1.0"?>\n<Clock xmlns:dt="urn:schemas-microsoft-com:datatypes"><Description dt:dt="string">E-Prime Primary Realtime Clock</Description><StartTime><Timestamp dt:dt="int">0</Timestamp><DateUtc dt:dt="string">2017-07-25T09:00:35Z</DateUtc></StartTime><FrequencyChanges><FrequencyChange><Frequency dt:dt="r8">3328125</Frequency><Timestamp dt:dt="r8">1342996600</Timestamp><Current dt:dt="r…	75.025	2478693	2475193	2478693	2475182	1	right	1343676540	07-25-2017	11:00:35	09:00:35	female	195607	152789	-1	152778	224846	195624	-1	195607	535558	517744	-1	517731	2	2	1	2				practINV	phasePRACTICE1	7	NM08	458557	458257	458557	458232	d	458232	456698	458232	456686	1534
GofDak_1024-768_new	23	1	23	<?xml version="1.0"?>\n<Clock xmlns:dt="urn:schemas-microsoft-com:datatypes"><Description dt:dt="string">E-Prime Primary Realtime Clock</Description><StartTime><Timestamp dt:dt="int">0</Timestamp><DateUtc dt:dt="string">2017-07-25T09:00:35Z</DateUtc></StartTime><FrequencyChanges><FrequencyChange><Frequency dt:dt="r8">3328125</Frequency><Timestamp dt:dt="r8">1342996600</Timestamp><Current dt:dt="r…	75.025	2478693	2475193	2478693	2475182	1	right	1343676540	07-25-2017	11:00:35	09:00:35	female	195607	152789	-1	152778	224846	195624	-1	195607	535558	517744	-1	517731	2	2	1	2				practINV	phasePRACTICE1	8	NM21	461876	461576	461876	461569	l	461569	459777	461569	459766	1792
GofDak_1024-768_new	23	1	23	<?xml version="1.0"?>\n<Clock xmlns:dt="urn:schemas-microsoft-com:datatypes"><Description dt:dt="string">E-Prime Primary Realtime Clock</Description><StartTime><Timestamp dt:dt="int">0</Timestamp><DateUtc dt:dt="string">2017-07-25T09:00:35Z</DateUtc></StartTime><FrequencyChanges><FrequencyChange><Frequency dt:dt="r8">3328125</Frequency><Timestamp dt:dt="r8">1342996600</Timestamp><Current dt:dt="r…	75.025	2478693	2475193	2478693	2475182	1	right	1343676540	07-25-2017	11:00:35	09:00:35	female	195607	152789	-1	152778	224846	195624	-1	195607	535558	517744	-1	517731	2	2	1	2				practINV	phasePRACTICE1	9	NM03	464875	464575	464875	464572	l	464572	462896	464572	462878	1676
GofDak_1024-768_new	23	1	23	<?xml version="1.0"?>\n<Clock xmlns:dt="urn:schemas-microsoft-com:datatypes"><Description dt:dt="string">E-Prime Primary Realtime Clock</Description><StartTime><Timestamp dt:dt="int">0</Timestamp><DateUtc dt:dt="string">2017-07-25T09:00:35Z</DateUtc></StartTime><FrequencyChanges><FrequencyChange><Frequency dt:dt="r8">3328125</Frequency><Timestamp dt:dt="r8">1342996600</Timestamp><Current dt:dt="r…	75.025	2478693	2475193	2478693	2475182	1	right	1343676540	07-25-2017	11:00:35	09:00:35	female	195607	152789	-1	152778	224846	195624	-1	195607	535558	517744	-1	517731	2	2	1	2				practINV	phasePRACTICE1	10	NF11	468034	467734	468034	467726	d	467726	466108	467726	466102	1618
GofDak_1024-768_new	23	1	23	<?xml version="1.0"?>\n<Clock xmlns:dt="urn:schemas-microsoft-com:datatypes"><Description dt:dt="string">E-Prime Primary Realtime Clock</Description><StartTime><Timestamp dt:dt="int">0</Timestamp><DateUtc dt:dt="string">2017-07-25T09:00:35Z</DateUtc></StartTime><FrequencyChanges><FrequencyChange><Frequency dt:dt="r8">3328125</Frequency><Timestamp dt:dt="r8">1342996600</Timestamp><Current dt:dt="r…	75.025	2478693	2475193	2478693	2475182	1	right	1343676540	07-25-2017	11:00:35	09:00:35	female	195607	152789	-1	152778	224846	195624	-1	195607	535558	517744	-1	517731	2	2	1	2				practINV	phasePRACTICE1	11	NF06	477804	477504	477804	477498	l	477498	475745	477498	475734	1753
GofDak_1024-768_new	23	1	23	<?xml version="1.0"?>\n<Clock xmlns:dt="urn:schemas-microsoft-com:datatypes"><Description dt:dt="string">E-Prime Primary Realtime Clock</Description><StartTime><Timestamp dt:dt="int">0</Timestamp><DateUtc dt:dt="string">2017-07-25T09:00:35Z</DateUtc></StartTime><FrequencyChanges><FrequencyChange><Frequency dt:dt="r8">3328125</Frequency><Timestamp dt:dt="r8">1342996600</Timestamp><Current dt:dt="r…	75.025	2478693	2475193	2478693	2475182	1	right	1343676540	07-25-2017	11:00:35	09:00:35	female	195607	152789	-1	152778	224846	195624	-1	195607	535558	517744	-1	517731	2	2	1	2				practINV	phasePRACTICE1	12	NM03	481376	481076	481376	481073	d	481073	479357	481073	479350	1716
GofDak_1024-768_new	23	1	23	<?xml version="1.0"?>\n<Clock xmlns:dt="urn:schemas-microsoft-com:datatypes"><Description dt:dt="string">E-Prime Primary Realtime Clock</Description><StartTime><Timestamp dt:dt="int">0</Timestamp><DateUtc dt:dt="string">2017-07-25T09:00:35Z</DateUtc></StartTime><FrequencyChanges><FrequencyChange><Frequency dt:dt="r8">3328125</Frequency><Timestamp dt:dt="r8">1342996600</Timestamp><Current dt:dt="r…	75.025	2478693	2475193	2478693	2475182	1	right	1343676540	07-25-2017	11:00:35	09:00:35	female	195607	152789	-1	152778	224846	195624	-1	195607	535558	517744	-1	517731	2	2	1	2				practINV	phasePRACTICE1	13	NM21	484695	484395	484695	484379	d	484379	482623	484379	482606	1756
GofDak_1024-768_new	23	1	23	<?xml version="1.0"?>\n<Clock xmlns:dt="urn:schemas-microsoft-com:datatypes"><Description dt:dt="string">E-Prime Primary Realtime Clock</Description><StartTime><Timestamp dt:dt="int">0</Timestamp><DateUtc dt:dt="string">2017-07-25T09:00:35Z</DateUtc></StartTime><FrequencyChanges><FrequencyChange><Frequency dt:dt="r8">3328125</Frequency><Timestamp dt:dt="r8">1342996600</Timestamp><Current dt:dt="r…	75.025	2478693	2475193	2478693	2475182	1	right	1343676540	07-25-2017	11:00:35	09:00:35	female	195607	152789	-1	152778	224846	195624	-1	195607	535558	517744	-1	517731	2	2	1	2				practINV	phasePRACTICE1	14	NM101	487894	487594	487894	487587	d	487587	485875	487587	485862	1712
GofDak_1024-768_new	23	1	23	<?xml version="1.0"?>\n<Clock xmlns:dt="urn:schemas-microsoft-com:datatypes"><Description dt:dt="string">E-Prime Primary Realtime Clock</Description><StartTime><Timestamp dt:dt="int">0</Timestamp><DateUtc dt:dt="string">2017-07-25T09:00:35Z</DateUtc></StartTime><FrequencyChanges><FrequencyChange><Frequency dt:dt="r8">3328125</Frequency><Timestamp dt:dt="r8">1342996600</Timestamp><Current dt:dt="r…	75.025	2478693	2475193	2478693	2475182	1	right	1343676540	07-25-2017	11:00:35	09:00:35	female	195607	152789	-1	152778	224846	195624	-1	195607	535558	517744	-1	517731	2	2	1	2				practINV	phasePRACTICE1	15	NM03	490853	490553	490853	490549	d	490549	488940	490549	488934	1609
GofDak_1024-768_new	23	1	23	<?xml version="1.0"?>\n<Clock xmlns:dt="urn:schemas-microsoft-com:datatypes"><Description dt:dt="string">E-Prime Primary Realtime Clock</Description><StartTime><Timestamp dt:dt="int">0</Timestamp><DateUtc dt:dt="string">2017-07-25T09:00:35Z</DateUtc></StartTime><FrequencyChanges><FrequencyChange><Frequency dt:dt="r8">3328125</Frequency><Timestamp dt:dt="r8">1342996600</Timestamp><Current dt:dt="r…	75.025	2478693	2475193	2478693	2475182	1	right	1343676540	07-25-2017	11:00:35	09:00:35	female	195607	152789	-1	152778	224846	195624	-1	195607	535558	517744	-1	517731	2	2	1	2				practINV	phasePRACTICE1	16	NF01	494226	493926	494226	493914	d	493914	492059	493914	492054	1855
GofDak_1024-768_new	23	1	23	<?xml version="1.0"?>\n<Clock xmlns:dt="urn:schemas-microsoft-com:datatypes"><Description dt:dt="string">E-Prime Primary Realtime Clock</Description><StartTime><Timestamp dt:dt="int">0</Timestamp><DateUtc dt:dt="string">2017-07-25T09:00:35Z</DateUtc></StartTime><FrequencyChanges><FrequencyChange><Frequency dt:dt="r8">3328125</Frequency><Timestamp dt:dt="r8">1342996600</Timestamp><Current dt:dt="r…	75.025	2478693	2475193	2478693	2475182	1	right	1343676540	07-25-2017	11:00:35	09:00:35	female	195607	152789	-1	152778	224846	195624	-1	195607	535558	517744	-1	517731	2	2	1	2				practINV	phasePRACTICE1	17	NM10	497371	497071	497371	497056	d	497056	495458	497056	495446	1598
GofDak_1024-768_new	23	1	23	<?xml version="1.0"?>\n<Clock xmlns:dt="urn:schemas-microsoft-com:datatypes"><Description dt:dt="string">E-Prime Primary Realtime Clock</Description><StartTime><Timestamp dt:dt="int">0</Timestamp><DateUtc dt:dt="string">2017-07-25T09:00:35Z</DateUtc></StartTime><FrequencyChanges><FrequencyChange><Frequency dt:dt="r8">3328125</Frequency><Timestamp dt:dt="r8">1342996600</Timestamp><Current dt:dt="r…	75.025	2478693	2475193	2478693	2475182	1	right	1343676540	07-25-2017	11:00:35	09:00:35	female	195607	152789	-1	152778	224846	195624	-1	195607	535558	517744	-1	517731	2	2	1	2				practINV	phasePRACTICE1	18	NM13	500530	500230	500530	500225	d	500225	498511	500225	498502	1714
GofDak_1024-768_new	23	1	23	<?xml version="1.0"?>\n<Clock xmlns:dt="urn:schemas-microsoft-com:datatypes"><Description dt:dt="string">E-Prime Primary Realtime Clock</Description><StartTime><Timestamp dt:dt="int">0</Timestamp><DateUtc dt:dt="string">2017-07-25T09:00:35Z</DateUtc></StartTime><FrequencyChanges><FrequencyChange><Frequency dt:dt="r8">3328125</Frequency><Timestamp dt:dt="r8">1342996600</Timestamp><Current dt:dt="r…	75.025	2478693	2475193	2478693	2475182	1	right	1343676540	07-25-2017	11:00:35	09:00:35	female	195607	152789	-1	152778	224846	195624	-1	195607	535558	517744	-1	517731	2	2	1	2				practINV	phasePRACTICE1	19	NM03	503636	503336	503636	503321	l	503321	501643	503321	501630	1678
GofDak_1024-768_new	23	1	23	<?xml version="1.0"?>\n<Clock xmlns:dt="urn:schemas-microsoft-com:datatypes"><Description dt:dt="string">E-Prime Primary Realtime Clock</Description><StartTime><Timestamp dt:dt="int">0</Timestamp><DateUtc dt:dt="string">2017-07-25T09:00:35Z</DateUtc></StartTime><FrequencyChanges><FrequencyChange><Frequency dt:dt="r8">3328125</Frequency><Timestamp dt:dt="r8">1342996600</Timestamp><Current dt:dt="r…	75.025	2478693	2475193	2478693	2475182	1	right	1343676540	07-25-2017	11:00:35	09:00:35	female	195607	152789	-1	152778	224846	195624	-1	195607	535558	517744	-1	517731	2	2	1	2				practINV	phasePRACTICE1	20	NF109	507261	506961	507261	506946	d	506946	505055	506946	505038	1891
GofDak_1024-768_new	23	1	23	<?xml version="1.0"?>\n<Clock xmlns:dt="urn:schemas-microsoft-com:datatypes"><Description dt:dt="string">E-Prime Primary Realtime Clock</Description><StartTime><Timestamp dt:dt="int">0</Timestamp><DateUtc dt:dt="string">2017-07-25T09:00:35Z</DateUtc></StartTime><FrequencyChanges><FrequencyChange><Frequency dt:dt="r8">3328125</Frequency><Timestamp dt:dt="r8">1342996600</Timestamp><Current dt:dt="r…	75.025	2478693	2475193	2478693	2475182	1	right	1343676540	07-25-2017	11:00:35	09:00:35	female	195607	152789	-1	152778	224846	195624	-1	195607	535558	517744	-1	517731	3				1	1	1	phaseUPFAce	phaseXPface	1	NM10	538491	538191	538491	538180	l	538180	536578	538180	536565	1602
GofDak_1024-768_new	23	1	23	<?xml version="1.0"?>\n<Clock xmlns:dt="urn:schemas-microsoft-com:datatypes"><Description dt:dt="string">E-Prime Primary Realtime Clock</Description><StartTime><Timestamp dt:dt="int">0</Timestamp><DateUtc dt:dt="string">2017-07-25T09:00:35Z</DateUtc></StartTime><FrequencyChanges><FrequencyChange><Frequency dt:dt="r8">3328125</Frequency><Timestamp dt:dt="r8">1342996600</Timestamp><Current dt:dt="r…	75.025	2478693	2475193	2478693	2475182	1	right	1343676540	07-25-2017	11:00:35	09:00:35	female	195607	152789	-1	152778	224846	195624	-1	195607	535558	517744	-1	517731	3				1	1	1	phaseUPFAce	phaseXPface	2	NF06	542396	542096	542396	542082	l	542082	540124	542082	540118	1958
GofDak_1024-768_new	23	1	23	<?xml version="1.0"?>\n<Clock xmlns:dt="urn:schemas-microsoft-com:datatypes"><Description dt:dt="string">E-Prime Primary Realtime Clock</Description><StartTime><Timestamp dt:dt="int">0</Timestamp><DateUtc dt:dt="string">2017-07-25T09:00:35Z</DateUtc></StartTime><FrequencyChanges><FrequencyChange><Frequency dt:dt="r8">3328125</Frequency><Timestamp dt:dt="r8">1342996600</Timestamp><Current dt:dt="r…	75.025	2478693	2475193	2478693	2475182	1	right	1343676540	07-25-2017	11:00:35	09:00:35	female	195607	152789	-1	152778	224846	195624	-1	195607	535558	517744	-1	517731	3				1	1	1	phaseUPFAce	phaseXPface	3	NF11	545315	545015	545315	545003	l	545003	543416	545003	543398	1587
GofDak_1024-768_new	23	1	23	<?xml version="1.0"?>\n<Clock xmlns:dt="urn:schemas-microsoft-com:datatypes"><Description dt:dt="string">E-Prime Primary Realtime Clock</Description><StartTime><Timestamp dt:dt="int">0</Timestamp><DateUtc dt:dt="string">2017-07-25T09:00:35Z</DateUtc></StartTime><FrequencyChanges><FrequencyChange><Frequency dt:dt="r8">3328125</Frequency><Timestamp dt:dt="r8">1342996600</Timestamp><Current dt:dt="r…	75.025	2478693	2475193	2478693	2475182	1	right	1343676540	07-25-2017	11:00:35	09:00:35	female	195607	152789	-1	152778	224846	195624	-1	195607	535558	517744	-1	517731	3				1	1	1	phaseUPFAce	phaseXPface	4	NM03	548688	548388	548688	548382	l	548382	546522	548382	546510	1860
GofDak_1024-768_new	23	1	23	<?xml version="1.0"?>\n<Clock xmlns:dt="urn:schemas-microsoft-com:datatypes"><Description dt:dt="string">E-Prime Primary Realtime Clock</Description><StartTime><Timestamp dt:dt="int">0</Timestamp><DateUtc dt:dt="string">2017-07-25T09:00:35Z</DateUtc></StartTime><FrequencyChanges><FrequencyChange><Frequency dt:dt="r8">3328125</Frequency><Timestamp dt:dt="r8">1342996600</Timestamp><Current dt:dt="r…	75.025	2478693	2475193	2478693	2475182	1	right	1343676540	07-25-2017	11:00:35	09:00:35	female	195607	152789	-1	152778	224846	195624	-1	195607	535558	517744	-1	517731	3				1	1	1	phaseUPFAce	phaseXPface	5	NM21	552033	551733	552033	551728	d	551728	550107	551728	550094	1621
GofDak_1024-768_new	23	1	23	<?xml version="1.0"?>\n<Clock xmlns:dt="urn:schemas-microsoft-com:datatypes"><Description dt:dt="string">E-Prime Primary Realtime Clock</Description><StartTime><Timestamp dt:dt="int">0</Timestamp><DateUtc dt:dt="string">2017-07-25T09:00:35Z</DateUtc></StartTime><FrequencyChanges><FrequencyChange><Frequency dt:dt="r8">3328125</Frequency><Timestamp dt:dt="r8">1342996600</Timestamp><Current dt:dt="r…	75.025	2478693	2475193	2478693	2475182	1	right	1343676540	07-25-2017	11:00:35	09:00:35	female	195607	152789	-1	152778	224846	195624	-1	195607	535558	517744	-1	517731	3				1	1	1	phaseUPFAce	phaseXPface	6	NM04	555205	554905	555205	554896	d	554896	553253	554896	553238	1643
GofDak_1024-768_new	23	1	23	<?xml version="1.0"?>\n<Clock xmlns:dt="urn:schemas-microsoft-com:datatypes"><Description dt:dt="string">E-Prime Primary Realtime Clock</Description><StartTime><Timestamp dt:dt="int">0</Timestamp><DateUtc dt:dt="string">2017-07-25T09:00:35Z</DateUtc></StartTime><FrequencyChanges><FrequencyChange><Frequency dt:dt="r8">3328125</Frequency><Timestamp dt:dt="r8">1342996600</Timestamp><Current dt:dt="r…	75.025	2478693	2475193	2478693	2475182	1	right	1343676540	07-25-2017	11:00:35	09:00:35	female	195607	152789	-1	152778	224846	195624	-1	195607	535558	517744	-1	517731	3				1	1	1	phaseUPFAce	phaseXPface	7	NF01	558658	558358	558658	558342	d	558342	556478	558342	556462	1864
GofDak_1024-768_new	23	1	23	<?xml version="1.0"?>\n<Clock xmlns:dt="urn:schemas-microsoft-com:datatypes"><Description dt:dt="string">E-Prime Primary Realtime Clock</Description><StartTime><Timestamp dt:dt="int">0</Timestamp><DateUtc dt:dt="string">2017-07-25T09:00:35Z</DateUtc></StartTime><FrequencyChanges><FrequencyChange><Frequency dt:dt="r8">3328125</Frequency><Timestamp dt:dt="r8">1342996600</Timestamp><Current dt:dt="r…	75.025	2478693	2475193	2478693	2475182	1	right	1343676540	07-25-2017	11:00:35	09:00:35	female	195607	152789	-1	152778	224846	195624	-1	195607	535558	517744	-1	517731	3				1	1	1	phaseUPFAce	phaseXPface	8	NM21	561710	561410	561710	561395	l	561395	559757	561395	559750	1638
GofDak_1024-768_new	23	1	23	<?xml version="1.0"?>\n<Clock xmlns:dt="urn:schemas-microsoft-com:datatypes"><Description dt:dt="string">E-Prime Primary Realtime Clock</Description><StartTime><Timestamp dt:dt="int">0</Timestamp><DateUtc dt:dt="string">2017-07-25T09:00:35Z</DateUtc></StartTime><FrequencyChanges><FrequencyChange><Frequency dt:dt="r8">3328125</Frequency><Timestamp dt:dt="r8">1342996600</Timestamp><Current dt:dt="r…	75.025	2478693	2475193	2478693	2475182	1	right	1343676540	07-25-2017	11:00:35	09:00:35	female	195607	152789	-1	152778	224846	195624	-1	195607	535558	517744	-1	517731	3				1	1	1	phaseUPFAce	phaseXPface	9	NM21	564896	564596	564896	564590	l	564590	562783	564590	562774	1807
GofDak_1024-768_new	23	1	23	<?xml version="1.0"?>\n<Clock xmlns:dt="urn:schemas-microsoft-com:datatypes"><Description dt:dt="string">E-Prime Primary Realtime Clock</Description><StartTime><Timestamp dt:dt="int">0</Timestamp><DateUtc dt:dt="string">2017-07-25T09:00:35Z</DateUtc></StartTime><FrequencyChanges><FrequencyChange><Frequency dt:dt="r8">3328125</Frequency><Timestamp dt:dt="r8">1342996600</Timestamp><Current dt:dt="r…	75.025	2478693	2475193	2478693	2475182	1	right	1343676540	07-25-2017	11:00:35	09:00:35	female	195607	152789	-1	152778	224846	195624	-1	195607	535558	517744	-1	517731	3				1	1	1	phaseUPFAce	phaseXPface	10	NM101	568174	567874	568174	567868	d	567868	566208	567868	566198	1660
GofDak_1024-768_new	23	1	23	<?xml version="1.0"?>\n<Clock xmlns:dt="urn:schemas-microsoft-com:datatypes"><Description dt:dt="string">E-Prime Primary Realtime Clock</Description><StartTime><Timestamp dt:dt="int">0</Timestamp><DateUtc dt:dt="string">2017-07-25T09:00:35Z</DateUtc></StartTime><FrequencyChanges><FrequencyChange><Frequency dt:dt="r8">3328125</Frequency><Timestamp dt:dt="r8">1342996600</Timestamp><Current dt:dt="r…	75.025	2478693	2475193	2478693	2475182	1	right	1343676540	07-25-2017	11:00:35	09:00:35	female	195607	152789	-1	152778	224846	195624	-1	195607	535558	517744	-1	517731	3				1	1	1	phaseUPFAce	phaseXPface	11	NM02	571174	570874	571174	570861	d	570861	569287	570861	569270	1574
GofDak_1024-768_new	23	1	23	<?xml version="1.0"?>\n<Clock xmlns:dt="urn:schemas-microsoft-com:datatypes"><Description dt:dt="string">E-Prime Primary Realtime Clock</Description><StartTime><Timestamp dt:dt="int">0</Timestamp><DateUtc dt:dt="string">2017-07-25T09:00:35Z</DateUtc></StartTime><FrequencyChanges><FrequencyChange><Frequency dt:dt="r8">3328125</Frequency><Timestamp dt:dt="r8">1342996600</Timestamp><Current dt:dt="r…	75.025	2478693	2475193	2478693	2475182	1	right	1343676540	07-25-2017	11:00:35	09:00:35	female	195607	152789	-1	152778	224846	195624	-1	195607	535558	517744	-1	517731	3				1	1	1	phaseUPFAce	phaseXPface	12	NF01	574719	574419	574719	574414	l	574414	572486	574414	572478	1928
GofDak_1024-768_new	23	1	23	<?xml version="1.0"?>\n<Clock xmlns:dt="urn:schemas-microsoft-com:datatypes"><Description dt:dt="string">E-Prime Primary Realtime Clock</Description><StartTime><Timestamp dt:dt="int">0</Timestamp><DateUtc dt:dt="string">2017-07-25T09:00:35Z</DateUtc></StartTime><FrequencyChanges><FrequencyChange><Frequency dt:dt="r8">3328125</Frequency><Timestamp dt:dt="r8">1342996600</Timestamp><Current dt:dt="r…	75.025	2478693	2475193	2478693	2475182	1	right	1343676540	07-25-2017	11:00:35	09:00:35	female	195607	152789	-1	152778	224846	195624	-1	195607	535558	517744	-1	517731	3				1	1	1	phaseUPFAce	phaseXPface	13	NM02	578211	577911	578211	577906	l	577906	576192	577906	576174	1714
GofDak_1024-768_new	23	1	23	<?xml version="1.0"?>\n<Clock xmlns:dt="urn:schemas-microsoft-com:datatypes"><Description dt:dt="string">E-Prime Primary Realtime Clock</Description><StartTime><Timestamp dt:dt="int">0</Timestamp><DateUtc dt:dt="string">2017-07-25T09:00:35Z</DateUtc></StartTime><FrequencyChanges><FrequencyChange><Frequency dt:dt="r8">3328125</Frequency><Timestamp dt:dt="r8">1342996600</Timestamp><Current dt:dt="r…	75.025	2478693	2475193	2478693	2475182	1	right	1343676540	07-25-2017	11:00:35	09:00:35	female	195607	152789	-1	152778	224846	195624	-1	195607	535558	517744	-1	517731	3				1	1	1	phaseUPFAce	phaseXPface	14	NF01	582117	581817	582117	581806	l	581806	579857	581806	579846	1949
GofDak_1024-768_new	23	1	23	<?xml version="1.0"?>\n<Clock xmlns:dt="urn:schemas-microsoft-com:datatypes"><Description dt:dt="string">E-Prime Primary Realtime Clock</Description><StartTime><Timestamp dt:dt="int">0</Timestamp><DateUtc dt:dt="string">2017-07-25T09:00:35Z</DateUtc></StartTime><FrequencyChanges><FrequencyChange><Frequency dt:dt="r8">3328125</Frequency><Timestamp dt:dt="r8">1342996600</Timestamp><Current dt:dt="r…	75.025	2478693	2475193	2478693	2475182	1	right	1343676540	07-25-2017	11:00:35	09:00:35	female	195607	152789	-1	152778	224846	195624	-1	195607	535558	517744	-1	517731	3				1	1	1	phaseUPFAce	phaseXPface	15	NM21	585902	585602	585902	585590	d	585590	583936	585590	583918	1654
GofDak_1024-768_new	23	1	23	<?xml version="1.0"?>\n<Clock xmlns:dt="urn:schemas-microsoft-com:datatypes"><Description dt:dt="string">E-Prime Primary Realtime Clock</Description><StartTime><Timestamp dt:dt="int">0</Timestamp><DateUtc dt:dt="string">2017-07-25T09:00:35Z</DateUtc></StartTime><FrequencyChanges><FrequencyChange><Frequency dt:dt="r8">3328125</Frequency><Timestamp dt:dt="r8">1342996600</Timestamp><Current dt:dt="r…	75.025	2478693	2475193	2478693	2475182	1	right	1343676540	07-25-2017	11:00:35	09:00:35	female	195607	152789	-1	152778	224846	195624	-1	195607	535558	517744	-1	517731	3				1	1	1	phaseUPFAce	phaseXPface	16	NF06	589288	588988	589288	588978	d	588978	587108	588978	587094	1870
GofDak_1024-768_new	23	1	23	<?xml version="1.0"?>\n<Clock xmlns:dt="urn:schemas-microsoft-com:datatypes"><Description dt:dt="string">E-Prime Primary Realtime Clock</Description><StartTime><Timestamp dt:dt="int">0</Timestamp><DateUtc dt:dt="string">2017-07-25T09:00:35Z</DateUtc></StartTime><FrequencyChanges><FrequencyChange><Frequency dt:dt="r8">3328125</Frequency><Timestamp dt:dt="r8">1342996600</Timestamp><Current dt:dt="r…	75.025	2478693	2475193	2478693	2475182	1	right	1343676540	07-25-2017	11:00:35	09:00:35	female	195607	152789	-1	152778	224846	195624	-1	195607	535558	517744	-1	517731	3				1	1	1	phaseUPFAce	phaseXPface	17	NF02	593073	592773	593073	592761	l	592761	590867	592761	590854	1894
GofDak_1024-768_new	23	1	23	<?xml version="1.0"?>\n<Clock xmlns:dt="urn:schemas-microsoft-com:datatypes"><Description dt:dt="string">E-Prime Primary Realtime Clock</Description><StartTime><Timestamp dt:dt="int">0</Timestamp><DateUtc dt:dt="string">2017-07-25T09:00:35Z</DateUtc></StartTime><FrequencyChanges><FrequencyChange><Frequency dt:dt="r8">3328125</Frequency><Timestamp dt:dt="r8">1342996600</Timestamp><Current dt:dt="r…	75.025	2478693	2475193	2478693	2475182	1	right	1343676540	07-25-2017	11:00:35	09:00:35	female	195607	152789	-1	152778	224846	195624	-1	195607	535558	517744	-1	517731	3				1	1	1	phaseUPFAce	phaseXPface	18	NF01	596405	596105	596405	596092	l	596092	594266	596092	594254	1826
GofDak_1024-768_new	23	1	23	<?xml version="1.0"?>\n<Clock xmlns:dt="urn:schemas-microsoft-com:datatypes"><Description dt:dt="string">E-Prime Primary Realtime Clock</Description><StartTime><Timestamp dt:dt="int">0</Timestamp><DateUtc dt:dt="string">2017-07-25T09:00:35Z</DateUtc></StartTime><FrequencyChanges><FrequencyChange><Frequency dt:dt="r8">3328125</Frequency><Timestamp dt:dt="r8">1342996600</Timestamp><Current dt:dt="r…	75.025	2478693	2475193	2478693	2475182	1	right	1343676540	07-25-2017	11:00:35	09:00:35	female	195607	152789	-1	152778	224846	195624	-1	195607	535558	517744	-1	517731	3				1	1	1	phaseUPFAce	phaseXPface	19	NF11	600177	599877	600177	599868	d	599868	597878	599868	597870	1990
GofDak_1024-768_new	23	1	23	<?xml version="1.0"?>\n<Clock xmlns:dt="urn:schemas-microsoft-com:datatypes"><Description dt:dt="string">E-Prime Primary Realtime Clock</Description><StartTime><Timestamp dt:dt="int">0</Timestamp><DateUtc dt:dt="string">2017-07-25T09:00:35Z</DateUtc></StartTime><FrequencyChanges><FrequencyChange><Frequency dt:dt="r8">3328125</Frequency><Timestamp dt:dt="r8">1342996600</Timestamp><Current dt:dt="r…	75.025	2478693	2475193	2478693	2475182	1	right	1343676540	07-25-2017	11:00:35	09:00:35	female	195607	152789	-1	152778	224846	195624	-1	195607	535558	517744	-1	517731	3				1	1	1	phaseUPFAce	phaseXPface	20	NF106	603550	603250	603550	603238	l	603238	601477	603238	601462	1761
GofDak_1024-768_new	23	1	23	<?xml version="1.0"?>\n<Clock xmlns:dt="urn:schemas-microsoft-com:datatypes"><Description dt:dt="string">E-Prime Primary Realtime Clock</Description><StartTime><Timestamp dt:dt="int">0</Timestamp><DateUtc dt:dt="string">2017-07-25T09:00:35Z</DateUtc></StartTime><FrequencyChanges><FrequencyChange><Frequency dt:dt="r8">3328125</Frequency><Timestamp dt:dt="r8">1342996600</Timestamp><Current dt:dt="r…	75.025	2478693	2475193	2478693	2475182	1	right	1343676540	07-25-2017	11:00:35	09:00:35	female	195607	152789	-1	152778	224846	195624	-1	195607	535558	517744	-1	517731	4				2	1	2	phaseINVFAce	phaseXPface	1	NM04	606948	606648	606948	606634	l	606634	604796	606634	604782	1838
GofDak_1024-768_new	23	1	23	<?xml version="1.0"?>\n<Clock xmlns:dt="urn:schemas-microsoft-com:datatypes"><Description dt:dt="string">E-Prime Primary Realtime Clock</Description><StartTime><Timestamp dt:dt="int">0</Timestamp><DateUtc dt:dt="string">2017-07-25T09:00:35Z</DateUtc></StartTime><FrequencyChanges><FrequencyChange><Frequency dt:dt="r8">3328125</Frequency><Timestamp dt:dt="r8">1342996600</Timestamp><Current dt:dt="r…	75.025	2478693	2475193	2478693	2475182	1	right	1343676540	07-25-2017	11:00:35	09:00:35	female	195607	152789	-1	152778	224846	195624	-1	195607	535558	517744	-1	517731	4				2	1	2	phaseINVFAce	phaseXPface	2	NM10	611680	611380	611680	611373	d	611373	609767	611373	609750	1606
GofDak_1024-768_new	23	1	23	<?xml version="1.0"?>\n<Clock xmlns:dt="urn:schemas-microsoft-com:datatypes"><Description dt:dt="string">E-Prime Primary Realtime Clock</Description><StartTime><Timestamp dt:dt="int">0</Timestamp><DateUtc dt:dt="string">2017-07-25T09:00:35Z</DateUtc></StartTime><FrequencyChanges><FrequencyChange><Frequency dt:dt="r8">3328125</Frequency><Timestamp dt:dt="r8">1342996600</Timestamp><Current dt:dt="r…	75.025	2478693	2475193	2478693	2475182	1	right	1343676540	07-25-2017	11:00:35	09:00:35	female	195607	152789	-1	152778	224846	195624	-1	195607	535558	517744	-1	517731	4				2	1	2	phaseINVFAce	phaseXPface	3	NF11	615039	614739	615039	614728	l	614728	612846	614728	612830	1882
GofDak_1024-768_new	23	1	23	<?xml version="1.0"?>\n<Clock xmlns:dt="urn:schemas-microsoft-com:datatypes"><Description dt:dt="string">E-Prime Primary Realtime Clock</Description><StartTime><Timestamp dt:dt="int">0</Timestamp><DateUtc dt:dt="string">2017-07-25T09:00:35Z</DateUtc></StartTime><FrequencyChanges><FrequencyChange><Frequency dt:dt="r8">3328125</Frequency><Timestamp dt:dt="r8">1342996600</Timestamp><Current dt:dt="r…	75.025	2478693	2475193	2478693	2475182	1	right	1343676540	07-25-2017	11:00:35	09:00:35	female	195607	152789	-1	152778	224846	195624	-1	195607	535558	517744	-1	517731	4				2	1	2	phaseINVFAce	phaseXPface	4	NM04	618185	617885	618185	617873	d	617873	616339	617873	616326	1534
GofDak_1024-768_new	23	1	23	<?xml version="1.0"?>\n<Clock xmlns:dt="urn:schemas-microsoft-com:datatypes"><Description dt:dt="string">E-Prime Primary Realtime Clock</Description><StartTime><Timestamp dt:dt="int">0</Timestamp><DateUtc dt:dt="string">2017-07-25T09:00:35Z</DateUtc></StartTime><FrequencyChanges><FrequencyChange><Frequency dt:dt="r8">3328125</Frequency><Timestamp dt:dt="r8">1342996600</Timestamp><Current dt:dt="r…	75.025	2478693	2475193	2478693	2475182	1	right	1343676540	07-25-2017	11:00:35	09:00:35	female	195607	152789	-1	152778	224846	195624	-1	195607	535558	517744	-1	517731	4				2	1	2	phaseINVFAce	phaseXPface	5	NM09	621597	621297	621597	621281	l	621281	619364	621281	619358	1917
GofDak_1024-768_new	23	1	23	<?xml version="1.0"?>\n<Clock xmlns:dt="urn:schemas-microsoft-com:datatypes"><Description dt:dt="string">E-Prime Primary Realtime Clock</Description><StartTime><Timestamp dt:dt="int">0</Timestamp><DateUtc dt:dt="string">2017-07-25T09:00:35Z</DateUtc></StartTime><FrequencyChanges><FrequencyChange><Frequency dt:dt="r8">3328125</Frequency><Timestamp dt:dt="r8">1342996600</Timestamp><Current dt:dt="r…	75.025	2478693	2475193	2478693	2475182	1	right	1343676540	07-25-2017	11:00:35	09:00:35	female	195607	152789	-1	152778	224846	195624	-1	195607	535558	517744	-1	517731	4				2	1	2	phaseINVFAce	phaseXPface	6	NF106	625329	625029	625329	625020	d	625020	623083	625020	623078	1937
GofDak_1024-768_new	23	1	23	<?xml version="1.0"?>\n<Clock xmlns:dt="urn:schemas-microsoft-com:datatypes"><Description dt:dt="string">E-Prime Primary Realtime Clock</Description><StartTime><Timestamp dt:dt="int">0</Timestamp><DateUtc dt:dt="string">2017-07-25T09:00:35Z</DateUtc></StartTime><FrequencyChanges><FrequencyChange><Frequency dt:dt="r8">3328125</Frequency><Timestamp dt:dt="r8">1342996600</Timestamp><Current dt:dt="r…	75.025	2478693	2475193	2478693	2475182	1	right	1343676540	07-25-2017	11:00:35	09:00:35	female	195607	152789	-1	152778	224846	195624	-1	195607	535558	517744	-1	517731	4				2	1	2	phaseINVFAce	phaseXPface	7	NM03	629034	628734	629034	628727	l	628727	626735	628727	626726	1992
GofDak_1024-768_new	23	1	23	<?xml version="1.0"?>\n<Clock xmlns:dt="urn:schemas-microsoft-com:datatypes"><Description dt:dt="string">E-Prime Primary Realtime Clock</Description><StartTime><Timestamp dt:dt="int">0</Timestamp><DateUtc dt:dt="string">2017-07-25T09:00:35Z</DateUtc></StartTime><FrequencyChanges><FrequencyChange><Frequency dt:dt="r8">3328125</Frequency><Timestamp dt:dt="r8">1342996600</Timestamp><Current dt:dt="r…	75.025	2478693	2475193	2478693	2475182	1	right	1343676540	07-25-2017	11:00:35	09:00:35	female	195607	152789	-1	152778	224846	195624	-1	195607	535558	517744	-1	517731	4				2	1	2	phaseINVFAce	phaseXPface	8	NM21	632367	632067	632367	632034	l	632034	630201	632034	630190	1833
GofDak_1024-768_new	23	1	23	<?xml version="1.0"?>\n<Clock xmlns:dt="urn:schemas-microsoft-com:datatypes"><Description dt:dt="string">E-Prime Primary Realtime Clock</Description><StartTime><Timestamp dt:dt="int">0</Timestamp><DateUtc dt:dt="string">2017-07-25T09:00:35Z</DateUtc></StartTime><FrequencyChanges><FrequencyChange><Frequency dt:dt="r8">3328125</Frequency><Timestamp dt:dt="r8">1342996600</Timestamp><Current dt:dt="r…	75.025	2478693	2475193	2478693	2475182	1	right	1343676540	07-25-2017	11:00:35	09:00:35	female	195607	152789	-1	152778	224846	195624	-1	195607	535558	517744	-1	517731	4				2	1	2	phaseINVFAce	phaseXPface	9	NF106	636085	635785	636085	635773	l	635773	634226	635773	634214	1547
GofDak_1024-768_new	23	1	23	<?xml version="1.0"?>\n<Clock xmlns:dt="urn:schemas-microsoft-com:datatypes"><Description dt:dt="string">E-Prime Primary Realtime Clock</Description><StartTime><Timestamp dt:dt="int">0</Timestamp><DateUtc dt:dt="string">2017-07-25T09:00:35Z</DateUtc></StartTime><FrequencyChanges><FrequencyChange><Frequency dt:dt="r8">3328125</Frequency><Timestamp dt:dt="r8">1342996600</Timestamp><Current dt:dt="r…	75.025	2478693	2475193	2478693	2475182	1	right	1343676540	07-25-2017	11:00:35	09:00:35	female	195607	152789	-1	152778	224846	195624	-1	195607	535558	517744	-1	517731	4				2	1	2	phaseINVFAce	phaseXPface	10	NM101	639431	639131	639431	639116	d	639116	637158	639116	637150	1958
GofDak_1024-768_new	23	1	23	<?xml version="1.0"?>\n<Clock xmlns:dt="urn:schemas-microsoft-com:datatypes"><Description dt:dt="string">E-Prime Primary Realtime Clock</Description><StartTime><Timestamp dt:dt="int">0</Timestamp><DateUtc dt:dt="string">2017-07-25T09:00:35Z</DateUtc></StartTime><FrequencyChanges><FrequencyChange><Frequency dt:dt="r8">3328125</Frequency><Timestamp dt:dt="r8">1342996600</Timestamp><Current dt:dt="r…	75.025	2478693	2475193	2478693	2475182	1	right	1343676540	07-25-2017	11:00:35	09:00:35	female	195607	152789	-1	152778	224846	195624	-1	195607	535558	517744	-1	517731	4				2	1	2	phaseINVFAce	phaseXPface	11	NF11	642643	642343	642643	642335	d	642335	640584	642335	640566	1751
GofDak_1024-768_new	23	1	23	<?xml version="1.0"?>\n<Clock xmlns:dt="urn:schemas-microsoft-com:datatypes"><Description dt:dt="string">E-Prime Primary Realtime Clock</Description><StartTime><Timestamp dt:dt="int">0</Timestamp><DateUtc dt:dt="string">2017-07-25T09:00:35Z</DateUtc></StartTime><FrequencyChanges><FrequencyChange><Frequency dt:dt="r8">3328125</Frequency><Timestamp dt:dt="r8">1342996600</Timestamp><Current dt:dt="r…	75.025	2478693	2475193	2478693	2475182	1	right	1343676540	07-25-2017	11:00:35	09:00:35	female	195607	152789	-1	152778	224846	195624	-1	195607	535558	517744	-1	517731	4				2	1	2	phaseINVFAce	phaseXPface	12	NM08	645829	645529	645829	645517	d	645517	643916	645517	643910	1601
GofDak_1024-768_new	23	1	23	<?xml version="1.0"?>\n<Clock xmlns:dt="urn:schemas-microsoft-com:datatypes"><Description dt:dt="string">E-Prime Primary Realtime Clock</Description><StartTime><Timestamp dt:dt="int">0</Timestamp><DateUtc dt:dt="string">2017-07-25T09:00:35Z</DateUtc></StartTime><FrequencyChanges><FrequencyChange><Frequency dt:dt="r8">3328125</Frequency><Timestamp dt:dt="r8">1342996600</Timestamp><Current dt:dt="r…	75.025	2478693	2475193	2478693	2475182	1	right	1343676540	07-25-2017	11:00:35	09:00:35	female	195607	152789	-1	152778	224846	195624	-1	195607	535558	517744	-1	517731	4				2	1	2	phaseINVFAce	phaseXPface	13	NM10	648935	648635	648935	648621	d	648621	646928	648621	646918	1693
GofDak_1024-768_new	23	1	23	<?xml version="1.0"?>\n<Clock xmlns:dt="urn:schemas-microsoft-com:datatypes"><Description dt:dt="string">E-Prime Primary Realtime Clock</Description><StartTime><Timestamp dt:dt="int">0</Timestamp><DateUtc dt:dt="string">2017-07-25T09:00:35Z</DateUtc></StartTime><FrequencyChanges><FrequencyChange><Frequency dt:dt="r8">3328125</Frequency><Timestamp dt:dt="r8">1342996600</Timestamp><Current dt:dt="r…	75.025	2478693	2475193	2478693	2475182	1	right	1343676540	07-25-2017	11:00:35	09:00:35	female	195607	152789	-1	152778	224846	195624	-1	195607	535558	517744	-1	517731	4				2	1	2	phaseINVFAce	phaseXPface	14	NF06	652200	651900	652200	651889	d	651889	650061	651889	650046	1828
GofDak_1024-768_new	23	1	23	<?xml version="1.0"?>\n<Clock xmlns:dt="urn:schemas-microsoft-com:datatypes"><Description dt:dt="string">E-Prime Primary Realtime Clock</Description><StartTime><Timestamp dt:dt="int">0</Timestamp><DateUtc dt:dt="string">2017-07-25T09:00:35Z</DateUtc></StartTime><FrequencyChanges><FrequencyChange><Frequency dt:dt="r8">3328125</Frequency><Timestamp dt:dt="r8">1342996600</Timestamp><Current dt:dt="r…	75.025	2478693	2475193	2478693	2475182	1	right	1343676540	07-25-2017	11:00:35	09:00:35	female	195607	152789	-1	152778	224846	195624	-1	195607	535558	517744	-1	517731	4				2	1	2	phaseINVFAce	phaseXPface	15	NF27	655906	655606	655906	655599	l	655599	653660	655599	653646	1939
GofDak_1024-768_new	23	1	23	<?xml version="1.0"?>\n<Clock xmlns:dt="urn:schemas-microsoft-com:datatypes"><Description dt:dt="string">E-Prime Primary Realtime Clock</Description><StartTime><Timestamp dt:dt="int">0</Timestamp><DateUtc dt:dt="string">2017-07-25T09:00:35Z</DateUtc></StartTime><FrequencyChanges><FrequencyChange><Frequency dt:dt="r8">3328125</Frequency><Timestamp dt:dt="r8">1342996600</Timestamp><Current dt:dt="r…	75.025	2478693	2475193	2478693	2475182	1	right	1343676540	07-25-2017	11:00:35	09:00:35	female	195607	152789	-1	152778	224846	195624	-1	195607	535558	517744	-1	517731	4				2	1	2	phaseINVFAce	phaseXPface	16	NF11	659038	658738	659038	658723	l	658723	657218	658723	657206	1505
GofDak_1024-768_new	23	1	23	<?xml version="1.0"?>\n<Clock xmlns:dt="urn:schemas-microsoft-com:datatypes"><Description dt:dt="string">E-Prime Primary Realtime Clock</Description><StartTime><Timestamp dt:dt="int">0</Timestamp><DateUtc dt:dt="string">2017-07-25T09:00:35Z</DateUtc></StartTime><FrequencyChanges><FrequencyChange><Frequency dt:dt="r8">3328125</Frequency><Timestamp dt:dt="r8">1342996600</Timestamp><Current dt:dt="r…	75.025	2478693	2475193	2478693	2475182	1	right	1343676540	07-25-2017	11:00:35	09:00:35	female	195607	152789	-1	152778	224846	195624	-1	195607	535558	517744	-1	517731	4				2	1	2	phaseINVFAce	phaseXPface	17	NM10	662264	661964	662264	661957	l	661957	660217	661957	660206	1740
GofDak_1024-768_new	23	1	23	<?xml version="1.0"?>\n<Clock xmlns:dt="urn:schemas-microsoft-com:datatypes"><Description dt:dt="string">E-Prime Primary Realtime Clock</Description><StartTime><Timestamp dt:dt="int">0</Timestamp><DateUtc dt:dt="string">2017-07-25T09:00:35Z</DateUtc></StartTime><FrequencyChanges><FrequencyChange><Frequency dt:dt="r8">3328125</Frequency><Timestamp dt:dt="r8">1342996600</Timestamp><Current dt:dt="r…	75.025	2478693	2475193	2478693	2475182	1	right	1343676540	07-25-2017	11:00:35	09:00:35	female	195607	152789	-1	152778	224846	195624	-1	195607	535558	517744	-1	517731	4				2	1	2	phaseINVFAce	phaseXPface	18	NF09	665929	665629	665929	665626	l	665626	663630	665626	663614	1996
GofDak_1024-768_new	23	1	23	<?xml version="1.0"?>\n<Clock xmlns:dt="urn:schemas-microsoft-com:datatypes"><Description dt:dt="string">E-Prime Primary Realtime Clock</Description><StartTime><Timestamp dt:dt="int">0</Timestamp><DateUtc dt:dt="string">2017-07-25T09:00:35Z</DateUtc></StartTime><FrequencyChanges><FrequencyChange><Frequency dt:dt="r8">3328125</Frequency><Timestamp dt:dt="r8">1342996600</Timestamp><Current dt:dt="r…	75.025	2478693	2475193	2478693	2475182	1	right	1343676540	07-25-2017	11:00:35	09:00:35	female	195607	152789	-1	152778	224846	195624	-1	195607	535558	517744	-1	517731	4				2	1	2	phaseINVFAce	phaseXPface	19	NM03	669008	668708	669008	668697	l	668697	667188	668697	667174	1509
GofDak_1024-768_new	23	1	23	<?xml version="1.0"?>\n<Clock xmlns:dt="urn:schemas-microsoft-com:datatypes"><Description dt:dt="string">E-Prime Primary Realtime Clock</Description><StartTime><Timestamp dt:dt="int">0</Timestamp><DateUtc dt:dt="string">2017-07-25T09:00:35Z</DateUtc></StartTime><FrequencyChanges><FrequencyChange><Frequency dt:dt="r8">3328125</Frequency><Timestamp dt:dt="r8">1342996600</Timestamp><Current dt:dt="r…	75.025	2478693	2475193	2478693	2475182	1	right	1343676540	07-25-2017	11:00:35	09:00:35	female	195607	152789	-1	152778	224846	195624	-1	195607	535558	517744	-1	517731	4				2	1	2	phaseINVFAce	phaseXPface	20	NF27	672060	671760	672060	671750	l	671750	670148	671750	670142	1602
GofDak_1024-768_new	23	1	23	<?xml version="1.0"?>\n<Clock xmlns:dt="urn:schemas-microsoft-com:datatypes"><Description dt:dt="string">E-Prime Primary Realtime Clock</Description><StartTime><Timestamp dt:dt="int">0</Timestamp><DateUtc dt:dt="string">2017-07-25T09:00:35Z</DateUtc></StartTime><FrequencyChanges><FrequencyChange><Frequency dt:dt="r8">3328125</Frequency><Timestamp dt:dt="r8">1342996600</Timestamp><Current dt:dt="r…	75.025	2478693	2475193	2478693	2475182	1	right	1343676540	07-25-2017	11:00:35	09:00:35	female	195607	152789	-1	152778	224846	195624	-1	195607	535558	517744	-1	517731	5				1	2	3	phaseUPFAce	phaseXPface	1	NM09	675300	675000	675300	674996	l	674996	673493	674996	673486	1503
GofDak_1024-768_new	23	1	23	<?xml version="1.0"?>\n<Clock xmlns:dt="urn:schemas-microsoft-com:datatypes"><Description dt:dt="string">E-Prime Primary Realtime Clock</Description><StartTime><Timestamp dt:dt="int">0</Timestamp><DateUtc dt:dt="string">2017-07-25T09:00:35Z</DateUtc></StartTime><FrequencyChanges><FrequencyChange><Frequency dt:dt="r8">3328125</Frequency><Timestamp dt:dt="r8">1342996600</Timestamp><Current dt:dt="r…	75.025	2478693	2475193	2478693	2475182	1	right	1343676540	07-25-2017	11:00:35	09:00:35	female	195607	152789	-1	152778	224846	195624	-1	195607	535558	517744	-1	517731	5				1	2	3	phaseUPFAce	phaseXPface	2	NF06	678911	678611	678911	678592	l	678592	676999	678592	676982	1593
GofDak_1024-768_new	23	1	23	<?xml version="1.0"?>\n<Clock xmlns:dt="urn:schemas-microsoft-com:datatypes"><Description dt:dt="string">E-Prime Primary Realtime Clock</Description><StartTime><Timestamp dt:dt="int">0</Timestamp><DateUtc dt:dt="string">2017-07-25T09:00:35Z</DateUtc></StartTime><FrequencyChanges><FrequencyChange><Frequency dt:dt="r8">3328125</Frequency><Timestamp dt:dt="r8">1342996600</Timestamp><Current dt:dt="r…	75.025	2478693	2475193	2478693	2475182	1	right	1343676540	07-25-2017	11:00:35	09:00:35	female	195607	152789	-1	152778	224846	195624	-1	195607	535558	517744	-1	517731	5				1	2	3	phaseUPFAce	phaseXPface	3	NM05	682270	681970	682270	681964	l	681964	680291	681964	680278	1673
GofDak_1024-768_new	23	1	23	<?xml version="1.0"?>\n<Clock xmlns:dt="urn:schemas-microsoft-com:datatypes"><Description dt:dt="string">E-Prime Primary Realtime Clock</Description><StartTime><Timestamp dt:dt="int">0</Timestamp><DateUtc dt:dt="string">2017-07-25T09:00:35Z</DateUtc></StartTime><FrequencyChanges><FrequencyChange><Frequency dt:dt="r8">3328125</Frequency><Timestamp dt:dt="r8">1342996600</Timestamp><Current dt:dt="r…	75.025	2478693	2475193	2478693	2475182	1	right	1343676540	07-25-2017	11:00:35	09:00:35	female	195607	152789	-1	152778	224846	195624	-1	195607	535558	517744	-1	517731	5				1	2	3	phaseUPFAce	phaseXPface	4	NF105	685376	685076	685376	685071	l	685071	683423	685071	683414	1648
GofDak_1024-768_new	23	1	23	<?xml version="1.0"?>\n<Clock xmlns:dt="urn:schemas-microsoft-com:datatypes"><Description dt:dt="string">E-Prime Primary Realtime Clock</Description><StartTime><Timestamp dt:dt="int">0</Timestamp><DateUtc dt:dt="string">2017-07-25T09:00:35Z</DateUtc></StartTime><FrequencyChanges><FrequencyChange><Frequency dt:dt="r8">3328125</Frequency><Timestamp dt:dt="r8">1342996600</Timestamp><Current dt:dt="r…	75.025	2478693	2475193	2478693	2475182	1	right	1343676540	07-25-2017	11:00:35	09:00:35	female	195607	152789	-1	152778	224846	195624	-1	195607	535558	517744	-1	517731	5				1	2	3	phaseUPFAce	phaseXPface	5	NF06	688682	688382	688682	688367	l	688367	686515	688367	686502	1852
GofDak_1024-768_new	23	1	23	<?xml version="1.0"?>\n<Clock xmlns:dt="urn:schemas-microsoft-com:datatypes"><Description dt:dt="string">E-Prime Primary Realtime Clock</Description><StartTime><Timestamp dt:dt="int">0</Timestamp><DateUtc dt:dt="string">2017-07-25T09:00:35Z</DateUtc></StartTime><FrequencyChanges><FrequencyChange><Frequency dt:dt="r8">3328125</Frequency><Timestamp dt:dt="r8">1342996600</Timestamp><Current dt:dt="r…	75.025	2478693	2475193	2478693	2475182	1	right	1343676540	07-25-2017	11:00:35	09:00:35	female	195607	152789	-1	152778	224846	195624	-1	195607	535558	517744	-1	517731	5				1	2	3	phaseUPFAce	phaseXPface	6	NF105	691987	691687	691987	691678	d	691678	689981	691678	689966	1697
GofDak_1024-768_new	23	1	23	<?xml version="1.0"?>\n<Clock xmlns:dt="urn:schemas-microsoft-com:datatypes"><Description dt:dt="string">E-Prime Primary Realtime Clock</Description><StartTime><Timestamp dt:dt="int">0</Timestamp><DateUtc dt:dt="string">2017-07-25T09:00:35Z</DateUtc></StartTime><FrequencyChanges><FrequencyChange><Frequency dt:dt="r8">3328125</Frequency><Timestamp dt:dt="r8">1342996600</Timestamp><Current dt:dt="r…	75.025	2478693	2475193	2478693	2475182	1	right	1343676540	07-25-2017	11:00:35	09:00:35	female	195607	152789	-1	152778	224846	195624	-1	195607	535558	517744	-1	517731	5				1	2	3	phaseUPFAce	phaseXPface	7	NF01	694959	694659	694959	694644	l	694644	693087	694644	693070	1557
GofDak_1024-768_new	23	1	23	<?xml version="1.0"?>\n<Clock xmlns:dt="urn:schemas-microsoft-com:datatypes"><Description dt:dt="string">E-Prime Primary Realtime Clock</Description><StartTime><Timestamp dt:dt="int">0</Timestamp><DateUtc dt:dt="string">2017-07-25T09:00:35Z</DateUtc></StartTime><FrequencyChanges><FrequencyChange><Frequency dt:dt="r8">3328125</Frequency><Timestamp dt:dt="r8">1342996600</Timestamp><Current dt:dt="r…	75.025	2478693	2475193	2478693	2475182	1	right	1343676540	07-25-2017	11:00:35	09:00:35	female	195607	152789	-1	152778	224846	195624	-1	195607	535558	517744	-1	517731	5				1	2	3	phaseUPFAce	phaseXPface	8	NM101	698385	698085	698385	698082	l	698082	696192	698082	696182	1890
GofDak_1024-768_new	23	1	23	<?xml version="1.0"?>\n<Clock xmlns:dt="urn:schemas-microsoft-com:datatypes"><Description dt:dt="string">E-Prime Primary Realtime Clock</Description><StartTime><Timestamp dt:dt="int">0</Timestamp><DateUtc dt:dt="string">2017-07-25T09:00:35Z</DateUtc></StartTime><FrequencyChanges><FrequencyChange><Frequency dt:dt="r8">3328125</Frequency><Timestamp dt:dt="r8">1342996600</Timestamp><Current dt:dt="r…	75.025	2478693	2475193	2478693	2475182	1	right	1343676540	07-25-2017	11:00:35	09:00:35	female	195607	152789	-1	152778	224846	195624	-1	195607	535558	517744	-1	517731	5				1	2	3	phaseUPFAce	phaseXPface	9	NM08	701930	701630	701930	701616	l	701616	699738	701616	699726	1878
GofDak_1024-768_new	23	1	23	<?xml version="1.0"?>\n<Clock xmlns:dt="urn:schemas-microsoft-com:datatypes"><Description dt:dt="string">E-Prime Primary Realtime Clock</Description><StartTime><Timestamp dt:dt="int">0</Timestamp><DateUtc dt:dt="string">2017-07-25T09:00:35Z</DateUtc></StartTime><FrequencyChanges><FrequencyChange><Frequency dt:dt="r8">3328125</Frequency><Timestamp dt:dt="r8">1342996600</Timestamp><Current dt:dt="r…	75.025	2478693	2475193	2478693	2475182	1	right	1343676540	07-25-2017	11:00:35	09:00:35	female	195607	152789	-1	152778	224846	195624	-1	195607	535558	517744	-1	517731	5				1	2	3	phaseUPFAce	phaseXPface	10	NF02	705063	704763	705063	704755	d	704755	703097	704755	703086	1658
GofDak_1024-768_new	23	1	23	<?xml version="1.0"?>\n<Clock xmlns:dt="urn:schemas-microsoft-com:datatypes"><Description dt:dt="string">E-Prime Primary Realtime Clock</Description><StartTime><Timestamp dt:dt="int">0</Timestamp><DateUtc dt:dt="string">2017-07-25T09:00:35Z</DateUtc></StartTime><FrequencyChanges><FrequencyChange><Frequency dt:dt="r8">3328125</Frequency><Timestamp dt:dt="r8">1342996600</Timestamp><Current dt:dt="r…	75.025	2478693	2475193	2478693	2475182	1	right	1343676540	07-25-2017	11:00:35	09:00:35	female	195607	152789	-1	152778	224846	195624	-1	195607	535558	517744	-1	517731	5				1	2	3	phaseUPFAce	phaseXPface	11	NM04	708302	708002	708302	707994	d	707994	706256	707994	706246	1738
GofDak_1024-768_new	23	1	23	<?xml version="1.0"?>\n<Clock xmlns:dt="urn:schemas-microsoft-com:datatypes"><Description dt:dt="string">E-Prime Primary Realtime Clock</Description><StartTime><Timestamp dt:dt="int">0</Timestamp><DateUtc dt:dt="string">2017-07-25T09:00:35Z</DateUtc></StartTime><FrequencyChanges><FrequencyChange><Frequency dt:dt="r8">3328125</Frequency><Timestamp dt:dt="r8">1342996600</Timestamp><Current dt:dt="r…	75.025	2478693	2475193	2478693	2475182	1	right	1343676540	07-25-2017	11:00:35	09:00:35	female	195607	152789	-1	152778	224846	195624	-1	195607	535558	517744	-1	517731	5				1	2	3	phaseUPFAce	phaseXPface	12	NF27	711621	711321	711621	711310	l	711310	709348	711310	709334	1962
GofDak_1024-768_new	23	1	23	<?xml version="1.0"?>\n<Clock xmlns:dt="urn:schemas-microsoft-com:datatypes"><Description dt:dt="string">E-Prime Primary Realtime Clock</Description><StartTime><Timestamp dt:dt="int">0</Timestamp><DateUtc dt:dt="string">2017-07-25T09:00:35Z</DateUtc></StartTime><FrequencyChanges><FrequencyChange><Frequency dt:dt="r8">3328125</Frequency><Timestamp dt:dt="r8">1342996600</Timestamp><Current dt:dt="r…	75.025	2478693	2475193	2478693	2475182	1	right	1343676540	07-25-2017	11:00:35	09:00:35	female	195607	152789	-1	152778	224846	195624	-1	195607	535558	517744	-1	517731	5				1	2	3	phaseUPFAce	phaseXPface	13	NM10	714993	714693	714993	714684	d	714684	713147	714684	713142	1537
GofDak_1024-768_new	23	1	23	<?xml version="1.0"?>\n<Clock xmlns:dt="urn:schemas-microsoft-com:datatypes"><Description dt:dt="string">E-Prime Primary Realtime Clock</Description><StartTime><Timestamp dt:dt="int">0</Timestamp><DateUtc dt:dt="string">2017-07-25T09:00:35Z</DateUtc></StartTime><FrequencyChanges><FrequencyChange><Frequency dt:dt="r8">3328125</Frequency><Timestamp dt:dt="r8">1342996600</Timestamp><Current dt:dt="r…	75.025	2478693	2475193	2478693	2475182	1	right	1343676540	07-25-2017	11:00:35	09:00:35	female	195607	152789	-1	152778	224846	195624	-1	195607	535558	517744	-1	517731	5				1	2	3	phaseUPFAce	phaseXPface	14	NF11	718019	717719	718019	717713	d	717713	716092	717713	716078	1621
GofDak_1024-768_new	23	1	23	<?xml version="1.0"?>\n<Clock xmlns:dt="urn:schemas-microsoft-com:datatypes"><Description dt:dt="string">E-Prime Primary Realtime Clock</Description><StartTime><Timestamp dt:dt="int">0</Timestamp><DateUtc dt:dt="string">2017-07-25T09:00:35Z</DateUtc></StartTime><FrequencyChanges><FrequencyChange><Frequency dt:dt="r8">3328125</Frequency><Timestamp dt:dt="r8">1342996600</Timestamp><Current dt:dt="r…	75.025	2478693	2475193	2478693	2475182	1	right	1343676540	07-25-2017	11:00:35	09:00:35	female	195607	152789	-1	152778	224846	195624	-1	195607	535558	517744	-1	517731	5				1	2	3	phaseUPFAce	phaseXPface	15	NF11	721071	720771	721071	720768	d	720768	719158	720768	719142	1610
GofDak_1024-768_new	23	1	23	<?xml version="1.0"?>\n<Clock xmlns:dt="urn:schemas-microsoft-com:datatypes"><Description dt:dt="string">E-Prime Primary Realtime Clock</Description><StartTime><Timestamp dt:dt="int">0</Timestamp><DateUtc dt:dt="string">2017-07-25T09:00:35Z</DateUtc></StartTime><FrequencyChanges><FrequencyChange><Frequency dt:dt="r8">3328125</Frequency><Timestamp dt:dt="r8">1342996600</Timestamp><Current dt:dt="r…	75.025	2478693	2475193	2478693	2475182	1	right	1343676540	07-25-2017	11:00:35	09:00:35	female	195607	152789	-1	152778	224846	195624	-1	195607	535558	517744	-1	517731	5				1	2	3	phaseUPFAce	phaseXPface	16	NM03	724097	723797	724097	723783	d	723783	722170	723783	722158	1613
GofDak_1024-768_new	23	1	23	<?xml version="1.0"?>\n<Clock xmlns:dt="urn:schemas-microsoft-com:datatypes"><Description dt:dt="string">E-Prime Primary Realtime Clock</Description><StartTime><Timestamp dt:dt="int">0</Timestamp><DateUtc dt:dt="string">2017-07-25T09:00:35Z</DateUtc></StartTime><FrequencyChanges><FrequencyChange><Frequency dt:dt="r8">3328125</Frequency><Timestamp dt:dt="r8">1342996600</Timestamp><Current dt:dt="r…	75.025	2478693	2475193	2478693	2475182	1	right	1343676540	07-25-2017	11:00:35	09:00:35	female	195607	152789	-1	152778	224846	195624	-1	195607	535558	517744	-1	517731	5				1	2	3	phaseUPFAce	phaseXPface	17	NF02	727509	727209	727509	727205	l	727205	725463	727205	725446	1742
GofDak_1024-768_new	23	1	23	<?xml version="1.0"?>\n<Clock xmlns:dt="urn:schemas-microsoft-com:datatypes"><Description dt:dt="string">E-Prime Primary Realtime Clock</Description><StartTime><Timestamp dt:dt="int">0</Timestamp><DateUtc dt:dt="string">2017-07-25T09:00:35Z</DateUtc></StartTime><FrequencyChanges><FrequencyChange><Frequency dt:dt="r8">3328125</Frequency><Timestamp dt:dt="r8">1342996600</Timestamp><Current dt:dt="r…	75.025	2478693	2475193	2478693	2475182	1	right	1343676540	07-25-2017	11:00:35	09:00:35	female	195607	152789	-1	152778	224846	195624	-1	195607	535558	517744	-1	517731	5				1	2	3	phaseUPFAce	phaseXPface	18	NF06	730681	730381	730681	730369	l	730369	728688	730369	728678	1681
GofDak_1024-768_new	23	1	23	<?xml version="1.0"?>\n<Clock xmlns:dt="urn:schemas-microsoft-com:datatypes"><Description dt:dt="string">E-Prime Primary Realtime Clock</Description><StartTime><Timestamp dt:dt="int">0</Timestamp><DateUtc dt:dt="string">2017-07-25T09:00:35Z</DateUtc></StartTime><FrequencyChanges><FrequencyChange><Frequency dt:dt="r8">3328125</Frequency><Timestamp dt:dt="r8">1342996600</Timestamp><Current dt:dt="r…	75.025	2478693	2475193	2478693	2475182	1	right	1343676540	07-25-2017	11:00:35	09:00:35	female	195607	152789	-1	152778	224846	195624	-1	195607	535558	517744	-1	517731	5				1	2	3	phaseUPFAce	phaseXPface	19	NM09	733693	733393	733693	733383	d	733383	731741	733383	731726	1642
GofDak_1024-768_new	23	1	23	<?xml version="1.0"?>\n<Clock xmlns:dt="urn:schemas-microsoft-com:datatypes"><Description dt:dt="string">E-Prime Primary Realtime Clock</Description><StartTime><Timestamp dt:dt="int">0</Timestamp><DateUtc dt:dt="string">2017-07-25T09:00:35Z</DateUtc></StartTime><FrequencyChanges><FrequencyChange><Frequency dt:dt="r8">3328125</Frequency><Timestamp dt:dt="r8">1342996600</Timestamp><Current dt:dt="r…	75.025	2478693	2475193	2478693	2475182	1	right	1343676540	07-25-2017	11:00:35	09:00:35	female	195607	152789	-1	152778	224846	195624	-1	195607	535558	517744	-1	517731	5				1	2	3	phaseUPFAce	phaseXPface	20	NF02	737092	736792	737092	736778	d	736778	734806	736778	734798	1972
GofDak_1024-768_new	23	1	23	<?xml version="1.0"?>\n<Clock xmlns:dt="urn:schemas-microsoft-com:datatypes"><Description dt:dt="string">E-Prime Primary Realtime Clock</Description><StartTime><Timestamp dt:dt="int">0</Timestamp><DateUtc dt:dt="string">2017-07-25T09:00:35Z</DateUtc></StartTime><FrequencyChanges><FrequencyChange><Frequency dt:dt="r8">3328125</Frequency><Timestamp dt:dt="r8">1342996600</Timestamp><Current dt:dt="r…	75.025	2478693	2475193	2478693	2475182	1	right	1343676540	07-25-2017	11:00:35	09:00:35	female	195607	152789	-1	152778	224846	195624	-1	195607	535558	517744	-1	517731	6				2	2	4	phaseINVFAce	phaseXPface	1	NM05	864730	864430	864730	864415	d	864415	862551	864415	862538	1864
GofDak_1024-768_new	23	1	23	<?xml version="1.0"?>\n<Clock xmlns:dt="urn:schemas-microsoft-com:datatypes"><Description dt:dt="string">E-Prime Primary Realtime Clock</Description><StartTime><Timestamp dt:dt="int">0</Timestamp><DateUtc dt:dt="string">2017-07-25T09:00:35Z</DateUtc></StartTime><FrequencyChanges><FrequencyChange><Frequency dt:dt="r8">3328125</Frequency><Timestamp dt:dt="r8">1342996600</Timestamp><Current dt:dt="r…	75.025	2478693	2475193	2478693	2475182	1	right	1343676540	07-25-2017	11:00:35	09:00:35	female	195607	152789	-1	152778	224846	195624	-1	195607	535558	517744	-1	517731	6				2	2	4	phaseINVFAce	phaseXPface	2	NF02	867982	867682	867982	867669	l	867669	866016	867669	866006	1653
GofDak_1024-768_new	23	1	23	<?xml version="1.0"?>\n<Clock xmlns:dt="urn:schemas-microsoft-com:datatypes"><Description dt:dt="string">E-Prime Primary Realtime Clock</Description><StartTime><Timestamp dt:dt="int">0</Timestamp><DateUtc dt:dt="string">2017-07-25T09:00:35Z</DateUtc></StartTime><FrequencyChanges><FrequencyChange><Frequency dt:dt="r8">3328125</Frequency><Timestamp dt:dt="r8">1342996600</Timestamp><Current dt:dt="r…	75.025	2478693	2475193	2478693	2475182	1	right	1343676540	07-25-2017	11:00:35	09:00:35	female	195607	152789	-1	152778	224846	195624	-1	195607	535558	517744	-1	517731	6				2	2	4	phaseINVFAce	phaseXPface	3	NM101	871515	871215	871515	871205	l	871205	869549	871205	869534	1656
GofDak_1024-768_new	23	1	23	<?xml version="1.0"?>\n<Clock xmlns:dt="urn:schemas-microsoft-com:datatypes"><Description dt:dt="string">E-Prime Primary Realtime Clock</Description><StartTime><Timestamp dt:dt="int">0</Timestamp><DateUtc dt:dt="string">2017-07-25T09:00:35Z</DateUtc></StartTime><FrequencyChanges><FrequencyChange><Frequency dt:dt="r8">3328125</Frequency><Timestamp dt:dt="r8">1342996600</Timestamp><Current dt:dt="r…	75.025	2478693	2475193	2478693	2475182	1	right	1343676540	07-25-2017	11:00:35	09:00:35	female	195607	152789	-1	152778	224846	195624	-1	195607	535558	517744	-1	517731	6				2	2	4	phaseINVFAce	phaseXPface	4	NF105	874807	874507	874807	874495	l	874495	872814	874495	872798	1681
GofDak_1024-768_new	23	1	23	<?xml version="1.0"?>\n<Clock xmlns:dt="urn:schemas-microsoft-com:datatypes"><Description dt:dt="string">E-Prime Primary Realtime Clock</Description><StartTime><Timestamp dt:dt="int">0</Timestamp><DateUtc dt:dt="string">2017-07-25T09:00:35Z</DateUtc></StartTime><FrequencyChanges><FrequencyChange><Frequency dt:dt="r8">3328125</Frequency><Timestamp dt:dt="r8">1342996600</Timestamp><Current dt:dt="r…	75.025	2478693	2475193	2478693	2475182	1	right	1343676540	07-25-2017	11:00:35	09:00:35	female	195607	152789	-1	152778	224846	195624	-1	195607	535558	517744	-1	517731	6				2	2	4	phaseINVFAce	phaseXPface	5	NF04	877979	877679	877979	877664	l	877664	875960	877664	875950	1704
GofDak_1024-768_new	23	1	23	<?xml version="1.0"?>\n<Clock xmlns:dt="urn:schemas-microsoft-com:datatypes"><Description dt:dt="string">E-Prime Primary Realtime Clock</Description><StartTime><Timestamp dt:dt="int">0</Timestamp><DateUtc dt:dt="string">2017-07-25T09:00:35Z</DateUtc></StartTime><FrequencyChanges><FrequencyChange><Frequency dt:dt="r8">3328125</Frequency><Timestamp dt:dt="r8">1342996600</Timestamp><Current dt:dt="r…	75.025	2478693	2475193	2478693	2475182	1	right	1343676540	07-25-2017	11:00:35	09:00:35	female	195607	152789	-1	152778	224846	195624	-1	195607	535558	517744	-1	517731	6				2	2	4	phaseINVFAce	phaseXPface	6	NF01	881471	881171	881471	881164	d	881164	879652	881164	879638	1512
GofDak_1024-768_new	23	1	23	<?xml version="1.0"?>\n<Clock xmlns:dt="urn:schemas-microsoft-com:datatypes"><Description dt:dt="string">E-Prime Primary Realtime Clock</Description><StartTime><Timestamp dt:dt="int">0</Timestamp><DateUtc dt:dt="string">2017-07-25T09:00:35Z</DateUtc></StartTime><FrequencyChanges><FrequencyChange><Frequency dt:dt="r8">3328125</Frequency><Timestamp dt:dt="r8">1342996600</Timestamp><Current dt:dt="r…	75.025	2478693	2475193	2478693	2475182	1	right	1343676540	07-25-2017	11:00:35	09:00:35	female	195607	152789	-1	152778	224846	195624	-1	195607	535558	517744	-1	517731	6				2	2	4	phaseINVFAce	phaseXPface	7	NF06	884777	884477	884777	884474	l	884474	882638	884474	882630	1836
GofDak_1024-768_new	23	1	23	<?xml version="1.0"?>\n<Clock xmlns:dt="urn:schemas-microsoft-com:datatypes"><Description dt:dt="string">E-Prime Primary Realtime Clock</Description><StartTime><Timestamp dt:dt="int">0</Timestamp><DateUtc dt:dt="string">2017-07-25T09:00:35Z</DateUtc></StartTime><FrequencyChanges><FrequencyChange><Frequency dt:dt="r8">3328125</Frequency><Timestamp dt:dt="r8">1342996600</Timestamp><Current dt:dt="r…	75.025	2478693	2475193	2478693	2475182	1	right	1343676540	07-25-2017	11:00:35	09:00:35	female	195607	152789	-1	152778	224846	195624	-1	195607	535558	517744	-1	517731	6				2	2	4	phaseINVFAce	phaseXPface	8	NM101	888722	888422	888722	888410	d	888410	886623	888410	886606	1787
GofDak_1024-768_new	23	1	23	<?xml version="1.0"?>\n<Clock xmlns:dt="urn:schemas-microsoft-com:datatypes"><Description dt:dt="string">E-Prime Primary Realtime Clock</Description><StartTime><Timestamp dt:dt="int">0</Timestamp><DateUtc dt:dt="string">2017-07-25T09:00:35Z</DateUtc></StartTime><FrequencyChanges><FrequencyChange><Frequency dt:dt="r8">3328125</Frequency><Timestamp dt:dt="r8">1342996600</Timestamp><Current dt:dt="r…	75.025	2478693	2475193	2478693	2475182	1	right	1343676540	07-25-2017	11:00:35	09:00:35	female	195607	152789	-1	152778	224846	195624	-1	195607	535558	517744	-1	517731	6				2	2	4	phaseINVFAce	phaseXPface	9	NM02	892402	892102	892402	892098	d	892098	890275	892098	890262	1823
GofDak_1024-768_new	23	1	23	<?xml version="1.0"?>\n<Clock xmlns:dt="urn:schemas-microsoft-com:datatypes"><Description dt:dt="string">E-Prime Primary Realtime Clock</Description><StartTime><Timestamp dt:dt="int">0</Timestamp><DateUtc dt:dt="string">2017-07-25T09:00:35Z</DateUtc></StartTime><FrequencyChanges><FrequencyChange><Frequency dt:dt="r8">3328125</Frequency><Timestamp dt:dt="r8">1342996600</Timestamp><Current dt:dt="r…	75.025	2478693	2475193	2478693	2475182	1	right	1343676540	07-25-2017	11:00:35	09:00:35	female	195607	152789	-1	152778	224846	195624	-1	195607	535558	517744	-1	517731	6				2	2	4	phaseINVFAce	phaseXPface	10	NF09	895947	895647	895947	895636	d	895636	893701	895636	893686	1935
GofDak_1024-768_new	23	1	23	<?xml version="1.0"?>\n<Clock xmlns:dt="urn:schemas-microsoft-com:datatypes"><Description dt:dt="string">E-Prime Primary Realtime Clock</Description><StartTime><Timestamp dt:dt="int">0</Timestamp><DateUtc dt:dt="string">2017-07-25T09:00:35Z</DateUtc></StartTime><FrequencyChanges><FrequencyChange><Frequency dt:dt="r8">3328125</Frequency><Timestamp dt:dt="r8">1342996600</Timestamp><Current dt:dt="r…	75.025	2478693	2475193	2478693	2475182	1	right	1343676540	07-25-2017	11:00:35	09:00:35	female	195607	152789	-1	152778	224846	195624	-1	195607	535558	517744	-1	517731	6				2	2	4	phaseINVFAce	phaseXPface	11	NF105	899159	898859	899159	898851	l	898851	897233	898851	897222	1618
GofDak_1024-768_new	23	1	23	<?xml version="1.0"?>\n<Clock xmlns:dt="urn:schemas-microsoft-com:datatypes"><Description dt:dt="string">E-Prime Primary Realtime Clock</Description><StartTime><Timestamp dt:dt="int">0</Timestamp><DateUtc dt:dt="string">2017-07-25T09:00:35Z</DateUtc></StartTime><FrequencyChanges><FrequencyChange><Frequency dt:dt="r8">3328125</Frequency><Timestamp dt:dt="r8">1342996600</Timestamp><Current dt:dt="r…	75.025	2478693	2475193	2478693	2475182	1	right	1343676540	07-25-2017	11:00:35	09:00:35	female	195607	152789	-1	152778	224846	195624	-1	195607	535558	517744	-1	517731	6				2	2	4	phaseINVFAce	phaseXPface	12	NF04	902691	902391	902691	902385	l	902385	900845	902385	900830	1540
GofDak_1024-768_new	23	1	23	<?xml version="1.0"?>\n<Clock xmlns:dt="urn:schemas-microsoft-com:datatypes"><Description dt:dt="string">E-Prime Primary Realtime Clock</Description><StartTime><Timestamp dt:dt="int">0</Timestamp><DateUtc dt:dt="string">2017-07-25T09:00:35Z</DateUtc></StartTime><FrequencyChanges><FrequencyChange><Frequency dt:dt="r8">3328125</Frequency><Timestamp dt:dt="r8">1342996600</Timestamp><Current dt:dt="r…	75.025	2478693	2475193	2478693	2475182	1	right	1343676540	07-25-2017	11:00:35	09:00:35	female	195607	152789	-1	152778	224846	195624	-1	195607	535558	517744	-1	517731	6				2	2	4	phaseINVFAce	phaseXPface	13	NF109	905877	905577	905877	905562	l	905562	903871	905562	903854	1691
GofDak_1024-768_new	23	1	23	<?xml version="1.0"?>\n<Clock xmlns:dt="urn:schemas-microsoft-com:datatypes"><Description dt:dt="string">E-Prime Primary Realtime Clock</Description><StartTime><Timestamp dt:dt="int">0</Timestamp><DateUtc dt:dt="string">2017-07-25T09:00:35Z</DateUtc></StartTime><FrequencyChanges><FrequencyChange><Frequency dt:dt="r8">3328125</Frequency><Timestamp dt:dt="r8">1342996600</Timestamp><Current dt:dt="r…	75.025	2478693	2475193	2478693	2475182	1	right	1343676540	07-25-2017	11:00:35	09:00:35	female	195607	152789	-1	152778	224846	195624	-1	195607	535558	517744	-1	517731	6				2	2	4	phaseINVFAce	phaseXPface	14	NF06	909369	909069	909369	909061	d	909061	907176	909061	907166	1885
GofDak_1024-768_new	23	1	23	<?xml version="1.0"?>\n<Clock xmlns:dt="urn:schemas-microsoft-com:datatypes"><Description dt:dt="string">E-Prime Primary Realtime Clock</Description><StartTime><Timestamp dt:dt="int">0</Timestamp><DateUtc dt:dt="string">2017-07-25T09:00:35Z</DateUtc></StartTime><FrequencyChanges><FrequencyChange><Frequency dt:dt="r8">3328125</Frequency><Timestamp dt:dt="r8">1342996600</Timestamp><Current dt:dt="r…	75.025	2478693	2475193	2478693	2475182	1	right	1343676540	07-25-2017	11:00:35	09:00:35	female	195607	152789	-1	152778	224846	195624	-1	195607	535558	517744	-1	517731	6				2	2	4	phaseINVFAce	phaseXPface	15	NM02	912701	912401	912701	912397	l	912397	910708	912397	910694	1689
GofDak_1024-768_new	23	1	23	<?xml version="1.0"?>\n<Clock xmlns:dt="urn:schemas-microsoft-com:datatypes"><Description dt:dt="string">E-Prime Primary Realtime Clock</Description><StartTime><Timestamp dt:dt="int">0</Timestamp><DateUtc dt:dt="string">2017-07-25T09:00:35Z</DateUtc></StartTime><FrequencyChanges><FrequencyChange><Frequency dt:dt="r8">3328125</Frequency><Timestamp dt:dt="r8">1342996600</Timestamp><Current dt:dt="r…	75.025	2478693	2475193	2478693	2475182	1	right	1343676540	07-25-2017	11:00:35	09:00:35	female	195607	152789	-1	152778	224846	195624	-1	195607	535558	517744	-1	517731	6				2	2	4	phaseINVFAce	phaseXPface	16	NF106	916407	916107	916407	916094	d	916094	914174	916094	914166	1920
GofDak_1024-768_new	23	1	23	<?xml version="1.0"?>\n<Clock xmlns:dt="urn:schemas-microsoft-com:datatypes"><Description dt:dt="string">E-Prime Primary Realtime Clock</Description><StartTime><Timestamp dt:dt="int">0</Timestamp><DateUtc dt:dt="string">2017-07-25T09:00:35Z</DateUtc></StartTime><FrequencyChanges><FrequencyChange><Frequency dt:dt="r8">3328125</Frequency><Timestamp dt:dt="r8">1342996600</Timestamp><Current dt:dt="r…	75.025	2478693	2475193	2478693	2475182	1	right	1343676540	07-25-2017	11:00:35	09:00:35	female	195607	152789	-1	152778	224846	195624	-1	195607	535558	517744	-1	517731	6				2	2	4	phaseINVFAce	phaseXPface	17	NF01	919472	919172	919472	919165	l	919165	917533	919165	917518	1632
GofDak_1024-768_new	23	1	23	<?xml version="1.0"?>\n<Clock xmlns:dt="urn:schemas-microsoft-com:datatypes"><Description dt:dt="string">E-Prime Primary Realtime Clock</Description><StartTime><Timestamp dt:dt="int">0</Timestamp><DateUtc dt:dt="string">2017-07-25T09:00:35Z</DateUtc></StartTime><FrequencyChanges><FrequencyChange><Frequency dt:dt="r8">3328125</Frequency><Timestamp dt:dt="r8">1342996600</Timestamp><Current dt:dt="r…	75.025	2478693	2475193	2478693	2475182	1	right	1343676540	07-25-2017	11:00:35	09:00:35	female	195607	152789	-1	152778	224846	195624	-1	195607	535558	517744	-1	517731	6				2	2	4	phaseINVFAce	phaseXPface	18	NM13	922778	922478	922778	922463	d	922463	920878	922463	920870	1585
GofDak_1024-768_new	23	1	23	<?xml version="1.0"?>\n<Clock xmlns:dt="urn:schemas-microsoft-com:datatypes"><Description dt:dt="string">E-Prime Primary Realtime Clock</Description><StartTime><Timestamp dt:dt="int">0</Timestamp><DateUtc dt:dt="string">2017-07-25T09:00:35Z</DateUtc></StartTime><FrequencyChanges><FrequencyChange><Frequency dt:dt="r8">3328125</Frequency><Timestamp dt:dt="r8">1342996600</Timestamp><Current dt:dt="r…	75.025	2478693	2475193	2478693	2475182	1	right	1343676540	07-25-2017	11:00:35	09:00:35	female	195607	152789	-1	152778	224846	195624	-1	195607	535558	517744	-1	517731	6				2	2	4	phaseINVFAce	phaseXPface	19	NF27	926003	925703	926003	925688	d	925688	923864	925688	923854	1824
GofDak_1024-768_new	23	1	23	<?xml version="1.0"?>\n<Clock xmlns:dt="urn:schemas-microsoft-com:datatypes"><Description dt:dt="string">E-Prime Primary Realtime Clock</Description><StartTime><Timestamp dt:dt="int">0</Timestamp><DateUtc dt:dt="string">2017-07-25T09:00:35Z</DateUtc></StartTime><FrequencyChanges><FrequencyChange><Frequency dt:dt="r8">3328125</Frequency><Timestamp dt:dt="r8">1342996600</Timestamp><Current dt:dt="r…	75.025	2478693	2475193	2478693	2475182	1	right	1343676540	07-25-2017	11:00:35	09:00:35	female	195607	152789	-1	152778	224846	195624	-1	195607	535558	517744	-1	517731	6				2	2	4	phaseINVFAce	phaseXPface	20	NF27	929229	928929	929229	928915	d	928915	927063	928915	927046	1852
GofDak_1024-768_new	23	1	23	<?xml version="1.0"?>\n<Clock xmlns:dt="urn:schemas-microsoft-com:datatypes"><Description dt:dt="string">E-Prime Primary Realtime Clock</Description><StartTime><Timestamp dt:dt="int">0</Timestamp><DateUtc dt:dt="string">2017-07-25T09:00:35Z</DateUtc></StartTime><FrequencyChanges><FrequencyChange><Frequency dt:dt="r8">3328125</Frequency><Timestamp dt:dt="r8">1342996600</Timestamp><Current dt:dt="r…	75.025	2478693	2475193	2478693	2475182	1	right	1343676540	07-25-2017	11:00:35	09:00:35	female	195607	152789	-1	152778	224846	195624	-1	195607	535558	517744	-1	517731	7				2	3	5	phaseINVFAce	phaseXPface	1	NF106	932148	931848	932148	931837	d	931837	930222	931837	930214	1615
GofDak_1024-768_new	23	1	23	<?xml version="1.0"?>\n<Clock xmlns:dt="urn:schemas-microsoft-com:datatypes"><Description dt:dt="string">E-Prime Primary Realtime Clock</Description><StartTime><Timestamp dt:dt="int">0</Timestamp><DateUtc dt:dt="string">2017-07-25T09:00:35Z</DateUtc></StartTime><FrequencyChanges><FrequencyChange><Frequency dt:dt="r8">3328125</Frequency><Timestamp dt:dt="r8">1342996600</Timestamp><Current dt:dt="r…	75.025	2478693	2475193	2478693	2475182	1	right	1343676540	07-25-2017	11:00:35	09:00:35	female	195607	152789	-1	152778	224846	195624	-1	195607	535558	517744	-1	517731	7				2	3	5	phaseINVFAce	phaseXPface	2	NF105	935280	934980	935280	934964	d	934964	933434	934964	933422	1530
GofDak_1024-768_new	23	1	23	<?xml version="1.0"?>\n<Clock xmlns:dt="urn:schemas-microsoft-com:datatypes"><Description dt:dt="string">E-Prime Primary Realtime Clock</Description><StartTime><Timestamp dt:dt="int">0</Timestamp><DateUtc dt:dt="string">2017-07-25T09:00:35Z</DateUtc></StartTime><FrequencyChanges><FrequencyChange><Frequency dt:dt="r8">3328125</Frequency><Timestamp dt:dt="r8">1342996600</Timestamp><Current dt:dt="r…	75.025	2478693	2475193	2478693	2475182	1	right	1343676540	07-25-2017	11:00:35	09:00:35	female	195607	152789	-1	152778	224846	195624	-1	195607	535558	517744	-1	517731	7				2	3	5	phaseINVFAce	phaseXPface	3	NM03	938373	938073	938373	938064	l	938064	936380	938064	936366	1684
GofDak_1024-768_new	23	1	23	<?xml version="1.0"?>\n<Clock xmlns:dt="urn:schemas-microsoft-com:datatypes"><Description dt:dt="string">E-Prime Primary Realtime Clock</Description><StartTime><Timestamp dt:dt="int">0</Timestamp><DateUtc dt:dt="string">2017-07-25T09:00:35Z</DateUtc></StartTime><FrequencyChanges><FrequencyChange><Frequency dt:dt="r8">3328125</Frequency><Timestamp dt:dt="r8">1342996600</Timestamp><Current dt:dt="r…	75.025	2478693	2475193	2478693	2475182	1	right	1343676540	07-25-2017	11:00:35	09:00:35	female	195607	152789	-1	152778	224846	195624	-1	195607	535558	517744	-1	517731	7				2	3	5	phaseINVFAce	phaseXPface	4	NM02	941318	941018	941318	941014	d	941014	939446	941014	939438	1568
GofDak_1024-768_new	23	1	23	<?xml version="1.0"?>\n<Clock xmlns:dt="urn:schemas-microsoft-com:datatypes"><Description dt:dt="string">E-Prime Primary Realtime Clock</Description><StartTime><Timestamp dt:dt="int">0</Timestamp><DateUtc dt:dt="string">2017-07-25T09:00:35Z</DateUtc></StartTime><FrequencyChanges><FrequencyChange><Frequency dt:dt="r8">3328125</Frequency><Timestamp dt:dt="r8">1342996600</Timestamp><Current dt:dt="r…	75.025	2478693	2475193	2478693	2475182	1	right	1343676540	07-25-2017	11:00:35	09:00:35	female	195607	152789	-1	152778	224846	195624	-1	195607	535558	517744	-1	517731	7				2	3	5	phaseINVFAce	phaseXPface	5	NM13	944531	944231	944531	944218	l	944218	942365	944218	942358	1853
GofDak_1024-768_new	23	1	23	<?xml version="1.0"?>\n<Clock xmlns:dt="urn:schemas-microsoft-com:datatypes"><Description dt:dt="string">E-Prime Primary Realtime Clock</Description><StartTime><Timestamp dt:dt="int">0</Timestamp><DateUtc dt:dt="string">2017-07-25T09:00:35Z</DateUtc></StartTime><FrequencyChanges><FrequencyChange><Frequency dt:dt="r8">3328125</Frequency><Timestamp dt:dt="r8">1342996600</Timestamp><Current dt:dt="r…	75.025	2478693	2475193	2478693	2475182	1	right	1343676540	07-25-2017	11:00:35	09:00:35	female	195607	152789	-1	152778	224846	195624	-1	195607	535558	517744	-1	517731	7				2	3	5	phaseINVFAce	phaseXPface	6	NM05	947743	947443	947743	947434	l	947434	945524	947434	945510	1910
GofDak_1024-768_new	23	1	23	<?xml version="1.0"?>\n<Clock xmlns:dt="urn:schemas-microsoft-com:datatypes"><Description dt:dt="string">E-Prime Primary Realtime Clock</Description><StartTime><Timestamp dt:dt="int">0</Timestamp><DateUtc dt:dt="string">2017-07-25T09:00:35Z</DateUtc></StartTime><FrequencyChanges><FrequencyChange><Frequency dt:dt="r8">3328125</Frequency><Timestamp dt:dt="r8">1342996600</Timestamp><Current dt:dt="r…	75.025	2478693	2475193	2478693	2475182	1	right	1343676540	07-25-2017	11:00:35	09:00:35	female	195607	152789	-1	152778	224846	195624	-1	195607	535558	517744	-1	517731	7				2	3	5	phaseINVFAce	phaseXPface	7	NM10	950822	950522	950822	950507	l	950507	948696	950507	948686	1811
GofDak_1024-768_new	23	1	23	<?xml version="1.0"?>\n<Clock xmlns:dt="urn:schemas-microsoft-com:datatypes"><Description dt:dt="string">E-Prime Primary Realtime Clock</Description><StartTime><Timestamp dt:dt="int">0</Timestamp><DateUtc dt:dt="string">2017-07-25T09:00:35Z</DateUtc></StartTime><FrequencyChanges><FrequencyChange><Frequency dt:dt="r8">3328125</Frequency><Timestamp dt:dt="r8">1342996600</Timestamp><Current dt:dt="r…	75.025	2478693	2475193	2478693	2475182	1	right	1343676540	07-25-2017	11:00:35	09:00:35	female	195607	152789	-1	152778	224846	195624	-1	195607	535558	517744	-1	517731	7				2	3	5	phaseINVFAce	phaseXPface	8	NM13	953888	953588	953888	953575	d	953575	952055	953575	952046	1520
GofDak_1024-768_new	23	1	23	<?xml version="1.0"?>\n<Clock xmlns:dt="urn:schemas-microsoft-com:datatypes"><Description dt:dt="string">E-Prime Primary Realtime Clock</Description><StartTime><Timestamp dt:dt="int">0</Timestamp><DateUtc dt:dt="string">2017-07-25T09:00:35Z</DateUtc></StartTime><FrequencyChanges><FrequencyChange><Frequency dt:dt="r8">3328125</Frequency><Timestamp dt:dt="r8">1342996600</Timestamp><Current dt:dt="r…	75.025	2478693	2475193	2478693	2475182	1	right	1343676540	07-25-2017	11:00:35	09:00:35	female	195607	152789	-1	152778	224846	195624	-1	195607	535558	517744	-1	517731	7				2	3	5	phaseINVFAce	phaseXPface	9	NM05	957380	957080	957380	957066	d	957066	955294	957066	955286	1772
GofDak_1024-768_new	23	1	23	<?xml version="1.0"?>\n<Clock xmlns:dt="urn:schemas-microsoft-com:datatypes"><Description dt:dt="string">E-Prime Primary Realtime Clock</Description><StartTime><Timestamp dt:dt="int">0</Timestamp><DateUtc dt:dt="string">2017-07-25T09:00:35Z</DateUtc></StartTime><FrequencyChanges><FrequencyChange><Frequency dt:dt="r8">3328125</Frequency><Timestamp dt:dt="r8">1342996600</Timestamp><Current dt:dt="r…	75.025	2478693	2475193	2478693	2475182	1	right	1343676540	07-25-2017	11:00:35	09:00:35	female	195607	152789	-1	152778	224846	195624	-1	195607	535558	517744	-1	517731	7				2	3	5	phaseINVFAce	phaseXPface	10	NM21	960699	960399	960699	960387	d	960387	958466	960387	958454	1921
GofDak_1024-768_new	23	1	23	<?xml version="1.0"?>\n<Clock xmlns:dt="urn:schemas-microsoft-com:datatypes"><Description dt:dt="string">E-Prime Primary Realtime Clock</Description><StartTime><Timestamp dt:dt="int">0</Timestamp><DateUtc dt:dt="string">2017-07-25T09:00:35Z</DateUtc></StartTime><FrequencyChanges><FrequencyChange><Frequency dt:dt="r8">3328125</Frequency><Timestamp dt:dt="r8">1342996600</Timestamp><Current dt:dt="r…	75.025	2478693	2475193	2478693	2475182	1	right	1343676540	07-25-2017	11:00:35	09:00:35	female	195607	152789	-1	152778	224846	195624	-1	195607	535558	517744	-1	517731	7				2	3	5	phaseINVFAce	phaseXPface	11	NF105	964058	963758	964058	963754	d	963754	962065	963754	962054	1689
GofDak_1024-768_new	23	1	23	<?xml version="1.0"?>\n<Clock xmlns:dt="urn:schemas-microsoft-com:datatypes"><Description dt:dt="string">E-Prime Primary Realtime Clock</Description><StartTime><Timestamp dt:dt="int">0</Timestamp><DateUtc dt:dt="string">2017-07-25T09:00:35Z</DateUtc></StartTime><FrequencyChanges><FrequencyChange><Frequency dt:dt="r8">3328125</Frequency><Timestamp dt:dt="r8">1342996600</Timestamp><Current dt:dt="r…	75.025	2478693	2475193	2478693	2475182	1	right	1343676540	07-25-2017	11:00:35	09:00:35	female	195607	152789	-1	152778	224846	195624	-1	195607	535558	517744	-1	517731	7				2	3	5	phaseINVFAce	phaseXPface	12	NM02	967350	967050	967350	967045	l	967045	965397	967045	965390	1648
GofDak_1024-768_new	23	1	23	<?xml version="1.0"?>\n<Clock xmlns:dt="urn:schemas-microsoft-com:datatypes"><Description dt:dt="string">E-Prime Primary Realtime Clock</Description><StartTime><Timestamp dt:dt="int">0</Timestamp><DateUtc dt:dt="string">2017-07-25T09:00:35Z</DateUtc></StartTime><FrequencyChanges><FrequencyChange><Frequency dt:dt="r8">3328125</Frequency><Timestamp dt:dt="r8">1342996600</Timestamp><Current dt:dt="r…	75.025	2478693	2475193	2478693	2475182	1	right	1343676540	07-25-2017	11:00:35	09:00:35	female	195607	152789	-1	152778	224846	195624	-1	195607	535558	517744	-1	517731	7				2	3	5	phaseINVFAce	phaseXPface	13	NM09	970935	970635	970935	970621	l	970621	968649	970621	968638	1972
GofDak_1024-768_new	23	1	23	<?xml version="1.0"?>\n<Clock xmlns:dt="urn:schemas-microsoft-com:datatypes"><Description dt:dt="string">E-Prime Primary Realtime Clock</Description><StartTime><Timestamp dt:dt="int">0</Timestamp><DateUtc dt:dt="string">2017-07-25T09:00:35Z</DateUtc></StartTime><FrequencyChanges><FrequencyChange><Frequency dt:dt="r8">3328125</Frequency><Timestamp dt:dt="r8">1342996600</Timestamp><Current dt:dt="r…	75.025	2478693	2475193	2478693	2475182	1	right	1343676540	07-25-2017	11:00:35	09:00:35	female	195607	152789	-1	152778	224846	195624	-1	195607	535558	517744	-1	517731	7				2	3	5	phaseINVFAce	phaseXPface	14	NF105	974561	974261	974561	974252	l	974252	972381	974252	972374	1871
GofDak_1024-768_new	23	1	23	<?xml version="1.0"?>\n<Clock xmlns:dt="urn:schemas-microsoft-com:datatypes"><Description dt:dt="string">E-Prime Primary Realtime Clock</Description><StartTime><Timestamp dt:dt="int">0</Timestamp><DateUtc dt:dt="string">2017-07-25T09:00:35Z</DateUtc></StartTime><FrequencyChanges><FrequencyChange><Frequency dt:dt="r8">3328125</Frequency><Timestamp dt:dt="r8">1342996600</Timestamp><Current dt:dt="r…	75.025	2478693	2475193	2478693	2475182	1	right	1343676540	07-25-2017	11:00:35	09:00:35	female	195607	152789	-1	152778	224846	195624	-1	195607	535558	517744	-1	517731	7				2	3	5	phaseINVFAce	phaseXPface	15	NM101	977666	977366	977666	977354	l	977354	975754	977354	975742	1600
GofDak_1024-768_new	23	1	23	<?xml version="1.0"?>\n<Clock xmlns:dt="urn:schemas-microsoft-com:datatypes"><Description dt:dt="string">E-Prime Primary Realtime Clock</Description><StartTime><Timestamp dt:dt="int">0</Timestamp><DateUtc dt:dt="string">2017-07-25T09:00:35Z</DateUtc></StartTime><FrequencyChanges><FrequencyChange><Frequency dt:dt="r8">3328125</Frequency><Timestamp dt:dt="r8">1342996600</Timestamp><Current dt:dt="r…	75.025	2478693	2475193	2478693	2475182	1	right	1343676540	07-25-2017	11:00:35	09:00:35	female	195607	152789	-1	152778	224846	195624	-1	195607	535558	517744	-1	517731	7				2	3	5	phaseINVFAce	phaseXPface	16	NF105	981292	980992	981292	980983	l	980983	979179	980983	979166	1804
GofDak_1024-768_new	23	1	23	<?xml version="1.0"?>\n<Clock xmlns:dt="urn:schemas-microsoft-com:datatypes"><Description dt:dt="string">E-Prime Primary Realtime Clock</Description><StartTime><Timestamp dt:dt="int">0</Timestamp><DateUtc dt:dt="string">2017-07-25T09:00:35Z</DateUtc></StartTime><FrequencyChanges><FrequencyChange><Frequency dt:dt="r8">3328125</Frequency><Timestamp dt:dt="r8">1342996600</Timestamp><Current dt:dt="r…	75.025	2478693	2475193	2478693	2475182	1	right	1343676540	07-25-2017	11:00:35	09:00:35	female	195607	152789	-1	152778	224846	195624	-1	195607	535558	517744	-1	517731	7				2	3	5	phaseINVFAce	phaseXPface	17	NM21	984504	984204	984504	984192	d	984192	982618	984192	982606	1574
GofDak_1024-768_new	23	1	23	<?xml version="1.0"?>\n<Clock xmlns:dt="urn:schemas-microsoft-com:datatypes"><Description dt:dt="string">E-Prime Primary Realtime Clock</Description><StartTime><Timestamp dt:dt="int">0</Timestamp><DateUtc dt:dt="string">2017-07-25T09:00:35Z</DateUtc></StartTime><FrequencyChanges><FrequencyChange><Frequency dt:dt="r8">3328125</Frequency><Timestamp dt:dt="r8">1342996600</Timestamp><Current dt:dt="r…	75.025	2478693	2475193	2478693	2475182	1	right	1343676540	07-25-2017	11:00:35	09:00:35	female	195607	152789	-1	152778	224846	195624	-1	195607	535558	517744	-1	517731	7				2	3	5	phaseINVFAce	phaseXPface	18	NM21	987983	987683	987983	987677	l	987677	985817	987677	985806	1860
GofDak_1024-768_new	23	1	23	<?xml version="1.0"?>\n<Clock xmlns:dt="urn:schemas-microsoft-com:datatypes"><Description dt:dt="string">E-Prime Primary Realtime Clock</Description><StartTime><Timestamp dt:dt="int">0</Timestamp><DateUtc dt:dt="string">2017-07-25T09:00:35Z</DateUtc></StartTime><FrequencyChanges><FrequencyChange><Frequency dt:dt="r8">3328125</Frequency><Timestamp dt:dt="r8">1342996600</Timestamp><Current dt:dt="r…	75.025	2478693	2475193	2478693	2475182	1	right	1343676540	07-25-2017	11:00:35	09:00:35	female	195607	152789	-1	152778	224846	195624	-1	195607	535558	517744	-1	517731	7				2	3	5	phaseINVFAce	phaseXPface	19	NM10	992608	992308	992608	992300	l	992300	990629	992300	990622	1671
GofDak_1024-768_new	23	1	23	<?xml version="1.0"?>\n<Clock xmlns:dt="urn:schemas-microsoft-com:datatypes"><Description dt:dt="string">E-Prime Primary Realtime Clock</Description><StartTime><Timestamp dt:dt="int">0</Timestamp><DateUtc dt:dt="string">2017-07-25T09:00:35Z</DateUtc></StartTime><FrequencyChanges><FrequencyChange><Frequency dt:dt="r8">3328125</Frequency><Timestamp dt:dt="r8">1342996600</Timestamp><Current dt:dt="r…	75.025	2478693	2475193	2478693	2475182	1	right	1343676540	07-25-2017	11:00:35	09:00:35	female	195607	152789	-1	152778	224846	195624	-1	195607	535558	517744	-1	517731	7				2	3	5	phaseINVFAce	phaseXPface	20	NF109	996020	995720	996020	995717	d	995717	994001	995717	993990	1716
GofDak_1024-768_new	23	1	23	<?xml version="1.0"?>\n<Clock xmlns:dt="urn:schemas-microsoft-com:datatypes"><Description dt:dt="string">E-Prime Primary Realtime Clock</Description><StartTime><Timestamp dt:dt="int">0</Timestamp><DateUtc dt:dt="string">2017-07-25T09:00:35Z</DateUtc></StartTime><FrequencyChanges><FrequencyChange><Frequency dt:dt="r8">3328125</Frequency><Timestamp dt:dt="r8">1342996600</Timestamp><Current dt:dt="r…	75.025	2478693	2475193	2478693	2475182	1	right	1343676540	07-25-2017	11:00:35	09:00:35	female	195607	152789	-1	152778	224846	195624	-1	195607	535558	517744	-1	517731	8				1	3	6	phaseUPFAce	phaseXPface	1	NM03	999406	999106	999406	999098	d	999098	997267	999098	997254	1831
GofDak_1024-768_new	23	1	23	<?xml version="1.0"?>\n<Clock xmlns:dt="urn:schemas-microsoft-com:datatypes"><Description dt:dt="string">E-Prime Primary Realtime Clock</Description><StartTime><Timestamp dt:dt="int">0</Timestamp><DateUtc dt:dt="string">2017-07-25T09:00:35Z</DateUtc></StartTime><FrequencyChanges><FrequencyChange><Frequency dt:dt="r8">3328125</Frequency><Timestamp dt:dt="r8">1342996600</Timestamp><Current dt:dt="r…	75.025	2478693	2475193	2478693	2475182	1	right	1343676540	07-25-2017	11:00:35	09:00:35	female	195607	152789	-1	152778	224846	195624	-1	195607	535558	517744	-1	517731	8				1	3	6	phaseUPFAce	phaseXPface	2	NF04	1002458	1002158	1002458	1002154	d	1002154	1000479	1002154	1000470	1675
GofDak_1024-768_new	23	1	23	<?xml version="1.0"?>\n<Clock xmlns:dt="urn:schemas-microsoft-com:datatypes"><Description dt:dt="string">E-Prime Primary Realtime Clock</Description><StartTime><Timestamp dt:dt="int">0</Timestamp><DateUtc dt:dt="string">2017-07-25T09:00:35Z</DateUtc></StartTime><FrequencyChanges><FrequencyChange><Frequency dt:dt="r8">3328125</Frequency><Timestamp dt:dt="r8">1342996600</Timestamp><Current dt:dt="r…	75.025	2478693	2475193	2478693	2475182	1	right	1343676540	07-25-2017	11:00:35	09:00:35	female	195607	152789	-1	152778	224846	195624	-1	195607	535558	517744	-1	517731	8				1	3	6	phaseUPFAce	phaseXPface	3	NF27	1005311	1005011	1005311	1005008	l	1005008	1003478	1005008	1003462	1530
GofDak_1024-768_new	23	1	23	<?xml version="1.0"?>\n<Clock xmlns:dt="urn:schemas-microsoft-com:datatypes"><Description dt:dt="string">E-Prime Primary Realtime Clock</Description><StartTime><Timestamp dt:dt="int">0</Timestamp><DateUtc dt:dt="string">2017-07-25T09:00:35Z</DateUtc></StartTime><FrequencyChanges><FrequencyChange><Frequency dt:dt="r8">3328125</Frequency><Timestamp dt:dt="r8">1342996600</Timestamp><Current dt:dt="r…	75.025	2478693	2475193	2478693	2475182	1	right	1343676540	07-25-2017	11:00:35	09:00:35	female	195607	152789	-1	152778	224846	195624	-1	195607	535558	517744	-1	517731	8				1	3	6	phaseUPFAce	phaseXPface	4	NM21	1008430	1008130	1008430	1008119	l	1008119	1006423	1008119	1006414	1696
GofDak_1024-768_new	23	1	23	<?xml version="1.0"?>\n<Clock xmlns:dt="urn:schemas-microsoft-com:datatypes"><Description dt:dt="string">E-Prime Primary Realtime Clock</Description><StartTime><Timestamp dt:dt="int">0</Timestamp><DateUtc dt:dt="string">2017-07-25T09:00:35Z</DateUtc></StartTime><FrequencyChanges><FrequencyChange><Frequency dt:dt="r8">3328125</Frequency><Timestamp dt:dt="r8">1342996600</Timestamp><Current dt:dt="r…	75.025	2478693	2475193	2478693	2475182	1	right	1343676540	07-25-2017	11:00:35	09:00:35	female	195607	152789	-1	152778	224846	195624	-1	195607	535558	517744	-1	517731	8				1	3	6	phaseUPFAce	phaseXPface	5	NF109	1011495	1011195	1011495	1011183	l	1011183	1009476	1011183	1009462	1707
GofDak_1024-768_new	23	1	23	<?xml version="1.0"?>\n<Clock xmlns:dt="urn:schemas-microsoft-com:datatypes"><Description dt:dt="string">E-Prime Primary Realtime Clock</Description><StartTime><Timestamp dt:dt="int">0</Timestamp><DateUtc dt:dt="string">2017-07-25T09:00:35Z</DateUtc></StartTime><FrequencyChanges><FrequencyChange><Frequency dt:dt="r8">3328125</Frequency><Timestamp dt:dt="r8">1342996600</Timestamp><Current dt:dt="r…	75.025	2478693	2475193	2478693	2475182	1	right	1343676540	07-25-2017	11:00:35	09:00:35	female	195607	152789	-1	152778	224846	195624	-1	195607	535558	517744	-1	517731	8				1	3	6	phaseUPFAce	phaseXPface	6	NM04	1014601	1014301	1014601	1014294	d	1014294	1012755	1014294	1012742	1539
GofDak_1024-768_new	23	1	23	<?xml version="1.0"?>\n<Clock xmlns:dt="urn:schemas-microsoft-com:datatypes"><Description dt:dt="string">E-Prime Primary Realtime Clock</Description><StartTime><Timestamp dt:dt="int">0</Timestamp><DateUtc dt:dt="string">2017-07-25T09:00:35Z</DateUtc></StartTime><FrequencyChanges><FrequencyChange><Frequency dt:dt="r8">3328125</Frequency><Timestamp dt:dt="r8">1342996600</Timestamp><Current dt:dt="r…	75.025	2478693	2475193	2478693	2475182	1	right	1343676540	07-25-2017	11:00:35	09:00:35	female	195607	152789	-1	152778	224846	195624	-1	195607	535558	517744	-1	517731	8				1	3	6	phaseUPFAce	phaseXPface	7	NF109	1017813	1017513	1017813	1017505	d	1017505	1015607	1017505	1015598	1898
GofDak_1024-768_new	23	1	23	<?xml version="1.0"?>\n<Clock xmlns:dt="urn:schemas-microsoft-com:datatypes"><Description dt:dt="string">E-Prime Primary Realtime Clock</Description><StartTime><Timestamp dt:dt="int">0</Timestamp><DateUtc dt:dt="string">2017-07-25T09:00:35Z</DateUtc></StartTime><FrequencyChanges><FrequencyChange><Frequency dt:dt="r8">3328125</Frequency><Timestamp dt:dt="r8">1342996600</Timestamp><Current dt:dt="r…	75.025	2478693	2475193	2478693	2475182	1	right	1343676540	07-25-2017	11:00:35	09:00:35	female	195607	152789	-1	152778	224846	195624	-1	195607	535558	517744	-1	517731	8				1	3	6	phaseUPFAce	phaseXPface	8	NM10	1021052	1020752	1021052	1020748	l	1020748	1018779	1020748	1018774	1969
GofDak_1024-768_new	23	1	23	<?xml version="1.0"?>\n<Clock xmlns:dt="urn:schemas-microsoft-com:datatypes"><Description dt:dt="string">E-Prime Primary Realtime Clock</Description><StartTime><Timestamp dt:dt="int">0</Timestamp><DateUtc dt:dt="string">2017-07-25T09:00:35Z</DateUtc></StartTime><FrequencyChanges><FrequencyChange><Frequency dt:dt="r8">3328125</Frequency><Timestamp dt:dt="r8">1342996600</Timestamp><Current dt:dt="r…	75.025	2478693	2475193	2478693	2475182	1	right	1343676540	07-25-2017	11:00:35	09:00:35	female	195607	152789	-1	152778	224846	195624	-1	195607	535558	517744	-1	517731	8				1	3	6	phaseUPFAce	phaseXPface	9	NF11	1024331	1024031	1024331	1024018	d	1024018	1022112	1024018	1022094	1906
GofDak_1024-768_new	23	1	23	<?xml version="1.0"?>\n<Clock xmlns:dt="urn:schemas-microsoft-com:datatypes"><Description dt:dt="string">E-Prime Primary Realtime Clock</Description><StartTime><Timestamp dt:dt="int">0</Timestamp><DateUtc dt:dt="string">2017-07-25T09:00:35Z</DateUtc></StartTime><FrequencyChanges><FrequencyChange><Frequency dt:dt="r8">3328125</Frequency><Timestamp dt:dt="r8">1342996600</Timestamp><Current dt:dt="r…	75.025	2478693	2475193	2478693	2475182	1	right	1343676540	07-25-2017	11:00:35	09:00:35	female	195607	152789	-1	152778	224846	195624	-1	195607	535558	517744	-1	517731	8				1	3	6	phaseUPFAce	phaseXPface	10	NF27	1027477	1027177	1027477	1027165	d	1027165	1025591	1027165	1025574	1574
GofDak_1024-768_new	23	1	23	<?xml version="1.0"?>\n<Clock xmlns:dt="urn:schemas-microsoft-com:datatypes"><Description dt:dt="string">E-Prime Primary Realtime Clock</Description><StartTime><Timestamp dt:dt="int">0</Timestamp><DateUtc dt:dt="string">2017-07-25T09:00:35Z</DateUtc></StartTime><FrequencyChanges><FrequencyChange><Frequency dt:dt="r8">3328125</Frequency><Timestamp dt:dt="r8">1342996600</Timestamp><Current dt:dt="r…	75.025	2478693	2475193	2478693	2475182	1	right	1343676540	07-25-2017	11:00:35	09:00:35	female	195607	152789	-1	152778	224846	195624	-1	195607	535558	517744	-1	517731	8				1	3	6	phaseUPFAce	phaseXPface	11	NF06	1030302	1030002	1030302	1029997	d	1029997	1028470	1029997	1028462	1527
GofDak_1024-768_new	23	1	23	<?xml version="1.0"?>\n<Clock xmlns:dt="urn:schemas-microsoft-com:datatypes"><Description dt:dt="string">E-Prime Primary Realtime Clock</Description><StartTime><Timestamp dt:dt="int">0</Timestamp><DateUtc dt:dt="string">2017-07-25T09:00:35Z</DateUtc></StartTime><FrequencyChanges><FrequencyChange><Frequency dt:dt="r8">3328125</Frequency><Timestamp dt:dt="r8">1342996600</Timestamp><Current dt:dt="r…	75.025	2478693	2475193	2478693	2475182	1	right	1343676540	07-25-2017	11:00:35	09:00:35	female	195607	152789	-1	152778	224846	195624	-1	195607	535558	517744	-1	517731	8				1	3	6	phaseUPFAce	phaseXPface	12	NM10	1033261	1032961	1033261	1032953	l	1032953	1031309	1032953	1031294	1644
GofDak_1024-768_new	23	1	23	<?xml version="1.0"?>\n<Clock xmlns:dt="urn:schemas-microsoft-com:datatypes"><Description dt:dt="string">E-Prime Primary Realtime Clock</Description><StartTime><Timestamp dt:dt="int">0</Timestamp><DateUtc dt:dt="string">2017-07-25T09:00:35Z</DateUtc></StartTime><FrequencyChanges><FrequencyChange><Frequency dt:dt="r8">3328125</Frequency><Timestamp dt:dt="r8">1342996600</Timestamp><Current dt:dt="r…	75.025	2478693	2475193	2478693	2475182	1	right	1343676540	07-25-2017	11:00:35	09:00:35	female	195607	152789	-1	152778	224846	195624	-1	195607	535558	517744	-1	517731	8				1	3	6	phaseUPFAce	phaseXPface	13	NF04	1036474	1036174	1036474	1036170	l	1036170	1034428	1036170	1034414	1742
GofDak_1024-768_new	23	1	23	<?xml version="1.0"?>\n<Clock xmlns:dt="urn:schemas-microsoft-com:datatypes"><Description dt:dt="string">E-Prime Primary Realtime Clock</Description><StartTime><Timestamp dt:dt="int">0</Timestamp><DateUtc dt:dt="string">2017-07-25T09:00:35Z</DateUtc></StartTime><FrequencyChanges><FrequencyChange><Frequency dt:dt="r8">3328125</Frequency><Timestamp dt:dt="r8">1342996600</Timestamp><Current dt:dt="r…	75.025	2478693	2475193	2478693	2475182	1	right	1343676540	07-25-2017	11:00:35	09:00:35	female	195607	152789	-1	152778	224846	195624	-1	195607	535558	517744	-1	517731	8				1	3	6	phaseUPFAce	phaseXPface	14	NM03	1039686	1039386	1039686	1039379	l	1039379	1037640	1039379	1037622	1739
GofDak_1024-768_new	23	1	23	<?xml version="1.0"?>\n<Clock xmlns:dt="urn:schemas-microsoft-com:datatypes"><Description dt:dt="string">E-Prime Primary Realtime Clock</Description><StartTime><Timestamp dt:dt="int">0</Timestamp><DateUtc dt:dt="string">2017-07-25T09:00:35Z</DateUtc></StartTime><FrequencyChanges><FrequencyChange><Frequency dt:dt="r8">3328125</Frequency><Timestamp dt:dt="r8">1342996600</Timestamp><Current dt:dt="r…	75.025	2478693	2475193	2478693	2475182	1	right	1343676540	07-25-2017	11:00:35	09:00:35	female	195607	152789	-1	152778	224846	195624	-1	195607	535558	517744	-1	517731	8				1	3	6	phaseUPFAce	phaseXPface	15	NF106	1042912	1042612	1042912	1042600	l	1042600	1040812	1042600	1040806	1788
GofDak_1024-768_new	23	1	23	<?xml version="1.0"?>\n<Clock xmlns:dt="urn:schemas-microsoft-com:datatypes"><Description dt:dt="string">E-Prime Primary Realtime Clock</Description><StartTime><Timestamp dt:dt="int">0</Timestamp><DateUtc dt:dt="string">2017-07-25T09:00:35Z</DateUtc></StartTime><FrequencyChanges><FrequencyChange><Frequency dt:dt="r8">3328125</Frequency><Timestamp dt:dt="r8">1342996600</Timestamp><Current dt:dt="r…	75.025	2478693	2475193	2478693	2475182	1	right	1343676540	07-25-2017	11:00:35	09:00:35	female	195607	152789	-1	152778	224846	195624	-1	195607	535558	517744	-1	517731	8				1	3	6	phaseUPFAce	phaseXPface	16	NF109	1046444	1046144	1046444	1046134	l	1046134	1044318	1046134	1044310	1816
GofDak_1024-768_new	23	1	23	<?xml version="1.0"?>\n<Clock xmlns:dt="urn:schemas-microsoft-com:datatypes"><Description dt:dt="string">E-Prime Primary Realtime Clock</Description><StartTime><Timestamp dt:dt="int">0</Timestamp><DateUtc dt:dt="string">2017-07-25T09:00:35Z</DateUtc></StartTime><FrequencyChanges><FrequencyChange><Frequency dt:dt="r8">3328125</Frequency><Timestamp dt:dt="r8">1342996600</Timestamp><Current dt:dt="r…	75.025	2478693	2475193	2478693	2475182	1	right	1343676540	07-25-2017	11:00:35	09:00:35	female	195607	152789	-1	152778	224846	195624	-1	195607	535558	517744	-1	517731	8				1	3	6	phaseUPFAce	phaseXPface	17	NF105	1050016	1049716	1050016	1049710	d	1049710	1047743	1049710	1047734	1967
GofDak_1024-768_new	23	1	23	<?xml version="1.0"?>\n<Clock xmlns:dt="urn:schemas-microsoft-com:datatypes"><Description dt:dt="string">E-Prime Primary Realtime Clock</Description><StartTime><Timestamp dt:dt="int">0</Timestamp><DateUtc dt:dt="string">2017-07-25T09:00:35Z</DateUtc></StartTime><FrequencyChanges><FrequencyChange><Frequency dt:dt="r8">3328125</Frequency><Timestamp dt:dt="r8">1342996600</Timestamp><Current dt:dt="r…	75.025	2478693	2475193	2478693	2475182	1	right	1343676540	07-25-2017	11:00:35	09:00:35	female	195607	152789	-1	152778	224846	195624	-1	195607	535558	517744	-1	517731	8				1	3	6	phaseUPFAce	phaseXPface	18	NM05	1053268	1052968	1053268	1052961	d	1052961	1051102	1052961	1051094	1859
GofDak_1024-768_new	23	1	23	<?xml version="1.0"?>\n<Clock xmlns:dt="urn:schemas-microsoft-com:datatypes"><Description dt:dt="string">E-Prime Primary Realtime Clock</Description><StartTime><Timestamp dt:dt="int">0</Timestamp><DateUtc dt:dt="string">2017-07-25T09:00:35Z</DateUtc></StartTime><FrequencyChanges><FrequencyChange><Frequency dt:dt="r8">3328125</Frequency><Timestamp dt:dt="r8">1342996600</Timestamp><Current dt:dt="r…	75.025	2478693	2475193	2478693	2475182	1	right	1343676540	07-25-2017	11:00:35	09:00:35	female	195607	152789	-1	152778	224846	195624	-1	195607	535558	517744	-1	517731	8				1	3	6	phaseUPFAce	phaseXPface	19	NF109	1056547	1056247	1056547	1056234	l	1056234	1054314	1056234	1054302	1920
GofDak_1024-768_new	23	1	23	<?xml version="1.0"?>\n<Clock xmlns:dt="urn:schemas-microsoft-com:datatypes"><Description dt:dt="string">E-Prime Primary Realtime Clock</Description><StartTime><Timestamp dt:dt="int">0</Timestamp><DateUtc dt:dt="string">2017-07-25T09:00:35Z</DateUtc></StartTime><FrequencyChanges><FrequencyChange><Frequency dt:dt="r8">3328125</Frequency><Timestamp dt:dt="r8">1342996600</Timestamp><Current dt:dt="r…	75.025	2478693	2475193	2478693	2475182	1	right	1343676540	07-25-2017	11:00:35	09:00:35	female	195607	152789	-1	152778	224846	195624	-1	195607	535558	517744	-1	517731	8				1	3	6	phaseUPFAce	phaseXPface	20	NF27	1059813	1059513	1059813	1059509	l	1059509	1057860	1059509	1057854	1649
GofDak_1024-768_new	23	1	23	<?xml version="1.0"?>\n<Clock xmlns:dt="urn:schemas-microsoft-com:datatypes"><Description dt:dt="string">E-Prime Primary Realtime Clock</Description><StartTime><Timestamp dt:dt="int">0</Timestamp><DateUtc dt:dt="string">2017-07-25T09:00:35Z</DateUtc></StartTime><FrequencyChanges><FrequencyChange><Frequency dt:dt="r8">3328125</Frequency><Timestamp dt:dt="r8">1342996600</Timestamp><Current dt:dt="r…	75.025	2478693	2475193	2478693	2475182	1	right	1343676540	07-25-2017	11:00:35	09:00:35	female	195607	152789	-1	152778	224846	195624	-1	195607	535558	517744	-1	517731	9				1	4	7	phaseUPFAce	phaseXPface	1	NF09	1094948	1094648	1094948	1094642	l	1094642	1092648	1094642	1092635	1994
GofDak_1024-768_new	23	1	23	<?xml version="1.0"?>\n<Clock xmlns:dt="urn:schemas-microsoft-com:datatypes"><Description dt:dt="string">E-Prime Primary Realtime Clock</Description><StartTime><Timestamp dt:dt="int">0</Timestamp><DateUtc dt:dt="string">2017-07-25T09:00:35Z</DateUtc></StartTime><FrequencyChanges><FrequencyChange><Frequency dt:dt="r8">3328125</Frequency><Timestamp dt:dt="r8">1342996600</Timestamp><Current dt:dt="r…	75.025	2478693	2475193	2478693	2475182	1	right	1343676540	07-25-2017	11:00:35	09:00:35	female	195607	152789	-1	152778	224846	195624	-1	195607	535558	517744	-1	517731	9				1	4	7	phaseUPFAce	phaseXPface	2	NM09	1098307	1098007	1098307	1097995	l	1097995	1096087	1097995	1096078	1908
GofDak_1024-768_new	23	1	23	<?xml version="1.0"?>\n<Clock xmlns:dt="urn:schemas-microsoft-com:datatypes"><Description dt:dt="string">E-Prime Primary Realtime Clock</Description><StartTime><Timestamp dt:dt="int">0</Timestamp><DateUtc dt:dt="string">2017-07-25T09:00:35Z</DateUtc></StartTime><FrequencyChanges><FrequencyChange><Frequency dt:dt="r8">3328125</Frequency><Timestamp dt:dt="r8">1342996600</Timestamp><Current dt:dt="r…	75.025	2478693	2475193	2478693	2475182	1	right	1343676540	07-25-2017	11:00:35	09:00:35	female	195607	152789	-1	152778	224846	195624	-1	195607	535558	517744	-1	517731	9				1	4	7	phaseUPFAce	phaseXPface	3	NM02	1101626	1101326	1101626	1101315	l	1101315	1099779	1101315	1099774	1536
GofDak_1024-768_new	23	1	23	<?xml version="1.0"?>\n<Clock xmlns:dt="urn:schemas-microsoft-com:datatypes"><Description dt:dt="string">E-Prime Primary Realtime Clock</Description><StartTime><Timestamp dt:dt="int">0</Timestamp><DateUtc dt:dt="string">2017-07-25T09:00:35Z</DateUtc></StartTime><FrequencyChanges><FrequencyChange><Frequency dt:dt="r8">3328125</Frequency><Timestamp dt:dt="r8">1342996600</Timestamp><Current dt:dt="r…	75.025	2478693	2475193	2478693	2475182	1	right	1343676540	07-25-2017	11:00:35	09:00:35	female	195607	152789	-1	152778	224846	195624	-1	195607	535558	517744	-1	517731	9				1	4	7	phaseUPFAce	phaseXPface	4	NM03	1105238	1104938	1105238	1104927	d	1104927	1103165	1104927	1103150	1762
GofDak_1024-768_new	23	1	23	<?xml version="1.0"?>\n<Clock xmlns:dt="urn:schemas-microsoft-com:datatypes"><Description dt:dt="string">E-Prime Primary Realtime Clock</Description><StartTime><Timestamp dt:dt="int">0</Timestamp><DateUtc dt:dt="string">2017-07-25T09:00:35Z</DateUtc></StartTime><FrequencyChanges><FrequencyChange><Frequency dt:dt="r8">3328125</Frequency><Timestamp dt:dt="r8">1342996600</Timestamp><Current dt:dt="r…	75.025	2478693	2475193	2478693	2475182	1	right	1343676540	07-25-2017	11:00:35	09:00:35	female	195607	152789	-1	152778	224846	195624	-1	195607	535558	517744	-1	517731	9				1	4	7	phaseUPFAce	phaseXPface	5	NM02	1108197	1107897	1108197	1107889	d	1107889	1106217	1107889	1106206	1672
GofDak_1024-768_new	23	1	23	<?xml version="1.0"?>\n<Clock xmlns:dt="urn:schemas-microsoft-com:datatypes"><Description dt:dt="string">E-Prime Primary Realtime Clock</Description><StartTime><Timestamp dt:dt="int">0</Timestamp><DateUtc dt:dt="string">2017-07-25T09:00:35Z</DateUtc></StartTime><FrequencyChanges><FrequencyChange><Frequency dt:dt="r8">3328125</Frequency><Timestamp dt:dt="r8">1342996600</Timestamp><Current dt:dt="r…	75.025	2478693	2475193	2478693	2475182	1	right	1343676540	07-25-2017	11:00:35	09:00:35	female	195607	152789	-1	152778	224846	195624	-1	195607	535558	517744	-1	517731	9				1	4	7	phaseUPFAce	phaseXPface	6	NM08	1111382	1111082	1111382	1111074	l	1111074	1109270	1111074	1109254	1804
GofDak_1024-768_new	23	1	23	<?xml version="1.0"?>\n<Clock xmlns:dt="urn:schemas-microsoft-com:datatypes"><Description dt:dt="string">E-Prime Primary Realtime Clock</Description><StartTime><Timestamp dt:dt="int">0</Timestamp><DateUtc dt:dt="string">2017-07-25T09:00:35Z</DateUtc></StartTime><FrequencyChanges><FrequencyChange><Frequency dt:dt="r8">3328125</Frequency><Timestamp dt:dt="r8">1342996600</Timestamp><Current dt:dt="r…	75.025	2478693	2475193	2478693	2475182	1	right	1343676540	07-25-2017	11:00:35	09:00:35	female	195607	152789	-1	152778	224846	195624	-1	195607	535558	517744	-1	517731	9				1	4	7	phaseUPFAce	phaseXPface	7	NF09	1115021	1114721	1115021	1114706	d	1114706	1113028	1114706	1113014	1678
GofDak_1024-768_new	23	1	23	<?xml version="1.0"?>\n<Clock xmlns:dt="urn:schemas-microsoft-com:datatypes"><Description dt:dt="string">E-Prime Primary Realtime Clock</Description><StartTime><Timestamp dt:dt="int">0</Timestamp><DateUtc dt:dt="string">2017-07-25T09:00:35Z</DateUtc></StartTime><FrequencyChanges><FrequencyChange><Frequency dt:dt="r8">3328125</Frequency><Timestamp dt:dt="r8">1342996600</Timestamp><Current dt:dt="r…	75.025	2478693	2475193	2478693	2475182	1	right	1343676540	07-25-2017	11:00:35	09:00:35	female	195607	152789	-1	152778	224846	195624	-1	195607	535558	517744	-1	517731	9				1	4	7	phaseUPFAce	phaseXPface	8	NF02	1118420	1118120	1118420	1118111	l	1118111	1116121	1118111	1116110	1990
GofDak_1024-768_new	23	1	23	<?xml version="1.0"?>\n<Clock xmlns:dt="urn:schemas-microsoft-com:datatypes"><Description dt:dt="string">E-Prime Primary Realtime Clock</Description><StartTime><Timestamp dt:dt="int">0</Timestamp><DateUtc dt:dt="string">2017-07-25T09:00:35Z</DateUtc></StartTime><FrequencyChanges><FrequencyChange><Frequency dt:dt="r8">3328125</Frequency><Timestamp dt:dt="r8">1342996600</Timestamp><Current dt:dt="r…	75.025	2478693	2475193	2478693	2475182	1	right	1343676540	07-25-2017	11:00:35	09:00:35	female	195607	152789	-1	152778	224846	195624	-1	195607	535558	517744	-1	517731	9				1	4	7	phaseUPFAce	phaseXPface	9	NF02	1121486	1121186	1121486	1121178	l	1121178	1119640	1121178	1119622	1538
GofDak_1024-768_new	23	1	23	<?xml version="1.0"?>\n<Clock xmlns:dt="urn:schemas-microsoft-com:datatypes"><Description dt:dt="string">E-Prime Primary Realtime Clock</Description><StartTime><Timestamp dt:dt="int">0</Timestamp><DateUtc dt:dt="string">2017-07-25T09:00:35Z</DateUtc></StartTime><FrequencyChanges><FrequencyChange><Frequency dt:dt="r8">3328125</Frequency><Timestamp dt:dt="r8">1342996600</Timestamp><Current dt:dt="r…	75.025	2478693	2475193	2478693	2475182	1	right	1343676540	07-25-2017	11:00:35	09:00:35	female	195607	152789	-1	152778	224846	195624	-1	195607	535558	517744	-1	517731	9				1	4	7	phaseUPFAce	phaseXPface	10	NF02	1124391	1124091	1124391	1124083	l	1124083	1122545	1124083	1122534	1538
GofDak_1024-768_new	23	1	23	<?xml version="1.0"?>\n<Clock xmlns:dt="urn:schemas-microsoft-com:datatypes"><Description dt:dt="string">E-Prime Primary Realtime Clock</Description><StartTime><Timestamp dt:dt="int">0</Timestamp><DateUtc dt:dt="string">2017-07-25T09:00:35Z</DateUtc></StartTime><FrequencyChanges><FrequencyChange><Frequency dt:dt="r8">3328125</Frequency><Timestamp dt:dt="r8">1342996600</Timestamp><Current dt:dt="r…	75.025	2478693	2475193	2478693	2475182	1	right	1343676540	07-25-2017	11:00:35	09:00:35	female	195607	152789	-1	152778	224846	195624	-1	195607	535558	517744	-1	517731	9				1	4	7	phaseUPFAce	phaseXPface	11	NM08	1127977	1127677	1127977	1127661	d	1127661	1125838	1127661	1125822	1823
GofDak_1024-768_new	23	1	23	<?xml version="1.0"?>\n<Clock xmlns:dt="urn:schemas-microsoft-com:datatypes"><Description dt:dt="string">E-Prime Primary Realtime Clock</Description><StartTime><Timestamp dt:dt="int">0</Timestamp><DateUtc dt:dt="string">2017-07-25T09:00:35Z</DateUtc></StartTime><FrequencyChanges><FrequencyChange><Frequency dt:dt="r8">3328125</Frequency><Timestamp dt:dt="r8">1342996600</Timestamp><Current dt:dt="r…	75.025	2478693	2475193	2478693	2475182	1	right	1343676540	07-25-2017	11:00:35	09:00:35	female	195607	152789	-1	152778	224846	195624	-1	195607	535558	517744	-1	517731	9				1	4	7	phaseUPFAce	phaseXPface	12	NM02	1131243	1130943	1131243	1130931	d	1130931	1128983	1130931	1128966	1948
GofDak_1024-768_new	23	1	23	<?xml version="1.0"?>\n<Clock xmlns:dt="urn:schemas-microsoft-com:datatypes"><Description dt:dt="string">E-Prime Primary Realtime Clock</Description><StartTime><Timestamp dt:dt="int">0</Timestamp><DateUtc dt:dt="string">2017-07-25T09:00:35Z</DateUtc></StartTime><FrequencyChanges><FrequencyChange><Frequency dt:dt="r8">3328125</Frequency><Timestamp dt:dt="r8">1342996600</Timestamp><Current dt:dt="r…	75.025	2478693	2475193	2478693	2475182	1	right	1343676540	07-25-2017	11:00:35	09:00:35	female	195607	152789	-1	152778	224846	195624	-1	195607	535558	517744	-1	517731	9				1	4	7	phaseUPFAce	phaseXPface	13	NF11	1134628	1134328	1134628	1134316	l	1134316	1132809	1134316	1132798	1507
GofDak_1024-768_new	23	1	23	<?xml version="1.0"?>\n<Clock xmlns:dt="urn:schemas-microsoft-com:datatypes"><Description dt:dt="string">E-Prime Primary Realtime Clock</Description><StartTime><Timestamp dt:dt="int">0</Timestamp><DateUtc dt:dt="string">2017-07-25T09:00:35Z</DateUtc></StartTime><FrequencyChanges><FrequencyChange><Frequency dt:dt="r8">3328125</Frequency><Timestamp dt:dt="r8">1342996600</Timestamp><Current dt:dt="r…	75.025	2478693	2475193	2478693	2475182	1	right	1343676540	07-25-2017	11:00:35	09:00:35	female	195607	152789	-1	152778	224846	195624	-1	195607	535558	517744	-1	517731	9				1	4	7	phaseUPFAce	phaseXPface	14	NM08	1137640	1137340	1137640	1137334	d	1137334	1135728	1137334	1135710	1606
GofDak_1024-768_new	23	1	23	<?xml version="1.0"?>\n<Clock xmlns:dt="urn:schemas-microsoft-com:datatypes"><Description dt:dt="string">E-Prime Primary Realtime Clock</Description><StartTime><Timestamp dt:dt="int">0</Timestamp><DateUtc dt:dt="string">2017-07-25T09:00:35Z</DateUtc></StartTime><FrequencyChanges><FrequencyChange><Frequency dt:dt="r8">3328125</Frequency><Timestamp dt:dt="r8">1342996600</Timestamp><Current dt:dt="r…	75.025	2478693	2475193	2478693	2475182	1	right	1343676540	07-25-2017	11:00:35	09:00:35	female	195607	152789	-1	152778	224846	195624	-1	195607	535558	517744	-1	517731	9				1	4	7	phaseUPFAce	phaseXPface	15	NF11	1140813	1140513	1140813	1140506	l	1140506	1138700	1140506	1138686	1806
GofDak_1024-768_new	23	1	23	<?xml version="1.0"?>\n<Clock xmlns:dt="urn:schemas-microsoft-com:datatypes"><Description dt:dt="string">E-Prime Primary Realtime Clock</Description><StartTime><Timestamp dt:dt="int">0</Timestamp><DateUtc dt:dt="string">2017-07-25T09:00:35Z</DateUtc></StartTime><FrequencyChanges><FrequencyChange><Frequency dt:dt="r8">3328125</Frequency><Timestamp dt:dt="r8">1342996600</Timestamp><Current dt:dt="r…	75.025	2478693	2475193	2478693	2475182	1	right	1343676540	07-25-2017	11:00:35	09:00:35	female	195607	152789	-1	152778	224846	195624	-1	195607	535558	517744	-1	517731	9				1	4	7	phaseUPFAce	phaseXPface	16	NM05	1144611	1144311	1144611	1144307	l	1144307	1142325	1144307	1142318	1982
GofDak_1024-768_new	23	1	23	<?xml version="1.0"?>\n<Clock xmlns:dt="urn:schemas-microsoft-com:datatypes"><Description dt:dt="string">E-Prime Primary Realtime Clock</Description><StartTime><Timestamp dt:dt="int">0</Timestamp><DateUtc dt:dt="string">2017-07-25T09:00:35Z</DateUtc></StartTime><FrequencyChanges><FrequencyChange><Frequency dt:dt="r8">3328125</Frequency><Timestamp dt:dt="r8">1342996600</Timestamp><Current dt:dt="r…	75.025	2478693	2475193	2478693	2475182	1	right	1343676540	07-25-2017	11:00:35	09:00:35	female	195607	152789	-1	152778	224846	195624	-1	195607	535558	517744	-1	517731	9				1	4	7	phaseUPFAce	phaseXPface	17	NF109	1148344	1148044	1148344	1148039	d	1148039	1146098	1148039	1146086	1941
GofDak_1024-768_new	23	1	23	<?xml version="1.0"?>\n<Clock xmlns:dt="urn:schemas-microsoft-com:datatypes"><Description dt:dt="string">E-Prime Primary Realtime Clock</Description><StartTime><Timestamp dt:dt="int">0</Timestamp><DateUtc dt:dt="string">2017-07-25T09:00:35Z</DateUtc></StartTime><FrequencyChanges><FrequencyChange><Frequency dt:dt="r8">3328125</Frequency><Timestamp dt:dt="r8">1342996600</Timestamp><Current dt:dt="r…	75.025	2478693	2475193	2478693	2475182	1	right	1343676540	07-25-2017	11:00:35	09:00:35	female	195607	152789	-1	152778	224846	195624	-1	195607	535558	517744	-1	517731	9				1	4	7	phaseUPFAce	phaseXPface	18	NF02	1151582	1151282	1151582	1151270	l	1151270	1149350	1151270	1149334	1920
GofDak_1024-768_new	23	1	23	<?xml version="1.0"?>\n<Clock xmlns:dt="urn:schemas-microsoft-com:datatypes"><Description dt:dt="string">E-Prime Primary Realtime Clock</Description><StartTime><Timestamp dt:dt="int">0</Timestamp><DateUtc dt:dt="string">2017-07-25T09:00:35Z</DateUtc></StartTime><FrequencyChanges><FrequencyChange><Frequency dt:dt="r8">3328125</Frequency><Timestamp dt:dt="r8">1342996600</Timestamp><Current dt:dt="r…	75.025	2478693	2475193	2478693	2475182	1	right	1343676540	07-25-2017	11:00:35	09:00:35	female	195607	152789	-1	152778	224846	195624	-1	195607	535558	517744	-1	517731	9				1	4	7	phaseUPFAce	phaseXPface	19	NM02	1154981	1154681	1154981	1154674	l	1154674	1152989	1154674	1152982	1685
GofDak_1024-768_new	23	1	23	<?xml version="1.0"?>\n<Clock xmlns:dt="urn:schemas-microsoft-com:datatypes"><Description dt:dt="string">E-Prime Primary Realtime Clock</Description><StartTime><Timestamp dt:dt="int">0</Timestamp><DateUtc dt:dt="string">2017-07-25T09:00:35Z</DateUtc></StartTime><FrequencyChanges><FrequencyChange><Frequency dt:dt="r8">3328125</Frequency><Timestamp dt:dt="r8">1342996600</Timestamp><Current dt:dt="r…	75.025	2478693	2475193	2478693	2475182	1	right	1343676540	07-25-2017	11:00:35	09:00:35	female	195607	152789	-1	152778	224846	195624	-1	195607	535558	517744	-1	517731	9				1	4	7	phaseUPFAce	phaseXPface	20	NM13	1158074	1157774	1158074	1157763	d	1157763	1156161	1157763	1156150	1602
GofDak_1024-768_new	23	1	23	<?xml version="1.0"?>\n<Clock xmlns:dt="urn:schemas-microsoft-com:datatypes"><Description dt:dt="string">E-Prime Primary Realtime Clock</Description><StartTime><Timestamp dt:dt="int">0</Timestamp><DateUtc dt:dt="string">2017-07-25T09:00:35Z</DateUtc></StartTime><FrequencyChanges><FrequencyChange><Frequency dt:dt="r8">3328125</Frequency><Timestamp dt:dt="r8">1342996600</Timestamp><Current dt:dt="r…	75.025	2478693	2475193	2478693	2475182	1	right	1343676540	07-25-2017	11:00:35	09:00:35	female	195607	152789	-1	152778	224846	195624	-1	195607	535558	517744	-1	517731	10				2	4	8	phaseINVFAce	phaseXPface	1	NF109	1161459	1161159	1161459	1161148	l	1161148	1159253	1161148	1159238	1895
GofDak_1024-768_new	23	1	23	<?xml version="1.0"?>\n<Clock xmlns:dt="urn:schemas-microsoft-com:datatypes"><Description dt:dt="string">E-Prime Primary Realtime Clock</Description><StartTime><Timestamp dt:dt="int">0</Timestamp><DateUtc dt:dt="string">2017-07-25T09:00:35Z</DateUtc></StartTime><FrequencyChanges><FrequencyChange><Frequency dt:dt="r8">3328125</Frequency><Timestamp dt:dt="r8">1342996600</Timestamp><Current dt:dt="r…	75.025	2478693	2475193	2478693	2475182	1	right	1343676540	07-25-2017	11:00:35	09:00:35	female	195607	152789	-1	152778	224846	195624	-1	195607	535558	517744	-1	517731	10				2	4	8	phaseINVFAce	phaseXPface	2	NF27	1165898	1165598	1165898	1165582	l	1165582	1163732	1165582	1163718	1850
GofDak_1024-768_new	23	1	23	<?xml version="1.0"?>\n<Clock xmlns:dt="urn:schemas-microsoft-com:datatypes"><Description dt:dt="string">E-Prime Primary Realtime Clock</Description><StartTime><Timestamp dt:dt="int">0</Timestamp><DateUtc dt:dt="string">2017-07-25T09:00:35Z</DateUtc></StartTime><FrequencyChanges><FrequencyChange><Frequency dt:dt="r8">3328125</Frequency><Timestamp dt:dt="r8">1342996600</Timestamp><Current dt:dt="r…	75.025	2478693	2475193	2478693	2475182	1	right	1343676540	07-25-2017	11:00:35	09:00:35	female	195607	152789	-1	152778	224846	195624	-1	195607	535558	517744	-1	517731	10				2	4	8	phaseINVFAce	phaseXPface	3	NM13	1169217	1168917	1169217	1168905	l	1168905	1167037	1168905	1167030	1868
GofDak_1024-768_new	23	1	23	<?xml version="1.0"?>\n<Clock xmlns:dt="urn:schemas-microsoft-com:datatypes"><Description dt:dt="string">E-Prime Primary Realtime Clock</Description><StartTime><Timestamp dt:dt="int">0</Timestamp><DateUtc dt:dt="string">2017-07-25T09:00:35Z</DateUtc></StartTime><FrequencyChanges><FrequencyChange><Frequency dt:dt="r8">3328125</Frequency><Timestamp dt:dt="r8">1342996600</Timestamp><Current dt:dt="r…	75.025	2478693	2475193	2478693	2475182	1	right	1343676540	07-25-2017	11:00:35	09:00:35	female	195607	152789	-1	152778	224846	195624	-1	195607	535558	517744	-1	517731	10				2	4	8	phaseINVFAce	phaseXPface	4	NF106	1172549	1172249	1172549	1172245	l	1172245	1170396	1172245	1170382	1849
GofDak_1024-768_new	23	1	23	<?xml version="1.0"?>\n<Clock xmlns:dt="urn:schemas-microsoft-com:datatypes"><Description dt:dt="string">E-Prime Primary Realtime Clock</Description><StartTime><Timestamp dt:dt="int">0</Timestamp><DateUtc dt:dt="string">2017-07-25T09:00:35Z</DateUtc></StartTime><FrequencyChanges><FrequencyChange><Frequency dt:dt="r8">3328125</Frequency><Timestamp dt:dt="r8">1342996600</Timestamp><Current dt:dt="r…	75.025	2478693	2475193	2478693	2475182	1	right	1343676540	07-25-2017	11:00:35	09:00:35	female	195607	152789	-1	152778	224846	195624	-1	195607	535558	517744	-1	517731	10				2	4	8	phaseINVFAce	phaseXPface	5	NM04	1175708	1175408	1175708	1175399	d	1175399	1173648	1175399	1173638	1751
GofDak_1024-768_new	23	1	23	<?xml version="1.0"?>\n<Clock xmlns:dt="urn:schemas-microsoft-com:datatypes"><Description dt:dt="string">E-Prime Primary Realtime Clock</Description><StartTime><Timestamp dt:dt="int">0</Timestamp><DateUtc dt:dt="string">2017-07-25T09:00:35Z</DateUtc></StartTime><FrequencyChanges><FrequencyChange><Frequency dt:dt="r8">3328125</Frequency><Timestamp dt:dt="r8">1342996600</Timestamp><Current dt:dt="r…	75.025	2478693	2475193	2478693	2475182	1	right	1343676540	07-25-2017	11:00:35	09:00:35	female	195607	152789	-1	152778	224846	195624	-1	195607	535558	517744	-1	517731	10				2	4	8	phaseINVFAce	phaseXPface	6	NM08	1178760	1178460	1178760	1178454	d	1178454	1176807	1178454	1176790	1647
GofDak_1024-768_new	23	1	23	<?xml version="1.0"?>\n<Clock xmlns:dt="urn:schemas-microsoft-com:datatypes"><Description dt:dt="string">E-Prime Primary Realtime Clock</Description><StartTime><Timestamp dt:dt="int">0</Timestamp><DateUtc dt:dt="string">2017-07-25T09:00:35Z</DateUtc></StartTime><FrequencyChanges><FrequencyChange><Frequency dt:dt="r8">3328125</Frequency><Timestamp dt:dt="r8">1342996600</Timestamp><Current dt:dt="r…	75.025	2478693	2475193	2478693	2475182	1	right	1343676540	07-25-2017	11:00:35	09:00:35	female	195607	152789	-1	152778	224846	195624	-1	195607	535558	517744	-1	517731	10				2	4	8	phaseINVFAce	phaseXPface	7	NM10	1181799	1181499	1181799	1181493	l	1181493	1179940	1181493	1179934	1553
GofDak_1024-768_new	23	1	23	<?xml version="1.0"?>\n<Clock xmlns:dt="urn:schemas-microsoft-com:datatypes"><Description dt:dt="string">E-Prime Primary Realtime Clock</Description><StartTime><Timestamp dt:dt="int">0</Timestamp><DateUtc dt:dt="string">2017-07-25T09:00:35Z</DateUtc></StartTime><FrequencyChanges><FrequencyChange><Frequency dt:dt="r8">3328125</Frequency><Timestamp dt:dt="r8">1342996600</Timestamp><Current dt:dt="r…	75.025	2478693	2475193	2478693	2475182	1	right	1343676540	07-25-2017	11:00:35	09:00:35	female	195607	152789	-1	152778	224846	195624	-1	195607	535558	517744	-1	517731	10				2	4	8	phaseINVFAce	phaseXPface	8	NM03	1184705	1184405	1184705	1184394	d	1184394	1182872	1184394	1182854	1522
GofDak_1024-768_new	23	1	23	<?xml version="1.0"?>\n<Clock xmlns:dt="urn:schemas-microsoft-com:datatypes"><Description dt:dt="string">E-Prime Primary Realtime Clock</Description><StartTime><Timestamp dt:dt="int">0</Timestamp><DateUtc dt:dt="string">2017-07-25T09:00:35Z</DateUtc></StartTime><FrequencyChanges><FrequencyChange><Frequency dt:dt="r8">3328125</Frequency><Timestamp dt:dt="r8">1342996600</Timestamp><Current dt:dt="r…	75.025	2478693	2475193	2478693	2475182	1	right	1343676540	07-25-2017	11:00:35	09:00:35	female	195607	152789	-1	152778	224846	195624	-1	195607	535558	517744	-1	517731	10				2	4	8	phaseINVFAce	phaseXPface	9	NM04	1188264	1187964	1188264	1187961	l	1187961	1185978	1187961	1185966	1983
GofDak_1024-768_new	23	1	23	<?xml version="1.0"?>\n<Clock xmlns:dt="urn:schemas-microsoft-com:datatypes"><Description dt:dt="string">E-Prime Primary Realtime Clock</Description><StartTime><Timestamp dt:dt="int">0</Timestamp><DateUtc dt:dt="string">2017-07-25T09:00:35Z</DateUtc></StartTime><FrequencyChanges><FrequencyChange><Frequency dt:dt="r8">3328125</Frequency><Timestamp dt:dt="r8">1342996600</Timestamp><Current dt:dt="r…	75.025	2478693	2475193	2478693	2475182	1	right	1343676540	07-25-2017	11:00:35	09:00:35	female	195607	152789	-1	152778	224846	195624	-1	195607	535558	517744	-1	517731	10				2	4	8	phaseINVFAce	phaseXPface	10	NF106	1191516	1191216	1191516	1191202	l	1191202	1189470	1191202	1189454	1732
GofDak_1024-768_new	23	1	23	<?xml version="1.0"?>\n<Clock xmlns:dt="urn:schemas-microsoft-com:datatypes"><Description dt:dt="string">E-Prime Primary Realtime Clock</Description><StartTime><Timestamp dt:dt="int">0</Timestamp><DateUtc dt:dt="string">2017-07-25T09:00:35Z</DateUtc></StartTime><FrequencyChanges><FrequencyChange><Frequency dt:dt="r8">3328125</Frequency><Timestamp dt:dt="r8">1342996600</Timestamp><Current dt:dt="r…	75.025	2478693	2475193	2478693	2475182	1	right	1343676540	07-25-2017	11:00:35	09:00:35	female	195607	152789	-1	152778	224846	195624	-1	195607	535558	517744	-1	517731	10				2	4	8	phaseINVFAce	phaseXPface	11	NF02	1194968	1194668	1194968	1194659	l	1194659	1192722	1194659	1192710	1937
GofDak_1024-768_new	23	1	23	<?xml version="1.0"?>\n<Clock xmlns:dt="urn:schemas-microsoft-com:datatypes"><Description dt:dt="string">E-Prime Primary Realtime Clock</Description><StartTime><Timestamp dt:dt="int">0</Timestamp><DateUtc dt:dt="string">2017-07-25T09:00:35Z</DateUtc></StartTime><FrequencyChanges><FrequencyChange><Frequency dt:dt="r8">3328125</Frequency><Timestamp dt:dt="r8">1342996600</Timestamp><Current dt:dt="r…	75.025	2478693	2475193	2478693	2475182	1	right	1343676540	07-25-2017	11:00:35	09:00:35	female	195607	152789	-1	152778	224846	195624	-1	195607	535558	517744	-1	517731	10				2	4	8	phaseINVFAce	phaseXPface	12	NF04	1198740	1198440	1198740	1198429	d	1198429	1196641	1198429	1196630	1788
GofDak_1024-768_new	23	1	23	<?xml version="1.0"?>\n<Clock xmlns:dt="urn:schemas-microsoft-com:datatypes"><Description dt:dt="string">E-Prime Primary Realtime Clock</Description><StartTime><Timestamp dt:dt="int">0</Timestamp><DateUtc dt:dt="string">2017-07-25T09:00:35Z</DateUtc></StartTime><FrequencyChanges><FrequencyChange><Frequency dt:dt="r8">3328125</Frequency><Timestamp dt:dt="r8">1342996600</Timestamp><Current dt:dt="r…	75.025	2478693	2475193	2478693	2475182	1	right	1343676540	07-25-2017	11:00:35	09:00:35	female	195607	152789	-1	152778	224846	195624	-1	195607	535558	517744	-1	517731	10				2	4	8	phaseINVFAce	phaseXPface	13	NM04	1202512	1202212	1202512	1202204	d	1202204	1200240	1202204	1200222	1964
GofDak_1024-768_new	23	1	23	<?xml version="1.0"?>\n<Clock xmlns:dt="urn:schemas-microsoft-com:datatypes"><Description dt:dt="string">E-Prime Primary Realtime Clock</Description><StartTime><Timestamp dt:dt="int">0</Timestamp><DateUtc dt:dt="string">2017-07-25T09:00:35Z</DateUtc></StartTime><FrequencyChanges><FrequencyChange><Frequency dt:dt="r8">3328125</Frequency><Timestamp dt:dt="r8">1342996600</Timestamp><Current dt:dt="r…	75.025	2478693	2475193	2478693	2475182	1	right	1343676540	07-25-2017	11:00:35	09:00:35	female	195607	152789	-1	152778	224846	195624	-1	195607	535558	517744	-1	517731	10				2	4	8	phaseINVFAce	phaseXPface	14	NF11	1205738	1205438	1205738	1205423	l	1205423	1203639	1205423	1203630	1784
GofDak_1024-768_new	23	1	23	<?xml version="1.0"?>\n<Clock xmlns:dt="urn:schemas-microsoft-com:datatypes"><Description dt:dt="string">E-Prime Primary Realtime Clock</Description><StartTime><Timestamp dt:dt="int">0</Timestamp><DateUtc dt:dt="string">2017-07-25T09:00:35Z</DateUtc></StartTime><FrequencyChanges><FrequencyChange><Frequency dt:dt="r8">3328125</Frequency><Timestamp dt:dt="r8">1342996600</Timestamp><Current dt:dt="r…	75.025	2478693	2475193	2478693	2475182	1	right	1343676540	07-25-2017	11:00:35	09:00:35	female	195607	152789	-1	152778	224846	195624	-1	195607	535558	517744	-1	517731	10				2	4	8	phaseINVFAce	phaseXPface	15	NM21	1208977	1208677	1208977	1208670	l	1208670	1206758	1208670	1206742	1912
GofDak_1024-768_new	23	1	23	<?xml version="1.0"?>\n<Clock xmlns:dt="urn:schemas-microsoft-com:datatypes"><Description dt:dt="string">E-Prime Primary Realtime Clock</Description><StartTime><Timestamp dt:dt="int">0</Timestamp><DateUtc dt:dt="string">2017-07-25T09:00:35Z</DateUtc></StartTime><FrequencyChanges><FrequencyChange><Frequency dt:dt="r8">3328125</Frequency><Timestamp dt:dt="r8">1342996600</Timestamp><Current dt:dt="r…	75.025	2478693	2475193	2478693	2475182	1	right	1343676540	07-25-2017	11:00:35	09:00:35	female	195607	152789	-1	152778	224846	195624	-1	195607	535558	517744	-1	517731	10				2	4	8	phaseINVFAce	phaseXPface	16	NF04	1212722	1212422	1212722	1212408	d	1212408	1210476	1212408	1210470	1932
GofDak_1024-768_new	23	1	23	<?xml version="1.0"?>\n<Clock xmlns:dt="urn:schemas-microsoft-com:datatypes"><Description dt:dt="string">E-Prime Primary Realtime Clock</Description><StartTime><Timestamp dt:dt="int">0</Timestamp><DateUtc dt:dt="string">2017-07-25T09:00:35Z</DateUtc></StartTime><FrequencyChanges><FrequencyChange><Frequency dt:dt="r8">3328125</Frequency><Timestamp dt:dt="r8">1342996600</Timestamp><Current dt:dt="r…	75.025	2478693	2475193	2478693	2475182	1	right	1343676540	07-25-2017	11:00:35	09:00:35	female	195607	152789	-1	152778	224846	195624	-1	195607	535558	517744	-1	517731	10				2	4	8	phaseINVFAce	phaseXPface	17	NF01	1216588	1216288	1216588	1216283	l	1216283	1214355	1216283	1214350	1928
GofDak_1024-768_new	23	1	23	<?xml version="1.0"?>\n<Clock xmlns:dt="urn:schemas-microsoft-com:datatypes"><Description dt:dt="string">E-Prime Primary Realtime Clock</Description><StartTime><Timestamp dt:dt="int">0</Timestamp><DateUtc dt:dt="string">2017-07-25T09:00:35Z</DateUtc></StartTime><FrequencyChanges><FrequencyChange><Frequency dt:dt="r8">3328125</Frequency><Timestamp dt:dt="r8">1342996600</Timestamp><Current dt:dt="r…	75.025	2478693	2475193	2478693	2475182	1	right	1343676540	07-25-2017	11:00:35	09:00:35	female	195607	152789	-1	152778	224846	195624	-1	195607	535558	517744	-1	517731	10				2	4	8	phaseINVFAce	phaseXPface	18	NM21	1220307	1220007	1220307	1220004	d	1220004	1218074	1220004	1218062	1930
GofDak_1024-768_new	23	1	23	<?xml version="1.0"?>\n<Clock xmlns:dt="urn:schemas-microsoft-com:datatypes"><Description dt:dt="string">E-Prime Primary Realtime Clock</Description><StartTime><Timestamp dt:dt="int">0</Timestamp><DateUtc dt:dt="string">2017-07-25T09:00:35Z</DateUtc></StartTime><FrequencyChanges><FrequencyChange><Frequency dt:dt="r8">3328125</Frequency><Timestamp dt:dt="r8">1342996600</Timestamp><Current dt:dt="r…	75.025	2478693	2475193	2478693	2475182	1	right	1343676540	07-25-2017	11:00:35	09:00:35	female	195607	152789	-1	152778	224846	195624	-1	195607	535558	517744	-1	517731	10				2	4	8	phaseINVFAce	phaseXPface	19	NF04	1223372	1223072	1223372	1223068	l	1223068	1221539	1223068	1221534	1529
GofDak_1024-768_new	23	1	23	<?xml version="1.0"?>\n<Clock xmlns:dt="urn:schemas-microsoft-com:datatypes"><Description dt:dt="string">E-Prime Primary Realtime Clock</Description><StartTime><Timestamp dt:dt="int">0</Timestamp><DateUtc dt:dt="string">2017-07-25T09:00:35Z</DateUtc></StartTime><FrequencyChanges><FrequencyChange><Frequency dt:dt="r8">3328125</Frequency><Timestamp dt:dt="r8">1342996600</Timestamp><Current dt:dt="r…	75.025	2478693	2475193	2478693	2475182	1	right	1343676540	07-25-2017	11:00:35	09:00:35	female	195607	152789	-1	152778	224846	195624	-1	195607	535558	517744	-1	517731	10				2	4	8	phaseINVFAce	phaseXPface	20	NF27	1226651	1226351	1226651	1226347	l	1226347	1224605	1226347	1224598	1742
GofDak_1024-768_new	23	1	23	<?xml version="1.0"?>\n<Clock xmlns:dt="urn:schemas-microsoft-com:datatypes"><Description dt:dt="string">E-Prime Primary Realtime Clock</Description><StartTime><Timestamp dt:dt="int">0</Timestamp><DateUtc dt:dt="string">2017-07-25T09:00:35Z</DateUtc></StartTime><FrequencyChanges><FrequencyChange><Frequency dt:dt="r8">3328125</Frequency><Timestamp dt:dt="r8">1342996600</Timestamp><Current dt:dt="r…	75.025	2478693	2475193	2478693	2475182	1	right	1343676540	07-25-2017	11:00:35	09:00:35	female	195607	152789	-1	152778	224846	195624	-1	195607	535558	517744	-1	517731	11				2	5	9	phaseINVFAce	phaseXPface	1	NF02	1229863	1229563	1229863	1229558	d	1229558	1227871	1229558	1227862	1687
GofDak_1024-768_new	23	1	23	<?xml version="1.0"?>\n<Clock xmlns:dt="urn:schemas-microsoft-com:datatypes"><Description dt:dt="string">E-Prime Primary Realtime Clock</Description><StartTime><Timestamp dt:dt="int">0</Timestamp><DateUtc dt:dt="string">2017-07-25T09:00:35Z</DateUtc></StartTime><FrequencyChanges><FrequencyChange><Frequency dt:dt="r8">3328125</Frequency><Timestamp dt:dt="r8">1342996600</Timestamp><Current dt:dt="r…	75.025	2478693	2475193	2478693	2475182	1	right	1343676540	07-25-2017	11:00:35	09:00:35	female	195607	152789	-1	152778	224846	195624	-1	195607	535558	517744	-1	517731	11				2	5	9	phaseINVFAce	phaseXPface	2	NM02	1233102	1232802	1233102	1232799	d	1232799	1231030	1232799	1231014	1769
GofDak_1024-768_new	23	1	23	<?xml version="1.0"?>\n<Clock xmlns:dt="urn:schemas-microsoft-com:datatypes"><Description dt:dt="string">E-Prime Primary Realtime Clock</Description><StartTime><Timestamp dt:dt="int">0</Timestamp><DateUtc dt:dt="string">2017-07-25T09:00:35Z</DateUtc></StartTime><FrequencyChanges><FrequencyChange><Frequency dt:dt="r8">3328125</Frequency><Timestamp dt:dt="r8">1342996600</Timestamp><Current dt:dt="r…	75.025	2478693	2475193	2478693	2475182	1	right	1343676540	07-25-2017	11:00:35	09:00:35	female	195607	152789	-1	152778	224846	195624	-1	195607	535558	517744	-1	517731	11				2	5	9	phaseINVFAce	phaseXPface	3	NM02	1236381	1236081	1236381	1236066	l	1236066	1234255	1236066	1234238	1811
GofDak_1024-768_new	23	1	23	<?xml version="1.0"?>\n<Clock xmlns:dt="urn:schemas-microsoft-com:datatypes"><Description dt:dt="string">E-Prime Primary Realtime Clock</Description><StartTime><Timestamp dt:dt="int">0</Timestamp><DateUtc dt:dt="string">2017-07-25T09:00:35Z</DateUtc></StartTime><FrequencyChanges><FrequencyChange><Frequency dt:dt="r8">3328125</Frequency><Timestamp dt:dt="r8">1342996600</Timestamp><Current dt:dt="r…	75.025	2478693	2475193	2478693	2475182	1	right	1343676540	07-25-2017	11:00:35	09:00:35	female	195607	152789	-1	152778	224846	195624	-1	195607	535558	517744	-1	517731	11				2	5	9	phaseINVFAce	phaseXPface	4	NF105	1239394	1239094	1239394	1239081	l	1239081	1237467	1239081	1237454	1614
GofDak_1024-768_new	23	1	23	<?xml version="1.0"?>\n<Clock xmlns:dt="urn:schemas-microsoft-com:datatypes"><Description dt:dt="string">E-Prime Primary Realtime Clock</Description><StartTime><Timestamp dt:dt="int">0</Timestamp><DateUtc dt:dt="string">2017-07-25T09:00:35Z</DateUtc></StartTime><FrequencyChanges><FrequencyChange><Frequency dt:dt="r8">3328125</Frequency><Timestamp dt:dt="r8">1342996600</Timestamp><Current dt:dt="r…	75.025	2478693	2475193	2478693	2475182	1	right	1343676540	07-25-2017	11:00:35	09:00:35	female	195607	152789	-1	152778	224846	195624	-1	195607	535558	517744	-1	517731	11				2	5	9	phaseINVFAce	phaseXPface	5	NF06	1242659	1242359	1242659	1242353	l	1242353	1240720	1242353	1240710	1633
GofDak_1024-768_new	23	1	23	<?xml version="1.0"?>\n<Clock xmlns:dt="urn:schemas-microsoft-com:datatypes"><Description dt:dt="string">E-Prime Primary Realtime Clock</Description><StartTime><Timestamp dt:dt="int">0</Timestamp><DateUtc dt:dt="string">2017-07-25T09:00:35Z</DateUtc></StartTime><FrequencyChanges><FrequencyChange><Frequency dt:dt="r8">3328125</Frequency><Timestamp dt:dt="r8">1342996600</Timestamp><Current dt:dt="r…	75.025	2478693	2475193	2478693	2475182	1	right	1343676540	07-25-2017	11:00:35	09:00:35	female	195607	152789	-1	152778	224846	195624	-1	195607	535558	517744	-1	517731	11				2	5	9	phaseINVFAce	phaseXPface	6	NF02	1246191	1245891	1246191	1245885	d	1245885	1244132	1245885	1244126	1753
GofDak_1024-768_new	23	1	23	<?xml version="1.0"?>\n<Clock xmlns:dt="urn:schemas-microsoft-com:datatypes"><Description dt:dt="string">E-Prime Primary Realtime Clock</Description><StartTime><Timestamp dt:dt="int">0</Timestamp><DateUtc dt:dt="string">2017-07-25T09:00:35Z</DateUtc></StartTime><FrequencyChanges><FrequencyChange><Frequency dt:dt="r8">3328125</Frequency><Timestamp dt:dt="r8">1342996600</Timestamp><Current dt:dt="r…	75.025	2478693	2475193	2478693	2475182	1	right	1343676540	07-25-2017	11:00:35	09:00:35	female	195607	152789	-1	152778	224846	195624	-1	195607	535558	517744	-1	517731	11				2	5	9	phaseINVFAce	phaseXPface	7	NM10	1249537	1249237	1249537	1249230	d	1249230	1247331	1249230	1247326	1899
GofDak_1024-768_new	23	1	23	<?xml version="1.0"?>\n<Clock xmlns:dt="urn:schemas-microsoft-com:datatypes"><Description dt:dt="string">E-Prime Primary Realtime Clock</Description><StartTime><Timestamp dt:dt="int">0</Timestamp><DateUtc dt:dt="string">2017-07-25T09:00:35Z</DateUtc></StartTime><FrequencyChanges><FrequencyChange><Frequency dt:dt="r8">3328125</Frequency><Timestamp dt:dt="r8">1342996600</Timestamp><Current dt:dt="r…	75.025	2478693	2475193	2478693	2475182	1	right	1343676540	07-25-2017	11:00:35	09:00:35	female	195607	152789	-1	152778	224846	195624	-1	195607	535558	517744	-1	517731	11				2	5	9	phaseINVFAce	phaseXPface	8	NF09	1252976	1252676	1252976	1252662	l	1252662	1250956	1252662	1250950	1706
GofDak_1024-768_new	23	1	23	<?xml version="1.0"?>\n<Clock xmlns:dt="urn:schemas-microsoft-com:datatypes"><Description dt:dt="string">E-Prime Primary Realtime Clock</Description><StartTime><Timestamp dt:dt="int">0</Timestamp><DateUtc dt:dt="string">2017-07-25T09:00:35Z</DateUtc></StartTime><FrequencyChanges><FrequencyChange><Frequency dt:dt="r8">3328125</Frequency><Timestamp dt:dt="r8">1342996600</Timestamp><Current dt:dt="r…	75.025	2478693	2475193	2478693	2475182	1	right	1343676540	07-25-2017	11:00:35	09:00:35	female	195607	152789	-1	152778	224846	195624	-1	195607	535558	517744	-1	517731	11				2	5	9	phaseINVFAce	phaseXPface	9	NM03	1256388	1256088	1256388	1256073	d	1256073	1254142	1256073	1254126	1931
GofDak_1024-768_new	23	1	23	<?xml version="1.0"?>\n<Clock xmlns:dt="urn:schemas-microsoft-com:datatypes"><Description dt:dt="string">E-Prime Primary Realtime Clock</Description><StartTime><Timestamp dt:dt="int">0</Timestamp><DateUtc dt:dt="string">2017-07-25T09:00:35Z</DateUtc></StartTime><FrequencyChanges><FrequencyChange><Frequency dt:dt="r8">3328125</Frequency><Timestamp dt:dt="r8">1342996600</Timestamp><Current dt:dt="r…	75.025	2478693	2475193	2478693	2475182	1	right	1343676540	07-25-2017	11:00:35	09:00:35	female	195607	152789	-1	152778	224846	195624	-1	195607	535558	517744	-1	517731	11				2	5	9	phaseINVFAce	phaseXPface	10	NM21	1259427	1259127	1259427	1259115	l	1259115	1257528	1259115	1257518	1587
GofDak_1024-768_new	23	1	23	<?xml version="1.0"?>\n<Clock xmlns:dt="urn:schemas-microsoft-com:datatypes"><Description dt:dt="string">E-Prime Primary Realtime Clock</Description><StartTime><Timestamp dt:dt="int">0</Timestamp><DateUtc dt:dt="string">2017-07-25T09:00:35Z</DateUtc></StartTime><FrequencyChanges><FrequencyChange><Frequency dt:dt="r8">3328125</Frequency><Timestamp dt:dt="r8">1342996600</Timestamp><Current dt:dt="r…	75.025	2478693	2475193	2478693	2475182	1	right	1343676540	07-25-2017	11:00:35	09:00:35	female	195607	152789	-1	152778	224846	195624	-1	195607	535558	517744	-1	517731	11				2	5	9	phaseINVFAce	phaseXPface	11	NM13	1262493	1262193	1262493	1262177	d	1262177	1260447	1262177	1260430	1730
GofDak_1024-768_new	23	1	23	<?xml version="1.0"?>\n<Clock xmlns:dt="urn:schemas-microsoft-com:datatypes"><Description dt:dt="string">E-Prime Primary Realtime Clock</Description><StartTime><Timestamp dt:dt="int">0</Timestamp><DateUtc dt:dt="string">2017-07-25T09:00:35Z</DateUtc></StartTime><FrequencyChanges><FrequencyChange><Frequency dt:dt="r8">3328125</Frequency><Timestamp dt:dt="r8">1342996600</Timestamp><Current dt:dt="r…	75.025	2478693	2475193	2478693	2475182	1	right	1343676540	07-25-2017	11:00:35	09:00:35	female	195607	152789	-1	152778	224846	195624	-1	195607	535558	517744	-1	517731	11				2	5	9	phaseINVFAce	phaseXPface	12	NM10	1265758	1265458	1265758	1265448	l	1265448	1263685	1265448	1263670	1763
GofDak_1024-768_new	23	1	23	<?xml version="1.0"?>\n<Clock xmlns:dt="urn:schemas-microsoft-com:datatypes"><Description dt:dt="string">E-Prime Primary Realtime Clock</Description><StartTime><Timestamp dt:dt="int">0</Timestamp><DateUtc dt:dt="string">2017-07-25T09:00:35Z</DateUtc></StartTime><FrequencyChanges><FrequencyChange><Frequency dt:dt="r8">3328125</Frequency><Timestamp dt:dt="r8">1342996600</Timestamp><Current dt:dt="r…	75.025	2478693	2475193	2478693	2475182	1	right	1343676540	07-25-2017	11:00:35	09:00:35	female	195607	152789	-1	152778	224846	195624	-1	195607	535558	517744	-1	517731	11				2	5	9	phaseINVFAce	phaseXPface	13	NM13	1269024	1268724	1269024	1268711	d	1268711	1266804	1268711	1266798	1907
GofDak_1024-768_new	23	1	23	<?xml version="1.0"?>\n<Clock xmlns:dt="urn:schemas-microsoft-com:datatypes"><Description dt:dt="string">E-Prime Primary Realtime Clock</Description><StartTime><Timestamp dt:dt="int">0</Timestamp><DateUtc dt:dt="string">2017-07-25T09:00:35Z</DateUtc></StartTime><FrequencyChanges><FrequencyChange><Frequency dt:dt="r8">3328125</Frequency><Timestamp dt:dt="r8">1342996600</Timestamp><Current dt:dt="r…	75.025	2478693	2475193	2478693	2475182	1	right	1343676540	07-25-2017	11:00:35	09:00:35	female	195607	152789	-1	152778	224846	195624	-1	195607	535558	517744	-1	517731	11				2	5	9	phaseINVFAce	phaseXPface	14	NM101	1271930	1271630	1271930	1271623	l	1271623	1270043	1271623	1270030	1580
GofDak_1024-768_new	23	1	23	<?xml version="1.0"?>\n<Clock xmlns:dt="urn:schemas-microsoft-com:datatypes"><Description dt:dt="string">E-Prime Primary Realtime Clock</Description><StartTime><Timestamp dt:dt="int">0</Timestamp><DateUtc dt:dt="string">2017-07-25T09:00:35Z</DateUtc></StartTime><FrequencyChanges><FrequencyChange><Frequency dt:dt="r8">3328125</Frequency><Timestamp dt:dt="r8">1342996600</Timestamp><Current dt:dt="r…	75.025	2478693	2475193	2478693	2475182	1	right	1343676540	07-25-2017	11:00:35	09:00:35	female	195607	152789	-1	152778	224846	195624	-1	195607	535558	517744	-1	517731	11				2	5	9	phaseINVFAce	phaseXPface	15	NM101	1275035	1274735	1275035	1274730	d	1274730	1273189	1274730	1273182	1541
GofDak_1024-768_new	23	1	23	<?xml version="1.0"?>\n<Clock xmlns:dt="urn:schemas-microsoft-com:datatypes"><Description dt:dt="string">E-Prime Primary Realtime Clock</Description><StartTime><Timestamp dt:dt="int">0</Timestamp><DateUtc dt:dt="string">2017-07-25T09:00:35Z</DateUtc></StartTime><FrequencyChanges><FrequencyChange><Frequency dt:dt="r8">3328125</Frequency><Timestamp dt:dt="r8">1342996600</Timestamp><Current dt:dt="r…	75.025	2478693	2475193	2478693	2475182	1	right	1343676540	07-25-2017	11:00:35	09:00:35	female	195607	152789	-1	152778	224846	195624	-1	195607	535558	517744	-1	517731	11				2	5	9	phaseINVFAce	phaseXPface	16	NM05	1278008	1277708	1278008	1277696	d	1277696	1276015	1277696	1276006	1681
GofDak_1024-768_new	23	1	23	<?xml version="1.0"?>\n<Clock xmlns:dt="urn:schemas-microsoft-com:datatypes"><Description dt:dt="string">E-Prime Primary Realtime Clock</Description><StartTime><Timestamp dt:dt="int">0</Timestamp><DateUtc dt:dt="string">2017-07-25T09:00:35Z</DateUtc></StartTime><FrequencyChanges><FrequencyChange><Frequency dt:dt="r8">3328125</Frequency><Timestamp dt:dt="r8">1342996600</Timestamp><Current dt:dt="r…	75.025	2478693	2475193	2478693	2475182	1	right	1343676540	07-25-2017	11:00:35	09:00:35	female	195607	152789	-1	152778	224846	195624	-1	195607	535558	517744	-1	517731	11				2	5	9	phaseINVFAce	phaseXPface	17	NF04	1280887	1280587	1280887	1280574	d	1280574	1279027	1280574	1279022	1547
GofDak_1024-768_new	23	1	23	<?xml version="1.0"?>\n<Clock xmlns:dt="urn:schemas-microsoft-com:datatypes"><Description dt:dt="string">E-Prime Primary Realtime Clock</Description><StartTime><Timestamp dt:dt="int">0</Timestamp><DateUtc dt:dt="string">2017-07-25T09:00:35Z</DateUtc></StartTime><FrequencyChanges><FrequencyChange><Frequency dt:dt="r8">3328125</Frequency><Timestamp dt:dt="r8">1342996600</Timestamp><Current dt:dt="r…	75.025	2478693	2475193	2478693	2475182	1	right	1343676540	07-25-2017	11:00:35	09:00:35	female	195607	152789	-1	152778	224846	195624	-1	195607	535558	517744	-1	517731	11				2	5	9	phaseINVFAce	phaseXPface	18	NF106	1284099	1283799	1284099	1283792	d	1283792	1281973	1283792	1281958	1819
GofDak_1024-768_new	23	1	23	<?xml version="1.0"?>\n<Clock xmlns:dt="urn:schemas-microsoft-com:datatypes"><Description dt:dt="string">E-Prime Primary Realtime Clock</Description><StartTime><Timestamp dt:dt="int">0</Timestamp><DateUtc dt:dt="string">2017-07-25T09:00:35Z</DateUtc></StartTime><FrequencyChanges><FrequencyChange><Frequency dt:dt="r8">3328125</Frequency><Timestamp dt:dt="r8">1342996600</Timestamp><Current dt:dt="r…	75.025	2478693	2475193	2478693	2475182	1	right	1343676540	07-25-2017	11:00:35	09:00:35	female	195607	152789	-1	152778	224846	195624	-1	195607	535558	517744	-1	517731	11				2	5	9	phaseINVFAce	phaseXPface	19	NF09	1287364	1287064	1287364	1287050	d	1287050	1285132	1287050	1285126	1918
GofDak_1024-768_new	23	1	23	<?xml version="1.0"?>\n<Clock xmlns:dt="urn:schemas-microsoft-com:datatypes"><Description dt:dt="string">E-Prime Primary Realtime Clock</Description><StartTime><Timestamp dt:dt="int">0</Timestamp><DateUtc dt:dt="string">2017-07-25T09:00:35Z</DateUtc></StartTime><FrequencyChanges><FrequencyChange><Frequency dt:dt="r8">3328125</Frequency><Timestamp dt:dt="r8">1342996600</Timestamp><Current dt:dt="r…	75.025	2478693	2475193	2478693	2475182	1	right	1343676540	07-25-2017	11:00:35	09:00:35	female	195607	152789	-1	152778	224846	195624	-1	195607	535558	517744	-1	517731	11				2	5	9	phaseINVFAce	phaseXPface	20	NF04	1290577	1290277	1290577	1290274	d	1290274	1288464	1290274	1288446	1810
GofDak_1024-768_new	23	1	23	<?xml version="1.0"?>\n<Clock xmlns:dt="urn:schemas-microsoft-com:datatypes"><Description dt:dt="string">E-Prime Primary Realtime Clock</Description><StartTime><Timestamp dt:dt="int">0</Timestamp><DateUtc dt:dt="string">2017-07-25T09:00:35Z</DateUtc></StartTime><FrequencyChanges><FrequencyChange><Frequency dt:dt="r8">3328125</Frequency><Timestamp dt:dt="r8">1342996600</Timestamp><Current dt:dt="r…	75.025	2478693	2475193	2478693	2475182	1	right	1343676540	07-25-2017	11:00:35	09:00:35	female	195607	152789	-1	152778	224846	195624	-1	195607	535558	517744	-1	517731	12				1	5	10	phaseUPFAce	phaseXPface	1	NM21	1325152	1324852	1325152	1324840	l	1324840	1323319	1324840	1323306	1521
GofDak_1024-768_new	23	1	23	<?xml version="1.0"?>\n<Clock xmlns:dt="urn:schemas-microsoft-com:datatypes"><Description dt:dt="string">E-Prime Primary Realtime Clock</Description><StartTime><Timestamp dt:dt="int">0</Timestamp><DateUtc dt:dt="string">2017-07-25T09:00:35Z</DateUtc></StartTime><FrequencyChanges><FrequencyChange><Frequency dt:dt="r8">3328125</Frequency><Timestamp dt:dt="r8">1342996600</Timestamp><Current dt:dt="r…	75.025	2478693	2475193	2478693	2475182	1	right	1343676540	07-25-2017	11:00:35	09:00:35	female	195607	152789	-1	152778	224846	195624	-1	195607	535558	517744	-1	517731	12				1	5	10	phaseUPFAce	phaseXPface	2	NF04	1328324	1328024	1328324	1328011	l	1328011	1326305	1328011	1326294	1706
GofDak_1024-768_new	23	1	23	<?xml version="1.0"?>\n<Clock xmlns:dt="urn:schemas-microsoft-com:datatypes"><Description dt:dt="string">E-Prime Primary Realtime Clock</Description><StartTime><Timestamp dt:dt="int">0</Timestamp><DateUtc dt:dt="string">2017-07-25T09:00:35Z</DateUtc></StartTime><FrequencyChanges><FrequencyChange><Frequency dt:dt="r8">3328125</Frequency><Timestamp dt:dt="r8">1342996600</Timestamp><Current dt:dt="r…	75.025	2478693	2475193	2478693	2475182	1	right	1343676540	07-25-2017	11:00:35	09:00:35	female	195607	152789	-1	152778	224846	195624	-1	195607	535558	517744	-1	517731	12				1	5	10	phaseUPFAce	phaseXPface	3	NF11	1331963	1331663	1331963	1331649	l	1331649	1329784	1331649	1329766	1865
GofDak_1024-768_new	23	1	23	<?xml version="1.0"?>\n<Clock xmlns:dt="urn:schemas-microsoft-com:datatypes"><Description dt:dt="string">E-Prime Primary Realtime Clock</Description><StartTime><Timestamp dt:dt="int">0</Timestamp><DateUtc dt:dt="string">2017-07-25T09:00:35Z</DateUtc></StartTime><FrequencyChanges><FrequencyChange><Frequency dt:dt="r8">3328125</Frequency><Timestamp dt:dt="r8">1342996600</Timestamp><Current dt:dt="r…	75.025	2478693	2475193	2478693	2475182	1	right	1343676540	07-25-2017	11:00:35	09:00:35	female	195607	152789	-1	152778	224846	195624	-1	195607	535558	517744	-1	517731	12				1	5	10	phaseUPFAce	phaseXPface	4	NM21	1335469	1335169	1335469	1335163	d	1335163	1333636	1335163	1333630	1527
GofDak_1024-768_new	23	1	23	<?xml version="1.0"?>\n<Clock xmlns:dt="urn:schemas-microsoft-com:datatypes"><Description dt:dt="string">E-Prime Primary Realtime Clock</Description><StartTime><Timestamp dt:dt="int">0</Timestamp><DateUtc dt:dt="string">2017-07-25T09:00:35Z</DateUtc></StartTime><FrequencyChanges><FrequencyChange><Frequency dt:dt="r8">3328125</Frequency><Timestamp dt:dt="r8">1342996600</Timestamp><Current dt:dt="r…	75.025	2478693	2475193	2478693	2475182	1	right	1343676540	07-25-2017	11:00:35	09:00:35	female	195607	152789	-1	152778	224846	195624	-1	195607	535558	517744	-1	517731	12				1	5	10	phaseUPFAce	phaseXPface	5	NM101	1338708	1338408	1338708	1338394	d	1338394	1336675	1338394	1336662	1719
GofDak_1024-768_new	23	1	23	<?xml version="1.0"?>\n<Clock xmlns:dt="urn:schemas-microsoft-com:datatypes"><Description dt:dt="string">E-Prime Primary Realtime Clock</Description><StartTime><Timestamp dt:dt="int">0</Timestamp><DateUtc dt:dt="string">2017-07-25T09:00:35Z</DateUtc></StartTime><FrequencyChanges><FrequencyChange><Frequency dt:dt="r8">3328125</Frequency><Timestamp dt:dt="r8">1342996600</Timestamp><Current dt:dt="r…	75.025	2478693	2475193	2478693	2475182	1	right	1343676540	07-25-2017	11:00:35	09:00:35	female	195607	152789	-1	152778	224846	195624	-1	195607	535558	517744	-1	517731	12				1	5	10	phaseUPFAce	phaseXPface	6	NM04	1341933	1341633	1341933	1341618	d	1341618	1339940	1341618	1339926	1678
GofDak_1024-768_new	23	1	23	<?xml version="1.0"?>\n<Clock xmlns:dt="urn:schemas-microsoft-com:datatypes"><Description dt:dt="string">E-Prime Primary Realtime Clock</Description><StartTime><Timestamp dt:dt="int">0</Timestamp><DateUtc dt:dt="string">2017-07-25T09:00:35Z</DateUtc></StartTime><FrequencyChanges><FrequencyChange><Frequency dt:dt="r8">3328125</Frequency><Timestamp dt:dt="r8">1342996600</Timestamp><Current dt:dt="r…	75.025	2478693	2475193	2478693	2475182	1	right	1343676540	07-25-2017	11:00:35	09:00:35	female	195607	152789	-1	152778	224846	195624	-1	195607	535558	517744	-1	517731	12				1	5	10	phaseUPFAce	phaseXPface	7	NF11	1345745	1345445	1345745	1345435	d	1345435	1343486	1345435	1343478	1949
GofDak_1024-768_new	23	1	23	<?xml version="1.0"?>\n<Clock xmlns:dt="urn:schemas-microsoft-com:datatypes"><Description dt:dt="string">E-Prime Primary Realtime Clock</Description><StartTime><Timestamp dt:dt="int">0</Timestamp><DateUtc dt:dt="string">2017-07-25T09:00:35Z</DateUtc></StartTime><FrequencyChanges><FrequencyChange><Frequency dt:dt="r8">3328125</Frequency><Timestamp dt:dt="r8">1342996600</Timestamp><Current dt:dt="r…	75.025	2478693	2475193	2478693	2475182	1	right	1343676540	07-25-2017	11:00:35	09:00:35	female	195607	152789	-1	152778	224846	195624	-1	195607	535558	517744	-1	517731	12				1	5	10	phaseUPFAce	phaseXPface	8	NM101	1349184	1348884	1349184	1348875	d	1348875	1347005	1348875	1346998	1870
GofDak_1024-768_new	23	1	23	<?xml version="1.0"?>\n<Clock xmlns:dt="urn:schemas-microsoft-com:datatypes"><Description dt:dt="string">E-Prime Primary Realtime Clock</Description><StartTime><Timestamp dt:dt="int">0</Timestamp><DateUtc dt:dt="string">2017-07-25T09:00:35Z</DateUtc></StartTime><FrequencyChanges><FrequencyChange><Frequency dt:dt="r8">3328125</Frequency><Timestamp dt:dt="r8">1342996600</Timestamp><Current dt:dt="r…	75.025	2478693	2475193	2478693	2475182	1	right	1343676540	07-25-2017	11:00:35	09:00:35	female	195607	152789	-1	152778	224846	195624	-1	195607	535558	517744	-1	517731	12				1	5	10	phaseUPFAce	phaseXPface	9	NM05	1352423	1352123	1352423	1352117	d	1352117	1350310	1352117	1350302	1807
GofDak_1024-768_new	23	1	23	<?xml version="1.0"?>\n<Clock xmlns:dt="urn:schemas-microsoft-com:datatypes"><Description dt:dt="string">E-Prime Primary Realtime Clock</Description><StartTime><Timestamp dt:dt="int">0</Timestamp><DateUtc dt:dt="string">2017-07-25T09:00:35Z</DateUtc></StartTime><FrequencyChanges><FrequencyChange><Frequency dt:dt="r8">3328125</Frequency><Timestamp dt:dt="r8">1342996600</Timestamp><Current dt:dt="r…	75.025	2478693	2475193	2478693	2475182	1	right	1343676540	07-25-2017	11:00:35	09:00:35	female	195607	152789	-1	152778	224846	195624	-1	195607	535558	517744	-1	517731	12				1	5	10	phaseUPFAce	phaseXPface	10	NM13	1355689	1355389	1355689	1355385	l	1355385	1353389	1355385	1353382	1996
GofDak_1024-768_new	23	1	23	<?xml version="1.0"?>\n<Clock xmlns:dt="urn:schemas-microsoft-com:datatypes"><Description dt:dt="string">E-Prime Primary Realtime Clock</Description><StartTime><Timestamp dt:dt="int">0</Timestamp><DateUtc dt:dt="string">2017-07-25T09:00:35Z</DateUtc></StartTime><FrequencyChanges><FrequencyChange><Frequency dt:dt="r8">3328125</Frequency><Timestamp dt:dt="r8">1342996600</Timestamp><Current dt:dt="r…	75.025	2478693	2475193	2478693	2475182	1	right	1343676540	07-25-2017	11:00:35	09:00:35	female	195607	152789	-1	152778	224846	195624	-1	195607	535558	517744	-1	517731	12				1	5	10	phaseUPFAce	phaseXPface	11	NM10	1358981	1358681	1358981	1358672	l	1358672	1356855	1358672	1356846	1817
GofDak_1024-768_new	23	1	23	<?xml version="1.0"?>\n<Clock xmlns:dt="urn:schemas-microsoft-com:datatypes"><Description dt:dt="string">E-Prime Primary Realtime Clock</Description><StartTime><Timestamp dt:dt="int">0</Timestamp><DateUtc dt:dt="string">2017-07-25T09:00:35Z</DateUtc></StartTime><FrequencyChanges><FrequencyChange><Frequency dt:dt="r8">3328125</Frequency><Timestamp dt:dt="r8">1342996600</Timestamp><Current dt:dt="r…	75.025	2478693	2475193	2478693	2475182	1	right	1343676540	07-25-2017	11:00:35	09:00:35	female	195607	152789	-1	152778	224846	195624	-1	195607	535558	517744	-1	517731	12				1	5	10	phaseUPFAce	phaseXPface	12	NF27	1362113	1361813	1362113	1361806	l	1361806	1359987	1361806	1359982	1819
GofDak_1024-768_new	23	1	23	<?xml version="1.0"?>\n<Clock xmlns:dt="urn:schemas-microsoft-com:datatypes"><Description dt:dt="string">E-Prime Primary Realtime Clock</Description><StartTime><Timestamp dt:dt="int">0</Timestamp><DateUtc dt:dt="string">2017-07-25T09:00:35Z</DateUtc></StartTime><FrequencyChanges><FrequencyChange><Frequency dt:dt="r8">3328125</Frequency><Timestamp dt:dt="r8">1342996600</Timestamp><Current dt:dt="r…	75.025	2478693	2475193	2478693	2475182	1	right	1343676540	07-25-2017	11:00:35	09:00:35	female	195607	152789	-1	152778	224846	195624	-1	195607	535558	517744	-1	517731	12				1	5	10	phaseUPFAce	phaseXPface	13	NF01	1365179	1364879	1365179	1364872	l	1364872	1363293	1364872	1363278	1579
GofDak_1024-768_new	23	1	23	<?xml version="1.0"?>\n<Clock xmlns:dt="urn:schemas-microsoft-com:datatypes"><Description dt:dt="string">E-Prime Primary Realtime Clock</Description><StartTime><Timestamp dt:dt="int">0</Timestamp><DateUtc dt:dt="string">2017-07-25T09:00:35Z</DateUtc></StartTime><FrequencyChanges><FrequencyChange><Frequency dt:dt="r8">3328125</Frequency><Timestamp dt:dt="r8">1342996600</Timestamp><Current dt:dt="r…	75.025	2478693	2475193	2478693	2475182	1	right	1343676540	07-25-2017	11:00:35	09:00:35	female	195607	152789	-1	152778	224846	195624	-1	195607	535558	517744	-1	517731	12				1	5	10	phaseUPFAce	phaseXPface	14	NM08	1368404	1368104	1368404	1368101	l	1368101	1366385	1368101	1366374	1716
GofDak_1024-768_new	23	1	23	<?xml version="1.0"?>\n<Clock xmlns:dt="urn:schemas-microsoft-com:datatypes"><Description dt:dt="string">E-Prime Primary Realtime Clock</Description><StartTime><Timestamp dt:dt="int">0</Timestamp><DateUtc dt:dt="string">2017-07-25T09:00:35Z</DateUtc></StartTime><FrequencyChanges><FrequencyChange><Frequency dt:dt="r8">3328125</Frequency><Timestamp dt:dt="r8">1342996600</Timestamp><Current dt:dt="r…	75.025	2478693	2475193	2478693	2475182	1	right	1343676540	07-25-2017	11:00:35	09:00:35	female	195607	152789	-1	152778	224846	195624	-1	195607	535558	517744	-1	517731	12				1	5	10	phaseUPFAce	phaseXPface	15	NF27	1372643	1372343	1372643	1372329	d	1372329	1370344	1372329	1370334	1985
GofDak_1024-768_new	23	1	23	<?xml version="1.0"?>\n<Clock xmlns:dt="urn:schemas-microsoft-com:datatypes"><Description dt:dt="string">E-Prime Primary Realtime Clock</Description><StartTime><Timestamp dt:dt="int">0</Timestamp><DateUtc dt:dt="string">2017-07-25T09:00:35Z</DateUtc></StartTime><FrequencyChanges><FrequencyChange><Frequency dt:dt="r8">3328125</Frequency><Timestamp dt:dt="r8">1342996600</Timestamp><Current dt:dt="r…	75.025	2478693	2475193	2478693	2475182	1	right	1343676540	07-25-2017	11:00:35	09:00:35	female	195607	152789	-1	152778	224846	195624	-1	195607	535558	517744	-1	517731	12				1	5	10	phaseUPFAce	phaseXPface	16	NF09	1375962	1375662	1375962	1375649	d	1375649	1373743	1375649	1373726	1906
GofDak_1024-768_new	23	1	23	<?xml version="1.0"?>\n<Clock xmlns:dt="urn:schemas-microsoft-com:datatypes"><Description dt:dt="string">E-Prime Primary Realtime Clock</Description><StartTime><Timestamp dt:dt="int">0</Timestamp><DateUtc dt:dt="string">2017-07-25T09:00:35Z</DateUtc></StartTime><FrequencyChanges><FrequencyChange><Frequency dt:dt="r8">3328125</Frequency><Timestamp dt:dt="r8">1342996600</Timestamp><Current dt:dt="r…	75.025	2478693	2475193	2478693	2475182	1	right	1343676540	07-25-2017	11:00:35	09:00:35	female	195607	152789	-1	152778	224846	195624	-1	195607	535558	517744	-1	517731	12				1	5	10	phaseUPFAce	phaseXPface	17	NF105	1378975	1378675	1378975	1378672	l	1378672	1376955	1378672	1376950	1717
GofDak_1024-768_new	23	1	23	<?xml version="1.0"?>\n<Clock xmlns:dt="urn:schemas-microsoft-com:datatypes"><Description dt:dt="string">E-Prime Primary Realtime Clock</Description><StartTime><Timestamp dt:dt="int">0</Timestamp><DateUtc dt:dt="string">2017-07-25T09:00:35Z</DateUtc></StartTime><FrequencyChanges><FrequencyChange><Frequency dt:dt="r8">3328125</Frequency><Timestamp dt:dt="r8">1342996600</Timestamp><Current dt:dt="r…	75.025	2478693	2475193	2478693	2475182	1	right	1343676540	07-25-2017	11:00:35	09:00:35	female	195607	152789	-1	152778	224846	195624	-1	195607	535558	517744	-1	517731	12				1	5	10	phaseUPFAce	phaseXPface	18	NM21	1382120	1381820	1382120	1381805	d	1381805	1380114	1381805	1380102	1691
GofDak_1024-768_new	23	1	23	<?xml version="1.0"?>\n<Clock xmlns:dt="urn:schemas-microsoft-com:datatypes"><Description dt:dt="string">E-Prime Primary Realtime Clock</Description><StartTime><Timestamp dt:dt="int">0</Timestamp><DateUtc dt:dt="string">2017-07-25T09:00:35Z</DateUtc></StartTime><FrequencyChanges><FrequencyChange><Frequency dt:dt="r8">3328125</Frequency><Timestamp dt:dt="r8">1342996600</Timestamp><Current dt:dt="r…	75.025	2478693	2475193	2478693	2475182	1	right	1343676540	07-25-2017	11:00:35	09:00:35	female	195607	152789	-1	152778	224846	195624	-1	195607	535558	517744	-1	517731	12				1	5	10	phaseUPFAce	phaseXPface	19	NM13	1385372	1385072	1385372	1385061	l	1385061	1383179	1385061	1383174	1882
GofDak_1024-768_new	23	1	23	<?xml version="1.0"?>\n<Clock xmlns:dt="urn:schemas-microsoft-com:datatypes"><Description dt:dt="string">E-Prime Primary Realtime Clock</Description><StartTime><Timestamp dt:dt="int">0</Timestamp><DateUtc dt:dt="string">2017-07-25T09:00:35Z</DateUtc></StartTime><FrequencyChanges><FrequencyChange><Frequency dt:dt="r8">3328125</Frequency><Timestamp dt:dt="r8">1342996600</Timestamp><Current dt:dt="r…	75.025	2478693	2475193	2478693	2475182	1	right	1343676540	07-25-2017	11:00:35	09:00:35	female	195607	152789	-1	152778	224846	195624	-1	195607	535558	517744	-1	517731	12				1	5	10	phaseUPFAce	phaseXPface	20	NF109	1388531	1388231	1388531	1388225	d	1388225	1386632	1388225	1386614	1593
GofDak_1024-768_new	23	1	23	<?xml version="1.0"?>\n<Clock xmlns:dt="urn:schemas-microsoft-com:datatypes"><Description dt:dt="string">E-Prime Primary Realtime Clock</Description><StartTime><Timestamp dt:dt="int">0</Timestamp><DateUtc dt:dt="string">2017-07-25T09:00:35Z</DateUtc></StartTime><FrequencyChanges><FrequencyChange><Frequency dt:dt="r8">3328125</Frequency><Timestamp dt:dt="r8">1342996600</Timestamp><Current dt:dt="r…	75.025	2478693	2475193	2478693	2475182	1	right	1343676540	07-25-2017	11:00:35	09:00:35	female	195607	152789	-1	152778	224846	195624	-1	195607	535558	517744	-1	517731	13				2	6	11	phaseINVFAce	phaseXPface	1	NF09	1391917	1391617	1391917	1391601	l	1391601	1389684	1391601	1389678	1917
GofDak_1024-768_new	23	1	23	<?xml version="1.0"?>\n<Clock xmlns:dt="urn:schemas-microsoft-com:datatypes"><Description dt:dt="string">E-Prime Primary Realtime Clock</Description><StartTime><Timestamp dt:dt="int">0</Timestamp><DateUtc dt:dt="string">2017-07-25T09:00:35Z</DateUtc></StartTime><FrequencyChanges><FrequencyChange><Frequency dt:dt="r8">3328125</Frequency><Timestamp dt:dt="r8">1342996600</Timestamp><Current dt:dt="r…	75.025	2478693	2475193	2478693	2475182	1	right	1343676540	07-25-2017	11:00:35	09:00:35	female	195607	152789	-1	152778	224846	195624	-1	195607	535558	517744	-1	517731	13				2	6	11	phaseINVFAce	phaseXPface	2	NM03	1395529	1395229	1395529	1395223	l	1395223	1393389	1395223	1393374	1834
GofDak_1024-768_new	23	1	23	<?xml version="1.0"?>\n<Clock xmlns:dt="urn:schemas-microsoft-com:datatypes"><Description dt:dt="string">E-Prime Primary Realtime Clock</Description><StartTime><Timestamp dt:dt="int">0</Timestamp><DateUtc dt:dt="string">2017-07-25T09:00:35Z</DateUtc></StartTime><FrequencyChanges><FrequencyChange><Frequency dt:dt="r8">3328125</Frequency><Timestamp dt:dt="r8">1342996600</Timestamp><Current dt:dt="r…	75.025	2478693	2475193	2478693	2475182	1	right	1343676540	07-25-2017	11:00:35	09:00:35	female	195607	152789	-1	152778	224846	195624	-1	195607	535558	517744	-1	517731	13				2	6	11	phaseINVFAce	phaseXPface	3	NF04	1398515	1398215	1398515	1398209	l	1398209	1396655	1398209	1396638	1554
GofDak_1024-768_new	23	1	23	<?xml version="1.0"?>\n<Clock xmlns:dt="urn:schemas-microsoft-com:datatypes"><Description dt:dt="string">E-Prime Primary Realtime Clock</Description><StartTime><Timestamp dt:dt="int">0</Timestamp><DateUtc dt:dt="string">2017-07-25T09:00:35Z</DateUtc></StartTime><FrequencyChanges><FrequencyChange><Frequency dt:dt="r8">3328125</Frequency><Timestamp dt:dt="r8">1342996600</Timestamp><Current dt:dt="r…	75.025	2478693	2475193	2478693	2475182	1	right	1343676540	07-25-2017	11:00:35	09:00:35	female	195607	152789	-1	152778	224846	195624	-1	195607	535558	517744	-1	517731	13				2	6	11	phaseINVFAce	phaseXPface	4	NM09	1402127	1401827	1402127	1401818	l	1401818	1399907	1401818	1399902	1911
GofDak_1024-768_new	23	1	23	<?xml version="1.0"?>\n<Clock xmlns:dt="urn:schemas-microsoft-com:datatypes"><Description dt:dt="string">E-Prime Primary Realtime Clock</Description><StartTime><Timestamp dt:dt="int">0</Timestamp><DateUtc dt:dt="string">2017-07-25T09:00:35Z</DateUtc></StartTime><FrequencyChanges><FrequencyChange><Frequency dt:dt="r8">3328125</Frequency><Timestamp dt:dt="r8">1342996600</Timestamp><Current dt:dt="r…	75.025	2478693	2475193	2478693	2475182	1	right	1343676540	07-25-2017	11:00:35	09:00:35	female	195607	152789	-1	152778	224846	195624	-1	195607	535558	517744	-1	517731	13				2	6	11	phaseINVFAce	phaseXPface	5	NF109	1405472	1405172	1405472	1405157	d	1405157	1403186	1405157	1403174	1971
GofDak_1024-768_new	23	1	23	<?xml version="1.0"?>\n<Clock xmlns:dt="urn:schemas-microsoft-com:datatypes"><Description dt:dt="string">E-Prime Primary Realtime Clock</Description><StartTime><Timestamp dt:dt="int">0</Timestamp><DateUtc dt:dt="string">2017-07-25T09:00:35Z</DateUtc></StartTime><FrequencyChanges><FrequencyChange><Frequency dt:dt="r8">3328125</Frequency><Timestamp dt:dt="r8">1342996600</Timestamp><Current dt:dt="r…	75.025	2478693	2475193	2478693	2475182	1	right	1343676540	07-25-2017	11:00:35	09:00:35	female	195607	152789	-1	152778	224846	195624	-1	195607	535558	517744	-1	517731	13				2	6	11	phaseINVFAce	phaseXPface	6	NM05	1409191	1408891	1409191	1408884	d	1408884	1407038	1408884	1407022	1846
GofDak_1024-768_new	23	1	23	<?xml version="1.0"?>\n<Clock xmlns:dt="urn:schemas-microsoft-com:datatypes"><Description dt:dt="string">E-Prime Primary Realtime Clock</Description><StartTime><Timestamp dt:dt="int">0</Timestamp><DateUtc dt:dt="string">2017-07-25T09:00:35Z</DateUtc></StartTime><FrequencyChanges><FrequencyChange><Frequency dt:dt="r8">3328125</Frequency><Timestamp dt:dt="r8">1342996600</Timestamp><Current dt:dt="r…	75.025	2478693	2475193	2478693	2475182	1	right	1343676540	07-25-2017	11:00:35	09:00:35	female	195607	152789	-1	152778	224846	195624	-1	195607	535558	517744	-1	517731	13				2	6	11	phaseINVFAce	phaseXPface	7	NF106	1412604	1412304	1412604	1412301	l	1412301	1410411	1412301	1410398	1890
GofDak_1024-768_new	23	1	23	<?xml version="1.0"?>\n<Clock xmlns:dt="urn:schemas-microsoft-com:datatypes"><Description dt:dt="string">E-Prime Primary Realtime Clock</Description><StartTime><Timestamp dt:dt="int">0</Timestamp><DateUtc dt:dt="string">2017-07-25T09:00:35Z</DateUtc></StartTime><FrequencyChanges><FrequencyChange><Frequency dt:dt="r8">3328125</Frequency><Timestamp dt:dt="r8">1342996600</Timestamp><Current dt:dt="r…	75.025	2478693	2475193	2478693	2475182	1	right	1343676540	07-25-2017	11:00:35	09:00:35	female	195607	152789	-1	152778	224846	195624	-1	195607	535558	517744	-1	517731	13				2	6	11	phaseINVFAce	phaseXPface	8	NM08	1415922	1415622	1415922	1415610	d	1415610	1413809	1415610	1413798	1801
GofDak_1024-768_new	23	1	23	<?xml version="1.0"?>\n<Clock xmlns:dt="urn:schemas-microsoft-com:datatypes"><Description dt:dt="string">E-Prime Primary Realtime Clock</Description><StartTime><Timestamp dt:dt="int">0</Timestamp><DateUtc dt:dt="string">2017-07-25T09:00:35Z</DateUtc></StartTime><FrequencyChanges><FrequencyChange><Frequency dt:dt="r8">3328125</Frequency><Timestamp dt:dt="r8">1342996600</Timestamp><Current dt:dt="r…	75.025	2478693	2475193	2478693	2475182	1	right	1343676540	07-25-2017	11:00:35	09:00:35	female	195607	152789	-1	152778	224846	195624	-1	195607	535558	517744	-1	517731	13				2	6	11	phaseINVFAce	phaseXPface	9	NF01	1419001	1418701	1419001	1418689	l	1418689	1417155	1418689	1417142	1534
GofDak_1024-768_new	23	1	23	<?xml version="1.0"?>\n<Clock xmlns:dt="urn:schemas-microsoft-com:datatypes"><Description dt:dt="string">E-Prime Primary Realtime Clock</Description><StartTime><Timestamp dt:dt="int">0</Timestamp><DateUtc dt:dt="string">2017-07-25T09:00:35Z</DateUtc></StartTime><FrequencyChanges><FrequencyChange><Frequency dt:dt="r8">3328125</Frequency><Timestamp dt:dt="r8">1342996600</Timestamp><Current dt:dt="r…	75.025	2478693	2475193	2478693	2475182	1	right	1343676540	07-25-2017	11:00:35	09:00:35	female	195607	152789	-1	152778	224846	195624	-1	195607	535558	517744	-1	517731	13				2	6	11	phaseINVFAce	phaseXPface	10	NM03	1422427	1422127	1422427	1422120	d	1422120	1420354	1422120	1420342	1766
GofDak_1024-768_new	23	1	23	<?xml version="1.0"?>\n<Clock xmlns:dt="urn:schemas-microsoft-com:datatypes"><Description dt:dt="string">E-Prime Primary Realtime Clock</Description><StartTime><Timestamp dt:dt="int">0</Timestamp><DateUtc dt:dt="string">2017-07-25T09:00:35Z</DateUtc></StartTime><FrequencyChanges><FrequencyChange><Frequency dt:dt="r8">3328125</Frequency><Timestamp dt:dt="r8">1342996600</Timestamp><Current dt:dt="r…	75.025	2478693	2475193	2478693	2475182	1	right	1343676540	07-25-2017	11:00:35	09:00:35	female	195607	152789	-1	152778	224846	195624	-1	195607	535558	517744	-1	517731	13				2	6	11	phaseINVFAce	phaseXPface	11	NM02	1425519	1425219	1425519	1425213	d	1425213	1423620	1425213	1423614	1593
GofDak_1024-768_new	23	1	23	<?xml version="1.0"?>\n<Clock xmlns:dt="urn:schemas-microsoft-com:datatypes"><Description dt:dt="string">E-Prime Primary Realtime Clock</Description><StartTime><Timestamp dt:dt="int">0</Timestamp><DateUtc dt:dt="string">2017-07-25T09:00:35Z</DateUtc></StartTime><FrequencyChanges><FrequencyChange><Frequency dt:dt="r8">3328125</Frequency><Timestamp dt:dt="r8">1342996600</Timestamp><Current dt:dt="r…	75.025	2478693	2475193	2478693	2475182	1	right	1343676540	07-25-2017	11:00:35	09:00:35	female	195607	152789	-1	152778	224846	195624	-1	195607	535558	517744	-1	517731	13				2	6	11	phaseINVFAce	phaseXPface	12	NF109	1428718	1428418	1428718	1428412	l	1428412	1426725	1428412	1426710	1687
GofDak_1024-768_new	23	1	23	<?xml version="1.0"?>\n<Clock xmlns:dt="urn:schemas-microsoft-com:datatypes"><Description dt:dt="string">E-Prime Primary Realtime Clock</Description><StartTime><Timestamp dt:dt="int">0</Timestamp><DateUtc dt:dt="string">2017-07-25T09:00:35Z</DateUtc></StartTime><FrequencyChanges><FrequencyChange><Frequency dt:dt="r8">3328125</Frequency><Timestamp dt:dt="r8">1342996600</Timestamp><Current dt:dt="r…	75.025	2478693	2475193	2478693	2475182	1	right	1343676540	07-25-2017	11:00:35	09:00:35	female	195607	152789	-1	152778	224846	195624	-1	195607	535558	517744	-1	517731	13				2	6	11	phaseINVFAce	phaseXPface	13	NF109	1432063	1431763	1432063	1431760	d	1431760	1429951	1431760	1429942	1809
GofDak_1024-768_new	23	1	23	<?xml version="1.0"?>\n<Clock xmlns:dt="urn:schemas-microsoft-com:datatypes"><Description dt:dt="string">E-Prime Primary Realtime Clock</Description><StartTime><Timestamp dt:dt="int">0</Timestamp><DateUtc dt:dt="string">2017-07-25T09:00:35Z</DateUtc></StartTime><FrequencyChanges><FrequencyChange><Frequency dt:dt="r8">3328125</Frequency><Timestamp dt:dt="r8">1342996600</Timestamp><Current dt:dt="r…	75.025	2478693	2475193	2478693	2475182	1	right	1343676540	07-25-2017	11:00:35	09:00:35	female	195607	152789	-1	152778	224846	195624	-1	195607	535558	517744	-1	517731	13				2	6	11	phaseINVFAce	phaseXPface	14	NF09	1435142	1434842	1435142	1434834	d	1434834	1433203	1434834	1433198	1631
GofDak_1024-768_new	23	1	23	<?xml version="1.0"?>\n<Clock xmlns:dt="urn:schemas-microsoft-com:datatypes"><Description dt:dt="string">E-Prime Primary Realtime Clock</Description><StartTime><Timestamp dt:dt="int">0</Timestamp><DateUtc dt:dt="string">2017-07-25T09:00:35Z</DateUtc></StartTime><FrequencyChanges><FrequencyChange><Frequency dt:dt="r8">3328125</Frequency><Timestamp dt:dt="r8">1342996600</Timestamp><Current dt:dt="r…	75.025	2478693	2475193	2478693	2475182	1	right	1343676540	07-25-2017	11:00:35	09:00:35	female	195607	152789	-1	152778	224846	195624	-1	195607	535558	517744	-1	517731	13				2	6	11	phaseINVFAce	phaseXPface	15	NF105	1438261	1437961	1438261	1437948	d	1437948	1436149	1437948	1436134	1799
GofDak_1024-768_new	23	1	23	<?xml version="1.0"?>\n<Clock xmlns:dt="urn:schemas-microsoft-com:datatypes"><Description dt:dt="string">E-Prime Primary Realtime Clock</Description><StartTime><Timestamp dt:dt="int">0</Timestamp><DateUtc dt:dt="string">2017-07-25T09:00:35Z</DateUtc></StartTime><FrequencyChanges><FrequencyChange><Frequency dt:dt="r8">3328125</Frequency><Timestamp dt:dt="r8">1342996600</Timestamp><Current dt:dt="r…	75.025	2478693	2475193	2478693	2475182	1	right	1343676540	07-25-2017	11:00:35	09:00:35	female	195607	152789	-1	152778	224846	195624	-1	195607	535558	517744	-1	517731	13				2	6	11	phaseINVFAce	phaseXPface	16	NM21	1441567	1441267	1441567	1441258	l	1441258	1439348	1441258	1439342	1910
GofDak_1024-768_new	23	1	23	<?xml version="1.0"?>\n<Clock xmlns:dt="urn:schemas-microsoft-com:datatypes"><Description dt:dt="string">E-Prime Primary Realtime Clock</Description><StartTime><Timestamp dt:dt="int">0</Timestamp><DateUtc dt:dt="string">2017-07-25T09:00:35Z</DateUtc></StartTime><FrequencyChanges><FrequencyChange><Frequency dt:dt="r8">3328125</Frequency><Timestamp dt:dt="r8">1342996600</Timestamp><Current dt:dt="r…	75.025	2478693	2475193	2478693	2475182	1	right	1343676540	07-25-2017	11:00:35	09:00:35	female	195607	152789	-1	152778	224846	195624	-1	195607	535558	517744	-1	517731	13				2	6	11	phaseINVFAce	phaseXPface	17	NF02	1444726	1444426	1444726	1444413	d	1444413	1442867	1444413	1442854	1546
GofDak_1024-768_new	23	1	23	<?xml version="1.0"?>\n<Clock xmlns:dt="urn:schemas-microsoft-com:datatypes"><Description dt:dt="string">E-Prime Primary Realtime Clock</Description><StartTime><Timestamp dt:dt="int">0</Timestamp><DateUtc dt:dt="string">2017-07-25T09:00:35Z</DateUtc></StartTime><FrequencyChanges><FrequencyChange><Frequency dt:dt="r8">3328125</Frequency><Timestamp dt:dt="r8">1342996600</Timestamp><Current dt:dt="r…	75.025	2478693	2475193	2478693	2475182	1	right	1343676540	07-25-2017	11:00:35	09:00:35	female	195607	152789	-1	152778	224846	195624	-1	195607	535558	517744	-1	517731	13				2	6	11	phaseINVFAce	phaseXPface	18	NF01	1448658	1448358	1448658	1448346	l	1448346	1446452	1448346	1446438	1894
GofDak_1024-768_new	23	1	23	<?xml version="1.0"?>\n<Clock xmlns:dt="urn:schemas-microsoft-com:datatypes"><Description dt:dt="string">E-Prime Primary Realtime Clock</Description><StartTime><Timestamp dt:dt="int">0</Timestamp><DateUtc dt:dt="string">2017-07-25T09:00:35Z</DateUtc></StartTime><FrequencyChanges><FrequencyChange><Frequency dt:dt="r8">3328125</Frequency><Timestamp dt:dt="r8">1342996600</Timestamp><Current dt:dt="r…	75.025	2478693	2475193	2478693	2475182	1	right	1343676540	07-25-2017	11:00:35	09:00:35	female	195607	152789	-1	152778	224846	195624	-1	195607	535558	517744	-1	517731	13				2	6	11	phaseINVFAce	phaseXPface	19	NF01	1451990	1451690	1451990	1451683	d	1451683	1449838	1451683	1449830	1845
GofDak_1024-768_new	23	1	23	<?xml version="1.0"?>\n<Clock xmlns:dt="urn:schemas-microsoft-com:datatypes"><Description dt:dt="string">E-Prime Primary Realtime Clock</Description><StartTime><Timestamp dt:dt="int">0</Timestamp><DateUtc dt:dt="string">2017-07-25T09:00:35Z</DateUtc></StartTime><FrequencyChanges><FrequencyChange><Frequency dt:dt="r8">3328125</Frequency><Timestamp dt:dt="r8">1342996600</Timestamp><Current dt:dt="r…	75.025	2478693	2475193	2478693	2475182	1	right	1343676540	07-25-2017	11:00:35	09:00:35	female	195607	152789	-1	152778	224846	195624	-1	195607	535558	517744	-1	517731	13				2	6	11	phaseINVFAce	phaseXPface	20	NF11	1454896	1454596	1454896	1454592	l	1454592	1453010	1454592	1452998	1582
GofDak_1024-768_new	23	1	23	<?xml version="1.0"?>\n<Clock xmlns:dt="urn:schemas-microsoft-com:datatypes"><Description dt:dt="string">E-Prime Primary Realtime Clock</Description><StartTime><Timestamp dt:dt="int">0</Timestamp><DateUtc dt:dt="string">2017-07-25T09:00:35Z</DateUtc></StartTime><FrequencyChanges><FrequencyChange><Frequency dt:dt="r8">3328125</Frequency><Timestamp dt:dt="r8">1342996600</Timestamp><Current dt:dt="r…	75.025	2478693	2475193	2478693	2475182	1	right	1343676540	07-25-2017	11:00:35	09:00:35	female	195607	152789	-1	152778	224846	195624	-1	195607	535558	517744	-1	517731	14				1	6	12	phaseUPFAce	phaseXPface	1	NF04	1458268	1457968	1458268	1457961	d	1457961	1456155	1457961	1456150	1806
GofDak_1024-768_new	23	1	23	<?xml version="1.0"?>\n<Clock xmlns:dt="urn:schemas-microsoft-com:datatypes"><Description dt:dt="string">E-Prime Primary Realtime Clock</Description><StartTime><Timestamp dt:dt="int">0</Timestamp><DateUtc dt:dt="string">2017-07-25T09:00:35Z</DateUtc></StartTime><FrequencyChanges><FrequencyChange><Frequency dt:dt="r8">3328125</Frequency><Timestamp dt:dt="r8">1342996600</Timestamp><Current dt:dt="r…	75.025	2478693	2475193	2478693	2475182	1	right	1343676540	07-25-2017	11:00:35	09:00:35	female	195607	152789	-1	152778	224846	195624	-1	195607	535558	517744	-1	517731	14				1	6	12	phaseUPFAce	phaseXPface	2	NF105	1461321	1461021	1461321	1461016	l	1461016	1459514	1461016	1459502	1502
GofDak_1024-768_new	23	1	23	<?xml version="1.0"?>\n<Clock xmlns:dt="urn:schemas-microsoft-com:datatypes"><Description dt:dt="string">E-Prime Primary Realtime Clock</Description><StartTime><Timestamp dt:dt="int">0</Timestamp><DateUtc dt:dt="string">2017-07-25T09:00:35Z</DateUtc></StartTime><FrequencyChanges><FrequencyChange><Frequency dt:dt="r8">3328125</Frequency><Timestamp dt:dt="r8">1342996600</Timestamp><Current dt:dt="r…	75.025	2478693	2475193	2478693	2475182	1	right	1343676540	07-25-2017	11:00:35	09:00:35	female	195607	152789	-1	152778	224846	195624	-1	195607	535558	517744	-1	517731	14				1	6	12	phaseUPFAce	phaseXPface	3	NF109	1464253	1463953	1464253	1463941	l	1463941	1462367	1463941	1462350	1574
GofDak_1024-768_new	23	1	23	<?xml version="1.0"?>\n<Clock xmlns:dt="urn:schemas-microsoft-com:datatypes"><Description dt:dt="string">E-Prime Primary Realtime Clock</Description><StartTime><Timestamp dt:dt="int">0</Timestamp><DateUtc dt:dt="string">2017-07-25T09:00:35Z</DateUtc></StartTime><FrequencyChanges><FrequencyChange><Frequency dt:dt="r8">3328125</Frequency><Timestamp dt:dt="r8">1342996600</Timestamp><Current dt:dt="r…	75.025	2478693	2475193	2478693	2475182	1	right	1343676540	07-25-2017	11:00:35	09:00:35	female	195607	152789	-1	152778	224846	195624	-1	195607	535558	517744	-1	517731	14				1	6	12	phaseUPFAce	phaseXPface	4	NF01	1467252	1466952	1467252	1466939	d	1466939	1465326	1466939	1465310	1613
GofDak_1024-768_new	23	1	23	<?xml version="1.0"?>\n<Clock xmlns:dt="urn:schemas-microsoft-com:datatypes"><Description dt:dt="string">E-Prime Primary Realtime Clock</Description><StartTime><Timestamp dt:dt="int">0</Timestamp><DateUtc dt:dt="string">2017-07-25T09:00:35Z</DateUtc></StartTime><FrequencyChanges><FrequencyChange><Frequency dt:dt="r8">3328125</Frequency><Timestamp dt:dt="r8">1342996600</Timestamp><Current dt:dt="r…	75.025	2478693	2475193	2478693	2475182	1	right	1343676540	07-25-2017	11:00:35	09:00:35	female	195607	152789	-1	152778	224846	195624	-1	195607	535558	517744	-1	517731	14				1	6	12	phaseUPFAce	phaseXPface	5	NF106	1471051	1470751	1471051	1470735	d	1470735	1468938	1470735	1468926	1797
GofDak_1024-768_new	23	1	23	<?xml version="1.0"?>\n<Clock xmlns:dt="urn:schemas-microsoft-com:datatypes"><Description dt:dt="string">E-Prime Primary Realtime Clock</Description><StartTime><Timestamp dt:dt="int">0</Timestamp><DateUtc dt:dt="string">2017-07-25T09:00:35Z</DateUtc></StartTime><FrequencyChanges><FrequencyChange><Frequency dt:dt="r8">3328125</Frequency><Timestamp dt:dt="r8">1342996600</Timestamp><Current dt:dt="r…	75.025	2478693	2475193	2478693	2475182	1	right	1343676540	07-25-2017	11:00:35	09:00:35	female	195607	152789	-1	152778	224846	195624	-1	195607	535558	517744	-1	517731	14				1	6	12	phaseUPFAce	phaseXPface	6	NM08	1474370	1474070	1474370	1474054	d	1474054	1472270	1474054	1472262	1784
GofDak_1024-768_new	23	1	23	<?xml version="1.0"?>\n<Clock xmlns:dt="urn:schemas-microsoft-com:datatypes"><Description dt:dt="string">E-Prime Primary Realtime Clock</Description><StartTime><Timestamp dt:dt="int">0</Timestamp><DateUtc dt:dt="string">2017-07-25T09:00:35Z</DateUtc></StartTime><FrequencyChanges><FrequencyChange><Frequency dt:dt="r8">3328125</Frequency><Timestamp dt:dt="r8">1342996600</Timestamp><Current dt:dt="r…	75.025	2478693	2475193	2478693	2475182	1	right	1343676540	07-25-2017	11:00:35	09:00:35	female	195607	152789	-1	152778	224846	195624	-1	195607	535558	517744	-1	517731	14				1	6	12	phaseUPFAce	phaseXPface	7	NM02	1477622	1477322	1477622	1477310	l	1477310	1475589	1477310	1475582	1721
GofDak_1024-768_new	23	1	23	<?xml version="1.0"?>\n<Clock xmlns:dt="urn:schemas-microsoft-com:datatypes"><Description dt:dt="string">E-Prime Primary Realtime Clock</Description><StartTime><Timestamp dt:dt="int">0</Timestamp><DateUtc dt:dt="string">2017-07-25T09:00:35Z</DateUtc></StartTime><FrequencyChanges><FrequencyChange><Frequency dt:dt="r8">3328125</Frequency><Timestamp dt:dt="r8">1342996600</Timestamp><Current dt:dt="r…	75.025	2478693	2475193	2478693	2475182	1	right	1343676540	07-25-2017	11:00:35	09:00:35	female	195607	152789	-1	152778	224846	195624	-1	195607	535558	517744	-1	517731	14				1	6	12	phaseUPFAce	phaseXPface	8	NM02	1481021	1480721	1481021	1480707	d	1480707	1479188	1480707	1479174	1519
GofDak_1024-768_new	23	1	23	<?xml version="1.0"?>\n<Clock xmlns:dt="urn:schemas-microsoft-com:datatypes"><Description dt:dt="string">E-Prime Primary Realtime Clock</Description><StartTime><Timestamp dt:dt="int">0</Timestamp><DateUtc dt:dt="string">2017-07-25T09:00:35Z</DateUtc></StartTime><FrequencyChanges><FrequencyChange><Frequency dt:dt="r8">3328125</Frequency><Timestamp dt:dt="r8">1342996600</Timestamp><Current dt:dt="r…	75.025	2478693	2475193	2478693	2475182	1	right	1343676540	07-25-2017	11:00:35	09:00:35	female	195607	152789	-1	152778	224846	195624	-1	195607	535558	517744	-1	517731	14				1	6	12	phaseUPFAce	phaseXPface	9	NF09	1484140	1483840	1484140	1483836	l	1483836	1482040	1483836	1482030	1796
GofDak_1024-768_new	23	1	23	<?xml version="1.0"?>\n<Clock xmlns:dt="urn:schemas-microsoft-com:datatypes"><Description dt:dt="string">E-Prime Primary Realtime Clock</Description><StartTime><Timestamp dt:dt="int">0</Timestamp><DateUtc dt:dt="string">2017-07-25T09:00:35Z</DateUtc></StartTime><FrequencyChanges><FrequencyChange><Frequency dt:dt="r8">3328125</Frequency><Timestamp dt:dt="r8">1342996600</Timestamp><Current dt:dt="r…	75.025	2478693	2475193	2478693	2475182	1	right	1343676540	07-25-2017	11:00:35	09:00:35	female	195607	152789	-1	152778	224846	195624	-1	195607	535558	517744	-1	517731	14				1	6	12	phaseUPFAce	phaseXPface	10	NF04	1487339	1487039	1487339	1487024	l	1487024	1485279	1487024	1485262	1745
GofDak_1024-768_new	23	1	23	<?xml version="1.0"?>\n<Clock xmlns:dt="urn:schemas-microsoft-com:datatypes"><Description dt:dt="string">E-Prime Primary Realtime Clock</Description><StartTime><Timestamp dt:dt="int">0</Timestamp><DateUtc dt:dt="string">2017-07-25T09:00:35Z</DateUtc></StartTime><FrequencyChanges><FrequencyChange><Frequency dt:dt="r8">3328125</Frequency><Timestamp dt:dt="r8">1342996600</Timestamp><Current dt:dt="r…	75.025	2478693	2475193	2478693	2475182	1	right	1343676540	07-25-2017	11:00:35	09:00:35	female	195607	152789	-1	152778	224846	195624	-1	195607	535558	517744	-1	517731	14				1	6	12	phaseUPFAce	phaseXPface	11	NM13	1490471	1490171	1490471	1490160	d	1490160	1488611	1490160	1488606	1549
GofDak_1024-768_new	23	1	23	<?xml version="1.0"?>\n<Clock xmlns:dt="urn:schemas-microsoft-com:datatypes"><Description dt:dt="string">E-Prime Primary Realtime Clock</Description><StartTime><Timestamp dt:dt="int">0</Timestamp><DateUtc dt:dt="string">2017-07-25T09:00:35Z</DateUtc></StartTime><FrequencyChanges><FrequencyChange><Frequency dt:dt="r8">3328125</Frequency><Timestamp dt:dt="r8">1342996600</Timestamp><Current dt:dt="r…	75.025	2478693	2475193	2478693	2475182	1	right	1343676540	07-25-2017	11:00:35	09:00:35	female	195607	152789	-1	152778	224846	195624	-1	195607	535558	517744	-1	517731	14				1	6	12	phaseUPFAce	phaseXPface	12	NF06	1493510	1493210	1493510	1493205	d	1493205	1491477	1493205	1491470	1728
GofDak_1024-768_new	23	1	23	<?xml version="1.0"?>\n<Clock xmlns:dt="urn:schemas-microsoft-com:datatypes"><Description dt:dt="string">E-Prime Primary Realtime Clock</Description><StartTime><Timestamp dt:dt="int">0</Timestamp><DateUtc dt:dt="string">2017-07-25T09:00:35Z</DateUtc></StartTime><FrequencyChanges><FrequencyChange><Frequency dt:dt="r8">3328125</Frequency><Timestamp dt:dt="r8">1342996600</Timestamp><Current dt:dt="r…	75.025	2478693	2475193	2478693	2475182	1	right	1343676540	07-25-2017	11:00:35	09:00:35	female	195607	152789	-1	152778	224846	195624	-1	195607	535558	517744	-1	517731	14				1	6	12	phaseUPFAce	phaseXPface	13	NF06	1496442	1496142	1496442	1496129	l	1496129	1494596	1496129	1494590	1533
GofDak_1024-768_new	23	1	23	<?xml version="1.0"?>\n<Clock xmlns:dt="urn:schemas-microsoft-com:datatypes"><Description dt:dt="string">E-Prime Primary Realtime Clock</Description><StartTime><Timestamp dt:dt="int">0</Timestamp><DateUtc dt:dt="string">2017-07-25T09:00:35Z</DateUtc></StartTime><FrequencyChanges><FrequencyChange><Frequency dt:dt="r8">3328125</Frequency><Timestamp dt:dt="r8">1342996600</Timestamp><Current dt:dt="r…	75.025	2478693	2475193	2478693	2475182	1	right	1343676540	07-25-2017	11:00:35	09:00:35	female	195607	152789	-1	152778	224846	195624	-1	195607	535558	517744	-1	517731	14				1	6	12	phaseUPFAce	phaseXPface	14	NM13	1499535	1499235	1499535	1499226	l	1499226	1497515	1499226	1497510	1711
GofDak_1024-768_new	23	1	23	<?xml version="1.0"?>\n<Clock xmlns:dt="urn:schemas-microsoft-com:datatypes"><Description dt:dt="string">E-Prime Primary Realtime Clock</Description><StartTime><Timestamp dt:dt="int">0</Timestamp><DateUtc dt:dt="string">2017-07-25T09:00:35Z</DateUtc></StartTime><FrequencyChanges><FrequencyChange><Frequency dt:dt="r8">3328125</Frequency><Timestamp dt:dt="r8">1342996600</Timestamp><Current dt:dt="r…	75.025	2478693	2475193	2478693	2475182	1	right	1343676540	07-25-2017	11:00:35	09:00:35	female	195607	152789	-1	152778	224846	195624	-1	195607	535558	517744	-1	517731	14				1	6	12	phaseUPFAce	phaseXPface	15	NF01	1502973	1502673	1502973	1502669	d	1502669	1500967	1502669	1500958	1702
GofDak_1024-768_new	23	1	23	<?xml version="1.0"?>\n<Clock xmlns:dt="urn:schemas-microsoft-com:datatypes"><Description dt:dt="string">E-Prime Primary Realtime Clock</Description><StartTime><Timestamp dt:dt="int">0</Timestamp><DateUtc dt:dt="string">2017-07-25T09:00:35Z</DateUtc></StartTime><FrequencyChanges><FrequencyChange><Frequency dt:dt="r8">3328125</Frequency><Timestamp dt:dt="r8">1342996600</Timestamp><Current dt:dt="r…	75.025	2478693	2475193	2478693	2475182	1	right	1343676540	07-25-2017	11:00:35	09:00:35	female	195607	152789	-1	152778	224846	195624	-1	195607	535558	517744	-1	517731	14				1	6	12	phaseUPFAce	phaseXPface	16	NM101	1506359	1506059	1506359	1506047	d	1506047	1504500	1506047	1504486	1547
GofDak_1024-768_new	23	1	23	<?xml version="1.0"?>\n<Clock xmlns:dt="urn:schemas-microsoft-com:datatypes"><Description dt:dt="string">E-Prime Primary Realtime Clock</Description><StartTime><Timestamp dt:dt="int">0</Timestamp><DateUtc dt:dt="string">2017-07-25T09:00:35Z</DateUtc></StartTime><FrequencyChanges><FrequencyChange><Frequency dt:dt="r8">3328125</Frequency><Timestamp dt:dt="r8">1342996600</Timestamp><Current dt:dt="r…	75.025	2478693	2475193	2478693	2475182	1	right	1343676540	07-25-2017	11:00:35	09:00:35	female	195607	152789	-1	152778	224846	195624	-1	195607	535558	517744	-1	517731	14				1	6	12	phaseUPFAce	phaseXPface	17	NF02	1509611	1509311	1509611	1509301	d	1509301	1507445	1509301	1507430	1856
GofDak_1024-768_new	23	1	23	<?xml version="1.0"?>\n<Clock xmlns:dt="urn:schemas-microsoft-com:datatypes"><Description dt:dt="string">E-Prime Primary Realtime Clock</Description><StartTime><Timestamp dt:dt="int">0</Timestamp><DateUtc dt:dt="string">2017-07-25T09:00:35Z</DateUtc></StartTime><FrequencyChanges><FrequencyChange><Frequency dt:dt="r8">3328125</Frequency><Timestamp dt:dt="r8">1342996600</Timestamp><Current dt:dt="r…	75.025	2478693	2475193	2478693	2475182	1	right	1343676540	07-25-2017	11:00:35	09:00:35	female	195607	152789	-1	152778	224846	195624	-1	195607	535558	517744	-1	517731	14				1	6	12	phaseUPFAce	phaseXPface	18	NF105	1512757	1512457	1512757	1512444	d	1512444	1510791	1512444	1510774	1653
GofDak_1024-768_new	23	1	23	<?xml version="1.0"?>\n<Clock xmlns:dt="urn:schemas-microsoft-com:datatypes"><Description dt:dt="string">E-Prime Primary Realtime Clock</Description><StartTime><Timestamp dt:dt="int">0</Timestamp><DateUtc dt:dt="string">2017-07-25T09:00:35Z</DateUtc></StartTime><FrequencyChanges><FrequencyChange><Frequency dt:dt="r8">3328125</Frequency><Timestamp dt:dt="r8">1342996600</Timestamp><Current dt:dt="r…	75.025	2478693	2475193	2478693	2475182	1	right	1343676540	07-25-2017	11:00:35	09:00:35	female	195607	152789	-1	152778	224846	195624	-1	195607	535558	517744	-1	517731	14				1	6	12	phaseUPFAce	phaseXPface	19	NF105	1516089	1515789	1516089	1515781	l	1515781	1513830	1515781	1513814	1951
GofDak_1024-768_new	23	1	23	<?xml version="1.0"?>\n<Clock xmlns:dt="urn:schemas-microsoft-com:datatypes"><Description dt:dt="string">E-Prime Primary Realtime Clock</Description><StartTime><Timestamp dt:dt="int">0</Timestamp><DateUtc dt:dt="string">2017-07-25T09:00:35Z</DateUtc></StartTime><FrequencyChanges><FrequencyChange><Frequency dt:dt="r8">3328125</Frequency><Timestamp dt:dt="r8">1342996600</Timestamp><Current dt:dt="r…	75.025	2478693	2475193	2478693	2475182	1	right	1343676540	07-25-2017	11:00:35	09:00:35	female	195607	152789	-1	152778	224846	195624	-1	195607	535558	517744	-1	517731	14				1	6	12	phaseUPFAce	phaseXPface	20	NF04	1519315	1519015	1519315	1519005	d	1519005	1517189	1519005	1517182	1816
GofDak_1024-768_new	23	1	23	<?xml version="1.0"?>\n<Clock xmlns:dt="urn:schemas-microsoft-com:datatypes"><Description dt:dt="string">E-Prime Primary Realtime Clock</Description><StartTime><Timestamp dt:dt="int">0</Timestamp><DateUtc dt:dt="string">2017-07-25T09:00:35Z</DateUtc></StartTime><FrequencyChanges><FrequencyChange><Frequency dt:dt="r8">3328125</Frequency><Timestamp dt:dt="r8">1342996600</Timestamp><Current dt:dt="r…	75.025	2478693	2475193	2478693	2475182	1	right	1343676540	07-25-2017	11:00:35	09:00:35	female	195607	152789	-1	152778	224846	195624	-1	195607	535558	517744	-1	517731	15				2	7	13	phaseINVFAce	phaseXPface	1	NM08	1557196	1556896	1557196	1556893	d	1556893	1555150	1556893	1555136	1743
GofDak_1024-768_new	23	1	23	<?xml version="1.0"?>\n<Clock xmlns:dt="urn:schemas-microsoft-com:datatypes"><Description dt:dt="string">E-Prime Primary Realtime Clock</Description><StartTime><Timestamp dt:dt="int">0</Timestamp><DateUtc dt:dt="string">2017-07-25T09:00:35Z</DateUtc></StartTime><FrequencyChanges><FrequencyChange><Frequency dt:dt="r8">3328125</Frequency><Timestamp dt:dt="r8">1342996600</Timestamp><Current dt:dt="r…	75.025	2478693	2475193	2478693	2475182	1	right	1343676540	07-25-2017	11:00:35	09:00:35	female	195607	152789	-1	152778	224846	195624	-1	195607	535558	517744	-1	517731	15				2	7	13	phaseINVFAce	phaseXPface	2	NM04	1560648	1560348	1560648	1560345	l	1560345	1558388	1560345	1558382	1957
GofDak_1024-768_new	23	1	23	<?xml version="1.0"?>\n<Clock xmlns:dt="urn:schemas-microsoft-com:datatypes"><Description dt:dt="string">E-Prime Primary Realtime Clock</Description><StartTime><Timestamp dt:dt="int">0</Timestamp><DateUtc dt:dt="string">2017-07-25T09:00:35Z</DateUtc></StartTime><FrequencyChanges><FrequencyChange><Frequency dt:dt="r8">3328125</Frequency><Timestamp dt:dt="r8">1342996600</Timestamp><Current dt:dt="r…	75.025	2478693	2475193	2478693	2475182	1	right	1343676540	07-25-2017	11:00:35	09:00:35	female	195607	152789	-1	152778	224846	195624	-1	195607	535558	517744	-1	517731	15				2	7	13	phaseINVFAce	phaseXPface	3	NF01	1564273	1563973	1564273	1563968	l	1563968	1562054	1563968	1562038	1914
GofDak_1024-768_new	23	1	23	<?xml version="1.0"?>\n<Clock xmlns:dt="urn:schemas-microsoft-com:datatypes"><Description dt:dt="string">E-Prime Primary Realtime Clock</Description><StartTime><Timestamp dt:dt="int">0</Timestamp><DateUtc dt:dt="string">2017-07-25T09:00:35Z</DateUtc></StartTime><FrequencyChanges><FrequencyChange><Frequency dt:dt="r8">3328125</Frequency><Timestamp dt:dt="r8">1342996600</Timestamp><Current dt:dt="r…	75.025	2478693	2475193	2478693	2475182	1	right	1343676540	07-25-2017	11:00:35	09:00:35	female	195607	152789	-1	152778	224846	195624	-1	195607	535558	517744	-1	517731	15				2	7	13	phaseINVFAce	phaseXPface	4	NF02	1567979	1567679	1567979	1567675	d	1567675	1565679	1567675	1565662	1996
GofDak_1024-768_new	23	1	23	<?xml version="1.0"?>\n<Clock xmlns:dt="urn:schemas-microsoft-com:datatypes"><Description dt:dt="string">E-Prime Primary Realtime Clock</Description><StartTime><Timestamp dt:dt="int">0</Timestamp><DateUtc dt:dt="string">2017-07-25T09:00:35Z</DateUtc></StartTime><FrequencyChanges><FrequencyChange><Frequency dt:dt="r8">3328125</Frequency><Timestamp dt:dt="r8">1342996600</Timestamp><Current dt:dt="r…	75.025	2478693	2475193	2478693	2475182	1	right	1343676540	07-25-2017	11:00:35	09:00:35	female	195607	152789	-1	152778	224846	195624	-1	195607	535558	517744	-1	517731	15				2	7	13	phaseINVFAce	phaseXPface	5	NM05	1571218	1570918	1571218	1570914	l	1570914	1568998	1570914	1568982	1916
GofDak_1024-768_new	23	1	23	<?xml version="1.0"?>\n<Clock xmlns:dt="urn:schemas-microsoft-com:datatypes"><Description dt:dt="string">E-Prime Primary Realtime Clock</Description><StartTime><Timestamp dt:dt="int">0</Timestamp><DateUtc dt:dt="string">2017-07-25T09:00:35Z</DateUtc></StartTime><FrequencyChanges><FrequencyChange><Frequency dt:dt="r8">3328125</Frequency><Timestamp dt:dt="r8">1342996600</Timestamp><Current dt:dt="r…	75.025	2478693	2475193	2478693	2475182	1	right	1343676540	07-25-2017	11:00:35	09:00:35	female	195607	152789	-1	152778	224846	195624	-1	195607	535558	517744	-1	517731	15				2	7	13	phaseINVFAce	phaseXPface	6	NM09	1574457	1574157	1574457	1574151	l	1574151	1572451	1574151	1572438	1700
GofDak_1024-768_new	23	1	23	<?xml version="1.0"?>\n<Clock xmlns:dt="urn:schemas-microsoft-com:datatypes"><Description dt:dt="string">E-Prime Primary Realtime Clock</Description><StartTime><Timestamp dt:dt="int">0</Timestamp><DateUtc dt:dt="string">2017-07-25T09:00:35Z</DateUtc></StartTime><FrequencyChanges><FrequencyChange><Frequency dt:dt="r8">3328125</Frequency><Timestamp dt:dt="r8">1342996600</Timestamp><Current dt:dt="r…	75.025	2478693	2475193	2478693	2475182	1	right	1343676540	07-25-2017	11:00:35	09:00:35	female	195607	152789	-1	152778	224846	195624	-1	195607	535558	517744	-1	517731	15				2	7	13	phaseINVFAce	phaseXPface	7	NM09	1577442	1577142	1577442	1577139	l	1577139	1575636	1577139	1575622	1503
GofDak_1024-768_new	23	1	23	<?xml version="1.0"?>\n<Clock xmlns:dt="urn:schemas-microsoft-com:datatypes"><Description dt:dt="string">E-Prime Primary Realtime Clock</Description><StartTime><Timestamp dt:dt="int">0</Timestamp><DateUtc dt:dt="string">2017-07-25T09:00:35Z</DateUtc></StartTime><FrequencyChanges><FrequencyChange><Frequency dt:dt="r8">3328125</Frequency><Timestamp dt:dt="r8">1342996600</Timestamp><Current dt:dt="r…	75.025	2478693	2475193	2478693	2475182	1	right	1343676540	07-25-2017	11:00:35	09:00:35	female	195607	152789	-1	152778	224846	195624	-1	195607	535558	517744	-1	517731	15				2	7	13	phaseINVFAce	phaseXPface	8	NF02	1580908	1580608	1580908	1580605	l	1580605	1578622	1580605	1578614	1983
GofDak_1024-768_new	23	1	23	<?xml version="1.0"?>\n<Clock xmlns:dt="urn:schemas-microsoft-com:datatypes"><Description dt:dt="string">E-Prime Primary Realtime Clock</Description><StartTime><Timestamp dt:dt="int">0</Timestamp><DateUtc dt:dt="string">2017-07-25T09:00:35Z</DateUtc></StartTime><FrequencyChanges><FrequencyChange><Frequency dt:dt="r8">3328125</Frequency><Timestamp dt:dt="r8">1342996600</Timestamp><Current dt:dt="r…	75.025	2478693	2475193	2478693	2475182	1	right	1343676540	07-25-2017	11:00:35	09:00:35	female	195607	152789	-1	152778	224846	195624	-1	195607	535558	517744	-1	517731	15				2	7	13	phaseINVFAce	phaseXPface	9	NF11	1583814	1583514	1583814	1583509	d	1583509	1581847	1583509	1581830	1662
GofDak_1024-768_new	23	1	23	<?xml version="1.0"?>\n<Clock xmlns:dt="urn:schemas-microsoft-com:datatypes"><Description dt:dt="string">E-Prime Primary Realtime Clock</Description><StartTime><Timestamp dt:dt="int">0</Timestamp><DateUtc dt:dt="string">2017-07-25T09:00:35Z</DateUtc></StartTime><FrequencyChanges><FrequencyChange><Frequency dt:dt="r8">3328125</Frequency><Timestamp dt:dt="r8">1342996600</Timestamp><Current dt:dt="r…	75.025	2478693	2475193	2478693	2475182	1	right	1343676540	07-25-2017	11:00:35	09:00:35	female	195607	152789	-1	152778	224846	195624	-1	195607	535558	517744	-1	517731	15				2	7	13	phaseINVFAce	phaseXPface	10	NF11	1587079	1586779	1587079	1586767	d	1586767	1585006	1586767	1584998	1761
GofDak_1024-768_new	23	1	23	<?xml version="1.0"?>\n<Clock xmlns:dt="urn:schemas-microsoft-com:datatypes"><Description dt:dt="string">E-Prime Primary Realtime Clock</Description><StartTime><Timestamp dt:dt="int">0</Timestamp><DateUtc dt:dt="string">2017-07-25T09:00:35Z</DateUtc></StartTime><FrequencyChanges><FrequencyChange><Frequency dt:dt="r8">3328125</Frequency><Timestamp dt:dt="r8">1342996600</Timestamp><Current dt:dt="r…	75.025	2478693	2475193	2478693	2475182	1	right	1343676540	07-25-2017	11:00:35	09:00:35	female	195607	152789	-1	152778	224846	195624	-1	195607	535558	517744	-1	517731	15				2	7	13	phaseINVFAce	phaseXPface	11	NF11	1590358	1590058	1590358	1590051	d	1590051	1588112	1590051	1588102	1939
GofDak_1024-768_new	23	1	23	<?xml version="1.0"?>\n<Clock xmlns:dt="urn:schemas-microsoft-com:datatypes"><Description dt:dt="string">E-Prime Primary Realtime Clock</Description><StartTime><Timestamp dt:dt="int">0</Timestamp><DateUtc dt:dt="string">2017-07-25T09:00:35Z</DateUtc></StartTime><FrequencyChanges><FrequencyChange><Frequency dt:dt="r8">3328125</Frequency><Timestamp dt:dt="r8">1342996600</Timestamp><Current dt:dt="r…	75.025	2478693	2475193	2478693	2475182	1	right	1343676540	07-25-2017	11:00:35	09:00:35	female	195607	152789	-1	152778	224846	195624	-1	195607	535558	517744	-1	517731	15				2	7	13	phaseINVFAce	phaseXPface	12	NM10	1593637	1593337	1593637	1593325	d	1593325	1591404	1593325	1591398	1921
GofDak_1024-768_new	23	1	23	<?xml version="1.0"?>\n<Clock xmlns:dt="urn:schemas-microsoft-com:datatypes"><Description dt:dt="string">E-Prime Primary Realtime Clock</Description><StartTime><Timestamp dt:dt="int">0</Timestamp><DateUtc dt:dt="string">2017-07-25T09:00:35Z</DateUtc></StartTime><FrequencyChanges><FrequencyChange><Frequency dt:dt="r8">3328125</Frequency><Timestamp dt:dt="r8">1342996600</Timestamp><Current dt:dt="r…	75.025	2478693	2475193	2478693	2475182	1	right	1343676540	07-25-2017	11:00:35	09:00:35	female	195607	152789	-1	152778	224846	195624	-1	195607	535558	517744	-1	517731	15				2	7	13	phaseINVFAce	phaseXPface	13	NF106	1597276	1596976	1597276	1596961	l	1596961	1595096	1596961	1595086	1865
GofDak_1024-768_new	23	1	23	<?xml version="1.0"?>\n<Clock xmlns:dt="urn:schemas-microsoft-com:datatypes"><Description dt:dt="string">E-Prime Primary Realtime Clock</Description><StartTime><Timestamp dt:dt="int">0</Timestamp><DateUtc dt:dt="string">2017-07-25T09:00:35Z</DateUtc></StartTime><FrequencyChanges><FrequencyChange><Frequency dt:dt="r8">3328125</Frequency><Timestamp dt:dt="r8">1342996600</Timestamp><Current dt:dt="r…	75.025	2478693	2475193	2478693	2475182	1	right	1343676540	07-25-2017	11:00:35	09:00:35	female	195607	152789	-1	152778	224846	195624	-1	195607	535558	517744	-1	517731	15				2	7	13	phaseINVFAce	phaseXPface	14	NM04	1600515	1600215	1600515	1600211	d	1600211	1598455	1600211	1598438	1756
GofDak_1024-768_new	23	1	23	<?xml version="1.0"?>\n<Clock xmlns:dt="urn:schemas-microsoft-com:datatypes"><Description dt:dt="string">E-Prime Primary Realtime Clock</Description><StartTime><Timestamp dt:dt="int">0</Timestamp><DateUtc dt:dt="string">2017-07-25T09:00:35Z</DateUtc></StartTime><FrequencyChanges><FrequencyChange><Frequency dt:dt="r8">3328125</Frequency><Timestamp dt:dt="r8">1342996600</Timestamp><Current dt:dt="r…	75.025	2478693	2475193	2478693	2475182	1	right	1343676540	07-25-2017	11:00:35	09:00:35	female	195607	152789	-1	152778	224846	195624	-1	195607	535558	517744	-1	517731	15				2	7	13	phaseINVFAce	phaseXPface	15	NF11	1604034	1603734	1604034	1603727	d	1603727	1602027	1603727	1602014	1700
GofDak_1024-768_new	23	1	23	<?xml version="1.0"?>\n<Clock xmlns:dt="urn:schemas-microsoft-com:datatypes"><Description dt:dt="string">E-Prime Primary Realtime Clock</Description><StartTime><Timestamp dt:dt="int">0</Timestamp><DateUtc dt:dt="string">2017-07-25T09:00:35Z</DateUtc></StartTime><FrequencyChanges><FrequencyChange><Frequency dt:dt="r8">3328125</Frequency><Timestamp dt:dt="r8">1342996600</Timestamp><Current dt:dt="r…	75.025	2478693	2475193	2478693	2475182	1	right	1343676540	07-25-2017	11:00:35	09:00:35	female	195607	152789	-1	152778	224846	195624	-1	195607	535558	517744	-1	517731	15				2	7	13	phaseINVFAce	phaseXPface	16	NM03	1607033	1606733	1607033	1606726	l	1606726	1605173	1606726	1605166	1553
GofDak_1024-768_new	23	1	23	<?xml version="1.0"?>\n<Clock xmlns:dt="urn:schemas-microsoft-com:datatypes"><Description dt:dt="string">E-Prime Primary Realtime Clock</Description><StartTime><Timestamp dt:dt="int">0</Timestamp><DateUtc dt:dt="string">2017-07-25T09:00:35Z</DateUtc></StartTime><FrequencyChanges><FrequencyChange><Frequency dt:dt="r8">3328125</Frequency><Timestamp dt:dt="r8">1342996600</Timestamp><Current dt:dt="r…	75.025	2478693	2475193	2478693	2475182	1	right	1343676540	07-25-2017	11:00:35	09:00:35	female	195607	152789	-1	152778	224846	195624	-1	195607	535558	517744	-1	517731	15				2	7	13	phaseINVFAce	phaseXPface	17	NF09	1610405	1610105	1610405	1610097	l	1610097	1608412	1610097	1608398	1685
GofDak_1024-768_new	23	1	23	<?xml version="1.0"?>\n<Clock xmlns:dt="urn:schemas-microsoft-com:datatypes"><Description dt:dt="string">E-Prime Primary Realtime Clock</Description><StartTime><Timestamp dt:dt="int">0</Timestamp><DateUtc dt:dt="string">2017-07-25T09:00:35Z</DateUtc></StartTime><FrequencyChanges><FrequencyChange><Frequency dt:dt="r8">3328125</Frequency><Timestamp dt:dt="r8">1342996600</Timestamp><Current dt:dt="r…	75.025	2478693	2475193	2478693	2475182	1	right	1343676540	07-25-2017	11:00:35	09:00:35	female	195607	152789	-1	152778	224846	195624	-1	195607	535558	517744	-1	517731	15				2	7	13	phaseINVFAce	phaseXPface	18	NM101	1613697	1613397	1613697	1613383	d	1613383	1611598	1613383	1611590	1785
GofDak_1024-768_new	23	1	23	<?xml version="1.0"?>\n<Clock xmlns:dt="urn:schemas-microsoft-com:datatypes"><Description dt:dt="string">E-Prime Primary Realtime Clock</Description><StartTime><Timestamp dt:dt="int">0</Timestamp><DateUtc dt:dt="string">2017-07-25T09:00:35Z</DateUtc></StartTime><FrequencyChanges><FrequencyChange><Frequency dt:dt="r8">3328125</Frequency><Timestamp dt:dt="r8">1342996600</Timestamp><Current dt:dt="r…	75.025	2478693	2475193	2478693	2475182	1	right	1343676540	07-25-2017	11:00:35	09:00:35	female	195607	152789	-1	152778	224846	195624	-1	195607	535558	517744	-1	517731	15				2	7	13	phaseINVFAce	phaseXPface	19	NM101	1616763	1616463	1616763	1616447	d	1616447	1614917	1616447	1614902	1530
GofDak_1024-768_new	23	1	23	<?xml version="1.0"?>\n<Clock xmlns:dt="urn:schemas-microsoft-com:datatypes"><Description dt:dt="string">E-Prime Primary Realtime Clock</Description><StartTime><Timestamp dt:dt="int">0</Timestamp><DateUtc dt:dt="string">2017-07-25T09:00:35Z</DateUtc></StartTime><FrequencyChanges><FrequencyChange><Frequency dt:dt="r8">3328125</Frequency><Timestamp dt:dt="r8">1342996600</Timestamp><Current dt:dt="r…	75.025	2478693	2475193	2478693	2475182	1	right	1343676540	07-25-2017	11:00:35	09:00:35	female	195607	152789	-1	152778	224846	195624	-1	195607	535558	517744	-1	517731	15				2	7	13	phaseINVFAce	phaseXPface	20	NF106	1620055	1619755	1620055	1619752	l	1619752	1617756	1619752	1617742	1996
GofDak_1024-768_new	23	1	23	<?xml version="1.0"?>\n<Clock xmlns:dt="urn:schemas-microsoft-com:datatypes"><Description dt:dt="string">E-Prime Primary Realtime Clock</Description><StartTime><Timestamp dt:dt="int">0</Timestamp><DateUtc dt:dt="string">2017-07-25T09:00:35Z</DateUtc></StartTime><FrequencyChanges><FrequencyChange><Frequency dt:dt="r8">3328125</Frequency><Timestamp dt:dt="r8">1342996600</Timestamp><Current dt:dt="r…	75.025	2478693	2475193	2478693	2475182	1	right	1343676540	07-25-2017	11:00:35	09:00:35	female	195607	152789	-1	152778	224846	195624	-1	195607	535558	517744	-1	517731	16				1	7	14	phaseUPFAce	phaseXPface	1	NM101	1623880	1623580	1623880	1623570	l	1623570	1621941	1623570	1621934	1629
GofDak_1024-768_new	23	1	23	<?xml version="1.0"?>\n<Clock xmlns:dt="urn:schemas-microsoft-com:datatypes"><Description dt:dt="string">E-Prime Primary Realtime Clock</Description><StartTime><Timestamp dt:dt="int">0</Timestamp><DateUtc dt:dt="string">2017-07-25T09:00:35Z</DateUtc></StartTime><FrequencyChanges><FrequencyChange><Frequency dt:dt="r8">3328125</Frequency><Timestamp dt:dt="r8">1342996600</Timestamp><Current dt:dt="r…	75.025	2478693	2475193	2478693	2475182	1	right	1343676540	07-25-2017	11:00:35	09:00:35	female	195607	152789	-1	152778	224846	195624	-1	195607	535558	517744	-1	517731	16				1	7	14	phaseUPFAce	phaseXPface	2	NM21	1627386	1627086	1627386	1627076	l	1627076	1625127	1627076	1625118	1949
GofDak_1024-768_new	23	1	23	<?xml version="1.0"?>\n<Clock xmlns:dt="urn:schemas-microsoft-com:datatypes"><Description dt:dt="string">E-Prime Primary Realtime Clock</Description><StartTime><Timestamp dt:dt="int">0</Timestamp><DateUtc dt:dt="string">2017-07-25T09:00:35Z</DateUtc></StartTime><FrequencyChanges><FrequencyChange><Frequency dt:dt="r8">3328125</Frequency><Timestamp dt:dt="r8">1342996600</Timestamp><Current dt:dt="r…	75.025	2478693	2475193	2478693	2475182	1	right	1343676540	07-25-2017	11:00:35	09:00:35	female	195607	152789	-1	152778	224846	195624	-1	195607	535558	517744	-1	517731	16				1	7	14	phaseUPFAce	phaseXPface	3	NM09	1630785	1630485	1630785	1630478	l	1630478	1628499	1630478	1628494	1979
GofDak_1024-768_new	23	1	23	<?xml version="1.0"?>\n<Clock xmlns:dt="urn:schemas-microsoft-com:datatypes"><Description dt:dt="string">E-Prime Primary Realtime Clock</Description><StartTime><Timestamp dt:dt="int">0</Timestamp><DateUtc dt:dt="string">2017-07-25T09:00:35Z</DateUtc></StartTime><FrequencyChanges><FrequencyChange><Frequency dt:dt="r8">3328125</Frequency><Timestamp dt:dt="r8">1342996600</Timestamp><Current dt:dt="r…	75.025	2478693	2475193	2478693	2475182	1	right	1343676540	07-25-2017	11:00:35	09:00:35	female	195607	152789	-1	152778	224846	195624	-1	195607	535558	517744	-1	517731	16				1	7	14	phaseUPFAce	phaseXPface	4	NM05	1634250	1633950	1634250	1633939	l	1633939	1632178	1633939	1632166	1761
GofDak_1024-768_new	23	1	23	<?xml version="1.0"?>\n<Clock xmlns:dt="urn:schemas-microsoft-com:datatypes"><Description dt:dt="string">E-Prime Primary Realtime Clock</Description><StartTime><Timestamp dt:dt="int">0</Timestamp><DateUtc dt:dt="string">2017-07-25T09:00:35Z</DateUtc></StartTime><FrequencyChanges><FrequencyChange><Frequency dt:dt="r8">3328125</Frequency><Timestamp dt:dt="r8">1342996600</Timestamp><Current dt:dt="r…	75.025	2478693	2475193	2478693	2475182	1	right	1343676540	07-25-2017	11:00:35	09:00:35	female	195607	152789	-1	152778	224846	195624	-1	195607	535558	517744	-1	517731	16				1	7	14	phaseUPFAce	phaseXPface	5	NM05	1638022	1637722	1638022	1637719	l	1637719	1635723	1637719	1635710	1996
GofDak_1024-768_new	23	1	23	<?xml version="1.0"?>\n<Clock xmlns:dt="urn:schemas-microsoft-com:datatypes"><Description dt:dt="string">E-Prime Primary Realtime Clock</Description><StartTime><Timestamp dt:dt="int">0</Timestamp><DateUtc dt:dt="string">2017-07-25T09:00:35Z</DateUtc></StartTime><FrequencyChanges><FrequencyChange><Frequency dt:dt="r8">3328125</Frequency><Timestamp dt:dt="r8">1342996600</Timestamp><Current dt:dt="r…	75.025	2478693	2475193	2478693	2475182	1	right	1343676540	07-25-2017	11:00:35	09:00:35	female	195607	152789	-1	152778	224846	195624	-1	195607	535558	517744	-1	517731	16				1	7	14	phaseUPFAce	phaseXPface	6	NM03	1641661	1641361	1641661	1641358	l	1641358	1639428	1641358	1639422	1930
GofDak_1024-768_new	23	1	23	<?xml version="1.0"?>\n<Clock xmlns:dt="urn:schemas-microsoft-com:datatypes"><Description dt:dt="string">E-Prime Primary Realtime Clock</Description><StartTime><Timestamp dt:dt="int">0</Timestamp><DateUtc dt:dt="string">2017-07-25T09:00:35Z</DateUtc></StartTime><FrequencyChanges><FrequencyChange><Frequency dt:dt="r8">3328125</Frequency><Timestamp dt:dt="r8">1342996600</Timestamp><Current dt:dt="r…	75.025	2478693	2475193	2478693	2475182	1	right	1343676540	07-25-2017	11:00:35	09:00:35	female	195607	152789	-1	152778	224846	195624	-1	195607	535558	517744	-1	517731	16				1	7	14	phaseUPFAce	phaseXPface	7	NF01	1645340	1645040	1645340	1645026	d	1645026	1643027	1645026	1643014	1999
GofDak_1024-768_new	23	1	23	<?xml version="1.0"?>\n<Clock xmlns:dt="urn:schemas-microsoft-com:datatypes"><Description dt:dt="string">E-Prime Primary Realtime Clock</Description><StartTime><Timestamp dt:dt="int">0</Timestamp><DateUtc dt:dt="string">2017-07-25T09:00:35Z</DateUtc></StartTime><FrequencyChanges><FrequencyChange><Frequency dt:dt="r8">3328125</Frequency><Timestamp dt:dt="r8">1342996600</Timestamp><Current dt:dt="r…	75.025	2478693	2475193	2478693	2475182	1	right	1343676540	07-25-2017	11:00:35	09:00:35	female	195607	152789	-1	152778	224846	195624	-1	195607	535558	517744	-1	517731	16				1	7	14	phaseUPFAce	phaseXPface	8	NM09	1648526	1648226	1648526	1648215	l	1648215	1646346	1648215	1646334	1869
GofDak_1024-768_new	23	1	23	<?xml version="1.0"?>\n<Clock xmlns:dt="urn:schemas-microsoft-com:datatypes"><Description dt:dt="string">E-Prime Primary Realtime Clock</Description><StartTime><Timestamp dt:dt="int">0</Timestamp><DateUtc dt:dt="string">2017-07-25T09:00:35Z</DateUtc></StartTime><FrequencyChanges><FrequencyChange><Frequency dt:dt="r8">3328125</Frequency><Timestamp dt:dt="r8">1342996600</Timestamp><Current dt:dt="r…	75.025	2478693	2475193	2478693	2475182	1	right	1343676540	07-25-2017	11:00:35	09:00:35	female	195607	152789	-1	152778	224846	195624	-1	195607	535558	517744	-1	517731	16				1	7	14	phaseUPFAce	phaseXPface	9	NM05	1652284	1651984	1652284	1651975	d	1651975	1650158	1651975	1650150	1817
GofDak_1024-768_new	23	1	23	<?xml version="1.0"?>\n<Clock xmlns:dt="urn:schemas-microsoft-com:datatypes"><Description dt:dt="string">E-Prime Primary Realtime Clock</Description><StartTime><Timestamp dt:dt="int">0</Timestamp><DateUtc dt:dt="string">2017-07-25T09:00:35Z</DateUtc></StartTime><FrequencyChanges><FrequencyChange><Frequency dt:dt="r8">3328125</Frequency><Timestamp dt:dt="r8">1342996600</Timestamp><Current dt:dt="r…	75.025	2478693	2475193	2478693	2475182	1	right	1343676540	07-25-2017	11:00:35	09:00:35	female	195607	152789	-1	152778	224846	195624	-1	195607	535558	517744	-1	517731	16				1	7	14	phaseUPFAce	phaseXPface	10	NM04	1655377	1655077	1655377	1655063	d	1655063	1653357	1655063	1653350	1706
GofDak_1024-768_new	23	1	23	<?xml version="1.0"?>\n<Clock xmlns:dt="urn:schemas-microsoft-com:datatypes"><Description dt:dt="string">E-Prime Primary Realtime Clock</Description><StartTime><Timestamp dt:dt="int">0</Timestamp><DateUtc dt:dt="string">2017-07-25T09:00:35Z</DateUtc></StartTime><FrequencyChanges><FrequencyChange><Frequency dt:dt="r8">3328125</Frequency><Timestamp dt:dt="r8">1342996600</Timestamp><Current dt:dt="r…	75.025	2478693	2475193	2478693	2475182	1	right	1343676540	07-25-2017	11:00:35	09:00:35	female	195607	152789	-1	152778	224846	195624	-1	195607	535558	517744	-1	517731	16				1	7	14	phaseUPFAce	phaseXPface	11	NM05	1658469	1658169	1658469	1658166	l	1658166	1656356	1658166	1656350	1810
GofDak_1024-768_new	23	1	23	<?xml version="1.0"?>\n<Clock xmlns:dt="urn:schemas-microsoft-com:datatypes"><Description dt:dt="string">E-Prime Primary Realtime Clock</Description><StartTime><Timestamp dt:dt="int">0</Timestamp><DateUtc dt:dt="string">2017-07-25T09:00:35Z</DateUtc></StartTime><FrequencyChanges><FrequencyChange><Frequency dt:dt="r8">3328125</Frequency><Timestamp dt:dt="r8">1342996600</Timestamp><Current dt:dt="r…	75.025	2478693	2475193	2478693	2475182	1	right	1343676540	07-25-2017	11:00:35	09:00:35	female	195607	152789	-1	152778	224846	195624	-1	195607	535558	517744	-1	517731	16				1	7	14	phaseUPFAce	phaseXPface	12	NM10	1661668	1661368	1661668	1661354	d	1661354	1659582	1661354	1659566	1772
GofDak_1024-768_new	23	1	23	<?xml version="1.0"?>\n<Clock xmlns:dt="urn:schemas-microsoft-com:datatypes"><Description dt:dt="string">E-Prime Primary Realtime Clock</Description><StartTime><Timestamp dt:dt="int">0</Timestamp><DateUtc dt:dt="string">2017-07-25T09:00:35Z</DateUtc></StartTime><FrequencyChanges><FrequencyChange><Frequency dt:dt="r8">3328125</Frequency><Timestamp dt:dt="r8">1342996600</Timestamp><Current dt:dt="r…	75.025	2478693	2475193	2478693	2475182	1	right	1343676540	07-25-2017	11:00:35	09:00:35	female	195607	152789	-1	152778	224846	195624	-1	195607	535558	517744	-1	517731	16				1	7	14	phaseUPFAce	phaseXPface	13	NF06	1664614	1664314	1664614	1664308	d	1664308	1662741	1664308	1662726	1567
GofDak_1024-768_new	23	1	23	<?xml version="1.0"?>\n<Clock xmlns:dt="urn:schemas-microsoft-com:datatypes"><Description dt:dt="string">E-Prime Primary Realtime Clock</Description><StartTime><Timestamp dt:dt="int">0</Timestamp><DateUtc dt:dt="string">2017-07-25T09:00:35Z</DateUtc></StartTime><FrequencyChanges><FrequencyChange><Frequency dt:dt="r8">3328125</Frequency><Timestamp dt:dt="r8">1342996600</Timestamp><Current dt:dt="r…	75.025	2478693	2475193	2478693	2475182	1	right	1343676540	07-25-2017	11:00:35	09:00:35	female	195607	152789	-1	152778	224846	195624	-1	195607	535558	517744	-1	517731	16				1	7	14	phaseUPFAce	phaseXPface	14	NM09	1667546	1667246	1667546	1667232	d	1667232	1665686	1667232	1665670	1546
GofDak_1024-768_new	23	1	23	<?xml version="1.0"?>\n<Clock xmlns:dt="urn:schemas-microsoft-com:datatypes"><Description dt:dt="string">E-Prime Primary Realtime Clock</Description><StartTime><Timestamp dt:dt="int">0</Timestamp><DateUtc dt:dt="string">2017-07-25T09:00:35Z</DateUtc></StartTime><FrequencyChanges><FrequencyChange><Frequency dt:dt="r8">3328125</Frequency><Timestamp dt:dt="r8">1342996600</Timestamp><Current dt:dt="r…	75.025	2478693	2475193	2478693	2475182	1	right	1343676540	07-25-2017	11:00:35	09:00:35	female	195607	152789	-1	152778	224846	195624	-1	195607	535558	517744	-1	517731	16				1	7	14	phaseUPFAce	phaseXPface	15	NF27	1670625	1670325	1670625	1670313	l	1670313	1668805	1670313	1668798	1508
GofDak_1024-768_new	23	1	23	<?xml version="1.0"?>\n<Clock xmlns:dt="urn:schemas-microsoft-com:datatypes"><Description dt:dt="string">E-Prime Primary Realtime Clock</Description><StartTime><Timestamp dt:dt="int">0</Timestamp><DateUtc dt:dt="string">2017-07-25T09:00:35Z</DateUtc></StartTime><FrequencyChanges><FrequencyChange><Frequency dt:dt="r8">3328125</Frequency><Timestamp dt:dt="r8">1342996600</Timestamp><Current dt:dt="r…	75.025	2478693	2475193	2478693	2475182	1	right	1343676540	07-25-2017	11:00:35	09:00:35	female	195607	152789	-1	152778	224846	195624	-1	195607	535558	517744	-1	517731	16				1	7	14	phaseUPFAce	phaseXPface	16	NF106	1673904	1673604	1673904	1673592	l	1673592	1671711	1673592	1671694	1881
GofDak_1024-768_new	23	1	23	<?xml version="1.0"?>\n<Clock xmlns:dt="urn:schemas-microsoft-com:datatypes"><Description dt:dt="string">E-Prime Primary Realtime Clock</Description><StartTime><Timestamp dt:dt="int">0</Timestamp><DateUtc dt:dt="string">2017-07-25T09:00:35Z</DateUtc></StartTime><FrequencyChanges><FrequencyChange><Frequency dt:dt="r8">3328125</Frequency><Timestamp dt:dt="r8">1342996600</Timestamp><Current dt:dt="r…	75.025	2478693	2475193	2478693	2475182	1	right	1343676540	07-25-2017	11:00:35	09:00:35	female	195607	152789	-1	152778	224846	195624	-1	195607	535558	517744	-1	517731	16				1	7	14	phaseUPFAce	phaseXPface	17	NF06	1676996	1676696	1676996	1676685	d	1676685	1675110	1676685	1675094	1575
GofDak_1024-768_new	23	1	23	<?xml version="1.0"?>\n<Clock xmlns:dt="urn:schemas-microsoft-com:datatypes"><Description dt:dt="string">E-Prime Primary Realtime Clock</Description><StartTime><Timestamp dt:dt="int">0</Timestamp><DateUtc dt:dt="string">2017-07-25T09:00:35Z</DateUtc></StartTime><FrequencyChanges><FrequencyChange><Frequency dt:dt="r8">3328125</Frequency><Timestamp dt:dt="r8">1342996600</Timestamp><Current dt:dt="r…	75.025	2478693	2475193	2478693	2475182	1	right	1343676540	07-25-2017	11:00:35	09:00:35	female	195607	152789	-1	152778	224846	195624	-1	195607	535558	517744	-1	517731	16				1	7	14	phaseUPFAce	phaseXPface	18	NF09	1680422	1680122	1680422	1680107	l	1680107	1678122	1680107	1678110	1985
GofDak_1024-768_new	23	1	23	<?xml version="1.0"?>\n<Clock xmlns:dt="urn:schemas-microsoft-com:datatypes"><Description dt:dt="string">E-Prime Primary Realtime Clock</Description><StartTime><Timestamp dt:dt="int">0</Timestamp><DateUtc dt:dt="string">2017-07-25T09:00:35Z</DateUtc></StartTime><FrequencyChanges><FrequencyChange><Frequency dt:dt="r8">3328125</Frequency><Timestamp dt:dt="r8">1342996600</Timestamp><Current dt:dt="r…	75.025	2478693	2475193	2478693	2475182	1	right	1343676540	07-25-2017	11:00:35	09:00:35	female	195607	152789	-1	152778	224846	195624	-1	195607	535558	517744	-1	517731	16				1	7	14	phaseUPFAce	phaseXPface	19	NM05	1683767	1683467	1683767	1683459	d	1683459	1681508	1683459	1681494	1951
GofDak_1024-768_new	23	1	23	<?xml version="1.0"?>\n<Clock xmlns:dt="urn:schemas-microsoft-com:datatypes"><Description dt:dt="string">E-Prime Primary Realtime Clock</Description><StartTime><Timestamp dt:dt="int">0</Timestamp><DateUtc dt:dt="string">2017-07-25T09:00:35Z</DateUtc></StartTime><FrequencyChanges><FrequencyChange><Frequency dt:dt="r8">3328125</Frequency><Timestamp dt:dt="r8">1342996600</Timestamp><Current dt:dt="r…	75.025	2478693	2475193	2478693	2475182	1	right	1343676540	07-25-2017	11:00:35	09:00:35	female	195607	152789	-1	152778	224846	195624	-1	195607	535558	517744	-1	517731	16				1	7	14	phaseUPFAce	phaseXPface	20	NF109	1686753	1686453	1686753	1686446	l	1686446	1684774	1686446	1684766	1672
GofDak_1024-768_new	23	1	23	<?xml version="1.0"?>\n<Clock xmlns:dt="urn:schemas-microsoft-com:datatypes"><Description dt:dt="string">E-Prime Primary Realtime Clock</Description><StartTime><Timestamp dt:dt="int">0</Timestamp><DateUtc dt:dt="string">2017-07-25T09:00:35Z</DateUtc></StartTime><FrequencyChanges><FrequencyChange><Frequency dt:dt="r8">3328125</Frequency><Timestamp dt:dt="r8">1342996600</Timestamp><Current dt:dt="r…	75.025	2478693	2475193	2478693	2475182	1	right	1343676540	07-25-2017	11:00:35	09:00:35	female	195607	152789	-1	152778	224846	195624	-1	195607	535558	517744	-1	517731	17				1	8	15	phaseUPFAce	phaseXPface	1	NF105	1689805	1689505	1689805	1689492	d	1689492	1687706	1689492	1687694	1786
GofDak_1024-768_new	23	1	23	<?xml version="1.0"?>\n<Clock xmlns:dt="urn:schemas-microsoft-com:datatypes"><Description dt:dt="string">E-Prime Primary Realtime Clock</Description><StartTime><Timestamp dt:dt="int">0</Timestamp><DateUtc dt:dt="string">2017-07-25T09:00:35Z</DateUtc></StartTime><FrequencyChanges><FrequencyChange><Frequency dt:dt="r8">3328125</Frequency><Timestamp dt:dt="r8">1342996600</Timestamp><Current dt:dt="r…	75.025	2478693	2475193	2478693	2475182	1	right	1343676540	07-25-2017	11:00:35	09:00:35	female	195607	152789	-1	152778	224846	195624	-1	195607	535558	517744	-1	517731	17				1	8	15	phaseUPFAce	phaseXPface	2	NF09	1693111	1692811	1693111	1692799	l	1692799	1690958	1692799	1690950	1841
GofDak_1024-768_new	23	1	23	<?xml version="1.0"?>\n<Clock xmlns:dt="urn:schemas-microsoft-com:datatypes"><Description dt:dt="string">E-Prime Primary Realtime Clock</Description><StartTime><Timestamp dt:dt="int">0</Timestamp><DateUtc dt:dt="string">2017-07-25T09:00:35Z</DateUtc></StartTime><FrequencyChanges><FrequencyChange><Frequency dt:dt="r8">3328125</Frequency><Timestamp dt:dt="r8">1342996600</Timestamp><Current dt:dt="r…	75.025	2478693	2475193	2478693	2475182	1	right	1343676540	07-25-2017	11:00:35	09:00:35	female	195607	152789	-1	152778	224846	195624	-1	195607	535558	517744	-1	517731	17				1	8	15	phaseUPFAce	phaseXPface	3	NF09	1696403	1696103	1696403	1696099	d	1696099	1694224	1696099	1694206	1875
GofDak_1024-768_new	23	1	23	<?xml version="1.0"?>\n<Clock xmlns:dt="urn:schemas-microsoft-com:datatypes"><Description dt:dt="string">E-Prime Primary Realtime Clock</Description><StartTime><Timestamp dt:dt="int">0</Timestamp><DateUtc dt:dt="string">2017-07-25T09:00:35Z</DateUtc></StartTime><FrequencyChanges><FrequencyChange><Frequency dt:dt="r8">3328125</Frequency><Timestamp dt:dt="r8">1342996600</Timestamp><Current dt:dt="r…	75.025	2478693	2475193	2478693	2475182	1	right	1343676540	07-25-2017	11:00:35	09:00:35	female	195607	152789	-1	152778	224846	195624	-1	195607	535558	517744	-1	517731	17				1	8	15	phaseUPFAce	phaseXPface	4	NM21	1699922	1699622	1699922	1699616	l	1699616	1697663	1699616	1697654	1953
GofDak_1024-768_new	23	1	23	<?xml version="1.0"?>\n<Clock xmlns:dt="urn:schemas-microsoft-com:datatypes"><Description dt:dt="string">E-Prime Primary Realtime Clock</Description><StartTime><Timestamp dt:dt="int">0</Timestamp><DateUtc dt:dt="string">2017-07-25T09:00:35Z</DateUtc></StartTime><FrequencyChanges><FrequencyChange><Frequency dt:dt="r8">3328125</Frequency><Timestamp dt:dt="r8">1342996600</Timestamp><Current dt:dt="r…	75.025	2478693	2475193	2478693	2475182	1	right	1343676540	07-25-2017	11:00:35	09:00:35	female	195607	152789	-1	152778	224846	195624	-1	195607	535558	517744	-1	517731	17				1	8	15	phaseUPFAce	phaseXPface	5	NM09	1703374	1703074	1703374	1703062	d	1703062	1701528	1703062	1701518	1534
GofDak_1024-768_new	23	1	23	<?xml version="1.0"?>\n<Clock xmlns:dt="urn:schemas-microsoft-com:datatypes"><Description dt:dt="string">E-Prime Primary Realtime Clock</Description><StartTime><Timestamp dt:dt="int">0</Timestamp><DateUtc dt:dt="string">2017-07-25T09:00:35Z</DateUtc></StartTime><FrequencyChanges><FrequencyChange><Frequency dt:dt="r8">3328125</Frequency><Timestamp dt:dt="r8">1342996600</Timestamp><Current dt:dt="r…	75.025	2478693	2475193	2478693	2475182	1	right	1343676540	07-25-2017	11:00:35	09:00:35	female	195607	152789	-1	152778	224846	195624	-1	195607	535558	517744	-1	517731	17				1	8	15	phaseUPFAce	phaseXPface	6	NM08	1706573	1706273	1706573	1706266	d	1706266	1704460	1706266	1704446	1806
GofDak_1024-768_new	23	1	23	<?xml version="1.0"?>\n<Clock xmlns:dt="urn:schemas-microsoft-com:datatypes"><Description dt:dt="string">E-Prime Primary Realtime Clock</Description><StartTime><Timestamp dt:dt="int">0</Timestamp><DateUtc dt:dt="string">2017-07-25T09:00:35Z</DateUtc></StartTime><FrequencyChanges><FrequencyChange><Frequency dt:dt="r8">3328125</Frequency><Timestamp dt:dt="r8">1342996600</Timestamp><Current dt:dt="r…	75.025	2478693	2475193	2478693	2475182	1	right	1343676540	07-25-2017	11:00:35	09:00:35	female	195607	152789	-1	152778	224846	195624	-1	195607	535558	517744	-1	517731	17				1	8	15	phaseUPFAce	phaseXPface	7	NM101	1709639	1709339	1709639	1709328	l	1709328	1707739	1709328	1707734	1589
GofDak_1024-768_new	23	1	23	<?xml version="1.0"?>\n<Clock xmlns:dt="urn:schemas-microsoft-com:datatypes"><Description dt:dt="string">E-Prime Primary Realtime Clock</Description><StartTime><Timestamp dt:dt="int">0</Timestamp><DateUtc dt:dt="string">2017-07-25T09:00:35Z</DateUtc></StartTime><FrequencyChanges><FrequencyChange><Frequency dt:dt="r8">3328125</Frequency><Timestamp dt:dt="r8">1342996600</Timestamp><Current dt:dt="r…	75.025	2478693	2475193	2478693	2475182	1	right	1343676540	07-25-2017	11:00:35	09:00:35	female	195607	152789	-1	152778	224846	195624	-1	195607	535558	517744	-1	517731	17				1	8	15	phaseUPFAce	phaseXPface	8	NM10	1712958	1712658	1712958	1712643	d	1712643	1710818	1712643	1710806	1825
GofDak_1024-768_new	23	1	23	<?xml version="1.0"?>\n<Clock xmlns:dt="urn:schemas-microsoft-com:datatypes"><Description dt:dt="string">E-Prime Primary Realtime Clock</Description><StartTime><Timestamp dt:dt="int">0</Timestamp><DateUtc dt:dt="string">2017-07-25T09:00:35Z</DateUtc></StartTime><FrequencyChanges><FrequencyChange><Frequency dt:dt="r8">3328125</Frequency><Timestamp dt:dt="r8">1342996600</Timestamp><Current dt:dt="r…	75.025	2478693	2475193	2478693	2475182	1	right	1343676540	07-25-2017	11:00:35	09:00:35	female	195607	152789	-1	152778	224846	195624	-1	195607	535558	517744	-1	517731	17				1	8	15	phaseUPFAce	phaseXPface	9	NM09	1716143	1715843	1716143	1715833	d	1715833	1714004	1715833	1713990	1829
GofDak_1024-768_new	23	1	23	<?xml version="1.0"?>\n<Clock xmlns:dt="urn:schemas-microsoft-com:datatypes"><Description dt:dt="string">E-Prime Primary Realtime Clock</Description><StartTime><Timestamp dt:dt="int">0</Timestamp><DateUtc dt:dt="string">2017-07-25T09:00:35Z</DateUtc></StartTime><FrequencyChanges><FrequencyChange><Frequency dt:dt="r8">3328125</Frequency><Timestamp dt:dt="r8">1342996600</Timestamp><Current dt:dt="r…	75.025	2478693	2475193	2478693	2475182	1	right	1343676540	07-25-2017	11:00:35	09:00:35	female	195607	152789	-1	152778	224846	195624	-1	195607	535558	517744	-1	517731	17				1	8	15	phaseUPFAce	phaseXPface	10	NF106	1719596	1719296	1719596	1719291	d	1719291	1717296	1719291	1717286	1995
GofDak_1024-768_new	23	1	23	<?xml version="1.0"?>\n<Clock xmlns:dt="urn:schemas-microsoft-com:datatypes"><Description dt:dt="string">E-Prime Primary Realtime Clock</Description><StartTime><Timestamp dt:dt="int">0</Timestamp><DateUtc dt:dt="string">2017-07-25T09:00:35Z</DateUtc></StartTime><FrequencyChanges><FrequencyChange><Frequency dt:dt="r8">3328125</Frequency><Timestamp dt:dt="r8">1342996600</Timestamp><Current dt:dt="r…	75.025	2478693	2475193	2478693	2475182	1	right	1343676540	07-25-2017	11:00:35	09:00:35	female	195607	152789	-1	152778	224846	195624	-1	195607	535558	517744	-1	517731	17				1	8	15	phaseUPFAce	phaseXPface	11	NF106	1722528	1722228	1722528	1722218	l	1722218	1720602	1722218	1720590	1616
GofDak_1024-768_new	23	1	23	<?xml version="1.0"?>\n<Clock xmlns:dt="urn:schemas-microsoft-com:datatypes"><Description dt:dt="string">E-Prime Primary Realtime Clock</Description><StartTime><Timestamp dt:dt="int">0</Timestamp><DateUtc dt:dt="string">2017-07-25T09:00:35Z</DateUtc></StartTime><FrequencyChanges><FrequencyChange><Frequency dt:dt="r8">3328125</Frequency><Timestamp dt:dt="r8">1342996600</Timestamp><Current dt:dt="r…	75.025	2478693	2475193	2478693	2475182	1	right	1343676540	07-25-2017	11:00:35	09:00:35	female	195607	152789	-1	152778	224846	195624	-1	195607	535558	517744	-1	517731	17				1	8	15	phaseUPFAce	phaseXPface	12	NM21	1725687	1725387	1725687	1725371	d	1725371	1723734	1725371	1723718	1637
GofDak_1024-768_new	23	1	23	<?xml version="1.0"?>\n<Clock xmlns:dt="urn:schemas-microsoft-com:datatypes"><Description dt:dt="string">E-Prime Primary Realtime Clock</Description><StartTime><Timestamp dt:dt="int">0</Timestamp><DateUtc dt:dt="string">2017-07-25T09:00:35Z</DateUtc></StartTime><FrequencyChanges><FrequencyChange><Frequency dt:dt="r8">3328125</Frequency><Timestamp dt:dt="r8">1342996600</Timestamp><Current dt:dt="r…	75.025	2478693	2475193	2478693	2475182	1	right	1343676540	07-25-2017	11:00:35	09:00:35	female	195607	152789	-1	152778	224846	195624	-1	195607	535558	517744	-1	517731	17				1	8	15	phaseUPFAce	phaseXPface	13	NM09	1729006	1728706	1729006	1728702	d	1728702	1726720	1728702	1726702	1982
GofDak_1024-768_new	23	1	23	<?xml version="1.0"?>\n<Clock xmlns:dt="urn:schemas-microsoft-com:datatypes"><Description dt:dt="string">E-Prime Primary Realtime Clock</Description><StartTime><Timestamp dt:dt="int">0</Timestamp><DateUtc dt:dt="string">2017-07-25T09:00:35Z</DateUtc></StartTime><FrequencyChanges><FrequencyChange><Frequency dt:dt="r8">3328125</Frequency><Timestamp dt:dt="r8">1342996600</Timestamp><Current dt:dt="r…	75.025	2478693	2475193	2478693	2475182	1	right	1343676540	07-25-2017	11:00:35	09:00:35	female	195607	152789	-1	152778	224846	195624	-1	195607	535558	517744	-1	517731	17				1	8	15	phaseUPFAce	phaseXPface	14	NF01	1732111	1731811	1732111	1731796	l	1731796	1729972	1731796	1729966	1824
GofDak_1024-768_new	23	1	23	<?xml version="1.0"?>\n<Clock xmlns:dt="urn:schemas-microsoft-com:datatypes"><Description dt:dt="string">E-Prime Primary Realtime Clock</Description><StartTime><Timestamp dt:dt="int">0</Timestamp><DateUtc dt:dt="string">2017-07-25T09:00:35Z</DateUtc></StartTime><FrequencyChanges><FrequencyChange><Frequency dt:dt="r8">3328125</Frequency><Timestamp dt:dt="r8">1342996600</Timestamp><Current dt:dt="r…	75.025	2478693	2475193	2478693	2475182	1	right	1343676540	07-25-2017	11:00:35	09:00:35	female	195607	152789	-1	152778	224846	195624	-1	195607	535558	517744	-1	517731	17				1	8	15	phaseUPFAce	phaseXPface	15	NM04	1735084	1734784	1735084	1734770	l	1734770	1733158	1734770	1733142	1612
GofDak_1024-768_new	23	1	23	<?xml version="1.0"?>\n<Clock xmlns:dt="urn:schemas-microsoft-com:datatypes"><Description dt:dt="string">E-Prime Primary Realtime Clock</Description><StartTime><Timestamp dt:dt="int">0</Timestamp><DateUtc dt:dt="string">2017-07-25T09:00:35Z</DateUtc></StartTime><FrequencyChanges><FrequencyChange><Frequency dt:dt="r8">3328125</Frequency><Timestamp dt:dt="r8">1342996600</Timestamp><Current dt:dt="r…	75.025	2478693	2475193	2478693	2475182	1	right	1343676540	07-25-2017	11:00:35	09:00:35	female	195607	152789	-1	152778	224846	195624	-1	195607	535558	517744	-1	517731	17				1	8	15	phaseUPFAce	phaseXPface	16	NF105	1737883	1737583	1737883	1737572	l	1737572	1736023	1737572	1736014	1549
GofDak_1024-768_new	23	1	23	<?xml version="1.0"?>\n<Clock xmlns:dt="urn:schemas-microsoft-com:datatypes"><Description dt:dt="string">E-Prime Primary Realtime Clock</Description><StartTime><Timestamp dt:dt="int">0</Timestamp><DateUtc dt:dt="string">2017-07-25T09:00:35Z</DateUtc></StartTime><FrequencyChanges><FrequencyChange><Frequency dt:dt="r8">3328125</Frequency><Timestamp dt:dt="r8">1342996600</Timestamp><Current dt:dt="r…	75.025	2478693	2475193	2478693	2475182	1	right	1343676540	07-25-2017	11:00:35	09:00:35	female	195607	152789	-1	152778	224846	195624	-1	195607	535558	517744	-1	517731	17				1	8	15	phaseUPFAce	phaseXPface	17	NM10	1740882	1740582	1740882	1740567	d	1740567	1738902	1740567	1738894	1665
GofDak_1024-768_new	23	1	23	<?xml version="1.0"?>\n<Clock xmlns:dt="urn:schemas-microsoft-com:datatypes"><Description dt:dt="string">E-Prime Primary Realtime Clock</Description><StartTime><Timestamp dt:dt="int">0</Timestamp><DateUtc dt:dt="string">2017-07-25T09:00:35Z</DateUtc></StartTime><FrequencyChanges><FrequencyChange><Frequency dt:dt="r8">3328125</Frequency><Timestamp dt:dt="r8">1342996600</Timestamp><Current dt:dt="r…	75.025	2478693	2475193	2478693	2475182	1	right	1343676540	07-25-2017	11:00:35	09:00:35	female	195607	152789	-1	152778	224846	195624	-1	195607	535558	517744	-1	517731	17				1	8	15	phaseUPFAce	phaseXPface	18	NM03	1744027	1743727	1744027	1743714	l	1743714	1741861	1743714	1741854	1853
GofDak_1024-768_new	23	1	23	<?xml version="1.0"?>\n<Clock xmlns:dt="urn:schemas-microsoft-com:datatypes"><Description dt:dt="string">E-Prime Primary Realtime Clock</Description><StartTime><Timestamp dt:dt="int">0</Timestamp><DateUtc dt:dt="string">2017-07-25T09:00:35Z</DateUtc></StartTime><FrequencyChanges><FrequencyChange><Frequency dt:dt="r8">3328125</Frequency><Timestamp dt:dt="r8">1342996600</Timestamp><Current dt:dt="r…	75.025	2478693	2475193	2478693	2475182	1	right	1343676540	07-25-2017	11:00:35	09:00:35	female	195607	152789	-1	152778	224846	195624	-1	195607	535558	517744	-1	517731	17				1	8	15	phaseUPFAce	phaseXPface	19	NM10	1747106	1746806	1747106	1746802	d	1746802	1745060	1746802	1745046	1742
GofDak_1024-768_new	23	1	23	<?xml version="1.0"?>\n<Clock xmlns:dt="urn:schemas-microsoft-com:datatypes"><Description dt:dt="string">E-Prime Primary Realtime Clock</Description><StartTime><Timestamp dt:dt="int">0</Timestamp><DateUtc dt:dt="string">2017-07-25T09:00:35Z</DateUtc></StartTime><FrequencyChanges><FrequencyChange><Frequency dt:dt="r8">3328125</Frequency><Timestamp dt:dt="r8">1342996600</Timestamp><Current dt:dt="r…	75.025	2478693	2475193	2478693	2475182	1	right	1343676540	07-25-2017	11:00:35	09:00:35	female	195607	152789	-1	152778	224846	195624	-1	195607	535558	517744	-1	517731	17				1	8	15	phaseUPFAce	phaseXPface	20	NF109	1750559	1750259	1750559	1750244	d	1750244	1748286	1750244	1748270	1958
GofDak_1024-768_new	23	1	23	<?xml version="1.0"?>\n<Clock xmlns:dt="urn:schemas-microsoft-com:datatypes"><Description dt:dt="string">E-Prime Primary Realtime Clock</Description><StartTime><Timestamp dt:dt="int">0</Timestamp><DateUtc dt:dt="string">2017-07-25T09:00:35Z</DateUtc></StartTime><FrequencyChanges><FrequencyChange><Frequency dt:dt="r8">3328125</Frequency><Timestamp dt:dt="r8">1342996600</Timestamp><Current dt:dt="r…	75.025	2478693	2475193	2478693	2475182	1	right	1343676540	07-25-2017	11:00:35	09:00:35	female	195607	152789	-1	152778	224846	195624	-1	195607	535558	517744	-1	517731	18				2	8	16	phaseINVFAce	phaseXPface	1	NF06	1791212	1790912	1791212	1790909	l	1790909	1789206	1790909	1789193	1703
GofDak_1024-768_new	23	1	23	<?xml version="1.0"?>\n<Clock xmlns:dt="urn:schemas-microsoft-com:datatypes"><Description dt:dt="string">E-Prime Primary Realtime Clock</Description><StartTime><Timestamp dt:dt="int">0</Timestamp><DateUtc dt:dt="string">2017-07-25T09:00:35Z</DateUtc></StartTime><FrequencyChanges><FrequencyChange><Frequency dt:dt="r8">3328125</Frequency><Timestamp dt:dt="r8">1342996600</Timestamp><Current dt:dt="r…	75.025	2478693	2475193	2478693	2475182	1	right	1343676540	07-25-2017	11:00:35	09:00:35	female	195607	152789	-1	152778	224846	195624	-1	195607	535558	517744	-1	517731	18				2	8	16	phaseINVFAce	phaseXPface	2	NM02	1795117	1794817	1795117	1794808	l	1794808	1793258	1794808	1793246	1550
GofDak_1024-768_new	23	1	23	<?xml version="1.0"?>\n<Clock xmlns:dt="urn:schemas-microsoft-com:datatypes"><Description dt:dt="string">E-Prime Primary Realtime Clock</Description><StartTime><Timestamp dt:dt="int">0</Timestamp><DateUtc dt:dt="string">2017-07-25T09:00:35Z</DateUtc></StartTime><FrequencyChanges><FrequencyChange><Frequency dt:dt="r8">3328125</Frequency><Timestamp dt:dt="r8">1342996600</Timestamp><Current dt:dt="r…	75.025	2478693	2475193	2478693	2475182	1	right	1343676540	07-25-2017	11:00:35	09:00:35	female	195607	152789	-1	152778	224846	195624	-1	195607	535558	517744	-1	517731	18				2	8	16	phaseINVFAce	phaseXPface	3	NF02	1798183	1797883	1798183	1797874	d	1797874	1796230	1797874	1796222	1644
GofDak_1024-768_new	23	1	23	<?xml version="1.0"?>\n<Clock xmlns:dt="urn:schemas-microsoft-com:datatypes"><Description dt:dt="string">E-Prime Primary Realtime Clock</Description><StartTime><Timestamp dt:dt="int">0</Timestamp><DateUtc dt:dt="string">2017-07-25T09:00:35Z</DateUtc></StartTime><FrequencyChanges><FrequencyChange><Frequency dt:dt="r8">3328125</Frequency><Timestamp dt:dt="r8">1342996600</Timestamp><Current dt:dt="r…	75.025	2478693	2475193	2478693	2475182	1	right	1343676540	07-25-2017	11:00:35	09:00:35	female	195607	152789	-1	152778	224846	195624	-1	195607	535558	517744	-1	517731	18				2	8	16	phaseINVFAce	phaseXPface	4	NM10	1801728	1801428	1801728	1801414	d	1801414	1799469	1801414	1799454	1945
GofDak_1024-768_new	23	1	23	<?xml version="1.0"?>\n<Clock xmlns:dt="urn:schemas-microsoft-com:datatypes"><Description dt:dt="string">E-Prime Primary Realtime Clock</Description><StartTime><Timestamp dt:dt="int">0</Timestamp><DateUtc dt:dt="string">2017-07-25T09:00:35Z</DateUtc></StartTime><FrequencyChanges><FrequencyChange><Frequency dt:dt="r8">3328125</Frequency><Timestamp dt:dt="r8">1342996600</Timestamp><Current dt:dt="r…	75.025	2478693	2475193	2478693	2475182	1	right	1343676540	07-25-2017	11:00:35	09:00:35	female	195607	152789	-1	152778	224846	195624	-1	195607	535558	517744	-1	517731	18				2	8	16	phaseINVFAce	phaseXPface	5	NF109	1805101	1804801	1805101	1804789	l	1804789	1802868	1804789	1802862	1921
GofDak_1024-768_new	23	1	23	<?xml version="1.0"?>\n<Clock xmlns:dt="urn:schemas-microsoft-com:datatypes"><Description dt:dt="string">E-Prime Primary Realtime Clock</Description><StartTime><Timestamp dt:dt="int">0</Timestamp><DateUtc dt:dt="string">2017-07-25T09:00:35Z</DateUtc></StartTime><FrequencyChanges><FrequencyChange><Frequency dt:dt="r8">3328125</Frequency><Timestamp dt:dt="r8">1342996600</Timestamp><Current dt:dt="r…	75.025	2478693	2475193	2478693	2475182	1	right	1343676540	07-25-2017	11:00:35	09:00:35	female	195607	152789	-1	152778	224846	195624	-1	195607	535558	517744	-1	517731	18				2	8	16	phaseINVFAce	phaseXPface	6	NF02	1808513	1808213	1808513	1808202	l	1808202	1806587	1808202	1806582	1615
GofDak_1024-768_new	23	1	23	<?xml version="1.0"?>\n<Clock xmlns:dt="urn:schemas-microsoft-com:datatypes"><Description dt:dt="string">E-Prime Primary Realtime Clock</Description><StartTime><Timestamp dt:dt="int">0</Timestamp><DateUtc dt:dt="string">2017-07-25T09:00:35Z</DateUtc></StartTime><FrequencyChanges><FrequencyChange><Frequency dt:dt="r8">3328125</Frequency><Timestamp dt:dt="r8">1342996600</Timestamp><Current dt:dt="r…	75.025	2478693	2475193	2478693	2475182	1	right	1343676540	07-25-2017	11:00:35	09:00:35	female	195607	152789	-1	152778	224846	195624	-1	195607	535558	517744	-1	517731	18				2	8	16	phaseINVFAce	phaseXPface	7	NM02	1812072	1811772	1812072	1811757	l	1811757	1809826	1811757	1809814	1931
GofDak_1024-768_new	23	1	23	<?xml version="1.0"?>\n<Clock xmlns:dt="urn:schemas-microsoft-com:datatypes"><Description dt:dt="string">E-Prime Primary Realtime Clock</Description><StartTime><Timestamp dt:dt="int">0</Timestamp><DateUtc dt:dt="string">2017-07-25T09:00:35Z</DateUtc></StartTime><FrequencyChanges><FrequencyChange><Frequency dt:dt="r8">3328125</Frequency><Timestamp dt:dt="r8">1342996600</Timestamp><Current dt:dt="r…	75.025	2478693	2475193	2478693	2475182	1	right	1343676540	07-25-2017	11:00:35	09:00:35	female	195607	152789	-1	152778	224846	195624	-1	195607	535558	517744	-1	517731	18				2	8	16	phaseINVFAce	phaseXPface	8	NM13	1815644	1815344	1815644	1815335	d	1815335	1813371	1815335	1813366	1964
GofDak_1024-768_new	23	1	23	<?xml version="1.0"?>\n<Clock xmlns:dt="urn:schemas-microsoft-com:datatypes"><Description dt:dt="string">E-Prime Primary Realtime Clock</Description><StartTime><Timestamp dt:dt="int">0</Timestamp><DateUtc dt:dt="string">2017-07-25T09:00:35Z</DateUtc></StartTime><FrequencyChanges><FrequencyChange><Frequency dt:dt="r8">3328125</Frequency><Timestamp dt:dt="r8">1342996600</Timestamp><Current dt:dt="r…	75.025	2478693	2475193	2478693	2475182	1	right	1343676540	07-25-2017	11:00:35	09:00:35	female	195607	152789	-1	152778	224846	195624	-1	195607	535558	517744	-1	517731	18				2	8	16	phaseINVFAce	phaseXPface	9	NM04	1819403	1819103	1819403	1819098	l	1819098	1817130	1819098	1817118	1968
GofDak_1024-768_new	23	1	23	<?xml version="1.0"?>\n<Clock xmlns:dt="urn:schemas-microsoft-com:datatypes"><Description dt:dt="string">E-Prime Primary Realtime Clock</Description><StartTime><Timestamp dt:dt="int">0</Timestamp><DateUtc dt:dt="string">2017-07-25T09:00:35Z</DateUtc></StartTime><FrequencyChanges><FrequencyChange><Frequency dt:dt="r8">3328125</Frequency><Timestamp dt:dt="r8">1342996600</Timestamp><Current dt:dt="r…	75.025	2478693	2475193	2478693	2475182	1	right	1343676540	07-25-2017	11:00:35	09:00:35	female	195607	152789	-1	152778	224846	195624	-1	195607	535558	517744	-1	517731	18				2	8	16	phaseINVFAce	phaseXPface	10	NF109	1823855	1823555	1823855	1823542	d	1823542	1821609	1823542	1821598	1933
GofDak_1024-768_new	23	1	23	<?xml version="1.0"?>\n<Clock xmlns:dt="urn:schemas-microsoft-com:datatypes"><Description dt:dt="string">E-Prime Primary Realtime Clock</Description><StartTime><Timestamp dt:dt="int">0</Timestamp><DateUtc dt:dt="string">2017-07-25T09:00:35Z</DateUtc></StartTime><FrequencyChanges><FrequencyChange><Frequency dt:dt="r8">3328125</Frequency><Timestamp dt:dt="r8">1342996600</Timestamp><Current dt:dt="r…	75.025	2478693	2475193	2478693	2475182	1	right	1343676540	07-25-2017	11:00:35	09:00:35	female	195607	152789	-1	152778	224846	195624	-1	195607	535558	517744	-1	517731	18				2	8	16	phaseINVFAce	phaseXPface	11	NM02	1827333	1827033	1827333	1827025	d	1827025	1825101	1827025	1825086	1924
GofDak_1024-768_new	23	1	23	<?xml version="1.0"?>\n<Clock xmlns:dt="urn:schemas-microsoft-com:datatypes"><Description dt:dt="string">E-Prime Primary Realtime Clock</Description><StartTime><Timestamp dt:dt="int">0</Timestamp><DateUtc dt:dt="string">2017-07-25T09:00:35Z</DateUtc></StartTime><FrequencyChanges><FrequencyChange><Frequency dt:dt="r8">3328125</Frequency><Timestamp dt:dt="r8">1342996600</Timestamp><Current dt:dt="r…	75.025	2478693	2475193	2478693	2475182	1	right	1343676540	07-25-2017	11:00:35	09:00:35	female	195607	152789	-1	152778	224846	195624	-1	195607	535558	517744	-1	517731	18				2	8	16	phaseINVFAce	phaseXPface	12	NM03	1830319	1830019	1830319	1830006	d	1830006	1828420	1830006	1828414	1586
GofDak_1024-768_new	23	1	23	<?xml version="1.0"?>\n<Clock xmlns:dt="urn:schemas-microsoft-com:datatypes"><Description dt:dt="string">E-Prime Primary Realtime Clock</Description><StartTime><Timestamp dt:dt="int">0</Timestamp><DateUtc dt:dt="string">2017-07-25T09:00:35Z</DateUtc></StartTime><FrequencyChanges><FrequencyChange><Frequency dt:dt="r8">3328125</Frequency><Timestamp dt:dt="r8">1342996600</Timestamp><Current dt:dt="r…	75.025	2478693	2475193	2478693	2475182	1	right	1343676540	07-25-2017	11:00:35	09:00:35	female	195607	152789	-1	152778	224846	195624	-1	195607	535558	517744	-1	517731	18				2	8	16	phaseINVFAce	phaseXPface	13	NF109	1833465	1833165	1833465	1833156	d	1833156	1831445	1833156	1831430	1711
GofDak_1024-768_new	23	1	23	<?xml version="1.0"?>\n<Clock xmlns:dt="urn:schemas-microsoft-com:datatypes"><Description dt:dt="string">E-Prime Primary Realtime Clock</Description><StartTime><Timestamp dt:dt="int">0</Timestamp><DateUtc dt:dt="string">2017-07-25T09:00:35Z</DateUtc></StartTime><FrequencyChanges><FrequencyChange><Frequency dt:dt="r8">3328125</Frequency><Timestamp dt:dt="r8">1342996600</Timestamp><Current dt:dt="r…	75.025	2478693	2475193	2478693	2475182	1	right	1343676540	07-25-2017	11:00:35	09:00:35	female	195607	152789	-1	152778	224846	195624	-1	195607	535558	517744	-1	517731	18				2	8	16	phaseINVFAce	phaseXPface	14	NF27	1836424	1836124	1836424	1836120	d	1836120	1834511	1836120	1834494	1609
GofDak_1024-768_new	23	1	23	<?xml version="1.0"?>\n<Clock xmlns:dt="urn:schemas-microsoft-com:datatypes"><Description dt:dt="string">E-Prime Primary Realtime Clock</Description><StartTime><Timestamp dt:dt="int">0</Timestamp><DateUtc dt:dt="string">2017-07-25T09:00:35Z</DateUtc></StartTime><FrequencyChanges><FrequencyChange><Frequency dt:dt="r8">3328125</Frequency><Timestamp dt:dt="r8">1342996600</Timestamp><Current dt:dt="r…	75.025	2478693	2475193	2478693	2475182	1	right	1343676540	07-25-2017	11:00:35	09:00:35	female	195607	152789	-1	152778	224846	195624	-1	195607	535558	517744	-1	517731	18				2	8	16	phaseINVFAce	phaseXPface	15	NF04	1839529	1839229	1839529	1839216	l	1839216	1837683	1839216	1837670	1533
GofDak_1024-768_new	23	1	23	<?xml version="1.0"?>\n<Clock xmlns:dt="urn:schemas-microsoft-com:datatypes"><Description dt:dt="string">E-Prime Primary Realtime Clock</Description><StartTime><Timestamp dt:dt="int">0</Timestamp><DateUtc dt:dt="string">2017-07-25T09:00:35Z</DateUtc></StartTime><FrequencyChanges><FrequencyChange><Frequency dt:dt="r8">3328125</Frequency><Timestamp dt:dt="r8">1342996600</Timestamp><Current dt:dt="r…	75.025	2478693	2475193	2478693	2475182	1	right	1343676540	07-25-2017	11:00:35	09:00:35	female	195607	152789	-1	152778	224846	195624	-1	195607	535558	517744	-1	517731	18				2	8	16	phaseINVFAce	phaseXPface	16	NM03	1842942	1842642	1842942	1842637	d	1842637	1840922	1842637	1840910	1715
GofDak_1024-768_new	23	1	23	<?xml version="1.0"?>\n<Clock xmlns:dt="urn:schemas-microsoft-com:datatypes"><Description dt:dt="string">E-Prime Primary Realtime Clock</Description><StartTime><Timestamp dt:dt="int">0</Timestamp><DateUtc dt:dt="string">2017-07-25T09:00:35Z</DateUtc></StartTime><FrequencyChanges><FrequencyChange><Frequency dt:dt="r8">3328125</Frequency><Timestamp dt:dt="r8">1342996600</Timestamp><Current dt:dt="r…	75.025	2478693	2475193	2478693	2475182	1	right	1343676540	07-25-2017	11:00:35	09:00:35	female	195607	152789	-1	152778	224846	195624	-1	195607	535558	517744	-1	517731	18				2	8	16	phaseINVFAce	phaseXPface	17	NF27	1846021	1845721	1846021	1845708	d	1845708	1844121	1845708	1844110	1587
GofDak_1024-768_new	23	1	23	<?xml version="1.0"?>\n<Clock xmlns:dt="urn:schemas-microsoft-com:datatypes"><Description dt:dt="string">E-Prime Primary Realtime Clock</Description><StartTime><Timestamp dt:dt="int">0</Timestamp><DateUtc dt:dt="string">2017-07-25T09:00:35Z</DateUtc></StartTime><FrequencyChanges><FrequencyChange><Frequency dt:dt="r8">3328125</Frequency><Timestamp dt:dt="r8">1342996600</Timestamp><Current dt:dt="r…	75.025	2478693	2475193	2478693	2475182	1	right	1343676540	07-25-2017	11:00:35	09:00:35	female	195607	152789	-1	152778	224846	195624	-1	195607	535558	517744	-1	517731	18				2	8	16	phaseINVFAce	phaseXPface	18	NM05	1849073	1848773	1849073	1848761	l	1848761	1847053	1848761	1847046	1708
GofDak_1024-768_new	23	1	23	<?xml version="1.0"?>\n<Clock xmlns:dt="urn:schemas-microsoft-com:datatypes"><Description dt:dt="string">E-Prime Primary Realtime Clock</Description><StartTime><Timestamp dt:dt="int">0</Timestamp><DateUtc dt:dt="string">2017-07-25T09:00:35Z</DateUtc></StartTime><FrequencyChanges><FrequencyChange><Frequency dt:dt="r8">3328125</Frequency><Timestamp dt:dt="r8">1342996600</Timestamp><Current dt:dt="r…	75.025	2478693	2475193	2478693	2475182	1	right	1343676540	07-25-2017	11:00:35	09:00:35	female	195607	152789	-1	152778	224846	195624	-1	195607	535558	517744	-1	517731	18				2	8	16	phaseINVFAce	phaseXPface	19	NM08	1852338	1852038	1852338	1852035	l	1852035	1850186	1852035	1850174	1849
GofDak_1024-768_new	23	1	23	<?xml version="1.0"?>\n<Clock xmlns:dt="urn:schemas-microsoft-com:datatypes"><Description dt:dt="string">E-Prime Primary Realtime Clock</Description><StartTime><Timestamp dt:dt="int">0</Timestamp><DateUtc dt:dt="string">2017-07-25T09:00:35Z</DateUtc></StartTime><FrequencyChanges><FrequencyChange><Frequency dt:dt="r8">3328125</Frequency><Timestamp dt:dt="r8">1342996600</Timestamp><Current dt:dt="r…	75.025	2478693	2475193	2478693	2475182	1	right	1343676540	07-25-2017	11:00:35	09:00:35	female	195607	152789	-1	152778	224846	195624	-1	195607	535558	517744	-1	517731	18				2	8	16	phaseINVFAce	phaseXPface	20	NM08	1855604	1855304	1855604	1855301	l	1855301	1853598	1855301	1853590	1703
GofDak_1024-768_new	23	1	23	<?xml version="1.0"?>\n<Clock xmlns:dt="urn:schemas-microsoft-com:datatypes"><Description dt:dt="string">E-Prime Primary Realtime Clock</Description><StartTime><Timestamp dt:dt="int">0</Timestamp><DateUtc dt:dt="string">2017-07-25T09:00:35Z</DateUtc></StartTime><FrequencyChanges><FrequencyChange><Frequency dt:dt="r8">3328125</Frequency><Timestamp dt:dt="r8">1342996600</Timestamp><Current dt:dt="r…	75.025	2478693	2475193	2478693	2475182	1	right	1343676540	07-25-2017	11:00:35	09:00:35	female	195607	152789	-1	152778	224846	195624	-1	195607	535558	517744	-1	517731	19				1	9	17	phaseUPFAce	phaseXPface	1	NM101	1858843	1858543	1858843	1858534	l	1858534	1856744	1858534	1856734	1790
GofDak_1024-768_new	23	1	23	<?xml version="1.0"?>\n<Clock xmlns:dt="urn:schemas-microsoft-com:datatypes"><Description dt:dt="string">E-Prime Primary Realtime Clock</Description><StartTime><Timestamp dt:dt="int">0</Timestamp><DateUtc dt:dt="string">2017-07-25T09:00:35Z</DateUtc></StartTime><FrequencyChanges><FrequencyChange><Frequency dt:dt="r8">3328125</Frequency><Timestamp dt:dt="r8">1342996600</Timestamp><Current dt:dt="r…	75.025	2478693	2475193	2478693	2475182	1	right	1343676540	07-25-2017	11:00:35	09:00:35	female	195607	152789	-1	152778	224846	195624	-1	195607	535558	517744	-1	517731	19				1	9	17	phaseUPFAce	phaseXPface	2	NM21	1862415	1862115	1862415	1862106	d	1862106	1860516	1862106	1860510	1590
GofDak_1024-768_new	23	1	23	<?xml version="1.0"?>\n<Clock xmlns:dt="urn:schemas-microsoft-com:datatypes"><Description dt:dt="string">E-Prime Primary Realtime Clock</Description><StartTime><Timestamp dt:dt="int">0</Timestamp><DateUtc dt:dt="string">2017-07-25T09:00:35Z</DateUtc></StartTime><FrequencyChanges><FrequencyChange><Frequency dt:dt="r8">3328125</Frequency><Timestamp dt:dt="r8">1342996600</Timestamp><Current dt:dt="r…	75.025	2478693	2475193	2478693	2475182	1	right	1343676540	07-25-2017	11:00:35	09:00:35	female	195607	152789	-1	152778	224846	195624	-1	195607	535558	517744	-1	517731	19				1	9	17	phaseUPFAce	phaseXPface	3	NM13	1865934	1865634	1865934	1865619	d	1865619	1863688	1865619	1863678	1931
GofDak_1024-768_new	23	1	23	<?xml version="1.0"?>\n<Clock xmlns:dt="urn:schemas-microsoft-com:datatypes"><Description dt:dt="string">E-Prime Primary Realtime Clock</Description><StartTime><Timestamp dt:dt="int">0</Timestamp><DateUtc dt:dt="string">2017-07-25T09:00:35Z</DateUtc></StartTime><FrequencyChanges><FrequencyChange><Frequency dt:dt="r8">3328125</Frequency><Timestamp dt:dt="r8">1342996600</Timestamp><Current dt:dt="r…	75.025	2478693	2475193	2478693	2475182	1	right	1343676540	07-25-2017	11:00:35	09:00:35	female	195607	152789	-1	152778	224846	195624	-1	195607	535558	517744	-1	517731	19				1	9	17	phaseUPFAce	phaseXPface	4	NM02	1869213	1868913	1869213	1868905	d	1868905	1866940	1868905	1866926	1965
GofDak_1024-768_new	23	1	23	<?xml version="1.0"?>\n<Clock xmlns:dt="urn:schemas-microsoft-com:datatypes"><Description dt:dt="string">E-Prime Primary Realtime Clock</Description><StartTime><Timestamp dt:dt="int">0</Timestamp><DateUtc dt:dt="string">2017-07-25T09:00:35Z</DateUtc></StartTime><FrequencyChanges><FrequencyChange><Frequency dt:dt="r8">3328125</Frequency><Timestamp dt:dt="r8">1342996600</Timestamp><Current dt:dt="r…	75.025	2478693	2475193	2478693	2475182	1	right	1343676540	07-25-2017	11:00:35	09:00:35	female	195607	152789	-1	152778	224846	195624	-1	195607	535558	517744	-1	517731	19				1	9	17	phaseUPFAce	phaseXPface	5	NM13	1872385	1872085	1872385	1872076	d	1872076	1870219	1872076	1870214	1857
GofDak_1024-768_new	23	1	23	<?xml version="1.0"?>\n<Clock xmlns:dt="urn:schemas-microsoft-com:datatypes"><Description dt:dt="string">E-Prime Primary Realtime Clock</Description><StartTime><Timestamp dt:dt="int">0</Timestamp><DateUtc dt:dt="string">2017-07-25T09:00:35Z</DateUtc></StartTime><FrequencyChanges><FrequencyChange><Frequency dt:dt="r8">3328125</Frequency><Timestamp dt:dt="r8">1342996600</Timestamp><Current dt:dt="r…	75.025	2478693	2475193	2478693	2475182	1	right	1343676540	07-25-2017	11:00:35	09:00:35	female	195607	152789	-1	152778	224846	195624	-1	195607	535558	517744	-1	517731	19				1	9	17	phaseUPFAce	phaseXPface	6	NM04	1875637	1875337	1875637	1875332	l	1875332	1873431	1875332	1873422	1901
GofDak_1024-768_new	23	1	23	<?xml version="1.0"?>\n<Clock xmlns:dt="urn:schemas-microsoft-com:datatypes"><Description dt:dt="string">E-Prime Primary Realtime Clock</Description><StartTime><Timestamp dt:dt="int">0</Timestamp><DateUtc dt:dt="string">2017-07-25T09:00:35Z</DateUtc></StartTime><FrequencyChanges><FrequencyChange><Frequency dt:dt="r8">3328125</Frequency><Timestamp dt:dt="r8">1342996600</Timestamp><Current dt:dt="r…	75.025	2478693	2475193	2478693	2475182	1	right	1343676540	07-25-2017	11:00:35	09:00:35	female	195607	152789	-1	152778	224846	195624	-1	195607	535558	517744	-1	517731	19				1	9	17	phaseUPFAce	phaseXPface	7	NF09	1878543	1878243	1878543	1878235	d	1878235	1876497	1878235	1876486	1738
GofDak_1024-768_new	23	1	23	<?xml version="1.0"?>\n<Clock xmlns:dt="urn:schemas-microsoft-com:datatypes"><Description dt:dt="string">E-Prime Primary Realtime Clock</Description><StartTime><Timestamp dt:dt="int">0</Timestamp><DateUtc dt:dt="string">2017-07-25T09:00:35Z</DateUtc></StartTime><FrequencyChanges><FrequencyChange><Frequency dt:dt="r8">3328125</Frequency><Timestamp dt:dt="r8">1342996600</Timestamp><Current dt:dt="r…	75.025	2478693	2475193	2478693	2475182	1	right	1343676540	07-25-2017	11:00:35	09:00:35	female	195607	152789	-1	152778	224846	195624	-1	195607	535558	517744	-1	517731	19				1	9	17	phaseUPFAce	phaseXPface	8	NM13	1881596	1881296	1881596	1881289	l	1881289	1879669	1881289	1879654	1620
GofDak_1024-768_new	23	1	23	<?xml version="1.0"?>\n<Clock xmlns:dt="urn:schemas-microsoft-com:datatypes"><Description dt:dt="string">E-Prime Primary Realtime Clock</Description><StartTime><Timestamp dt:dt="int">0</Timestamp><DateUtc dt:dt="string">2017-07-25T09:00:35Z</DateUtc></StartTime><FrequencyChanges><FrequencyChange><Frequency dt:dt="r8">3328125</Frequency><Timestamp dt:dt="r8">1342996600</Timestamp><Current dt:dt="r…	75.025	2478693	2475193	2478693	2475182	1	right	1343676540	07-25-2017	11:00:35	09:00:35	female	195607	152789	-1	152778	224846	195624	-1	195607	535558	517744	-1	517731	19				1	9	17	phaseUPFAce	phaseXPface	9	NM08	1885008	1884708	1885008	1884692	l	1884692	1882708	1884692	1882702	1984
GofDak_1024-768_new	23	1	23	<?xml version="1.0"?>\n<Clock xmlns:dt="urn:schemas-microsoft-com:datatypes"><Description dt:dt="string">E-Prime Primary Realtime Clock</Description><StartTime><Timestamp dt:dt="int">0</Timestamp><DateUtc dt:dt="string">2017-07-25T09:00:35Z</DateUtc></StartTime><FrequencyChanges><FrequencyChange><Frequency dt:dt="r8">3328125</Frequency><Timestamp dt:dt="r8">1342996600</Timestamp><Current dt:dt="r…	75.025	2478693	2475193	2478693	2475182	1	right	1343676540	07-25-2017	11:00:35	09:00:35	female	195607	152789	-1	152778	224846	195624	-1	195607	535558	517744	-1	517731	19				1	9	17	phaseUPFAce	phaseXPface	10	NM03	1888513	1888213	1888513	1888206	d	1888206	1886334	1888206	1886318	1872
GofDak_1024-768_new	23	1	23	<?xml version="1.0"?>\n<Clock xmlns:dt="urn:schemas-microsoft-com:datatypes"><Description dt:dt="string">E-Prime Primary Realtime Clock</Description><StartTime><Timestamp dt:dt="int">0</Timestamp><DateUtc dt:dt="string">2017-07-25T09:00:35Z</DateUtc></StartTime><FrequencyChanges><FrequencyChange><Frequency dt:dt="r8">3328125</Frequency><Timestamp dt:dt="r8">1342996600</Timestamp><Current dt:dt="r…	75.025	2478693	2475193	2478693	2475182	1	right	1343676540	07-25-2017	11:00:35	09:00:35	female	195607	152789	-1	152778	224846	195624	-1	195607	535558	517744	-1	517731	19				1	9	17	phaseUPFAce	phaseXPface	11	NM13	1891739	1891439	1891739	1891436	l	1891436	1889679	1891436	1889670	1757
GofDak_1024-768_new	23	1	23	<?xml version="1.0"?>\n<Clock xmlns:dt="urn:schemas-microsoft-com:datatypes"><Description dt:dt="string">E-Prime Primary Realtime Clock</Description><StartTime><Timestamp dt:dt="int">0</Timestamp><DateUtc dt:dt="string">2017-07-25T09:00:35Z</DateUtc></StartTime><FrequencyChanges><FrequencyChange><Frequency dt:dt="r8">3328125</Frequency><Timestamp dt:dt="r8">1342996600</Timestamp><Current dt:dt="r…	75.025	2478693	2475193	2478693	2475182	1	right	1343676540	07-25-2017	11:00:35	09:00:35	female	195607	152789	-1	152778	224846	195624	-1	195607	535558	517744	-1	517731	19				1	9	17	phaseUPFAce	phaseXPface	12	NM09	1895511	1895211	1895511	1895205	l	1895205	1893212	1895205	1893198	1993
GofDak_1024-768_new	23	1	23	<?xml version="1.0"?>\n<Clock xmlns:dt="urn:schemas-microsoft-com:datatypes"><Description dt:dt="string">E-Prime Primary Realtime Clock</Description><StartTime><Timestamp dt:dt="int">0</Timestamp><DateUtc dt:dt="string">2017-07-25T09:00:35Z</DateUtc></StartTime><FrequencyChanges><FrequencyChange><Frequency dt:dt="r8">3328125</Frequency><Timestamp dt:dt="r8">1342996600</Timestamp><Current dt:dt="r…	75.025	2478693	2475193	2478693	2475182	1	right	1343676540	07-25-2017	11:00:35	09:00:35	female	195607	152789	-1	152778	224846	195624	-1	195607	535558	517744	-1	517731	19				1	9	17	phaseUPFAce	phaseXPface	13	NM03	1899110	1898810	1899110	1898800	d	1898800	1896917	1898800	1896902	1883
GofDak_1024-768_new	23	1	23	<?xml version="1.0"?>\n<Clock xmlns:dt="urn:schemas-microsoft-com:datatypes"><Description dt:dt="string">E-Prime Primary Realtime Clock</Description><StartTime><Timestamp dt:dt="int">0</Timestamp><DateUtc dt:dt="string">2017-07-25T09:00:35Z</DateUtc></StartTime><FrequencyChanges><FrequencyChange><Frequency dt:dt="r8">3328125</Frequency><Timestamp dt:dt="r8">1342996600</Timestamp><Current dt:dt="r…	75.025	2478693	2475193	2478693	2475182	1	right	1343676540	07-25-2017	11:00:35	09:00:35	female	195607	152789	-1	152778	224846	195624	-1	195607	535558	517744	-1	517731	19				1	9	17	phaseUPFAce	phaseXPface	14	NF106	1902189	1901889	1902189	1901873	d	1901873	1900276	1901873	1900270	1597
GofDak_1024-768_new	23	1	23	<?xml version="1.0"?>\n<Clock xmlns:dt="urn:schemas-microsoft-com:datatypes"><Description dt:dt="string">E-Prime Primary Realtime Clock</Description><StartTime><Timestamp dt:dt="int">0</Timestamp><DateUtc dt:dt="string">2017-07-25T09:00:35Z</DateUtc></StartTime><FrequencyChanges><FrequencyChange><Frequency dt:dt="r8">3328125</Frequency><Timestamp dt:dt="r8">1342996600</Timestamp><Current dt:dt="r…	75.025	2478693	2475193	2478693	2475182	1	right	1343676540	07-25-2017	11:00:35	09:00:35	female	195607	152789	-1	152778	224846	195624	-1	195607	535558	517744	-1	517731	19				1	9	17	phaseUPFAce	phaseXPface	15	NM05	1905521	1905221	1905521	1905211	l	1905211	1903395	1905211	1903390	1816
GofDak_1024-768_new	23	1	23	<?xml version="1.0"?>\n<Clock xmlns:dt="urn:schemas-microsoft-com:datatypes"><Description dt:dt="string">E-Prime Primary Realtime Clock</Description><StartTime><Timestamp dt:dt="int">0</Timestamp><DateUtc dt:dt="string">2017-07-25T09:00:35Z</DateUtc></StartTime><FrequencyChanges><FrequencyChange><Frequency dt:dt="r8">3328125</Frequency><Timestamp dt:dt="r8">1342996600</Timestamp><Current dt:dt="r…	75.025	2478693	2475193	2478693	2475182	1	right	1343676540	07-25-2017	11:00:35	09:00:35	female	195607	152789	-1	152778	224846	195624	-1	195607	535558	517744	-1	517731	19				1	9	17	phaseUPFAce	phaseXPface	16	NF11	1909200	1908900	1909200	1908886	l	1908886	1907020	1908886	1907014	1866
GofDak_1024-768_new	23	1	23	<?xml version="1.0"?>\n<Clock xmlns:dt="urn:schemas-microsoft-com:datatypes"><Description dt:dt="string">E-Prime Primary Realtime Clock</Description><StartTime><Timestamp dt:dt="int">0</Timestamp><DateUtc dt:dt="string">2017-07-25T09:00:35Z</DateUtc></StartTime><FrequencyChanges><FrequencyChange><Frequency dt:dt="r8">3328125</Frequency><Timestamp dt:dt="r8">1342996600</Timestamp><Current dt:dt="r…	75.025	2478693	2475193	2478693	2475182	1	right	1343676540	07-25-2017	11:00:35	09:00:35	female	195607	152789	-1	152778	224846	195624	-1	195607	535558	517744	-1	517731	19				1	9	17	phaseUPFAce	phaseXPface	17	NF04	1912252	1911952	1912252	1911945	l	1911945	1910366	1911945	1910350	1579
GofDak_1024-768_new	23	1	23	<?xml version="1.0"?>\n<Clock xmlns:dt="urn:schemas-microsoft-com:datatypes"><Description dt:dt="string">E-Prime Primary Realtime Clock</Description><StartTime><Timestamp dt:dt="int">0</Timestamp><DateUtc dt:dt="string">2017-07-25T09:00:35Z</DateUtc></StartTime><FrequencyChanges><FrequencyChange><Frequency dt:dt="r8">3328125</Frequency><Timestamp dt:dt="r8">1342996600</Timestamp><Current dt:dt="r…	75.025	2478693	2475193	2478693	2475182	1	right	1343676540	07-25-2017	11:00:35	09:00:35	female	195607	152789	-1	152778	224846	195624	-1	195607	535558	517744	-1	517731	19				1	9	17	phaseUPFAce	phaseXPface	18	NF106	1915678	1915378	1915678	1915372	d	1915372	1913378	1915372	1913366	1994
GofDak_1024-768_new	23	1	23	<?xml version="1.0"?>\n<Clock xmlns:dt="urn:schemas-microsoft-com:datatypes"><Description dt:dt="string">E-Prime Primary Realtime Clock</Description><StartTime><Timestamp dt:dt="int">0</Timestamp><DateUtc dt:dt="string">2017-07-25T09:00:35Z</DateUtc></StartTime><FrequencyChanges><FrequencyChange><Frequency dt:dt="r8">3328125</Frequency><Timestamp dt:dt="r8">1342996600</Timestamp><Current dt:dt="r…	75.025	2478693	2475193	2478693	2475182	1	right	1343676540	07-25-2017	11:00:35	09:00:35	female	195607	152789	-1	152778	224846	195624	-1	195607	535558	517744	-1	517731	19				1	9	17	phaseUPFAce	phaseXPface	19	NM03	1919023	1918723	1919023	1918718	d	1918718	1916910	1918718	1916902	1808
GofDak_1024-768_new	23	1	23	<?xml version="1.0"?>\n<Clock xmlns:dt="urn:schemas-microsoft-com:datatypes"><Description dt:dt="string">E-Prime Primary Realtime Clock</Description><StartTime><Timestamp dt:dt="int">0</Timestamp><DateUtc dt:dt="string">2017-07-25T09:00:35Z</DateUtc></StartTime><FrequencyChanges><FrequencyChange><Frequency dt:dt="r8">3328125</Frequency><Timestamp dt:dt="r8">1342996600</Timestamp><Current dt:dt="r…	75.025	2478693	2475193	2478693	2475182	1	right	1343676540	07-25-2017	11:00:35	09:00:35	female	195607	152789	-1	152778	224846	195624	-1	195607	535558	517744	-1	517731	19				1	9	17	phaseUPFAce	phaseXPface	20	NM04	1922422	1922122	1922422	1922112	l	1922112	1920163	1922112	1920158	1949
GofDak_1024-768_new	23	1	23	<?xml version="1.0"?>\n<Clock xmlns:dt="urn:schemas-microsoft-com:datatypes"><Description dt:dt="string">E-Prime Primary Realtime Clock</Description><StartTime><Timestamp dt:dt="int">0</Timestamp><DateUtc dt:dt="string">2017-07-25T09:00:35Z</DateUtc></StartTime><FrequencyChanges><FrequencyChange><Frequency dt:dt="r8">3328125</Frequency><Timestamp dt:dt="r8">1342996600</Timestamp><Current dt:dt="r…	75.025	2478693	2475193	2478693	2475182	1	right	1343676540	07-25-2017	11:00:35	09:00:35	female	195607	152789	-1	152778	224846	195624	-1	195607	535558	517744	-1	517731	20				2	9	18	phaseINVFAce	phaseXPface	1	NF04	1925501	1925201	1925501	1925194	d	1925194	1923575	1925194	1923566	1619
GofDak_1024-768_new	23	1	23	<?xml version="1.0"?>\n<Clock xmlns:dt="urn:schemas-microsoft-com:datatypes"><Description dt:dt="string">E-Prime Primary Realtime Clock</Description><StartTime><Timestamp dt:dt="int">0</Timestamp><DateUtc dt:dt="string">2017-07-25T09:00:35Z</DateUtc></StartTime><FrequencyChanges><FrequencyChange><Frequency dt:dt="r8">3328125</Frequency><Timestamp dt:dt="r8">1342996600</Timestamp><Current dt:dt="r…	75.025	2478693	2475193	2478693	2475182	1	right	1343676540	07-25-2017	11:00:35	09:00:35	female	195607	152789	-1	152778	224846	195624	-1	195607	535558	517744	-1	517731	20				2	9	18	phaseINVFAce	phaseXPface	2	NM03	1928993	1928693	1928993	1928686	d	1928686	1926694	1928686	1926686	1992
GofDak_1024-768_new	23	1	23	<?xml version="1.0"?>\n<Clock xmlns:dt="urn:schemas-microsoft-com:datatypes"><Description dt:dt="string">E-Prime Primary Realtime Clock</Description><StartTime><Timestamp dt:dt="int">0</Timestamp><DateUtc dt:dt="string">2017-07-25T09:00:35Z</DateUtc></StartTime><FrequencyChanges><FrequencyChange><Frequency dt:dt="r8">3328125</Frequency><Timestamp dt:dt="r8">1342996600</Timestamp><Current dt:dt="r…	75.025	2478693	2475193	2478693	2475182	1	right	1343676540	07-25-2017	11:00:35	09:00:35	female	195607	152789	-1	152778	224846	195624	-1	195607	535558	517744	-1	517731	20				2	9	18	phaseINVFAce	phaseXPface	3	NM04	1931966	1931666	1931966	1931662	l	1931662	1930133	1931662	1930118	1529
GofDak_1024-768_new	23	1	23	<?xml version="1.0"?>\n<Clock xmlns:dt="urn:schemas-microsoft-com:datatypes"><Description dt:dt="string">E-Prime Primary Realtime Clock</Description><StartTime><Timestamp dt:dt="int">0</Timestamp><DateUtc dt:dt="string">2017-07-25T09:00:35Z</DateUtc></StartTime><FrequencyChanges><FrequencyChange><Frequency dt:dt="r8">3328125</Frequency><Timestamp dt:dt="r8">1342996600</Timestamp><Current dt:dt="r…	75.025	2478693	2475193	2478693	2475182	1	right	1343676540	07-25-2017	11:00:35	09:00:35	female	195607	152789	-1	152778	224846	195624	-1	195607	535558	517744	-1	517731	20				2	9	18	phaseINVFAce	phaseXPface	4	NF06	1935191	1934891	1935191	1934884	d	1934884	1933025	1934884	1933014	1859
GofDak_1024-768_new	23	1	23	<?xml version="1.0"?>\n<Clock xmlns:dt="urn:schemas-microsoft-com:datatypes"><Description dt:dt="string">E-Prime Primary Realtime Clock</Description><StartTime><Timestamp dt:dt="int">0</Timestamp><DateUtc dt:dt="string">2017-07-25T09:00:35Z</DateUtc></StartTime><FrequencyChanges><FrequencyChange><Frequency dt:dt="r8">3328125</Frequency><Timestamp dt:dt="r8">1342996600</Timestamp><Current dt:dt="r…	75.025	2478693	2475193	2478693	2475182	1	right	1343676540	07-25-2017	11:00:35	09:00:35	female	195607	152789	-1	152778	224846	195624	-1	195607	535558	517744	-1	517731	20				2	9	18	phaseINVFAce	phaseXPface	5	NF06	1938324	1938024	1938324	1938013	l	1938013	1936357	1938013	1936342	1656
GofDak_1024-768_new	23	1	23	<?xml version="1.0"?>\n<Clock xmlns:dt="urn:schemas-microsoft-com:datatypes"><Description dt:dt="string">E-Prime Primary Realtime Clock</Description><StartTime><Timestamp dt:dt="int">0</Timestamp><DateUtc dt:dt="string">2017-07-25T09:00:35Z</DateUtc></StartTime><FrequencyChanges><FrequencyChange><Frequency dt:dt="r8">3328125</Frequency><Timestamp dt:dt="r8">1342996600</Timestamp><Current dt:dt="r…	75.025	2478693	2475193	2478693	2475182	1	right	1343676540	07-25-2017	11:00:35	09:00:35	female	195607	152789	-1	152778	224846	195624	-1	195607	535558	517744	-1	517731	20				2	9	18	phaseINVFAce	phaseXPface	6	NM05	1941776	1941476	1941776	1941464	d	1941464	1939743	1941464	1939726	1721
GofDak_1024-768_new	23	1	23	<?xml version="1.0"?>\n<Clock xmlns:dt="urn:schemas-microsoft-com:datatypes"><Description dt:dt="string">E-Prime Primary Realtime Clock</Description><StartTime><Timestamp dt:dt="int">0</Timestamp><DateUtc dt:dt="string">2017-07-25T09:00:35Z</DateUtc></StartTime><FrequencyChanges><FrequencyChange><Frequency dt:dt="r8">3328125</Frequency><Timestamp dt:dt="r8">1342996600</Timestamp><Current dt:dt="r…	75.025	2478693	2475193	2478693	2475182	1	right	1343676540	07-25-2017	11:00:35	09:00:35	female	195607	152789	-1	152778	224846	195624	-1	195607	535558	517744	-1	517731	20				2	9	18	phaseINVFAce	phaseXPface	7	NF04	1945068	1944768	1945068	1944754	d	1944754	1942822	1944754	1942814	1932
GofDak_1024-768_new	23	1	23	<?xml version="1.0"?>\n<Clock xmlns:dt="urn:schemas-microsoft-com:datatypes"><Description dt:dt="string">E-Prime Primary Realtime Clock</Description><StartTime><Timestamp dt:dt="int">0</Timestamp><DateUtc dt:dt="string">2017-07-25T09:00:35Z</DateUtc></StartTime><FrequencyChanges><FrequencyChange><Frequency dt:dt="r8">3328125</Frequency><Timestamp dt:dt="r8">1342996600</Timestamp><Current dt:dt="r…	75.025	2478693	2475193	2478693	2475182	1	right	1343676540	07-25-2017	11:00:35	09:00:35	female	195607	152789	-1	152778	224846	195624	-1	195607	535558	517744	-1	517731	20				2	9	18	phaseINVFAce	phaseXPface	8	NM04	1948027	1947727	1948027	1947717	d	1947717	1946101	1947717	1946086	1616
GofDak_1024-768_new	23	1	23	<?xml version="1.0"?>\n<Clock xmlns:dt="urn:schemas-microsoft-com:datatypes"><Description dt:dt="string">E-Prime Primary Realtime Clock</Description><StartTime><Timestamp dt:dt="int">0</Timestamp><DateUtc dt:dt="string">2017-07-25T09:00:35Z</DateUtc></StartTime><FrequencyChanges><FrequencyChange><Frequency dt:dt="r8">3328125</Frequency><Timestamp dt:dt="r8">1342996600</Timestamp><Current dt:dt="r…	75.025	2478693	2475193	2478693	2475182	1	right	1343676540	07-25-2017	11:00:35	09:00:35	female	195607	152789	-1	152778	224846	195624	-1	195607	535558	517744	-1	517731	20				2	9	18	phaseINVFAce	phaseXPface	9	NM101	1951159	1950859	1951159	1950846	d	1950846	1949180	1950846	1949174	1666
GofDak_1024-768_new	23	1	23	<?xml version="1.0"?>\n<Clock xmlns:dt="urn:schemas-microsoft-com:datatypes"><Description dt:dt="string">E-Prime Primary Realtime Clock</Description><StartTime><Timestamp dt:dt="int">0</Timestamp><DateUtc dt:dt="string">2017-07-25T09:00:35Z</DateUtc></StartTime><FrequencyChanges><FrequencyChange><Frequency dt:dt="r8">3328125</Frequency><Timestamp dt:dt="r8">1342996600</Timestamp><Current dt:dt="r…	75.025	2478693	2475193	2478693	2475182	1	right	1343676540	07-25-2017	11:00:35	09:00:35	female	195607	152789	-1	152778	224846	195624	-1	195607	535558	517744	-1	517731	20				2	9	18	phaseINVFAce	phaseXPface	10	NF109	1954811	1954511	1954811	1954498	l	1954498	1952579	1954498	1952566	1919
GofDak_1024-768_new	23	1	23	<?xml version="1.0"?>\n<Clock xmlns:dt="urn:schemas-microsoft-com:datatypes"><Description dt:dt="string">E-Prime Primary Realtime Clock</Description><StartTime><Timestamp dt:dt="int">0</Timestamp><DateUtc dt:dt="string">2017-07-25T09:00:35Z</DateUtc></StartTime><FrequencyChanges><FrequencyChange><Frequency dt:dt="r8">3328125</Frequency><Timestamp dt:dt="r8">1342996600</Timestamp><Current dt:dt="r…	75.025	2478693	2475193	2478693	2475182	1	right	1343676540	07-25-2017	11:00:35	09:00:35	female	195607	152789	-1	152778	224846	195624	-1	195607	535558	517744	-1	517731	20				2	9	18	phaseINVFAce	phaseXPface	11	NF02	1958024	1957724	1958024	1957709	l	1957709	1955898	1957709	1955886	1811
GofDak_1024-768_new	23	1	23	<?xml version="1.0"?>\n<Clock xmlns:dt="urn:schemas-microsoft-com:datatypes"><Description dt:dt="string">E-Prime Primary Realtime Clock</Description><StartTime><Timestamp dt:dt="int">0</Timestamp><DateUtc dt:dt="string">2017-07-25T09:00:35Z</DateUtc></StartTime><FrequencyChanges><FrequencyChange><Frequency dt:dt="r8">3328125</Frequency><Timestamp dt:dt="r8">1342996600</Timestamp><Current dt:dt="r…	75.025	2478693	2475193	2478693	2475182	1	right	1343676540	07-25-2017	11:00:35	09:00:35	female	195607	152789	-1	152778	224846	195624	-1	195607	535558	517744	-1	517731	20				2	9	18	phaseINVFAce	phaseXPface	12	NF01	1961169	1960869	1961169	1960855	d	1960855	1959217	1960855	1959206	1638
GofDak_1024-768_new	23	1	23	<?xml version="1.0"?>\n<Clock xmlns:dt="urn:schemas-microsoft-com:datatypes"><Description dt:dt="string">E-Prime Primary Realtime Clock</Description><StartTime><Timestamp dt:dt="int">0</Timestamp><DateUtc dt:dt="string">2017-07-25T09:00:35Z</DateUtc></StartTime><FrequencyChanges><FrequencyChange><Frequency dt:dt="r8">3328125</Frequency><Timestamp dt:dt="r8">1342996600</Timestamp><Current dt:dt="r…	75.025	2478693	2475193	2478693	2475182	1	right	1343676540	07-25-2017	11:00:35	09:00:35	female	195607	152789	-1	152778	224846	195624	-1	195607	535558	517744	-1	517731	20				2	9	18	phaseINVFAce	phaseXPface	13	NF106	1964408	1964108	1964408	1964103	d	1964103	1962336	1964103	1962326	1767
GofDak_1024-768_new	23	1	23	<?xml version="1.0"?>\n<Clock xmlns:dt="urn:schemas-microsoft-com:datatypes"><Description dt:dt="string">E-Prime Primary Realtime Clock</Description><StartTime><Timestamp dt:dt="int">0</Timestamp><DateUtc dt:dt="string">2017-07-25T09:00:35Z</DateUtc></StartTime><FrequencyChanges><FrequencyChange><Frequency dt:dt="r8">3328125</Frequency><Timestamp dt:dt="r8">1342996600</Timestamp><Current dt:dt="r…	75.025	2478693	2475193	2478693	2475182	1	right	1343676540	07-25-2017	11:00:35	09:00:35	female	195607	152789	-1	152778	224846	195624	-1	195607	535558	517744	-1	517731	20				2	9	18	phaseINVFAce	phaseXPface	14	NM08	1967661	1967361	1967661	1967351	l	1967351	1965721	1967351	1965710	1630
GofDak_1024-768_new	23	1	23	<?xml version="1.0"?>\n<Clock xmlns:dt="urn:schemas-microsoft-com:datatypes"><Description dt:dt="string">E-Prime Primary Realtime Clock</Description><StartTime><Timestamp dt:dt="int">0</Timestamp><DateUtc dt:dt="string">2017-07-25T09:00:35Z</DateUtc></StartTime><FrequencyChanges><FrequencyChange><Frequency dt:dt="r8">3328125</Frequency><Timestamp dt:dt="r8">1342996600</Timestamp><Current dt:dt="r…	75.025	2478693	2475193	2478693	2475182	1	right	1343676540	07-25-2017	11:00:35	09:00:35	female	195607	152789	-1	152778	224846	195624	-1	195607	535558	517744	-1	517731	20				2	9	18	phaseINVFAce	phaseXPface	15	NF01	1971086	1970786	1971086	1970781	d	1970781	1969000	1970781	1968982	1781
GofDak_1024-768_new	23	1	23	<?xml version="1.0"?>\n<Clock xmlns:dt="urn:schemas-microsoft-com:datatypes"><Description dt:dt="string">E-Prime Primary Realtime Clock</Description><StartTime><Timestamp dt:dt="int">0</Timestamp><DateUtc dt:dt="string">2017-07-25T09:00:35Z</DateUtc></StartTime><FrequencyChanges><FrequencyChange><Frequency dt:dt="r8">3328125</Frequency><Timestamp dt:dt="r8">1342996600</Timestamp><Current dt:dt="r…	75.025	2478693	2475193	2478693	2475182	1	right	1343676540	07-25-2017	11:00:35	09:00:35	female	195607	152789	-1	152778	224846	195624	-1	195607	535558	517744	-1	517731	20				2	9	18	phaseINVFAce	phaseXPface	16	NM09	1973978	1973678	1973978	1973673	d	1973673	1972159	1973673	1972142	1514
GofDak_1024-768_new	23	1	23	<?xml version="1.0"?>\n<Clock xmlns:dt="urn:schemas-microsoft-com:datatypes"><Description dt:dt="string">E-Prime Primary Realtime Clock</Description><StartTime><Timestamp dt:dt="int">0</Timestamp><DateUtc dt:dt="string">2017-07-25T09:00:35Z</DateUtc></StartTime><FrequencyChanges><FrequencyChange><Frequency dt:dt="r8">3328125</Frequency><Timestamp dt:dt="r8">1342996600</Timestamp><Current dt:dt="r…	75.025	2478693	2475193	2478693	2475182	1	right	1343676540	07-25-2017	11:00:35	09:00:35	female	195607	152789	-1	152778	224846	195624	-1	195607	535558	517744	-1	517731	20				2	9	18	phaseINVFAce	phaseXPface	17	NM21	1976951	1976651	1976951	1976646	d	1976646	1975011	1976646	1974998	1635
GofDak_1024-768_new	23	1	23	<?xml version="1.0"?>\n<Clock xmlns:dt="urn:schemas-microsoft-com:datatypes"><Description dt:dt="string">E-Prime Primary Realtime Clock</Description><StartTime><Timestamp dt:dt="int">0</Timestamp><DateUtc dt:dt="string">2017-07-25T09:00:35Z</DateUtc></StartTime><FrequencyChanges><FrequencyChange><Frequency dt:dt="r8">3328125</Frequency><Timestamp dt:dt="r8">1342996600</Timestamp><Current dt:dt="r…	75.025	2478693	2475193	2478693	2475182	1	right	1343676540	07-25-2017	11:00:35	09:00:35	female	195607	152789	-1	152778	224846	195624	-1	195607	535558	517744	-1	517731	20				2	9	18	phaseINVFAce	phaseXPface	18	NF27	1980110	1979810	1980110	1979805	l	1979805	1977984	1979805	1977974	1821
GofDak_1024-768_new	23	1	23	<?xml version="1.0"?>\n<Clock xmlns:dt="urn:schemas-microsoft-com:datatypes"><Description dt:dt="string">E-Prime Primary Realtime Clock</Description><StartTime><Timestamp dt:dt="int">0</Timestamp><DateUtc dt:dt="string">2017-07-25T09:00:35Z</DateUtc></StartTime><FrequencyChanges><FrequencyChange><Frequency dt:dt="r8">3328125</Frequency><Timestamp dt:dt="r8">1342996600</Timestamp><Current dt:dt="r…	75.025	2478693	2475193	2478693	2475182	1	right	1343676540	07-25-2017	11:00:35	09:00:35	female	195607	152789	-1	152778	224846	195624	-1	195607	535558	517744	-1	517731	20				2	9	18	phaseINVFAce	phaseXPface	19	NF02	1983189	1982889	1983189	1982885	l	1982885	1981383	1982885	1981366	1502
GofDak_1024-768_new	23	1	23	<?xml version="1.0"?>\n<Clock xmlns:dt="urn:schemas-microsoft-com:datatypes"><Description dt:dt="string">E-Prime Primary Realtime Clock</Description><StartTime><Timestamp dt:dt="int">0</Timestamp><DateUtc dt:dt="string">2017-07-25T09:00:35Z</DateUtc></StartTime><FrequencyChanges><FrequencyChange><Frequency dt:dt="r8">3328125</Frequency><Timestamp dt:dt="r8">1342996600</Timestamp><Current dt:dt="r…	75.025	2478693	2475193	2478693	2475182	1	right	1343676540	07-25-2017	11:00:35	09:00:35	female	195607	152789	-1	152778	224846	195624	-1	195607	535558	517744	-1	517731	20				2	9	18	phaseINVFAce	phaseXPface	20	NF06	1986708	1986408	1986708	1986403	d	1986403	1984435	1986403	1984422	1968
GofDak_1024-768_new	23	1	23	<?xml version="1.0"?>\n<Clock xmlns:dt="urn:schemas-microsoft-com:datatypes"><Description dt:dt="string">E-Prime Primary Realtime Clock</Description><StartTime><Timestamp dt:dt="int">0</Timestamp><DateUtc dt:dt="string">2017-07-25T09:00:35Z</DateUtc></StartTime><FrequencyChanges><FrequencyChange><Frequency dt:dt="r8">3328125</Frequency><Timestamp dt:dt="r8">1342996600</Timestamp><Current dt:dt="r…	75.025	2478693	2475193	2478693	2475182	1	right	1343676540	07-25-2017	11:00:35	09:00:35	female	195607	152789	-1	152778	224846	195624	-1	195607	535558	517744	-1	517731	21				2	10	19	phaseINVFAce	phaseXPface	1	NF105	2049940	2049640	2049940	2049633	d	2049633	2047934	2049633	2047921	1699
GofDak_1024-768_new	23	1	23	<?xml version="1.0"?>\n<Clock xmlns:dt="urn:schemas-microsoft-com:datatypes"><Description dt:dt="string">E-Prime Primary Realtime Clock</Description><StartTime><Timestamp dt:dt="int">0</Timestamp><DateUtc dt:dt="string">2017-07-25T09:00:35Z</DateUtc></StartTime><FrequencyChanges><FrequencyChange><Frequency dt:dt="r8">3328125</Frequency><Timestamp dt:dt="r8">1342996600</Timestamp><Current dt:dt="r…	75.025	2478693	2475193	2478693	2475182	1	right	1343676540	07-25-2017	11:00:35	09:00:35	female	195607	152789	-1	152778	224846	195624	-1	195607	535558	517744	-1	517731	21				2	10	19	phaseINVFAce	phaseXPface	2	NM101	2053499	2053199	2053499	2053183	l	2053183	2051320	2053183	2051302	1863
GofDak_1024-768_new	23	1	23	<?xml version="1.0"?>\n<Clock xmlns:dt="urn:schemas-microsoft-com:datatypes"><Description dt:dt="string">E-Prime Primary Realtime Clock</Description><StartTime><Timestamp dt:dt="int">0</Timestamp><DateUtc dt:dt="string">2017-07-25T09:00:35Z</DateUtc></StartTime><FrequencyChanges><FrequencyChange><Frequency dt:dt="r8">3328125</Frequency><Timestamp dt:dt="r8">1342996600</Timestamp><Current dt:dt="r…	75.025	2478693	2475193	2478693	2475182	1	right	1343676540	07-25-2017	11:00:35	09:00:35	female	195607	152789	-1	152778	224846	195624	-1	195607	535558	517744	-1	517731	21				2	10	19	phaseINVFAce	phaseXPface	3	NM08	2057218	2056918	2057218	2056914	l	2056914	2054985	2056914	2054974	1929
GofDak_1024-768_new	23	1	23	<?xml version="1.0"?>\n<Clock xmlns:dt="urn:schemas-microsoft-com:datatypes"><Description dt:dt="string">E-Prime Primary Realtime Clock</Description><StartTime><Timestamp dt:dt="int">0</Timestamp><DateUtc dt:dt="string">2017-07-25T09:00:35Z</DateUtc></StartTime><FrequencyChanges><FrequencyChange><Frequency dt:dt="r8">3328125</Frequency><Timestamp dt:dt="r8">1342996600</Timestamp><Current dt:dt="r…	75.025	2478693	2475193	2478693	2475182	1	right	1343676540	07-25-2017	11:00:35	09:00:35	female	195607	152789	-1	152778	224846	195624	-1	195607	535558	517744	-1	517731	21				2	10	19	phaseINVFAce	phaseXPface	4	NM101	2060523	2060223	2060523	2060213	l	2060213	2058397	2060213	2058382	1816
GofDak_1024-768_new	23	1	23	<?xml version="1.0"?>\n<Clock xmlns:dt="urn:schemas-microsoft-com:datatypes"><Description dt:dt="string">E-Prime Primary Realtime Clock</Description><StartTime><Timestamp dt:dt="int">0</Timestamp><DateUtc dt:dt="string">2017-07-25T09:00:35Z</DateUtc></StartTime><FrequencyChanges><FrequencyChange><Frequency dt:dt="r8">3328125</Frequency><Timestamp dt:dt="r8">1342996600</Timestamp><Current dt:dt="r…	75.025	2478693	2475193	2478693	2475182	1	right	1343676540	07-25-2017	11:00:35	09:00:35	female	195607	152789	-1	152778	224846	195624	-1	195607	535558	517744	-1	517731	21				2	10	19	phaseINVFAce	phaseXPface	5	NF27	2063789	2063489	2063789	2063481	l	2063481	2061889	2063481	2061878	1592
GofDak_1024-768_new	23	1	23	<?xml version="1.0"?>\n<Clock xmlns:dt="urn:schemas-microsoft-com:datatypes"><Description dt:dt="string">E-Prime Primary Realtime Clock</Description><StartTime><Timestamp dt:dt="int">0</Timestamp><DateUtc dt:dt="string">2017-07-25T09:00:35Z</DateUtc></StartTime><FrequencyChanges><FrequencyChange><Frequency dt:dt="r8">3328125</Frequency><Timestamp dt:dt="r8">1342996600</Timestamp><Current dt:dt="r…	75.025	2478693	2475193	2478693	2475182	1	right	1343676540	07-25-2017	11:00:35	09:00:35	female	195607	152789	-1	152778	224846	195624	-1	195607	535558	517744	-1	517731	21				2	10	19	phaseINVFAce	phaseXPface	6	NM09	2067081	2066781	2067081	2066766	d	2066766	2064875	2066766	2064862	1891
GofDak_1024-768_new	23	1	23	<?xml version="1.0"?>\n<Clock xmlns:dt="urn:schemas-microsoft-com:datatypes"><Description dt:dt="string">E-Prime Primary Realtime Clock</Description><StartTime><Timestamp dt:dt="int">0</Timestamp><DateUtc dt:dt="string">2017-07-25T09:00:35Z</DateUtc></StartTime><FrequencyChanges><FrequencyChange><Frequency dt:dt="r8">3328125</Frequency><Timestamp dt:dt="r8">1342996600</Timestamp><Current dt:dt="r…	75.025	2478693	2475193	2478693	2475182	1	right	1343676540	07-25-2017	11:00:35	09:00:35	female	195607	152789	-1	152778	224846	195624	-1	195607	535558	517744	-1	517731	21				2	10	19	phaseINVFAce	phaseXPface	7	NF105	2070120	2069820	2070120	2069810	d	2069810	2068167	2069810	2068158	1643
GofDak_1024-768_new	23	1	23	<?xml version="1.0"?>\n<Clock xmlns:dt="urn:schemas-microsoft-com:datatypes"><Description dt:dt="string">E-Prime Primary Realtime Clock</Description><StartTime><Timestamp dt:dt="int">0</Timestamp><DateUtc dt:dt="string">2017-07-25T09:00:35Z</DateUtc></StartTime><FrequencyChanges><FrequencyChange><Frequency dt:dt="r8">3328125</Frequency><Timestamp dt:dt="r8">1342996600</Timestamp><Current dt:dt="r…	75.025	2478693	2475193	2478693	2475182	1	right	1343676540	07-25-2017	11:00:35	09:00:35	female	195607	152789	-1	152778	224846	195624	-1	195607	535558	517744	-1	517731	21				2	10	19	phaseINVFAce	phaseXPface	8	NF06	2073519	2073219	2073519	2073214	d	2073214	2071246	2073214	2071238	1968
GofDak_1024-768_new	23	1	23	<?xml version="1.0"?>\n<Clock xmlns:dt="urn:schemas-microsoft-com:datatypes"><Description dt:dt="string">E-Prime Primary Realtime Clock</Description><StartTime><Timestamp dt:dt="int">0</Timestamp><DateUtc dt:dt="string">2017-07-25T09:00:35Z</DateUtc></StartTime><FrequencyChanges><FrequencyChange><Frequency dt:dt="r8">3328125</Frequency><Timestamp dt:dt="r8">1342996600</Timestamp><Current dt:dt="r…	75.025	2478693	2475193	2478693	2475182	1	right	1343676540	07-25-2017	11:00:35	09:00:35	female	195607	152789	-1	152778	224846	195624	-1	195607	535558	517744	-1	517731	21				2	10	19	phaseINVFAce	phaseXPface	9	NM08	2076478	2076178	2076478	2076169	l	2076169	2074619	2076169	2074606	1550
GofDak_1024-768_new	23	1	23	<?xml version="1.0"?>\n<Clock xmlns:dt="urn:schemas-microsoft-com:datatypes"><Description dt:dt="string">E-Prime Primary Realtime Clock</Description><StartTime><Timestamp dt:dt="int">0</Timestamp><DateUtc dt:dt="string">2017-07-25T09:00:35Z</DateUtc></StartTime><FrequencyChanges><FrequencyChange><Frequency dt:dt="r8">3328125</Frequency><Timestamp dt:dt="r8">1342996600</Timestamp><Current dt:dt="r…	75.025	2478693	2475193	2478693	2475182	1	right	1343676540	07-25-2017	11:00:35	09:00:35	female	195607	152789	-1	152778	224846	195624	-1	195607	535558	517744	-1	517731	21				2	10	19	phaseINVFAce	phaseXPface	10	NF09	2079944	2079644	2079944	2079638	d	2079638	2077924	2079638	2077918	1714
GofDak_1024-768_new	23	1	23	<?xml version="1.0"?>\n<Clock xmlns:dt="urn:schemas-microsoft-com:datatypes"><Description dt:dt="string">E-Prime Primary Realtime Clock</Description><StartTime><Timestamp dt:dt="int">0</Timestamp><DateUtc dt:dt="string">2017-07-25T09:00:35Z</DateUtc></StartTime><FrequencyChanges><FrequencyChange><Frequency dt:dt="r8">3328125</Frequency><Timestamp dt:dt="r8">1342996600</Timestamp><Current dt:dt="r…	75.025	2478693	2475193	2478693	2475182	1	right	1343676540	07-25-2017	11:00:35	09:00:35	female	195607	152789	-1	152778	224846	195624	-1	195607	535558	517744	-1	517731	21				2	10	19	phaseINVFAce	phaseXPface	11	NF109	2083196	2082896	2083196	2082883	d	2082883	2081096	2082883	2081086	1787
GofDak_1024-768_new	23	1	23	<?xml version="1.0"?>\n<Clock xmlns:dt="urn:schemas-microsoft-com:datatypes"><Description dt:dt="string">E-Prime Primary Realtime Clock</Description><StartTime><Timestamp dt:dt="int">0</Timestamp><DateUtc dt:dt="string">2017-07-25T09:00:35Z</DateUtc></StartTime><FrequencyChanges><FrequencyChange><Frequency dt:dt="r8">3328125</Frequency><Timestamp dt:dt="r8">1342996600</Timestamp><Current dt:dt="r…	75.025	2478693	2475193	2478693	2475182	1	right	1343676540	07-25-2017	11:00:35	09:00:35	female	195607	152789	-1	152778	224846	195624	-1	195607	535558	517744	-1	517731	21				2	10	19	phaseINVFAce	phaseXPface	12	NF27	2086581	2086281	2086581	2086274	d	2086274	2084349	2086274	2084342	1925
GofDak_1024-768_new	23	1	23	<?xml version="1.0"?>\n<Clock xmlns:dt="urn:schemas-microsoft-com:datatypes"><Description dt:dt="string">E-Prime Primary Realtime Clock</Description><StartTime><Timestamp dt:dt="int">0</Timestamp><DateUtc dt:dt="string">2017-07-25T09:00:35Z</DateUtc></StartTime><FrequencyChanges><FrequencyChange><Frequency dt:dt="r8">3328125</Frequency><Timestamp dt:dt="r8">1342996600</Timestamp><Current dt:dt="r…	75.025	2478693	2475193	2478693	2475182	1	right	1343676540	07-25-2017	11:00:35	09:00:35	female	195607	152789	-1	152778	224846	195624	-1	195607	535558	517744	-1	517731	21				2	10	19	phaseINVFAce	phaseXPface	13	NF105	2089820	2089520	2089820	2089512	d	2089512	2087708	2089512	2087694	1804
GofDak_1024-768_new	23	1	23	<?xml version="1.0"?>\n<Clock xmlns:dt="urn:schemas-microsoft-com:datatypes"><Description dt:dt="string">E-Prime Primary Realtime Clock</Description><StartTime><Timestamp dt:dt="int">0</Timestamp><DateUtc dt:dt="string">2017-07-25T09:00:35Z</DateUtc></StartTime><FrequencyChanges><FrequencyChange><Frequency dt:dt="r8">3328125</Frequency><Timestamp dt:dt="r8">1342996600</Timestamp><Current dt:dt="r…	75.025	2478693	2475193	2478693	2475182	1	right	1343676540	07-25-2017	11:00:35	09:00:35	female	195607	152789	-1	152778	224846	195624	-1	195607	535558	517744	-1	517731	21				2	10	19	phaseINVFAce	phaseXPface	14	NM04	2092979	2092679	2092979	2092668	d	2092668	2090973	2092668	2090966	1695
GofDak_1024-768_new	23	1	23	<?xml version="1.0"?>\n<Clock xmlns:dt="urn:schemas-microsoft-com:datatypes"><Description dt:dt="string">E-Prime Primary Realtime Clock</Description><StartTime><Timestamp dt:dt="int">0</Timestamp><DateUtc dt:dt="string">2017-07-25T09:00:35Z</DateUtc></StartTime><FrequencyChanges><FrequencyChange><Frequency dt:dt="r8">3328125</Frequency><Timestamp dt:dt="r8">1342996600</Timestamp><Current dt:dt="r…	75.025	2478693	2475193	2478693	2475182	1	right	1343676540	07-25-2017	11:00:35	09:00:35	female	195607	152789	-1	152778	224846	195624	-1	195607	535558	517744	-1	517731	21				2	10	19	phaseINVFAce	phaseXPface	15	NM13	2095818	2095518	2095818	2095512	l	2095512	2093972	2095512	2093966	1540
GofDak_1024-768_new	23	1	23	<?xml version="1.0"?>\n<Clock xmlns:dt="urn:schemas-microsoft-com:datatypes"><Description dt:dt="string">E-Prime Primary Realtime Clock</Description><StartTime><Timestamp dt:dt="int">0</Timestamp><DateUtc dt:dt="string">2017-07-25T09:00:35Z</DateUtc></StartTime><FrequencyChanges><FrequencyChange><Frequency dt:dt="r8">3328125</Frequency><Timestamp dt:dt="r8">1342996600</Timestamp><Current dt:dt="r…	75.025	2478693	2475193	2478693	2475182	1	right	1343676540	07-25-2017	11:00:35	09:00:35	female	195607	152789	-1	152778	224846	195624	-1	195607	535558	517744	-1	517731	21				2	10	19	phaseINVFAce	phaseXPface	16	NF11	2098804	2098504	2098804	2098491	l	2098491	2096798	2098491	2096790	1693
GofDak_1024-768_new	23	1	23	<?xml version="1.0"?>\n<Clock xmlns:dt="urn:schemas-microsoft-com:datatypes"><Description dt:dt="string">E-Prime Primary Realtime Clock</Description><StartTime><Timestamp dt:dt="int">0</Timestamp><DateUtc dt:dt="string">2017-07-25T09:00:35Z</DateUtc></StartTime><FrequencyChanges><FrequencyChange><Frequency dt:dt="r8">3328125</Frequency><Timestamp dt:dt="r8">1342996600</Timestamp><Current dt:dt="r…	75.025	2478693	2475193	2478693	2475182	1	right	1343676540	07-25-2017	11:00:35	09:00:35	female	195607	152789	-1	152778	224846	195624	-1	195607	535558	517744	-1	517731	21				2	10	19	phaseINVFAce	phaseXPface	17	NF11	2102270	2101970	2102270	2101956	l	2101956	2100117	2101956	2100110	1839
GofDak_1024-768_new	23	1	23	<?xml version="1.0"?>\n<Clock xmlns:dt="urn:schemas-microsoft-com:datatypes"><Description dt:dt="string">E-Prime Primary Realtime Clock</Description><StartTime><Timestamp dt:dt="int">0</Timestamp><DateUtc dt:dt="string">2017-07-25T09:00:35Z</DateUtc></StartTime><FrequencyChanges><FrequencyChange><Frequency dt:dt="r8">3328125</Frequency><Timestamp dt:dt="r8">1342996600</Timestamp><Current dt:dt="r…	75.025	2478693	2475193	2478693	2475182	1	right	1343676540	07-25-2017	11:00:35	09:00:35	female	195607	152789	-1	152778	224846	195624	-1	195607	535558	517744	-1	517731	21				2	10	19	phaseINVFAce	phaseXPface	18	NM08	2105495	2105195	2105495	2105190	l	2105190	2103396	2105190	2103382	1794
GofDak_1024-768_new	23	1	23	<?xml version="1.0"?>\n<Clock xmlns:dt="urn:schemas-microsoft-com:datatypes"><Description dt:dt="string">E-Prime Primary Realtime Clock</Description><StartTime><Timestamp dt:dt="int">0</Timestamp><DateUtc dt:dt="string">2017-07-25T09:00:35Z</DateUtc></StartTime><FrequencyChanges><FrequencyChange><Frequency dt:dt="r8">3328125</Frequency><Timestamp dt:dt="r8">1342996600</Timestamp><Current dt:dt="r…	75.025	2478693	2475193	2478693	2475182	1	right	1343676540	07-25-2017	11:00:35	09:00:35	female	195607	152789	-1	152778	224846	195624	-1	195607	535558	517744	-1	517731	21				2	10	19	phaseINVFAce	phaseXPface	19	NF04	2108694	2108394	2108694	2108385	l	2108385	2106661	2108385	2106646	1724
GofDak_1024-768_new	23	1	23	<?xml version="1.0"?>\n<Clock xmlns:dt="urn:schemas-microsoft-com:datatypes"><Description dt:dt="string">E-Prime Primary Realtime Clock</Description><StartTime><Timestamp dt:dt="int">0</Timestamp><DateUtc dt:dt="string">2017-07-25T09:00:35Z</DateUtc></StartTime><FrequencyChanges><FrequencyChange><Frequency dt:dt="r8">3328125</Frequency><Timestamp dt:dt="r8">1342996600</Timestamp><Current dt:dt="r…	75.025	2478693	2475193	2478693	2475182	1	right	1343676540	07-25-2017	11:00:35	09:00:35	female	195607	152789	-1	152778	224846	195624	-1	195607	535558	517744	-1	517731	21				2	10	19	phaseINVFAce	phaseXPface	20	NM08	2112040	2111740	2112040	2111735	d	2111735	2109887	2111735	2109870	1848
GofDak_1024-768_new	23	1	23	<?xml version="1.0"?>\n<Clock xmlns:dt="urn:schemas-microsoft-com:datatypes"><Description dt:dt="string">E-Prime Primary Realtime Clock</Description><StartTime><Timestamp dt:dt="int">0</Timestamp><DateUtc dt:dt="string">2017-07-25T09:00:35Z</DateUtc></StartTime><FrequencyChanges><FrequencyChange><Frequency dt:dt="r8">3328125</Frequency><Timestamp dt:dt="r8">1342996600</Timestamp><Current dt:dt="r…	75.025	2478693	2475193	2478693	2475182	1	right	1343676540	07-25-2017	11:00:35	09:00:35	female	195607	152789	-1	152778	224846	195624	-1	195607	535558	517744	-1	517731	22				1	10	20	phaseUPFAce	phaseXPface	1	NF27	2115159	2114859	2115159	2114852	d	2114852	2113086	2114852	2113078	1766
GofDak_1024-768_new	23	1	23	<?xml version="1.0"?>\n<Clock xmlns:dt="urn:schemas-microsoft-com:datatypes"><Description dt:dt="string">E-Prime Primary Realtime Clock</Description><StartTime><Timestamp dt:dt="int">0</Timestamp><DateUtc dt:dt="string">2017-07-25T09:00:35Z</DateUtc></StartTime><FrequencyChanges><FrequencyChange><Frequency dt:dt="r8">3328125</Frequency><Timestamp dt:dt="r8">1342996600</Timestamp><Current dt:dt="r…	75.025	2478693	2475193	2478693	2475182	1	right	1343676540	07-25-2017	11:00:35	09:00:35	female	195607	152789	-1	152778	224846	195624	-1	195607	535558	517744	-1	517731	22				1	10	20	phaseUPFAce	phaseXPface	2	NF01	2118637	2118337	2118637	2118322	d	2118322	2116645	2118322	2116638	1677
GofDak_1024-768_new	23	1	23	<?xml version="1.0"?>\n<Clock xmlns:dt="urn:schemas-microsoft-com:datatypes"><Description dt:dt="string">E-Prime Primary Realtime Clock</Description><StartTime><Timestamp dt:dt="int">0</Timestamp><DateUtc dt:dt="string">2017-07-25T09:00:35Z</DateUtc></StartTime><FrequencyChanges><FrequencyChange><Frequency dt:dt="r8">3328125</Frequency><Timestamp dt:dt="r8">1342996600</Timestamp><Current dt:dt="r…	75.025	2478693	2475193	2478693	2475182	1	right	1343676540	07-25-2017	11:00:35	09:00:35	female	195607	152789	-1	152778	224846	195624	-1	195607	535558	517744	-1	517731	22				1	10	20	phaseUPFAce	phaseXPface	3	NF106	2121423	2121123	2121423	2121108	l	2121108	2119564	2121108	2119558	1544
GofDak_1024-768_new	23	1	23	<?xml version="1.0"?>\n<Clock xmlns:dt="urn:schemas-microsoft-com:datatypes"><Description dt:dt="string">E-Prime Primary Realtime Clock</Description><StartTime><Timestamp dt:dt="int">0</Timestamp><DateUtc dt:dt="string">2017-07-25T09:00:35Z</DateUtc></StartTime><FrequencyChanges><FrequencyChange><Frequency dt:dt="r8">3328125</Frequency><Timestamp dt:dt="r8">1342996600</Timestamp><Current dt:dt="r…	75.025	2478693	2475193	2478693	2475182	1	right	1343676540	07-25-2017	11:00:35	09:00:35	female	195607	152789	-1	152778	224846	195624	-1	195607	535558	517744	-1	517731	22				1	10	20	phaseUPFAce	phaseXPface	4	NM10	2124529	2124229	2124529	2124221	l	2124221	2122656	2124221	2122638	1565
GofDak_1024-768_new	23	1	23	<?xml version="1.0"?>\n<Clock xmlns:dt="urn:schemas-microsoft-com:datatypes"><Description dt:dt="string">E-Prime Primary Realtime Clock</Description><StartTime><Timestamp dt:dt="int">0</Timestamp><DateUtc dt:dt="string">2017-07-25T09:00:35Z</DateUtc></StartTime><FrequencyChanges><FrequencyChange><Frequency dt:dt="r8">3328125</Frequency><Timestamp dt:dt="r8">1342996600</Timestamp><Current dt:dt="r…	75.025	2478693	2475193	2478693	2475182	1	right	1343676540	07-25-2017	11:00:35	09:00:35	female	195607	152789	-1	152778	224846	195624	-1	195607	535558	517744	-1	517731	22				1	10	20	phaseUPFAce	phaseXPface	5	NF09	2127461	2127161	2127461	2127153	l	2127153	2125548	2127153	2125534	1605
GofDak_1024-768_new	23	1	23	<?xml version="1.0"?>\n<Clock xmlns:dt="urn:schemas-microsoft-com:datatypes"><Description dt:dt="string">E-Prime Primary Realtime Clock</Description><StartTime><Timestamp dt:dt="int">0</Timestamp><DateUtc dt:dt="string">2017-07-25T09:00:35Z</DateUtc></StartTime><FrequencyChanges><FrequencyChange><Frequency dt:dt="r8">3328125</Frequency><Timestamp dt:dt="r8">1342996600</Timestamp><Current dt:dt="r…	75.025	2478693	2475193	2478693	2475182	1	right	1343676540	07-25-2017	11:00:35	09:00:35	female	195607	152789	-1	152778	224846	195624	-1	195607	535558	517744	-1	517731	22				1	10	20	phaseUPFAce	phaseXPface	6	NM05	2131127	2130827	2131127	2130823	d	2130823	2129067	2130823	2129054	1756
GofDak_1024-768_new	23	1	23	<?xml version="1.0"?>\n<Clock xmlns:dt="urn:schemas-microsoft-com:datatypes"><Description dt:dt="string">E-Prime Primary Realtime Clock</Description><StartTime><Timestamp dt:dt="int">0</Timestamp><DateUtc dt:dt="string">2017-07-25T09:00:35Z</DateUtc></StartTime><FrequencyChanges><FrequencyChange><Frequency dt:dt="r8">3328125</Frequency><Timestamp dt:dt="r8">1342996600</Timestamp><Current dt:dt="r…	75.025	2478693	2475193	2478693	2475182	1	right	1343676540	07-25-2017	11:00:35	09:00:35	female	195607	152789	-1	152778	224846	195624	-1	195607	535558	517744	-1	517731	22				1	10	20	phaseUPFAce	phaseXPface	7	NF106	2134046	2133746	2134046	2133731	d	2133731	2132120	2133731	2132110	1611
GofDak_1024-768_new	23	1	23	<?xml version="1.0"?>\n<Clock xmlns:dt="urn:schemas-microsoft-com:datatypes"><Description dt:dt="string">E-Prime Primary Realtime Clock</Description><StartTime><Timestamp dt:dt="int">0</Timestamp><DateUtc dt:dt="string">2017-07-25T09:00:35Z</DateUtc></StartTime><FrequencyChanges><FrequencyChange><Frequency dt:dt="r8">3328125</Frequency><Timestamp dt:dt="r8">1342996600</Timestamp><Current dt:dt="r…	75.025	2478693	2475193	2478693	2475182	1	right	1343676540	07-25-2017	11:00:35	09:00:35	female	195607	152789	-1	152778	224846	195624	-1	195607	535558	517744	-1	517731	22				1	10	20	phaseUPFAce	phaseXPface	8	NM09	2137245	2136945	2137245	2136933	d	2136933	2135172	2136933	2135158	1761
GofDak_1024-768_new	23	1	23	<?xml version="1.0"?>\n<Clock xmlns:dt="urn:schemas-microsoft-com:datatypes"><Description dt:dt="string">E-Prime Primary Realtime Clock</Description><StartTime><Timestamp dt:dt="int">0</Timestamp><DateUtc dt:dt="string">2017-07-25T09:00:35Z</DateUtc></StartTime><FrequencyChanges><FrequencyChange><Frequency dt:dt="r8">3328125</Frequency><Timestamp dt:dt="r8">1342996600</Timestamp><Current dt:dt="r…	75.025	2478693	2475193	2478693	2475182	1	right	1343676540	07-25-2017	11:00:35	09:00:35	female	195607	152789	-1	152778	224846	195624	-1	195607	535558	517744	-1	517731	22				1	10	20	phaseUPFAce	phaseXPface	9	NF106	2140484	2140184	2140484	2140179	d	2140179	2138344	2140179	2138334	1835
GofDak_1024-768_new	23	1	23	<?xml version="1.0"?>\n<Clock xmlns:dt="urn:schemas-microsoft-com:datatypes"><Description dt:dt="string">E-Prime Primary Realtime Clock</Description><StartTime><Timestamp dt:dt="int">0</Timestamp><DateUtc dt:dt="string">2017-07-25T09:00:35Z</DateUtc></StartTime><FrequencyChanges><FrequencyChange><Frequency dt:dt="r8">3328125</Frequency><Timestamp dt:dt="r8">1342996600</Timestamp><Current dt:dt="r…	75.025	2478693	2475193	2478693	2475182	1	right	1343676540	07-25-2017	11:00:35	09:00:35	female	195607	152789	-1	152778	224846	195624	-1	195607	535558	517744	-1	517731	22				1	10	20	phaseUPFAce	phaseXPface	10	NM10	2143683	2143383	2143683	2143369	d	2143369	2141610	2143369	2141598	1759
GofDak_1024-768_new	23	1	23	<?xml version="1.0"?>\n<Clock xmlns:dt="urn:schemas-microsoft-com:datatypes"><Description dt:dt="string">E-Prime Primary Realtime Clock</Description><StartTime><Timestamp dt:dt="int">0</Timestamp><DateUtc dt:dt="string">2017-07-25T09:00:35Z</DateUtc></StartTime><FrequencyChanges><FrequencyChange><Frequency dt:dt="r8">3328125</Frequency><Timestamp dt:dt="r8">1342996600</Timestamp><Current dt:dt="r…	75.025	2478693	2475193	2478693	2475182	1	right	1343676540	07-25-2017	11:00:35	09:00:35	female	195607	152789	-1	152778	224846	195624	-1	195607	535558	517744	-1	517731	22				1	10	20	phaseUPFAce	phaseXPface	11	NF04	2146735	2146435	2146735	2146424	d	2146424	2144755	2146424	2144742	1669
GofDak_1024-768_new	23	1	23	<?xml version="1.0"?>\n<Clock xmlns:dt="urn:schemas-microsoft-com:datatypes"><Description dt:dt="string">E-Prime Primary Realtime Clock</Description><StartTime><Timestamp dt:dt="int">0</Timestamp><DateUtc dt:dt="string">2017-07-25T09:00:35Z</DateUtc></StartTime><FrequencyChanges><FrequencyChange><Frequency dt:dt="r8">3328125</Frequency><Timestamp dt:dt="r8">1342996600</Timestamp><Current dt:dt="r…	75.025	2478693	2475193	2478693	2475182	1	right	1343676540	07-25-2017	11:00:35	09:00:35	female	195607	152789	-1	152778	224846	195624	-1	195607	535558	517744	-1	517731	22				1	10	20	phaseUPFAce	phaseXPface	12	NF109	2150360	2150060	2150360	2150046	d	2150046	2148221	2150046	2148214	1825
GofDak_1024-768_new	23	1	23	<?xml version="1.0"?>\n<Clock xmlns:dt="urn:schemas-microsoft-com:datatypes"><Description dt:dt="string">E-Prime Primary Realtime Clock</Description><StartTime><Timestamp dt:dt="int">0</Timestamp><DateUtc dt:dt="string">2017-07-25T09:00:35Z</DateUtc></StartTime><FrequencyChanges><FrequencyChange><Frequency dt:dt="r8">3328125</Frequency><Timestamp dt:dt="r8">1342996600</Timestamp><Current dt:dt="r…	75.025	2478693	2475193	2478693	2475182	1	right	1343676540	07-25-2017	11:00:35	09:00:35	female	195607	152789	-1	152778	224846	195624	-1	195607	535558	517744	-1	517731	22				1	10	20	phaseUPFAce	phaseXPface	13	NM13	2153693	2153393	2153693	2153384	d	2153384	2151407	2153384	2151390	1977
GofDak_1024-768_new	23	1	23	<?xml version="1.0"?>\n<Clock xmlns:dt="urn:schemas-microsoft-com:datatypes"><Description dt:dt="string">E-Prime Primary Realtime Clock</Description><StartTime><Timestamp dt:dt="int">0</Timestamp><DateUtc dt:dt="string">2017-07-25T09:00:35Z</DateUtc></StartTime><FrequencyChanges><FrequencyChange><Frequency dt:dt="r8">3328125</Frequency><Timestamp dt:dt="r8">1342996600</Timestamp><Current dt:dt="r…	75.025	2478693	2475193	2478693	2475182	1	right	1343676540	07-25-2017	11:00:35	09:00:35	female	195607	152789	-1	152778	224846	195624	-1	195607	535558	517744	-1	517731	22				1	10	20	phaseUPFAce	phaseXPface	14	NM13	2156492	2156192	2156492	2156186	l	2156186	2154619	2156186	2154606	1567
GofDak_1024-768_new	23	1	23	<?xml version="1.0"?>\n<Clock xmlns:dt="urn:schemas-microsoft-com:datatypes"><Description dt:dt="string">E-Prime Primary Realtime Clock</Description><StartTime><Timestamp dt:dt="int">0</Timestamp><DateUtc dt:dt="string">2017-07-25T09:00:35Z</DateUtc></StartTime><FrequencyChanges><FrequencyChange><Frequency dt:dt="r8">3328125</Frequency><Timestamp dt:dt="r8">1342996600</Timestamp><Current dt:dt="r…	75.025	2478693	2475193	2478693	2475182	1	right	1343676540	07-25-2017	11:00:35	09:00:35	female	195607	152789	-1	152778	224846	195624	-1	195607	535558	517744	-1	517731	22				1	10	20	phaseUPFAce	phaseXPface	15	NF11	2159317	2159017	2159317	2159011	d	2159011	2157471	2159011	2157462	1540
GofDak_1024-768_new	23	1	23	<?xml version="1.0"?>\n<Clock xmlns:dt="urn:schemas-microsoft-com:datatypes"><Description dt:dt="string">E-Prime Primary Realtime Clock</Description><StartTime><Timestamp dt:dt="int">0</Timestamp><DateUtc dt:dt="string">2017-07-25T09:00:35Z</DateUtc></StartTime><FrequencyChanges><FrequencyChange><Frequency dt:dt="r8">3328125</Frequency><Timestamp dt:dt="r8">1342996600</Timestamp><Current dt:dt="r…	75.025	2478693	2475193	2478693	2475182	1	right	1343676540	07-25-2017	11:00:35	09:00:35	female	195607	152789	-1	152778	224846	195624	-1	195607	535558	517744	-1	517731	22				1	10	20	phaseUPFAce	phaseXPface	16	NM04	2162410	2162110	2162410	2162095	l	2162095	2160337	2162095	2160326	1758
GofDak_1024-768_new	23	1	23	<?xml version="1.0"?>\n<Clock xmlns:dt="urn:schemas-microsoft-com:datatypes"><Description dt:dt="string">E-Prime Primary Realtime Clock</Description><StartTime><Timestamp dt:dt="int">0</Timestamp><DateUtc dt:dt="string">2017-07-25T09:00:35Z</DateUtc></StartTime><FrequencyChanges><FrequencyChange><Frequency dt:dt="r8">3328125</Frequency><Timestamp dt:dt="r8">1342996600</Timestamp><Current dt:dt="r…	75.025	2478693	2475193	2478693	2475182	1	right	1343676540	07-25-2017	11:00:35	09:00:35	female	195607	152789	-1	152778	224846	195624	-1	195607	535558	517744	-1	517731	22				1	10	20	phaseUPFAce	phaseXPface	17	NF02	2165382	2165082	2165382	2165072	d	2165072	2163416	2165072	2163406	1656
GofDak_1024-768_new	23	1	23	<?xml version="1.0"?>\n<Clock xmlns:dt="urn:schemas-microsoft-com:datatypes"><Description dt:dt="string">E-Prime Primary Realtime Clock</Description><StartTime><Timestamp dt:dt="int">0</Timestamp><DateUtc dt:dt="string">2017-07-25T09:00:35Z</DateUtc></StartTime><FrequencyChanges><FrequencyChange><Frequency dt:dt="r8">3328125</Frequency><Timestamp dt:dt="r8">1342996600</Timestamp><Current dt:dt="r…	75.025	2478693	2475193	2478693	2475182	1	right	1343676540	07-25-2017	11:00:35	09:00:35	female	195607	152789	-1	152778	224846	195624	-1	195607	535558	517744	-1	517731	22				1	10	20	phaseUPFAce	phaseXPface	18	NM04	2168581	2168281	2168581	2168275	l	2168275	2166375	2168275	2166358	1900
GofDak_1024-768_new	23	1	23	<?xml version="1.0"?>\n<Clock xmlns:dt="urn:schemas-microsoft-com:datatypes"><Description dt:dt="string">E-Prime Primary Realtime Clock</Description><StartTime><Timestamp dt:dt="int">0</Timestamp><DateUtc dt:dt="string">2017-07-25T09:00:35Z</DateUtc></StartTime><FrequencyChanges><FrequencyChange><Frequency dt:dt="r8">3328125</Frequency><Timestamp dt:dt="r8">1342996600</Timestamp><Current dt:dt="r…	75.025	2478693	2475193	2478693	2475182	1	right	1343676540	07-25-2017	11:00:35	09:00:35	female	195607	152789	-1	152778	224846	195624	-1	195607	535558	517744	-1	517731	22				1	10	20	phaseUPFAce	phaseXPface	19	NF04	2171367	2171067	2171367	2171060	l	2171060	2169467	2171060	2169454	1593
GofDak_1024-768_new	23	1	23	<?xml version="1.0"?>\n<Clock xmlns:dt="urn:schemas-microsoft-com:datatypes"><Description dt:dt="string">E-Prime Primary Realtime Clock</Description><StartTime><Timestamp dt:dt="int">0</Timestamp><DateUtc dt:dt="string">2017-07-25T09:00:35Z</DateUtc></StartTime><FrequencyChanges><FrequencyChange><Frequency dt:dt="r8">3328125</Frequency><Timestamp dt:dt="r8">1342996600</Timestamp><Current dt:dt="r…	75.025	2478693	2475193	2478693	2475182	1	right	1343676540	07-25-2017	11:00:35	09:00:35	female	195607	152789	-1	152778	224846	195624	-1	195607	535558	517744	-1	517731	22				1	10	20	phaseUPFAce	phaseXPface	20	NM02	2174646	2174346	2174646	2174340	l	2174340	2172413	2174340	2172398	1927
GofDak_1024-768_new	23	1	23	<?xml version="1.0"?>\n<Clock xmlns:dt="urn:schemas-microsoft-com:datatypes"><Description dt:dt="string">E-Prime Primary Realtime Clock</Description><StartTime><Timestamp dt:dt="int">0</Timestamp><DateUtc dt:dt="string">2017-07-25T09:00:35Z</DateUtc></StartTime><FrequencyChanges><FrequencyChange><Frequency dt:dt="r8">3328125</Frequency><Timestamp dt:dt="r8">1342996600</Timestamp><Current dt:dt="r…	75.025	2478693	2475193	2478693	2475182	1	right	1343676540	07-25-2017	11:00:35	09:00:35	female	195607	152789	-1	152778	224846	195624	-1	195607	535558	517744	-1	517731	23				1	11	21	phaseUPFAce	phaseXPface	1	NM08	2177551	2177251	2177551	2177236	d	2177236	2175652	2177236	2175638	1584
GofDak_1024-768_new	23	1	23	<?xml version="1.0"?>\n<Clock xmlns:dt="urn:schemas-microsoft-com:datatypes"><Description dt:dt="string">E-Prime Primary Realtime Clock</Description><StartTime><Timestamp dt:dt="int">0</Timestamp><DateUtc dt:dt="string">2017-07-25T09:00:35Z</DateUtc></StartTime><FrequencyChanges><FrequencyChange><Frequency dt:dt="r8">3328125</Frequency><Timestamp dt:dt="r8">1342996600</Timestamp><Current dt:dt="r…	75.025	2478693	2475193	2478693	2475182	1	right	1343676540	07-25-2017	11:00:35	09:00:35	female	195607	152789	-1	152778	224846	195624	-1	195607	535558	517744	-1	517731	23				1	11	21	phaseUPFAce	phaseXPface	2	NM03	2180484	2180184	2180484	2180177	l	2180177	2178624	2180177	2178614	1553
GofDak_1024-768_new	23	1	23	<?xml version="1.0"?>\n<Clock xmlns:dt="urn:schemas-microsoft-com:datatypes"><Description dt:dt="string">E-Prime Primary Realtime Clock</Description><StartTime><Timestamp dt:dt="int">0</Timestamp><DateUtc dt:dt="string">2017-07-25T09:00:35Z</DateUtc></StartTime><FrequencyChanges><FrequencyChange><Frequency dt:dt="r8">3328125</Frequency><Timestamp dt:dt="r8">1342996600</Timestamp><Current dt:dt="r…	75.025	2478693	2475193	2478693	2475182	1	right	1343676540	07-25-2017	11:00:35	09:00:35	female	195607	152789	-1	152778	224846	195624	-1	195607	535558	517744	-1	517731	23				1	11	21	phaseUPFAce	phaseXPface	3	NM101	2183936	2183636	2183936	2183623	l	2183623	2181877	2183623	2181862	1746
GofDak_1024-768_new	23	1	23	<?xml version="1.0"?>\n<Clock xmlns:dt="urn:schemas-microsoft-com:datatypes"><Description dt:dt="string">E-Prime Primary Realtime Clock</Description><StartTime><Timestamp dt:dt="int">0</Timestamp><DateUtc dt:dt="string">2017-07-25T09:00:35Z</DateUtc></StartTime><FrequencyChanges><FrequencyChange><Frequency dt:dt="r8">3328125</Frequency><Timestamp dt:dt="r8">1342996600</Timestamp><Current dt:dt="r…	75.025	2478693	2475193	2478693	2475182	1	right	1343676540	07-25-2017	11:00:35	09:00:35	female	195607	152789	-1	152778	224846	195624	-1	195607	535558	517744	-1	517731	23				1	11	21	phaseUPFAce	phaseXPface	4	NF06	2187455	2187155	2187455	2187150	d	2187150	2185222	2187150	2185206	1928
GofDak_1024-768_new	23	1	23	<?xml version="1.0"?>\n<Clock xmlns:dt="urn:schemas-microsoft-com:datatypes"><Description dt:dt="string">E-Prime Primary Realtime Clock</Description><StartTime><Timestamp dt:dt="int">0</Timestamp><DateUtc dt:dt="string">2017-07-25T09:00:35Z</DateUtc></StartTime><FrequencyChanges><FrequencyChange><Frequency dt:dt="r8">3328125</Frequency><Timestamp dt:dt="r8">1342996600</Timestamp><Current dt:dt="r…	75.025	2478693	2475193	2478693	2475182	1	right	1343676540	07-25-2017	11:00:35	09:00:35	female	195607	152789	-1	152778	224846	195624	-1	195607	535558	517744	-1	517731	23				1	11	21	phaseUPFAce	phaseXPface	5	NM101	2190414	2190114	2190414	2190110	l	2190110	2188474	2190110	2188462	1636
GofDak_1024-768_new	23	1	23	<?xml version="1.0"?>\n<Clock xmlns:dt="urn:schemas-microsoft-com:datatypes"><Description dt:dt="string">E-Prime Primary Realtime Clock</Description><StartTime><Timestamp dt:dt="int">0</Timestamp><DateUtc dt:dt="string">2017-07-25T09:00:35Z</DateUtc></StartTime><FrequencyChanges><FrequencyChange><Frequency dt:dt="r8">3328125</Frequency><Timestamp dt:dt="r8">1342996600</Timestamp><Current dt:dt="r…	75.025	2478693	2475193	2478693	2475182	1	right	1343676540	07-25-2017	11:00:35	09:00:35	female	195607	152789	-1	152778	224846	195624	-1	195607	535558	517744	-1	517731	23				1	11	21	phaseUPFAce	phaseXPface	6	NF09	2193639	2193339	2193639	2193333	d	2193333	2191487	2193333	2191470	1846
GofDak_1024-768_new	23	1	23	<?xml version="1.0"?>\n<Clock xmlns:dt="urn:schemas-microsoft-com:datatypes"><Description dt:dt="string">E-Prime Primary Realtime Clock</Description><StartTime><Timestamp dt:dt="int">0</Timestamp><DateUtc dt:dt="string">2017-07-25T09:00:35Z</DateUtc></StartTime><FrequencyChanges><FrequencyChange><Frequency dt:dt="r8">3328125</Frequency><Timestamp dt:dt="r8">1342996600</Timestamp><Current dt:dt="r…	75.025	2478693	2475193	2478693	2475182	1	right	1343676540	07-25-2017	11:00:35	09:00:35	female	195607	152789	-1	152778	224846	195624	-1	195607	535558	517744	-1	517731	23				1	11	21	phaseUPFAce	phaseXPface	7	NF27	2196878	2196578	2196878	2196570	d	2196570	2194752	2196570	2194742	1818
GofDak_1024-768_new	23	1	23	<?xml version="1.0"?>\n<Clock xmlns:dt="urn:schemas-microsoft-com:datatypes"><Description dt:dt="string">E-Prime Primary Realtime Clock</Description><StartTime><Timestamp dt:dt="int">0</Timestamp><DateUtc dt:dt="string">2017-07-25T09:00:35Z</DateUtc></StartTime><FrequencyChanges><FrequencyChange><Frequency dt:dt="r8">3328125</Frequency><Timestamp dt:dt="r8">1342996600</Timestamp><Current dt:dt="r…	75.025	2478693	2475193	2478693	2475182	1	right	1343676540	07-25-2017	11:00:35	09:00:35	female	195607	152789	-1	152778	224846	195624	-1	195607	535558	517744	-1	517731	23				1	11	21	phaseUPFAce	phaseXPface	8	NF105	2199944	2199644	2199944	2199634	d	2199634	2197951	2199634	2197934	1683
GofDak_1024-768_new	23	1	23	<?xml version="1.0"?>\n<Clock xmlns:dt="urn:schemas-microsoft-com:datatypes"><Description dt:dt="string">E-Prime Primary Realtime Clock</Description><StartTime><Timestamp dt:dt="int">0</Timestamp><DateUtc dt:dt="string">2017-07-25T09:00:35Z</DateUtc></StartTime><FrequencyChanges><FrequencyChange><Frequency dt:dt="r8">3328125</Frequency><Timestamp dt:dt="r8">1342996600</Timestamp><Current dt:dt="r…	75.025	2478693	2475193	2478693	2475182	1	right	1343676540	07-25-2017	11:00:35	09:00:35	female	195607	152789	-1	152778	224846	195624	-1	195607	535558	517744	-1	517731	23				1	11	21	phaseUPFAce	phaseXPface	9	NF109	2203383	2203083	2203383	2203071	l	2203071	2201350	2203071	2201342	1721
GofDak_1024-768_new	23	1	23	<?xml version="1.0"?>\n<Clock xmlns:dt="urn:schemas-microsoft-com:datatypes"><Description dt:dt="string">E-Prime Primary Realtime Clock</Description><StartTime><Timestamp dt:dt="int">0</Timestamp><DateUtc dt:dt="string">2017-07-25T09:00:35Z</DateUtc></StartTime><FrequencyChanges><FrequencyChange><Frequency dt:dt="r8">3328125</Frequency><Timestamp dt:dt="r8">1342996600</Timestamp><Current dt:dt="r…	75.025	2478693	2475193	2478693	2475182	1	right	1343676540	07-25-2017	11:00:35	09:00:35	female	195607	152789	-1	152778	224846	195624	-1	195607	535558	517744	-1	517731	23				1	11	21	phaseUPFAce	phaseXPface	10	NF04	2206435	2206135	2206435	2206121	d	2206121	2204429	2206121	2204422	1692
GofDak_1024-768_new	23	1	23	<?xml version="1.0"?>\n<Clock xmlns:dt="urn:schemas-microsoft-com:datatypes"><Description dt:dt="string">E-Prime Primary Realtime Clock</Description><StartTime><Timestamp dt:dt="int">0</Timestamp><DateUtc dt:dt="string">2017-07-25T09:00:35Z</DateUtc></StartTime><FrequencyChanges><FrequencyChange><Frequency dt:dt="r8">3328125</Frequency><Timestamp dt:dt="r8">1342996600</Timestamp><Current dt:dt="r…	75.025	2478693	2475193	2478693	2475182	1	right	1343676540	07-25-2017	11:00:35	09:00:35	female	195607	152789	-1	152778	224846	195624	-1	195607	535558	517744	-1	517731	23				1	11	21	phaseUPFAce	phaseXPface	11	NM04	2209648	2209348	2209648	2209337	l	2209337	2207442	2209337	2207430	1895
GofDak_1024-768_new	23	1	23	<?xml version="1.0"?>\n<Clock xmlns:dt="urn:schemas-microsoft-com:datatypes"><Description dt:dt="string">E-Prime Primary Realtime Clock</Description><StartTime><Timestamp dt:dt="int">0</Timestamp><DateUtc dt:dt="string">2017-07-25T09:00:35Z</DateUtc></StartTime><FrequencyChanges><FrequencyChange><Frequency dt:dt="r8">3328125</Frequency><Timestamp dt:dt="r8">1342996600</Timestamp><Current dt:dt="r…	75.025	2478693	2475193	2478693	2475182	1	right	1343676540	07-25-2017	11:00:35	09:00:35	female	195607	152789	-1	152778	224846	195624	-1	195607	535558	517744	-1	517731	23				1	11	21	phaseUPFAce	phaseXPface	12	NF27	2212926	2212626	2212926	2212614	d	2212614	2210894	2212614	2210886	1720
GofDak_1024-768_new	23	1	23	<?xml version="1.0"?>\n<Clock xmlns:dt="urn:schemas-microsoft-com:datatypes"><Description dt:dt="string">E-Prime Primary Realtime Clock</Description><StartTime><Timestamp dt:dt="int">0</Timestamp><DateUtc dt:dt="string">2017-07-25T09:00:35Z</DateUtc></StartTime><FrequencyChanges><FrequencyChange><Frequency dt:dt="r8">3328125</Frequency><Timestamp dt:dt="r8">1342996600</Timestamp><Current dt:dt="r…	75.025	2478693	2475193	2478693	2475182	1	right	1343676540	07-25-2017	11:00:35	09:00:35	female	195607	152789	-1	152778	224846	195624	-1	195607	535558	517744	-1	517731	23				1	11	21	phaseUPFAce	phaseXPface	13	NF106	2215845	2215545	2215845	2215537	l	2215537	2213879	2215537	2213870	1658
GofDak_1024-768_new	23	1	23	<?xml version="1.0"?>\n<Clock xmlns:dt="urn:schemas-microsoft-com:datatypes"><Description dt:dt="string">E-Prime Primary Realtime Clock</Description><StartTime><Timestamp dt:dt="int">0</Timestamp><DateUtc dt:dt="string">2017-07-25T09:00:35Z</DateUtc></StartTime><FrequencyChanges><FrequencyChange><Frequency dt:dt="r8">3328125</Frequency><Timestamp dt:dt="r8">1342996600</Timestamp><Current dt:dt="r…	75.025	2478693	2475193	2478693	2475182	1	right	1343676540	07-25-2017	11:00:35	09:00:35	female	195607	152789	-1	152778	224846	195624	-1	195607	535558	517744	-1	517731	23				1	11	21	phaseUPFAce	phaseXPface	14	NF04	2219178	2218878	2219178	2218862	d	2218862	2216905	2218862	2216894	1957
GofDak_1024-768_new	23	1	23	<?xml version="1.0"?>\n<Clock xmlns:dt="urn:schemas-microsoft-com:datatypes"><Description dt:dt="string">E-Prime Primary Realtime Clock</Description><StartTime><Timestamp dt:dt="int">0</Timestamp><DateUtc dt:dt="string">2017-07-25T09:00:35Z</DateUtc></StartTime><FrequencyChanges><FrequencyChange><Frequency dt:dt="r8">3328125</Frequency><Timestamp dt:dt="r8">1342996600</Timestamp><Current dt:dt="r…	75.025	2478693	2475193	2478693	2475182	1	right	1343676540	07-25-2017	11:00:35	09:00:35	female	195607	152789	-1	152778	224846	195624	-1	195607	535558	517744	-1	517731	23				1	11	21	phaseUPFAce	phaseXPface	15	NM04	2222043	2221743	2222043	2221734	d	2221734	2220184	2221734	2220174	1550
GofDak_1024-768_new	23	1	23	<?xml version="1.0"?>\n<Clock xmlns:dt="urn:schemas-microsoft-com:datatypes"><Description dt:dt="string">E-Prime Primary Realtime Clock</Description><StartTime><Timestamp dt:dt="int">0</Timestamp><DateUtc dt:dt="string">2017-07-25T09:00:35Z</DateUtc></StartTime><FrequencyChanges><FrequencyChange><Frequency dt:dt="r8">3328125</Frequency><Timestamp dt:dt="r8">1342996600</Timestamp><Current dt:dt="r…	75.025	2478693	2475193	2478693	2475182	1	right	1343676540	07-25-2017	11:00:35	09:00:35	female	195607	152789	-1	152778	224846	195624	-1	195607	535558	517744	-1	517731	23				1	11	21	phaseUPFAce	phaseXPface	16	NM08	2225002	2224702	2225002	2224690	l	2224690	2223130	2224690	2223118	1560
GofDak_1024-768_new	23	1	23	<?xml version="1.0"?>\n<Clock xmlns:dt="urn:schemas-microsoft-com:datatypes"><Description dt:dt="string">E-Prime Primary Realtime Clock</Description><StartTime><Timestamp dt:dt="int">0</Timestamp><DateUtc dt:dt="string">2017-07-25T09:00:35Z</DateUtc></StartTime><FrequencyChanges><FrequencyChange><Frequency dt:dt="r8">3328125</Frequency><Timestamp dt:dt="r8">1342996600</Timestamp><Current dt:dt="r…	75.025	2478693	2475193	2478693	2475182	1	right	1343676540	07-25-2017	11:00:35	09:00:35	female	195607	152789	-1	152778	224846	195624	-1	195607	535558	517744	-1	517731	23				1	11	21	phaseUPFAce	phaseXPface	17	NM10	2228481	2228181	2228481	2228172	l	2228172	2226302	2228172	2226294	1870
GofDak_1024-768_new	23	1	23	<?xml version="1.0"?>\n<Clock xmlns:dt="urn:schemas-microsoft-com:datatypes"><Description dt:dt="string">E-Prime Primary Realtime Clock</Description><StartTime><Timestamp dt:dt="int">0</Timestamp><DateUtc dt:dt="string">2017-07-25T09:00:35Z</DateUtc></StartTime><FrequencyChanges><FrequencyChange><Frequency dt:dt="r8">3328125</Frequency><Timestamp dt:dt="r8">1342996600</Timestamp><Current dt:dt="r…	75.025	2478693	2475193	2478693	2475182	1	right	1343676540	07-25-2017	11:00:35	09:00:35	female	195607	152789	-1	152778	224846	195624	-1	195607	535558	517744	-1	517731	23				1	11	21	phaseUPFAce	phaseXPface	18	NF109	2231640	2231340	2231640	2231331	d	2231331	2229581	2231331	2229566	1750
GofDak_1024-768_new	23	1	23	<?xml version="1.0"?>\n<Clock xmlns:dt="urn:schemas-microsoft-com:datatypes"><Description dt:dt="string">E-Prime Primary Realtime Clock</Description><StartTime><Timestamp dt:dt="int">0</Timestamp><DateUtc dt:dt="string">2017-07-25T09:00:35Z</DateUtc></StartTime><FrequencyChanges><FrequencyChange><Frequency dt:dt="r8">3328125</Frequency><Timestamp dt:dt="r8">1342996600</Timestamp><Current dt:dt="r…	75.025	2478693	2475193	2478693	2475182	1	right	1343676540	07-25-2017	11:00:35	09:00:35	female	195607	152789	-1	152778	224846	195624	-1	195607	535558	517744	-1	517731	23				1	11	21	phaseUPFAce	phaseXPface	19	NF105	2234839	2234539	2234839	2234531	d	2234531	2232620	2234531	2232614	1911
GofDak_1024-768_new	23	1	23	<?xml version="1.0"?>\n<Clock xmlns:dt="urn:schemas-microsoft-com:datatypes"><Description dt:dt="string">E-Prime Primary Realtime Clock</Description><StartTime><Timestamp dt:dt="int">0</Timestamp><DateUtc dt:dt="string">2017-07-25T09:00:35Z</DateUtc></StartTime><FrequencyChanges><FrequencyChange><Frequency dt:dt="r8">3328125</Frequency><Timestamp dt:dt="r8">1342996600</Timestamp><Current dt:dt="r…	75.025	2478693	2475193	2478693	2475182	1	right	1343676540	07-25-2017	11:00:35	09:00:35	female	195607	152789	-1	152778	224846	195624	-1	195607	535558	517744	-1	517731	23				1	11	21	phaseUPFAce	phaseXPface	20	NM101	2238092	2237792	2238092	2237782	d	2237782	2235965	2237782	2235958	1817
GofDak_1024-768_new	23	1	23	<?xml version="1.0"?>\n<Clock xmlns:dt="urn:schemas-microsoft-com:datatypes"><Description dt:dt="string">E-Prime Primary Realtime Clock</Description><StartTime><Timestamp dt:dt="int">0</Timestamp><DateUtc dt:dt="string">2017-07-25T09:00:35Z</DateUtc></StartTime><FrequencyChanges><FrequencyChange><Frequency dt:dt="r8">3328125</Frequency><Timestamp dt:dt="r8">1342996600</Timestamp><Current dt:dt="r…	75.025	2478693	2475193	2478693	2475182	1	right	1343676540	07-25-2017	11:00:35	09:00:35	female	195607	152789	-1	152778	224846	195624	-1	195607	535558	517744	-1	517731	24				2	11	22	phaseINVFAce	phaseXPface	1	NM02	2283530	2283230	2283530	2283219	d	2283219	2281284	2283219	2281271	1935
GofDak_1024-768_new	23	1	23	<?xml version="1.0"?>\n<Clock xmlns:dt="urn:schemas-microsoft-com:datatypes"><Description dt:dt="string">E-Prime Primary Realtime Clock</Description><StartTime><Timestamp dt:dt="int">0</Timestamp><DateUtc dt:dt="string">2017-07-25T09:00:35Z</DateUtc></StartTime><FrequencyChanges><FrequencyChange><Frequency dt:dt="r8">3328125</Frequency><Timestamp dt:dt="r8">1342996600</Timestamp><Current dt:dt="r…	75.025	2478693	2475193	2478693	2475182	1	right	1343676540	07-25-2017	11:00:35	09:00:35	female	195607	152789	-1	152778	224846	195624	-1	195607	535558	517744	-1	517731	24				2	11	22	phaseINVFAce	phaseXPface	2	NM09	2286449	2286149	2286449	2286145	l	2286145	2284589	2286145	2284582	1556
GofDak_1024-768_new	23	1	23	<?xml version="1.0"?>\n<Clock xmlns:dt="urn:schemas-microsoft-com:datatypes"><Description dt:dt="string">E-Prime Primary Realtime Clock</Description><StartTime><Timestamp dt:dt="int">0</Timestamp><DateUtc dt:dt="string">2017-07-25T09:00:35Z</DateUtc></StartTime><FrequencyChanges><FrequencyChange><Frequency dt:dt="r8">3328125</Frequency><Timestamp dt:dt="r8">1342996600</Timestamp><Current dt:dt="r…	75.025	2478693	2475193	2478693	2475182	1	right	1343676540	07-25-2017	11:00:35	09:00:35	female	195607	152789	-1	152778	224846	195624	-1	195607	535558	517744	-1	517731	24				2	11	22	phaseINVFAce	phaseXPface	3	NM13	2289528	2289228	2289528	2289222	l	2289222	2287722	2289222	2287710	1500
GofDak_1024-768_new	23	1	23	<?xml version="1.0"?>\n<Clock xmlns:dt="urn:schemas-microsoft-com:datatypes"><Description dt:dt="string">E-Prime Primary Realtime Clock</Description><StartTime><Timestamp dt:dt="int">0</Timestamp><DateUtc dt:dt="string">2017-07-25T09:00:35Z</DateUtc></StartTime><FrequencyChanges><FrequencyChange><Frequency dt:dt="r8">3328125</Frequency><Timestamp dt:dt="r8">1342996600</Timestamp><Current dt:dt="r…	75.025	2478693	2475193	2478693	2475182	1	right	1343676540	07-25-2017	11:00:35	09:00:35	female	195607	152789	-1	152778	224846	195624	-1	195607	535558	517744	-1	517731	24				2	11	22	phaseINVFAce	phaseXPface	4	NM05	2292860	2292560	2292860	2292556	l	2292556	2290694	2292556	2290678	1862
GofDak_1024-768_new	23	1	23	<?xml version="1.0"?>\n<Clock xmlns:dt="urn:schemas-microsoft-com:datatypes"><Description dt:dt="string">E-Prime Primary Realtime Clock</Description><StartTime><Timestamp dt:dt="int">0</Timestamp><DateUtc dt:dt="string">2017-07-25T09:00:35Z</DateUtc></StartTime><FrequencyChanges><FrequencyChange><Frequency dt:dt="r8">3328125</Frequency><Timestamp dt:dt="r8">1342996600</Timestamp><Current dt:dt="r…	75.025	2478693	2475193	2478693	2475182	1	right	1343676540	07-25-2017	11:00:35	09:00:35	female	195607	152789	-1	152778	224846	195624	-1	195607	535558	517744	-1	517731	24				2	11	22	phaseINVFAce	phaseXPface	5	NF01	2296019	2295719	2296019	2295712	l	2295712	2293920	2295712	2293910	1792
GofDak_1024-768_new	23	1	23	<?xml version="1.0"?>\n<Clock xmlns:dt="urn:schemas-microsoft-com:datatypes"><Description dt:dt="string">E-Prime Primary Realtime Clock</Description><StartTime><Timestamp dt:dt="int">0</Timestamp><DateUtc dt:dt="string">2017-07-25T09:00:35Z</DateUtc></StartTime><FrequencyChanges><FrequencyChange><Frequency dt:dt="r8">3328125</Frequency><Timestamp dt:dt="r8">1342996600</Timestamp><Current dt:dt="r…	75.025	2478693	2475193	2478693	2475182	1	right	1343676540	07-25-2017	11:00:35	09:00:35	female	195607	152789	-1	152778	224846	195624	-1	195607	535558	517744	-1	517731	24				2	11	22	phaseINVFAce	phaseXPface	6	NF11	2299671	2299371	2299671	2299367	d	2299367	2297425	2299367	2297414	1942
GofDak_1024-768_new	23	1	23	<?xml version="1.0"?>\n<Clock xmlns:dt="urn:schemas-microsoft-com:datatypes"><Description dt:dt="string">E-Prime Primary Realtime Clock</Description><StartTime><Timestamp dt:dt="int">0</Timestamp><DateUtc dt:dt="string">2017-07-25T09:00:35Z</DateUtc></StartTime><FrequencyChanges><FrequencyChange><Frequency dt:dt="r8">3328125</Frequency><Timestamp dt:dt="r8">1342996600</Timestamp><Current dt:dt="r…	75.025	2478693	2475193	2478693	2475182	1	right	1343676540	07-25-2017	11:00:35	09:00:35	female	195607	152789	-1	152778	224846	195624	-1	195607	535558	517744	-1	517731	24				2	11	22	phaseINVFAce	phaseXPface	7	NM09	2302604	2302304	2302604	2302301	d	2302301	2300677	2302301	2300670	1624
GofDak_1024-768_new	23	1	23	<?xml version="1.0"?>\n<Clock xmlns:dt="urn:schemas-microsoft-com:datatypes"><Description dt:dt="string">E-Prime Primary Realtime Clock</Description><StartTime><Timestamp dt:dt="int">0</Timestamp><DateUtc dt:dt="string">2017-07-25T09:00:35Z</DateUtc></StartTime><FrequencyChanges><FrequencyChange><Frequency dt:dt="r8">3328125</Frequency><Timestamp dt:dt="r8">1342996600</Timestamp><Current dt:dt="r…	75.025	2478693	2475193	2478693	2475182	1	right	1343676540	07-25-2017	11:00:35	09:00:35	female	195607	152789	-1	152778	224846	195624	-1	195607	535558	517744	-1	517731	24				2	11	22	phaseINVFAce	phaseXPface	8	NM05	2305789	2305489	2305789	2305477	l	2305477	2303783	2305477	2303766	1694
GofDak_1024-768_new	23	1	23	<?xml version="1.0"?>\n<Clock xmlns:dt="urn:schemas-microsoft-com:datatypes"><Description dt:dt="string">E-Prime Primary Realtime Clock</Description><StartTime><Timestamp dt:dt="int">0</Timestamp><DateUtc dt:dt="string">2017-07-25T09:00:35Z</DateUtc></StartTime><FrequencyChanges><FrequencyChange><Frequency dt:dt="r8">3328125</Frequency><Timestamp dt:dt="r8">1342996600</Timestamp><Current dt:dt="r…	75.025	2478693	2475193	2478693	2475182	1	right	1343676540	07-25-2017	11:00:35	09:00:35	female	195607	152789	-1	152778	224846	195624	-1	195607	535558	517744	-1	517731	24				2	11	22	phaseINVFAce	phaseXPface	9	NF109	2309295	2308995	2309295	2308988	l	2308988	2307142	2308988	2307134	1846
GofDak_1024-768_new	23	1	23	<?xml version="1.0"?>\n<Clock xmlns:dt="urn:schemas-microsoft-com:datatypes"><Description dt:dt="string">E-Prime Primary Realtime Clock</Description><StartTime><Timestamp dt:dt="int">0</Timestamp><DateUtc dt:dt="string">2017-07-25T09:00:35Z</DateUtc></StartTime><FrequencyChanges><FrequencyChange><Frequency dt:dt="r8">3328125</Frequency><Timestamp dt:dt="r8">1342996600</Timestamp><Current dt:dt="r…	75.025	2478693	2475193	2478693	2475182	1	right	1343676540	07-25-2017	11:00:35	09:00:35	female	195607	152789	-1	152778	224846	195624	-1	195607	535558	517744	-1	517731	24				2	11	22	phaseINVFAce	phaseXPface	10	NM21	2312854	2312554	2312854	2312540	d	2312540	2310874	2312540	2310862	1666
GofDak_1024-768_new	23	1	23	<?xml version="1.0"?>\n<Clock xmlns:dt="urn:schemas-microsoft-com:datatypes"><Description dt:dt="string">E-Prime Primary Realtime Clock</Description><StartTime><Timestamp dt:dt="int">0</Timestamp><DateUtc dt:dt="string">2017-07-25T09:00:35Z</DateUtc></StartTime><FrequencyChanges><FrequencyChange><Frequency dt:dt="r8">3328125</Frequency><Timestamp dt:dt="r8">1342996600</Timestamp><Current dt:dt="r…	75.025	2478693	2475193	2478693	2475182	1	right	1343676540	07-25-2017	11:00:35	09:00:35	female	195607	152789	-1	152778	224846	195624	-1	195607	535558	517744	-1	517731	24				2	11	22	phaseINVFAce	phaseXPface	11	NF09	2316332	2316032	2316332	2316020	d	2316020	2314086	2316020	2314078	1934
GofDak_1024-768_new	23	1	23	<?xml version="1.0"?>\n<Clock xmlns:dt="urn:schemas-microsoft-com:datatypes"><Description dt:dt="string">E-Prime Primary Realtime Clock</Description><StartTime><Timestamp dt:dt="int">0</Timestamp><DateUtc dt:dt="string">2017-07-25T09:00:35Z</DateUtc></StartTime><FrequencyChanges><FrequencyChange><Frequency dt:dt="r8">3328125</Frequency><Timestamp dt:dt="r8">1342996600</Timestamp><Current dt:dt="r…	75.025	2478693	2475193	2478693	2475182	1	right	1343676540	07-25-2017	11:00:35	09:00:35	female	195607	152789	-1	152778	224846	195624	-1	195607	535558	517744	-1	517731	24				2	11	22	phaseINVFAce	phaseXPface	12	NM09	2319545	2319245	2319545	2319239	d	2319239	2317365	2319239	2317358	1874
GofDak_1024-768_new	23	1	23	<?xml version="1.0"?>\n<Clock xmlns:dt="urn:schemas-microsoft-com:datatypes"><Description dt:dt="string">E-Prime Primary Realtime Clock</Description><StartTime><Timestamp dt:dt="int">0</Timestamp><DateUtc dt:dt="string">2017-07-25T09:00:35Z</DateUtc></StartTime><FrequencyChanges><FrequencyChange><Frequency dt:dt="r8">3328125</Frequency><Timestamp dt:dt="r8">1342996600</Timestamp><Current dt:dt="r…	75.025	2478693	2475193	2478693	2475182	1	right	1343676540	07-25-2017	11:00:35	09:00:35	female	195607	152789	-1	152778	224846	195624	-1	195607	535558	517744	-1	517731	24				2	11	22	phaseINVFAce	phaseXPface	13	NF01	2322650	2322350	2322650	2322344	d	2322344	2320524	2322344	2320518	1820
GofDak_1024-768_new	23	1	23	<?xml version="1.0"?>\n<Clock xmlns:dt="urn:schemas-microsoft-com:datatypes"><Description dt:dt="string">E-Prime Primary Realtime Clock</Description><StartTime><Timestamp dt:dt="int">0</Timestamp><DateUtc dt:dt="string">2017-07-25T09:00:35Z</DateUtc></StartTime><FrequencyChanges><FrequencyChange><Frequency dt:dt="r8">3328125</Frequency><Timestamp dt:dt="r8">1342996600</Timestamp><Current dt:dt="r…	75.025	2478693	2475193	2478693	2475182	1	right	1343676540	07-25-2017	11:00:35	09:00:35	female	195607	152789	-1	152778	224846	195624	-1	195607	535558	517744	-1	517731	24				2	11	22	phaseINVFAce	phaseXPface	14	NF01	2325983	2325683	2325983	2325669	d	2325669	2323683	2325669	2323670	1986
GofDak_1024-768_new	23	1	23	<?xml version="1.0"?>\n<Clock xmlns:dt="urn:schemas-microsoft-com:datatypes"><Description dt:dt="string">E-Prime Primary Realtime Clock</Description><StartTime><Timestamp dt:dt="int">0</Timestamp><DateUtc dt:dt="string">2017-07-25T09:00:35Z</DateUtc></StartTime><FrequencyChanges><FrequencyChange><Frequency dt:dt="r8">3328125</Frequency><Timestamp dt:dt="r8">1342996600</Timestamp><Current dt:dt="r…	75.025	2478693	2475193	2478693	2475182	1	right	1343676540	07-25-2017	11:00:35	09:00:35	female	195607	152789	-1	152778	224846	195624	-1	195607	535558	517744	-1	517731	24				2	11	22	phaseINVFAce	phaseXPface	15	NM101	2329701	2329401	2329701	2329398	l	2329398	2327762	2329398	2327750	1636
GofDak_1024-768_new	23	1	23	<?xml version="1.0"?>\n<Clock xmlns:dt="urn:schemas-microsoft-com:datatypes"><Description dt:dt="string">E-Prime Primary Realtime Clock</Description><StartTime><Timestamp dt:dt="int">0</Timestamp><DateUtc dt:dt="string">2017-07-25T09:00:35Z</DateUtc></StartTime><FrequencyChanges><FrequencyChange><Frequency dt:dt="r8">3328125</Frequency><Timestamp dt:dt="r8">1342996600</Timestamp><Current dt:dt="r…	75.025	2478693	2475193	2478693	2475182	1	right	1343676540	07-25-2017	11:00:35	09:00:35	female	195607	152789	-1	152778	224846	195624	-1	195607	535558	517744	-1	517731	24				2	11	22	phaseINVFAce	phaseXPface	16	NM02	2333007	2332707	2333007	2332699	l	2332699	2331041	2332699	2331030	1658
GofDak_1024-768_new	23	1	23	<?xml version="1.0"?>\n<Clock xmlns:dt="urn:schemas-microsoft-com:datatypes"><Description dt:dt="string">E-Prime Primary Realtime Clock</Description><StartTime><Timestamp dt:dt="int">0</Timestamp><DateUtc dt:dt="string">2017-07-25T09:00:35Z</DateUtc></StartTime><FrequencyChanges><FrequencyChange><Frequency dt:dt="r8">3328125</Frequency><Timestamp dt:dt="r8">1342996600</Timestamp><Current dt:dt="r…	75.025	2478693	2475193	2478693	2475182	1	right	1343676540	07-25-2017	11:00:35	09:00:35	female	195607	152789	-1	152778	224846	195624	-1	195607	535558	517744	-1	517731	24				2	11	22	phaseINVFAce	phaseXPface	17	NM13	2336539	2336239	2336539	2336224	d	2336224	2334320	2336224	2334302	1904
GofDak_1024-768_new	23	1	23	<?xml version="1.0"?>\n<Clock xmlns:dt="urn:schemas-microsoft-com:datatypes"><Description dt:dt="string">E-Prime Primary Realtime Clock</Description><StartTime><Timestamp dt:dt="int">0</Timestamp><DateUtc dt:dt="string">2017-07-25T09:00:35Z</DateUtc></StartTime><FrequencyChanges><FrequencyChange><Frequency dt:dt="r8">3328125</Frequency><Timestamp dt:dt="r8">1342996600</Timestamp><Current dt:dt="r…	75.025	2478693	2475193	2478693	2475182	1	right	1343676540	07-25-2017	11:00:35	09:00:35	female	195607	152789	-1	152778	224846	195624	-1	195607	535558	517744	-1	517731	24				2	11	22	phaseINVFAce	phaseXPface	18	NM09	2339725	2339425	2339725	2339417	d	2339417	2337705	2339417	2337694	1712
GofDak_1024-768_new	23	1	23	<?xml version="1.0"?>\n<Clock xmlns:dt="urn:schemas-microsoft-com:datatypes"><Description dt:dt="string">E-Prime Primary Realtime Clock</Description><StartTime><Timestamp dt:dt="int">0</Timestamp><DateUtc dt:dt="string">2017-07-25T09:00:35Z</DateUtc></StartTime><FrequencyChanges><FrequencyChange><Frequency dt:dt="r8">3328125</Frequency><Timestamp dt:dt="r8">1342996600</Timestamp><Current dt:dt="r…	75.025	2478693	2475193	2478693	2475182	1	right	1343676540	07-25-2017	11:00:35	09:00:35	female	195607	152789	-1	152778	224846	195624	-1	195607	535558	517744	-1	517731	24				2	11	22	phaseINVFAce	phaseXPface	19	NM05	2342870	2342570	2342870	2342556	l	2342556	2340838	2342556	2340822	1718
GofDak_1024-768_new	23	1	23	<?xml version="1.0"?>\n<Clock xmlns:dt="urn:schemas-microsoft-com:datatypes"><Description dt:dt="string">E-Prime Primary Realtime Clock</Description><StartTime><Timestamp dt:dt="int">0</Timestamp><DateUtc dt:dt="string">2017-07-25T09:00:35Z</DateUtc></StartTime><FrequencyChanges><FrequencyChange><Frequency dt:dt="r8">3328125</Frequency><Timestamp dt:dt="r8">1342996600</Timestamp><Current dt:dt="r…	75.025	2478693	2475193	2478693	2475182	1	right	1343676540	07-25-2017	11:00:35	09:00:35	female	195607	152789	-1	152778	224846	195624	-1	195607	535558	517744	-1	517731	24				2	11	22	phaseINVFAce	phaseXPface	20	NM09	2346229	2345929	2346229	2345922	d	2345922	2344330	2345922	2344318	1592
GofDak_1024-768_new	23	1	23	<?xml version="1.0"?>\n<Clock xmlns:dt="urn:schemas-microsoft-com:datatypes"><Description dt:dt="string">E-Prime Primary Realtime Clock</Description><StartTime><Timestamp dt:dt="int">0</Timestamp><DateUtc dt:dt="string">2017-07-25T09:00:35Z</DateUtc></StartTime><FrequencyChanges><FrequencyChange><Frequency dt:dt="r8">3328125</Frequency><Timestamp dt:dt="r8">1342996600</Timestamp><Current dt:dt="r…	75.025	2478693	2475193	2478693	2475182	1	right	1343676540	07-25-2017	11:00:35	09:00:35	female	195607	152789	-1	152778	224846	195624	-1	195607	535558	517744	-1	517731	25				2	12	23	phaseINVFAce	phaseXPface	1	NM04	2349308	2349008	2349308	2348995	l	2348995	2347262	2348995	2347246	1733
GofDak_1024-768_new	23	1	23	<?xml version="1.0"?>\n<Clock xmlns:dt="urn:schemas-microsoft-com:datatypes"><Description dt:dt="string">E-Prime Primary Realtime Clock</Description><StartTime><Timestamp dt:dt="int">0</Timestamp><DateUtc dt:dt="string">2017-07-25T09:00:35Z</DateUtc></StartTime><FrequencyChanges><FrequencyChange><Frequency dt:dt="r8">3328125</Frequency><Timestamp dt:dt="r8">1342996600</Timestamp><Current dt:dt="r…	75.025	2478693	2475193	2478693	2475182	1	right	1343676540	07-25-2017	11:00:35	09:00:35	female	195607	152789	-1	152778	224846	195624	-1	195607	535558	517744	-1	517731	25				2	12	23	phaseINVFAce	phaseXPface	2	NM13	2352827	2352527	2352827	2352515	l	2352515	2350848	2352515	2350830	1667
GofDak_1024-768_new	23	1	23	<?xml version="1.0"?>\n<Clock xmlns:dt="urn:schemas-microsoft-com:datatypes"><Description dt:dt="string">E-Prime Primary Realtime Clock</Description><StartTime><Timestamp dt:dt="int">0</Timestamp><DateUtc dt:dt="string">2017-07-25T09:00:35Z</DateUtc></StartTime><FrequencyChanges><FrequencyChange><Frequency dt:dt="r8">3328125</Frequency><Timestamp dt:dt="r8">1342996600</Timestamp><Current dt:dt="r…	75.025	2478693	2475193	2478693	2475182	1	right	1343676540	07-25-2017	11:00:35	09:00:35	female	195607	152789	-1	152778	224846	195624	-1	195607	535558	517744	-1	517731	25				2	12	23	phaseINVFAce	phaseXPface	3	NF09	2356066	2355766	2356066	2355755	d	2355755	2354073	2355755	2354062	1682
GofDak_1024-768_new	23	1	23	<?xml version="1.0"?>\n<Clock xmlns:dt="urn:schemas-microsoft-com:datatypes"><Description dt:dt="string">E-Prime Primary Realtime Clock</Description><StartTime><Timestamp dt:dt="int">0</Timestamp><DateUtc dt:dt="string">2017-07-25T09:00:35Z</DateUtc></StartTime><FrequencyChanges><FrequencyChange><Frequency dt:dt="r8">3328125</Frequency><Timestamp dt:dt="r8">1342996600</Timestamp><Current dt:dt="r…	75.025	2478693	2475193	2478693	2475182	1	right	1343676540	07-25-2017	11:00:35	09:00:35	female	195607	152789	-1	152778	224846	195624	-1	195607	535558	517744	-1	517731	25				2	12	23	phaseINVFAce	phaseXPface	4	NF106	2359198	2358898	2359198	2358893	d	2358893	2357152	2358893	2357142	1741
GofDak_1024-768_new	23	1	23	<?xml version="1.0"?>\n<Clock xmlns:dt="urn:schemas-microsoft-com:datatypes"><Description dt:dt="string">E-Prime Primary Realtime Clock</Description><StartTime><Timestamp dt:dt="int">0</Timestamp><DateUtc dt:dt="string">2017-07-25T09:00:35Z</DateUtc></StartTime><FrequencyChanges><FrequencyChange><Frequency dt:dt="r8">3328125</Frequency><Timestamp dt:dt="r8">1342996600</Timestamp><Current dt:dt="r…	75.025	2478693	2475193	2478693	2475182	1	right	1343676540	07-25-2017	11:00:35	09:00:35	female	195607	152789	-1	152778	224846	195624	-1	195607	535558	517744	-1	517731	25				2	12	23	phaseINVFAce	phaseXPface	5	NM21	2362344	2362044	2362344	2362035	l	2362035	2360404	2362035	2360398	1631
GofDak_1024-768_new	23	1	23	<?xml version="1.0"?>\n<Clock xmlns:dt="urn:schemas-microsoft-com:datatypes"><Description dt:dt="string">E-Prime Primary Realtime Clock</Description><StartTime><Timestamp dt:dt="int">0</Timestamp><DateUtc dt:dt="string">2017-07-25T09:00:35Z</DateUtc></StartTime><FrequencyChanges><FrequencyChange><Frequency dt:dt="r8">3328125</Frequency><Timestamp dt:dt="r8">1342996600</Timestamp><Current dt:dt="r…	75.025	2478693	2475193	2478693	2475182	1	right	1343676540	07-25-2017	11:00:35	09:00:35	female	195607	152789	-1	152778	224846	195624	-1	195607	535558	517744	-1	517731	25				2	12	23	phaseINVFAce	phaseXPface	6	NF06	2365623	2365323	2365623	2365309	l	2365309	2363523	2365309	2363518	1786
GofDak_1024-768_new	23	1	23	<?xml version="1.0"?>\n<Clock xmlns:dt="urn:schemas-microsoft-com:datatypes"><Description dt:dt="string">E-Prime Primary Realtime Clock</Description><StartTime><Timestamp dt:dt="int">0</Timestamp><DateUtc dt:dt="string">2017-07-25T09:00:35Z</DateUtc></StartTime><FrequencyChanges><FrequencyChange><Frequency dt:dt="r8">3328125</Frequency><Timestamp dt:dt="r8">1342996600</Timestamp><Current dt:dt="r…	75.025	2478693	2475193	2478693	2475182	1	right	1343676540	07-25-2017	11:00:35	09:00:35	female	195607	152789	-1	152778	224846	195624	-1	195607	535558	517744	-1	517731	25				2	12	23	phaseINVFAce	phaseXPface	7	NF27	2368675	2368375	2368675	2368372	d	2368372	2366642	2368372	2366630	1730
GofDak_1024-768_new	23	1	23	<?xml version="1.0"?>\n<Clock xmlns:dt="urn:schemas-microsoft-com:datatypes"><Description dt:dt="string">E-Prime Primary Realtime Clock</Description><StartTime><Timestamp dt:dt="int">0</Timestamp><DateUtc dt:dt="string">2017-07-25T09:00:35Z</DateUtc></StartTime><FrequencyChanges><FrequencyChange><Frequency dt:dt="r8">3328125</Frequency><Timestamp dt:dt="r8">1342996600</Timestamp><Current dt:dt="r…	75.025	2478693	2475193	2478693	2475182	1	right	1343676540	07-25-2017	11:00:35	09:00:35	female	195607	152789	-1	152778	224846	195624	-1	195607	535558	517744	-1	517731	25				2	12	23	phaseINVFAce	phaseXPface	8	NF06	2371621	2371321	2371621	2371306	l	2371306	2369668	2371306	2369662	1638
GofDak_1024-768_new	23	1	23	<?xml version="1.0"?>\n<Clock xmlns:dt="urn:schemas-microsoft-com:datatypes"><Description dt:dt="string">E-Prime Primary Realtime Clock</Description><StartTime><Timestamp dt:dt="int">0</Timestamp><DateUtc dt:dt="string">2017-07-25T09:00:35Z</DateUtc></StartTime><FrequencyChanges><FrequencyChange><Frequency dt:dt="r8">3328125</Frequency><Timestamp dt:dt="r8">1342996600</Timestamp><Current dt:dt="r…	75.025	2478693	2475193	2478693	2475182	1	right	1343676540	07-25-2017	11:00:35	09:00:35	female	195607	152789	-1	152778	224846	195624	-1	195607	535558	517744	-1	517731	25				2	12	23	phaseINVFAce	phaseXPface	9	NF02	2374567	2374267	2374567	2374252	d	2374252	2372694	2374252	2372686	1558
GofDak_1024-768_new	23	1	23	<?xml version="1.0"?>\n<Clock xmlns:dt="urn:schemas-microsoft-com:datatypes"><Description dt:dt="string">E-Prime Primary Realtime Clock</Description><StartTime><Timestamp dt:dt="int">0</Timestamp><DateUtc dt:dt="string">2017-07-25T09:00:35Z</DateUtc></StartTime><FrequencyChanges><FrequencyChange><Frequency dt:dt="r8">3328125</Frequency><Timestamp dt:dt="r8">1342996600</Timestamp><Current dt:dt="r…	75.025	2478693	2475193	2478693	2475182	1	right	1343676540	07-25-2017	11:00:35	09:00:35	female	195607	152789	-1	152778	224846	195624	-1	195607	535558	517744	-1	517731	25				2	12	23	phaseINVFAce	phaseXPface	10	NM10	2377592	2377292	2377592	2377279	d	2377279	2375520	2377279	2375510	1759
GofDak_1024-768_new	23	1	23	<?xml version="1.0"?>\n<Clock xmlns:dt="urn:schemas-microsoft-com:datatypes"><Description dt:dt="string">E-Prime Primary Realtime Clock</Description><StartTime><Timestamp dt:dt="int">0</Timestamp><DateUtc dt:dt="string">2017-07-25T09:00:35Z</DateUtc></StartTime><FrequencyChanges><FrequencyChange><Frequency dt:dt="r8">3328125</Frequency><Timestamp dt:dt="r8">1342996600</Timestamp><Current dt:dt="r…	75.025	2478693	2475193	2478693	2475182	1	right	1343676540	07-25-2017	11:00:35	09:00:35	female	195607	152789	-1	152778	224846	195624	-1	195607	535558	517744	-1	517731	25				2	12	23	phaseINVFAce	phaseXPface	11	NM13	2380871	2380571	2380871	2380558	l	2380558	2378758	2380558	2378750	1800
GofDak_1024-768_new	23	1	23	<?xml version="1.0"?>\n<Clock xmlns:dt="urn:schemas-microsoft-com:datatypes"><Description dt:dt="string">E-Prime Primary Realtime Clock</Description><StartTime><Timestamp dt:dt="int">0</Timestamp><DateUtc dt:dt="string">2017-07-25T09:00:35Z</DateUtc></StartTime><FrequencyChanges><FrequencyChange><Frequency dt:dt="r8">3328125</Frequency><Timestamp dt:dt="r8">1342996600</Timestamp><Current dt:dt="r…	75.025	2478693	2475193	2478693	2475182	1	right	1343676540	07-25-2017	11:00:35	09:00:35	female	195607	152789	-1	152778	224846	195624	-1	195607	535558	517744	-1	517731	25				2	12	23	phaseINVFAce	phaseXPface	12	NM21	2384150	2383850	2384150	2383845	d	2383845	2381904	2383845	2381894	1941
GofDak_1024-768_new	23	1	23	<?xml version="1.0"?>\n<Clock xmlns:dt="urn:schemas-microsoft-com:datatypes"><Description dt:dt="string">E-Prime Primary Realtime Clock</Description><StartTime><Timestamp dt:dt="int">0</Timestamp><DateUtc dt:dt="string">2017-07-25T09:00:35Z</DateUtc></StartTime><FrequencyChanges><FrequencyChange><Frequency dt:dt="r8">3328125</Frequency><Timestamp dt:dt="r8">1342996600</Timestamp><Current dt:dt="r…	75.025	2478693	2475193	2478693	2475182	1	right	1343676540	07-25-2017	11:00:35	09:00:35	female	195607	152789	-1	152778	224846	195624	-1	195607	535558	517744	-1	517731	25				2	12	23	phaseINVFAce	phaseXPface	13	NM03	2387189	2386889	2387189	2386879	l	2386879	2385276	2386879	2385262	1603
GofDak_1024-768_new	23	1	23	<?xml version="1.0"?>\n<Clock xmlns:dt="urn:schemas-microsoft-com:datatypes"><Description dt:dt="string">E-Prime Primary Realtime Clock</Description><StartTime><Timestamp dt:dt="int">0</Timestamp><DateUtc dt:dt="string">2017-07-25T09:00:35Z</DateUtc></StartTime><FrequencyChanges><FrequencyChange><Frequency dt:dt="r8">3328125</Frequency><Timestamp dt:dt="r8">1342996600</Timestamp><Current dt:dt="r…	75.025	2478693	2475193	2478693	2475182	1	right	1343676540	07-25-2017	11:00:35	09:00:35	female	195607	152789	-1	152778	224846	195624	-1	195607	535558	517744	-1	517731	25				2	12	23	phaseINVFAce	phaseXPface	14	NM10	2390428	2390128	2390428	2390116	l	2390116	2388195	2390116	2388190	1921
GofDak_1024-768_new	23	1	23	<?xml version="1.0"?>\n<Clock xmlns:dt="urn:schemas-microsoft-com:datatypes"><Description dt:dt="string">E-Prime Primary Realtime Clock</Description><StartTime><Timestamp dt:dt="int">0</Timestamp><DateUtc dt:dt="string">2017-07-25T09:00:35Z</DateUtc></StartTime><FrequencyChanges><FrequencyChange><Frequency dt:dt="r8">3328125</Frequency><Timestamp dt:dt="r8">1342996600</Timestamp><Current dt:dt="r…	75.025	2478693	2475193	2478693	2475182	1	right	1343676540	07-25-2017	11:00:35	09:00:35	female	195607	152789	-1	152778	224846	195624	-1	195607	535558	517744	-1	517731	25				2	12	23	phaseINVFAce	phaseXPface	15	NF09	2393720	2393420	2393720	2393416	l	2393416	2391581	2393416	2391574	1835
GofDak_1024-768_new	23	1	23	<?xml version="1.0"?>\n<Clock xmlns:dt="urn:schemas-microsoft-com:datatypes"><Description dt:dt="string">E-Prime Primary Realtime Clock</Description><StartTime><Timestamp dt:dt="int">0</Timestamp><DateUtc dt:dt="string">2017-07-25T09:00:35Z</DateUtc></StartTime><FrequencyChanges><FrequencyChange><Frequency dt:dt="r8">3328125</Frequency><Timestamp dt:dt="r8">1342996600</Timestamp><Current dt:dt="r…	75.025	2478693	2475193	2478693	2475182	1	right	1343676540	07-25-2017	11:00:35	09:00:35	female	195607	152789	-1	152778	224846	195624	-1	195607	535558	517744	-1	517731	25				2	12	23	phaseINVFAce	phaseXPface	16	NM08	2397386	2397086	2397386	2397073	d	2397073	2395166	2397073	2395150	1907
GofDak_1024-768_new	23	1	23	<?xml version="1.0"?>\n<Clock xmlns:dt="urn:schemas-microsoft-com:datatypes"><Description dt:dt="string">E-Prime Primary Realtime Clock</Description><StartTime><Timestamp dt:dt="int">0</Timestamp><DateUtc dt:dt="string">2017-07-25T09:00:35Z</DateUtc></StartTime><FrequencyChanges><FrequencyChange><Frequency dt:dt="r8">3328125</Frequency><Timestamp dt:dt="r8">1342996600</Timestamp><Current dt:dt="r…	75.025	2478693	2475193	2478693	2475182	1	right	1343676540	07-25-2017	11:00:35	09:00:35	female	195607	152789	-1	152778	224846	195624	-1	195607	535558	517744	-1	517731	25				2	12	23	phaseINVFAce	phaseXPface	17	NF06	2400598	2400298	2400598	2400286	d	2400286	2398445	2400286	2398438	1841
GofDak_1024-768_new	23	1	23	<?xml version="1.0"?>\n<Clock xmlns:dt="urn:schemas-microsoft-com:datatypes"><Description dt:dt="string">E-Prime Primary Realtime Clock</Description><StartTime><Timestamp dt:dt="int">0</Timestamp><DateUtc dt:dt="string">2017-07-25T09:00:35Z</DateUtc></StartTime><FrequencyChanges><FrequencyChange><Frequency dt:dt="r8">3328125</Frequency><Timestamp dt:dt="r8">1342996600</Timestamp><Current dt:dt="r…	75.025	2478693	2475193	2478693	2475182	1	right	1343676540	07-25-2017	11:00:35	09:00:35	female	195607	152789	-1	152778	224846	195624	-1	195607	535558	517744	-1	517731	25				2	12	23	phaseINVFAce	phaseXPface	18	NM05	2403570	2403270	2403570	2403261	d	2403261	2401671	2403261	2401662	1590
GofDak_1024-768_new	23	1	23	<?xml version="1.0"?>\n<Clock xmlns:dt="urn:schemas-microsoft-com:datatypes"><Description dt:dt="string">E-Prime Primary Realtime Clock</Description><StartTime><Timestamp dt:dt="int">0</Timestamp><DateUtc dt:dt="string">2017-07-25T09:00:35Z</DateUtc></StartTime><FrequencyChanges><FrequencyChange><Frequency dt:dt="r8">3328125</Frequency><Timestamp dt:dt="r8">1342996600</Timestamp><Current dt:dt="r…	75.025	2478693	2475193	2478693	2475182	1	right	1343676540	07-25-2017	11:00:35	09:00:35	female	195607	152789	-1	152778	224846	195624	-1	195607	535558	517744	-1	517731	25				2	12	23	phaseINVFAce	phaseXPface	19	NF105	2406889	2406589	2406889	2406576	l	2406576	2404630	2406576	2404622	1946
GofDak_1024-768_new	23	1	23	<?xml version="1.0"?>\n<Clock xmlns:dt="urn:schemas-microsoft-com:datatypes"><Description dt:dt="string">E-Prime Primary Realtime Clock</Description><StartTime><Timestamp dt:dt="int">0</Timestamp><DateUtc dt:dt="string">2017-07-25T09:00:35Z</DateUtc></StartTime><FrequencyChanges><FrequencyChange><Frequency dt:dt="r8">3328125</Frequency><Timestamp dt:dt="r8">1342996600</Timestamp><Current dt:dt="r…	75.025	2478693	2475193	2478693	2475182	1	right	1343676540	07-25-2017	11:00:35	09:00:35	female	195607	152789	-1	152778	224846	195624	-1	195607	535558	517744	-1	517731	25				2	12	23	phaseINVFAce	phaseXPface	20	NF09	2410222	2409922	2410222	2409911	l	2409911	2407976	2409911	2407958	1935
GofDak_1024-768_new	23	1	23	<?xml version="1.0"?>\n<Clock xmlns:dt="urn:schemas-microsoft-com:datatypes"><Description dt:dt="string">E-Prime Primary Realtime Clock</Description><StartTime><Timestamp dt:dt="int">0</Timestamp><DateUtc dt:dt="string">2017-07-25T09:00:35Z</DateUtc></StartTime><FrequencyChanges><FrequencyChange><Frequency dt:dt="r8">3328125</Frequency><Timestamp dt:dt="r8">1342996600</Timestamp><Current dt:dt="r…	75.025	2478693	2475193	2478693	2475182	1	right	1343676540	07-25-2017	11:00:35	09:00:35	female	195607	152789	-1	152778	224846	195624	-1	195607	535558	517744	-1	517731	26				1	12	24	phaseUPFAce	phaseXPface	1	NF09	2413261	2412961	2413261	2412948	d	2412948	2411241	2412948	2411230	1707
GofDak_1024-768_new	23	1	23	<?xml version="1.0"?>\n<Clock xmlns:dt="urn:schemas-microsoft-com:datatypes"><Description dt:dt="string">E-Prime Primary Realtime Clock</Description><StartTime><Timestamp dt:dt="int">0</Timestamp><DateUtc dt:dt="string">2017-07-25T09:00:35Z</DateUtc></StartTime><FrequencyChanges><FrequencyChange><Frequency dt:dt="r8">3328125</Frequency><Timestamp dt:dt="r8">1342996600</Timestamp><Current dt:dt="r…	75.025	2478693	2475193	2478693	2475182	1	right	1343676540	07-25-2017	11:00:35	09:00:35	female	195607	152789	-1	152778	224846	195624	-1	195607	535558	517744	-1	517731	26				1	12	24	phaseUPFAce	phaseXPface	2	NF11	2416486	2416186	2416486	2416178	l	2416178	2414600	2416178	2414582	1578
GofDak_1024-768_new	23	1	23	<?xml version="1.0"?>\n<Clock xmlns:dt="urn:schemas-microsoft-com:datatypes"><Description dt:dt="string">E-Prime Primary Realtime Clock</Description><StartTime><Timestamp dt:dt="int">0</Timestamp><DateUtc dt:dt="string">2017-07-25T09:00:35Z</DateUtc></StartTime><FrequencyChanges><FrequencyChange><Frequency dt:dt="r8">3328125</Frequency><Timestamp dt:dt="r8">1342996600</Timestamp><Current dt:dt="r…	75.025	2478693	2475193	2478693	2475182	1	right	1343676540	07-25-2017	11:00:35	09:00:35	female	195607	152789	-1	152778	224846	195624	-1	195607	535558	517744	-1	517731	26				1	12	24	phaseUPFAce	phaseXPface	3	NF105	2419845	2419545	2419845	2419538	l	2419538	2417612	2419538	2417606	1926
GofDak_1024-768_new	23	1	23	<?xml version="1.0"?>\n<Clock xmlns:dt="urn:schemas-microsoft-com:datatypes"><Description dt:dt="string">E-Prime Primary Realtime Clock</Description><StartTime><Timestamp dt:dt="int">0</Timestamp><DateUtc dt:dt="string">2017-07-25T09:00:35Z</DateUtc></StartTime><FrequencyChanges><FrequencyChange><Frequency dt:dt="r8">3328125</Frequency><Timestamp dt:dt="r8">1342996600</Timestamp><Current dt:dt="r…	75.025	2478693	2475193	2478693	2475182	1	right	1343676540	07-25-2017	11:00:35	09:00:35	female	195607	152789	-1	152778	224846	195624	-1	195607	535558	517744	-1	517731	26				1	12	24	phaseUPFAce	phaseXPface	4	NF02	2422817	2422517	2422817	2422502	d	2422502	2420971	2422502	2420958	1531
GofDak_1024-768_new	23	1	23	<?xml version="1.0"?>\n<Clock xmlns:dt="urn:schemas-microsoft-com:datatypes"><Description dt:dt="string">E-Prime Primary Realtime Clock</Description><StartTime><Timestamp dt:dt="int">0</Timestamp><DateUtc dt:dt="string">2017-07-25T09:00:35Z</DateUtc></StartTime><FrequencyChanges><FrequencyChange><Frequency dt:dt="r8">3328125</Frequency><Timestamp dt:dt="r8">1342996600</Timestamp><Current dt:dt="r…	75.025	2478693	2475193	2478693	2475182	1	right	1343676540	07-25-2017	11:00:35	09:00:35	female	195607	152789	-1	152778	224846	195624	-1	195607	535558	517744	-1	517731	26				1	12	24	phaseUPFAce	phaseXPface	5	NM08	2426096	2425796	2426096	2425784	d	2425784	2423930	2425784	2423918	1854
GofDak_1024-768_new	23	1	23	<?xml version="1.0"?>\n<Clock xmlns:dt="urn:schemas-microsoft-com:datatypes"><Description dt:dt="string">E-Prime Primary Realtime Clock</Description><StartTime><Timestamp dt:dt="int">0</Timestamp><DateUtc dt:dt="string">2017-07-25T09:00:35Z</DateUtc></StartTime><FrequencyChanges><FrequencyChange><Frequency dt:dt="r8">3328125</Frequency><Timestamp dt:dt="r8">1342996600</Timestamp><Current dt:dt="r…	75.025	2478693	2475193	2478693	2475182	1	right	1343676540	07-25-2017	11:00:35	09:00:35	female	195607	152789	-1	152778	224846	195624	-1	195607	535558	517744	-1	517731	26				1	12	24	phaseUPFAce	phaseXPface	6	NF04	2429029	2428729	2429029	2428713	l	2428713	2427103	2428713	2427094	1610
GofDak_1024-768_new	23	1	23	<?xml version="1.0"?>\n<Clock xmlns:dt="urn:schemas-microsoft-com:datatypes"><Description dt:dt="string">E-Prime Primary Realtime Clock</Description><StartTime><Timestamp dt:dt="int">0</Timestamp><DateUtc dt:dt="string">2017-07-25T09:00:35Z</DateUtc></StartTime><FrequencyChanges><FrequencyChange><Frequency dt:dt="r8">3328125</Frequency><Timestamp dt:dt="r8">1342996600</Timestamp><Current dt:dt="r…	75.025	2478693	2475193	2478693	2475182	1	right	1343676540	07-25-2017	11:00:35	09:00:35	female	195607	152789	-1	152778	224846	195624	-1	195607	535558	517744	-1	517731	26				1	12	24	phaseUPFAce	phaseXPface	7	NF02	2432134	2431834	2432134	2431825	d	2431825	2430102	2431825	2430086	1723
GofDak_1024-768_new	23	1	23	<?xml version="1.0"?>\n<Clock xmlns:dt="urn:schemas-microsoft-com:datatypes"><Description dt:dt="string">E-Prime Primary Realtime Clock</Description><StartTime><Timestamp dt:dt="int">0</Timestamp><DateUtc dt:dt="string">2017-07-25T09:00:35Z</DateUtc></StartTime><FrequencyChanges><FrequencyChange><Frequency dt:dt="r8">3328125</Frequency><Timestamp dt:dt="r8">1342996600</Timestamp><Current dt:dt="r…	75.025	2478693	2475193	2478693	2475182	1	right	1343676540	07-25-2017	11:00:35	09:00:35	female	195607	152789	-1	152778	224846	195624	-1	195607	535558	517744	-1	517731	26				1	12	24	phaseUPFAce	phaseXPface	8	NM101	2435253	2434953	2435253	2434949	d	2434949	2433141	2434949	2433134	1808
GofDak_1024-768_new	23	1	23	<?xml version="1.0"?>\n<Clock xmlns:dt="urn:schemas-microsoft-com:datatypes"><Description dt:dt="string">E-Prime Primary Realtime Clock</Description><StartTime><Timestamp dt:dt="int">0</Timestamp><DateUtc dt:dt="string">2017-07-25T09:00:35Z</DateUtc></StartTime><FrequencyChanges><FrequencyChange><Frequency dt:dt="r8">3328125</Frequency><Timestamp dt:dt="r8">1342996600</Timestamp><Current dt:dt="r…	75.025	2478693	2475193	2478693	2475182	1	right	1343676540	07-25-2017	11:00:35	09:00:35	female	195607	152789	-1	152778	224846	195624	-1	195607	535558	517744	-1	517731	26				1	12	24	phaseUPFAce	phaseXPface	9	NF27	2438119	2437819	2438119	2437810	d	2437810	2436220	2437810	2436214	1590
GofDak_1024-768_new	23	1	23	<?xml version="1.0"?>\n<Clock xmlns:dt="urn:schemas-microsoft-com:datatypes"><Description dt:dt="string">E-Prime Primary Realtime Clock</Description><StartTime><Timestamp dt:dt="int">0</Timestamp><DateUtc dt:dt="string">2017-07-25T09:00:35Z</DateUtc></StartTime><FrequencyChanges><FrequencyChange><Frequency dt:dt="r8">3328125</Frequency><Timestamp dt:dt="r8">1342996600</Timestamp><Current dt:dt="r…	75.025	2478693	2475193	2478693	2475182	1	right	1343676540	07-25-2017	11:00:35	09:00:35	female	195607	152789	-1	152778	224846	195624	-1	195607	535558	517744	-1	517731	26				1	12	24	phaseUPFAce	phaseXPface	10	NM03	2441318	2441018	2441318	2441006	l	2441006	2439152	2441006	2439134	1854
GofDak_1024-768_new	23	1	23	<?xml version="1.0"?>\n<Clock xmlns:dt="urn:schemas-microsoft-com:datatypes"><Description dt:dt="string">E-Prime Primary Realtime Clock</Description><StartTime><Timestamp dt:dt="int">0</Timestamp><DateUtc dt:dt="string">2017-07-25T09:00:35Z</DateUtc></StartTime><FrequencyChanges><FrequencyChange><Frequency dt:dt="r8">3328125</Frequency><Timestamp dt:dt="r8">1342996600</Timestamp><Current dt:dt="r…	75.025	2478693	2475193	2478693	2475182	1	right	1343676540	07-25-2017	11:00:35	09:00:35	female	195607	152789	-1	152778	224846	195624	-1	195607	535558	517744	-1	517731	26				1	12	24	phaseUPFAce	phaseXPface	11	NM08	2444783	2444483	2444783	2444480	l	2444480	2442591	2444480	2442582	1889
GofDak_1024-768_new	23	1	23	<?xml version="1.0"?>\n<Clock xmlns:dt="urn:schemas-microsoft-com:datatypes"><Description dt:dt="string">E-Prime Primary Realtime Clock</Description><StartTime><Timestamp dt:dt="int">0</Timestamp><DateUtc dt:dt="string">2017-07-25T09:00:35Z</DateUtc></StartTime><FrequencyChanges><FrequencyChange><Frequency dt:dt="r8">3328125</Frequency><Timestamp dt:dt="r8">1342996600</Timestamp><Current dt:dt="r…	75.025	2478693	2475193	2478693	2475182	1	right	1343676540	07-25-2017	11:00:35	09:00:35	female	195607	152789	-1	152778	224846	195624	-1	195607	535558	517744	-1	517731	26				1	12	24	phaseUPFAce	phaseXPface	12	NF27	2448196	2447896	2448196	2447882	l	2447882	2446270	2447882	2446262	1612
GofDak_1024-768_new	23	1	23	<?xml version="1.0"?>\n<Clock xmlns:dt="urn:schemas-microsoft-com:datatypes"><Description dt:dt="string">E-Prime Primary Realtime Clock</Description><StartTime><Timestamp dt:dt="int">0</Timestamp><DateUtc dt:dt="string">2017-07-25T09:00:35Z</DateUtc></StartTime><FrequencyChanges><FrequencyChange><Frequency dt:dt="r8">3328125</Frequency><Timestamp dt:dt="r8">1342996600</Timestamp><Current dt:dt="r…	75.025	2478693	2475193	2478693	2475182	1	right	1343676540	07-25-2017	11:00:35	09:00:35	female	195607	152789	-1	152778	224846	195624	-1	195607	535558	517744	-1	517731	26				1	12	24	phaseUPFAce	phaseXPface	13	NF09	2451581	2451281	2451581	2451277	l	2451277	2449495	2451277	2449486	1782
GofDak_1024-768_new	23	1	23	<?xml version="1.0"?>\n<Clock xmlns:dt="urn:schemas-microsoft-com:datatypes"><Description dt:dt="string">E-Prime Primary Realtime Clock</Description><StartTime><Timestamp dt:dt="int">0</Timestamp><DateUtc dt:dt="string">2017-07-25T09:00:35Z</DateUtc></StartTime><FrequencyChanges><FrequencyChange><Frequency dt:dt="r8">3328125</Frequency><Timestamp dt:dt="r8">1342996600</Timestamp><Current dt:dt="r…	75.025	2478693	2475193	2478693	2475182	1	right	1343676540	07-25-2017	11:00:35	09:00:35	female	195607	152789	-1	152778	224846	195624	-1	195607	535558	517744	-1	517731	26				1	12	24	phaseUPFAce	phaseXPface	14	NF01	2454767	2454467	2454767	2454461	d	2454461	2452841	2454461	2452830	1620
GofDak_1024-768_new	23	1	23	<?xml version="1.0"?>\n<Clock xmlns:dt="urn:schemas-microsoft-com:datatypes"><Description dt:dt="string">E-Prime Primary Realtime Clock</Description><StartTime><Timestamp dt:dt="int">0</Timestamp><DateUtc dt:dt="string">2017-07-25T09:00:35Z</DateUtc></StartTime><FrequencyChanges><FrequencyChange><Frequency dt:dt="r8">3328125</Frequency><Timestamp dt:dt="r8">1342996600</Timestamp><Current dt:dt="r…	75.025	2478693	2475193	2478693	2475182	1	right	1343676540	07-25-2017	11:00:35	09:00:35	female	195607	152789	-1	152778	224846	195624	-1	195607	535558	517744	-1	517731	26				1	12	24	phaseUPFAce	phaseXPface	15	NM02	2458179	2457879	2458179	2457875	l	2457875	2456066	2457875	2456054	1809
GofDak_1024-768_new	23	1	23	<?xml version="1.0"?>\n<Clock xmlns:dt="urn:schemas-microsoft-com:datatypes"><Description dt:dt="string">E-Prime Primary Realtime Clock</Description><StartTime><Timestamp dt:dt="int">0</Timestamp><DateUtc dt:dt="string">2017-07-25T09:00:35Z</DateUtc></StartTime><FrequencyChanges><FrequencyChange><Frequency dt:dt="r8">3328125</Frequency><Timestamp dt:dt="r8">1342996600</Timestamp><Current dt:dt="r…	75.025	2478693	2475193	2478693	2475182	1	right	1343676540	07-25-2017	11:00:35	09:00:35	female	195607	152789	-1	152778	224846	195624	-1	195607	535558	517744	-1	517731	26				1	12	24	phaseUPFAce	phaseXPface	16	NM02	2461511	2461211	2461511	2461207	d	2461207	2459372	2461207	2459366	1835
GofDak_1024-768_new	23	1	23	<?xml version="1.0"?>\n<Clock xmlns:dt="urn:schemas-microsoft-com:datatypes"><Description dt:dt="string">E-Prime Primary Realtime Clock</Description><StartTime><Timestamp dt:dt="int">0</Timestamp><DateUtc dt:dt="string">2017-07-25T09:00:35Z</DateUtc></StartTime><FrequencyChanges><FrequencyChange><Frequency dt:dt="r8">3328125</Frequency><Timestamp dt:dt="r8">1342996600</Timestamp><Current dt:dt="r…	75.025	2478693	2475193	2478693	2475182	1	right	1343676540	07-25-2017	11:00:35	09:00:35	female	195607	152789	-1	152778	224846	195624	-1	195607	535558	517744	-1	517731	26				1	12	24	phaseUPFAce	phaseXPface	17	NM05	2464457	2464157	2464457	2464143	d	2464143	2462544	2464143	2462534	1599
GofDak_1024-768_new	23	1	23	<?xml version="1.0"?>\n<Clock xmlns:dt="urn:schemas-microsoft-com:datatypes"><Description dt:dt="string">E-Prime Primary Realtime Clock</Description><StartTime><Timestamp dt:dt="int">0</Timestamp><DateUtc dt:dt="string">2017-07-25T09:00:35Z</DateUtc></StartTime><FrequencyChanges><FrequencyChange><Frequency dt:dt="r8">3328125</Frequency><Timestamp dt:dt="r8">1342996600</Timestamp><Current dt:dt="r…	75.025	2478693	2475193	2478693	2475182	1	right	1343676540	07-25-2017	11:00:35	09:00:35	female	195607	152789	-1	152778	224846	195624	-1	195607	535558	517744	-1	517731	26				1	12	24	phaseUPFAce	phaseXPface	18	NM13	2467669	2467369	2467669	2467362	d	2467362	2465477	2467362	2465470	1885
GofDak_1024-768_new	23	1	23	<?xml version="1.0"?>\n<Clock xmlns:dt="urn:schemas-microsoft-com:datatypes"><Description dt:dt="string">E-Prime Primary Realtime Clock</Description><StartTime><Timestamp dt:dt="int">0</Timestamp><DateUtc dt:dt="string">2017-07-25T09:00:35Z</DateUtc></StartTime><FrequencyChanges><FrequencyChange><Frequency dt:dt="r8">3328125</Frequency><Timestamp dt:dt="r8">1342996600</Timestamp><Current dt:dt="r…	75.025	2478693	2475193	2478693	2475182	1	right	1343676540	07-25-2017	11:00:35	09:00:35	female	195607	152789	-1	152778	224846	195624	-1	195607	535558	517744	-1	517731	26				1	12	24	phaseUPFAce	phaseXPface	19	NM09	2470535	2470235	2470535	2470222	l	2470222	2468662	2470222	2468654	1560
GofDak_1024-768_new	23	1	23	<?xml version="1.0"?>\n<Clock xmlns:dt="urn:schemas-microsoft-com:datatypes"><Description dt:dt="string">E-Prime Primary Realtime Clock</Description><StartTime><Timestamp dt:dt="int">0</Timestamp><DateUtc dt:dt="string">2017-07-25T09:00:35Z</DateUtc></StartTime><FrequencyChanges><FrequencyChange><Frequency dt:dt="r8">3328125</Frequency><Timestamp dt:dt="r8">1342996600</Timestamp><Current dt:dt="r…	75.025	2478693	2475193	2478693	2475182	1	right	1343676540	07-25-2017	11:00:35	09:00:35	female	195607	152789	-1	152778	224846	195624	-1	195607	535558	517744	-1	517731	26				1	12	24	phaseUPFAce	phaseXPface	20	NF06	2473867	2473567	2473867	2473553	l	2473553	2471888	2473553	2471870	1665
[truncated: 28 more columns]
