# Supplementary material for: Fixed or flexible? Orientation preference in identity and gaze processing in humans
Source: PLoS One. 2019 Jan 25;14(1):e0210503. doi: 10.1371/journal.pone.0210503 (PMC6347268; doi:10.1371/journal.pone.0210503)
Supplement: S3 File — Eprime log files were merged across gaze experiment sessions. (ZIP) [file pone.0210503.s005.zip › GofDak_1024-768_new-24-1.xlsx]

## Sheet: GofDak_1024-768_new-24-1
D:\GAZE\Gaze_data\GazeCoD_data\NEWDATA\GofDak_1024-768_new-24-1.edat2
ExperimentName	Subject	Session	Age	Clock.Information	Display.RefreshRate	fini.OffsetTime	fini.OnsetTime	fini.TargetOffsetTime	fini.TargetOnsetTime	Group	Handedness	RandomSeed	SessionDate	SessionTime	SessionTimeUtc	Sex	start.OffsetTime	start.OnsetTime	start.TargetOffsetTime	start.TargetOnsetTime	start2.OffsetTime	start2.OnsetTime	start2.TargetOffsetTime	start2.TargetOnsetTime	start5.OffsetTime	start5.OnsetTime	start5.TargetOffsetTime	start5.TargetOnsetTime	Block	phasePRACTICE1	phasePRACTICE1.Cycle	phasePRACTICE1.Sample	phaseXPface	phaseXPface.Cycle	phaseXPface.Sample	Procedure[Block]	Running[Block]	Trial	cible	cible.OffsetTime	cible.OnsetTime	cible.TargetOffsetTime	cible.TargetOnsetTime	correct	crossStart.OffsetTime	crossStart.OnsetTime	crossStart.TargetOffsetTime	crossStart.TargetOnsetTime	jitterdur
GofDak_1024-768_new	24	1	26	<?xml version="1.0"?>\n<Clock xmlns:dt="urn:schemas-microsoft-com:datatypes"><Description dt:dt="string">E-Prime Primary Realtime Clock</Description><StartTime><Timestamp dt:dt="int">0</Timestamp><DateUtc dt:dt="string">2017-07-27T13:55:20Z</DateUtc></StartTime><FrequencyChanges><FrequencyChange><Frequency dt:dt="r8">3328133</Frequency><Timestamp dt:dt="r8">46943040948</Timestamp><Current dt:dt="…	75.025	2124759	2121259	2124759	2121241	1	right	-300932989	07-27-2017	15:55:20	13:55:20	female	85350	35068	-1	35061	85958	85360	-1	85350	350909	346354	-1	346341	1	1	1	1				practUP	phasePRACTICE1	1	NF02	89006	88706	89006	88701	d	88701	86973	88701	86960	1728
GofDak_1024-768_new	24	1	26	<?xml version="1.0"?>\n<Clock xmlns:dt="urn:schemas-microsoft-com:datatypes"><Description dt:dt="string">E-Prime Primary Realtime Clock</Description><StartTime><Timestamp dt:dt="int">0</Timestamp><DateUtc dt:dt="string">2017-07-27T13:55:20Z</DateUtc></StartTime><FrequencyChanges><FrequencyChange><Frequency dt:dt="r8">3328133</Frequency><Timestamp dt:dt="r8">46943040948</Timestamp><Current dt:dt="…	75.025	2124759	2121259	2124759	2121241	1	right	-300932989	07-27-2017	15:55:20	13:55:20	female	85350	35068	-1	35061	85958	85360	-1	85350	350909	346354	-1	346341	1	1	1	1				practUP	phasePRACTICE1	2	NF109	92591	92291	92591	92284	l	92284	90598	92284	90582	1686
GofDak_1024-768_new	24	1	26	<?xml version="1.0"?>\n<Clock xmlns:dt="urn:schemas-microsoft-com:datatypes"><Description dt:dt="string">E-Prime Primary Realtime Clock</Description><StartTime><Timestamp dt:dt="int">0</Timestamp><DateUtc dt:dt="string">2017-07-27T13:55:20Z</DateUtc></StartTime><FrequencyChanges><FrequencyChange><Frequency dt:dt="r8">3328133</Frequency><Timestamp dt:dt="r8">46943040948</Timestamp><Current dt:dt="…	75.025	2124759	2121259	2124759	2121241	1	right	-300932989	07-27-2017	15:55:20	13:55:20	female	85350	35068	-1	35061	85958	85360	-1	85350	350909	346354	-1	346341	1	1	1	1				practUP	phasePRACTICE1	3	NM05	96443	96143	96443	96132	d	96132	94237	96132	94230	1895
GofDak_1024-768_new	24	1	26	<?xml version="1.0"?>\n<Clock xmlns:dt="urn:schemas-microsoft-com:datatypes"><Description dt:dt="string">E-Prime Primary Realtime Clock</Description><StartTime><Timestamp dt:dt="int">0</Timestamp><DateUtc dt:dt="string">2017-07-27T13:55:20Z</DateUtc></StartTime><FrequencyChanges><FrequencyChange><Frequency dt:dt="r8">3328133</Frequency><Timestamp dt:dt="r8">46943040948</Timestamp><Current dt:dt="…	75.025	2124759	2121259	2124759	2121241	1	right	-300932989	07-27-2017	15:55:20	13:55:20	female	85350	35068	-1	35061	85958	85360	-1	85350	350909	346354	-1	346341	1	1	1	1				practUP	phasePRACTICE1	4	NF01	100362	100062	100362	100053	l	100053	98436	100053	98422	1617
GofDak_1024-768_new	24	1	26	<?xml version="1.0"?>\n<Clock xmlns:dt="urn:schemas-microsoft-com:datatypes"><Description dt:dt="string">E-Prime Primary Realtime Clock</Description><StartTime><Timestamp dt:dt="int">0</Timestamp><DateUtc dt:dt="string">2017-07-27T13:55:20Z</DateUtc></StartTime><FrequencyChanges><FrequencyChange><Frequency dt:dt="r8">3328133</Frequency><Timestamp dt:dt="r8">46943040948</Timestamp><Current dt:dt="…	75.025	2124759	2121259	2124759	2121241	1	right	-300932989	07-27-2017	15:55:20	13:55:20	female	85350	35068	-1	35061	85958	85360	-1	85350	350909	346354	-1	346341	1	1	1	1				practUP	phasePRACTICE1	5	NF106	103854	103554	103854	103543	d	103543	101635	103543	101622	1908
GofDak_1024-768_new	24	1	26	<?xml version="1.0"?>\n<Clock xmlns:dt="urn:schemas-microsoft-com:datatypes"><Description dt:dt="string">E-Prime Primary Realtime Clock</Description><StartTime><Timestamp dt:dt="int">0</Timestamp><DateUtc dt:dt="string">2017-07-27T13:55:20Z</DateUtc></StartTime><FrequencyChanges><FrequencyChange><Frequency dt:dt="r8">3328133</Frequency><Timestamp dt:dt="r8">46943040948</Timestamp><Current dt:dt="…	75.025	2124759	2121259	2124759	2121241	1	right	-300932989	07-27-2017	15:55:20	13:55:20	female	85350	35068	-1	35061	85958	85360	-1	85350	350909	346354	-1	346341	1	1	1	1				practUP	phasePRACTICE1	6	NF01	106933	106633	106933	106625	l	106625	105020	106625	105014	1605
GofDak_1024-768_new	24	1	26	<?xml version="1.0"?>\n<Clock xmlns:dt="urn:schemas-microsoft-com:datatypes"><Description dt:dt="string">E-Prime Primary Realtime Clock</Description><StartTime><Timestamp dt:dt="int">0</Timestamp><DateUtc dt:dt="string">2017-07-27T13:55:20Z</DateUtc></StartTime><FrequencyChanges><FrequencyChange><Frequency dt:dt="r8">3328133</Frequency><Timestamp dt:dt="r8">46943040948</Timestamp><Current dt:dt="…	75.025	2124759	2121259	2124759	2121241	1	right	-300932989	07-27-2017	15:55:20	13:55:20	female	85350	35068	-1	35061	85958	85360	-1	85350	350909	346354	-1	346341	1	1	1	1				practUP	phasePRACTICE1	7	NM02	110252	109952	110252	109943	d	109943	108406	109943	108390	1537
GofDak_1024-768_new	24	1	26	<?xml version="1.0"?>\n<Clock xmlns:dt="urn:schemas-microsoft-com:datatypes"><Description dt:dt="string">E-Prime Primary Realtime Clock</Description><StartTime><Timestamp dt:dt="int">0</Timestamp><DateUtc dt:dt="string">2017-07-27T13:55:20Z</DateUtc></StartTime><FrequencyChanges><FrequencyChange><Frequency dt:dt="r8">3328133</Frequency><Timestamp dt:dt="r8">46943040948</Timestamp><Current dt:dt="…	75.025	2124759	2121259	2124759	2121241	1	right	-300932989	07-27-2017	15:55:20	13:55:20	female	85350	35068	-1	35061	85958	85360	-1	85350	350909	346354	-1	346341	1	1	1	1				practUP	phasePRACTICE1	8	NM10	113744	113444	113744	113434	l	113434	111551	113434	111542	1883
GofDak_1024-768_new	24	1	26	<?xml version="1.0"?>\n<Clock xmlns:dt="urn:schemas-microsoft-com:datatypes"><Description dt:dt="string">E-Prime Primary Realtime Clock</Description><StartTime><Timestamp dt:dt="int">0</Timestamp><DateUtc dt:dt="string">2017-07-27T13:55:20Z</DateUtc></StartTime><FrequencyChanges><FrequencyChange><Frequency dt:dt="r8">3328133</Frequency><Timestamp dt:dt="r8">46943040948</Timestamp><Current dt:dt="…	75.025	2124759	2121259	2124759	2121241	1	right	-300932989	07-27-2017	15:55:20	13:55:20	female	85350	35068	-1	35061	85958	85360	-1	85350	350909	346354	-1	346341	1	1	1	1				practUP	phasePRACTICE1	9	NM13	117010	116710	117010	116702	d	116702	115057	116702	115046	1645
GofDak_1024-768_new	24	1	26	<?xml version="1.0"?>\n<Clock xmlns:dt="urn:schemas-microsoft-com:datatypes"><Description dt:dt="string">E-Prime Primary Realtime Clock</Description><StartTime><Timestamp dt:dt="int">0</Timestamp><DateUtc dt:dt="string">2017-07-27T13:55:20Z</DateUtc></StartTime><FrequencyChanges><FrequencyChange><Frequency dt:dt="r8">3328133</Frequency><Timestamp dt:dt="r8">46943040948</Timestamp><Current dt:dt="…	75.025	2124759	2121259	2124759	2121241	1	right	-300932989	07-27-2017	15:55:20	13:55:20	female	85350	35068	-1	35061	85958	85360	-1	85350	350909	346354	-1	346341	1	1	1	1				practUP	phasePRACTICE1	10	NM21	120915	120615	120915	120607	d	120607	118816	120607	118806	1791
GofDak_1024-768_new	24	1	26	<?xml version="1.0"?>\n<Clock xmlns:dt="urn:schemas-microsoft-com:datatypes"><Description dt:dt="string">E-Prime Primary Realtime Clock</Description><StartTime><Timestamp dt:dt="int">0</Timestamp><DateUtc dt:dt="string">2017-07-27T13:55:20Z</DateUtc></StartTime><FrequencyChanges><FrequencyChange><Frequency dt:dt="r8">3328133</Frequency><Timestamp dt:dt="r8">46943040948</Timestamp><Current dt:dt="…	75.025	2124759	2121259	2124759	2121241	1	right	-300932989	07-27-2017	15:55:20	13:55:20	female	85350	35068	-1	35061	85958	85360	-1	85350	350909	346354	-1	346341	1	1	1	1				practUP	phasePRACTICE1	11	NF109	125980	125680	125980	125674	d	125674	124107	125674	124102	1567
GofDak_1024-768_new	24	1	26	<?xml version="1.0"?>\n<Clock xmlns:dt="urn:schemas-microsoft-com:datatypes"><Description dt:dt="string">E-Prime Primary Realtime Clock</Description><StartTime><Timestamp dt:dt="int">0</Timestamp><DateUtc dt:dt="string">2017-07-27T13:55:20Z</DateUtc></StartTime><FrequencyChanges><FrequencyChange><Frequency dt:dt="r8">3328133</Frequency><Timestamp dt:dt="r8">46943040948</Timestamp><Current dt:dt="…	75.025	2124759	2121259	2124759	2121241	1	right	-300932989	07-27-2017	15:55:20	13:55:20	female	85350	35068	-1	35061	85958	85360	-1	85350	350909	346354	-1	346341	1	1	1	1				practUP	phasePRACTICE1	12	NF01	129992	129692	129992	129683	l	129683	128039	129683	128030	1644
GofDak_1024-768_new	24	1	26	<?xml version="1.0"?>\n<Clock xmlns:dt="urn:schemas-microsoft-com:datatypes"><Description dt:dt="string">E-Prime Primary Realtime Clock</Description><StartTime><Timestamp dt:dt="int">0</Timestamp><DateUtc dt:dt="string">2017-07-27T13:55:20Z</DateUtc></StartTime><FrequencyChanges><FrequencyChange><Frequency dt:dt="r8">3328133</Frequency><Timestamp dt:dt="r8">46943040948</Timestamp><Current dt:dt="…	75.025	2124759	2121259	2124759	2121241	1	right	-300932989	07-27-2017	15:55:20	13:55:20	female	85350	35068	-1	35061	85958	85360	-1	85350	350909	346354	-1	346341	1	1	1	1				practUP	phasePRACTICE1	13	NF11	133244	132944	133244	132937	l	132937	131278	132937	131270	1659
GofDak_1024-768_new	24	1	26	<?xml version="1.0"?>\n<Clock xmlns:dt="urn:schemas-microsoft-com:datatypes"><Description dt:dt="string">E-Prime Primary Realtime Clock</Description><StartTime><Timestamp dt:dt="int">0</Timestamp><DateUtc dt:dt="string">2017-07-27T13:55:20Z</DateUtc></StartTime><FrequencyChanges><FrequencyChange><Frequency dt:dt="r8">3328133</Frequency><Timestamp dt:dt="r8">46943040948</Timestamp><Current dt:dt="…	75.025	2124759	2121259	2124759	2121241	1	right	-300932989	07-27-2017	15:55:20	13:55:20	female	85350	35068	-1	35061	85958	85360	-1	85350	350909	346354	-1	346341	1	1	1	1				practUP	phasePRACTICE1	14	NF106	136550	136250	136550	136243	d	136243	134597	136243	134582	1646
GofDak_1024-768_new	24	1	26	<?xml version="1.0"?>\n<Clock xmlns:dt="urn:schemas-microsoft-com:datatypes"><Description dt:dt="string">E-Prime Primary Realtime Clock</Description><StartTime><Timestamp dt:dt="int">0</Timestamp><DateUtc dt:dt="string">2017-07-27T13:55:20Z</DateUtc></StartTime><FrequencyChanges><FrequencyChange><Frequency dt:dt="r8">3328133</Frequency><Timestamp dt:dt="r8">46943040948</Timestamp><Current dt:dt="…	75.025	2124759	2121259	2124759	2121241	1	right	-300932989	07-27-2017	15:55:20	13:55:20	female	85350	35068	-1	35061	85958	85360	-1	85350	350909	346354	-1	346341	1	1	1	1				practUP	phasePRACTICE1	15	NF06	140269	139969	140269	139954	d	139954	138076	139954	138062	1878
GofDak_1024-768_new	24	1	26	<?xml version="1.0"?>\n<Clock xmlns:dt="urn:schemas-microsoft-com:datatypes"><Description dt:dt="string">E-Prime Primary Realtime Clock</Description><StartTime><Timestamp dt:dt="int">0</Timestamp><DateUtc dt:dt="string">2017-07-27T13:55:20Z</DateUtc></StartTime><FrequencyChanges><FrequencyChange><Frequency dt:dt="r8">3328133</Frequency><Timestamp dt:dt="r8">46943040948</Timestamp><Current dt:dt="…	75.025	2124759	2121259	2124759	2121241	1	right	-300932989	07-27-2017	15:55:20	13:55:20	female	85350	35068	-1	35061	85958	85360	-1	85350	350909	346354	-1	346341	1	1	1	1				practUP	phasePRACTICE1	16	NF106	144121	143821	144121	143806	d	143806	142048	143806	142038	1758
GofDak_1024-768_new	24	1	26	<?xml version="1.0"?>\n<Clock xmlns:dt="urn:schemas-microsoft-com:datatypes"><Description dt:dt="string">E-Prime Primary Realtime Clock</Description><StartTime><Timestamp dt:dt="int">0</Timestamp><DateUtc dt:dt="string">2017-07-27T13:55:20Z</DateUtc></StartTime><FrequencyChanges><FrequencyChange><Frequency dt:dt="r8">3328133</Frequency><Timestamp dt:dt="r8">46943040948</Timestamp><Current dt:dt="…	75.025	2124759	2121259	2124759	2121241	1	right	-300932989	07-27-2017	15:55:20	13:55:20	female	85350	35068	-1	35061	85958	85360	-1	85350	350909	346354	-1	346341	1	1	1	1				practUP	phasePRACTICE1	17	NM21	147693	147393	147693	147382	l	147382	145447	147382	145438	1935
GofDak_1024-768_new	24	1	26	<?xml version="1.0"?>\n<Clock xmlns:dt="urn:schemas-microsoft-com:datatypes"><Description dt:dt="string">E-Prime Primary Realtime Clock</Description><StartTime><Timestamp dt:dt="int">0</Timestamp><DateUtc dt:dt="string">2017-07-27T13:55:20Z</DateUtc></StartTime><FrequencyChanges><FrequencyChange><Frequency dt:dt="r8">3328133</Frequency><Timestamp dt:dt="r8">46943040948</Timestamp><Current dt:dt="…	75.025	2124759	2121259	2124759	2121241	1	right	-300932989	07-27-2017	15:55:20	13:55:20	female	85350	35068	-1	35061	85958	85360	-1	85350	350909	346354	-1	346341	1	1	1	1				practUP	phasePRACTICE1	18	NF109	151412	151112	151412	151108	l	151108	149286	151108	149278	1822
GofDak_1024-768_new	24	1	26	<?xml version="1.0"?>\n<Clock xmlns:dt="urn:schemas-microsoft-com:datatypes"><Description dt:dt="string">E-Prime Primary Realtime Clock</Description><StartTime><Timestamp dt:dt="int">0</Timestamp><DateUtc dt:dt="string">2017-07-27T13:55:20Z</DateUtc></StartTime><FrequencyChanges><FrequencyChange><Frequency dt:dt="r8">3328133</Frequency><Timestamp dt:dt="r8">46943040948</Timestamp><Current dt:dt="…	75.025	2124759	2121259	2124759	2121241	1	right	-300932989	07-27-2017	15:55:20	13:55:20	female	85350	35068	-1	35061	85958	85360	-1	85350	350909	346354	-1	346341	1	1	1	1				practUP	phasePRACTICE1	19	NF106	154624	154324	154624	154316	l	154316	152698	154316	152686	1618
GofDak_1024-768_new	24	1	26	<?xml version="1.0"?>\n<Clock xmlns:dt="urn:schemas-microsoft-com:datatypes"><Description dt:dt="string">E-Prime Primary Realtime Clock</Description><StartTime><Timestamp dt:dt="int">0</Timestamp><DateUtc dt:dt="string">2017-07-27T13:55:20Z</DateUtc></StartTime><FrequencyChanges><FrequencyChange><Frequency dt:dt="r8">3328133</Frequency><Timestamp dt:dt="r8">46943040948</Timestamp><Current dt:dt="…	75.025	2124759	2121259	2124759	2121241	1	right	-300932989	07-27-2017	15:55:20	13:55:20	female	85350	35068	-1	35061	85958	85360	-1	85350	350909	346354	-1	346341	1	1	1	1				practUP	phasePRACTICE1	20	NM13	157810	157510	157810	157506	l	157506	155763	157506	155758	1743
GofDak_1024-768_new	24	1	26	<?xml version="1.0"?>\n<Clock xmlns:dt="urn:schemas-microsoft-com:datatypes"><Description dt:dt="string">E-Prime Primary Realtime Clock</Description><StartTime><Timestamp dt:dt="int">0</Timestamp><DateUtc dt:dt="string">2017-07-27T13:55:20Z</DateUtc></StartTime><FrequencyChanges><FrequencyChange><Frequency dt:dt="r8">3328133</Frequency><Timestamp dt:dt="r8">46943040948</Timestamp><Current dt:dt="…	75.025	2124759	2121259	2124759	2121241	1	right	-300932989	07-27-2017	15:55:20	13:55:20	female	85350	35068	-1	35061	85958	85360	-1	85350	350909	346354	-1	346341	1	1	1	1				practUP	phasePRACTICE1	21	NM04	162355	162055	162355	162049	l	162049	160442	162049	160438	1607
GofDak_1024-768_new	24	1	26	<?xml version="1.0"?>\n<Clock xmlns:dt="urn:schemas-microsoft-com:datatypes"><Description dt:dt="string">E-Prime Primary Realtime Clock</Description><StartTime><Timestamp dt:dt="int">0</Timestamp><DateUtc dt:dt="string">2017-07-27T13:55:20Z</DateUtc></StartTime><FrequencyChanges><FrequencyChange><Frequency dt:dt="r8">3328133</Frequency><Timestamp dt:dt="r8">46943040948</Timestamp><Current dt:dt="…	75.025	2124759	2121259	2124759	2121241	1	right	-300932989	07-27-2017	15:55:20	13:55:20	female	85350	35068	-1	35061	85958	85360	-1	85350	350909	346354	-1	346341	1	1	1	1				practUP	phasePRACTICE1	22	NM09	165754	165454	165754	165443	d	165443	163788	165443	163782	1655
GofDak_1024-768_new	24	1	26	<?xml version="1.0"?>\n<Clock xmlns:dt="urn:schemas-microsoft-com:datatypes"><Description dt:dt="string">E-Prime Primary Realtime Clock</Description><StartTime><Timestamp dt:dt="int">0</Timestamp><DateUtc dt:dt="string">2017-07-27T13:55:20Z</DateUtc></StartTime><FrequencyChanges><FrequencyChange><Frequency dt:dt="r8">3328133</Frequency><Timestamp dt:dt="r8">46943040948</Timestamp><Current dt:dt="…	75.025	2124759	2121259	2124759	2121241	1	right	-300932989	07-27-2017	15:55:20	13:55:20	female	85350	35068	-1	35061	85958	85360	-1	85350	350909	346354	-1	346341	1	1	1	1				practUP	phasePRACTICE1	23	NF105	169326	169026	169326	169022	d	169022	167426	169022	167414	1596
GofDak_1024-768_new	24	1	26	<?xml version="1.0"?>\n<Clock xmlns:dt="urn:schemas-microsoft-com:datatypes"><Description dt:dt="string">E-Prime Primary Realtime Clock</Description><StartTime><Timestamp dt:dt="int">0</Timestamp><DateUtc dt:dt="string">2017-07-27T13:55:20Z</DateUtc></StartTime><FrequencyChanges><FrequencyChange><Frequency dt:dt="r8">3328133</Frequency><Timestamp dt:dt="r8">46943040948</Timestamp><Current dt:dt="…	75.025	2124759	2121259	2124759	2121241	1	right	-300932989	07-27-2017	15:55:20	13:55:20	female	85350	35068	-1	35061	85958	85360	-1	85350	350909	346354	-1	346341	1	1	1	1				practUP	phasePRACTICE1	24	NF01	172911	172611	172911	172598	d	172598	171038	172598	171030	1560
GofDak_1024-768_new	24	1	26	<?xml version="1.0"?>\n<Clock xmlns:dt="urn:schemas-microsoft-com:datatypes"><Description dt:dt="string">E-Prime Primary Realtime Clock</Description><StartTime><Timestamp dt:dt="int">0</Timestamp><DateUtc dt:dt="string">2017-07-27T13:55:20Z</DateUtc></StartTime><FrequencyChanges><FrequencyChange><Frequency dt:dt="r8">3328133</Frequency><Timestamp dt:dt="r8">46943040948</Timestamp><Current dt:dt="…	75.025	2124759	2121259	2124759	2121241	1	right	-300932989	07-27-2017	15:55:20	13:55:20	female	85350	35068	-1	35061	85958	85360	-1	85350	350909	346354	-1	346341	1	1	1	1				practUP	phasePRACTICE1	25	NF105	176190	175890	176190	175880	d	175880	174277	175880	174270	1603
GofDak_1024-768_new	24	1	26	<?xml version="1.0"?>\n<Clock xmlns:dt="urn:schemas-microsoft-com:datatypes"><Description dt:dt="string">E-Prime Primary Realtime Clock</Description><StartTime><Timestamp dt:dt="int">0</Timestamp><DateUtc dt:dt="string">2017-07-27T13:55:20Z</DateUtc></StartTime><FrequencyChanges><FrequencyChange><Frequency dt:dt="r8">3328133</Frequency><Timestamp dt:dt="r8">46943040948</Timestamp><Current dt:dt="…	75.025	2124759	2121259	2124759	2121241	1	right	-300932989	07-27-2017	15:55:20	13:55:20	female	85350	35068	-1	35061	85958	85360	-1	85350	350909	346354	-1	346341	1	1	1	1				practUP	phasePRACTICE1	26	NM09	180002	179702	180002	179699	l	179699	177743	179699	177726	1956
GofDak_1024-768_new	24	1	26	<?xml version="1.0"?>\n<Clock xmlns:dt="urn:schemas-microsoft-com:datatypes"><Description dt:dt="string">E-Prime Primary Realtime Clock</Description><StartTime><Timestamp dt:dt="int">0</Timestamp><DateUtc dt:dt="string">2017-07-27T13:55:20Z</DateUtc></StartTime><FrequencyChanges><FrequencyChange><Frequency dt:dt="r8">3328133</Frequency><Timestamp dt:dt="r8">46943040948</Timestamp><Current dt:dt="…	75.025	2124759	2121259	2124759	2121241	1	right	-300932989	07-27-2017	15:55:20	13:55:20	female	85350	35068	-1	35061	85958	85360	-1	85350	350909	346354	-1	346341	1	1	1	1				practUP	phasePRACTICE1	27	NM02	183521	183221	183521	183212	l	183212	181595	183212	181582	1617
GofDak_1024-768_new	24	1	26	<?xml version="1.0"?>\n<Clock xmlns:dt="urn:schemas-microsoft-com:datatypes"><Description dt:dt="string">E-Prime Primary Realtime Clock</Description><StartTime><Timestamp dt:dt="int">0</Timestamp><DateUtc dt:dt="string">2017-07-27T13:55:20Z</DateUtc></StartTime><FrequencyChanges><FrequencyChange><Frequency dt:dt="r8">3328133</Frequency><Timestamp dt:dt="r8">46943040948</Timestamp><Current dt:dt="…	75.025	2124759	2121259	2124759	2121241	1	right	-300932989	07-27-2017	15:55:20	13:55:20	female	85350	35068	-1	35061	85958	85360	-1	85350	350909	346354	-1	346341	1	1	1	1				practUP	phasePRACTICE1	28	NM05	187346	187046	187346	187036	d	187036	185407	187036	185398	1629
GofDak_1024-768_new	24	1	26	<?xml version="1.0"?>\n<Clock xmlns:dt="urn:schemas-microsoft-com:datatypes"><Description dt:dt="string">E-Prime Primary Realtime Clock</Description><StartTime><Timestamp dt:dt="int">0</Timestamp><DateUtc dt:dt="string">2017-07-27T13:55:20Z</DateUtc></StartTime><FrequencyChanges><FrequencyChange><Frequency dt:dt="r8">3328133</Frequency><Timestamp dt:dt="r8">46943040948</Timestamp><Current dt:dt="…	75.025	2124759	2121259	2124759	2121241	1	right	-300932989	07-27-2017	15:55:20	13:55:20	female	85350	35068	-1	35061	85958	85360	-1	85350	350909	346354	-1	346341	1	1	1	1				practUP	phasePRACTICE1	29	NF06	190505	190205	190505	190193	l	190193	188659	190193	188654	1534
GofDak_1024-768_new	24	1	26	<?xml version="1.0"?>\n<Clock xmlns:dt="urn:schemas-microsoft-com:datatypes"><Description dt:dt="string">E-Prime Primary Realtime Clock</Description><StartTime><Timestamp dt:dt="int">0</Timestamp><DateUtc dt:dt="string">2017-07-27T13:55:20Z</DateUtc></StartTime><FrequencyChanges><FrequencyChange><Frequency dt:dt="r8">3328133</Frequency><Timestamp dt:dt="r8">46943040948</Timestamp><Current dt:dt="…	75.025	2124759	2121259	2124759	2121241	1	right	-300932989	07-27-2017	15:55:20	13:55:20	female	85350	35068	-1	35061	85958	85360	-1	85350	350909	346354	-1	346341	1	1	1	1				practUP	phasePRACTICE1	30	NF06	193638	193338	193638	193323	d	193323	191818	193323	191806	1505
GofDak_1024-768_new	24	1	26	<?xml version="1.0"?>\n<Clock xmlns:dt="urn:schemas-microsoft-com:datatypes"><Description dt:dt="string">E-Prime Primary Realtime Clock</Description><StartTime><Timestamp dt:dt="int">0</Timestamp><DateUtc dt:dt="string">2017-07-27T13:55:20Z</DateUtc></StartTime><FrequencyChanges><FrequencyChange><Frequency dt:dt="r8">3328133</Frequency><Timestamp dt:dt="r8">46943040948</Timestamp><Current dt:dt="…	75.025	2124759	2121259	2124759	2121241	1	right	-300932989	07-27-2017	15:55:20	13:55:20	female	85350	35068	-1	35061	85958	85360	-1	85350	350909	346354	-1	346341	1	1	1	1				practUP	phasePRACTICE1	31	NM21	199356	199056	199356	199043	l	199043	197323	199043	197318	1720
GofDak_1024-768_new	24	1	26	<?xml version="1.0"?>\n<Clock xmlns:dt="urn:schemas-microsoft-com:datatypes"><Description dt:dt="string">E-Prime Primary Realtime Clock</Description><StartTime><Timestamp dt:dt="int">0</Timestamp><DateUtc dt:dt="string">2017-07-27T13:55:20Z</DateUtc></StartTime><FrequencyChanges><FrequencyChange><Frequency dt:dt="r8">3328133</Frequency><Timestamp dt:dt="r8">46943040948</Timestamp><Current dt:dt="…	75.025	2124759	2121259	2124759	2121241	1	right	-300932989	07-27-2017	15:55:20	13:55:20	female	85350	35068	-1	35061	85958	85360	-1	85350	350909	346354	-1	346341	1	1	1	1				practUP	phasePRACTICE1	32	NF27	202755	202455	202755	202447	d	202447	200589	202447	200574	1858
GofDak_1024-768_new	24	1	26	<?xml version="1.0"?>\n<Clock xmlns:dt="urn:schemas-microsoft-com:datatypes"><Description dt:dt="string">E-Prime Primary Realtime Clock</Description><StartTime><Timestamp dt:dt="int">0</Timestamp><DateUtc dt:dt="string">2017-07-27T13:55:20Z</DateUtc></StartTime><FrequencyChanges><FrequencyChange><Frequency dt:dt="r8">3328133</Frequency><Timestamp dt:dt="r8">46943040948</Timestamp><Current dt:dt="…	75.025	2124759	2121259	2124759	2121241	1	right	-300932989	07-27-2017	15:55:20	13:55:20	female	85350	35068	-1	35061	85958	85360	-1	85350	350909	346354	-1	346341	1	1	1	1				practUP	phasePRACTICE1	33	NF11	206460	206160	206460	206150	l	206150	204267	206150	204253	1883
GofDak_1024-768_new	24	1	26	<?xml version="1.0"?>\n<Clock xmlns:dt="urn:schemas-microsoft-com:datatypes"><Description dt:dt="string">E-Prime Primary Realtime Clock</Description><StartTime><Timestamp dt:dt="int">0</Timestamp><DateUtc dt:dt="string">2017-07-27T13:55:20Z</DateUtc></StartTime><FrequencyChanges><FrequencyChange><Frequency dt:dt="r8">3328133</Frequency><Timestamp dt:dt="r8">46943040948</Timestamp><Current dt:dt="…	75.025	2124759	2121259	2124759	2121241	1	right	-300932989	07-27-2017	15:55:20	13:55:20	female	85350	35068	-1	35061	85958	85360	-1	85350	350909	346354	-1	346341	1	1	1	1				practUP	phasePRACTICE1	34	NF109	209766	209466	209766	209458	l	209458	207746	209458	207741	1712
GofDak_1024-768_new	24	1	26	<?xml version="1.0"?>\n<Clock xmlns:dt="urn:schemas-microsoft-com:datatypes"><Description dt:dt="string">E-Prime Primary Realtime Clock</Description><StartTime><Timestamp dt:dt="int">0</Timestamp><DateUtc dt:dt="string">2017-07-27T13:55:20Z</DateUtc></StartTime><FrequencyChanges><FrequencyChange><Frequency dt:dt="r8">3328133</Frequency><Timestamp dt:dt="r8">46943040948</Timestamp><Current dt:dt="…	75.025	2124759	2121259	2124759	2121241	1	right	-300932989	07-27-2017	15:55:20	13:55:20	female	85350	35068	-1	35061	85958	85360	-1	85350	350909	346354	-1	346341	1	1	1	1				practUP	phasePRACTICE1	35	NM09	213271	212971	213271	212967	l	212967	211039	212967	211029	1928
GofDak_1024-768_new	24	1	26	<?xml version="1.0"?>\n<Clock xmlns:dt="urn:schemas-microsoft-com:datatypes"><Description dt:dt="string">E-Prime Primary Realtime Clock</Description><StartTime><Timestamp dt:dt="int">0</Timestamp><DateUtc dt:dt="string">2017-07-27T13:55:20Z</DateUtc></StartTime><FrequencyChanges><FrequencyChange><Frequency dt:dt="r8">3328133</Frequency><Timestamp dt:dt="r8">46943040948</Timestamp><Current dt:dt="…	75.025	2124759	2121259	2124759	2121241	1	right	-300932989	07-27-2017	15:55:20	13:55:20	female	85350	35068	-1	35061	85958	85360	-1	85350	350909	346354	-1	346341	1	1	1	1				practUP	phasePRACTICE1	36	NM05	216643	216343	216643	216338	l	216338	214477	216338	214461	1861
GofDak_1024-768_new	24	1	26	<?xml version="1.0"?>\n<Clock xmlns:dt="urn:schemas-microsoft-com:datatypes"><Description dt:dt="string">E-Prime Primary Realtime Clock</Description><StartTime><Timestamp dt:dt="int">0</Timestamp><DateUtc dt:dt="string">2017-07-27T13:55:20Z</DateUtc></StartTime><FrequencyChanges><FrequencyChange><Frequency dt:dt="r8">3328133</Frequency><Timestamp dt:dt="r8">46943040948</Timestamp><Current dt:dt="…	75.025	2124759	2121259	2124759	2121241	1	right	-300932989	07-27-2017	15:55:20	13:55:20	female	85350	35068	-1	35061	85958	85360	-1	85350	350909	346354	-1	346341	1	1	1	1				practUP	phasePRACTICE1	37	NF105	219669	219369	219669	219358	l	219358	217716	219358	217702	1642
GofDak_1024-768_new	24	1	26	<?xml version="1.0"?>\n<Clock xmlns:dt="urn:schemas-microsoft-com:datatypes"><Description dt:dt="string">E-Prime Primary Realtime Clock</Description><StartTime><Timestamp dt:dt="int">0</Timestamp><DateUtc dt:dt="string">2017-07-27T13:55:20Z</DateUtc></StartTime><FrequencyChanges><FrequencyChange><Frequency dt:dt="r8">3328133</Frequency><Timestamp dt:dt="r8">46943040948</Timestamp><Current dt:dt="…	75.025	2124759	2121259	2124759	2121241	1	right	-300932989	07-27-2017	15:55:20	13:55:20	female	85350	35068	-1	35061	85958	85360	-1	85350	350909	346354	-1	346341	1	1	1	1				practUP	phasePRACTICE1	38	NM13	222575	222275	222575	222259	l	222259	220715	222259	220709	1544
GofDak_1024-768_new	24	1	26	<?xml version="1.0"?>\n<Clock xmlns:dt="urn:schemas-microsoft-com:datatypes"><Description dt:dt="string">E-Prime Primary Realtime Clock</Description><StartTime><Timestamp dt:dt="int">0</Timestamp><DateUtc dt:dt="string">2017-07-27T13:55:20Z</DateUtc></StartTime><FrequencyChanges><FrequencyChange><Frequency dt:dt="r8">3328133</Frequency><Timestamp dt:dt="r8">46943040948</Timestamp><Current dt:dt="…	75.025	2124759	2121259	2124759	2121241	1	right	-300932989	07-27-2017	15:55:20	13:55:20	female	85350	35068	-1	35061	85958	85360	-1	85350	350909	346354	-1	346341	1	1	1	1				practUP	phasePRACTICE1	39	NM09	226227	225927	226227	225914	l	225914	224234	225914	224229	1680
GofDak_1024-768_new	24	1	26	<?xml version="1.0"?>\n<Clock xmlns:dt="urn:schemas-microsoft-com:datatypes"><Description dt:dt="string">E-Prime Primary Realtime Clock</Description><StartTime><Timestamp dt:dt="int">0</Timestamp><DateUtc dt:dt="string">2017-07-27T13:55:20Z</DateUtc></StartTime><FrequencyChanges><FrequencyChange><Frequency dt:dt="r8">3328133</Frequency><Timestamp dt:dt="r8">46943040948</Timestamp><Current dt:dt="…	75.025	2124759	2121259	2124759	2121241	1	right	-300932989	07-27-2017	15:55:20	13:55:20	female	85350	35068	-1	35061	85958	85360	-1	85350	350909	346354	-1	346341	1	1	1	1				practUP	phasePRACTICE1	40	NF27	229759	229459	229759	229454	l	229454	227726	229454	227717	1728
GofDak_1024-768_new	24	1	26	<?xml version="1.0"?>\n<Clock xmlns:dt="urn:schemas-microsoft-com:datatypes"><Description dt:dt="string">E-Prime Primary Realtime Clock</Description><StartTime><Timestamp dt:dt="int">0</Timestamp><DateUtc dt:dt="string">2017-07-27T13:55:20Z</DateUtc></StartTime><FrequencyChanges><FrequencyChange><Frequency dt:dt="r8">3328133</Frequency><Timestamp dt:dt="r8">46943040948</Timestamp><Current dt:dt="…	75.025	2124759	2121259	2124759	2121241	1	right	-300932989	07-27-2017	15:55:20	13:55:20	female	85350	35068	-1	35061	85958	85360	-1	85350	350909	346354	-1	346341	1	1	1	1				practUP	phasePRACTICE1	41	NM10	234851	234551	234851	234543	l	234543	232818	234543	232805	1725
GofDak_1024-768_new	24	1	26	<?xml version="1.0"?>\n<Clock xmlns:dt="urn:schemas-microsoft-com:datatypes"><Description dt:dt="string">E-Prime Primary Realtime Clock</Description><StartTime><Timestamp dt:dt="int">0</Timestamp><DateUtc dt:dt="string">2017-07-27T13:55:20Z</DateUtc></StartTime><FrequencyChanges><FrequencyChange><Frequency dt:dt="r8">3328133</Frequency><Timestamp dt:dt="r8">46943040948</Timestamp><Current dt:dt="…	75.025	2124759	2121259	2124759	2121241	1	right	-300932989	07-27-2017	15:55:20	13:55:20	female	85350	35068	-1	35061	85958	85360	-1	85350	350909	346354	-1	346341	1	1	1	1				practUP	phasePRACTICE1	42	NM101	238516	238216	238516	238205	d	238205	236217	238205	236205	1988
GofDak_1024-768_new	24	1	26	<?xml version="1.0"?>\n<Clock xmlns:dt="urn:schemas-microsoft-com:datatypes"><Description dt:dt="string">E-Prime Primary Realtime Clock</Description><StartTime><Timestamp dt:dt="int">0</Timestamp><DateUtc dt:dt="string">2017-07-27T13:55:20Z</DateUtc></StartTime><FrequencyChanges><FrequencyChange><Frequency dt:dt="r8">3328133</Frequency><Timestamp dt:dt="r8">46943040948</Timestamp><Current dt:dt="…	75.025	2124759	2121259	2124759	2121241	1	right	-300932989	07-27-2017	15:55:20	13:55:20	female	85350	35068	-1	35061	85958	85360	-1	85350	350909	346354	-1	346341	1	1	1	1				practUP	phasePRACTICE1	43	NM10	241662	241362	241662	241351	d	241351	239789	241351	239773	1562
GofDak_1024-768_new	24	1	26	<?xml version="1.0"?>\n<Clock xmlns:dt="urn:schemas-microsoft-com:datatypes"><Description dt:dt="string">E-Prime Primary Realtime Clock</Description><StartTime><Timestamp dt:dt="int">0</Timestamp><DateUtc dt:dt="string">2017-07-27T13:55:20Z</DateUtc></StartTime><FrequencyChanges><FrequencyChange><Frequency dt:dt="r8">3328133</Frequency><Timestamp dt:dt="r8">46943040948</Timestamp><Current dt:dt="…	75.025	2124759	2121259	2124759	2121241	1	right	-300932989	07-27-2017	15:55:20	13:55:20	female	85350	35068	-1	35061	85958	85360	-1	85350	350909	346354	-1	346341	1	1	1	1				practUP	phasePRACTICE1	44	NM101	244874	244574	244874	244565	l	244565	242868	244565	242861	1697
GofDak_1024-768_new	24	1	26	<?xml version="1.0"?>\n<Clock xmlns:dt="urn:schemas-microsoft-com:datatypes"><Description dt:dt="string">E-Prime Primary Realtime Clock</Description><StartTime><Timestamp dt:dt="int">0</Timestamp><DateUtc dt:dt="string">2017-07-27T13:55:20Z</DateUtc></StartTime><FrequencyChanges><FrequencyChange><Frequency dt:dt="r8">3328133</Frequency><Timestamp dt:dt="r8">46943040948</Timestamp><Current dt:dt="…	75.025	2124759	2121259	2124759	2121241	1	right	-300932989	07-27-2017	15:55:20	13:55:20	female	85350	35068	-1	35061	85958	85360	-1	85350	350909	346354	-1	346341	1	1	1	1				practUP	phasePRACTICE1	45	NM10	248273	247973	248273	247966	d	247966	246160	247966	246149	1806
GofDak_1024-768_new	24	1	26	<?xml version="1.0"?>\n<Clock xmlns:dt="urn:schemas-microsoft-com:datatypes"><Description dt:dt="string">E-Prime Primary Realtime Clock</Description><StartTime><Timestamp dt:dt="int">0</Timestamp><DateUtc dt:dt="string">2017-07-27T13:55:20Z</DateUtc></StartTime><FrequencyChanges><FrequencyChange><Frequency dt:dt="r8">3328133</Frequency><Timestamp dt:dt="r8">46943040948</Timestamp><Current dt:dt="…	75.025	2124759	2121259	2124759	2121241	1	right	-300932989	07-27-2017	15:55:20	13:55:20	female	85350	35068	-1	35061	85958	85360	-1	85350	350909	346354	-1	346341	1	1	1	1				practUP	phasePRACTICE1	46	NM21	251778	251478	251778	251468	d	251468	249492	251468	249485	1976
GofDak_1024-768_new	24	1	26	<?xml version="1.0"?>\n<Clock xmlns:dt="urn:schemas-microsoft-com:datatypes"><Description dt:dt="string">E-Prime Primary Realtime Clock</Description><StartTime><Timestamp dt:dt="int">0</Timestamp><DateUtc dt:dt="string">2017-07-27T13:55:20Z</DateUtc></StartTime><FrequencyChanges><FrequencyChange><Frequency dt:dt="r8">3328133</Frequency><Timestamp dt:dt="r8">46943040948</Timestamp><Current dt:dt="…	75.025	2124759	2121259	2124759	2121241	1	right	-300932989	07-27-2017	15:55:20	13:55:20	female	85350	35068	-1	35061	85958	85360	-1	85350	350909	346354	-1	346341	1	1	1	1				practUP	phasePRACTICE1	47	NM09	255257	254957	255257	254950	d	254950	252998	254950	252989	1952
GofDak_1024-768_new	24	1	26	<?xml version="1.0"?>\n<Clock xmlns:dt="urn:schemas-microsoft-com:datatypes"><Description dt:dt="string">E-Prime Primary Realtime Clock</Description><StartTime><Timestamp dt:dt="int">0</Timestamp><DateUtc dt:dt="string">2017-07-27T13:55:20Z</DateUtc></StartTime><FrequencyChanges><FrequencyChange><Frequency dt:dt="r8">3328133</Frequency><Timestamp dt:dt="r8">46943040948</Timestamp><Current dt:dt="…	75.025	2124759	2121259	2124759	2121241	1	right	-300932989	07-27-2017	15:55:20	13:55:20	female	85350	35068	-1	35061	85958	85360	-1	85350	350909	346354	-1	346341	1	1	1	1				practUP	phasePRACTICE1	48	NF02	259243	258943	259243	258939	l	258939	256970	258939	256965	1969
GofDak_1024-768_new	24	1	26	<?xml version="1.0"?>\n<Clock xmlns:dt="urn:schemas-microsoft-com:datatypes"><Description dt:dt="string">E-Prime Primary Realtime Clock</Description><StartTime><Timestamp dt:dt="int">0</Timestamp><DateUtc dt:dt="string">2017-07-27T13:55:20Z</DateUtc></StartTime><FrequencyChanges><FrequencyChange><Frequency dt:dt="r8">3328133</Frequency><Timestamp dt:dt="r8">46943040948</Timestamp><Current dt:dt="…	75.025	2124759	2121259	2124759	2121241	1	right	-300932989	07-27-2017	15:55:20	13:55:20	female	85350	35068	-1	35061	85958	85360	-1	85350	350909	346354	-1	346341	1	1	1	1				practUP	phasePRACTICE1	49	NM13	262908	262608	262908	262600	l	262600	260635	262600	260629	1965
GofDak_1024-768_new	24	1	26	<?xml version="1.0"?>\n<Clock xmlns:dt="urn:schemas-microsoft-com:datatypes"><Description dt:dt="string">E-Prime Primary Realtime Clock</Description><StartTime><Timestamp dt:dt="int">0</Timestamp><DateUtc dt:dt="string">2017-07-27T13:55:20Z</DateUtc></StartTime><FrequencyChanges><FrequencyChange><Frequency dt:dt="r8">3328133</Frequency><Timestamp dt:dt="r8">46943040948</Timestamp><Current dt:dt="…	75.025	2124759	2121259	2124759	2121241	1	right	-300932989	07-27-2017	15:55:20	13:55:20	female	85350	35068	-1	35061	85958	85360	-1	85350	350909	346354	-1	346341	1	1	1	1				practUP	phasePRACTICE1	50	NF109	267280	266980	267280	266975	d	266975	265141	266975	265133	1834
GofDak_1024-768_new	24	1	26	<?xml version="1.0"?>\n<Clock xmlns:dt="urn:schemas-microsoft-com:datatypes"><Description dt:dt="string">E-Prime Primary Realtime Clock</Description><StartTime><Timestamp dt:dt="int">0</Timestamp><DateUtc dt:dt="string">2017-07-27T13:55:20Z</DateUtc></StartTime><FrequencyChanges><FrequencyChange><Frequency dt:dt="r8">3328133</Frequency><Timestamp dt:dt="r8">46943040948</Timestamp><Current dt:dt="…	75.025	2124759	2121259	2124759	2121241	1	right	-300932989	07-27-2017	15:55:20	13:55:20	female	85350	35068	-1	35061	85958	85360	-1	85350	350909	346354	-1	346341	2	2	1	2				practINV	phasePRACTICE1	1	NM10	273105	272805	273105	272801	l	272801	271085	272801	271069	1716
GofDak_1024-768_new	24	1	26	<?xml version="1.0"?>\n<Clock xmlns:dt="urn:schemas-microsoft-com:datatypes"><Description dt:dt="string">E-Prime Primary Realtime Clock</Description><StartTime><Timestamp dt:dt="int">0</Timestamp><DateUtc dt:dt="string">2017-07-27T13:55:20Z</DateUtc></StartTime><FrequencyChanges><FrequencyChange><Frequency dt:dt="r8">3328133</Frequency><Timestamp dt:dt="r8">46943040948</Timestamp><Current dt:dt="…	75.025	2124759	2121259	2124759	2121241	1	right	-300932989	07-27-2017	15:55:20	13:55:20	female	85350	35068	-1	35061	85958	85360	-1	85350	350909	346354	-1	346341	2	2	1	2				practINV	phasePRACTICE1	2	NM04	276637	276337	276637	276323	l	276323	274471	276323	274453	1852
GofDak_1024-768_new	24	1	26	<?xml version="1.0"?>\n<Clock xmlns:dt="urn:schemas-microsoft-com:datatypes"><Description dt:dt="string">E-Prime Primary Realtime Clock</Description><StartTime><Timestamp dt:dt="int">0</Timestamp><DateUtc dt:dt="string">2017-07-27T13:55:20Z</DateUtc></StartTime><FrequencyChanges><FrequencyChange><Frequency dt:dt="r8">3328133</Frequency><Timestamp dt:dt="r8">46943040948</Timestamp><Current dt:dt="…	75.025	2124759	2121259	2124759	2121241	1	right	-300932989	07-27-2017	15:55:20	13:55:20	female	85350	35068	-1	35061	85958	85360	-1	85350	350909	346354	-1	346341	2	2	1	2				practINV	phasePRACTICE1	3	NF109	279969	279669	279969	279664	l	279664	278096	279664	278085	1568
GofDak_1024-768_new	24	1	26	<?xml version="1.0"?>\n<Clock xmlns:dt="urn:schemas-microsoft-com:datatypes"><Description dt:dt="string">E-Prime Primary Realtime Clock</Description><StartTime><Timestamp dt:dt="int">0</Timestamp><DateUtc dt:dt="string">2017-07-27T13:55:20Z</DateUtc></StartTime><FrequencyChanges><FrequencyChange><Frequency dt:dt="r8">3328133</Frequency><Timestamp dt:dt="r8">46943040948</Timestamp><Current dt:dt="…	75.025	2124759	2121259	2124759	2121241	1	right	-300932989	07-27-2017	15:55:20	13:55:20	female	85350	35068	-1	35061	85958	85360	-1	85350	350909	346354	-1	346341	2	2	1	2				practINV	phasePRACTICE1	4	NM03	283621	283321	283621	283314	d	283314	281735	283314	281717	1579
GofDak_1024-768_new	24	1	26	<?xml version="1.0"?>\n<Clock xmlns:dt="urn:schemas-microsoft-com:datatypes"><Description dt:dt="string">E-Prime Primary Realtime Clock</Description><StartTime><Timestamp dt:dt="int">0</Timestamp><DateUtc dt:dt="string">2017-07-27T13:55:20Z</DateUtc></StartTime><FrequencyChanges><FrequencyChange><Frequency dt:dt="r8">3328133</Frequency><Timestamp dt:dt="r8">46943040948</Timestamp><Current dt:dt="…	75.025	2124759	2121259	2124759	2121241	1	right	-300932989	07-27-2017	15:55:20	13:55:20	female	85350	35068	-1	35061	85958	85360	-1	85350	350909	346354	-1	346341	2	2	1	2				practINV	phasePRACTICE1	5	NM02	287007	286707	287007	286701	d	286701	284854	286701	284845	1847
GofDak_1024-768_new	24	1	26	<?xml version="1.0"?>\n<Clock xmlns:dt="urn:schemas-microsoft-com:datatypes"><Description dt:dt="string">E-Prime Primary Realtime Clock</Description><StartTime><Timestamp dt:dt="int">0</Timestamp><DateUtc dt:dt="string">2017-07-27T13:55:20Z</DateUtc></StartTime><FrequencyChanges><FrequencyChange><Frequency dt:dt="r8">3328133</Frequency><Timestamp dt:dt="r8">46943040948</Timestamp><Current dt:dt="…	75.025	2124759	2121259	2124759	2121241	1	right	-300932989	07-27-2017	15:55:20	13:55:20	female	85350	35068	-1	35061	85958	85360	-1	85350	350909	346354	-1	346341	2	2	1	2				practINV	phasePRACTICE1	6	NM08	290726	290426	290726	290414	l	290414	288693	290414	288677	1721
GofDak_1024-768_new	24	1	26	<?xml version="1.0"?>\n<Clock xmlns:dt="urn:schemas-microsoft-com:datatypes"><Description dt:dt="string">E-Prime Primary Realtime Clock</Description><StartTime><Timestamp dt:dt="int">0</Timestamp><DateUtc dt:dt="string">2017-07-27T13:55:20Z</DateUtc></StartTime><FrequencyChanges><FrequencyChange><Frequency dt:dt="r8">3328133</Frequency><Timestamp dt:dt="r8">46943040948</Timestamp><Current dt:dt="…	75.025	2124759	2121259	2124759	2121241	1	right	-300932989	07-27-2017	15:55:20	13:55:20	female	85350	35068	-1	35061	85958	85360	-1	85350	350909	346354	-1	346341	2	2	1	2				practINV	phasePRACTICE1	7	NF09	295404	295104	295404	295096	l	295096	293358	295096	293349	1738
GofDak_1024-768_new	24	1	26	<?xml version="1.0"?>\n<Clock xmlns:dt="urn:schemas-microsoft-com:datatypes"><Description dt:dt="string">E-Prime Primary Realtime Clock</Description><StartTime><Timestamp dt:dt="int">0</Timestamp><DateUtc dt:dt="string">2017-07-27T13:55:20Z</DateUtc></StartTime><FrequencyChanges><FrequencyChange><Frequency dt:dt="r8">3328133</Frequency><Timestamp dt:dt="r8">46943040948</Timestamp><Current dt:dt="…	75.025	2124759	2121259	2124759	2121241	1	right	-300932989	07-27-2017	15:55:20	13:55:20	female	85350	35068	-1	35061	85958	85360	-1	85350	350909	346354	-1	346341	2	2	1	2				practINV	phasePRACTICE1	8	NF02	298683	298383	298683	298364	d	298364	296810	298364	296797	1554
GofDak_1024-768_new	24	1	26	<?xml version="1.0"?>\n<Clock xmlns:dt="urn:schemas-microsoft-com:datatypes"><Description dt:dt="string">E-Prime Primary Realtime Clock</Description><StartTime><Timestamp dt:dt="int">0</Timestamp><DateUtc dt:dt="string">2017-07-27T13:55:20Z</DateUtc></StartTime><FrequencyChanges><FrequencyChange><Frequency dt:dt="r8">3328133</Frequency><Timestamp dt:dt="r8">46943040948</Timestamp><Current dt:dt="…	75.025	2124759	2121259	2124759	2121241	1	right	-300932989	07-27-2017	15:55:20	13:55:20	female	85350	35068	-1	35061	85958	85360	-1	85350	350909	346354	-1	346341	2	2	1	2				practINV	phasePRACTICE1	9	NM08	302348	302048	302348	302043	l	302043	300542	302043	300525	1501
GofDak_1024-768_new	24	1	26	<?xml version="1.0"?>\n<Clock xmlns:dt="urn:schemas-microsoft-com:datatypes"><Description dt:dt="string">E-Prime Primary Realtime Clock</Description><StartTime><Timestamp dt:dt="int">0</Timestamp><DateUtc dt:dt="string">2017-07-27T13:55:20Z</DateUtc></StartTime><FrequencyChanges><FrequencyChange><Frequency dt:dt="r8">3328133</Frequency><Timestamp dt:dt="r8">46943040948</Timestamp><Current dt:dt="…	75.025	2124759	2121259	2124759	2121241	1	right	-300932989	07-27-2017	15:55:20	13:55:20	female	85350	35068	-1	35061	85958	85360	-1	85350	350909	346354	-1	346341	2	2	1	2				practINV	phasePRACTICE1	10	NM101	305894	305594	305894	305589	d	305589	303874	305589	303861	1715
GofDak_1024-768_new	24	1	26	<?xml version="1.0"?>\n<Clock xmlns:dt="urn:schemas-microsoft-com:datatypes"><Description dt:dt="string">E-Prime Primary Realtime Clock</Description><StartTime><Timestamp dt:dt="int">0</Timestamp><DateUtc dt:dt="string">2017-07-27T13:55:20Z</DateUtc></StartTime><FrequencyChanges><FrequencyChange><Frequency dt:dt="r8">3328133</Frequency><Timestamp dt:dt="r8">46943040948</Timestamp><Current dt:dt="…	75.025	2124759	2121259	2124759	2121241	1	right	-300932989	07-27-2017	15:55:20	13:55:20	female	85350	35068	-1	35061	85958	85360	-1	85350	350909	346354	-1	346341	2	2	1	2				practINV	phasePRACTICE1	11	NF02	310892	310592	310892	310580	d	310580	308580	310580	308573	2000
GofDak_1024-768_new	24	1	26	<?xml version="1.0"?>\n<Clock xmlns:dt="urn:schemas-microsoft-com:datatypes"><Description dt:dt="string">E-Prime Primary Realtime Clock</Description><StartTime><Timestamp dt:dt="int">0</Timestamp><DateUtc dt:dt="string">2017-07-27T13:55:20Z</DateUtc></StartTime><FrequencyChanges><FrequencyChange><Frequency dt:dt="r8">3328133</Frequency><Timestamp dt:dt="r8">46943040948</Timestamp><Current dt:dt="…	75.025	2124759	2121259	2124759	2121241	1	right	-300932989	07-27-2017	15:55:20	13:55:20	female	85350	35068	-1	35061	85958	85360	-1	85350	350909	346354	-1	346341	2	2	1	2				practINV	phasePRACTICE1	12	NF01	314491	314191	314491	314177	l	314177	312178	314177	312165	1999
GofDak_1024-768_new	24	1	26	<?xml version="1.0"?>\n<Clock xmlns:dt="urn:schemas-microsoft-com:datatypes"><Description dt:dt="string">E-Prime Primary Realtime Clock</Description><StartTime><Timestamp dt:dt="int">0</Timestamp><DateUtc dt:dt="string">2017-07-27T13:55:20Z</DateUtc></StartTime><FrequencyChanges><FrequencyChange><Frequency dt:dt="r8">3328133</Frequency><Timestamp dt:dt="r8">46943040948</Timestamp><Current dt:dt="…	75.025	2124759	2121259	2124759	2121241	1	right	-300932989	07-27-2017	15:55:20	13:55:20	female	85350	35068	-1	35061	85958	85360	-1	85350	350909	346354	-1	346341	2	2	1	2				practINV	phasePRACTICE1	13	NF02	317996	317696	317996	317691	d	317691	315710	317691	315701	1981
GofDak_1024-768_new	24	1	26	<?xml version="1.0"?>\n<Clock xmlns:dt="urn:schemas-microsoft-com:datatypes"><Description dt:dt="string">E-Prime Primary Realtime Clock</Description><StartTime><Timestamp dt:dt="int">0</Timestamp><DateUtc dt:dt="string">2017-07-27T13:55:20Z</DateUtc></StartTime><FrequencyChanges><FrequencyChange><Frequency dt:dt="r8">3328133</Frequency><Timestamp dt:dt="r8">46943040948</Timestamp><Current dt:dt="…	75.025	2124759	2121259	2124759	2121241	1	right	-300932989	07-27-2017	15:55:20	13:55:20	female	85350	35068	-1	35061	85958	85360	-1	85350	350909	346354	-1	346341	2	2	1	2				practINV	phasePRACTICE1	14	NF01	322195	321895	322195	321882	d	321882	319949	321882	319933	1933
GofDak_1024-768_new	24	1	26	<?xml version="1.0"?>\n<Clock xmlns:dt="urn:schemas-microsoft-com:datatypes"><Description dt:dt="string">E-Prime Primary Realtime Clock</Description><StartTime><Timestamp dt:dt="int">0</Timestamp><DateUtc dt:dt="string">2017-07-27T13:55:20Z</DateUtc></StartTime><FrequencyChanges><FrequencyChange><Frequency dt:dt="r8">3328133</Frequency><Timestamp dt:dt="r8">46943040948</Timestamp><Current dt:dt="…	75.025	2124759	2121259	2124759	2121241	1	right	-300932989	07-27-2017	15:55:20	13:55:20	female	85350	35068	-1	35061	85958	85360	-1	85350	350909	346354	-1	346341	2	2	1	2				practINV	phasePRACTICE1	15	NM09	325661	325361	325661	325348	l	325348	323761	325348	323749	1587
GofDak_1024-768_new	24	1	26	<?xml version="1.0"?>\n<Clock xmlns:dt="urn:schemas-microsoft-com:datatypes"><Description dt:dt="string">E-Prime Primary Realtime Clock</Description><StartTime><Timestamp dt:dt="int">0</Timestamp><DateUtc dt:dt="string">2017-07-27T13:55:20Z</DateUtc></StartTime><FrequencyChanges><FrequencyChange><Frequency dt:dt="r8">3328133</Frequency><Timestamp dt:dt="r8">46943040948</Timestamp><Current dt:dt="…	75.025	2124759	2121259	2124759	2121241	1	right	-300932989	07-27-2017	15:55:20	13:55:20	female	85350	35068	-1	35061	85958	85360	-1	85350	350909	346354	-1	346341	2	2	1	2				practINV	phasePRACTICE1	16	NM04	329100	328800	329100	328796	d	328796	326893	328796	326877	1903
GofDak_1024-768_new	24	1	26	<?xml version="1.0"?>\n<Clock xmlns:dt="urn:schemas-microsoft-com:datatypes"><Description dt:dt="string">E-Prime Primary Realtime Clock</Description><StartTime><Timestamp dt:dt="int">0</Timestamp><DateUtc dt:dt="string">2017-07-27T13:55:20Z</DateUtc></StartTime><FrequencyChanges><FrequencyChange><Frequency dt:dt="r8">3328133</Frequency><Timestamp dt:dt="r8">46943040948</Timestamp><Current dt:dt="…	75.025	2124759	2121259	2124759	2121241	1	right	-300932989	07-27-2017	15:55:20	13:55:20	female	85350	35068	-1	35061	85958	85360	-1	85350	350909	346354	-1	346341	2	2	1	2				practINV	phasePRACTICE1	17	NF11	332885	332585	332885	332569	l	332569	330599	332569	330589	1970
GofDak_1024-768_new	24	1	26	<?xml version="1.0"?>\n<Clock xmlns:dt="urn:schemas-microsoft-com:datatypes"><Description dt:dt="string">E-Prime Primary Realtime Clock</Description><StartTime><Timestamp dt:dt="int">0</Timestamp><DateUtc dt:dt="string">2017-07-27T13:55:20Z</DateUtc></StartTime><FrequencyChanges><FrequencyChange><Frequency dt:dt="r8">3328133</Frequency><Timestamp dt:dt="r8">46943040948</Timestamp><Current dt:dt="…	75.025	2124759	2121259	2124759	2121241	1	right	-300932989	07-27-2017	15:55:20	13:55:20	female	85350	35068	-1	35061	85958	85360	-1	85350	350909	346354	-1	346341	2	2	1	2				practINV	phasePRACTICE1	18	NM08	336004	335704	336004	335690	d	335690	333944	335690	333933	1746
GofDak_1024-768_new	24	1	26	<?xml version="1.0"?>\n<Clock xmlns:dt="urn:schemas-microsoft-com:datatypes"><Description dt:dt="string">E-Prime Primary Realtime Clock</Description><StartTime><Timestamp dt:dt="int">0</Timestamp><DateUtc dt:dt="string">2017-07-27T13:55:20Z</DateUtc></StartTime><FrequencyChanges><FrequencyChange><Frequency dt:dt="r8">3328133</Frequency><Timestamp dt:dt="r8">46943040948</Timestamp><Current dt:dt="…	75.025	2124759	2121259	2124759	2121241	1	right	-300932989	07-27-2017	15:55:20	13:55:20	female	85350	35068	-1	35061	85958	85360	-1	85350	350909	346354	-1	346341	2	2	1	2				practINV	phasePRACTICE1	19	NM05	339323	339023	339323	339020	d	339020	337277	339020	337269	1743
GofDak_1024-768_new	24	1	26	<?xml version="1.0"?>\n<Clock xmlns:dt="urn:schemas-microsoft-com:datatypes"><Description dt:dt="string">E-Prime Primary Realtime Clock</Description><StartTime><Timestamp dt:dt="int">0</Timestamp><DateUtc dt:dt="string">2017-07-27T13:55:20Z</DateUtc></StartTime><FrequencyChanges><FrequencyChange><Frequency dt:dt="r8">3328133</Frequency><Timestamp dt:dt="r8">46943040948</Timestamp><Current dt:dt="…	75.025	2124759	2121259	2124759	2121241	1	right	-300932989	07-27-2017	15:55:20	13:55:20	female	85350	35068	-1	35061	85958	85360	-1	85350	350909	346354	-1	346341	2	2	1	2				practINV	phasePRACTICE1	20	NF06	342722	342422	342722	342418	l	342418	340636	342418	340621	1782
GofDak_1024-768_new	24	1	26	<?xml version="1.0"?>\n<Clock xmlns:dt="urn:schemas-microsoft-com:datatypes"><Description dt:dt="string">E-Prime Primary Realtime Clock</Description><StartTime><Timestamp dt:dt="int">0</Timestamp><DateUtc dt:dt="string">2017-07-27T13:55:20Z</DateUtc></StartTime><FrequencyChanges><FrequencyChange><Frequency dt:dt="r8">3328133</Frequency><Timestamp dt:dt="r8">46943040948</Timestamp><Current dt:dt="…	75.025	2124759	2121259	2124759	2121241	1	right	-300932989	07-27-2017	15:55:20	13:55:20	female	85350	35068	-1	35061	85958	85360	-1	85350	350909	346354	-1	346341	3				1	1	1	phaseUPFAce	phaseXPface	1	NF106	354131	353831	354131	353821	l	353821	351925	353821	351912	1896
GofDak_1024-768_new	24	1	26	<?xml version="1.0"?>\n<Clock xmlns:dt="urn:schemas-microsoft-com:datatypes"><Description dt:dt="string">E-Prime Primary Realtime Clock</Description><StartTime><Timestamp dt:dt="int">0</Timestamp><DateUtc dt:dt="string">2017-07-27T13:55:20Z</DateUtc></StartTime><FrequencyChanges><FrequencyChange><Frequency dt:dt="r8">3328133</Frequency><Timestamp dt:dt="r8">46943040948</Timestamp><Current dt:dt="…	75.025	2124759	2121259	2124759	2121241	1	right	-300932989	07-27-2017	15:55:20	13:55:20	female	85350	35068	-1	35061	85958	85360	-1	85350	350909	346354	-1	346341	3				1	1	1	phaseUPFAce	phaseXPface	2	NF09	359836	359536	359836	359527	d	359527	357670	359527	357658	1857
GofDak_1024-768_new	24	1	26	<?xml version="1.0"?>\n<Clock xmlns:dt="urn:schemas-microsoft-com:datatypes"><Description dt:dt="string">E-Prime Primary Realtime Clock</Description><StartTime><Timestamp dt:dt="int">0</Timestamp><DateUtc dt:dt="string">2017-07-27T13:55:20Z</DateUtc></StartTime><FrequencyChanges><FrequencyChange><Frequency dt:dt="r8">3328133</Frequency><Timestamp dt:dt="r8">46943040948</Timestamp><Current dt:dt="…	75.025	2124759	2121259	2124759	2121241	1	right	-300932989	07-27-2017	15:55:20	13:55:20	female	85350	35068	-1	35061	85958	85360	-1	85350	350909	346354	-1	346341	3				1	1	1	phaseUPFAce	phaseXPface	3	NF01	363115	362815	363115	362810	l	362810	361229	362810	361213	1581
GofDak_1024-768_new	24	1	26	<?xml version="1.0"?>\n<Clock xmlns:dt="urn:schemas-microsoft-com:datatypes"><Description dt:dt="string">E-Prime Primary Realtime Clock</Description><StartTime><Timestamp dt:dt="int">0</Timestamp><DateUtc dt:dt="string">2017-07-27T13:55:20Z</DateUtc></StartTime><FrequencyChanges><FrequencyChange><Frequency dt:dt="r8">3328133</Frequency><Timestamp dt:dt="r8">46943040948</Timestamp><Current dt:dt="…	75.025	2124759	2121259	2124759	2121241	1	right	-300932989	07-27-2017	15:55:20	13:55:20	female	85350	35068	-1	35061	85958	85360	-1	85350	350909	346354	-1	346341	3				1	1	1	phaseUPFAce	phaseXPface	4	NF27	368660	368360	368660	368344	d	368344	366654	368344	366641	1690
GofDak_1024-768_new	24	1	26	<?xml version="1.0"?>\n<Clock xmlns:dt="urn:schemas-microsoft-com:datatypes"><Description dt:dt="string">E-Prime Primary Realtime Clock</Description><StartTime><Timestamp dt:dt="int">0</Timestamp><DateUtc dt:dt="string">2017-07-27T13:55:20Z</DateUtc></StartTime><FrequencyChanges><FrequencyChange><Frequency dt:dt="r8">3328133</Frequency><Timestamp dt:dt="r8">46943040948</Timestamp><Current dt:dt="…	75.025	2124759	2121259	2124759	2121241	1	right	-300932989	07-27-2017	15:55:20	13:55:20	female	85350	35068	-1	35061	85958	85360	-1	85350	350909	346354	-1	346341	3				1	1	1	phaseUPFAce	phaseXPface	5	NM21	372165	371865	372165	371862	d	371862	369932	371862	369917	1930
GofDak_1024-768_new	24	1	26	<?xml version="1.0"?>\n<Clock xmlns:dt="urn:schemas-microsoft-com:datatypes"><Description dt:dt="string">E-Prime Primary Realtime Clock</Description><StartTime><Timestamp dt:dt="int">0</Timestamp><DateUtc dt:dt="string">2017-07-27T13:55:20Z</DateUtc></StartTime><FrequencyChanges><FrequencyChange><Frequency dt:dt="r8">3328133</Frequency><Timestamp dt:dt="r8">46943040948</Timestamp><Current dt:dt="…	75.025	2124759	2121259	2124759	2121241	1	right	-300932989	07-27-2017	15:55:20	13:55:20	female	85350	35068	-1	35061	85958	85360	-1	85350	350909	346354	-1	346341	3				1	1	1	phaseUPFAce	phaseXPface	6	NF01	375897	375597	375897	375594	l	375594	374038	375594	374029	1556
GofDak_1024-768_new	24	1	26	<?xml version="1.0"?>\n<Clock xmlns:dt="urn:schemas-microsoft-com:datatypes"><Description dt:dt="string">E-Prime Primary Realtime Clock</Description><StartTime><Timestamp dt:dt="int">0</Timestamp><DateUtc dt:dt="string">2017-07-27T13:55:20Z</DateUtc></StartTime><FrequencyChanges><FrequencyChange><Frequency dt:dt="r8">3328133</Frequency><Timestamp dt:dt="r8">46943040948</Timestamp><Current dt:dt="…	75.025	2124759	2121259	2124759	2121241	1	right	-300932989	07-27-2017	15:55:20	13:55:20	female	85350	35068	-1	35061	85958	85360	-1	85350	350909	346354	-1	346341	3				1	1	1	phaseUPFAce	phaseXPface	7	NF01	378963	378663	378963	378655	d	378655	377050	378655	377045	1605
GofDak_1024-768_new	24	1	26	<?xml version="1.0"?>\n<Clock xmlns:dt="urn:schemas-microsoft-com:datatypes"><Description dt:dt="string">E-Prime Primary Realtime Clock</Description><StartTime><Timestamp dt:dt="int">0</Timestamp><DateUtc dt:dt="string">2017-07-27T13:55:20Z</DateUtc></StartTime><FrequencyChanges><FrequencyChange><Frequency dt:dt="r8">3328133</Frequency><Timestamp dt:dt="r8">46943040948</Timestamp><Current dt:dt="…	75.025	2124759	2121259	2124759	2121241	1	right	-300932989	07-27-2017	15:55:20	13:55:20	female	85350	35068	-1	35061	85958	85360	-1	85350	350909	346354	-1	346341	3				1	1	1	phaseUPFAce	phaseXPface	8	NF04	382668	382368	382668	382365	l	382365	380476	382365	380469	1889
GofDak_1024-768_new	24	1	26	<?xml version="1.0"?>\n<Clock xmlns:dt="urn:schemas-microsoft-com:datatypes"><Description dt:dt="string">E-Prime Primary Realtime Clock</Description><StartTime><Timestamp dt:dt="int">0</Timestamp><DateUtc dt:dt="string">2017-07-27T13:55:20Z</DateUtc></StartTime><FrequencyChanges><FrequencyChange><Frequency dt:dt="r8">3328133</Frequency><Timestamp dt:dt="r8">46943040948</Timestamp><Current dt:dt="…	75.025	2124759	2121259	2124759	2121241	1	right	-300932989	07-27-2017	15:55:20	13:55:20	female	85350	35068	-1	35061	85958	85360	-1	85350	350909	346354	-1	346341	3				1	1	1	phaseUPFAce	phaseXPface	9	NF27	386787	386487	386787	386475	d	386475	384741	386475	384733	1734
GofDak_1024-768_new	24	1	26	<?xml version="1.0"?>\n<Clock xmlns:dt="urn:schemas-microsoft-com:datatypes"><Description dt:dt="string">E-Prime Primary Realtime Clock</Description><StartTime><Timestamp dt:dt="int">0</Timestamp><DateUtc dt:dt="string">2017-07-27T13:55:20Z</DateUtc></StartTime><FrequencyChanges><FrequencyChange><Frequency dt:dt="r8">3328133</Frequency><Timestamp dt:dt="r8">46943040948</Timestamp><Current dt:dt="…	75.025	2124759	2121259	2124759	2121241	1	right	-300932989	07-27-2017	15:55:20	13:55:20	female	85350	35068	-1	35061	85958	85360	-1	85350	350909	346354	-1	346341	3				1	1	1	phaseUPFAce	phaseXPface	10	NF09	390266	389966	390266	389954	d	389954	388393	389954	388381	1561
GofDak_1024-768_new	24	1	26	<?xml version="1.0"?>\n<Clock xmlns:dt="urn:schemas-microsoft-com:datatypes"><Description dt:dt="string">E-Prime Primary Realtime Clock</Description><StartTime><Timestamp dt:dt="int">0</Timestamp><DateUtc dt:dt="string">2017-07-27T13:55:20Z</DateUtc></StartTime><FrequencyChanges><FrequencyChange><Frequency dt:dt="r8">3328133</Frequency><Timestamp dt:dt="r8">46943040948</Timestamp><Current dt:dt="…	75.025	2124759	2121259	2124759	2121241	1	right	-300932989	07-27-2017	15:55:20	13:55:20	female	85350	35068	-1	35061	85958	85360	-1	85350	350909	346354	-1	346341	3				1	1	1	phaseUPFAce	phaseXPface	11	NM05	393745	393445	393745	393440	d	393440	391739	393440	391733	1701
GofDak_1024-768_new	24	1	26	<?xml version="1.0"?>\n<Clock xmlns:dt="urn:schemas-microsoft-com:datatypes"><Description dt:dt="string">E-Prime Primary Realtime Clock</Description><StartTime><Timestamp dt:dt="int">0</Timestamp><DateUtc dt:dt="string">2017-07-27T13:55:20Z</DateUtc></StartTime><FrequencyChanges><FrequencyChange><Frequency dt:dt="r8">3328133</Frequency><Timestamp dt:dt="r8">46943040948</Timestamp><Current dt:dt="…	75.025	2124759	2121259	2124759	2121241	1	right	-300932989	07-27-2017	15:55:20	13:55:20	female	85350	35068	-1	35061	85958	85360	-1	85350	350909	346354	-1	346341	3				1	1	1	phaseUPFAce	phaseXPface	12	NM13	396864	396564	396864	396552	d	396552	394951	396552	394941	1601
GofDak_1024-768_new	24	1	26	<?xml version="1.0"?>\n<Clock xmlns:dt="urn:schemas-microsoft-com:datatypes"><Description dt:dt="string">E-Prime Primary Realtime Clock</Description><StartTime><Timestamp dt:dt="int">0</Timestamp><DateUtc dt:dt="string">2017-07-27T13:55:20Z</DateUtc></StartTime><FrequencyChanges><FrequencyChange><Frequency dt:dt="r8">3328133</Frequency><Timestamp dt:dt="r8">46943040948</Timestamp><Current dt:dt="…	75.025	2124759	2121259	2124759	2121241	1	right	-300932989	07-27-2017	15:55:20	13:55:20	female	85350	35068	-1	35061	85958	85360	-1	85350	350909	346354	-1	346341	3				1	1	1	phaseUPFAce	phaseXPface	13	NM05	400502	400202	400502	400197	l	400197	398670	400197	398661	1527
GofDak_1024-768_new	24	1	26	<?xml version="1.0"?>\n<Clock xmlns:dt="urn:schemas-microsoft-com:datatypes"><Description dt:dt="string">E-Prime Primary Realtime Clock</Description><StartTime><Timestamp dt:dt="int">0</Timestamp><DateUtc dt:dt="string">2017-07-27T13:55:20Z</DateUtc></StartTime><FrequencyChanges><FrequencyChange><Frequency dt:dt="r8">3328133</Frequency><Timestamp dt:dt="r8">46943040948</Timestamp><Current dt:dt="…	75.025	2124759	2121259	2124759	2121241	1	right	-300932989	07-27-2017	15:55:20	13:55:20	female	85350	35068	-1	35061	85958	85360	-1	85350	350909	346354	-1	346341	3				1	1	1	phaseUPFAce	phaseXPface	14	NF105	403621	403321	403621	403307	l	403307	401802	403307	401789	1505
GofDak_1024-768_new	24	1	26	<?xml version="1.0"?>\n<Clock xmlns:dt="urn:schemas-microsoft-com:datatypes"><Description dt:dt="string">E-Prime Primary Realtime Clock</Description><StartTime><Timestamp dt:dt="int">0</Timestamp><DateUtc dt:dt="string">2017-07-27T13:55:20Z</DateUtc></StartTime><FrequencyChanges><FrequencyChange><Frequency dt:dt="r8">3328133</Frequency><Timestamp dt:dt="r8">46943040948</Timestamp><Current dt:dt="…	75.025	2124759	2121259	2124759	2121241	1	right	-300932989	07-27-2017	15:55:20	13:55:20	female	85350	35068	-1	35061	85958	85360	-1	85350	350909	346354	-1	346341	3				1	1	1	phaseUPFAce	phaseXPface	15	NM101	407234	406934	407234	406922	d	406922	404974	406922	404957	1948
GofDak_1024-768_new	24	1	26	<?xml version="1.0"?>\n<Clock xmlns:dt="urn:schemas-microsoft-com:datatypes"><Description dt:dt="string">E-Prime Primary Realtime Clock</Description><StartTime><Timestamp dt:dt="int">0</Timestamp><DateUtc dt:dt="string">2017-07-27T13:55:20Z</DateUtc></StartTime><FrequencyChanges><FrequencyChange><Frequency dt:dt="r8">3328133</Frequency><Timestamp dt:dt="r8">46943040948</Timestamp><Current dt:dt="…	75.025	2124759	2121259	2124759	2121241	1	right	-300932989	07-27-2017	15:55:20	13:55:20	female	85350	35068	-1	35061	85958	85360	-1	85350	350909	346354	-1	346341	3				1	1	1	phaseUPFAce	phaseXPface	16	NM08	411006	410706	411006	410690	l	410690	408986	410690	408973	1704
GofDak_1024-768_new	24	1	26	<?xml version="1.0"?>\n<Clock xmlns:dt="urn:schemas-microsoft-com:datatypes"><Description dt:dt="string">E-Prime Primary Realtime Clock</Description><StartTime><Timestamp dt:dt="int">0</Timestamp><DateUtc dt:dt="string">2017-07-27T13:55:20Z</DateUtc></StartTime><FrequencyChanges><FrequencyChange><Frequency dt:dt="r8">3328133</Frequency><Timestamp dt:dt="r8">46943040948</Timestamp><Current dt:dt="…	75.025	2124759	2121259	2124759	2121241	1	right	-300932989	07-27-2017	15:55:20	13:55:20	female	85350	35068	-1	35061	85958	85360	-1	85350	350909	346354	-1	346341	3				1	1	1	phaseUPFAce	phaseXPface	17	NF04	414311	414011	414311	414004	d	414004	412198	414004	412189	1806
GofDak_1024-768_new	24	1	26	<?xml version="1.0"?>\n<Clock xmlns:dt="urn:schemas-microsoft-com:datatypes"><Description dt:dt="string">E-Prime Primary Realtime Clock</Description><StartTime><Timestamp dt:dt="int">0</Timestamp><DateUtc dt:dt="string">2017-07-27T13:55:20Z</DateUtc></StartTime><FrequencyChanges><FrequencyChange><Frequency dt:dt="r8">3328133</Frequency><Timestamp dt:dt="r8">46943040948</Timestamp><Current dt:dt="…	75.025	2124759	2121259	2124759	2121241	1	right	-300932989	07-27-2017	15:55:20	13:55:20	female	85350	35068	-1	35061	85958	85360	-1	85350	350909	346354	-1	346341	3				1	1	1	phaseUPFAce	phaseXPface	18	NF105	417990	417690	417990	417679	l	417679	415731	417679	415717	1948
GofDak_1024-768_new	24	1	26	<?xml version="1.0"?>\n<Clock xmlns:dt="urn:schemas-microsoft-com:datatypes"><Description dt:dt="string">E-Prime Primary Realtime Clock</Description><StartTime><Timestamp dt:dt="int">0</Timestamp><DateUtc dt:dt="string">2017-07-27T13:55:20Z</DateUtc></StartTime><FrequencyChanges><FrequencyChange><Frequency dt:dt="r8">3328133</Frequency><Timestamp dt:dt="r8">46943040948</Timestamp><Current dt:dt="…	75.025	2124759	2121259	2124759	2121241	1	right	-300932989	07-27-2017	15:55:20	13:55:20	female	85350	35068	-1	35061	85958	85360	-1	85350	350909	346354	-1	346341	3				1	1	1	phaseUPFAce	phaseXPface	19	NM10	423481	423181	423481	423167	l	423167	421529	423167	421516	1638
GofDak_1024-768_new	24	1	26	<?xml version="1.0"?>\n<Clock xmlns:dt="urn:schemas-microsoft-com:datatypes"><Description dt:dt="string">E-Prime Primary Realtime Clock</Description><StartTime><Timestamp dt:dt="int">0</Timestamp><DateUtc dt:dt="string">2017-07-27T13:55:20Z</DateUtc></StartTime><FrequencyChanges><FrequencyChange><Frequency dt:dt="r8">3328133</Frequency><Timestamp dt:dt="r8">46943040948</Timestamp><Current dt:dt="…	75.025	2124759	2121259	2124759	2121241	1	right	-300932989	07-27-2017	15:55:20	13:55:20	female	85350	35068	-1	35061	85958	85360	-1	85350	350909	346354	-1	346341	3				1	1	1	phaseUPFAce	phaseXPface	20	NM02	427000	426700	427000	426686	l	426686	424794	426686	424781	1892
GofDak_1024-768_new	24	1	26	<?xml version="1.0"?>\n<Clock xmlns:dt="urn:schemas-microsoft-com:datatypes"><Description dt:dt="string">E-Prime Primary Realtime Clock</Description><StartTime><Timestamp dt:dt="int">0</Timestamp><DateUtc dt:dt="string">2017-07-27T13:55:20Z</DateUtc></StartTime><FrequencyChanges><FrequencyChange><Frequency dt:dt="r8">3328133</Frequency><Timestamp dt:dt="r8">46943040948</Timestamp><Current dt:dt="…	75.025	2124759	2121259	2124759	2121241	1	right	-300932989	07-27-2017	15:55:20	13:55:20	female	85350	35068	-1	35061	85958	85360	-1	85350	350909	346354	-1	346341	4				2	1	2	phaseINVFAce	phaseXPface	1	NF09	430986	430686	430986	430672	d	430672	429153	430672	429141	1519
GofDak_1024-768_new	24	1	26	<?xml version="1.0"?>\n<Clock xmlns:dt="urn:schemas-microsoft-com:datatypes"><Description dt:dt="string">E-Prime Primary Realtime Clock</Description><StartTime><Timestamp dt:dt="int">0</Timestamp><DateUtc dt:dt="string">2017-07-27T13:55:20Z</DateUtc></StartTime><FrequencyChanges><FrequencyChange><Frequency dt:dt="r8">3328133</Frequency><Timestamp dt:dt="r8">46943040948</Timestamp><Current dt:dt="…	75.025	2124759	2121259	2124759	2121241	1	right	-300932989	07-27-2017	15:55:20	13:55:20	female	85350	35068	-1	35061	85958	85360	-1	85350	350909	346354	-1	346341	4				2	1	2	phaseINVFAce	phaseXPface	2	NM13	434211	433911	434211	433901	l	433901	432378	433901	432373	1523
GofDak_1024-768_new	24	1	26	<?xml version="1.0"?>\n<Clock xmlns:dt="urn:schemas-microsoft-com:datatypes"><Description dt:dt="string">E-Prime Primary Realtime Clock</Description><StartTime><Timestamp dt:dt="int">0</Timestamp><DateUtc dt:dt="string">2017-07-27T13:55:20Z</DateUtc></StartTime><FrequencyChanges><FrequencyChange><Frequency dt:dt="r8">3328133</Frequency><Timestamp dt:dt="r8">46943040948</Timestamp><Current dt:dt="…	75.025	2124759	2121259	2124759	2121241	1	right	-300932989	07-27-2017	15:55:20	13:55:20	female	85350	35068	-1	35061	85958	85360	-1	85350	350909	346354	-1	346341	4				2	1	2	phaseINVFAce	phaseXPface	3	NM09	437464	437164	437464	437148	l	437148	435498	437148	435493	1650
GofDak_1024-768_new	24	1	26	<?xml version="1.0"?>\n<Clock xmlns:dt="urn:schemas-microsoft-com:datatypes"><Description dt:dt="string">E-Prime Primary Realtime Clock</Description><StartTime><Timestamp dt:dt="int">0</Timestamp><DateUtc dt:dt="string">2017-07-27T13:55:20Z</DateUtc></StartTime><FrequencyChanges><FrequencyChange><Frequency dt:dt="r8">3328133</Frequency><Timestamp dt:dt="r8">46943040948</Timestamp><Current dt:dt="…	75.025	2124759	2121259	2124759	2121241	1	right	-300932989	07-27-2017	15:55:20	13:55:20	female	85350	35068	-1	35061	85958	85360	-1	85350	350909	346354	-1	346341	4				2	1	2	phaseINVFAce	phaseXPface	4	NF105	440836	440536	440836	440521	d	440521	438750	440521	438741	1771
GofDak_1024-768_new	24	1	26	<?xml version="1.0"?>\n<Clock xmlns:dt="urn:schemas-microsoft-com:datatypes"><Description dt:dt="string">E-Prime Primary Realtime Clock</Description><StartTime><Timestamp dt:dt="int">0</Timestamp><DateUtc dt:dt="string">2017-07-27T13:55:20Z</DateUtc></StartTime><FrequencyChanges><FrequencyChange><Frequency dt:dt="r8">3328133</Frequency><Timestamp dt:dt="r8">46943040948</Timestamp><Current dt:dt="…	75.025	2124759	2121259	2124759	2121241	1	right	-300932989	07-27-2017	15:55:20	13:55:20	female	85350	35068	-1	35061	85958	85360	-1	85350	350909	346354	-1	346341	4				2	1	2	phaseINVFAce	phaseXPface	5	NM03	444155	443855	444155	443845	d	443845	441882	443845	441869	1963
GofDak_1024-768_new	24	1	26	<?xml version="1.0"?>\n<Clock xmlns:dt="urn:schemas-microsoft-com:datatypes"><Description dt:dt="string">E-Prime Primary Realtime Clock</Description><StartTime><Timestamp dt:dt="int">0</Timestamp><DateUtc dt:dt="string">2017-07-27T13:55:20Z</DateUtc></StartTime><FrequencyChanges><FrequencyChange><Frequency dt:dt="r8">3328133</Frequency><Timestamp dt:dt="r8">46943040948</Timestamp><Current dt:dt="…	75.025	2124759	2121259	2124759	2121241	1	right	-300932989	07-27-2017	15:55:20	13:55:20	female	85350	35068	-1	35061	85958	85360	-1	85350	350909	346354	-1	346341	4				2	1	2	phaseINVFAce	phaseXPface	6	NM03	447300	447000	447300	446996	l	446996	445228	446996	445221	1768
GofDak_1024-768_new	24	1	26	<?xml version="1.0"?>\n<Clock xmlns:dt="urn:schemas-microsoft-com:datatypes"><Description dt:dt="string">E-Prime Primary Realtime Clock</Description><StartTime><Timestamp dt:dt="int">0</Timestamp><DateUtc dt:dt="string">2017-07-27T13:55:20Z</DateUtc></StartTime><FrequencyChanges><FrequencyChange><Frequency dt:dt="r8">3328133</Frequency><Timestamp dt:dt="r8">46943040948</Timestamp><Current dt:dt="…	75.025	2124759	2121259	2124759	2121241	1	right	-300932989	07-27-2017	15:55:20	13:55:20	female	85350	35068	-1	35061	85958	85360	-1	85350	350909	346354	-1	346341	4				2	1	2	phaseINVFAce	phaseXPface	7	NF105	450539	450239	450539	450234	d	450234	448640	450234	448629	1594
GofDak_1024-768_new	24	1	26	<?xml version="1.0"?>\n<Clock xmlns:dt="urn:schemas-microsoft-com:datatypes"><Description dt:dt="string">E-Prime Primary Realtime Clock</Description><StartTime><Timestamp dt:dt="int">0</Timestamp><DateUtc dt:dt="string">2017-07-27T13:55:20Z</DateUtc></StartTime><FrequencyChanges><FrequencyChange><Frequency dt:dt="r8">3328133</Frequency><Timestamp dt:dt="r8">46943040948</Timestamp><Current dt:dt="…	75.025	2124759	2121259	2124759	2121241	1	right	-300932989	07-27-2017	15:55:20	13:55:20	female	85350	35068	-1	35061	85958	85360	-1	85350	350909	346354	-1	346341	4				2	1	2	phaseINVFAce	phaseXPface	8	NF04	454165	453865	454165	453853	l	453853	451999	453853	451989	1854
GofDak_1024-768_new	24	1	26	<?xml version="1.0"?>\n<Clock xmlns:dt="urn:schemas-microsoft-com:datatypes"><Description dt:dt="string">E-Prime Primary Realtime Clock</Description><StartTime><Timestamp dt:dt="int">0</Timestamp><DateUtc dt:dt="string">2017-07-27T13:55:20Z</DateUtc></StartTime><FrequencyChanges><FrequencyChange><Frequency dt:dt="r8">3328133</Frequency><Timestamp dt:dt="r8">46943040948</Timestamp><Current dt:dt="…	75.025	2124759	2121259	2124759	2121241	1	right	-300932989	07-27-2017	15:55:20	13:55:20	female	85350	35068	-1	35061	85958	85360	-1	85350	350909	346354	-1	346341	4				2	1	2	phaseINVFAce	phaseXPface	9	NF02	457604	457304	457604	457293	l	457293	455517	457293	455509	1776
GofDak_1024-768_new	24	1	26	<?xml version="1.0"?>\n<Clock xmlns:dt="urn:schemas-microsoft-com:datatypes"><Description dt:dt="string">E-Prime Primary Realtime Clock</Description><StartTime><Timestamp dt:dt="int">0</Timestamp><DateUtc dt:dt="string">2017-07-27T13:55:20Z</DateUtc></StartTime><FrequencyChanges><FrequencyChange><Frequency dt:dt="r8">3328133</Frequency><Timestamp dt:dt="r8">46943040948</Timestamp><Current dt:dt="…	75.025	2124759	2121259	2124759	2121241	1	right	-300932989	07-27-2017	15:55:20	13:55:20	female	85350	35068	-1	35061	85958	85360	-1	85350	350909	346354	-1	346341	4				2	1	2	phaseINVFAce	phaseXPface	10	NM02	461682	461382	461682	461377	l	461377	459436	461377	459421	1941
GofDak_1024-768_new	24	1	26	<?xml version="1.0"?>\n<Clock xmlns:dt="urn:schemas-microsoft-com:datatypes"><Description dt:dt="string">E-Prime Primary Realtime Clock</Description><StartTime><Timestamp dt:dt="int">0</Timestamp><DateUtc dt:dt="string">2017-07-27T13:55:20Z</DateUtc></StartTime><FrequencyChanges><FrequencyChange><Frequency dt:dt="r8">3328133</Frequency><Timestamp dt:dt="r8">46943040948</Timestamp><Current dt:dt="…	75.025	2124759	2121259	2124759	2121241	1	right	-300932989	07-27-2017	15:55:20	13:55:20	female	85350	35068	-1	35061	85958	85360	-1	85350	350909	346354	-1	346341	4				2	1	2	phaseINVFAce	phaseXPface	11	NF27	465068	464768	465068	464756	d	464756	462982	464756	462965	1774
GofDak_1024-768_new	24	1	26	<?xml version="1.0"?>\n<Clock xmlns:dt="urn:schemas-microsoft-com:datatypes"><Description dt:dt="string">E-Prime Primary Realtime Clock</Description><StartTime><Timestamp dt:dt="int">0</Timestamp><DateUtc dt:dt="string">2017-07-27T13:55:20Z</DateUtc></StartTime><FrequencyChanges><FrequencyChange><Frequency dt:dt="r8">3328133</Frequency><Timestamp dt:dt="r8">46943040948</Timestamp><Current dt:dt="…	75.025	2124759	2121259	2124759	2121241	1	right	-300932989	07-27-2017	15:55:20	13:55:20	female	85350	35068	-1	35061	85958	85360	-1	85350	350909	346354	-1	346341	4				2	1	2	phaseINVFAce	phaseXPface	12	NM101	468240	467940	468240	467934	d	467934	466341	467934	466325	1593
GofDak_1024-768_new	24	1	26	<?xml version="1.0"?>\n<Clock xmlns:dt="urn:schemas-microsoft-com:datatypes"><Description dt:dt="string">E-Prime Primary Realtime Clock</Description><StartTime><Timestamp dt:dt="int">0</Timestamp><DateUtc dt:dt="string">2017-07-27T13:55:20Z</DateUtc></StartTime><FrequencyChanges><FrequencyChange><Frequency dt:dt="r8">3328133</Frequency><Timestamp dt:dt="r8">46943040948</Timestamp><Current dt:dt="…	75.025	2124759	2121259	2124759	2121241	1	right	-300932989	07-27-2017	15:55:20	13:55:20	female	85350	35068	-1	35061	85958	85360	-1	85350	350909	346354	-1	346341	4				2	1	2	phaseINVFAce	phaseXPface	13	NF02	471879	471579	471879	471566	l	471566	469833	471566	469821	1733
GofDak_1024-768_new	24	1	26	<?xml version="1.0"?>\n<Clock xmlns:dt="urn:schemas-microsoft-com:datatypes"><Description dt:dt="string">E-Prime Primary Realtime Clock</Description><StartTime><Timestamp dt:dt="int">0</Timestamp><DateUtc dt:dt="string">2017-07-27T13:55:20Z</DateUtc></StartTime><FrequencyChanges><FrequencyChange><Frequency dt:dt="r8">3328133</Frequency><Timestamp dt:dt="r8">46943040948</Timestamp><Current dt:dt="…	75.025	2124759	2121259	2124759	2121241	1	right	-300932989	07-27-2017	15:55:20	13:55:20	female	85350	35068	-1	35061	85958	85360	-1	85350	350909	346354	-1	346341	4				2	1	2	phaseINVFAce	phaseXPface	14	NF02	475478	475178	475478	475168	l	475168	473298	475168	473293	1870
GofDak_1024-768_new	24	1	26	<?xml version="1.0"?>\n<Clock xmlns:dt="urn:schemas-microsoft-com:datatypes"><Description dt:dt="string">E-Prime Primary Realtime Clock</Description><StartTime><Timestamp dt:dt="int">0</Timestamp><DateUtc dt:dt="string">2017-07-27T13:55:20Z</DateUtc></StartTime><FrequencyChanges><FrequencyChange><Frequency dt:dt="r8">3328133</Frequency><Timestamp dt:dt="r8">46943040948</Timestamp><Current dt:dt="…	75.025	2124759	2121259	2124759	2121241	1	right	-300932989	07-27-2017	15:55:20	13:55:20	female	85350	35068	-1	35061	85958	85360	-1	85350	350909	346354	-1	346341	4				2	1	2	phaseINVFAce	phaseXPface	15	NM10	479503	479203	479503	479200	l	479200	477377	479200	477365	1823
GofDak_1024-768_new	24	1	26	<?xml version="1.0"?>\n<Clock xmlns:dt="urn:schemas-microsoft-com:datatypes"><Description dt:dt="string">E-Prime Primary Realtime Clock</Description><StartTime><Timestamp dt:dt="int">0</Timestamp><DateUtc dt:dt="string">2017-07-27T13:55:20Z</DateUtc></StartTime><FrequencyChanges><FrequencyChange><Frequency dt:dt="r8">3328133</Frequency><Timestamp dt:dt="r8">46943040948</Timestamp><Current dt:dt="…	75.025	2124759	2121259	2124759	2121241	1	right	-300932989	07-27-2017	15:55:20	13:55:20	female	85350	35068	-1	35061	85958	85360	-1	85350	350909	346354	-1	346341	4				2	1	2	phaseINVFAce	phaseXPface	16	NM04	483275	482975	483275	482961	d	482961	481042	482961	481029	1919
GofDak_1024-768_new	24	1	26	<?xml version="1.0"?>\n<Clock xmlns:dt="urn:schemas-microsoft-com:datatypes"><Description dt:dt="string">E-Prime Primary Realtime Clock</Description><StartTime><Timestamp dt:dt="int">0</Timestamp><DateUtc dt:dt="string">2017-07-27T13:55:20Z</DateUtc></StartTime><FrequencyChanges><FrequencyChange><Frequency dt:dt="r8">3328133</Frequency><Timestamp dt:dt="r8">46943040948</Timestamp><Current dt:dt="…	75.025	2124759	2121259	2124759	2121241	1	right	-300932989	07-27-2017	15:55:20	13:55:20	female	85350	35068	-1	35061	85958	85360	-1	85350	350909	346354	-1	346341	4				2	1	2	phaseINVFAce	phaseXPface	17	NF106	487420	487120	487420	487113	l	487113	485388	487113	485381	1725
GofDak_1024-768_new	24	1	26	<?xml version="1.0"?>\n<Clock xmlns:dt="urn:schemas-microsoft-com:datatypes"><Description dt:dt="string">E-Prime Primary Realtime Clock</Description><StartTime><Timestamp dt:dt="int">0</Timestamp><DateUtc dt:dt="string">2017-07-27T13:55:20Z</DateUtc></StartTime><FrequencyChanges><FrequencyChange><Frequency dt:dt="r8">3328133</Frequency><Timestamp dt:dt="r8">46943040948</Timestamp><Current dt:dt="…	75.025	2124759	2121259	2124759	2121241	1	right	-300932989	07-27-2017	15:55:20	13:55:20	female	85350	35068	-1	35061	85958	85360	-1	85350	350909	346354	-1	346341	4				2	1	2	phaseINVFAce	phaseXPface	18	NF09	490966	490666	490966	490659	d	490659	488773	490659	488765	1886
GofDak_1024-768_new	24	1	26	<?xml version="1.0"?>\n<Clock xmlns:dt="urn:schemas-microsoft-com:datatypes"><Description dt:dt="string">E-Prime Primary Realtime Clock</Description><StartTime><Timestamp dt:dt="int">0</Timestamp><DateUtc dt:dt="string">2017-07-27T13:55:20Z</DateUtc></StartTime><FrequencyChanges><FrequencyChange><Frequency dt:dt="r8">3328133</Frequency><Timestamp dt:dt="r8">46943040948</Timestamp><Current dt:dt="…	75.025	2124759	2121259	2124759	2121241	1	right	-300932989	07-27-2017	15:55:20	13:55:20	female	85350	35068	-1	35061	85958	85360	-1	85350	350909	346354	-1	346341	4				2	1	2	phaseINVFAce	phaseXPface	19	NF27	494218	493918	494218	493912	l	493912	492266	493912	492261	1646
GofDak_1024-768_new	24	1	26	<?xml version="1.0"?>\n<Clock xmlns:dt="urn:schemas-microsoft-com:datatypes"><Description dt:dt="string">E-Prime Primary Realtime Clock</Description><StartTime><Timestamp dt:dt="int">0</Timestamp><DateUtc dt:dt="string">2017-07-27T13:55:20Z</DateUtc></StartTime><FrequencyChanges><FrequencyChange><Frequency dt:dt="r8">3328133</Frequency><Timestamp dt:dt="r8">46943040948</Timestamp><Current dt:dt="…	75.025	2124759	2121259	2124759	2121241	1	right	-300932989	07-27-2017	15:55:20	13:55:20	female	85350	35068	-1	35061	85958	85360	-1	85350	350909	346354	-1	346341	4				2	1	2	phaseINVFAce	phaseXPface	20	NF27	497910	497610	497910	497600	l	497600	495957	497600	495941	1643
GofDak_1024-768_new	24	1	26	<?xml version="1.0"?>\n<Clock xmlns:dt="urn:schemas-microsoft-com:datatypes"><Description dt:dt="string">E-Prime Primary Realtime Clock</Description><StartTime><Timestamp dt:dt="int">0</Timestamp><DateUtc dt:dt="string">2017-07-27T13:55:20Z</DateUtc></StartTime><FrequencyChanges><FrequencyChange><Frequency dt:dt="r8">3328133</Frequency><Timestamp dt:dt="r8">46943040948</Timestamp><Current dt:dt="…	75.025	2124759	2121259	2124759	2121241	1	right	-300932989	07-27-2017	15:55:20	13:55:20	female	85350	35068	-1	35061	85958	85360	-1	85350	350909	346354	-1	346341	5				2	2	3	phaseINVFAce	phaseXPface	1	NM02	502255	501955	502255	501940	l	501940	500356	501940	500349	1584
GofDak_1024-768_new	24	1	26	<?xml version="1.0"?>\n<Clock xmlns:dt="urn:schemas-microsoft-com:datatypes"><Description dt:dt="string">E-Prime Primary Realtime Clock</Description><StartTime><Timestamp dt:dt="int">0</Timestamp><DateUtc dt:dt="string">2017-07-27T13:55:20Z</DateUtc></StartTime><FrequencyChanges><FrequencyChange><Frequency dt:dt="r8">3328133</Frequency><Timestamp dt:dt="r8">46943040948</Timestamp><Current dt:dt="…	75.025	2124759	2121259	2124759	2121241	1	right	-300932989	07-27-2017	15:55:20	13:55:20	female	85350	35068	-1	35061	85958	85360	-1	85350	350909	346354	-1	346341	5				2	2	3	phaseINVFAce	phaseXPface	2	NM05	505548	505248	505548	505243	l	505243	503422	505243	503413	1821
GofDak_1024-768_new	24	1	26	<?xml version="1.0"?>\n<Clock xmlns:dt="urn:schemas-microsoft-com:datatypes"><Description dt:dt="string">E-Prime Primary Realtime Clock</Description><StartTime><Timestamp dt:dt="int">0</Timestamp><DateUtc dt:dt="string">2017-07-27T13:55:20Z</DateUtc></StartTime><FrequencyChanges><FrequencyChange><Frequency dt:dt="r8">3328133</Frequency><Timestamp dt:dt="r8">46943040948</Timestamp><Current dt:dt="…	75.025	2124759	2121259	2124759	2121241	1	right	-300932989	07-27-2017	15:55:20	13:55:20	female	85350	35068	-1	35061	85958	85360	-1	85350	350909	346354	-1	346341	5				2	2	3	phaseINVFAce	phaseXPface	3	NM05	509480	509180	509480	509165	l	509165	507434	509165	507421	1731
GofDak_1024-768_new	24	1	26	<?xml version="1.0"?>\n<Clock xmlns:dt="urn:schemas-microsoft-com:datatypes"><Description dt:dt="string">E-Prime Primary Realtime Clock</Description><StartTime><Timestamp dt:dt="int">0</Timestamp><DateUtc dt:dt="string">2017-07-27T13:55:20Z</DateUtc></StartTime><FrequencyChanges><FrequencyChange><Frequency dt:dt="r8">3328133</Frequency><Timestamp dt:dt="r8">46943040948</Timestamp><Current dt:dt="…	75.025	2124759	2121259	2124759	2121241	1	right	-300932989	07-27-2017	15:55:20	13:55:20	female	85350	35068	-1	35061	85958	85360	-1	85350	350909	346354	-1	346341	5				2	2	3	phaseINVFAce	phaseXPface	4	NM101	512825	512525	512825	512520	l	512520	510699	512520	510685	1821
GofDak_1024-768_new	24	1	26	<?xml version="1.0"?>\n<Clock xmlns:dt="urn:schemas-microsoft-com:datatypes"><Description dt:dt="string">E-Prime Primary Realtime Clock</Description><StartTime><Timestamp dt:dt="int">0</Timestamp><DateUtc dt:dt="string">2017-07-27T13:55:20Z</DateUtc></StartTime><FrequencyChanges><FrequencyChange><Frequency dt:dt="r8">3328133</Frequency><Timestamp dt:dt="r8">46943040948</Timestamp><Current dt:dt="…	75.025	2124759	2121259	2124759	2121241	1	right	-300932989	07-27-2017	15:55:20	13:55:20	female	85350	35068	-1	35061	85958	85360	-1	85350	350909	346354	-1	346341	5				2	2	3	phaseINVFAce	phaseXPface	5	NF09	516757	516457	516757	516443	d	516443	514498	516443	514493	1945
GofDak_1024-768_new	24	1	26	<?xml version="1.0"?>\n<Clock xmlns:dt="urn:schemas-microsoft-com:datatypes"><Description dt:dt="string">E-Prime Primary Realtime Clock</Description><StartTime><Timestamp dt:dt="int">0</Timestamp><DateUtc dt:dt="string">2017-07-27T13:55:20Z</DateUtc></StartTime><FrequencyChanges><FrequencyChange><Frequency dt:dt="r8">3328133</Frequency><Timestamp dt:dt="r8">46943040948</Timestamp><Current dt:dt="…	75.025	2124759	2121259	2124759	2121241	1	right	-300932989	07-27-2017	15:55:20	13:55:20	female	85350	35068	-1	35061	85958	85360	-1	85350	350909	346354	-1	346341	5				2	2	3	phaseINVFAce	phaseXPface	6	NF06	519983	519683	519983	519676	d	519676	518043	519676	518029	1633
GofDak_1024-768_new	24	1	26	<?xml version="1.0"?>\n<Clock xmlns:dt="urn:schemas-microsoft-com:datatypes"><Description dt:dt="string">E-Prime Primary Realtime Clock</Description><StartTime><Timestamp dt:dt="int">0</Timestamp><DateUtc dt:dt="string">2017-07-27T13:55:20Z</DateUtc></StartTime><FrequencyChanges><FrequencyChange><Frequency dt:dt="r8">3328133</Frequency><Timestamp dt:dt="r8">46943040948</Timestamp><Current dt:dt="…	75.025	2124759	2121259	2124759	2121241	1	right	-300932989	07-27-2017	15:55:20	13:55:20	female	85350	35068	-1	35061	85958	85360	-1	85350	350909	346354	-1	346341	5				2	2	3	phaseINVFAce	phaseXPface	7	NM03	524128	523828	524128	523820	d	523820	521869	523820	521861	1951
GofDak_1024-768_new	24	1	26	<?xml version="1.0"?>\n<Clock xmlns:dt="urn:schemas-microsoft-com:datatypes"><Description dt:dt="string">E-Prime Primary Realtime Clock</Description><StartTime><Timestamp dt:dt="int">0</Timestamp><DateUtc dt:dt="string">2017-07-27T13:55:20Z</DateUtc></StartTime><FrequencyChanges><FrequencyChange><Frequency dt:dt="r8">3328133</Frequency><Timestamp dt:dt="r8">46943040948</Timestamp><Current dt:dt="…	75.025	2124759	2121259	2124759	2121241	1	right	-300932989	07-27-2017	15:55:20	13:55:20	female	85350	35068	-1	35061	85958	85360	-1	85350	350909	346354	-1	346341	5				2	2	3	phaseINVFAce	phaseXPface	8	NM10	527860	527560	527860	527548	l	527548	525881	527548	525869	1667
GofDak_1024-768_new	24	1	26	<?xml version="1.0"?>\n<Clock xmlns:dt="urn:schemas-microsoft-com:datatypes"><Description dt:dt="string">E-Prime Primary Realtime Clock</Description><StartTime><Timestamp dt:dt="int">0</Timestamp><DateUtc dt:dt="string">2017-07-27T13:55:20Z</DateUtc></StartTime><FrequencyChanges><FrequencyChange><Frequency dt:dt="r8">3328133</Frequency><Timestamp dt:dt="r8">46943040948</Timestamp><Current dt:dt="…	75.025	2124759	2121259	2124759	2121241	1	right	-300932989	07-27-2017	15:55:20	13:55:20	female	85350	35068	-1	35061	85958	85360	-1	85350	350909	346354	-1	346341	5				2	2	3	phaseINVFAce	phaseXPface	9	NF109	531179	530879	531179	530876	l	530876	529106	530876	529101	1770
GofDak_1024-768_new	24	1	26	<?xml version="1.0"?>\n<Clock xmlns:dt="urn:schemas-microsoft-com:datatypes"><Description dt:dt="string">E-Prime Primary Realtime Clock</Description><StartTime><Timestamp dt:dt="int">0</Timestamp><DateUtc dt:dt="string">2017-07-27T13:55:20Z</DateUtc></StartTime><FrequencyChanges><FrequencyChange><Frequency dt:dt="r8">3328133</Frequency><Timestamp dt:dt="r8">46943040948</Timestamp><Current dt:dt="…	75.025	2124759	2121259	2124759	2121241	1	right	-300932989	07-27-2017	15:55:20	13:55:20	female	85350	35068	-1	35061	85958	85360	-1	85350	350909	346354	-1	346341	5				2	2	3	phaseINVFAce	phaseXPface	10	NF27	534565	534265	534565	534252	d	534252	532625	534252	532613	1627
GofDak_1024-768_new	24	1	26	<?xml version="1.0"?>\n<Clock xmlns:dt="urn:schemas-microsoft-com:datatypes"><Description dt:dt="string">E-Prime Primary Realtime Clock</Description><StartTime><Timestamp dt:dt="int">0</Timestamp><DateUtc dt:dt="string">2017-07-27T13:55:20Z</DateUtc></StartTime><FrequencyChanges><FrequencyChange><Frequency dt:dt="r8">3328133</Frequency><Timestamp dt:dt="r8">46943040948</Timestamp><Current dt:dt="…	75.025	2124759	2121259	2124759	2121241	1	right	-300932989	07-27-2017	15:55:20	13:55:20	female	85350	35068	-1	35061	85958	85360	-1	85350	350909	346354	-1	346341	5				2	2	3	phaseINVFAce	phaseXPface	11	NF02	538510	538210	538510	538201	l	538201	536397	538201	536389	1804
GofDak_1024-768_new	24	1	26	<?xml version="1.0"?>\n<Clock xmlns:dt="urn:schemas-microsoft-com:datatypes"><Description dt:dt="string">E-Prime Primary Realtime Clock</Description><StartTime><Timestamp dt:dt="int">0</Timestamp><DateUtc dt:dt="string">2017-07-27T13:55:20Z</DateUtc></StartTime><FrequencyChanges><FrequencyChange><Frequency dt:dt="r8">3328133</Frequency><Timestamp dt:dt="r8">46943040948</Timestamp><Current dt:dt="…	75.025	2124759	2121259	2124759	2121241	1	right	-300932989	07-27-2017	15:55:20	13:55:20	female	85350	35068	-1	35061	85958	85360	-1	85350	350909	346354	-1	346341	5				2	2	3	phaseINVFAce	phaseXPface	12	NF06	541576	541276	541576	541262	d	541262	539743	541262	539733	1519
GofDak_1024-768_new	24	1	26	<?xml version="1.0"?>\n<Clock xmlns:dt="urn:schemas-microsoft-com:datatypes"><Description dt:dt="string">E-Prime Primary Realtime Clock</Description><StartTime><Timestamp dt:dt="int">0</Timestamp><DateUtc dt:dt="string">2017-07-27T13:55:20Z</DateUtc></StartTime><FrequencyChanges><FrequencyChange><Frequency dt:dt="r8">3328133</Frequency><Timestamp dt:dt="r8">46943040948</Timestamp><Current dt:dt="…	75.025	2124759	2121259	2124759	2121241	1	right	-300932989	07-27-2017	15:55:20	13:55:20	female	85350	35068	-1	35061	85958	85360	-1	85350	350909	346354	-1	346341	5				2	2	3	phaseINVFAce	phaseXPface	13	NM09	545681	545381	545681	545367	l	545367	543568	545367	543557	1799
GofDak_1024-768_new	24	1	26	<?xml version="1.0"?>\n<Clock xmlns:dt="urn:schemas-microsoft-com:datatypes"><Description dt:dt="string">E-Prime Primary Realtime Clock</Description><StartTime><Timestamp dt:dt="int">0</Timestamp><DateUtc dt:dt="string">2017-07-27T13:55:20Z</DateUtc></StartTime><FrequencyChanges><FrequencyChange><Frequency dt:dt="r8">3328133</Frequency><Timestamp dt:dt="r8">46943040948</Timestamp><Current dt:dt="…	75.025	2124759	2121259	2124759	2121241	1	right	-300932989	07-27-2017	15:55:20	13:55:20	female	85350	35068	-1	35061	85958	85360	-1	85350	350909	346354	-1	346341	5				2	2	3	phaseINVFAce	phaseXPface	14	NM13	549386	549086	549386	549078	d	549078	547367	549078	547357	1711
GofDak_1024-768_new	24	1	26	<?xml version="1.0"?>\n<Clock xmlns:dt="urn:schemas-microsoft-com:datatypes"><Description dt:dt="string">E-Prime Primary Realtime Clock</Description><StartTime><Timestamp dt:dt="int">0</Timestamp><DateUtc dt:dt="string">2017-07-27T13:55:20Z</DateUtc></StartTime><FrequencyChanges><FrequencyChange><Frequency dt:dt="r8">3328133</Frequency><Timestamp dt:dt="r8">46943040948</Timestamp><Current dt:dt="…	75.025	2124759	2121259	2124759	2121241	1	right	-300932989	07-27-2017	15:55:20	13:55:20	female	85350	35068	-1	35061	85958	85360	-1	85350	350909	346354	-1	346341	5				2	2	3	phaseINVFAce	phaseXPface	15	NM09	552545	552245	552545	552240	l	552240	550699	552240	550693	1541
GofDak_1024-768_new	24	1	26	<?xml version="1.0"?>\n<Clock xmlns:dt="urn:schemas-microsoft-com:datatypes"><Description dt:dt="string">E-Prime Primary Realtime Clock</Description><StartTime><Timestamp dt:dt="int">0</Timestamp><DateUtc dt:dt="string">2017-07-27T13:55:20Z</DateUtc></StartTime><FrequencyChanges><FrequencyChange><Frequency dt:dt="r8">3328133</Frequency><Timestamp dt:dt="r8">46943040948</Timestamp><Current dt:dt="…	75.025	2124759	2121259	2124759	2121241	1	right	-300932989	07-27-2017	15:55:20	13:55:20	female	85350	35068	-1	35061	85958	85360	-1	85350	350909	346354	-1	346341	5				2	2	3	phaseINVFAce	phaseXPface	16	NF11	555864	555564	555864	555555	l	555555	553752	555555	553741	1803
GofDak_1024-768_new	24	1	26	<?xml version="1.0"?>\n<Clock xmlns:dt="urn:schemas-microsoft-com:datatypes"><Description dt:dt="string">E-Prime Primary Realtime Clock</Description><StartTime><Timestamp dt:dt="int">0</Timestamp><DateUtc dt:dt="string">2017-07-27T13:55:20Z</DateUtc></StartTime><FrequencyChanges><FrequencyChange><Frequency dt:dt="r8">3328133</Frequency><Timestamp dt:dt="r8">46943040948</Timestamp><Current dt:dt="…	75.025	2124759	2121259	2124759	2121241	1	right	-300932989	07-27-2017	15:55:20	13:55:20	female	85350	35068	-1	35061	85958	85360	-1	85350	350909	346354	-1	346341	5				2	2	3	phaseINVFAce	phaseXPface	17	NF04	559290	558990	559290	558983	l	558983	557177	558983	557165	1806
GofDak_1024-768_new	24	1	26	<?xml version="1.0"?>\n<Clock xmlns:dt="urn:schemas-microsoft-com:datatypes"><Description dt:dt="string">E-Prime Primary Realtime Clock</Description><StartTime><Timestamp dt:dt="int">0</Timestamp><DateUtc dt:dt="string">2017-07-27T13:55:20Z</DateUtc></StartTime><FrequencyChanges><FrequencyChange><Frequency dt:dt="r8">3328133</Frequency><Timestamp dt:dt="r8">46943040948</Timestamp><Current dt:dt="…	75.025	2124759	2121259	2124759	2121241	1	right	-300932989	07-27-2017	15:55:20	13:55:20	female	85350	35068	-1	35061	85958	85360	-1	85350	350909	346354	-1	346341	5				2	2	3	phaseINVFAce	phaseXPface	18	NF01	562649	562349	562649	562341	d	562341	560629	562341	560613	1712
GofDak_1024-768_new	24	1	26	<?xml version="1.0"?>\n<Clock xmlns:dt="urn:schemas-microsoft-com:datatypes"><Description dt:dt="string">E-Prime Primary Realtime Clock</Description><StartTime><Timestamp dt:dt="int">0</Timestamp><DateUtc dt:dt="string">2017-07-27T13:55:20Z</DateUtc></StartTime><FrequencyChanges><FrequencyChange><Frequency dt:dt="r8">3328133</Frequency><Timestamp dt:dt="r8">46943040948</Timestamp><Current dt:dt="…	75.025	2124759	2121259	2124759	2121241	1	right	-300932989	07-27-2017	15:55:20	13:55:20	female	85350	35068	-1	35061	85958	85360	-1	85350	350909	346354	-1	346341	5				2	2	3	phaseINVFAce	phaseXPface	19	NF06	565928	565628	565928	565620	d	565620	563908	565620	563901	1712
GofDak_1024-768_new	24	1	26	<?xml version="1.0"?>\n<Clock xmlns:dt="urn:schemas-microsoft-com:datatypes"><Description dt:dt="string">E-Prime Primary Realtime Clock</Description><StartTime><Timestamp dt:dt="int">0</Timestamp><DateUtc dt:dt="string">2017-07-27T13:55:20Z</DateUtc></StartTime><FrequencyChanges><FrequencyChange><Frequency dt:dt="r8">3328133</Frequency><Timestamp dt:dt="r8">46943040948</Timestamp><Current dt:dt="…	75.025	2124759	2121259	2124759	2121241	1	right	-300932989	07-27-2017	15:55:20	13:55:20	female	85350	35068	-1	35061	85958	85360	-1	85350	350909	346354	-1	346341	5				2	2	3	phaseINVFAce	phaseXPface	20	NM10	569940	569640	569940	569634	d	569634	567840	569634	567829	1794
GofDak_1024-768_new	24	1	26	<?xml version="1.0"?>\n<Clock xmlns:dt="urn:schemas-microsoft-com:datatypes"><Description dt:dt="string">E-Prime Primary Realtime Clock</Description><StartTime><Timestamp dt:dt="int">0</Timestamp><DateUtc dt:dt="string">2017-07-27T13:55:20Z</DateUtc></StartTime><FrequencyChanges><FrequencyChange><Frequency dt:dt="r8">3328133</Frequency><Timestamp dt:dt="r8">46943040948</Timestamp><Current dt:dt="…	75.025	2124759	2121259	2124759	2121241	1	right	-300932989	07-27-2017	15:55:20	13:55:20	female	85350	35068	-1	35061	85958	85360	-1	85350	350909	346354	-1	346341	6				1	2	4	phaseUPFAce	phaseXPface	1	NF09	587321	587021	587321	587007	l	587007	585301	587007	585288	1706
GofDak_1024-768_new	24	1	26	<?xml version="1.0"?>\n<Clock xmlns:dt="urn:schemas-microsoft-com:datatypes"><Description dt:dt="string">E-Prime Primary Realtime Clock</Description><StartTime><Timestamp dt:dt="int">0</Timestamp><DateUtc dt:dt="string">2017-07-27T13:55:20Z</DateUtc></StartTime><FrequencyChanges><FrequencyChange><Frequency dt:dt="r8">3328133</Frequency><Timestamp dt:dt="r8">46943040948</Timestamp><Current dt:dt="…	75.025	2124759	2121259	2124759	2121241	1	right	-300932989	07-27-2017	15:55:20	13:55:20	female	85350	35068	-1	35061	85958	85360	-1	85350	350909	346354	-1	346341	6				1	2	4	phaseUPFAce	phaseXPface	2	NF27	590559	590259	590559	590244	d	590244	588740	590244	588733	1504
GofDak_1024-768_new	24	1	26	<?xml version="1.0"?>\n<Clock xmlns:dt="urn:schemas-microsoft-com:datatypes"><Description dt:dt="string">E-Prime Primary Realtime Clock</Description><StartTime><Timestamp dt:dt="int">0</Timestamp><DateUtc dt:dt="string">2017-07-27T13:55:20Z</DateUtc></StartTime><FrequencyChanges><FrequencyChange><Frequency dt:dt="r8">3328133</Frequency><Timestamp dt:dt="r8">46943040948</Timestamp><Current dt:dt="…	75.025	2124759	2121259	2124759	2121241	1	right	-300932989	07-27-2017	15:55:20	13:55:20	female	85350	35068	-1	35061	85958	85360	-1	85350	350909	346354	-1	346341	6				1	2	4	phaseUPFAce	phaseXPface	3	NM02	594145	593845	594145	593837	d	593837	592179	593837	592165	1658
GofDak_1024-768_new	24	1	26	<?xml version="1.0"?>\n<Clock xmlns:dt="urn:schemas-microsoft-com:datatypes"><Description dt:dt="string">E-Prime Primary Realtime Clock</Description><StartTime><Timestamp dt:dt="int">0</Timestamp><DateUtc dt:dt="string">2017-07-27T13:55:20Z</DateUtc></StartTime><FrequencyChanges><FrequencyChange><Frequency dt:dt="r8">3328133</Frequency><Timestamp dt:dt="r8">46943040948</Timestamp><Current dt:dt="…	75.025	2124759	2121259	2124759	2121241	1	right	-300932989	07-27-2017	15:55:20	13:55:20	female	85350	35068	-1	35061	85958	85360	-1	85350	350909	346354	-1	346341	6				1	2	4	phaseUPFAce	phaseXPface	4	NM10	597664	597364	597664	597352	d	597352	595724	597352	595709	1628
GofDak_1024-768_new	24	1	26	<?xml version="1.0"?>\n<Clock xmlns:dt="urn:schemas-microsoft-com:datatypes"><Description dt:dt="string">E-Prime Primary Realtime Clock</Description><StartTime><Timestamp dt:dt="int">0</Timestamp><DateUtc dt:dt="string">2017-07-27T13:55:20Z</DateUtc></StartTime><FrequencyChanges><FrequencyChange><Frequency dt:dt="r8">3328133</Frequency><Timestamp dt:dt="r8">46943040948</Timestamp><Current dt:dt="…	75.025	2124759	2121259	2124759	2121241	1	right	-300932989	07-27-2017	15:55:20	13:55:20	female	85350	35068	-1	35061	85958	85360	-1	85350	350909	346354	-1	346341	6				1	2	4	phaseUPFAce	phaseXPface	5	NM02	601089	600789	601089	600774	d	600774	599070	600774	599061	1704
GofDak_1024-768_new	24	1	26	<?xml version="1.0"?>\n<Clock xmlns:dt="urn:schemas-microsoft-com:datatypes"><Description dt:dt="string">E-Prime Primary Realtime Clock</Description><StartTime><Timestamp dt:dt="int">0</Timestamp><DateUtc dt:dt="string">2017-07-27T13:55:20Z</DateUtc></StartTime><FrequencyChanges><FrequencyChange><Frequency dt:dt="r8">3328133</Frequency><Timestamp dt:dt="r8">46943040948</Timestamp><Current dt:dt="…	75.025	2124759	2121259	2124759	2121241	1	right	-300932989	07-27-2017	15:55:20	13:55:20	female	85350	35068	-1	35061	85958	85360	-1	85350	350909	346354	-1	346341	6				1	2	4	phaseUPFAce	phaseXPface	6	NF11	605021	604721	605021	604713	d	604713	603122	604713	603117	1591
GofDak_1024-768_new	24	1	26	<?xml version="1.0"?>\n<Clock xmlns:dt="urn:schemas-microsoft-com:datatypes"><Description dt:dt="string">E-Prime Primary Realtime Clock</Description><StartTime><Timestamp dt:dt="int">0</Timestamp><DateUtc dt:dt="string">2017-07-27T13:55:20Z</DateUtc></StartTime><FrequencyChanges><FrequencyChange><Frequency dt:dt="r8">3328133</Frequency><Timestamp dt:dt="r8">46943040948</Timestamp><Current dt:dt="…	75.025	2124759	2121259	2124759	2121241	1	right	-300932989	07-27-2017	15:55:20	13:55:20	female	85350	35068	-1	35061	85958	85360	-1	85350	350909	346354	-1	346341	6				1	2	4	phaseUPFAce	phaseXPface	7	NM13	608274	607974	608274	607959	d	607959	606227	607959	606213	1732
GofDak_1024-768_new	24	1	26	<?xml version="1.0"?>\n<Clock xmlns:dt="urn:schemas-microsoft-com:datatypes"><Description dt:dt="string">E-Prime Primary Realtime Clock</Description><StartTime><Timestamp dt:dt="int">0</Timestamp><DateUtc dt:dt="string">2017-07-27T13:55:20Z</DateUtc></StartTime><FrequencyChanges><FrequencyChange><Frequency dt:dt="r8">3328133</Frequency><Timestamp dt:dt="r8">46943040948</Timestamp><Current dt:dt="…	75.025	2124759	2121259	2124759	2121241	1	right	-300932989	07-27-2017	15:55:20	13:55:20	female	85350	35068	-1	35061	85958	85360	-1	85350	350909	346354	-1	346341	6				1	2	4	phaseUPFAce	phaseXPface	8	NM08	612259	611959	612259	611947	l	611947	610186	611947	610181	1761
GofDak_1024-768_new	24	1	26	<?xml version="1.0"?>\n<Clock xmlns:dt="urn:schemas-microsoft-com:datatypes"><Description dt:dt="string">E-Prime Primary Realtime Clock</Description><StartTime><Timestamp dt:dt="int">0</Timestamp><DateUtc dt:dt="string">2017-07-27T13:55:20Z</DateUtc></StartTime><FrequencyChanges><FrequencyChange><Frequency dt:dt="r8">3328133</Frequency><Timestamp dt:dt="r8">46943040948</Timestamp><Current dt:dt="…	75.025	2124759	2121259	2124759	2121241	1	right	-300932989	07-27-2017	15:55:20	13:55:20	female	85350	35068	-1	35061	85958	85360	-1	85350	350909	346354	-1	346341	6				1	2	4	phaseUPFAce	phaseXPface	9	NM04	615591	615291	615591	615276	l	615276	613612	615276	613605	1664
GofDak_1024-768_new	24	1	26	<?xml version="1.0"?>\n<Clock xmlns:dt="urn:schemas-microsoft-com:datatypes"><Description dt:dt="string">E-Prime Primary Realtime Clock</Description><StartTime><Timestamp dt:dt="int">0</Timestamp><DateUtc dt:dt="string">2017-07-27T13:55:20Z</DateUtc></StartTime><FrequencyChanges><FrequencyChange><Frequency dt:dt="r8">3328133</Frequency><Timestamp dt:dt="r8">46943040948</Timestamp><Current dt:dt="…	75.025	2124759	2121259	2124759	2121241	1	right	-300932989	07-27-2017	15:55:20	13:55:20	female	85350	35068	-1	35061	85958	85360	-1	85350	350909	346354	-1	346341	6				1	2	4	phaseUPFAce	phaseXPface	10	NM09	619310	619010	619310	618999	d	618999	617344	618999	617333	1655
GofDak_1024-768_new	24	1	26	<?xml version="1.0"?>\n<Clock xmlns:dt="urn:schemas-microsoft-com:datatypes"><Description dt:dt="string">E-Prime Primary Realtime Clock</Description><StartTime><Timestamp dt:dt="int">0</Timestamp><DateUtc dt:dt="string">2017-07-27T13:55:20Z</DateUtc></StartTime><FrequencyChanges><FrequencyChange><Frequency dt:dt="r8">3328133</Frequency><Timestamp dt:dt="r8">46943040948</Timestamp><Current dt:dt="…	75.025	2124759	2121259	2124759	2121241	1	right	-300932989	07-27-2017	15:55:20	13:55:20	female	85350	35068	-1	35061	85958	85360	-1	85350	350909	346354	-1	346341	6				1	2	4	phaseUPFAce	phaseXPface	11	NF109	622629	622329	622629	622313	l	622313	620729	622313	620717	1584
GofDak_1024-768_new	24	1	26	<?xml version="1.0"?>\n<Clock xmlns:dt="urn:schemas-microsoft-com:datatypes"><Description dt:dt="string">E-Prime Primary Realtime Clock</Description><StartTime><Timestamp dt:dt="int">0</Timestamp><DateUtc dt:dt="string">2017-07-27T13:55:20Z</DateUtc></StartTime><FrequencyChanges><FrequencyChange><Frequency dt:dt="r8">3328133</Frequency><Timestamp dt:dt="r8">46943040948</Timestamp><Current dt:dt="…	75.025	2124759	2121259	2124759	2121241	1	right	-300932989	07-27-2017	15:55:20	13:55:20	female	85350	35068	-1	35061	85958	85360	-1	85350	350909	346354	-1	346341	6				1	2	4	phaseUPFAce	phaseXPface	12	NM101	625881	625581	625881	625566	d	625566	623822	625566	623813	1744
GofDak_1024-768_new	24	1	26	<?xml version="1.0"?>\n<Clock xmlns:dt="urn:schemas-microsoft-com:datatypes"><Description dt:dt="string">E-Prime Primary Realtime Clock</Description><StartTime><Timestamp dt:dt="int">0</Timestamp><DateUtc dt:dt="string">2017-07-27T13:55:20Z</DateUtc></StartTime><FrequencyChanges><FrequencyChange><Frequency dt:dt="r8">3328133</Frequency><Timestamp dt:dt="r8">46943040948</Timestamp><Current dt:dt="…	75.025	2124759	2121259	2124759	2121241	1	right	-300932989	07-27-2017	15:55:20	13:55:20	female	85350	35068	-1	35061	85958	85360	-1	85350	350909	346354	-1	346341	6				1	2	4	phaseUPFAce	phaseXPface	13	NM05	629826	629526	629826	629517	d	629517	627660	629517	627645	1857
GofDak_1024-768_new	24	1	26	<?xml version="1.0"?>\n<Clock xmlns:dt="urn:schemas-microsoft-com:datatypes"><Description dt:dt="string">E-Prime Primary Realtime Clock</Description><StartTime><Timestamp dt:dt="int">0</Timestamp><DateUtc dt:dt="string">2017-07-27T13:55:20Z</DateUtc></StartTime><FrequencyChanges><FrequencyChange><Frequency dt:dt="r8">3328133</Frequency><Timestamp dt:dt="r8">46943040948</Timestamp><Current dt:dt="…	75.025	2124759	2121259	2124759	2121241	1	right	-300932989	07-27-2017	15:55:20	13:55:20	female	85350	35068	-1	35061	85958	85360	-1	85350	350909	346354	-1	346341	6				1	2	4	phaseUPFAce	phaseXPface	14	NM02	632959	632659	632959	632650	l	632650	631126	632650	631116	1524
GofDak_1024-768_new	24	1	26	<?xml version="1.0"?>\n<Clock xmlns:dt="urn:schemas-microsoft-com:datatypes"><Description dt:dt="string">E-Prime Primary Realtime Clock</Description><StartTime><Timestamp dt:dt="int">0</Timestamp><DateUtc dt:dt="string">2017-07-27T13:55:20Z</DateUtc></StartTime><FrequencyChanges><FrequencyChange><Frequency dt:dt="r8">3328133</Frequency><Timestamp dt:dt="r8">46943040948</Timestamp><Current dt:dt="…	75.025	2124759	2121259	2124759	2121241	1	right	-300932989	07-27-2017	15:55:20	13:55:20	female	85350	35068	-1	35061	85958	85360	-1	85350	350909	346354	-1	346341	6				1	2	4	phaseUPFAce	phaseXPface	15	NM04	636278	635978	636278	635966	d	635966	634338	635966	634332	1628
GofDak_1024-768_new	24	1	26	<?xml version="1.0"?>\n<Clock xmlns:dt="urn:schemas-microsoft-com:datatypes"><Description dt:dt="string">E-Prime Primary Realtime Clock</Description><StartTime><Timestamp dt:dt="int">0</Timestamp><DateUtc dt:dt="string">2017-07-27T13:55:20Z</DateUtc></StartTime><FrequencyChanges><FrequencyChange><Frequency dt:dt="r8">3328133</Frequency><Timestamp dt:dt="r8">46943040948</Timestamp><Current dt:dt="…	75.025	2124759	2121259	2124759	2121241	1	right	-300932989	07-27-2017	15:55:20	13:55:20	female	85350	35068	-1	35061	85958	85360	-1	85350	350909	346354	-1	346341	6				1	2	4	phaseUPFAce	phaseXPface	16	NM05	639730	639430	639730	639418	d	639418	637497	639418	637485	1921
GofDak_1024-768_new	24	1	26	<?xml version="1.0"?>\n<Clock xmlns:dt="urn:schemas-microsoft-com:datatypes"><Description dt:dt="string">E-Prime Primary Realtime Clock</Description><StartTime><Timestamp dt:dt="int">0</Timestamp><DateUtc dt:dt="string">2017-07-27T13:55:20Z</DateUtc></StartTime><FrequencyChanges><FrequencyChange><Frequency dt:dt="r8">3328133</Frequency><Timestamp dt:dt="r8">46943040948</Timestamp><Current dt:dt="…	75.025	2124759	2121259	2124759	2121241	1	right	-300932989	07-27-2017	15:55:20	13:55:20	female	85350	35068	-1	35061	85958	85360	-1	85350	350909	346354	-1	346341	6				1	2	4	phaseUPFAce	phaseXPface	17	NM02	643516	643216	643516	643213	l	643213	641243	643213	641236	1970
GofDak_1024-768_new	24	1	26	<?xml version="1.0"?>\n<Clock xmlns:dt="urn:schemas-microsoft-com:datatypes"><Description dt:dt="string">E-Prime Primary Realtime Clock</Description><StartTime><Timestamp dt:dt="int">0</Timestamp><DateUtc dt:dt="string">2017-07-27T13:55:20Z</DateUtc></StartTime><FrequencyChanges><FrequencyChange><Frequency dt:dt="r8">3328133</Frequency><Timestamp dt:dt="r8">46943040948</Timestamp><Current dt:dt="…	75.025	2124759	2121259	2124759	2121241	1	right	-300932989	07-27-2017	15:55:20	13:55:20	female	85350	35068	-1	35061	85958	85360	-1	85350	350909	346354	-1	346341	6				1	2	4	phaseUPFAce	phaseXPface	18	NF01	646914	646614	646914	646601	l	646601	644801	646601	644788	1800
GofDak_1024-768_new	24	1	26	<?xml version="1.0"?>\n<Clock xmlns:dt="urn:schemas-microsoft-com:datatypes"><Description dt:dt="string">E-Prime Primary Realtime Clock</Description><StartTime><Timestamp dt:dt="int">0</Timestamp><DateUtc dt:dt="string">2017-07-27T13:55:20Z</DateUtc></StartTime><FrequencyChanges><FrequencyChange><Frequency dt:dt="r8">3328133</Frequency><Timestamp dt:dt="r8">46943040948</Timestamp><Current dt:dt="…	75.025	2124759	2121259	2124759	2121241	1	right	-300932989	07-27-2017	15:55:20	13:55:20	female	85350	35068	-1	35061	85958	85360	-1	85350	350909	346354	-1	346341	6				1	2	4	phaseUPFAce	phaseXPface	19	NM101	650819	650519	650819	650507	l	650507	648613	650507	648596	1894
GofDak_1024-768_new	24	1	26	<?xml version="1.0"?>\n<Clock xmlns:dt="urn:schemas-microsoft-com:datatypes"><Description dt:dt="string">E-Prime Primary Realtime Clock</Description><StartTime><Timestamp dt:dt="int">0</Timestamp><DateUtc dt:dt="string">2017-07-27T13:55:20Z</DateUtc></StartTime><FrequencyChanges><FrequencyChange><Frequency dt:dt="r8">3328133</Frequency><Timestamp dt:dt="r8">46943040948</Timestamp><Current dt:dt="…	75.025	2124759	2121259	2124759	2121241	1	right	-300932989	07-27-2017	15:55:20	13:55:20	female	85350	35068	-1	35061	85958	85360	-1	85350	350909	346354	-1	346341	6				1	2	4	phaseUPFAce	phaseXPface	20	NM09	654245	653945	654245	653941	l	653941	652212	653941	652196	1729
GofDak_1024-768_new	24	1	26	<?xml version="1.0"?>\n<Clock xmlns:dt="urn:schemas-microsoft-com:datatypes"><Description dt:dt="string">E-Prime Primary Realtime Clock</Description><StartTime><Timestamp dt:dt="int">0</Timestamp><DateUtc dt:dt="string">2017-07-27T13:55:20Z</DateUtc></StartTime><FrequencyChanges><FrequencyChange><Frequency dt:dt="r8">3328133</Frequency><Timestamp dt:dt="r8">46943040948</Timestamp><Current dt:dt="…	75.025	2124759	2121259	2124759	2121241	1	right	-300932989	07-27-2017	15:55:20	13:55:20	female	85350	35068	-1	35061	85958	85360	-1	85350	350909	346354	-1	346341	7				2	3	5	phaseINVFAce	phaseXPface	1	NM05	657471	657171	657471	657159	d	657159	655278	657159	655268	1881
GofDak_1024-768_new	24	1	26	<?xml version="1.0"?>\n<Clock xmlns:dt="urn:schemas-microsoft-com:datatypes"><Description dt:dt="string">E-Prime Primary Realtime Clock</Description><StartTime><Timestamp dt:dt="int">0</Timestamp><DateUtc dt:dt="string">2017-07-27T13:55:20Z</DateUtc></StartTime><FrequencyChanges><FrequencyChange><Frequency dt:dt="r8">3328133</Frequency><Timestamp dt:dt="r8">46943040948</Timestamp><Current dt:dt="…	75.025	2124759	2121259	2124759	2121241	1	right	-300932989	07-27-2017	15:55:20	13:55:20	female	85350	35068	-1	35061	85958	85360	-1	85350	350909	346354	-1	346341	7				2	3	5	phaseINVFAce	phaseXPface	2	NF04	661029	660729	661029	660720	l	660720	658730	660720	658724	1990
GofDak_1024-768_new	24	1	26	<?xml version="1.0"?>\n<Clock xmlns:dt="urn:schemas-microsoft-com:datatypes"><Description dt:dt="string">E-Prime Primary Realtime Clock</Description><StartTime><Timestamp dt:dt="int">0</Timestamp><DateUtc dt:dt="string">2017-07-27T13:55:20Z</DateUtc></StartTime><FrequencyChanges><FrequencyChange><Frequency dt:dt="r8">3328133</Frequency><Timestamp dt:dt="r8">46943040948</Timestamp><Current dt:dt="…	75.025	2124759	2121259	2124759	2121241	1	right	-300932989	07-27-2017	15:55:20	13:55:20	female	85350	35068	-1	35061	85958	85360	-1	85350	350909	346354	-1	346341	7				2	3	5	phaseINVFAce	phaseXPface	3	NF27	664788	664488	664788	664483	l	664483	662569	664483	662564	1914
GofDak_1024-768_new	24	1	26	<?xml version="1.0"?>\n<Clock xmlns:dt="urn:schemas-microsoft-com:datatypes"><Description dt:dt="string">E-Prime Primary Realtime Clock</Description><StartTime><Timestamp dt:dt="int">0</Timestamp><DateUtc dt:dt="string">2017-07-27T13:55:20Z</DateUtc></StartTime><FrequencyChanges><FrequencyChange><Frequency dt:dt="r8">3328133</Frequency><Timestamp dt:dt="r8">46943040948</Timestamp><Current dt:dt="…	75.025	2124759	2121259	2124759	2121241	1	right	-300932989	07-27-2017	15:55:20	13:55:20	female	85350	35068	-1	35061	85958	85360	-1	85350	350909	346354	-1	346341	7				2	3	5	phaseINVFAce	phaseXPface	4	NM09	667747	667447	667747	667439	l	667439	665914	667439	665900	1525
GofDak_1024-768_new	24	1	26	<?xml version="1.0"?>\n<Clock xmlns:dt="urn:schemas-microsoft-com:datatypes"><Description dt:dt="string">E-Prime Primary Realtime Clock</Description><StartTime><Timestamp dt:dt="int">0</Timestamp><DateUtc dt:dt="string">2017-07-27T13:55:20Z</DateUtc></StartTime><FrequencyChanges><FrequencyChange><Frequency dt:dt="r8">3328133</Frequency><Timestamp dt:dt="r8">46943040948</Timestamp><Current dt:dt="…	75.025	2124759	2121259	2124759	2121241	1	right	-300932989	07-27-2017	15:55:20	13:55:20	female	85350	35068	-1	35061	85958	85360	-1	85350	350909	346354	-1	346341	7				2	3	5	phaseINVFAce	phaseXPface	5	NF01	671493	671193	671493	671186	d	671186	669646	671186	669636	1540
GofDak_1024-768_new	24	1	26	<?xml version="1.0"?>\n<Clock xmlns:dt="urn:schemas-microsoft-com:datatypes"><Description dt:dt="string">E-Prime Primary Realtime Clock</Description><StartTime><Timestamp dt:dt="int">0</Timestamp><DateUtc dt:dt="string">2017-07-27T13:55:20Z</DateUtc></StartTime><FrequencyChanges><FrequencyChange><Frequency dt:dt="r8">3328133</Frequency><Timestamp dt:dt="r8">46943040948</Timestamp><Current dt:dt="…	75.025	2124759	2121259	2124759	2121241	1	right	-300932989	07-27-2017	15:55:20	13:55:20	female	85350	35068	-1	35061	85958	85360	-1	85350	350909	346354	-1	346341	7				2	3	5	phaseINVFAce	phaseXPface	6	NF02	674958	674658	674958	674647	d	674647	672925	674647	672916	1722
GofDak_1024-768_new	24	1	26	<?xml version="1.0"?>\n<Clock xmlns:dt="urn:schemas-microsoft-com:datatypes"><Description dt:dt="string">E-Prime Primary Realtime Clock</Description><StartTime><Timestamp dt:dt="int">0</Timestamp><DateUtc dt:dt="string">2017-07-27T13:55:20Z</DateUtc></StartTime><FrequencyChanges><FrequencyChange><Frequency dt:dt="r8">3328133</Frequency><Timestamp dt:dt="r8">46943040948</Timestamp><Current dt:dt="…	75.025	2124759	2121259	2124759	2121241	1	right	-300932989	07-27-2017	15:55:20	13:55:20	female	85350	35068	-1	35061	85958	85360	-1	85350	350909	346354	-1	346341	7				2	3	5	phaseINVFAce	phaseXPface	7	NF01	678037	677737	678037	677724	l	677724	676111	677724	676100	1613
GofDak_1024-768_new	24	1	26	<?xml version="1.0"?>\n<Clock xmlns:dt="urn:schemas-microsoft-com:datatypes"><Description dt:dt="string">E-Prime Primary Realtime Clock</Description><StartTime><Timestamp dt:dt="int">0</Timestamp><DateUtc dt:dt="string">2017-07-27T13:55:20Z</DateUtc></StartTime><FrequencyChanges><FrequencyChange><Frequency dt:dt="r8">3328133</Frequency><Timestamp dt:dt="r8">46943040948</Timestamp><Current dt:dt="…	75.025	2124759	2121259	2124759	2121241	1	right	-300932989	07-27-2017	15:55:20	13:55:20	female	85350	35068	-1	35061	85958	85360	-1	85350	350909	346354	-1	346341	7				2	3	5	phaseINVFAce	phaseXPface	8	NF11	681543	681243	681543	681239	l	681239	679350	681239	679340	1889
GofDak_1024-768_new	24	1	26	<?xml version="1.0"?>\n<Clock xmlns:dt="urn:schemas-microsoft-com:datatypes"><Description dt:dt="string">E-Prime Primary Realtime Clock</Description><StartTime><Timestamp dt:dt="int">0</Timestamp><DateUtc dt:dt="string">2017-07-27T13:55:20Z</DateUtc></StartTime><FrequencyChanges><FrequencyChange><Frequency dt:dt="r8">3328133</Frequency><Timestamp dt:dt="r8">46943040948</Timestamp><Current dt:dt="…	75.025	2124759	2121259	2124759	2121241	1	right	-300932989	07-27-2017	15:55:20	13:55:20	female	85350	35068	-1	35061	85958	85360	-1	85350	350909	346354	-1	346341	7				2	3	5	phaseINVFAce	phaseXPface	9	NM04	684808	684508	684808	684496	d	684496	682789	684496	682772	1707
GofDak_1024-768_new	24	1	26	<?xml version="1.0"?>\n<Clock xmlns:dt="urn:schemas-microsoft-com:datatypes"><Description dt:dt="string">E-Prime Primary Realtime Clock</Description><StartTime><Timestamp dt:dt="int">0</Timestamp><DateUtc dt:dt="string">2017-07-27T13:55:20Z</DateUtc></StartTime><FrequencyChanges><FrequencyChange><Frequency dt:dt="r8">3328133</Frequency><Timestamp dt:dt="r8">46943040948</Timestamp><Current dt:dt="…	75.025	2124759	2121259	2124759	2121241	1	right	-300932989	07-27-2017	15:55:20	13:55:20	female	85350	35068	-1	35061	85958	85360	-1	85350	350909	346354	-1	346341	7				2	3	5	phaseINVFAce	phaseXPface	10	NF01	688154	687854	688154	687839	d	687839	686188	687839	686180	1651
GofDak_1024-768_new	24	1	26	<?xml version="1.0"?>\n<Clock xmlns:dt="urn:schemas-microsoft-com:datatypes"><Description dt:dt="string">E-Prime Primary Realtime Clock</Description><StartTime><Timestamp dt:dt="int">0</Timestamp><DateUtc dt:dt="string">2017-07-27T13:55:20Z</DateUtc></StartTime><FrequencyChanges><FrequencyChange><Frequency dt:dt="r8">3328133</Frequency><Timestamp dt:dt="r8">46943040948</Timestamp><Current dt:dt="…	75.025	2124759	2121259	2124759	2121241	1	right	-300932989	07-27-2017	15:55:20	13:55:20	female	85350	35068	-1	35061	85958	85360	-1	85350	350909	346354	-1	346341	7				2	3	5	phaseINVFAce	phaseXPface	11	NM21	691739	691439	691739	691430	l	691430	689467	691430	689452	1963
GofDak_1024-768_new	24	1	26	<?xml version="1.0"?>\n<Clock xmlns:dt="urn:schemas-microsoft-com:datatypes"><Description dt:dt="string">E-Prime Primary Realtime Clock</Description><StartTime><Timestamp dt:dt="int">0</Timestamp><DateUtc dt:dt="string">2017-07-27T13:55:20Z</DateUtc></StartTime><FrequencyChanges><FrequencyChange><Frequency dt:dt="r8">3328133</Frequency><Timestamp dt:dt="r8">46943040948</Timestamp><Current dt:dt="…	75.025	2124759	2121259	2124759	2121241	1	right	-300932989	07-27-2017	15:55:20	13:55:20	female	85350	35068	-1	35061	85958	85360	-1	85350	350909	346354	-1	346341	7				2	3	5	phaseINVFAce	phaseXPface	12	NF106	695125	694825	695125	694815	d	694815	693212	694815	693196	1603
GofDak_1024-768_new	24	1	26	<?xml version="1.0"?>\n<Clock xmlns:dt="urn:schemas-microsoft-com:datatypes"><Description dt:dt="string">E-Prime Primary Realtime Clock</Description><StartTime><Timestamp dt:dt="int">0</Timestamp><DateUtc dt:dt="string">2017-07-27T13:55:20Z</DateUtc></StartTime><FrequencyChanges><FrequencyChange><Frequency dt:dt="r8">3328133</Frequency><Timestamp dt:dt="r8">46943040948</Timestamp><Current dt:dt="…	75.025	2124759	2121259	2124759	2121241	1	right	-300932989	07-27-2017	15:55:20	13:55:20	female	85350	35068	-1	35061	85958	85360	-1	85350	350909	346354	-1	346341	7				2	3	5	phaseINVFAce	phaseXPface	13	NM02	698724	698424	698724	698419	l	698419	696584	698419	696572	1835
GofDak_1024-768_new	24	1	26	<?xml version="1.0"?>\n<Clock xmlns:dt="urn:schemas-microsoft-com:datatypes"><Description dt:dt="string">E-Prime Primary Realtime Clock</Description><StartTime><Timestamp dt:dt="int">0</Timestamp><DateUtc dt:dt="string">2017-07-27T13:55:20Z</DateUtc></StartTime><FrequencyChanges><FrequencyChange><Frequency dt:dt="r8">3328133</Frequency><Timestamp dt:dt="r8">46943040948</Timestamp><Current dt:dt="…	75.025	2124759	2121259	2124759	2121241	1	right	-300932989	07-27-2017	15:55:20	13:55:20	female	85350	35068	-1	35061	85958	85360	-1	85350	350909	346354	-1	346341	7				2	3	5	phaseINVFAce	phaseXPface	14	NM05	702256	701956	702256	701950	d	701950	700236	701950	700220	1714
GofDak_1024-768_new	24	1	26	<?xml version="1.0"?>\n<Clock xmlns:dt="urn:schemas-microsoft-com:datatypes"><Description dt:dt="string">E-Prime Primary Realtime Clock</Description><StartTime><Timestamp dt:dt="int">0</Timestamp><DateUtc dt:dt="string">2017-07-27T13:55:20Z</DateUtc></StartTime><FrequencyChanges><FrequencyChange><Frequency dt:dt="r8">3328133</Frequency><Timestamp dt:dt="r8">46943040948</Timestamp><Current dt:dt="…	75.025	2124759	2121259	2124759	2121241	1	right	-300932989	07-27-2017	15:55:20	13:55:20	female	85350	35068	-1	35061	85958	85360	-1	85350	350909	346354	-1	346341	7				2	3	5	phaseINVFAce	phaseXPface	15	NF27	705908	705608	705908	705603	d	705603	703742	705603	703732	1861
GofDak_1024-768_new	24	1	26	<?xml version="1.0"?>\n<Clock xmlns:dt="urn:schemas-microsoft-com:datatypes"><Description dt:dt="string">E-Prime Primary Realtime Clock</Description><StartTime><Timestamp dt:dt="int">0</Timestamp><DateUtc dt:dt="string">2017-07-27T13:55:20Z</DateUtc></StartTime><FrequencyChanges><FrequencyChange><Frequency dt:dt="r8">3328133</Frequency><Timestamp dt:dt="r8">46943040948</Timestamp><Current dt:dt="…	75.025	2124759	2121259	2124759	2121241	1	right	-300932989	07-27-2017	15:55:20	13:55:20	female	85350	35068	-1	35061	85958	85360	-1	85350	350909	346354	-1	346341	7				2	3	5	phaseINVFAce	phaseXPface	16	NF106	709333	709033	709333	709020	d	709020	707194	709020	707188	1826
GofDak_1024-768_new	24	1	26	<?xml version="1.0"?>\n<Clock xmlns:dt="urn:schemas-microsoft-com:datatypes"><Description dt:dt="string">E-Prime Primary Realtime Clock</Description><StartTime><Timestamp dt:dt="int">0</Timestamp><DateUtc dt:dt="string">2017-07-27T13:55:20Z</DateUtc></StartTime><FrequencyChanges><FrequencyChange><Frequency dt:dt="r8">3328133</Frequency><Timestamp dt:dt="r8">46943040948</Timestamp><Current dt:dt="…	75.025	2124759	2121259	2124759	2121241	1	right	-300932989	07-27-2017	15:55:20	13:55:20	female	85350	35068	-1	35061	85958	85360	-1	85350	350909	346354	-1	346341	7				2	3	5	phaseINVFAce	phaseXPface	17	NF109	712892	712592	712892	712582	l	712582	710713	712582	710708	1869
GofDak_1024-768_new	24	1	26	<?xml version="1.0"?>\n<Clock xmlns:dt="urn:schemas-microsoft-com:datatypes"><Description dt:dt="string">E-Prime Primary Realtime Clock</Description><StartTime><Timestamp dt:dt="int">0</Timestamp><DateUtc dt:dt="string">2017-07-27T13:55:20Z</DateUtc></StartTime><FrequencyChanges><FrequencyChange><Frequency dt:dt="r8">3328133</Frequency><Timestamp dt:dt="r8">46943040948</Timestamp><Current dt:dt="…	75.025	2124759	2121259	2124759	2121241	1	right	-300932989	07-27-2017	15:55:20	13:55:20	female	85350	35068	-1	35061	85958	85360	-1	85350	350909	346354	-1	346341	7				2	3	5	phaseINVFAce	phaseXPface	18	NM03	717317	717017	717317	717006	l	717006	715058	717006	715044	1948
GofDak_1024-768_new	24	1	26	<?xml version="1.0"?>\n<Clock xmlns:dt="urn:schemas-microsoft-com:datatypes"><Description dt:dt="string">E-Prime Primary Realtime Clock</Description><StartTime><Timestamp dt:dt="int">0</Timestamp><DateUtc dt:dt="string">2017-07-27T13:55:20Z</DateUtc></StartTime><FrequencyChanges><FrequencyChange><Frequency dt:dt="r8">3328133</Frequency><Timestamp dt:dt="r8">46943040948</Timestamp><Current dt:dt="…	75.025	2124759	2121259	2124759	2121241	1	right	-300932989	07-27-2017	15:55:20	13:55:20	female	85350	35068	-1	35061	85958	85360	-1	85350	350909	346354	-1	346341	7				2	3	5	phaseINVFAce	phaseXPface	19	NF06	720863	720563	720863	720559	l	720559	719017	720559	719012	1542
GofDak_1024-768_new	24	1	26	<?xml version="1.0"?>\n<Clock xmlns:dt="urn:schemas-microsoft-com:datatypes"><Description dt:dt="string">E-Prime Primary Realtime Clock</Description><StartTime><Timestamp dt:dt="int">0</Timestamp><DateUtc dt:dt="string">2017-07-27T13:55:20Z</DateUtc></StartTime><FrequencyChanges><FrequencyChange><Frequency dt:dt="r8">3328133</Frequency><Timestamp dt:dt="r8">46943040948</Timestamp><Current dt:dt="…	75.025	2124759	2121259	2124759	2121241	1	right	-300932989	07-27-2017	15:55:20	13:55:20	female	85350	35068	-1	35061	85958	85360	-1	85350	350909	346354	-1	346341	7				2	3	5	phaseINVFAce	phaseXPface	20	NF02	724009	723709	724009	723698	d	723698	721989	723698	721972	1709
GofDak_1024-768_new	24	1	26	<?xml version="1.0"?>\n<Clock xmlns:dt="urn:schemas-microsoft-com:datatypes"><Description dt:dt="string">E-Prime Primary Realtime Clock</Description><StartTime><Timestamp dt:dt="int">0</Timestamp><DateUtc dt:dt="string">2017-07-27T13:55:20Z</DateUtc></StartTime><FrequencyChanges><FrequencyChange><Frequency dt:dt="r8">3328133</Frequency><Timestamp dt:dt="r8">46943040948</Timestamp><Current dt:dt="…	75.025	2124759	2121259	2124759	2121241	1	right	-300932989	07-27-2017	15:55:20	13:55:20	female	85350	35068	-1	35061	85958	85360	-1	85350	350909	346354	-1	346341	8				1	3	6	phaseUPFAce	phaseXPface	1	NF106	727727	727427	727727	727415	d	727415	725441	727415	725436	1974
GofDak_1024-768_new	24	1	26	<?xml version="1.0"?>\n<Clock xmlns:dt="urn:schemas-microsoft-com:datatypes"><Description dt:dt="string">E-Prime Primary Realtime Clock</Description><StartTime><Timestamp dt:dt="int">0</Timestamp><DateUtc dt:dt="string">2017-07-27T13:55:20Z</DateUtc></StartTime><FrequencyChanges><FrequencyChange><Frequency dt:dt="r8">3328133</Frequency><Timestamp dt:dt="r8">46943040948</Timestamp><Current dt:dt="…	75.025	2124759	2121259	2124759	2121241	1	right	-300932989	07-27-2017	15:55:20	13:55:20	female	85350	35068	-1	35061	85958	85360	-1	85350	350909	346354	-1	346341	8				1	3	6	phaseUPFAce	phaseXPface	2	NF27	731233	730933	731233	730917	d	730917	729187	730917	729172	1730
GofDak_1024-768_new	24	1	26	<?xml version="1.0"?>\n<Clock xmlns:dt="urn:schemas-microsoft-com:datatypes"><Description dt:dt="string">E-Prime Primary Realtime Clock</Description><StartTime><Timestamp dt:dt="int">0</Timestamp><DateUtc dt:dt="string">2017-07-27T13:55:20Z</DateUtc></StartTime><FrequencyChanges><FrequencyChange><Frequency dt:dt="r8">3328133</Frequency><Timestamp dt:dt="r8">46943040948</Timestamp><Current dt:dt="…	75.025	2124759	2121259	2124759	2121241	1	right	-300932989	07-27-2017	15:55:20	13:55:20	female	85350	35068	-1	35061	85958	85360	-1	85350	350909	346354	-1	346341	8				1	3	6	phaseUPFAce	phaseXPface	3	NF105	734632	734332	734632	734323	l	734323	732586	734323	732580	1737
GofDak_1024-768_new	24	1	26	<?xml version="1.0"?>\n<Clock xmlns:dt="urn:schemas-microsoft-com:datatypes"><Description dt:dt="string">E-Prime Primary Realtime Clock</Description><StartTime><Timestamp dt:dt="int">0</Timestamp><DateUtc dt:dt="string">2017-07-27T13:55:20Z</DateUtc></StartTime><FrequencyChanges><FrequencyChange><Frequency dt:dt="r8">3328133</Frequency><Timestamp dt:dt="r8">46943040948</Timestamp><Current dt:dt="…	75.025	2124759	2121259	2124759	2121241	1	right	-300932989	07-27-2017	15:55:20	13:55:20	female	85350	35068	-1	35061	85958	85360	-1	85350	350909	346354	-1	346341	8				1	3	6	phaseUPFAce	phaseXPface	4	NF09	738284	737984	738284	737981	d	737981	736251	737981	736236	1730
GofDak_1024-768_new	24	1	26	<?xml version="1.0"?>\n<Clock xmlns:dt="urn:schemas-microsoft-com:datatypes"><Description dt:dt="string">E-Prime Primary Realtime Clock</Description><StartTime><Timestamp dt:dt="int">0</Timestamp><DateUtc dt:dt="string">2017-07-27T13:55:20Z</DateUtc></StartTime><FrequencyChanges><FrequencyChange><Frequency dt:dt="r8">3328133</Frequency><Timestamp dt:dt="r8">46943040948</Timestamp><Current dt:dt="…	75.025	2124759	2121259	2124759	2121241	1	right	-300932989	07-27-2017	15:55:20	13:55:20	female	85350	35068	-1	35061	85958	85360	-1	85350	350909	346354	-1	346341	8				1	3	6	phaseUPFAce	phaseXPface	5	NM21	741403	741103	741403	741100	l	741100	739557	741100	739548	1543
GofDak_1024-768_new	24	1	26	<?xml version="1.0"?>\n<Clock xmlns:dt="urn:schemas-microsoft-com:datatypes"><Description dt:dt="string">E-Prime Primary Realtime Clock</Description><StartTime><Timestamp dt:dt="int">0</Timestamp><DateUtc dt:dt="string">2017-07-27T13:55:20Z</DateUtc></StartTime><FrequencyChanges><FrequencyChange><Frequency dt:dt="r8">3328133</Frequency><Timestamp dt:dt="r8">46943040948</Timestamp><Current dt:dt="…	75.025	2124759	2121259	2124759	2121241	1	right	-300932989	07-27-2017	15:55:20	13:55:20	female	85350	35068	-1	35061	85958	85360	-1	85350	350909	346354	-1	346341	8				1	3	6	phaseUPFAce	phaseXPface	6	NF01	744775	744475	744775	744470	l	744470	742676	744470	742660	1794
GofDak_1024-768_new	24	1	26	<?xml version="1.0"?>\n<Clock xmlns:dt="urn:schemas-microsoft-com:datatypes"><Description dt:dt="string">E-Prime Primary Realtime Clock</Description><StartTime><Timestamp dt:dt="int">0</Timestamp><DateUtc dt:dt="string">2017-07-27T13:55:20Z</DateUtc></StartTime><FrequencyChanges><FrequencyChange><Frequency dt:dt="r8">3328133</Frequency><Timestamp dt:dt="r8">46943040948</Timestamp><Current dt:dt="…	75.025	2124759	2121259	2124759	2121241	1	right	-300932989	07-27-2017	15:55:20	13:55:20	female	85350	35068	-1	35061	85958	85360	-1	85350	350909	346354	-1	346341	8				1	3	6	phaseUPFAce	phaseXPface	7	NF109	748294	747994	748294	747980	l	747980	746434	747980	746428	1546
GofDak_1024-768_new	24	1	26	<?xml version="1.0"?>\n<Clock xmlns:dt="urn:schemas-microsoft-com:datatypes"><Description dt:dt="string">E-Prime Primary Realtime Clock</Description><StartTime><Timestamp dt:dt="int">0</Timestamp><DateUtc dt:dt="string">2017-07-27T13:55:20Z</DateUtc></StartTime><FrequencyChanges><FrequencyChange><Frequency dt:dt="r8">3328133</Frequency><Timestamp dt:dt="r8">46943040948</Timestamp><Current dt:dt="…	75.025	2124759	2121259	2124759	2121241	1	right	-300932989	07-27-2017	15:55:20	13:55:20	female	85350	35068	-1	35061	85958	85360	-1	85350	350909	346354	-1	346341	8				1	3	6	phaseUPFAce	phaseXPface	8	NF09	751693	751393	751693	751389	l	751389	749540	751389	749532	1849
GofDak_1024-768_new	24	1	26	<?xml version="1.0"?>\n<Clock xmlns:dt="urn:schemas-microsoft-com:datatypes"><Description dt:dt="string">E-Prime Primary Realtime Clock</Description><StartTime><Timestamp dt:dt="int">0</Timestamp><DateUtc dt:dt="string">2017-07-27T13:55:20Z</DateUtc></StartTime><FrequencyChanges><FrequencyChange><Frequency dt:dt="r8">3328133</Frequency><Timestamp dt:dt="r8">46943040948</Timestamp><Current dt:dt="…	75.025	2124759	2121259	2124759	2121241	1	right	-300932989	07-27-2017	15:55:20	13:55:20	female	85350	35068	-1	35061	85958	85360	-1	85350	350909	346354	-1	346341	8				1	3	6	phaseUPFAce	phaseXPface	9	NF11	754958	754658	754958	754648	l	754648	752939	754648	752932	1709
GofDak_1024-768_new	24	1	26	<?xml version="1.0"?>\n<Clock xmlns:dt="urn:schemas-microsoft-com:datatypes"><Description dt:dt="string">E-Prime Primary Realtime Clock</Description><StartTime><Timestamp dt:dt="int">0</Timestamp><DateUtc dt:dt="string">2017-07-27T13:55:20Z</DateUtc></StartTime><FrequencyChanges><FrequencyChange><Frequency dt:dt="r8">3328133</Frequency><Timestamp dt:dt="r8">46943040948</Timestamp><Current dt:dt="…	75.025	2124759	2121259	2124759	2121241	1	right	-300932989	07-27-2017	15:55:20	13:55:20	female	85350	35068	-1	35061	85958	85360	-1	85350	350909	346354	-1	346341	8				1	3	6	phaseUPFAce	phaseXPface	10	NF04	758224	757924	758224	757918	l	757918	756044	757918	756036	1874
GofDak_1024-768_new	24	1	26	<?xml version="1.0"?>\n<Clock xmlns:dt="urn:schemas-microsoft-com:datatypes"><Description dt:dt="string">E-Prime Primary Realtime Clock</Description><StartTime><Timestamp dt:dt="int">0</Timestamp><DateUtc dt:dt="string">2017-07-27T13:55:20Z</DateUtc></StartTime><FrequencyChanges><FrequencyChange><Frequency dt:dt="r8">3328133</Frequency><Timestamp dt:dt="r8">46943040948</Timestamp><Current dt:dt="…	75.025	2124759	2121259	2124759	2121241	1	right	-300932989	07-27-2017	15:55:20	13:55:20	female	85350	35068	-1	35061	85958	85360	-1	85350	350909	346354	-1	346341	8				1	3	6	phaseUPFAce	phaseXPface	11	NM13	761356	761056	761356	761043	l	761043	759257	761043	759252	1786
GofDak_1024-768_new	24	1	26	<?xml version="1.0"?>\n<Clock xmlns:dt="urn:schemas-microsoft-com:datatypes"><Description dt:dt="string">E-Prime Primary Realtime Clock</Description><StartTime><Timestamp dt:dt="int">0</Timestamp><DateUtc dt:dt="string">2017-07-27T13:55:20Z</DateUtc></StartTime><FrequencyChanges><FrequencyChange><Frequency dt:dt="r8">3328133</Frequency><Timestamp dt:dt="r8">46943040948</Timestamp><Current dt:dt="…	75.025	2124759	2121259	2124759	2121241	1	right	-300932989	07-27-2017	15:55:20	13:55:20	female	85350	35068	-1	35061	85958	85360	-1	85350	350909	346354	-1	346341	8				1	3	6	phaseUPFAce	phaseXPface	12	NF09	764782	764482	764782	764472	l	764472	762549	764472	762532	1923
GofDak_1024-768_new	24	1	26	<?xml version="1.0"?>\n<Clock xmlns:dt="urn:schemas-microsoft-com:datatypes"><Description dt:dt="string">E-Prime Primary Realtime Clock</Description><StartTime><Timestamp dt:dt="int">0</Timestamp><DateUtc dt:dt="string">2017-07-27T13:55:20Z</DateUtc></StartTime><FrequencyChanges><FrequencyChange><Frequency dt:dt="r8">3328133</Frequency><Timestamp dt:dt="r8">46943040948</Timestamp><Current dt:dt="…	75.025	2124759	2121259	2124759	2121241	1	right	-300932989	07-27-2017	15:55:20	13:55:20	female	85350	35068	-1	35061	85958	85360	-1	85350	350909	346354	-1	346341	8				1	3	6	phaseUPFAce	phaseXPface	13	NF27	767847	767547	767847	767535	d	767535	765815	767535	765804	1720
GofDak_1024-768_new	24	1	26	<?xml version="1.0"?>\n<Clock xmlns:dt="urn:schemas-microsoft-com:datatypes"><Description dt:dt="string">E-Prime Primary Realtime Clock</Description><StartTime><Timestamp dt:dt="int">0</Timestamp><DateUtc dt:dt="string">2017-07-27T13:55:20Z</DateUtc></StartTime><FrequencyChanges><FrequencyChange><Frequency dt:dt="r8">3328133</Frequency><Timestamp dt:dt="r8">46943040948</Timestamp><Current dt:dt="…	75.025	2124759	2121259	2124759	2121241	1	right	-300932989	07-27-2017	15:55:20	13:55:20	female	85350	35068	-1	35061	85958	85360	-1	85350	350909	346354	-1	346341	8				1	3	6	phaseUPFAce	phaseXPface	14	NM21	771379	771079	771379	771064	l	771064	769067	771064	769052	1997
GofDak_1024-768_new	24	1	26	<?xml version="1.0"?>\n<Clock xmlns:dt="urn:schemas-microsoft-com:datatypes"><Description dt:dt="string">E-Prime Primary Realtime Clock</Description><StartTime><Timestamp dt:dt="int">0</Timestamp><DateUtc dt:dt="string">2017-07-27T13:55:20Z</DateUtc></StartTime><FrequencyChanges><FrequencyChange><Frequency dt:dt="r8">3328133</Frequency><Timestamp dt:dt="r8">46943040948</Timestamp><Current dt:dt="…	75.025	2124759	2121259	2124759	2121241	1	right	-300932989	07-27-2017	15:55:20	13:55:20	female	85350	35068	-1	35061	85958	85360	-1	85350	350909	346354	-1	346341	8				1	3	6	phaseUPFAce	phaseXPface	15	NM21	774778	774478	774778	774465	d	774465	772812	774465	772796	1653
GofDak_1024-768_new	24	1	26	<?xml version="1.0"?>\n<Clock xmlns:dt="urn:schemas-microsoft-com:datatypes"><Description dt:dt="string">E-Prime Primary Realtime Clock</Description><StartTime><Timestamp dt:dt="int">0</Timestamp><DateUtc dt:dt="string">2017-07-27T13:55:20Z</DateUtc></StartTime><FrequencyChanges><FrequencyChange><Frequency dt:dt="r8">3328133</Frequency><Timestamp dt:dt="r8">46943040948</Timestamp><Current dt:dt="…	75.025	2124759	2121259	2124759	2121241	1	right	-300932989	07-27-2017	15:55:20	13:55:20	female	85350	35068	-1	35061	85958	85360	-1	85350	350909	346354	-1	346341	8				1	3	6	phaseUPFAce	phaseXPface	16	NF11	778204	777904	778204	777889	d	777889	776051	777889	776036	1838
GofDak_1024-768_new	24	1	26	<?xml version="1.0"?>\n<Clock xmlns:dt="urn:schemas-microsoft-com:datatypes"><Description dt:dt="string">E-Prime Primary Realtime Clock</Description><StartTime><Timestamp dt:dt="int">0</Timestamp><DateUtc dt:dt="string">2017-07-27T13:55:20Z</DateUtc></StartTime><FrequencyChanges><FrequencyChange><Frequency dt:dt="r8">3328133</Frequency><Timestamp dt:dt="r8">46943040948</Timestamp><Current dt:dt="…	75.025	2124759	2121259	2124759	2121241	1	right	-300932989	07-27-2017	15:55:20	13:55:20	female	85350	35068	-1	35061	85958	85360	-1	85350	350909	346354	-1	346341	8				1	3	6	phaseUPFAce	phaseXPface	17	NM04	781816	781516	781816	781511	d	781511	779930	781511	779916	1581
GofDak_1024-768_new	24	1	26	<?xml version="1.0"?>\n<Clock xmlns:dt="urn:schemas-microsoft-com:datatypes"><Description dt:dt="string">E-Prime Primary Realtime Clock</Description><StartTime><Timestamp dt:dt="int">0</Timestamp><DateUtc dt:dt="string">2017-07-27T13:55:20Z</DateUtc></StartTime><FrequencyChanges><FrequencyChange><Frequency dt:dt="r8">3328133</Frequency><Timestamp dt:dt="r8">46943040948</Timestamp><Current dt:dt="…	75.025	2124759	2121259	2124759	2121241	1	right	-300932989	07-27-2017	15:55:20	13:55:20	female	85350	35068	-1	35061	85958	85360	-1	85350	350909	346354	-1	346341	8				1	3	6	phaseUPFAce	phaseXPface	18	NM13	785202	784902	785202	784898	l	784898	783315	784898	783300	1583
GofDak_1024-768_new	24	1	26	<?xml version="1.0"?>\n<Clock xmlns:dt="urn:schemas-microsoft-com:datatypes"><Description dt:dt="string">E-Prime Primary Realtime Clock</Description><StartTime><Timestamp dt:dt="int">0</Timestamp><DateUtc dt:dt="string">2017-07-27T13:55:20Z</DateUtc></StartTime><FrequencyChanges><FrequencyChange><Frequency dt:dt="r8">3328133</Frequency><Timestamp dt:dt="r8">46943040948</Timestamp><Current dt:dt="…	75.025	2124759	2121259	2124759	2121241	1	right	-300932989	07-27-2017	15:55:20	13:55:20	female	85350	35068	-1	35061	85958	85360	-1	85350	350909	346354	-1	346341	8				1	3	6	phaseUPFAce	phaseXPface	19	NM02	788480	788180	788480	788175	d	788175	786234	788175	786228	1941
GofDak_1024-768_new	24	1	26	<?xml version="1.0"?>\n<Clock xmlns:dt="urn:schemas-microsoft-com:datatypes"><Description dt:dt="string">E-Prime Primary Realtime Clock</Description><StartTime><Timestamp dt:dt="int">0</Timestamp><DateUtc dt:dt="string">2017-07-27T13:55:20Z</DateUtc></StartTime><FrequencyChanges><FrequencyChange><Frequency dt:dt="r8">3328133</Frequency><Timestamp dt:dt="r8">46943040948</Timestamp><Current dt:dt="…	75.025	2124759	2121259	2124759	2121241	1	right	-300932989	07-27-2017	15:55:20	13:55:20	female	85350	35068	-1	35061	85958	85360	-1	85350	350909	346354	-1	346341	8				1	3	6	phaseUPFAce	phaseXPface	20	NF106	791946	791646	791946	791633	l	791633	789860	791633	789852	1773
GofDak_1024-768_new	24	1	26	<?xml version="1.0"?>\n<Clock xmlns:dt="urn:schemas-microsoft-com:datatypes"><Description dt:dt="string">E-Prime Primary Realtime Clock</Description><StartTime><Timestamp dt:dt="int">0</Timestamp><DateUtc dt:dt="string">2017-07-27T13:55:20Z</DateUtc></StartTime><FrequencyChanges><FrequencyChange><Frequency dt:dt="r8">3328133</Frequency><Timestamp dt:dt="r8">46943040948</Timestamp><Current dt:dt="…	75.025	2124759	2121259	2124759	2121241	1	right	-300932989	07-27-2017	15:55:20	13:55:20	female	85350	35068	-1	35061	85958	85360	-1	85350	350909	346354	-1	346341	9				2	4	7	phaseINVFAce	phaseXPface	1	NM10	807221	806921	807221	806915	l	806915	804948	806915	804935	1967
GofDak_1024-768_new	24	1	26	<?xml version="1.0"?>\n<Clock xmlns:dt="urn:schemas-microsoft-com:datatypes"><Description dt:dt="string">E-Prime Primary Realtime Clock</Description><StartTime><Timestamp dt:dt="int">0</Timestamp><DateUtc dt:dt="string">2017-07-27T13:55:20Z</DateUtc></StartTime><FrequencyChanges><FrequencyChange><Frequency dt:dt="r8">3328133</Frequency><Timestamp dt:dt="r8">46943040948</Timestamp><Current dt:dt="…	75.025	2124759	2121259	2124759	2121241	1	right	-300932989	07-27-2017	15:55:20	13:55:20	female	85350	35068	-1	35061	85958	85360	-1	85350	350909	346354	-1	346341	9				2	4	7	phaseINVFAce	phaseXPface	2	NF04	810833	810533	810833	810526	d	810526	808627	810526	808612	1899
GofDak_1024-768_new	24	1	26	<?xml version="1.0"?>\n<Clock xmlns:dt="urn:schemas-microsoft-com:datatypes"><Description dt:dt="string">E-Prime Primary Realtime Clock</Description><StartTime><Timestamp dt:dt="int">0</Timestamp><DateUtc dt:dt="string">2017-07-27T13:55:20Z</DateUtc></StartTime><FrequencyChanges><FrequencyChange><Frequency dt:dt="r8">3328133</Frequency><Timestamp dt:dt="r8">46943040948</Timestamp><Current dt:dt="…	75.025	2124759	2121259	2124759	2121241	1	right	-300932989	07-27-2017	15:55:20	13:55:20	female	85350	35068	-1	35061	85958	85360	-1	85350	350909	346354	-1	346341	9				2	4	7	phaseINVFAce	phaseXPface	3	NM02	814392	814092	814392	814079	d	814079	812279	814079	812268	1800
GofDak_1024-768_new	24	1	26	<?xml version="1.0"?>\n<Clock xmlns:dt="urn:schemas-microsoft-com:datatypes"><Description dt:dt="string">E-Prime Primary Realtime Clock</Description><StartTime><Timestamp dt:dt="int">0</Timestamp><DateUtc dt:dt="string">2017-07-27T13:55:20Z</DateUtc></StartTime><FrequencyChanges><FrequencyChange><Frequency dt:dt="r8">3328133</Frequency><Timestamp dt:dt="r8">46943040948</Timestamp><Current dt:dt="…	75.025	2124759	2121259	2124759	2121241	1	right	-300932989	07-27-2017	15:55:20	13:55:20	female	85350	35068	-1	35061	85958	85360	-1	85350	350909	346354	-1	346341	9				2	4	7	phaseINVFAce	phaseXPface	4	NM09	818084	817784	818084	817775	d	817775	815971	817775	815956	1804
GofDak_1024-768_new	24	1	26	<?xml version="1.0"?>\n<Clock xmlns:dt="urn:schemas-microsoft-com:datatypes"><Description dt:dt="string">E-Prime Primary Realtime Clock</Description><StartTime><Timestamp dt:dt="int">0</Timestamp><DateUtc dt:dt="string">2017-07-27T13:55:20Z</DateUtc></StartTime><FrequencyChanges><FrequencyChange><Frequency dt:dt="r8">3328133</Frequency><Timestamp dt:dt="r8">46943040948</Timestamp><Current dt:dt="…	75.025	2124759	2121259	2124759	2121241	1	right	-300932989	07-27-2017	15:55:20	13:55:20	female	85350	35068	-1	35061	85958	85360	-1	85350	350909	346354	-1	346341	9				2	4	7	phaseINVFAce	phaseXPface	5	NM08	821856	821556	821856	821542	d	821542	819690	821542	819676	1852
GofDak_1024-768_new	24	1	26	<?xml version="1.0"?>\n<Clock xmlns:dt="urn:schemas-microsoft-com:datatypes"><Description dt:dt="string">E-Prime Primary Realtime Clock</Description><StartTime><Timestamp dt:dt="int">0</Timestamp><DateUtc dt:dt="string">2017-07-27T13:55:20Z</DateUtc></StartTime><FrequencyChanges><FrequencyChange><Frequency dt:dt="r8">3328133</Frequency><Timestamp dt:dt="r8">46943040948</Timestamp><Current dt:dt="…	75.025	2124759	2121259	2124759	2121241	1	right	-300932989	07-27-2017	15:55:20	13:55:20	female	85350	35068	-1	35061	85958	85360	-1	85350	350909	346354	-1	346341	9				2	4	7	phaseINVFAce	phaseXPface	6	NM08	825535	825235	825535	825227	d	825227	823462	825227	823452	1765
GofDak_1024-768_new	24	1	26	<?xml version="1.0"?>\n<Clock xmlns:dt="urn:schemas-microsoft-com:datatypes"><Description dt:dt="string">E-Prime Primary Realtime Clock</Description><StartTime><Timestamp dt:dt="int">0</Timestamp><DateUtc dt:dt="string">2017-07-27T13:55:20Z</DateUtc></StartTime><FrequencyChanges><FrequencyChange><Frequency dt:dt="r8">3328133</Frequency><Timestamp dt:dt="r8">46943040948</Timestamp><Current dt:dt="…	75.025	2124759	2121259	2124759	2121241	1	right	-300932989	07-27-2017	15:55:20	13:55:20	female	85350	35068	-1	35061	85958	85360	-1	85350	350909	346354	-1	346341	9				2	4	7	phaseINVFAce	phaseXPface	7	NM02	828987	828687	828987	828678	d	828678	827061	828678	827044	1617
GofDak_1024-768_new	24	1	26	<?xml version="1.0"?>\n<Clock xmlns:dt="urn:schemas-microsoft-com:datatypes"><Description dt:dt="string">E-Prime Primary Realtime Clock</Description><StartTime><Timestamp dt:dt="int">0</Timestamp><DateUtc dt:dt="string">2017-07-27T13:55:20Z</DateUtc></StartTime><FrequencyChanges><FrequencyChange><Frequency dt:dt="r8">3328133</Frequency><Timestamp dt:dt="r8">46943040948</Timestamp><Current dt:dt="…	75.025	2124759	2121259	2124759	2121241	1	right	-300932989	07-27-2017	15:55:20	13:55:20	female	85350	35068	-1	35061	85958	85360	-1	85350	350909	346354	-1	346341	9				2	4	7	phaseINVFAce	phaseXPface	8	NF06	832426	832126	832426	832115	d	832115	830553	832115	830540	1562
GofDak_1024-768_new	24	1	26	<?xml version="1.0"?>\n<Clock xmlns:dt="urn:schemas-microsoft-com:datatypes"><Description dt:dt="string">E-Prime Primary Realtime Clock</Description><StartTime><Timestamp dt:dt="int">0</Timestamp><DateUtc dt:dt="string">2017-07-27T13:55:20Z</DateUtc></StartTime><FrequencyChanges><FrequencyChange><Frequency dt:dt="r8">3328133</Frequency><Timestamp dt:dt="r8">46943040948</Timestamp><Current dt:dt="…	75.025	2124759	2121259	2124759	2121241	1	right	-300932989	07-27-2017	15:55:20	13:55:20	female	85350	35068	-1	35061	85958	85360	-1	85350	350909	346354	-1	346341	9				2	4	7	phaseINVFAce	phaseXPface	9	NM10	836145	835845	836145	835835	l	835835	833859	835835	833852	1976
GofDak_1024-768_new	24	1	26	<?xml version="1.0"?>\n<Clock xmlns:dt="urn:schemas-microsoft-com:datatypes"><Description dt:dt="string">E-Prime Primary Realtime Clock</Description><StartTime><Timestamp dt:dt="int">0</Timestamp><DateUtc dt:dt="string">2017-07-27T13:55:20Z</DateUtc></StartTime><FrequencyChanges><FrequencyChange><Frequency dt:dt="r8">3328133</Frequency><Timestamp dt:dt="r8">46943040948</Timestamp><Current dt:dt="…	75.025	2124759	2121259	2124759	2121241	1	right	-300932989	07-27-2017	15:55:20	13:55:20	female	85350	35068	-1	35061	85958	85360	-1	85350	350909	346354	-1	346341	9				2	4	7	phaseINVFAce	phaseXPface	10	NM21	839370	839070	839370	839057	d	839057	837457	839057	837452	1600
GofDak_1024-768_new	24	1	26	<?xml version="1.0"?>\n<Clock xmlns:dt="urn:schemas-microsoft-com:datatypes"><Description dt:dt="string">E-Prime Primary Realtime Clock</Description><StartTime><Timestamp dt:dt="int">0</Timestamp><DateUtc dt:dt="string">2017-07-27T13:55:20Z</DateUtc></StartTime><FrequencyChanges><FrequencyChange><Frequency dt:dt="r8">3328133</Frequency><Timestamp dt:dt="r8">46943040948</Timestamp><Current dt:dt="…	75.025	2124759	2121259	2124759	2121241	1	right	-300932989	07-27-2017	15:55:20	13:55:20	female	85350	35068	-1	35061	85958	85360	-1	85350	350909	346354	-1	346341	9				2	4	7	phaseINVFAce	phaseXPface	11	NM13	843422	843122	843422	843119	d	843119	841509	843119	841500	1610
GofDak_1024-768_new	24	1	26	<?xml version="1.0"?>\n<Clock xmlns:dt="urn:schemas-microsoft-com:datatypes"><Description dt:dt="string">E-Prime Primary Realtime Clock</Description><StartTime><Timestamp dt:dt="int">0</Timestamp><DateUtc dt:dt="string">2017-07-27T13:55:20Z</DateUtc></StartTime><FrequencyChanges><FrequencyChange><Frequency dt:dt="r8">3328133</Frequency><Timestamp dt:dt="r8">46943040948</Timestamp><Current dt:dt="…	75.025	2124759	2121259	2124759	2121241	1	right	-300932989	07-27-2017	15:55:20	13:55:20	female	85350	35068	-1	35061	85958	85360	-1	85350	350909	346354	-1	346341	9				2	4	7	phaseINVFAce	phaseXPface	12	NF04	847381	847081	847381	847072	l	847072	845255	847072	845244	1817
GofDak_1024-768_new	24	1	26	<?xml version="1.0"?>\n<Clock xmlns:dt="urn:schemas-microsoft-com:datatypes"><Description dt:dt="string">E-Prime Primary Realtime Clock</Description><StartTime><Timestamp dt:dt="int">0</Timestamp><DateUtc dt:dt="string">2017-07-27T13:55:20Z</DateUtc></StartTime><FrequencyChanges><FrequencyChange><Frequency dt:dt="r8">3328133</Frequency><Timestamp dt:dt="r8">46943040948</Timestamp><Current dt:dt="…	75.025	2124759	2121259	2124759	2121241	1	right	-300932989	07-27-2017	15:55:20	13:55:20	female	85350	35068	-1	35061	85958	85360	-1	85350	350909	346354	-1	346341	9				2	4	7	phaseINVFAce	phaseXPface	13	NM05	851126	850826	851126	850819	l	850819	848827	850819	848820	1992
GofDak_1024-768_new	24	1	26	<?xml version="1.0"?>\n<Clock xmlns:dt="urn:schemas-microsoft-com:datatypes"><Description dt:dt="string">E-Prime Primary Realtime Clock</Description><StartTime><Timestamp dt:dt="int">0</Timestamp><DateUtc dt:dt="string">2017-07-27T13:55:20Z</DateUtc></StartTime><FrequencyChanges><FrequencyChange><Frequency dt:dt="r8">3328133</Frequency><Timestamp dt:dt="r8">46943040948</Timestamp><Current dt:dt="…	75.025	2124759	2121259	2124759	2121241	1	right	-300932989	07-27-2017	15:55:20	13:55:20	female	85350	35068	-1	35061	85958	85360	-1	85350	350909	346354	-1	346341	9				2	4	7	phaseINVFAce	phaseXPface	14	NF01	854232	853932	854232	853926	l	853926	852253	853926	852236	1673
GofDak_1024-768_new	24	1	26	<?xml version="1.0"?>\n<Clock xmlns:dt="urn:schemas-microsoft-com:datatypes"><Description dt:dt="string">E-Prime Primary Realtime Clock</Description><StartTime><Timestamp dt:dt="int">0</Timestamp><DateUtc dt:dt="string">2017-07-27T13:55:20Z</DateUtc></StartTime><FrequencyChanges><FrequencyChange><Frequency dt:dt="r8">3328133</Frequency><Timestamp dt:dt="r8">46943040948</Timestamp><Current dt:dt="…	75.025	2124759	2121259	2124759	2121241	1	right	-300932989	07-27-2017	15:55:20	13:55:20	female	85350	35068	-1	35061	85958	85360	-1	85350	350909	346354	-1	346341	9				2	4	7	phaseINVFAce	phaseXPface	15	NM09	857364	857064	857364	857055	d	857055	855372	857055	855356	1683
GofDak_1024-768_new	24	1	26	<?xml version="1.0"?>\n<Clock xmlns:dt="urn:schemas-microsoft-com:datatypes"><Description dt:dt="string">E-Prime Primary Realtime Clock</Description><StartTime><Timestamp dt:dt="int">0</Timestamp><DateUtc dt:dt="string">2017-07-27T13:55:20Z</DateUtc></StartTime><FrequencyChanges><FrequencyChange><Frequency dt:dt="r8">3328133</Frequency><Timestamp dt:dt="r8">46943040948</Timestamp><Current dt:dt="…	75.025	2124759	2121259	2124759	2121241	1	right	-300932989	07-27-2017	15:55:20	13:55:20	female	85350	35068	-1	35061	85958	85360	-1	85350	350909	346354	-1	346341	9				2	4	7	phaseINVFAce	phaseXPface	16	NF109	861016	860716	861016	860704	l	860704	859104	860704	859092	1600
GofDak_1024-768_new	24	1	26	<?xml version="1.0"?>\n<Clock xmlns:dt="urn:schemas-microsoft-com:datatypes"><Description dt:dt="string">E-Prime Primary Realtime Clock</Description><StartTime><Timestamp dt:dt="int">0</Timestamp><DateUtc dt:dt="string">2017-07-27T13:55:20Z</DateUtc></StartTime><FrequencyChanges><FrequencyChange><Frequency dt:dt="r8">3328133</Frequency><Timestamp dt:dt="r8">46943040948</Timestamp><Current dt:dt="…	75.025	2124759	2121259	2124759	2121241	1	right	-300932989	07-27-2017	15:55:20	13:55:20	female	85350	35068	-1	35061	85958	85360	-1	85350	350909	346354	-1	346341	9				2	4	7	phaseINVFAce	phaseXPface	17	NM10	864722	864422	864722	864413	d	864413	862516	864413	862508	1897
GofDak_1024-768_new	24	1	26	<?xml version="1.0"?>\n<Clock xmlns:dt="urn:schemas-microsoft-com:datatypes"><Description dt:dt="string">E-Prime Primary Realtime Clock</Description><StartTime><Timestamp dt:dt="int">0</Timestamp><DateUtc dt:dt="string">2017-07-27T13:55:20Z</DateUtc></StartTime><FrequencyChanges><FrequencyChange><Frequency dt:dt="r8">3328133</Frequency><Timestamp dt:dt="r8">46943040948</Timestamp><Current dt:dt="…	75.025	2124759	2121259	2124759	2121241	1	right	-300932989	07-27-2017	15:55:20	13:55:20	female	85350	35068	-1	35061	85958	85360	-1	85350	350909	346354	-1	346341	9				2	4	7	phaseINVFAce	phaseXPface	18	NM21	868134	867834	868134	867830	d	867830	865941	867830	865932	1889
GofDak_1024-768_new	24	1	26	<?xml version="1.0"?>\n<Clock xmlns:dt="urn:schemas-microsoft-com:datatypes"><Description dt:dt="string">E-Prime Primary Realtime Clock</Description><StartTime><Timestamp dt:dt="int">0</Timestamp><DateUtc dt:dt="string">2017-07-27T13:55:20Z</DateUtc></StartTime><FrequencyChanges><FrequencyChange><Frequency dt:dt="r8">3328133</Frequency><Timestamp dt:dt="r8">46943040948</Timestamp><Current dt:dt="…	75.025	2124759	2121259	2124759	2121241	1	right	-300932989	07-27-2017	15:55:20	13:55:20	female	85350	35068	-1	35061	85958	85360	-1	85350	350909	346354	-1	346341	9				2	4	7	phaseINVFAce	phaseXPface	19	NM08	871573	871273	871573	871265	d	871265	869420	871265	869404	1845
GofDak_1024-768_new	24	1	26	<?xml version="1.0"?>\n<Clock xmlns:dt="urn:schemas-microsoft-com:datatypes"><Description dt:dt="string">E-Prime Primary Realtime Clock</Description><StartTime><Timestamp dt:dt="int">0</Timestamp><DateUtc dt:dt="string">2017-07-27T13:55:20Z</DateUtc></StartTime><FrequencyChanges><FrequencyChange><Frequency dt:dt="r8">3328133</Frequency><Timestamp dt:dt="r8">46943040948</Timestamp><Current dt:dt="…	75.025	2124759	2121259	2124759	2121241	1	right	-300932989	07-27-2017	15:55:20	13:55:20	female	85350	35068	-1	35061	85958	85360	-1	85350	350909	346354	-1	346341	9				2	4	7	phaseINVFAce	phaseXPface	20	NM13	875185	874885	875185	874874	d	874874	873179	874874	873172	1695
GofDak_1024-768_new	24	1	26	<?xml version="1.0"?>\n<Clock xmlns:dt="urn:schemas-microsoft-com:datatypes"><Description dt:dt="string">E-Prime Primary Realtime Clock</Description><StartTime><Timestamp dt:dt="int">0</Timestamp><DateUtc dt:dt="string">2017-07-27T13:55:20Z</DateUtc></StartTime><FrequencyChanges><FrequencyChange><Frequency dt:dt="r8">3328133</Frequency><Timestamp dt:dt="r8">46943040948</Timestamp><Current dt:dt="…	75.025	2124759	2121259	2124759	2121241	1	right	-300932989	07-27-2017	15:55:20	13:55:20	female	85350	35068	-1	35061	85958	85360	-1	85350	350909	346354	-1	346341	10				1	4	8	phaseUPFAce	phaseXPface	1	NF109	878637	878337	878637	878331	d	878331	876698	878331	876684	1633
GofDak_1024-768_new	24	1	26	<?xml version="1.0"?>\n<Clock xmlns:dt="urn:schemas-microsoft-com:datatypes"><Description dt:dt="string">E-Prime Primary Realtime Clock</Description><StartTime><Timestamp dt:dt="int">0</Timestamp><DateUtc dt:dt="string">2017-07-27T13:55:20Z</DateUtc></StartTime><FrequencyChanges><FrequencyChange><Frequency dt:dt="r8">3328133</Frequency><Timestamp dt:dt="r8">46943040948</Timestamp><Current dt:dt="…	75.025	2124759	2121259	2124759	2121241	1	right	-300932989	07-27-2017	15:55:20	13:55:20	female	85350	35068	-1	35061	85958	85360	-1	85350	350909	346354	-1	346341	10				1	4	8	phaseUPFAce	phaseXPface	2	NF06	881850	881550	881850	881544	d	881544	879897	881544	879884	1647
GofDak_1024-768_new	24	1	26	<?xml version="1.0"?>\n<Clock xmlns:dt="urn:schemas-microsoft-com:datatypes"><Description dt:dt="string">E-Prime Primary Realtime Clock</Description><StartTime><Timestamp dt:dt="int">0</Timestamp><DateUtc dt:dt="string">2017-07-27T13:55:20Z</DateUtc></StartTime><FrequencyChanges><FrequencyChange><Frequency dt:dt="r8">3328133</Frequency><Timestamp dt:dt="r8">46943040948</Timestamp><Current dt:dt="…	75.025	2124759	2121259	2124759	2121241	1	right	-300932989	07-27-2017	15:55:20	13:55:20	female	85350	35068	-1	35061	85958	85360	-1	85350	350909	346354	-1	346341	10				1	4	8	phaseUPFAce	phaseXPface	3	NM08	885222	884922	885222	884913	l	884913	883322	884913	883308	1591
GofDak_1024-768_new	24	1	26	<?xml version="1.0"?>\n<Clock xmlns:dt="urn:schemas-microsoft-com:datatypes"><Description dt:dt="string">E-Prime Primary Realtime Clock</Description><StartTime><Timestamp dt:dt="int">0</Timestamp><DateUtc dt:dt="string">2017-07-27T13:55:20Z</DateUtc></StartTime><FrequencyChanges><FrequencyChange><Frequency dt:dt="r8">3328133</Frequency><Timestamp dt:dt="r8">46943040948</Timestamp><Current dt:dt="…	75.025	2124759	2121259	2124759	2121241	1	right	-300932989	07-27-2017	15:55:20	13:55:20	female	85350	35068	-1	35061	85958	85360	-1	85350	350909	346354	-1	346341	10				1	4	8	phaseUPFAce	phaseXPface	4	NF04	888980	888680	888980	888665	d	888665	886668	888665	886652	1997
GofDak_1024-768_new	24	1	26	<?xml version="1.0"?>\n<Clock xmlns:dt="urn:schemas-microsoft-com:datatypes"><Description dt:dt="string">E-Prime Primary Realtime Clock</Description><StartTime><Timestamp dt:dt="int">0</Timestamp><DateUtc dt:dt="string">2017-07-27T13:55:20Z</DateUtc></StartTime><FrequencyChanges><FrequencyChange><Frequency dt:dt="r8">3328133</Frequency><Timestamp dt:dt="r8">46943040948</Timestamp><Current dt:dt="…	75.025	2124759	2121259	2124759	2121241	1	right	-300932989	07-27-2017	15:55:20	13:55:20	female	85350	35068	-1	35061	85958	85360	-1	85350	350909	346354	-1	346341	10				1	4	8	phaseUPFAce	phaseXPface	5	NF06	892513	892213	892513	892198	d	892198	890280	892198	890268	1918
GofDak_1024-768_new	24	1	26	<?xml version="1.0"?>\n<Clock xmlns:dt="urn:schemas-microsoft-com:datatypes"><Description dt:dt="string">E-Prime Primary Realtime Clock</Description><StartTime><Timestamp dt:dt="int">0</Timestamp><DateUtc dt:dt="string">2017-07-27T13:55:20Z</DateUtc></StartTime><FrequencyChanges><FrequencyChange><Frequency dt:dt="r8">3328133</Frequency><Timestamp dt:dt="r8">46943040948</Timestamp><Current dt:dt="…	75.025	2124759	2121259	2124759	2121241	1	right	-300932989	07-27-2017	15:55:20	13:55:20	female	85350	35068	-1	35061	85958	85360	-1	85350	350909	346354	-1	346341	10				1	4	8	phaseUPFAce	phaseXPface	6	NM05	897631	897331	897631	897325	l	897325	895545	897325	895540	1780
GofDak_1024-768_new	24	1	26	<?xml version="1.0"?>\n<Clock xmlns:dt="urn:schemas-microsoft-com:datatypes"><Description dt:dt="string">E-Prime Primary Realtime Clock</Description><StartTime><Timestamp dt:dt="int">0</Timestamp><DateUtc dt:dt="string">2017-07-27T13:55:20Z</DateUtc></StartTime><FrequencyChanges><FrequencyChange><Frequency dt:dt="r8">3328133</Frequency><Timestamp dt:dt="r8">46943040948</Timestamp><Current dt:dt="…	75.025	2124759	2121259	2124759	2121241	1	right	-300932989	07-27-2017	15:55:20	13:55:20	female	85350	35068	-1	35061	85958	85360	-1	85350	350909	346354	-1	346341	10				1	4	8	phaseUPFAce	phaseXPface	7	NF06	902803	902503	902803	902490	l	902490	900663	902490	900652	1827
GofDak_1024-768_new	24	1	26	<?xml version="1.0"?>\n<Clock xmlns:dt="urn:schemas-microsoft-com:datatypes"><Description dt:dt="string">E-Prime Primary Realtime Clock</Description><StartTime><Timestamp dt:dt="int">0</Timestamp><DateUtc dt:dt="string">2017-07-27T13:55:20Z</DateUtc></StartTime><FrequencyChanges><FrequencyChange><Frequency dt:dt="r8">3328133</Frequency><Timestamp dt:dt="r8">46943040948</Timestamp><Current dt:dt="…	75.025	2124759	2121259	2124759	2121241	1	right	-300932989	07-27-2017	15:55:20	13:55:20	female	85350	35068	-1	35061	85958	85360	-1	85350	350909	346354	-1	346341	10				1	4	8	phaseUPFAce	phaseXPface	8	NF06	905975	905675	905975	905660	l	905660	904062	905660	904052	1598
GofDak_1024-768_new	24	1	26	<?xml version="1.0"?>\n<Clock xmlns:dt="urn:schemas-microsoft-com:datatypes"><Description dt:dt="string">E-Prime Primary Realtime Clock</Description><StartTime><Timestamp dt:dt="int">0</Timestamp><DateUtc dt:dt="string">2017-07-27T13:55:20Z</DateUtc></StartTime><FrequencyChanges><FrequencyChange><Frequency dt:dt="r8">3328133</Frequency><Timestamp dt:dt="r8">46943040948</Timestamp><Current dt:dt="…	75.025	2124759	2121259	2124759	2121241	1	right	-300932989	07-27-2017	15:55:20	13:55:20	female	85350	35068	-1	35061	85958	85360	-1	85350	350909	346354	-1	346341	10				1	4	8	phaseUPFAce	phaseXPface	9	NF09	909320	909020	909320	909007	l	909007	907168	909007	907156	1839
GofDak_1024-768_new	24	1	26	<?xml version="1.0"?>\n<Clock xmlns:dt="urn:schemas-microsoft-com:datatypes"><Description dt:dt="string">E-Prime Primary Realtime Clock</Description><StartTime><Timestamp dt:dt="int">0</Timestamp><DateUtc dt:dt="string">2017-07-27T13:55:20Z</DateUtc></StartTime><FrequencyChanges><FrequencyChange><Frequency dt:dt="r8">3328133</Frequency><Timestamp dt:dt="r8">46943040948</Timestamp><Current dt:dt="…	75.025	2124759	2121259	2124759	2121241	1	right	-300932989	07-27-2017	15:55:20	13:55:20	female	85350	35068	-1	35061	85958	85360	-1	85350	350909	346354	-1	346341	10				1	4	8	phaseUPFAce	phaseXPface	10	NM09	912213	911913	912213	911908	d	911908	910407	911908	910396	1501
GofDak_1024-768_new	24	1	26	<?xml version="1.0"?>\n<Clock xmlns:dt="urn:schemas-microsoft-com:datatypes"><Description dt:dt="string">E-Prime Primary Realtime Clock</Description><StartTime><Timestamp dt:dt="int">0</Timestamp><DateUtc dt:dt="string">2017-07-27T13:55:20Z</DateUtc></StartTime><FrequencyChanges><FrequencyChange><Frequency dt:dt="r8">3328133</Frequency><Timestamp dt:dt="r8">46943040948</Timestamp><Current dt:dt="…	75.025	2124759	2121259	2124759	2121241	1	right	-300932989	07-27-2017	15:55:20	13:55:20	female	85350	35068	-1	35061	85958	85360	-1	85350	350909	346354	-1	346341	10				1	4	8	phaseUPFAce	phaseXPface	11	NM13	915798	915498	915798	915486	d	915486	913632	915486	913620	1854
GofDak_1024-768_new	24	1	26	<?xml version="1.0"?>\n<Clock xmlns:dt="urn:schemas-microsoft-com:datatypes"><Description dt:dt="string">E-Prime Primary Realtime Clock</Description><StartTime><Timestamp dt:dt="int">0</Timestamp><DateUtc dt:dt="string">2017-07-27T13:55:20Z</DateUtc></StartTime><FrequencyChanges><FrequencyChange><Frequency dt:dt="r8">3328133</Frequency><Timestamp dt:dt="r8">46943040948</Timestamp><Current dt:dt="…	75.025	2124759	2121259	2124759	2121241	1	right	-300932989	07-27-2017	15:55:20	13:55:20	female	85350	35068	-1	35061	85958	85360	-1	85350	350909	346354	-1	346341	10				1	4	8	phaseUPFAce	phaseXPface	12	NF04	919344	919044	919344	919036	l	919036	917218	919036	917204	1818
GofDak_1024-768_new	24	1	26	<?xml version="1.0"?>\n<Clock xmlns:dt="urn:schemas-microsoft-com:datatypes"><Description dt:dt="string">E-Prime Primary Realtime Clock</Description><StartTime><Timestamp dt:dt="int">0</Timestamp><DateUtc dt:dt="string">2017-07-27T13:55:20Z</DateUtc></StartTime><FrequencyChanges><FrequencyChange><Frequency dt:dt="r8">3328133</Frequency><Timestamp dt:dt="r8">46943040948</Timestamp><Current dt:dt="…	75.025	2124759	2121259	2124759	2121241	1	right	-300932989	07-27-2017	15:55:20	13:55:20	female	85350	35068	-1	35061	85958	85360	-1	85350	350909	346354	-1	346341	10				1	4	8	phaseUPFAce	phaseXPface	13	NM09	922516	922216	922516	922207	d	922207	920590	922207	920580	1617
GofDak_1024-768_new	24	1	26	<?xml version="1.0"?>\n<Clock xmlns:dt="urn:schemas-microsoft-com:datatypes"><Description dt:dt="string">E-Prime Primary Realtime Clock</Description><StartTime><Timestamp dt:dt="int">0</Timestamp><DateUtc dt:dt="string">2017-07-27T13:55:20Z</DateUtc></StartTime><FrequencyChanges><FrequencyChange><Frequency dt:dt="r8">3328133</Frequency><Timestamp dt:dt="r8">46943040948</Timestamp><Current dt:dt="…	75.025	2124759	2121259	2124759	2121241	1	right	-300932989	07-27-2017	15:55:20	13:55:20	female	85350	35068	-1	35061	85958	85360	-1	85350	350909	346354	-1	346341	10				1	4	8	phaseUPFAce	phaseXPface	14	NF02	926528	926228	926528	926223	d	926223	924242	926223	924228	1981
GofDak_1024-768_new	24	1	26	<?xml version="1.0"?>\n<Clock xmlns:dt="urn:schemas-microsoft-com:datatypes"><Description dt:dt="string">E-Prime Primary Realtime Clock</Description><StartTime><Timestamp dt:dt="int">0</Timestamp><DateUtc dt:dt="string">2017-07-27T13:55:20Z</DateUtc></StartTime><FrequencyChanges><FrequencyChange><Frequency dt:dt="r8">3328133</Frequency><Timestamp dt:dt="r8">46943040948</Timestamp><Current dt:dt="…	75.025	2124759	2121259	2124759	2121241	1	right	-300932989	07-27-2017	15:55:20	13:55:20	female	85350	35068	-1	35061	85958	85360	-1	85350	350909	346354	-1	346341	10				1	4	8	phaseUPFAce	phaseXPface	15	NF11	930007	929707	930007	929699	d	929699	927801	929699	927788	1898
GofDak_1024-768_new	24	1	26	<?xml version="1.0"?>\n<Clock xmlns:dt="urn:schemas-microsoft-com:datatypes"><Description dt:dt="string">E-Prime Primary Realtime Clock</Description><StartTime><Timestamp dt:dt="int">0</Timestamp><DateUtc dt:dt="string">2017-07-27T13:55:20Z</DateUtc></StartTime><FrequencyChanges><FrequencyChange><Frequency dt:dt="r8">3328133</Frequency><Timestamp dt:dt="r8">46943040948</Timestamp><Current dt:dt="…	75.025	2124759	2121259	2124759	2121241	1	right	-300932989	07-27-2017	15:55:20	13:55:20	female	85350	35068	-1	35061	85958	85360	-1	85350	350909	346354	-1	346341	10				1	4	8	phaseUPFAce	phaseXPface	16	NM08	933659	933359	933659	933355	d	933355	931466	933355	931452	1889
GofDak_1024-768_new	24	1	26	<?xml version="1.0"?>\n<Clock xmlns:dt="urn:schemas-microsoft-com:datatypes"><Description dt:dt="string">E-Prime Primary Realtime Clock</Description><StartTime><Timestamp dt:dt="int">0</Timestamp><DateUtc dt:dt="string">2017-07-27T13:55:20Z</DateUtc></StartTime><FrequencyChanges><FrequencyChange><Frequency dt:dt="r8">3328133</Frequency><Timestamp dt:dt="r8">46943040948</Timestamp><Current dt:dt="…	75.025	2124759	2121259	2124759	2121241	1	right	-300932989	07-27-2017	15:55:20	13:55:20	female	85350	35068	-1	35061	85958	85360	-1	85350	350909	346354	-1	346341	10				1	4	8	phaseUPFAce	phaseXPface	17	NF02	937431	937131	937431	937126	l	937126	935172	937126	935156	1954
GofDak_1024-768_new	24	1	26	<?xml version="1.0"?>\n<Clock xmlns:dt="urn:schemas-microsoft-com:datatypes"><Description dt:dt="string">E-Prime Primary Realtime Clock</Description><StartTime><Timestamp dt:dt="int">0</Timestamp><DateUtc dt:dt="string">2017-07-27T13:55:20Z</DateUtc></StartTime><FrequencyChanges><FrequencyChange><Frequency dt:dt="r8">3328133</Frequency><Timestamp dt:dt="r8">46943040948</Timestamp><Current dt:dt="…	75.025	2124759	2121259	2124759	2121241	1	right	-300932989	07-27-2017	15:55:20	13:55:20	female	85350	35068	-1	35061	85958	85360	-1	85350	350909	346354	-1	346341	10				1	4	8	phaseUPFAce	phaseXPface	18	NF109	941203	940903	941203	940899	d	940899	938997	940899	938988	1902
GofDak_1024-768_new	24	1	26	<?xml version="1.0"?>\n<Clock xmlns:dt="urn:schemas-microsoft-com:datatypes"><Description dt:dt="string">E-Prime Primary Realtime Clock</Description><StartTime><Timestamp dt:dt="int">0</Timestamp><DateUtc dt:dt="string">2017-07-27T13:55:20Z</DateUtc></StartTime><FrequencyChanges><FrequencyChange><Frequency dt:dt="r8">3328133</Frequency><Timestamp dt:dt="r8">46943040948</Timestamp><Current dt:dt="…	75.025	2124759	2121259	2124759	2121241	1	right	-300932989	07-27-2017	15:55:20	13:55:20	female	85350	35068	-1	35061	85958	85360	-1	85350	350909	346354	-1	346341	10				1	4	8	phaseUPFAce	phaseXPface	19	NF01	945268	944968	945268	944956	l	944956	942982	944956	942972	1974
GofDak_1024-768_new	24	1	26	<?xml version="1.0"?>\n<Clock xmlns:dt="urn:schemas-microsoft-com:datatypes"><Description dt:dt="string">E-Prime Primary Realtime Clock</Description><StartTime><Timestamp dt:dt="int">0</Timestamp><DateUtc dt:dt="string">2017-07-27T13:55:20Z</DateUtc></StartTime><FrequencyChanges><FrequencyChange><Frequency dt:dt="r8">3328133</Frequency><Timestamp dt:dt="r8">46943040948</Timestamp><Current dt:dt="…	75.025	2124759	2121259	2124759	2121241	1	right	-300932989	07-27-2017	15:55:20	13:55:20	female	85350	35068	-1	35061	85958	85360	-1	85350	350909	346354	-1	346341	10				1	4	8	phaseUPFAce	phaseXPface	20	NF06	949041	948741	949041	948732	d	948732	947141	948732	947132	1591
GofDak_1024-768_new	24	1	26	<?xml version="1.0"?>\n<Clock xmlns:dt="urn:schemas-microsoft-com:datatypes"><Description dt:dt="string">E-Prime Primary Realtime Clock</Description><StartTime><Timestamp dt:dt="int">0</Timestamp><DateUtc dt:dt="string">2017-07-27T13:55:20Z</DateUtc></StartTime><FrequencyChanges><FrequencyChange><Frequency dt:dt="r8">3328133</Frequency><Timestamp dt:dt="r8">46943040948</Timestamp><Current dt:dt="…	75.025	2124759	2121259	2124759	2121241	1	right	-300932989	07-27-2017	15:55:20	13:55:20	female	85350	35068	-1	35061	85958	85360	-1	85350	350909	346354	-1	346341	11				2	5	9	phaseINVFAce	phaseXPface	1	NM05	952506	952206	952506	952201	d	952201	950220	952201	950204	1981
GofDak_1024-768_new	24	1	26	<?xml version="1.0"?>\n<Clock xmlns:dt="urn:schemas-microsoft-com:datatypes"><Description dt:dt="string">E-Prime Primary Realtime Clock</Description><StartTime><Timestamp dt:dt="int">0</Timestamp><DateUtc dt:dt="string">2017-07-27T13:55:20Z</DateUtc></StartTime><FrequencyChanges><FrequencyChange><Frequency dt:dt="r8">3328133</Frequency><Timestamp dt:dt="r8">46943040948</Timestamp><Current dt:dt="…	75.025	2124759	2121259	2124759	2121241	1	right	-300932989	07-27-2017	15:55:20	13:55:20	female	85350	35068	-1	35061	85958	85360	-1	85350	350909	346354	-1	346341	11				2	5	9	phaseINVFAce	phaseXPface	2	NM101	957278	956978	957278	956962	l	956962	955125	956962	955108	1837
GofDak_1024-768_new	24	1	26	<?xml version="1.0"?>\n<Clock xmlns:dt="urn:schemas-microsoft-com:datatypes"><Description dt:dt="string">E-Prime Primary Realtime Clock</Description><StartTime><Timestamp dt:dt="int">0</Timestamp><DateUtc dt:dt="string">2017-07-27T13:55:20Z</DateUtc></StartTime><FrequencyChanges><FrequencyChange><Frequency dt:dt="r8">3328133</Frequency><Timestamp dt:dt="r8">46943040948</Timestamp><Current dt:dt="…	75.025	2124759	2121259	2124759	2121241	1	right	-300932989	07-27-2017	15:55:20	13:55:20	female	85350	35068	-1	35061	85958	85360	-1	85350	350909	346354	-1	346341	11				2	5	9	phaseINVFAce	phaseXPface	3	NF27	960490	960190	960490	960180	d	960180	958644	960180	958628	1536
GofDak_1024-768_new	24	1	26	<?xml version="1.0"?>\n<Clock xmlns:dt="urn:schemas-microsoft-com:datatypes"><Description dt:dt="string">E-Prime Primary Realtime Clock</Description><StartTime><Timestamp dt:dt="int">0</Timestamp><DateUtc dt:dt="string">2017-07-27T13:55:20Z</DateUtc></StartTime><FrequencyChanges><FrequencyChange><Frequency dt:dt="r8">3328133</Frequency><Timestamp dt:dt="r8">46943040948</Timestamp><Current dt:dt="…	75.025	2124759	2121259	2124759	2121241	1	right	-300932989	07-27-2017	15:55:20	13:55:20	female	85350	35068	-1	35061	85958	85360	-1	85350	350909	346354	-1	346341	11				2	5	9	phaseINVFAce	phaseXPface	4	NM03	964196	963896	964196	963884	l	963884	962203	963884	962188	1681
GofDak_1024-768_new	24	1	26	<?xml version="1.0"?>\n<Clock xmlns:dt="urn:schemas-microsoft-com:datatypes"><Description dt:dt="string">E-Prime Primary Realtime Clock</Description><StartTime><Timestamp dt:dt="int">0</Timestamp><DateUtc dt:dt="string">2017-07-27T13:55:20Z</DateUtc></StartTime><FrequencyChanges><FrequencyChange><Frequency dt:dt="r8">3328133</Frequency><Timestamp dt:dt="r8">46943040948</Timestamp><Current dt:dt="…	75.025	2124759	2121259	2124759	2121241	1	right	-300932989	07-27-2017	15:55:20	13:55:20	female	85350	35068	-1	35061	85958	85360	-1	85350	350909	346354	-1	346341	11				2	5	9	phaseINVFAce	phaseXPface	5	NM04	967275	966975	967275	966972	d	966972	965442	966972	965436	1530
GofDak_1024-768_new	24	1	26	<?xml version="1.0"?>\n<Clock xmlns:dt="urn:schemas-microsoft-com:datatypes"><Description dt:dt="string">E-Prime Primary Realtime Clock</Description><StartTime><Timestamp dt:dt="int">0</Timestamp><DateUtc dt:dt="string">2017-07-27T13:55:20Z</DateUtc></StartTime><FrequencyChanges><FrequencyChange><Frequency dt:dt="r8">3328133</Frequency><Timestamp dt:dt="r8">46943040948</Timestamp><Current dt:dt="…	75.025	2124759	2121259	2124759	2121241	1	right	-300932989	07-27-2017	15:55:20	13:55:20	female	85350	35068	-1	35061	85958	85360	-1	85350	350909	346354	-1	346341	11				2	5	9	phaseINVFAce	phaseXPface	6	NF106	970593	970293	970593	970289	l	970289	968521	970289	968516	1768
GofDak_1024-768_new	24	1	26	<?xml version="1.0"?>\n<Clock xmlns:dt="urn:schemas-microsoft-com:datatypes"><Description dt:dt="string">E-Prime Primary Realtime Clock</Description><StartTime><Timestamp dt:dt="int">0</Timestamp><DateUtc dt:dt="string">2017-07-27T13:55:20Z</DateUtc></StartTime><FrequencyChanges><FrequencyChange><Frequency dt:dt="r8">3328133</Frequency><Timestamp dt:dt="r8">46943040948</Timestamp><Current dt:dt="…	75.025	2124759	2121259	2124759	2121241	1	right	-300932989	07-27-2017	15:55:20	13:55:20	female	85350	35068	-1	35061	85958	85360	-1	85350	350909	346354	-1	346341	11				2	5	9	phaseINVFAce	phaseXPface	7	NF106	973592	973292	973592	973282	d	973282	971680	973282	971668	1602
GofDak_1024-768_new	24	1	26	<?xml version="1.0"?>\n<Clock xmlns:dt="urn:schemas-microsoft-com:datatypes"><Description dt:dt="string">E-Prime Primary Realtime Clock</Description><StartTime><Timestamp dt:dt="int">0</Timestamp><DateUtc dt:dt="string">2017-07-27T13:55:20Z</DateUtc></StartTime><FrequencyChanges><FrequencyChange><Frequency dt:dt="r8">3328133</Frequency><Timestamp dt:dt="r8">46943040948</Timestamp><Current dt:dt="…	75.025	2124759	2121259	2124759	2121241	1	right	-300932989	07-27-2017	15:55:20	13:55:20	female	85350	35068	-1	35061	85958	85360	-1	85350	350909	346354	-1	346341	11				2	5	9	phaseINVFAce	phaseXPface	8	NM09	977151	976851	977151	976838	d	976838	974985	976838	974972	1853
GofDak_1024-768_new	24	1	26	<?xml version="1.0"?>\n<Clock xmlns:dt="urn:schemas-microsoft-com:datatypes"><Description dt:dt="string">E-Prime Primary Realtime Clock</Description><StartTime><Timestamp dt:dt="int">0</Timestamp><DateUtc dt:dt="string">2017-07-27T13:55:20Z</DateUtc></StartTime><FrequencyChanges><FrequencyChange><Frequency dt:dt="r8">3328133</Frequency><Timestamp dt:dt="r8">46943040948</Timestamp><Current dt:dt="…	75.025	2124759	2121259	2124759	2121241	1	right	-300932989	07-27-2017	15:55:20	13:55:20	female	85350	35068	-1	35061	85958	85360	-1	85350	350909	346354	-1	346341	11				2	5	9	phaseINVFAce	phaseXPface	9	NF02	980737	980437	980737	980424	l	980424	978544	980424	978532	1880
GofDak_1024-768_new	24	1	26	<?xml version="1.0"?>\n<Clock xmlns:dt="urn:schemas-microsoft-com:datatypes"><Description dt:dt="string">E-Prime Primary Realtime Clock</Description><StartTime><Timestamp dt:dt="int">0</Timestamp><DateUtc dt:dt="string">2017-07-27T13:55:20Z</DateUtc></StartTime><FrequencyChanges><FrequencyChange><Frequency dt:dt="r8">3328133</Frequency><Timestamp dt:dt="r8">46943040948</Timestamp><Current dt:dt="…	75.025	2124759	2121259	2124759	2121241	1	right	-300932989	07-27-2017	15:55:20	13:55:20	female	85350	35068	-1	35061	85958	85360	-1	85350	350909	346354	-1	346341	11				2	5	9	phaseINVFAce	phaseXPface	10	NM02	984522	984222	984522	984210	l	984210	982423	984210	982412	1787
GofDak_1024-768_new	24	1	26	<?xml version="1.0"?>\n<Clock xmlns:dt="urn:schemas-microsoft-com:datatypes"><Description dt:dt="string">E-Prime Primary Realtime Clock</Description><StartTime><Timestamp dt:dt="int">0</Timestamp><DateUtc dt:dt="string">2017-07-27T13:55:20Z</DateUtc></StartTime><FrequencyChanges><FrequencyChange><Frequency dt:dt="r8">3328133</Frequency><Timestamp dt:dt="r8">46943040948</Timestamp><Current dt:dt="…	75.025	2124759	2121259	2124759	2121241	1	right	-300932989	07-27-2017	15:55:20	13:55:20	female	85350	35068	-1	35061	85958	85360	-1	85350	350909	346354	-1	346341	11				2	5	9	phaseINVFAce	phaseXPface	11	NF109	988134	987834	988134	987828	l	987828	986022	987828	986012	1806
GofDak_1024-768_new	24	1	26	<?xml version="1.0"?>\n<Clock xmlns:dt="urn:schemas-microsoft-com:datatypes"><Description dt:dt="string">E-Prime Primary Realtime Clock</Description><StartTime><Timestamp dt:dt="int">0</Timestamp><DateUtc dt:dt="string">2017-07-27T13:55:20Z</DateUtc></StartTime><FrequencyChanges><FrequencyChange><Frequency dt:dt="r8">3328133</Frequency><Timestamp dt:dt="r8">46943040948</Timestamp><Current dt:dt="…	75.025	2124759	2121259	2124759	2121241	1	right	-300932989	07-27-2017	15:55:20	13:55:20	female	85350	35068	-1	35061	85958	85360	-1	85350	350909	346354	-1	346341	11				2	5	9	phaseINVFAce	phaseXPface	12	NF04	991280	990980	991280	990976	d	990976	989300	990976	989292	1676
GofDak_1024-768_new	24	1	26	<?xml version="1.0"?>\n<Clock xmlns:dt="urn:schemas-microsoft-com:datatypes"><Description dt:dt="string">E-Prime Primary Realtime Clock</Description><StartTime><Timestamp dt:dt="int">0</Timestamp><DateUtc dt:dt="string">2017-07-27T13:55:20Z</DateUtc></StartTime><FrequencyChanges><FrequencyChange><Frequency dt:dt="r8">3328133</Frequency><Timestamp dt:dt="r8">46943040948</Timestamp><Current dt:dt="…	75.025	2124759	2121259	2124759	2121241	1	right	-300932989	07-27-2017	15:55:20	13:55:20	female	85350	35068	-1	35061	85958	85360	-1	85350	350909	346354	-1	346341	11				2	5	9	phaseINVFAce	phaseXPface	13	NF105	994559	994259	994559	994244	d	994244	992566	994244	992556	1678
GofDak_1024-768_new	24	1	26	<?xml version="1.0"?>\n<Clock xmlns:dt="urn:schemas-microsoft-com:datatypes"><Description dt:dt="string">E-Prime Primary Realtime Clock</Description><StartTime><Timestamp dt:dt="int">0</Timestamp><DateUtc dt:dt="string">2017-07-27T13:55:20Z</DateUtc></StartTime><FrequencyChanges><FrequencyChange><Frequency dt:dt="r8">3328133</Frequency><Timestamp dt:dt="r8">46943040948</Timestamp><Current dt:dt="…	75.025	2124759	2121259	2124759	2121241	1	right	-300932989	07-27-2017	15:55:20	13:55:20	female	85350	35068	-1	35061	85958	85360	-1	85350	350909	346354	-1	346341	11				2	5	9	phaseINVFAce	phaseXPface	14	NM101	997638	997338	997638	997331	d	997331	995698	997331	995684	1633
GofDak_1024-768_new	24	1	26	<?xml version="1.0"?>\n<Clock xmlns:dt="urn:schemas-microsoft-com:datatypes"><Description dt:dt="string">E-Prime Primary Realtime Clock</Description><StartTime><Timestamp dt:dt="int">0</Timestamp><DateUtc dt:dt="string">2017-07-27T13:55:20Z</DateUtc></StartTime><FrequencyChanges><FrequencyChange><Frequency dt:dt="r8">3328133</Frequency><Timestamp dt:dt="r8">46943040948</Timestamp><Current dt:dt="…	75.025	2124759	2121259	2124759	2121241	1	right	-300932989	07-27-2017	15:55:20	13:55:20	female	85350	35068	-1	35061	85958	85360	-1	85350	350909	346354	-1	346341	11				2	5	9	phaseINVFAce	phaseXPface	15	NM09	1001303	1001003	1001303	1000999	l	1000999	999217	1000999	999212	1782
GofDak_1024-768_new	24	1	26	<?xml version="1.0"?>\n<Clock xmlns:dt="urn:schemas-microsoft-com:datatypes"><Description dt:dt="string">E-Prime Primary Realtime Clock</Description><StartTime><Timestamp dt:dt="int">0</Timestamp><DateUtc dt:dt="string">2017-07-27T13:55:20Z</DateUtc></StartTime><FrequencyChanges><FrequencyChange><Frequency dt:dt="r8">3328133</Frequency><Timestamp dt:dt="r8">46943040948</Timestamp><Current dt:dt="…	75.025	2124759	2121259	2124759	2121241	1	right	-300932989	07-27-2017	15:55:20	13:55:20	female	85350	35068	-1	35061	85958	85360	-1	85350	350909	346354	-1	346341	11				2	5	9	phaseINVFAce	phaseXPface	16	NM03	1004902	1004602	1004902	1004587	d	1004587	1002696	1004587	1002692	1891
GofDak_1024-768_new	24	1	26	<?xml version="1.0"?>\n<Clock xmlns:dt="urn:schemas-microsoft-com:datatypes"><Description dt:dt="string">E-Prime Primary Realtime Clock</Description><StartTime><Timestamp dt:dt="int">0</Timestamp><DateUtc dt:dt="string">2017-07-27T13:55:20Z</DateUtc></StartTime><FrequencyChanges><FrequencyChange><Frequency dt:dt="r8">3328133</Frequency><Timestamp dt:dt="r8">46943040948</Timestamp><Current dt:dt="…	75.025	2124759	2121259	2124759	2121241	1	right	-300932989	07-27-2017	15:55:20	13:55:20	female	85350	35068	-1	35061	85958	85360	-1	85350	350909	346354	-1	346341	11				2	5	9	phaseINVFAce	phaseXPface	17	NM08	1008341	1008041	1008341	1008031	l	1008031	1006428	1008031	1006412	1603
GofDak_1024-768_new	24	1	26	<?xml version="1.0"?>\n<Clock xmlns:dt="urn:schemas-microsoft-com:datatypes"><Description dt:dt="string">E-Prime Primary Realtime Clock</Description><StartTime><Timestamp dt:dt="int">0</Timestamp><DateUtc dt:dt="string">2017-07-27T13:55:20Z</DateUtc></StartTime><FrequencyChanges><FrequencyChange><Frequency dt:dt="r8">3328133</Frequency><Timestamp dt:dt="r8">46943040948</Timestamp><Current dt:dt="…	75.025	2124759	2121259	2124759	2121241	1	right	-300932989	07-27-2017	15:55:20	13:55:20	female	85350	35068	-1	35061	85958	85360	-1	85350	350909	346354	-1	346341	11				2	5	9	phaseINVFAce	phaseXPface	18	NF106	1011513	1011213	1011513	1011209	l	1011209	1009507	1011209	1009500	1702
GofDak_1024-768_new	24	1	26	<?xml version="1.0"?>\n<Clock xmlns:dt="urn:schemas-microsoft-com:datatypes"><Description dt:dt="string">E-Prime Primary Realtime Clock</Description><StartTime><Timestamp dt:dt="int">0</Timestamp><DateUtc dt:dt="string">2017-07-27T13:55:20Z</DateUtc></StartTime><FrequencyChanges><FrequencyChange><Frequency dt:dt="r8">3328133</Frequency><Timestamp dt:dt="r8">46943040948</Timestamp><Current dt:dt="…	75.025	2124759	2121259	2124759	2121241	1	right	-300932989	07-27-2017	15:55:20	13:55:20	female	85350	35068	-1	35061	85958	85360	-1	85350	350909	346354	-1	346341	11				2	5	9	phaseINVFAce	phaseXPface	19	NM08	1014739	1014439	1014739	1014434	l	1014434	1012746	1014434	1012732	1688
GofDak_1024-768_new	24	1	26	<?xml version="1.0"?>\n<Clock xmlns:dt="urn:schemas-microsoft-com:datatypes"><Description dt:dt="string">E-Prime Primary Realtime Clock</Description><StartTime><Timestamp dt:dt="int">0</Timestamp><DateUtc dt:dt="string">2017-07-27T13:55:20Z</DateUtc></StartTime><FrequencyChanges><FrequencyChange><Frequency dt:dt="r8">3328133</Frequency><Timestamp dt:dt="r8">46943040948</Timestamp><Current dt:dt="…	75.025	2124759	2121259	2124759	2121241	1	right	-300932989	07-27-2017	15:55:20	13:55:20	female	85350	35068	-1	35061	85958	85360	-1	85350	350909	346354	-1	346341	11				2	5	9	phaseINVFAce	phaseXPface	20	NM08	1017605	1017305	1017605	1017301	l	1017301	1015772	1017301	1015764	1529
GofDak_1024-768_new	24	1	26	<?xml version="1.0"?>\n<Clock xmlns:dt="urn:schemas-microsoft-com:datatypes"><Description dt:dt="string">E-Prime Primary Realtime Clock</Description><StartTime><Timestamp dt:dt="int">0</Timestamp><DateUtc dt:dt="string">2017-07-27T13:55:20Z</DateUtc></StartTime><FrequencyChanges><FrequencyChange><Frequency dt:dt="r8">3328133</Frequency><Timestamp dt:dt="r8">46943040948</Timestamp><Current dt:dt="…	75.025	2124759	2121259	2124759	2121241	1	right	-300932989	07-27-2017	15:55:20	13:55:20	female	85350	35068	-1	35061	85958	85360	-1	85350	350909	346354	-1	346341	12				1	5	10	phaseUPFAce	phaseXPface	1	NF106	1035412	1035112	1035412	1035097	d	1035097	1033539	1035097	1033526	1558
GofDak_1024-768_new	24	1	26	<?xml version="1.0"?>\n<Clock xmlns:dt="urn:schemas-microsoft-com:datatypes"><Description dt:dt="string">E-Prime Primary Realtime Clock</Description><StartTime><Timestamp dt:dt="int">0</Timestamp><DateUtc dt:dt="string">2017-07-27T13:55:20Z</DateUtc></StartTime><FrequencyChanges><FrequencyChange><Frequency dt:dt="r8">3328133</Frequency><Timestamp dt:dt="r8">46943040948</Timestamp><Current dt:dt="…	75.025	2124759	2121259	2124759	2121241	1	right	-300932989	07-27-2017	15:55:20	13:55:20	female	85350	35068	-1	35061	85958	85360	-1	85350	350909	346354	-1	346341	12				1	5	10	phaseUPFAce	phaseXPface	2	NF11	1039104	1038804	1039104	1038797	d	1038797	1037045	1038797	1037036	1752
GofDak_1024-768_new	24	1	26	<?xml version="1.0"?>\n<Clock xmlns:dt="urn:schemas-microsoft-com:datatypes"><Description dt:dt="string">E-Prime Primary Realtime Clock</Description><StartTime><Timestamp dt:dt="int">0</Timestamp><DateUtc dt:dt="string">2017-07-27T13:55:20Z</DateUtc></StartTime><FrequencyChanges><FrequencyChange><Frequency dt:dt="r8">3328133</Frequency><Timestamp dt:dt="r8">46943040948</Timestamp><Current dt:dt="…	75.025	2124759	2121259	2124759	2121241	1	right	-300932989	07-27-2017	15:55:20	13:55:20	female	85350	35068	-1	35061	85958	85360	-1	85350	350909	346354	-1	346341	12				1	5	10	phaseUPFAce	phaseXPface	3	NF02	1042530	1042230	1042530	1042217	d	1042217	1040630	1042217	1040620	1587
GofDak_1024-768_new	24	1	26	<?xml version="1.0"?>\n<Clock xmlns:dt="urn:schemas-microsoft-com:datatypes"><Description dt:dt="string">E-Prime Primary Realtime Clock</Description><StartTime><Timestamp dt:dt="int">0</Timestamp><DateUtc dt:dt="string">2017-07-27T13:55:20Z</DateUtc></StartTime><FrequencyChanges><FrequencyChange><Frequency dt:dt="r8">3328133</Frequency><Timestamp dt:dt="r8">46943040948</Timestamp><Current dt:dt="…	75.025	2124759	2121259	2124759	2121241	1	right	-300932989	07-27-2017	15:55:20	13:55:20	female	85350	35068	-1	35061	85958	85360	-1	85350	350909	346354	-1	346341	12				1	5	10	phaseUPFAce	phaseXPface	4	NF04	1047221	1046921	1047221	1046916	d	1046916	1045042	1046916	1045027	1874
GofDak_1024-768_new	24	1	26	<?xml version="1.0"?>\n<Clock xmlns:dt="urn:schemas-microsoft-com:datatypes"><Description dt:dt="string">E-Prime Primary Realtime Clock</Description><StartTime><Timestamp dt:dt="int">0</Timestamp><DateUtc dt:dt="string">2017-07-27T13:55:20Z</DateUtc></StartTime><FrequencyChanges><FrequencyChange><Frequency dt:dt="r8">3328133</Frequency><Timestamp dt:dt="r8">46943040948</Timestamp><Current dt:dt="…	75.025	2124759	2121259	2124759	2121241	1	right	-300932989	07-27-2017	15:55:20	13:55:20	female	85350	35068	-1	35061	85958	85360	-1	85350	350909	346354	-1	346341	12				1	5	10	phaseUPFAce	phaseXPface	5	NF02	1050700	1050400	1050700	1050392	l	1050392	1048587	1050392	1048571	1805
GofDak_1024-768_new	24	1	26	<?xml version="1.0"?>\n<Clock xmlns:dt="urn:schemas-microsoft-com:datatypes"><Description dt:dt="string">E-Prime Primary Realtime Clock</Description><StartTime><Timestamp dt:dt="int">0</Timestamp><DateUtc dt:dt="string">2017-07-27T13:55:20Z</DateUtc></StartTime><FrequencyChanges><FrequencyChange><Frequency dt:dt="r8">3328133</Frequency><Timestamp dt:dt="r8">46943040948</Timestamp><Current dt:dt="…	75.025	2124759	2121259	2124759	2121241	1	right	-300932989	07-27-2017	15:55:20	13:55:20	female	85350	35068	-1	35061	85958	85360	-1	85350	350909	346354	-1	346341	12				1	5	10	phaseUPFAce	phaseXPface	6	NM04	1054259	1053959	1054259	1053944	d	1053944	1052133	1053944	1052115	1811
GofDak_1024-768_new	24	1	26	<?xml version="1.0"?>\n<Clock xmlns:dt="urn:schemas-microsoft-com:datatypes"><Description dt:dt="string">E-Prime Primary Realtime Clock</Description><StartTime><Timestamp dt:dt="int">0</Timestamp><DateUtc dt:dt="string">2017-07-27T13:55:20Z</DateUtc></StartTime><FrequencyChanges><FrequencyChange><Frequency dt:dt="r8">3328133</Frequency><Timestamp dt:dt="r8">46943040948</Timestamp><Current dt:dt="…	75.025	2124759	2121259	2124759	2121241	1	right	-300932989	07-27-2017	15:55:20	13:55:20	female	85350	35068	-1	35061	85958	85360	-1	85350	350909	346354	-1	346341	12				1	5	10	phaseUPFAce	phaseXPface	7	NM03	1058111	1057811	1058111	1057806	l	1057806	1055972	1057806	1055955	1834
GofDak_1024-768_new	24	1	26	<?xml version="1.0"?>\n<Clock xmlns:dt="urn:schemas-microsoft-com:datatypes"><Description dt:dt="string">E-Prime Primary Realtime Clock</Description><StartTime><Timestamp dt:dt="int">0</Timestamp><DateUtc dt:dt="string">2017-07-27T13:55:20Z</DateUtc></StartTime><FrequencyChanges><FrequencyChange><Frequency dt:dt="r8">3328133</Frequency><Timestamp dt:dt="r8">46943040948</Timestamp><Current dt:dt="…	75.025	2124759	2121259	2124759	2121241	1	right	-300932989	07-27-2017	15:55:20	13:55:20	female	85350	35068	-1	35061	85958	85360	-1	85350	350909	346354	-1	346341	12				1	5	10	phaseUPFAce	phaseXPface	8	NM04	1061270	1060970	1061270	1060961	d	1060961	1059317	1060961	1059307	1644
GofDak_1024-768_new	24	1	26	<?xml version="1.0"?>\n<Clock xmlns:dt="urn:schemas-microsoft-com:datatypes"><Description dt:dt="string">E-Prime Primary Realtime Clock</Description><StartTime><Timestamp dt:dt="int">0</Timestamp><DateUtc dt:dt="string">2017-07-27T13:55:20Z</DateUtc></StartTime><FrequencyChanges><FrequencyChange><Frequency dt:dt="r8">3328133</Frequency><Timestamp dt:dt="r8">46943040948</Timestamp><Current dt:dt="…	75.025	2124759	2121259	2124759	2121241	1	right	-300932989	07-27-2017	15:55:20	13:55:20	female	85350	35068	-1	35061	85958	85360	-1	85350	350909	346354	-1	346341	12				1	5	10	phaseUPFAce	phaseXPface	9	NM10	1065229	1064929	1065229	1064916	l	1064916	1063343	1064916	1063331	1573
GofDak_1024-768_new	24	1	26	<?xml version="1.0"?>\n<Clock xmlns:dt="urn:schemas-microsoft-com:datatypes"><Description dt:dt="string">E-Prime Primary Realtime Clock</Description><StartTime><Timestamp dt:dt="int">0</Timestamp><DateUtc dt:dt="string">2017-07-27T13:55:20Z</DateUtc></StartTime><FrequencyChanges><FrequencyChange><Frequency dt:dt="r8">3328133</Frequency><Timestamp dt:dt="r8">46943040948</Timestamp><Current dt:dt="…	75.025	2124759	2121259	2124759	2121241	1	right	-300932989	07-27-2017	15:55:20	13:55:20	female	85350	35068	-1	35061	85958	85360	-1	85350	350909	346354	-1	346341	12				1	5	10	phaseUPFAce	phaseXPface	10	NF06	1068401	1068101	1068401	1068094	d	1068094	1066368	1068094	1066363	1726
GofDak_1024-768_new	24	1	26	<?xml version="1.0"?>\n<Clock xmlns:dt="urn:schemas-microsoft-com:datatypes"><Description dt:dt="string">E-Prime Primary Realtime Clock</Description><StartTime><Timestamp dt:dt="int">0</Timestamp><DateUtc dt:dt="string">2017-07-27T13:55:20Z</DateUtc></StartTime><FrequencyChanges><FrequencyChange><Frequency dt:dt="r8">3328133</Frequency><Timestamp dt:dt="r8">46943040948</Timestamp><Current dt:dt="…	75.025	2124759	2121259	2124759	2121241	1	right	-300932989	07-27-2017	15:55:20	13:55:20	female	85350	35068	-1	35061	85958	85360	-1	85350	350909	346354	-1	346341	12				1	5	10	phaseUPFAce	phaseXPface	11	NM03	1071707	1071407	1071707	1071393	d	1071393	1069501	1071393	1069491	1892
GofDak_1024-768_new	24	1	26	<?xml version="1.0"?>\n<Clock xmlns:dt="urn:schemas-microsoft-com:datatypes"><Description dt:dt="string">E-Prime Primary Realtime Clock</Description><StartTime><Timestamp dt:dt="int">0</Timestamp><DateUtc dt:dt="string">2017-07-27T13:55:20Z</DateUtc></StartTime><FrequencyChanges><FrequencyChange><Frequency dt:dt="r8">3328133</Frequency><Timestamp dt:dt="r8">46943040948</Timestamp><Current dt:dt="…	75.025	2124759	2121259	2124759	2121241	1	right	-300932989	07-27-2017	15:55:20	13:55:20	female	85350	35068	-1	35061	85958	85360	-1	85350	350909	346354	-1	346341	12				1	5	10	phaseUPFAce	phaseXPface	12	NM05	1075079	1074779	1075079	1074771	l	1074771	1073086	1074771	1073075	1685
GofDak_1024-768_new	24	1	26	<?xml version="1.0"?>\n<Clock xmlns:dt="urn:schemas-microsoft-com:datatypes"><Description dt:dt="string">E-Prime Primary Realtime Clock</Description><StartTime><Timestamp dt:dt="int">0</Timestamp><DateUtc dt:dt="string">2017-07-27T13:55:20Z</DateUtc></StartTime><FrequencyChanges><FrequencyChange><Frequency dt:dt="r8">3328133</Frequency><Timestamp dt:dt="r8">46943040948</Timestamp><Current dt:dt="…	75.025	2124759	2121259	2124759	2121241	1	right	-300932989	07-27-2017	15:55:20	13:55:20	female	85350	35068	-1	35061	85958	85360	-1	85350	350909	346354	-1	346341	12				1	5	10	phaseUPFAce	phaseXPface	13	NF106	1079077	1078777	1079077	1078768	l	1078768	1076818	1078768	1076803	1950
GofDak_1024-768_new	24	1	26	<?xml version="1.0"?>\n<Clock xmlns:dt="urn:schemas-microsoft-com:datatypes"><Description dt:dt="string">E-Prime Primary Realtime Clock</Description><StartTime><Timestamp dt:dt="int">0</Timestamp><DateUtc dt:dt="string">2017-07-27T13:55:20Z</DateUtc></StartTime><FrequencyChanges><FrequencyChange><Frequency dt:dt="r8">3328133</Frequency><Timestamp dt:dt="r8">46943040948</Timestamp><Current dt:dt="…	75.025	2124759	2121259	2124759	2121241	1	right	-300932989	07-27-2017	15:55:20	13:55:20	female	85350	35068	-1	35061	85958	85360	-1	85350	350909	346354	-1	346341	12				1	5	10	phaseUPFAce	phaseXPface	14	NM09	1082383	1082083	1082383	1082076	d	1082076	1080457	1082076	1080443	1619
GofDak_1024-768_new	24	1	26	<?xml version="1.0"?>\n<Clock xmlns:dt="urn:schemas-microsoft-com:datatypes"><Description dt:dt="string">E-Prime Primary Realtime Clock</Description><StartTime><Timestamp dt:dt="int">0</Timestamp><DateUtc dt:dt="string">2017-07-27T13:55:20Z</DateUtc></StartTime><FrequencyChanges><FrequencyChange><Frequency dt:dt="r8">3328133</Frequency><Timestamp dt:dt="r8">46943040948</Timestamp><Current dt:dt="…	75.025	2124759	2121259	2124759	2121241	1	right	-300932989	07-27-2017	15:55:20	13:55:20	female	85350	35068	-1	35061	85958	85360	-1	85350	350909	346354	-1	346341	12				1	5	10	phaseUPFAce	phaseXPface	15	NM09	1086302	1086002	1086302	1085988	l	1085988	1084029	1085988	1084019	1959
GofDak_1024-768_new	24	1	26	<?xml version="1.0"?>\n<Clock xmlns:dt="urn:schemas-microsoft-com:datatypes"><Description dt:dt="string">E-Prime Primary Realtime Clock</Description><StartTime><Timestamp dt:dt="int">0</Timestamp><DateUtc dt:dt="string">2017-07-27T13:55:20Z</DateUtc></StartTime><FrequencyChanges><FrequencyChange><Frequency dt:dt="r8">3328133</Frequency><Timestamp dt:dt="r8">46943040948</Timestamp><Current dt:dt="…	75.025	2124759	2121259	2124759	2121241	1	right	-300932989	07-27-2017	15:55:20	13:55:20	female	85350	35068	-1	35061	85958	85360	-1	85350	350909	346354	-1	346341	12				1	5	10	phaseUPFAce	phaseXPface	16	NF106	1089234	1088934	1089234	1088927	l	1088927	1087321	1088927	1087315	1606
GofDak_1024-768_new	24	1	26	<?xml version="1.0"?>\n<Clock xmlns:dt="urn:schemas-microsoft-com:datatypes"><Description dt:dt="string">E-Prime Primary Realtime Clock</Description><StartTime><Timestamp dt:dt="int">0</Timestamp><DateUtc dt:dt="string">2017-07-27T13:55:20Z</DateUtc></StartTime><FrequencyChanges><FrequencyChange><Frequency dt:dt="r8">3328133</Frequency><Timestamp dt:dt="r8">46943040948</Timestamp><Current dt:dt="…	75.025	2124759	2121259	2124759	2121241	1	right	-300932989	07-27-2017	15:55:20	13:55:20	female	85350	35068	-1	35061	85958	85360	-1	85350	350909	346354	-1	346341	12				1	5	10	phaseUPFAce	phaseXPface	17	NM10	1092286	1091986	1092286	1091982	d	1091982	1090267	1091982	1090251	1715
GofDak_1024-768_new	24	1	26	<?xml version="1.0"?>\n<Clock xmlns:dt="urn:schemas-microsoft-com:datatypes"><Description dt:dt="string">E-Prime Primary Realtime Clock</Description><StartTime><Timestamp dt:dt="int">0</Timestamp><DateUtc dt:dt="string">2017-07-27T13:55:20Z</DateUtc></StartTime><FrequencyChanges><FrequencyChange><Frequency dt:dt="r8">3328133</Frequency><Timestamp dt:dt="r8">46943040948</Timestamp><Current dt:dt="…	75.025	2124759	2121259	2124759	2121241	1	right	-300932989	07-27-2017	15:55:20	13:55:20	female	85350	35068	-1	35061	85958	85360	-1	85350	350909	346354	-1	346341	12				1	5	10	phaseUPFAce	phaseXPface	18	NM03	1095459	1095159	1095459	1095155	d	1095155	1093613	1095155	1093595	1542
GofDak_1024-768_new	24	1	26	<?xml version="1.0"?>\n<Clock xmlns:dt="urn:schemas-microsoft-com:datatypes"><Description dt:dt="string">E-Prime Primary Realtime Clock</Description><StartTime><Timestamp dt:dt="int">0</Timestamp><DateUtc dt:dt="string">2017-07-27T13:55:20Z</DateUtc></StartTime><FrequencyChanges><FrequencyChange><Frequency dt:dt="r8">3328133</Frequency><Timestamp dt:dt="r8">46943040948</Timestamp><Current dt:dt="…	75.025	2124759	2121259	2124759	2121241	1	right	-300932989	07-27-2017	15:55:20	13:55:20	female	85350	35068	-1	35061	85958	85360	-1	85350	350909	346354	-1	346341	12				1	5	10	phaseUPFAce	phaseXPface	19	NM13	1098711	1098411	1098711	1098401	d	1098401	1096772	1098401	1096755	1629
GofDak_1024-768_new	24	1	26	<?xml version="1.0"?>\n<Clock xmlns:dt="urn:schemas-microsoft-com:datatypes"><Description dt:dt="string">E-Prime Primary Realtime Clock</Description><StartTime><Timestamp dt:dt="int">0</Timestamp><DateUtc dt:dt="string">2017-07-27T13:55:20Z</DateUtc></StartTime><FrequencyChanges><FrequencyChange><Frequency dt:dt="r8">3328133</Frequency><Timestamp dt:dt="r8">46943040948</Timestamp><Current dt:dt="…	75.025	2124759	2121259	2124759	2121241	1	right	-300932989	07-27-2017	15:55:20	13:55:20	female	85350	35068	-1	35061	85958	85360	-1	85350	350909	346354	-1	346341	12				1	5	10	phaseUPFAce	phaseXPface	20	NF27	1102470	1102170	1102470	1102165	l	1102165	1100637	1102165	1100619	1528
GofDak_1024-768_new	24	1	26	<?xml version="1.0"?>\n<Clock xmlns:dt="urn:schemas-microsoft-com:datatypes"><Description dt:dt="string">E-Prime Primary Realtime Clock</Description><StartTime><Timestamp dt:dt="int">0</Timestamp><DateUtc dt:dt="string">2017-07-27T13:55:20Z</DateUtc></StartTime><FrequencyChanges><FrequencyChange><Frequency dt:dt="r8">3328133</Frequency><Timestamp dt:dt="r8">46943040948</Timestamp><Current dt:dt="…	75.025	2124759	2121259	2124759	2121241	1	right	-300932989	07-27-2017	15:55:20	13:55:20	female	85350	35068	-1	35061	85958	85360	-1	85350	350909	346354	-1	346341	13				1	6	11	phaseUPFAce	phaseXPface	1	NF09	1105802	1105502	1105802	1105493	d	1105493	1103663	1105493	1103651	1830
GofDak_1024-768_new	24	1	26	<?xml version="1.0"?>\n<Clock xmlns:dt="urn:schemas-microsoft-com:datatypes"><Description dt:dt="string">E-Prime Primary Realtime Clock</Description><StartTime><Timestamp dt:dt="int">0</Timestamp><DateUtc dt:dt="string">2017-07-27T13:55:20Z</DateUtc></StartTime><FrequencyChanges><FrequencyChange><Frequency dt:dt="r8">3328133</Frequency><Timestamp dt:dt="r8">46943040948</Timestamp><Current dt:dt="…	75.025	2124759	2121259	2124759	2121241	1	right	-300932989	07-27-2017	15:55:20	13:55:20	female	85350	35068	-1	35061	85958	85360	-1	85350	350909	346354	-1	346341	13				1	6	11	phaseUPFAce	phaseXPface	2	NF105	1108841	1108541	1108841	1108538	d	1108538	1106848	1108538	1106835	1690
GofDak_1024-768_new	24	1	26	<?xml version="1.0"?>\n<Clock xmlns:dt="urn:schemas-microsoft-com:datatypes"><Description dt:dt="string">E-Prime Primary Realtime Clock</Description><StartTime><Timestamp dt:dt="int">0</Timestamp><DateUtc dt:dt="string">2017-07-27T13:55:20Z</DateUtc></StartTime><FrequencyChanges><FrequencyChange><Frequency dt:dt="r8">3328133</Frequency><Timestamp dt:dt="r8">46943040948</Timestamp><Current dt:dt="…	75.025	2124759	2121259	2124759	2121241	1	right	-300932989	07-27-2017	15:55:20	13:55:20	female	85350	35068	-1	35061	85958	85360	-1	85350	350909	346354	-1	346341	13				1	6	11	phaseUPFAce	phaseXPface	3	NM02	1112226	1111926	1112226	1111921	d	1111921	1110020	1111921	1110003	1901
GofDak_1024-768_new	24	1	26	<?xml version="1.0"?>\n<Clock xmlns:dt="urn:schemas-microsoft-com:datatypes"><Description dt:dt="string">E-Prime Primary Realtime Clock</Description><StartTime><Timestamp dt:dt="int">0</Timestamp><DateUtc dt:dt="string">2017-07-27T13:55:20Z</DateUtc></StartTime><FrequencyChanges><FrequencyChange><Frequency dt:dt="r8">3328133</Frequency><Timestamp dt:dt="r8">46943040948</Timestamp><Current dt:dt="…	75.025	2124759	2121259	2124759	2121241	1	right	-300932989	07-27-2017	15:55:20	13:55:20	female	85350	35068	-1	35061	85958	85360	-1	85350	350909	346354	-1	346341	13				1	6	11	phaseUPFAce	phaseXPface	4	NM13	1115799	1115499	1115799	1115484	d	1115484	1113526	1115484	1113515	1958
GofDak_1024-768_new	24	1	26	<?xml version="1.0"?>\n<Clock xmlns:dt="urn:schemas-microsoft-com:datatypes"><Description dt:dt="string">E-Prime Primary Realtime Clock</Description><StartTime><Timestamp dt:dt="int">0</Timestamp><DateUtc dt:dt="string">2017-07-27T13:55:20Z</DateUtc></StartTime><FrequencyChanges><FrequencyChange><Frequency dt:dt="r8">3328133</Frequency><Timestamp dt:dt="r8">46943040948</Timestamp><Current dt:dt="…	75.025	2124759	2121259	2124759	2121241	1	right	-300932989	07-27-2017	15:55:20	13:55:20	female	85350	35068	-1	35061	85958	85360	-1	85350	350909	346354	-1	346341	13				1	6	11	phaseUPFAce	phaseXPface	5	NF04	1119624	1119324	1119624	1119318	l	1119318	1117325	1119318	1117307	1993
GofDak_1024-768_new	24	1	26	<?xml version="1.0"?>\n<Clock xmlns:dt="urn:schemas-microsoft-com:datatypes"><Description dt:dt="string">E-Prime Primary Realtime Clock</Description><StartTime><Timestamp dt:dt="int">0</Timestamp><DateUtc dt:dt="string">2017-07-27T13:55:20Z</DateUtc></StartTime><FrequencyChanges><FrequencyChange><Frequency dt:dt="r8">3328133</Frequency><Timestamp dt:dt="r8">46943040948</Timestamp><Current dt:dt="…	75.025	2124759	2121259	2124759	2121241	1	right	-300932989	07-27-2017	15:55:20	13:55:20	female	85350	35068	-1	35061	85958	85360	-1	85350	350909	346354	-1	346341	13				1	6	11	phaseUPFAce	phaseXPface	6	NF02	1123090	1122790	1123090	1122783	l	1122783	1121137	1122783	1121131	1646
GofDak_1024-768_new	24	1	26	<?xml version="1.0"?>\n<Clock xmlns:dt="urn:schemas-microsoft-com:datatypes"><Description dt:dt="string">E-Prime Primary Realtime Clock</Description><StartTime><Timestamp dt:dt="int">0</Timestamp><DateUtc dt:dt="string">2017-07-27T13:55:20Z</DateUtc></StartTime><FrequencyChanges><FrequencyChange><Frequency dt:dt="r8">3328133</Frequency><Timestamp dt:dt="r8">46943040948</Timestamp><Current dt:dt="…	75.025	2124759	2121259	2124759	2121241	1	right	-300932989	07-27-2017	15:55:20	13:55:20	female	85350	35068	-1	35061	85958	85360	-1	85350	350909	346354	-1	346341	13				1	6	11	phaseUPFAce	phaseXPface	7	NM04	1126608	1126308	1126608	1126299	l	1126299	1124589	1126299	1124571	1710
GofDak_1024-768_new	24	1	26	<?xml version="1.0"?>\n<Clock xmlns:dt="urn:schemas-microsoft-com:datatypes"><Description dt:dt="string">E-Prime Primary Realtime Clock</Description><StartTime><Timestamp dt:dt="int">0</Timestamp><DateUtc dt:dt="string">2017-07-27T13:55:20Z</DateUtc></StartTime><FrequencyChanges><FrequencyChange><Frequency dt:dt="r8">3328133</Frequency><Timestamp dt:dt="r8">46943040948</Timestamp><Current dt:dt="…	75.025	2124759	2121259	2124759	2121241	1	right	-300932989	07-27-2017	15:55:20	13:55:20	female	85350	35068	-1	35061	85958	85360	-1	85350	350909	346354	-1	346341	13				1	6	11	phaseUPFAce	phaseXPface	8	NM101	1130194	1129894	1130194	1129890	l	1129890	1128001	1129890	1127987	1889
GofDak_1024-768_new	24	1	26	<?xml version="1.0"?>\n<Clock xmlns:dt="urn:schemas-microsoft-com:datatypes"><Description dt:dt="string">E-Prime Primary Realtime Clock</Description><StartTime><Timestamp dt:dt="int">0</Timestamp><DateUtc dt:dt="string">2017-07-27T13:55:20Z</DateUtc></StartTime><FrequencyChanges><FrequencyChange><Frequency dt:dt="r8">3328133</Frequency><Timestamp dt:dt="r8">46943040948</Timestamp><Current dt:dt="…	75.025	2124759	2121259	2124759	2121241	1	right	-300932989	07-27-2017	15:55:20	13:55:20	female	85350	35068	-1	35061	85958	85360	-1	85350	350909	346354	-1	346341	13				1	6	11	phaseUPFAce	phaseXPface	9	NM101	1133259	1132959	1133259	1132951	d	1132951	1131267	1132951	1131259	1684
GofDak_1024-768_new	24	1	26	<?xml version="1.0"?>\n<Clock xmlns:dt="urn:schemas-microsoft-com:datatypes"><Description dt:dt="string">E-Prime Primary Realtime Clock</Description><StartTime><Timestamp dt:dt="int">0</Timestamp><DateUtc dt:dt="string">2017-07-27T13:55:20Z</DateUtc></StartTime><FrequencyChanges><FrequencyChange><Frequency dt:dt="r8">3328133</Frequency><Timestamp dt:dt="r8">46943040948</Timestamp><Current dt:dt="…	75.025	2124759	2121259	2124759	2121241	1	right	-300932989	07-27-2017	15:55:20	13:55:20	female	85350	35068	-1	35061	85958	85360	-1	85350	350909	346354	-1	346341	13				1	6	11	phaseUPFAce	phaseXPface	10	NF09	1136898	1136598	1136898	1136595	d	1136595	1134932	1136595	1134915	1663
GofDak_1024-768_new	24	1	26	<?xml version="1.0"?>\n<Clock xmlns:dt="urn:schemas-microsoft-com:datatypes"><Description dt:dt="string">E-Prime Primary Realtime Clock</Description><StartTime><Timestamp dt:dt="int">0</Timestamp><DateUtc dt:dt="string">2017-07-27T13:55:20Z</DateUtc></StartTime><FrequencyChanges><FrequencyChange><Frequency dt:dt="r8">3328133</Frequency><Timestamp dt:dt="r8">46943040948</Timestamp><Current dt:dt="…	75.025	2124759	2121259	2124759	2121241	1	right	-300932989	07-27-2017	15:55:20	13:55:20	female	85350	35068	-1	35061	85958	85360	-1	85350	350909	346354	-1	346341	13				1	6	11	phaseUPFAce	phaseXPface	11	NF11	1140550	1140250	1140550	1140244	d	1140244	1138331	1140244	1138315	1913
GofDak_1024-768_new	24	1	26	<?xml version="1.0"?>\n<Clock xmlns:dt="urn:schemas-microsoft-com:datatypes"><Description dt:dt="string">E-Prime Primary Realtime Clock</Description><StartTime><Timestamp dt:dt="int">0</Timestamp><DateUtc dt:dt="string">2017-07-27T13:55:20Z</DateUtc></StartTime><FrequencyChanges><FrequencyChange><Frequency dt:dt="r8">3328133</Frequency><Timestamp dt:dt="r8">46943040948</Timestamp><Current dt:dt="…	75.025	2124759	2121259	2124759	2121241	1	right	-300932989	07-27-2017	15:55:20	13:55:20	female	85350	35068	-1	35061	85958	85360	-1	85350	350909	346354	-1	346341	13				1	6	11	phaseUPFAce	phaseXPface	12	NM10	1143963	1143663	1143963	1143651	d	1143651	1141783	1143651	1141771	1868
GofDak_1024-768_new	24	1	26	<?xml version="1.0"?>\n<Clock xmlns:dt="urn:schemas-microsoft-com:datatypes"><Description dt:dt="string">E-Prime Primary Realtime Clock</Description><StartTime><Timestamp dt:dt="int">0</Timestamp><DateUtc dt:dt="string">2017-07-27T13:55:20Z</DateUtc></StartTime><FrequencyChanges><FrequencyChange><Frequency dt:dt="r8">3328133</Frequency><Timestamp dt:dt="r8">46943040948</Timestamp><Current dt:dt="…	75.025	2124759	2121259	2124759	2121241	1	right	-300932989	07-27-2017	15:55:20	13:55:20	female	85350	35068	-1	35061	85958	85360	-1	85350	350909	346354	-1	346341	13				1	6	11	phaseUPFAce	phaseXPface	13	NF09	1147668	1147368	1147668	1147364	l	1147364	1145569	1147364	1145555	1795
GofDak_1024-768_new	24	1	26	<?xml version="1.0"?>\n<Clock xmlns:dt="urn:schemas-microsoft-com:datatypes"><Description dt:dt="string">E-Prime Primary Realtime Clock</Description><StartTime><Timestamp dt:dt="int">0</Timestamp><DateUtc dt:dt="string">2017-07-27T13:55:20Z</DateUtc></StartTime><FrequencyChanges><FrequencyChange><Frequency dt:dt="r8">3328133</Frequency><Timestamp dt:dt="r8">46943040948</Timestamp><Current dt:dt="…	75.025	2124759	2121259	2124759	2121241	1	right	-300932989	07-27-2017	15:55:20	13:55:20	female	85350	35068	-1	35061	85958	85360	-1	85350	350909	346354	-1	346341	13				1	6	11	phaseUPFAce	phaseXPface	14	NF06	1151027	1150727	1151027	1150721	d	1150721	1149114	1150721	1149099	1607
GofDak_1024-768_new	24	1	26	<?xml version="1.0"?>\n<Clock xmlns:dt="urn:schemas-microsoft-com:datatypes"><Description dt:dt="string">E-Prime Primary Realtime Clock</Description><StartTime><Timestamp dt:dt="int">0</Timestamp><DateUtc dt:dt="string">2017-07-27T13:55:20Z</DateUtc></StartTime><FrequencyChanges><FrequencyChange><Frequency dt:dt="r8">3328133</Frequency><Timestamp dt:dt="r8">46943040948</Timestamp><Current dt:dt="…	75.025	2124759	2121259	2124759	2121241	1	right	-300932989	07-27-2017	15:55:20	13:55:20	female	85350	35068	-1	35061	85958	85360	-1	85350	350909	346354	-1	346341	13				1	6	11	phaseUPFAce	phaseXPface	15	NM21	1154759	1154459	1154759	1154446	d	1154446	1152660	1154446	1152643	1786
GofDak_1024-768_new	24	1	26	<?xml version="1.0"?>\n<Clock xmlns:dt="urn:schemas-microsoft-com:datatypes"><Description dt:dt="string">E-Prime Primary Realtime Clock</Description><StartTime><Timestamp dt:dt="int">0</Timestamp><DateUtc dt:dt="string">2017-07-27T13:55:20Z</DateUtc></StartTime><FrequencyChanges><FrequencyChange><Frequency dt:dt="r8">3328133</Frequency><Timestamp dt:dt="r8">46943040948</Timestamp><Current dt:dt="…	75.025	2124759	2121259	2124759	2121241	1	right	-300932989	07-27-2017	15:55:20	13:55:20	female	85350	35068	-1	35061	85958	85360	-1	85350	350909	346354	-1	346341	13				1	6	11	phaseUPFAce	phaseXPface	16	NM10	1158038	1157738	1158038	1157734	d	1157734	1156059	1157734	1156051	1675
GofDak_1024-768_new	24	1	26	<?xml version="1.0"?>\n<Clock xmlns:dt="urn:schemas-microsoft-com:datatypes"><Description dt:dt="string">E-Prime Primary Realtime Clock</Description><StartTime><Timestamp dt:dt="int">0</Timestamp><DateUtc dt:dt="string">2017-07-27T13:55:20Z</DateUtc></StartTime><FrequencyChanges><FrequencyChange><Frequency dt:dt="r8">3328133</Frequency><Timestamp dt:dt="r8">46943040948</Timestamp><Current dt:dt="…	75.025	2124759	2121259	2124759	2121241	1	right	-300932989	07-27-2017	15:55:20	13:55:20	female	85350	35068	-1	35061	85958	85360	-1	85350	350909	346354	-1	346341	13				1	6	11	phaseUPFAce	phaseXPface	17	NM21	1161810	1161510	1161810	1161495	l	1161495	1159497	1161495	1159491	1998
GofDak_1024-768_new	24	1	26	<?xml version="1.0"?>\n<Clock xmlns:dt="urn:schemas-microsoft-com:datatypes"><Description dt:dt="string">E-Prime Primary Realtime Clock</Description><StartTime><Timestamp dt:dt="int">0</Timestamp><DateUtc dt:dt="string">2017-07-27T13:55:20Z</DateUtc></StartTime><FrequencyChanges><FrequencyChange><Frequency dt:dt="r8">3328133</Frequency><Timestamp dt:dt="r8">46943040948</Timestamp><Current dt:dt="…	75.025	2124759	2121259	2124759	2121241	1	right	-300932989	07-27-2017	15:55:20	13:55:20	female	85350	35068	-1	35061	85958	85360	-1	85350	350909	346354	-1	346341	13				1	6	11	phaseUPFAce	phaseXPface	18	NF106	1165342	1165042	1165342	1165035	d	1165035	1163376	1165035	1163363	1659
GofDak_1024-768_new	24	1	26	<?xml version="1.0"?>\n<Clock xmlns:dt="urn:schemas-microsoft-com:datatypes"><Description dt:dt="string">E-Prime Primary Realtime Clock</Description><StartTime><Timestamp dt:dt="int">0</Timestamp><DateUtc dt:dt="string">2017-07-27T13:55:20Z</DateUtc></StartTime><FrequencyChanges><FrequencyChange><Frequency dt:dt="r8">3328133</Frequency><Timestamp dt:dt="r8">46943040948</Timestamp><Current dt:dt="…	75.025	2124759	2121259	2124759	2121241	1	right	-300932989	07-27-2017	15:55:20	13:55:20	female	85350	35068	-1	35061	85958	85360	-1	85350	350909	346354	-1	346341	13				1	6	11	phaseUPFAce	phaseXPface	19	NF105	1168474	1168174	1168474	1168162	l	1168162	1166588	1168162	1166571	1574
GofDak_1024-768_new	24	1	26	<?xml version="1.0"?>\n<Clock xmlns:dt="urn:schemas-microsoft-com:datatypes"><Description dt:dt="string">E-Prime Primary Realtime Clock</Description><StartTime><Timestamp dt:dt="int">0</Timestamp><DateUtc dt:dt="string">2017-07-27T13:55:20Z</DateUtc></StartTime><FrequencyChanges><FrequencyChange><Frequency dt:dt="r8">3328133</Frequency><Timestamp dt:dt="r8">46943040948</Timestamp><Current dt:dt="…	75.025	2124759	2121259	2124759	2121241	1	right	-300932989	07-27-2017	15:55:20	13:55:20	female	85350	35068	-1	35061	85958	85360	-1	85350	350909	346354	-1	346341	13				1	6	11	phaseUPFAce	phaseXPface	20	NF02	1172940	1172640	1172940	1172631	d	1172631	1170960	1172631	1170955	1671
GofDak_1024-768_new	24	1	26	<?xml version="1.0"?>\n<Clock xmlns:dt="urn:schemas-microsoft-com:datatypes"><Description dt:dt="string">E-Prime Primary Realtime Clock</Description><StartTime><Timestamp dt:dt="int">0</Timestamp><DateUtc dt:dt="string">2017-07-27T13:55:20Z</DateUtc></StartTime><FrequencyChanges><FrequencyChange><Frequency dt:dt="r8">3328133</Frequency><Timestamp dt:dt="r8">46943040948</Timestamp><Current dt:dt="…	75.025	2124759	2121259	2124759	2121241	1	right	-300932989	07-27-2017	15:55:20	13:55:20	female	85350	35068	-1	35061	85958	85360	-1	85350	350909	346354	-1	346341	14				2	6	12	phaseINVFAce	phaseXPface	1	NF01	1176285	1175985	1176285	1175971	d	1175971	1174186	1175971	1174171	1785
GofDak_1024-768_new	24	1	26	<?xml version="1.0"?>\n<Clock xmlns:dt="urn:schemas-microsoft-com:datatypes"><Description dt:dt="string">E-Prime Primary Realtime Clock</Description><StartTime><Timestamp dt:dt="int">0</Timestamp><DateUtc dt:dt="string">2017-07-27T13:55:20Z</DateUtc></StartTime><FrequencyChanges><FrequencyChange><Frequency dt:dt="r8">3328133</Frequency><Timestamp dt:dt="r8">46943040948</Timestamp><Current dt:dt="…	75.025	2124759	2121259	2124759	2121241	1	right	-300932989	07-27-2017	15:55:20	13:55:20	female	85350	35068	-1	35061	85958	85360	-1	85350	350909	346354	-1	346341	14				2	6	12	phaseINVFAce	phaseXPface	2	NF105	1180057	1179757	1180057	1179747	l	1179747	1178011	1179747	1178003	1736
GofDak_1024-768_new	24	1	26	<?xml version="1.0"?>\n<Clock xmlns:dt="urn:schemas-microsoft-com:datatypes"><Description dt:dt="string">E-Prime Primary Realtime Clock</Description><StartTime><Timestamp dt:dt="int">0</Timestamp><DateUtc dt:dt="string">2017-07-27T13:55:20Z</DateUtc></StartTime><FrequencyChanges><FrequencyChange><Frequency dt:dt="r8">3328133</Frequency><Timestamp dt:dt="r8">46943040948</Timestamp><Current dt:dt="…	75.025	2124759	2121259	2124759	2121241	1	right	-300932989	07-27-2017	15:55:20	13:55:20	female	85350	35068	-1	35061	85958	85360	-1	85350	350909	346354	-1	346341	14				2	6	12	phaseINVFAce	phaseXPface	3	NM21	1183963	1183663	1183963	1183658	d	1183658	1181957	1183658	1181939	1701
GofDak_1024-768_new	24	1	26	<?xml version="1.0"?>\n<Clock xmlns:dt="urn:schemas-microsoft-com:datatypes"><Description dt:dt="string">E-Prime Primary Realtime Clock</Description><StartTime><Timestamp dt:dt="int">0</Timestamp><DateUtc dt:dt="string">2017-07-27T13:55:20Z</DateUtc></StartTime><FrequencyChanges><FrequencyChange><Frequency dt:dt="r8">3328133</Frequency><Timestamp dt:dt="r8">46943040948</Timestamp><Current dt:dt="…	75.025	2124759	2121259	2124759	2121241	1	right	-300932989	07-27-2017	15:55:20	13:55:20	female	85350	35068	-1	35061	85958	85360	-1	85350	350909	346354	-1	346341	14				2	6	12	phaseINVFAce	phaseXPface	4	NF06	1187415	1187115	1187415	1187110	d	1187110	1185249	1187110	1185235	1861
GofDak_1024-768_new	24	1	26	<?xml version="1.0"?>\n<Clock xmlns:dt="urn:schemas-microsoft-com:datatypes"><Description dt:dt="string">E-Prime Primary Realtime Clock</Description><StartTime><Timestamp dt:dt="int">0</Timestamp><DateUtc dt:dt="string">2017-07-27T13:55:20Z</DateUtc></StartTime><FrequencyChanges><FrequencyChange><Frequency dt:dt="r8">3328133</Frequency><Timestamp dt:dt="r8">46943040948</Timestamp><Current dt:dt="…	75.025	2124759	2121259	2124759	2121241	1	right	-300932989	07-27-2017	15:55:20	13:55:20	female	85350	35068	-1	35061	85958	85360	-1	85350	350909	346354	-1	346341	14				2	6	12	phaseINVFAce	phaseXPface	5	NF27	1190947	1190647	1190947	1190640	l	1190640	1188821	1190640	1188811	1819
GofDak_1024-768_new	24	1	26	<?xml version="1.0"?>\n<Clock xmlns:dt="urn:schemas-microsoft-com:datatypes"><Description dt:dt="string">E-Prime Primary Realtime Clock</Description><StartTime><Timestamp dt:dt="int">0</Timestamp><DateUtc dt:dt="string">2017-07-27T13:55:20Z</DateUtc></StartTime><FrequencyChanges><FrequencyChange><Frequency dt:dt="r8">3328133</Frequency><Timestamp dt:dt="r8">46943040948</Timestamp><Current dt:dt="…	75.025	2124759	2121259	2124759	2121241	1	right	-300932989	07-27-2017	15:55:20	13:55:20	female	85350	35068	-1	35061	85958	85360	-1	85350	350909	346354	-1	346341	14				2	6	12	phaseINVFAce	phaseXPface	6	NM10	1194173	1193873	1194173	1193870	d	1193870	1192287	1193870	1192275	1583
GofDak_1024-768_new	24	1	26	<?xml version="1.0"?>\n<Clock xmlns:dt="urn:schemas-microsoft-com:datatypes"><Description dt:dt="string">E-Prime Primary Realtime Clock</Description><StartTime><Timestamp dt:dt="int">0</Timestamp><DateUtc dt:dt="string">2017-07-27T13:55:20Z</DateUtc></StartTime><FrequencyChanges><FrequencyChange><Frequency dt:dt="r8">3328133</Frequency><Timestamp dt:dt="r8">46943040948</Timestamp><Current dt:dt="…	75.025	2124759	2121259	2124759	2121241	1	right	-300932989	07-27-2017	15:55:20	13:55:20	female	85350	35068	-1	35061	85958	85360	-1	85350	350909	346354	-1	346341	14				2	6	12	phaseINVFAce	phaseXPface	7	NF09	1197572	1197272	1197572	1197268	l	1197268	1195472	1197268	1195459	1796
GofDak_1024-768_new	24	1	26	<?xml version="1.0"?>\n<Clock xmlns:dt="urn:schemas-microsoft-com:datatypes"><Description dt:dt="string">E-Prime Primary Realtime Clock</Description><StartTime><Timestamp dt:dt="int">0</Timestamp><DateUtc dt:dt="string">2017-07-27T13:55:20Z</DateUtc></StartTime><FrequencyChanges><FrequencyChange><Frequency dt:dt="r8">3328133</Frequency><Timestamp dt:dt="r8">46943040948</Timestamp><Current dt:dt="…	75.025	2124759	2121259	2124759	2121241	1	right	-300932989	07-27-2017	15:55:20	13:55:20	female	85350	35068	-1	35061	85958	85360	-1	85350	350909	346354	-1	346341	14				2	6	12	phaseINVFAce	phaseXPface	8	NF27	1200984	1200684	1200984	1200673	l	1200673	1198951	1200673	1198939	1722
GofDak_1024-768_new	24	1	26	<?xml version="1.0"?>\n<Clock xmlns:dt="urn:schemas-microsoft-com:datatypes"><Description dt:dt="string">E-Prime Primary Realtime Clock</Description><StartTime><Timestamp dt:dt="int">0</Timestamp><DateUtc dt:dt="string">2017-07-27T13:55:20Z</DateUtc></StartTime><FrequencyChanges><FrequencyChange><Frequency dt:dt="r8">3328133</Frequency><Timestamp dt:dt="r8">46943040948</Timestamp><Current dt:dt="…	75.025	2124759	2121259	2124759	2121241	1	right	-300932989	07-27-2017	15:55:20	13:55:20	female	85350	35068	-1	35061	85958	85360	-1	85350	350909	346354	-1	346341	14				2	6	12	phaseINVFAce	phaseXPface	9	NF06	1204356	1204056	1204356	1204053	l	1204053	1202536	1204053	1202523	1517
GofDak_1024-768_new	24	1	26	<?xml version="1.0"?>\n<Clock xmlns:dt="urn:schemas-microsoft-com:datatypes"><Description dt:dt="string">E-Prime Primary Realtime Clock</Description><StartTime><Timestamp dt:dt="int">0</Timestamp><DateUtc dt:dt="string">2017-07-27T13:55:20Z</DateUtc></StartTime><FrequencyChanges><FrequencyChange><Frequency dt:dt="r8">3328133</Frequency><Timestamp dt:dt="r8">46943040948</Timestamp><Current dt:dt="…	75.025	2124759	2121259	2124759	2121241	1	right	-300932989	07-27-2017	15:55:20	13:55:20	female	85350	35068	-1	35061	85958	85360	-1	85350	350909	346354	-1	346341	14				2	6	12	phaseINVFAce	phaseXPface	10	NM13	1207861	1207561	1207861	1207553	l	1207553	1205562	1207553	1205555	1991
GofDak_1024-768_new	24	1	26	<?xml version="1.0"?>\n<Clock xmlns:dt="urn:schemas-microsoft-com:datatypes"><Description dt:dt="string">E-Prime Primary Realtime Clock</Description><StartTime><Timestamp dt:dt="int">0</Timestamp><DateUtc dt:dt="string">2017-07-27T13:55:20Z</DateUtc></StartTime><FrequencyChanges><FrequencyChange><Frequency dt:dt="r8">3328133</Frequency><Timestamp dt:dt="r8">46943040948</Timestamp><Current dt:dt="…	75.025	2124759	2121259	2124759	2121241	1	right	-300932989	07-27-2017	15:55:20	13:55:20	female	85350	35068	-1	35061	85958	85360	-1	85350	350909	346354	-1	346341	14				2	6	12	phaseINVFAce	phaseXPface	11	NM101	1211060	1210760	1211060	1210751	l	1210751	1209121	1210751	1209115	1630
GofDak_1024-768_new	24	1	26	<?xml version="1.0"?>\n<Clock xmlns:dt="urn:schemas-microsoft-com:datatypes"><Description dt:dt="string">E-Prime Primary Realtime Clock</Description><StartTime><Timestamp dt:dt="int">0</Timestamp><DateUtc dt:dt="string">2017-07-27T13:55:20Z</DateUtc></StartTime><FrequencyChanges><FrequencyChange><Frequency dt:dt="r8">3328133</Frequency><Timestamp dt:dt="r8">46943040948</Timestamp><Current dt:dt="…	75.025	2124759	2121259	2124759	2121241	1	right	-300932989	07-27-2017	15:55:20	13:55:20	female	85350	35068	-1	35061	85958	85360	-1	85350	350909	346354	-1	346341	14				2	6	12	phaseINVFAce	phaseXPface	12	NF105	1214553	1214253	1214553	1214238	d	1214238	1212413	1214238	1212403	1825
GofDak_1024-768_new	24	1	26	<?xml version="1.0"?>\n<Clock xmlns:dt="urn:schemas-microsoft-com:datatypes"><Description dt:dt="string">E-Prime Primary Realtime Clock</Description><StartTime><Timestamp dt:dt="int">0</Timestamp><DateUtc dt:dt="string">2017-07-27T13:55:20Z</DateUtc></StartTime><FrequencyChanges><FrequencyChange><Frequency dt:dt="r8">3328133</Frequency><Timestamp dt:dt="r8">46943040948</Timestamp><Current dt:dt="…	75.025	2124759	2121259	2124759	2121241	1	right	-300932989	07-27-2017	15:55:20	13:55:20	female	85350	35068	-1	35061	85958	85360	-1	85350	350909	346354	-1	346341	14				2	6	12	phaseINVFAce	phaseXPface	13	NM13	1218005	1217705	1218005	1217702	l	1217702	1215985	1217702	1215971	1717
GofDak_1024-768_new	24	1	26	<?xml version="1.0"?>\n<Clock xmlns:dt="urn:schemas-microsoft-com:datatypes"><Description dt:dt="string">E-Prime Primary Realtime Clock</Description><StartTime><Timestamp dt:dt="int">0</Timestamp><DateUtc dt:dt="string">2017-07-27T13:55:20Z</DateUtc></StartTime><FrequencyChanges><FrequencyChange><Frequency dt:dt="r8">3328133</Frequency><Timestamp dt:dt="r8">46943040948</Timestamp><Current dt:dt="…	75.025	2124759	2121259	2124759	2121241	1	right	-300932989	07-27-2017	15:55:20	13:55:20	female	85350	35068	-1	35061	85958	85360	-1	85350	350909	346354	-1	346341	14				2	6	12	phaseINVFAce	phaseXPface	14	NM02	1221204	1220904	1221204	1220900	l	1220900	1219251	1220900	1219243	1649
GofDak_1024-768_new	24	1	26	<?xml version="1.0"?>\n<Clock xmlns:dt="urn:schemas-microsoft-com:datatypes"><Description dt:dt="string">E-Prime Primary Realtime Clock</Description><StartTime><Timestamp dt:dt="int">0</Timestamp><DateUtc dt:dt="string">2017-07-27T13:55:20Z</DateUtc></StartTime><FrequencyChanges><FrequencyChange><Frequency dt:dt="r8">3328133</Frequency><Timestamp dt:dt="r8">46943040948</Timestamp><Current dt:dt="…	75.025	2124759	2121259	2124759	2121241	1	right	-300932989	07-27-2017	15:55:20	13:55:20	female	85350	35068	-1	35061	85958	85360	-1	85350	350909	346354	-1	346341	14				2	6	12	phaseINVFAce	phaseXPface	15	NM05	1224802	1224502	1224802	1224494	d	1224494	1222943	1224494	1222931	1551
GofDak_1024-768_new	24	1	26	<?xml version="1.0"?>\n<Clock xmlns:dt="urn:schemas-microsoft-com:datatypes"><Description dt:dt="string">E-Prime Primary Realtime Clock</Description><StartTime><Timestamp dt:dt="int">0</Timestamp><DateUtc dt:dt="string">2017-07-27T13:55:20Z</DateUtc></StartTime><FrequencyChanges><FrequencyChange><Frequency dt:dt="r8">3328133</Frequency><Timestamp dt:dt="r8">46943040948</Timestamp><Current dt:dt="…	75.025	2124759	2121259	2124759	2121241	1	right	-300932989	07-27-2017	15:55:20	13:55:20	female	85350	35068	-1	35061	85958	85360	-1	85350	350909	346354	-1	346341	14				2	6	12	phaseINVFAce	phaseXPface	16	NM04	1228388	1228088	1228388	1228075	l	1228075	1226355	1228075	1226347	1720
GofDak_1024-768_new	24	1	26	<?xml version="1.0"?>\n<Clock xmlns:dt="urn:schemas-microsoft-com:datatypes"><Description dt:dt="string">E-Prime Primary Realtime Clock</Description><StartTime><Timestamp dt:dt="int">0</Timestamp><DateUtc dt:dt="string">2017-07-27T13:55:20Z</DateUtc></StartTime><FrequencyChanges><FrequencyChange><Frequency dt:dt="r8">3328133</Frequency><Timestamp dt:dt="r8">46943040948</Timestamp><Current dt:dt="…	75.025	2124759	2121259	2124759	2121241	1	right	-300932989	07-27-2017	15:55:20	13:55:20	female	85350	35068	-1	35061	85958	85360	-1	85350	350909	346354	-1	346341	14				2	6	12	phaseINVFAce	phaseXPface	17	NF106	1231694	1231394	1231694	1231389	l	1231389	1229608	1231389	1229603	1781
GofDak_1024-768_new	24	1	26	<?xml version="1.0"?>\n<Clock xmlns:dt="urn:schemas-microsoft-com:datatypes"><Description dt:dt="string">E-Prime Primary Realtime Clock</Description><StartTime><Timestamp dt:dt="int">0</Timestamp><DateUtc dt:dt="string">2017-07-27T13:55:20Z</DateUtc></StartTime><FrequencyChanges><FrequencyChange><Frequency dt:dt="r8">3328133</Frequency><Timestamp dt:dt="r8">46943040948</Timestamp><Current dt:dt="…	75.025	2124759	2121259	2124759	2121241	1	right	-300932989	07-27-2017	15:55:20	13:55:20	female	85350	35068	-1	35061	85958	85360	-1	85350	350909	346354	-1	346341	14				2	6	12	phaseINVFAce	phaseXPface	18	NM04	1235172	1234872	1235172	1234864	d	1234864	1233113	1234864	1233107	1751
GofDak_1024-768_new	24	1	26	<?xml version="1.0"?>\n<Clock xmlns:dt="urn:schemas-microsoft-com:datatypes"><Description dt:dt="string">E-Prime Primary Realtime Clock</Description><StartTime><Timestamp dt:dt="int">0</Timestamp><DateUtc dt:dt="string">2017-07-27T13:55:20Z</DateUtc></StartTime><FrequencyChanges><FrequencyChange><Frequency dt:dt="r8">3328133</Frequency><Timestamp dt:dt="r8">46943040948</Timestamp><Current dt:dt="…	75.025	2124759	2121259	2124759	2121241	1	right	-300932989	07-27-2017	15:55:20	13:55:20	female	85350	35068	-1	35061	85958	85360	-1	85350	350909	346354	-1	346341	14				2	6	12	phaseINVFAce	phaseXPface	19	NM02	1238745	1238445	1238745	1238437	d	1238437	1236472	1238437	1236459	1965
GofDak_1024-768_new	24	1	26	<?xml version="1.0"?>\n<Clock xmlns:dt="urn:schemas-microsoft-com:datatypes"><Description dt:dt="string">E-Prime Primary Realtime Clock</Description><StartTime><Timestamp dt:dt="int">0</Timestamp><DateUtc dt:dt="string">2017-07-27T13:55:20Z</DateUtc></StartTime><FrequencyChanges><FrequencyChange><Frequency dt:dt="r8">3328133</Frequency><Timestamp dt:dt="r8">46943040948</Timestamp><Current dt:dt="…	75.025	2124759	2121259	2124759	2121241	1	right	-300932989	07-27-2017	15:55:20	13:55:20	female	85350	35068	-1	35061	85958	85360	-1	85350	350909	346354	-1	346341	14				2	6	12	phaseINVFAce	phaseXPface	20	NM08	1242130	1241830	1242130	1241815	l	1241815	1239937	1241815	1239923	1878
GofDak_1024-768_new	24	1	26	<?xml version="1.0"?>\n<Clock xmlns:dt="urn:schemas-microsoft-com:datatypes"><Description dt:dt="string">E-Prime Primary Realtime Clock</Description><StartTime><Timestamp dt:dt="int">0</Timestamp><DateUtc dt:dt="string">2017-07-27T13:55:20Z</DateUtc></StartTime><FrequencyChanges><FrequencyChange><Frequency dt:dt="r8">3328133</Frequency><Timestamp dt:dt="r8">46943040948</Timestamp><Current dt:dt="…	75.025	2124759	2121259	2124759	2121241	1	right	-300932989	07-27-2017	15:55:20	13:55:20	female	85350	35068	-1	35061	85958	85360	-1	85350	350909	346354	-1	346341	15				2	7	13	phaseINVFAce	phaseXPface	1	NF09	1268361	1268061	1268361	1268047	l	1268047	1266462	1268047	1266449	1585
GofDak_1024-768_new	24	1	26	<?xml version="1.0"?>\n<Clock xmlns:dt="urn:schemas-microsoft-com:datatypes"><Description dt:dt="string">E-Prime Primary Realtime Clock</Description><StartTime><Timestamp dt:dt="int">0</Timestamp><DateUtc dt:dt="string">2017-07-27T13:55:20Z</DateUtc></StartTime><FrequencyChanges><FrequencyChange><Frequency dt:dt="r8">3328133</Frequency><Timestamp dt:dt="r8">46943040948</Timestamp><Current dt:dt="…	75.025	2124759	2121259	2124759	2121241	1	right	-300932989	07-27-2017	15:55:20	13:55:20	female	85350	35068	-1	35061	85958	85360	-1	85350	350909	346354	-1	346341	15				2	7	13	phaseINVFAce	phaseXPface	2	NM21	1272307	1272007	1272307	1272001	l	1272001	1270114	1272001	1270107	1887
GofDak_1024-768_new	24	1	26	<?xml version="1.0"?>\n<Clock xmlns:dt="urn:schemas-microsoft-com:datatypes"><Description dt:dt="string">E-Prime Primary Realtime Clock</Description><StartTime><Timestamp dt:dt="int">0</Timestamp><DateUtc dt:dt="string">2017-07-27T13:55:20Z</DateUtc></StartTime><FrequencyChanges><FrequencyChange><Frequency dt:dt="r8">3328133</Frequency><Timestamp dt:dt="r8">46943040948</Timestamp><Current dt:dt="…	75.025	2124759	2121259	2124759	2121241	1	right	-300932989	07-27-2017	15:55:20	13:55:20	female	85350	35068	-1	35061	85958	85360	-1	85350	350909	346354	-1	346341	15				2	7	13	phaseINVFAce	phaseXPface	3	NF11	1275572	1275272	1275572	1275264	d	1275264	1273513	1275264	1273507	1751
GofDak_1024-768_new	24	1	26	<?xml version="1.0"?>\n<Clock xmlns:dt="urn:schemas-microsoft-com:datatypes"><Description dt:dt="string">E-Prime Primary Realtime Clock</Description><StartTime><Timestamp dt:dt="int">0</Timestamp><DateUtc dt:dt="string">2017-07-27T13:55:20Z</DateUtc></StartTime><FrequencyChanges><FrequencyChange><Frequency dt:dt="r8">3328133</Frequency><Timestamp dt:dt="r8">46943040948</Timestamp><Current dt:dt="…	75.025	2124759	2121259	2124759	2121241	1	right	-300932989	07-27-2017	15:55:20	13:55:20	female	85350	35068	-1	35061	85958	85360	-1	85350	350909	346354	-1	346341	15				2	7	13	phaseINVFAce	phaseXPface	4	NF11	1279624	1279324	1279624	1279312	l	1279312	1277805	1279312	1277795	1507
GofDak_1024-768_new	24	1	26	<?xml version="1.0"?>\n<Clock xmlns:dt="urn:schemas-microsoft-com:datatypes"><Description dt:dt="string">E-Prime Primary Realtime Clock</Description><StartTime><Timestamp dt:dt="int">0</Timestamp><DateUtc dt:dt="string">2017-07-27T13:55:20Z</DateUtc></StartTime><FrequencyChanges><FrequencyChange><Frequency dt:dt="r8">3328133</Frequency><Timestamp dt:dt="r8">46943040948</Timestamp><Current dt:dt="…	75.025	2124759	2121259	2124759	2121241	1	right	-300932989	07-27-2017	15:55:20	13:55:20	female	85350	35068	-1	35061	85958	85360	-1	85350	350909	346354	-1	346341	15				2	7	13	phaseINVFAce	phaseXPface	5	NF09	1282837	1282537	1282837	1282524	d	1282524	1280977	1282524	1280963	1547
GofDak_1024-768_new	24	1	26	<?xml version="1.0"?>\n<Clock xmlns:dt="urn:schemas-microsoft-com:datatypes"><Description dt:dt="string">E-Prime Primary Realtime Clock</Description><StartTime><Timestamp dt:dt="int">0</Timestamp><DateUtc dt:dt="string">2017-07-27T13:55:20Z</DateUtc></StartTime><FrequencyChanges><FrequencyChange><Frequency dt:dt="r8">3328133</Frequency><Timestamp dt:dt="r8">46943040948</Timestamp><Current dt:dt="…	75.025	2124759	2121259	2124759	2121241	1	right	-300932989	07-27-2017	15:55:20	13:55:20	female	85350	35068	-1	35061	85958	85360	-1	85350	350909	346354	-1	346341	15				2	7	13	phaseINVFAce	phaseXPface	6	NM101	1288248	1287948	1288248	1287942	d	1287942	1286375	1287942	1286363	1567
GofDak_1024-768_new	24	1	26	<?xml version="1.0"?>\n<Clock xmlns:dt="urn:schemas-microsoft-com:datatypes"><Description dt:dt="string">E-Prime Primary Realtime Clock</Description><StartTime><Timestamp dt:dt="int">0</Timestamp><DateUtc dt:dt="string">2017-07-27T13:55:20Z</DateUtc></StartTime><FrequencyChanges><FrequencyChange><Frequency dt:dt="r8">3328133</Frequency><Timestamp dt:dt="r8">46943040948</Timestamp><Current dt:dt="…	75.025	2124759	2121259	2124759	2121241	1	right	-300932989	07-27-2017	15:55:20	13:55:20	female	85350	35068	-1	35061	85958	85360	-1	85350	350909	346354	-1	346341	15				2	7	13	phaseINVFAce	phaseXPface	7	NM10	1291327	1291027	1291327	1291023	d	1291023	1289481	1291023	1289475	1542
GofDak_1024-768_new	24	1	26	<?xml version="1.0"?>\n<Clock xmlns:dt="urn:schemas-microsoft-com:datatypes"><Description dt:dt="string">E-Prime Primary Realtime Clock</Description><StartTime><Timestamp dt:dt="int">0</Timestamp><DateUtc dt:dt="string">2017-07-27T13:55:20Z</DateUtc></StartTime><FrequencyChanges><FrequencyChange><Frequency dt:dt="r8">3328133</Frequency><Timestamp dt:dt="r8">46943040948</Timestamp><Current dt:dt="…	75.025	2124759	2121259	2124759	2121241	1	right	-300932989	07-27-2017	15:55:20	13:55:20	female	85350	35068	-1	35061	85958	85360	-1	85350	350909	346354	-1	346341	15				2	7	13	phaseINVFAce	phaseXPface	8	NM21	1295086	1294786	1295086	1294773	d	1294773	1292853	1294773	1292843	1920
GofDak_1024-768_new	24	1	26	<?xml version="1.0"?>\n<Clock xmlns:dt="urn:schemas-microsoft-com:datatypes"><Description dt:dt="string">E-Prime Primary Realtime Clock</Description><StartTime><Timestamp dt:dt="int">0</Timestamp><DateUtc dt:dt="string">2017-07-27T13:55:20Z</DateUtc></StartTime><FrequencyChanges><FrequencyChange><Frequency dt:dt="r8">3328133</Frequency><Timestamp dt:dt="r8">46943040948</Timestamp><Current dt:dt="…	75.025	2124759	2121259	2124759	2121241	1	right	-300932989	07-27-2017	15:55:20	13:55:20	female	85350	35068	-1	35061	85958	85360	-1	85350	350909	346354	-1	346341	15				2	7	13	phaseINVFAce	phaseXPface	9	NF109	1298818	1298518	1298818	1298514	d	1298514	1296892	1298514	1296883	1622
GofDak_1024-768_new	24	1	26	<?xml version="1.0"?>\n<Clock xmlns:dt="urn:schemas-microsoft-com:datatypes"><Description dt:dt="string">E-Prime Primary Realtime Clock</Description><StartTime><Timestamp dt:dt="int">0</Timestamp><DateUtc dt:dt="string">2017-07-27T13:55:20Z</DateUtc></StartTime><FrequencyChanges><FrequencyChange><Frequency dt:dt="r8">3328133</Frequency><Timestamp dt:dt="r8">46943040948</Timestamp><Current dt:dt="…	75.025	2124759	2121259	2124759	2121241	1	right	-300932989	07-27-2017	15:55:20	13:55:20	female	85350	35068	-1	35061	85958	85360	-1	85350	350909	346354	-1	346341	15				2	7	13	phaseINVFAce	phaseXPface	10	NM05	1302457	1302157	1302457	1302144	d	1302144	1300451	1302144	1300443	1693
GofDak_1024-768_new	24	1	26	<?xml version="1.0"?>\n<Clock xmlns:dt="urn:schemas-microsoft-com:datatypes"><Description dt:dt="string">E-Prime Primary Realtime Clock</Description><StartTime><Timestamp dt:dt="int">0</Timestamp><DateUtc dt:dt="string">2017-07-27T13:55:20Z</DateUtc></StartTime><FrequencyChanges><FrequencyChange><Frequency dt:dt="r8">3328133</Frequency><Timestamp dt:dt="r8">46943040948</Timestamp><Current dt:dt="…	75.025	2124759	2121259	2124759	2121241	1	right	-300932989	07-27-2017	15:55:20	13:55:20	female	85350	35068	-1	35061	85958	85360	-1	85350	350909	346354	-1	346341	15				2	7	13	phaseINVFAce	phaseXPface	11	NM13	1306136	1305836	1306136	1305832	l	1305832	1303863	1305832	1303851	1969
GofDak_1024-768_new	24	1	26	<?xml version="1.0"?>\n<Clock xmlns:dt="urn:schemas-microsoft-com:datatypes"><Description dt:dt="string">E-Prime Primary Realtime Clock</Description><StartTime><Timestamp dt:dt="int">0</Timestamp><DateUtc dt:dt="string">2017-07-27T13:55:20Z</DateUtc></StartTime><FrequencyChanges><FrequencyChange><Frequency dt:dt="r8">3328133</Frequency><Timestamp dt:dt="r8">46943040948</Timestamp><Current dt:dt="…	75.025	2124759	2121259	2124759	2121241	1	right	-300932989	07-27-2017	15:55:20	13:55:20	female	85350	35068	-1	35061	85958	85360	-1	85350	350909	346354	-1	346341	15				2	7	13	phaseINVFAce	phaseXPface	12	NM08	1309454	1309154	1309454	1309151	d	1309151	1307555	1309151	1307539	1596
GofDak_1024-768_new	24	1	26	<?xml version="1.0"?>\n<Clock xmlns:dt="urn:schemas-microsoft-com:datatypes"><Description dt:dt="string">E-Prime Primary Realtime Clock</Description><StartTime><Timestamp dt:dt="int">0</Timestamp><DateUtc dt:dt="string">2017-07-27T13:55:20Z</DateUtc></StartTime><FrequencyChanges><FrequencyChange><Frequency dt:dt="r8">3328133</Frequency><Timestamp dt:dt="r8">46943040948</Timestamp><Current dt:dt="…	75.025	2124759	2121259	2124759	2121241	1	right	-300932989	07-27-2017	15:55:20	13:55:20	female	85350	35068	-1	35061	85958	85360	-1	85350	350909	346354	-1	346341	15				2	7	13	phaseINVFAce	phaseXPface	13	NM21	1312640	1312340	1312640	1312336	l	1312336	1310727	1312336	1310715	1609
GofDak_1024-768_new	24	1	26	<?xml version="1.0"?>\n<Clock xmlns:dt="urn:schemas-microsoft-com:datatypes"><Description dt:dt="string">E-Prime Primary Realtime Clock</Description><StartTime><Timestamp dt:dt="int">0</Timestamp><DateUtc dt:dt="string">2017-07-27T13:55:20Z</DateUtc></StartTime><FrequencyChanges><FrequencyChange><Frequency dt:dt="r8">3328133</Frequency><Timestamp dt:dt="r8">46943040948</Timestamp><Current dt:dt="…	75.025	2124759	2121259	2124759	2121241	1	right	-300932989	07-27-2017	15:55:20	13:55:20	female	85350	35068	-1	35061	85958	85360	-1	85350	350909	346354	-1	346341	15				2	7	13	phaseINVFAce	phaseXPface	14	NF04	1316039	1315739	1316039	1315736	d	1315736	1313873	1315736	1313859	1863
GofDak_1024-768_new	24	1	26	<?xml version="1.0"?>\n<Clock xmlns:dt="urn:schemas-microsoft-com:datatypes"><Description dt:dt="string">E-Prime Primary Realtime Clock</Description><StartTime><Timestamp dt:dt="int">0</Timestamp><DateUtc dt:dt="string">2017-07-27T13:55:20Z</DateUtc></StartTime><FrequencyChanges><FrequencyChange><Frequency dt:dt="r8">3328133</Frequency><Timestamp dt:dt="r8">46943040948</Timestamp><Current dt:dt="…	75.025	2124759	2121259	2124759	2121241	1	right	-300932989	07-27-2017	15:55:20	13:55:20	female	85350	35068	-1	35061	85958	85360	-1	85350	350909	346354	-1	346341	15				2	7	13	phaseINVFAce	phaseXPface	15	NF09	1319251	1318951	1319251	1318948	l	1318948	1317432	1318948	1317427	1516
GofDak_1024-768_new	24	1	26	<?xml version="1.0"?>\n<Clock xmlns:dt="urn:schemas-microsoft-com:datatypes"><Description dt:dt="string">E-Prime Primary Realtime Clock</Description><StartTime><Timestamp dt:dt="int">0</Timestamp><DateUtc dt:dt="string">2017-07-27T13:55:20Z</DateUtc></StartTime><FrequencyChanges><FrequencyChange><Frequency dt:dt="r8">3328133</Frequency><Timestamp dt:dt="r8">46943040948</Timestamp><Current dt:dt="…	75.025	2124759	2121259	2124759	2121241	1	right	-300932989	07-27-2017	15:55:20	13:55:20	female	85350	35068	-1	35061	85958	85360	-1	85350	350909	346354	-1	346341	15				2	7	13	phaseINVFAce	phaseXPface	16	NF02	1322877	1322577	1322877	1322561	d	1322561	1320697	1322561	1320691	1864
GofDak_1024-768_new	24	1	26	<?xml version="1.0"?>\n<Clock xmlns:dt="urn:schemas-microsoft-com:datatypes"><Description dt:dt="string">E-Prime Primary Realtime Clock</Description><StartTime><Timestamp dt:dt="int">0</Timestamp><DateUtc dt:dt="string">2017-07-27T13:55:20Z</DateUtc></StartTime><FrequencyChanges><FrequencyChange><Frequency dt:dt="r8">3328133</Frequency><Timestamp dt:dt="r8">46943040948</Timestamp><Current dt:dt="…	75.025	2124759	2121259	2124759	2121241	1	right	-300932989	07-27-2017	15:55:20	13:55:20	female	85350	35068	-1	35061	85958	85360	-1	85350	350909	346354	-1	346341	15				2	7	13	phaseINVFAce	phaseXPface	17	NF06	1326009	1325709	1326009	1325695	l	1325695	1323976	1325695	1323971	1719
GofDak_1024-768_new	24	1	26	<?xml version="1.0"?>\n<Clock xmlns:dt="urn:schemas-microsoft-com:datatypes"><Description dt:dt="string">E-Prime Primary Realtime Clock</Description><StartTime><Timestamp dt:dt="int">0</Timestamp><DateUtc dt:dt="string">2017-07-27T13:55:20Z</DateUtc></StartTime><FrequencyChanges><FrequencyChange><Frequency dt:dt="r8">3328133</Frequency><Timestamp dt:dt="r8">46943040948</Timestamp><Current dt:dt="…	75.025	2124759	2121259	2124759	2121241	1	right	-300932989	07-27-2017	15:55:20	13:55:20	female	85350	35068	-1	35061	85958	85360	-1	85350	350909	346354	-1	346341	15				2	7	13	phaseINVFAce	phaseXPface	18	NM101	1329874	1329574	1329874	1329567	l	1329567	1327682	1329567	1327675	1885
GofDak_1024-768_new	24	1	26	<?xml version="1.0"?>\n<Clock xmlns:dt="urn:schemas-microsoft-com:datatypes"><Description dt:dt="string">E-Prime Primary Realtime Clock</Description><StartTime><Timestamp dt:dt="int">0</Timestamp><DateUtc dt:dt="string">2017-07-27T13:55:20Z</DateUtc></StartTime><FrequencyChanges><FrequencyChange><Frequency dt:dt="r8">3328133</Frequency><Timestamp dt:dt="r8">46943040948</Timestamp><Current dt:dt="…	75.025	2124759	2121259	2124759	2121241	1	right	-300932989	07-27-2017	15:55:20	13:55:20	female	85350	35068	-1	35061	85958	85360	-1	85350	350909	346354	-1	346341	15				2	7	13	phaseINVFAce	phaseXPface	19	NM03	1333633	1333333	1333633	1333324	l	1333324	1331467	1333324	1331459	1857
GofDak_1024-768_new	24	1	26	<?xml version="1.0"?>\n<Clock xmlns:dt="urn:schemas-microsoft-com:datatypes"><Description dt:dt="string">E-Prime Primary Realtime Clock</Description><StartTime><Timestamp dt:dt="int">0</Timestamp><DateUtc dt:dt="string">2017-07-27T13:55:20Z</DateUtc></StartTime><FrequencyChanges><FrequencyChange><Frequency dt:dt="r8">3328133</Frequency><Timestamp dt:dt="r8">46943040948</Timestamp><Current dt:dt="…	75.025	2124759	2121259	2124759	2121241	1	right	-300932989	07-27-2017	15:55:20	13:55:20	female	85350	35068	-1	35061	85958	85360	-1	85350	350909	346354	-1	346341	15				2	7	13	phaseINVFAce	phaseXPface	20	NF27	1337085	1336785	1337085	1336781	d	1336781	1335026	1336781	1335011	1755
GofDak_1024-768_new	24	1	26	<?xml version="1.0"?>\n<Clock xmlns:dt="urn:schemas-microsoft-com:datatypes"><Description dt:dt="string">E-Prime Primary Realtime Clock</Description><StartTime><Timestamp dt:dt="int">0</Timestamp><DateUtc dt:dt="string">2017-07-27T13:55:20Z</DateUtc></StartTime><FrequencyChanges><FrequencyChange><Frequency dt:dt="r8">3328133</Frequency><Timestamp dt:dt="r8">46943040948</Timestamp><Current dt:dt="…	75.025	2124759	2121259	2124759	2121241	1	right	-300932989	07-27-2017	15:55:20	13:55:20	female	85350	35068	-1	35061	85958	85360	-1	85350	350909	346354	-1	346341	16				1	7	14	phaseUPFAce	phaseXPface	1	NF109	1340417	1340117	1340417	1340113	l	1340113	1338531	1340113	1338515	1582
GofDak_1024-768_new	24	1	26	<?xml version="1.0"?>\n<Clock xmlns:dt="urn:schemas-microsoft-com:datatypes"><Description dt:dt="string">E-Prime Primary Realtime Clock</Description><StartTime><Timestamp dt:dt="int">0</Timestamp><DateUtc dt:dt="string">2017-07-27T13:55:20Z</DateUtc></StartTime><FrequencyChanges><FrequencyChange><Frequency dt:dt="r8">3328133</Frequency><Timestamp dt:dt="r8">46943040948</Timestamp><Current dt:dt="…	75.025	2124759	2121259	2124759	2121241	1	right	-300932989	07-27-2017	15:55:20	13:55:20	female	85350	35068	-1	35061	85958	85360	-1	85350	350909	346354	-1	346341	16				1	7	14	phaseUPFAce	phaseXPface	2	NM02	1343696	1343396	1343696	1343393	l	1343393	1341810	1343393	1341803	1583
GofDak_1024-768_new	24	1	26	<?xml version="1.0"?>\n<Clock xmlns:dt="urn:schemas-microsoft-com:datatypes"><Description dt:dt="string">E-Prime Primary Realtime Clock</Description><StartTime><Timestamp dt:dt="int">0</Timestamp><DateUtc dt:dt="string">2017-07-27T13:55:20Z</DateUtc></StartTime><FrequencyChanges><FrequencyChange><Frequency dt:dt="r8">3328133</Frequency><Timestamp dt:dt="r8">46943040948</Timestamp><Current dt:dt="…	75.025	2124759	2121259	2124759	2121241	1	right	-300932989	07-27-2017	15:55:20	13:55:20	female	85350	35068	-1	35061	85958	85360	-1	85350	350909	346354	-1	346341	16				1	7	14	phaseUPFAce	phaseXPface	3	NM05	1347095	1346795	1347095	1346785	d	1346785	1344889	1346785	1344875	1896
GofDak_1024-768_new	24	1	26	<?xml version="1.0"?>\n<Clock xmlns:dt="urn:schemas-microsoft-com:datatypes"><Description dt:dt="string">E-Prime Primary Realtime Clock</Description><StartTime><Timestamp dt:dt="int">0</Timestamp><DateUtc dt:dt="string">2017-07-27T13:55:20Z</DateUtc></StartTime><FrequencyChanges><FrequencyChange><Frequency dt:dt="r8">3328133</Frequency><Timestamp dt:dt="r8">46943040948</Timestamp><Current dt:dt="…	75.025	2124759	2121259	2124759	2121241	1	right	-300932989	07-27-2017	15:55:20	13:55:20	female	85350	35068	-1	35061	85958	85360	-1	85350	350909	346354	-1	346341	16				1	7	14	phaseUPFAce	phaseXPface	4	NF105	1351947	1351647	1351947	1351631	d	1351631	1349754	1351631	1349747	1877
GofDak_1024-768_new	24	1	26	<?xml version="1.0"?>\n<Clock xmlns:dt="urn:schemas-microsoft-com:datatypes"><Description dt:dt="string">E-Prime Primary Realtime Clock</Description><StartTime><Timestamp dt:dt="int">0</Timestamp><DateUtc dt:dt="string">2017-07-27T13:55:20Z</DateUtc></StartTime><FrequencyChanges><FrequencyChange><Frequency dt:dt="r8">3328133</Frequency><Timestamp dt:dt="r8">46943040948</Timestamp><Current dt:dt="…	75.025	2124759	2121259	2124759	2121241	1	right	-300932989	07-27-2017	15:55:20	13:55:20	female	85350	35068	-1	35061	85958	85360	-1	85350	350909	346354	-1	346341	16				1	7	14	phaseUPFAce	phaseXPface	5	NM08	1355173	1354873	1355173	1354865	d	1354865	1353166	1354865	1353155	1699
GofDak_1024-768_new	24	1	26	<?xml version="1.0"?>\n<Clock xmlns:dt="urn:schemas-microsoft-com:datatypes"><Description dt:dt="string">E-Prime Primary Realtime Clock</Description><StartTime><Timestamp dt:dt="int">0</Timestamp><DateUtc dt:dt="string">2017-07-27T13:55:20Z</DateUtc></StartTime><FrequencyChanges><FrequencyChange><Frequency dt:dt="r8">3328133</Frequency><Timestamp dt:dt="r8">46943040948</Timestamp><Current dt:dt="…	75.025	2124759	2121259	2124759	2121241	1	right	-300932989	07-27-2017	15:55:20	13:55:20	female	85350	35068	-1	35061	85958	85360	-1	85350	350909	346354	-1	346341	16				1	7	14	phaseUPFAce	phaseXPface	6	NF02	1359145	1358845	1359145	1358829	d	1358829	1357125	1358829	1357115	1704
GofDak_1024-768_new	24	1	26	<?xml version="1.0"?>\n<Clock xmlns:dt="urn:schemas-microsoft-com:datatypes"><Description dt:dt="string">E-Prime Primary Realtime Clock</Description><StartTime><Timestamp dt:dt="int">0</Timestamp><DateUtc dt:dt="string">2017-07-27T13:55:20Z</DateUtc></StartTime><FrequencyChanges><FrequencyChange><Frequency dt:dt="r8">3328133</Frequency><Timestamp dt:dt="r8">46943040948</Timestamp><Current dt:dt="…	75.025	2124759	2121259	2124759	2121241	1	right	-300932989	07-27-2017	15:55:20	13:55:20	female	85350	35068	-1	35061	85958	85360	-1	85350	350909	346354	-1	346341	16				1	7	14	phaseUPFAce	phaseXPface	7	NM04	1362197	1361897	1362197	1361888	l	1361888	1360351	1361888	1360339	1537
GofDak_1024-768_new	24	1	26	<?xml version="1.0"?>\n<Clock xmlns:dt="urn:schemas-microsoft-com:datatypes"><Description dt:dt="string">E-Prime Primary Realtime Clock</Description><StartTime><Timestamp dt:dt="int">0</Timestamp><DateUtc dt:dt="string">2017-07-27T13:55:20Z</DateUtc></StartTime><FrequencyChanges><FrequencyChange><Frequency dt:dt="r8">3328133</Frequency><Timestamp dt:dt="r8">46943040948</Timestamp><Current dt:dt="…	75.025	2124759	2121259	2124759	2121241	1	right	-300932989	07-27-2017	15:55:20	13:55:20	female	85350	35068	-1	35061	85958	85360	-1	85350	350909	346354	-1	346341	16				1	7	14	phaseUPFAce	phaseXPface	8	NM101	1365996	1365696	1365996	1365687	d	1365687	1363896	1365687	1363883	1791
GofDak_1024-768_new	24	1	26	<?xml version="1.0"?>\n<Clock xmlns:dt="urn:schemas-microsoft-com:datatypes"><Description dt:dt="string">E-Prime Primary Realtime Clock</Description><StartTime><Timestamp dt:dt="int">0</Timestamp><DateUtc dt:dt="string">2017-07-27T13:55:20Z</DateUtc></StartTime><FrequencyChanges><FrequencyChange><Frequency dt:dt="r8">3328133</Frequency><Timestamp dt:dt="r8">46943040948</Timestamp><Current dt:dt="…	75.025	2124759	2121259	2124759	2121241	1	right	-300932989	07-27-2017	15:55:20	13:55:20	female	85350	35068	-1	35061	85958	85360	-1	85350	350909	346354	-1	346341	16				1	7	14	phaseUPFAce	phaseXPface	9	NF109	1369435	1369135	1369435	1369129	d	1369129	1367136	1369129	1367131	1993
GofDak_1024-768_new	24	1	26	<?xml version="1.0"?>\n<Clock xmlns:dt="urn:schemas-microsoft-com:datatypes"><Description dt:dt="string">E-Prime Primary Realtime Clock</Description><StartTime><Timestamp dt:dt="int">0</Timestamp><DateUtc dt:dt="string">2017-07-27T13:55:20Z</DateUtc></StartTime><FrequencyChanges><FrequencyChange><Frequency dt:dt="r8">3328133</Frequency><Timestamp dt:dt="r8">46943040948</Timestamp><Current dt:dt="…	75.025	2124759	2121259	2124759	2121241	1	right	-300932989	07-27-2017	15:55:20	13:55:20	female	85350	35068	-1	35061	85958	85360	-1	85350	350909	346354	-1	346341	16				1	7	14	phaseUPFAce	phaseXPface	10	NM10	1372514	1372214	1372514	1372202	d	1372202	1370694	1372202	1370683	1508
GofDak_1024-768_new	24	1	26	<?xml version="1.0"?>\n<Clock xmlns:dt="urn:schemas-microsoft-com:datatypes"><Description dt:dt="string">E-Prime Primary Realtime Clock</Description><StartTime><Timestamp dt:dt="int">0</Timestamp><DateUtc dt:dt="string">2017-07-27T13:55:20Z</DateUtc></StartTime><FrequencyChanges><FrequencyChange><Frequency dt:dt="r8">3328133</Frequency><Timestamp dt:dt="r8">46943040948</Timestamp><Current dt:dt="…	75.025	2124759	2121259	2124759	2121241	1	right	-300932989	07-27-2017	15:55:20	13:55:20	female	85350	35068	-1	35061	85958	85360	-1	85350	350909	346354	-1	346341	16				1	7	14	phaseUPFAce	phaseXPface	11	NM21	1375579	1375279	1375579	1375275	d	1375275	1373746	1375275	1373739	1529
GofDak_1024-768_new	24	1	26	<?xml version="1.0"?>\n<Clock xmlns:dt="urn:schemas-microsoft-com:datatypes"><Description dt:dt="string">E-Prime Primary Realtime Clock</Description><StartTime><Timestamp dt:dt="int">0</Timestamp><DateUtc dt:dt="string">2017-07-27T13:55:20Z</DateUtc></StartTime><FrequencyChanges><FrequencyChange><Frequency dt:dt="r8">3328133</Frequency><Timestamp dt:dt="r8">46943040948</Timestamp><Current dt:dt="…	75.025	2124759	2121259	2124759	2121241	1	right	-300932989	07-27-2017	15:55:20	13:55:20	female	85350	35068	-1	35061	85958	85360	-1	85350	350909	346354	-1	346341	16				1	7	14	phaseUPFAce	phaseXPface	12	NM10	1379445	1379145	1379445	1379130	l	1379130	1377225	1379130	1377219	1905
GofDak_1024-768_new	24	1	26	<?xml version="1.0"?>\n<Clock xmlns:dt="urn:schemas-microsoft-com:datatypes"><Description dt:dt="string">E-Prime Primary Realtime Clock</Description><StartTime><Timestamp dt:dt="int">0</Timestamp><DateUtc dt:dt="string">2017-07-27T13:55:20Z</DateUtc></StartTime><FrequencyChanges><FrequencyChange><Frequency dt:dt="r8">3328133</Frequency><Timestamp dt:dt="r8">46943040948</Timestamp><Current dt:dt="…	75.025	2124759	2121259	2124759	2121241	1	right	-300932989	07-27-2017	15:55:20	13:55:20	female	85350	35068	-1	35061	85958	85360	-1	85350	350909	346354	-1	346341	16				1	7	14	phaseUPFAce	phaseXPface	13	NM08	1382910	1382610	1382910	1382600	d	1382600	1381037	1382600	1381027	1563
GofDak_1024-768_new	24	1	26	<?xml version="1.0"?>\n<Clock xmlns:dt="urn:schemas-microsoft-com:datatypes"><Description dt:dt="string">E-Prime Primary Realtime Clock</Description><StartTime><Timestamp dt:dt="int">0</Timestamp><DateUtc dt:dt="string">2017-07-27T13:55:20Z</DateUtc></StartTime><FrequencyChanges><FrequencyChange><Frequency dt:dt="r8">3328133</Frequency><Timestamp dt:dt="r8">46943040948</Timestamp><Current dt:dt="…	75.025	2124759	2121259	2124759	2121241	1	right	-300932989	07-27-2017	15:55:20	13:55:20	female	85350	35068	-1	35061	85958	85360	-1	85350	350909	346354	-1	346341	16				1	7	14	phaseUPFAce	phaseXPface	14	NF27	1386536	1386236	1386536	1386220	l	1386220	1384223	1386220	1384211	1997
GofDak_1024-768_new	24	1	26	<?xml version="1.0"?>\n<Clock xmlns:dt="urn:schemas-microsoft-com:datatypes"><Description dt:dt="string">E-Prime Primary Realtime Clock</Description><StartTime><Timestamp dt:dt="int">0</Timestamp><DateUtc dt:dt="string">2017-07-27T13:55:20Z</DateUtc></StartTime><FrequencyChanges><FrequencyChange><Frequency dt:dt="r8">3328133</Frequency><Timestamp dt:dt="r8">46943040948</Timestamp><Current dt:dt="…	75.025	2124759	2121259	2124759	2121241	1	right	-300932989	07-27-2017	15:55:20	13:55:20	female	85350	35068	-1	35061	85958	85360	-1	85350	350909	346354	-1	346341	16				1	7	14	phaseUPFAce	phaseXPface	15	NM10	1389801	1389501	1389801	1389487	l	1389487	1387795	1389487	1387787	1692
GofDak_1024-768_new	24	1	26	<?xml version="1.0"?>\n<Clock xmlns:dt="urn:schemas-microsoft-com:datatypes"><Description dt:dt="string">E-Prime Primary Realtime Clock</Description><StartTime><Timestamp dt:dt="int">0</Timestamp><DateUtc dt:dt="string">2017-07-27T13:55:20Z</DateUtc></StartTime><FrequencyChanges><FrequencyChange><Frequency dt:dt="r8">3328133</Frequency><Timestamp dt:dt="r8">46943040948</Timestamp><Current dt:dt="…	75.025	2124759	2121259	2124759	2121241	1	right	-300932989	07-27-2017	15:55:20	13:55:20	female	85350	35068	-1	35061	85958	85360	-1	85350	350909	346354	-1	346341	16				1	7	14	phaseUPFAce	phaseXPface	16	NF106	1393666	1393366	1393666	1393361	d	1393361	1391447	1393361	1391443	1914
GofDak_1024-768_new	24	1	26	<?xml version="1.0"?>\n<Clock xmlns:dt="urn:schemas-microsoft-com:datatypes"><Description dt:dt="string">E-Prime Primary Realtime Clock</Description><StartTime><Timestamp dt:dt="int">0</Timestamp><DateUtc dt:dt="string">2017-07-27T13:55:20Z</DateUtc></StartTime><FrequencyChanges><FrequencyChange><Frequency dt:dt="r8">3328133</Frequency><Timestamp dt:dt="r8">46943040948</Timestamp><Current dt:dt="…	75.025	2124759	2121259	2124759	2121241	1	right	-300932989	07-27-2017	15:55:20	13:55:20	female	85350	35068	-1	35061	85958	85360	-1	85350	350909	346354	-1	346341	16				1	7	14	phaseUPFAce	phaseXPface	17	NF27	1398318	1398018	1398318	1398009	l	1398009	1396192	1398009	1396179	1817
GofDak_1024-768_new	24	1	26	<?xml version="1.0"?>\n<Clock xmlns:dt="urn:schemas-microsoft-com:datatypes"><Description dt:dt="string">E-Prime Primary Realtime Clock</Description><StartTime><Timestamp dt:dt="int">0</Timestamp><DateUtc dt:dt="string">2017-07-27T13:55:20Z</DateUtc></StartTime><FrequencyChanges><FrequencyChange><Frequency dt:dt="r8">3328133</Frequency><Timestamp dt:dt="r8">46943040948</Timestamp><Current dt:dt="…	75.025	2124759	2121259	2124759	2121241	1	right	-300932989	07-27-2017	15:55:20	13:55:20	female	85350	35068	-1	35061	85958	85360	-1	85350	350909	346354	-1	346341	16				1	7	14	phaseUPFAce	phaseXPface	18	NM08	1401517	1401217	1401517	1401205	l	1401205	1399444	1401205	1399427	1761
GofDak_1024-768_new	24	1	26	<?xml version="1.0"?>\n<Clock xmlns:dt="urn:schemas-microsoft-com:datatypes"><Description dt:dt="string">E-Prime Primary Realtime Clock</Description><StartTime><Timestamp dt:dt="int">0</Timestamp><DateUtc dt:dt="string">2017-07-27T13:55:20Z</DateUtc></StartTime><FrequencyChanges><FrequencyChange><Frequency dt:dt="r8">3328133</Frequency><Timestamp dt:dt="r8">46943040948</Timestamp><Current dt:dt="…	75.025	2124759	2121259	2124759	2121241	1	right	-300932989	07-27-2017	15:55:20	13:55:20	female	85350	35068	-1	35061	85958	85360	-1	85350	350909	346354	-1	346341	16				1	7	14	phaseUPFAce	phaseXPface	19	NM08	1404823	1404523	1404823	1404512	d	1404512	1402683	1404512	1402667	1829
GofDak_1024-768_new	24	1	26	<?xml version="1.0"?>\n<Clock xmlns:dt="urn:schemas-microsoft-com:datatypes"><Description dt:dt="string">E-Prime Primary Realtime Clock</Description><StartTime><Timestamp dt:dt="int">0</Timestamp><DateUtc dt:dt="string">2017-07-27T13:55:20Z</DateUtc></StartTime><FrequencyChanges><FrequencyChange><Frequency dt:dt="r8">3328133</Frequency><Timestamp dt:dt="r8">46943040948</Timestamp><Current dt:dt="…	75.025	2124759	2121259	2124759	2121241	1	right	-300932989	07-27-2017	15:55:20	13:55:20	female	85350	35068	-1	35061	85958	85360	-1	85350	350909	346354	-1	346341	16				1	7	14	phaseUPFAce	phaseXPface	20	NF02	1408315	1408015	1408315	1408007	d	1408007	1406056	1408007	1406043	1951
GofDak_1024-768_new	24	1	26	<?xml version="1.0"?>\n<Clock xmlns:dt="urn:schemas-microsoft-com:datatypes"><Description dt:dt="string">E-Prime Primary Realtime Clock</Description><StartTime><Timestamp dt:dt="int">0</Timestamp><DateUtc dt:dt="string">2017-07-27T13:55:20Z</DateUtc></StartTime><FrequencyChanges><FrequencyChange><Frequency dt:dt="r8">3328133</Frequency><Timestamp dt:dt="r8">46943040948</Timestamp><Current dt:dt="…	75.025	2124759	2121259	2124759	2121241	1	right	-300932989	07-27-2017	15:55:20	13:55:20	female	85350	35068	-1	35061	85958	85360	-1	85350	350909	346354	-1	346341	17				2	8	15	phaseINVFAce	phaseXPface	1	NM21	1411407	1411107	1411407	1411093	d	1411093	1409548	1411093	1409539	1545
GofDak_1024-768_new	24	1	26	<?xml version="1.0"?>\n<Clock xmlns:dt="urn:schemas-microsoft-com:datatypes"><Description dt:dt="string">E-Prime Primary Realtime Clock</Description><StartTime><Timestamp dt:dt="int">0</Timestamp><DateUtc dt:dt="string">2017-07-27T13:55:20Z</DateUtc></StartTime><FrequencyChanges><FrequencyChange><Frequency dt:dt="r8">3328133</Frequency><Timestamp dt:dt="r8">46943040948</Timestamp><Current dt:dt="…	75.025	2124759	2121259	2124759	2121241	1	right	-300932989	07-27-2017	15:55:20	13:55:20	female	85350	35068	-1	35061	85958	85360	-1	85350	350909	346354	-1	346341	17				2	8	15	phaseINVFAce	phaseXPface	2	NM101	1415353	1415053	1415353	1415041	d	1415041	1413147	1415041	1413139	1894
GofDak_1024-768_new	24	1	26	<?xml version="1.0"?>\n<Clock xmlns:dt="urn:schemas-microsoft-com:datatypes"><Description dt:dt="string">E-Prime Primary Realtime Clock</Description><StartTime><Timestamp dt:dt="int">0</Timestamp><DateUtc dt:dt="string">2017-07-27T13:55:20Z</DateUtc></StartTime><FrequencyChanges><FrequencyChange><Frequency dt:dt="r8">3328133</Frequency><Timestamp dt:dt="r8">46943040948</Timestamp><Current dt:dt="…	75.025	2124759	2121259	2124759	2121241	1	right	-300932989	07-27-2017	15:55:20	13:55:20	female	85350	35068	-1	35061	85958	85360	-1	85350	350909	346354	-1	346341	17				2	8	15	phaseINVFAce	phaseXPface	3	NF01	1419151	1418851	1419151	1418842	d	1418842	1417025	1418842	1417011	1817
GofDak_1024-768_new	24	1	26	<?xml version="1.0"?>\n<Clock xmlns:dt="urn:schemas-microsoft-com:datatypes"><Description dt:dt="string">E-Prime Primary Realtime Clock</Description><StartTime><Timestamp dt:dt="int">0</Timestamp><DateUtc dt:dt="string">2017-07-27T13:55:20Z</DateUtc></StartTime><FrequencyChanges><FrequencyChange><Frequency dt:dt="r8">3328133</Frequency><Timestamp dt:dt="r8">46943040948</Timestamp><Current dt:dt="…	75.025	2124759	2121259	2124759	2121241	1	right	-300932989	07-27-2017	15:55:20	13:55:20	female	85350	35068	-1	35061	85958	85360	-1	85350	350909	346354	-1	346341	17				2	8	15	phaseINVFAce	phaseXPface	4	NF105	1422750	1422450	1422750	1422436	l	1422436	1420651	1422436	1420635	1785
GofDak_1024-768_new	24	1	26	<?xml version="1.0"?>\n<Clock xmlns:dt="urn:schemas-microsoft-com:datatypes"><Description dt:dt="string">E-Prime Primary Realtime Clock</Description><StartTime><Timestamp dt:dt="int">0</Timestamp><DateUtc dt:dt="string">2017-07-27T13:55:20Z</DateUtc></StartTime><FrequencyChanges><FrequencyChange><Frequency dt:dt="r8">3328133</Frequency><Timestamp dt:dt="r8">46943040948</Timestamp><Current dt:dt="…	75.025	2124759	2121259	2124759	2121241	1	right	-300932989	07-27-2017	15:55:20	13:55:20	female	85350	35068	-1	35061	85958	85360	-1	85350	350909	346354	-1	346341	17				2	8	15	phaseINVFAce	phaseXPface	5	NM09	1426389	1426089	1426389	1426076	d	1426076	1424223	1426076	1424211	1853
GofDak_1024-768_new	24	1	26	<?xml version="1.0"?>\n<Clock xmlns:dt="urn:schemas-microsoft-com:datatypes"><Description dt:dt="string">E-Prime Primary Realtime Clock</Description><StartTime><Timestamp dt:dt="int">0</Timestamp><DateUtc dt:dt="string">2017-07-27T13:55:20Z</DateUtc></StartTime><FrequencyChanges><FrequencyChange><Frequency dt:dt="r8">3328133</Frequency><Timestamp dt:dt="r8">46943040948</Timestamp><Current dt:dt="…	75.025	2124759	2121259	2124759	2121241	1	right	-300932989	07-27-2017	15:55:20	13:55:20	female	85350	35068	-1	35061	85958	85360	-1	85350	350909	346354	-1	346341	17				2	8	15	phaseINVFAce	phaseXPface	6	NF106	1429801	1429501	1429801	1429495	d	1429495	1427542	1429495	1427531	1953
GofDak_1024-768_new	24	1	26	<?xml version="1.0"?>\n<Clock xmlns:dt="urn:schemas-microsoft-com:datatypes"><Description dt:dt="string">E-Prime Primary Realtime Clock</Description><StartTime><Timestamp dt:dt="int">0</Timestamp><DateUtc dt:dt="string">2017-07-27T13:55:20Z</DateUtc></StartTime><FrequencyChanges><FrequencyChange><Frequency dt:dt="r8">3328133</Frequency><Timestamp dt:dt="r8">46943040948</Timestamp><Current dt:dt="…	75.025	2124759	2121259	2124759	2121241	1	right	-300932989	07-27-2017	15:55:20	13:55:20	female	85350	35068	-1	35061	85958	85360	-1	85350	350909	346354	-1	346341	17				2	8	15	phaseINVFAce	phaseXPface	7	NM04	1433147	1432847	1433147	1432844	l	1432844	1431114	1432844	1431107	1730
GofDak_1024-768_new	24	1	26	<?xml version="1.0"?>\n<Clock xmlns:dt="urn:schemas-microsoft-com:datatypes"><Description dt:dt="string">E-Prime Primary Realtime Clock</Description><StartTime><Timestamp dt:dt="int">0</Timestamp><DateUtc dt:dt="string">2017-07-27T13:55:20Z</DateUtc></StartTime><FrequencyChanges><FrequencyChange><Frequency dt:dt="r8">3328133</Frequency><Timestamp dt:dt="r8">46943040948</Timestamp><Current dt:dt="…	75.025	2124759	2121259	2124759	2121241	1	right	-300932989	07-27-2017	15:55:20	13:55:20	female	85350	35068	-1	35061	85958	85360	-1	85350	350909	346354	-1	346341	17				2	8	15	phaseINVFAce	phaseXPface	8	NM13	1437305	1437005	1437305	1437001	l	1437001	1435006	1437001	1434995	1995
GofDak_1024-768_new	24	1	26	<?xml version="1.0"?>\n<Clock xmlns:dt="urn:schemas-microsoft-com:datatypes"><Description dt:dt="string">E-Prime Primary Realtime Clock</Description><StartTime><Timestamp dt:dt="int">0</Timestamp><DateUtc dt:dt="string">2017-07-27T13:55:20Z</DateUtc></StartTime><FrequencyChanges><FrequencyChange><Frequency dt:dt="r8">3328133</Frequency><Timestamp dt:dt="r8">46943040948</Timestamp><Current dt:dt="…	75.025	2124759	2121259	2124759	2121241	1	right	-300932989	07-27-2017	15:55:20	13:55:20	female	85350	35068	-1	35061	85958	85360	-1	85350	350909	346354	-1	346341	17				2	8	15	phaseINVFAce	phaseXPface	9	NF27	1440678	1440378	1440678	1440365	l	1440365	1438738	1440365	1438731	1627
GofDak_1024-768_new	24	1	26	<?xml version="1.0"?>\n<Clock xmlns:dt="urn:schemas-microsoft-com:datatypes"><Description dt:dt="string">E-Prime Primary Realtime Clock</Description><StartTime><Timestamp dt:dt="int">0</Timestamp><DateUtc dt:dt="string">2017-07-27T13:55:20Z</DateUtc></StartTime><FrequencyChanges><FrequencyChange><Frequency dt:dt="r8">3328133</Frequency><Timestamp dt:dt="r8">46943040948</Timestamp><Current dt:dt="…	75.025	2124759	2121259	2124759	2121241	1	right	-300932989	07-27-2017	15:55:20	13:55:20	female	85350	35068	-1	35061	85958	85360	-1	85350	350909	346354	-1	346341	17				2	8	15	phaseINVFAce	phaseXPface	10	NF01	1444210	1443910	1444210	1443904	d	1443904	1442390	1443904	1442379	1514
GofDak_1024-768_new	24	1	26	<?xml version="1.0"?>\n<Clock xmlns:dt="urn:schemas-microsoft-com:datatypes"><Description dt:dt="string">E-Prime Primary Realtime Clock</Description><StartTime><Timestamp dt:dt="int">0</Timestamp><DateUtc dt:dt="string">2017-07-27T13:55:20Z</DateUtc></StartTime><FrequencyChanges><FrequencyChange><Frequency dt:dt="r8">3328133</Frequency><Timestamp dt:dt="r8">46943040948</Timestamp><Current dt:dt="…	75.025	2124759	2121259	2124759	2121241	1	right	-300932989	07-27-2017	15:55:20	13:55:20	female	85350	35068	-1	35061	85958	85360	-1	85350	350909	346354	-1	346341	17				2	8	15	phaseINVFAce	phaseXPface	11	NF02	1447862	1447562	1447862	1447559	d	1447559	1445776	1447559	1445762	1783
GofDak_1024-768_new	24	1	26	<?xml version="1.0"?>\n<Clock xmlns:dt="urn:schemas-microsoft-com:datatypes"><Description dt:dt="string">E-Prime Primary Realtime Clock</Description><StartTime><Timestamp dt:dt="int">0</Timestamp><DateUtc dt:dt="string">2017-07-27T13:55:20Z</DateUtc></StartTime><FrequencyChanges><FrequencyChange><Frequency dt:dt="r8">3328133</Frequency><Timestamp dt:dt="r8">46943040948</Timestamp><Current dt:dt="…	75.025	2124759	2121259	2124759	2121241	1	right	-300932989	07-27-2017	15:55:20	13:55:20	female	85350	35068	-1	35061	85958	85360	-1	85350	350909	346354	-1	346341	17				2	8	15	phaseINVFAce	phaseXPface	12	NF109	1451674	1451374	1451674	1451361	d	1451361	1449375	1451361	1449363	1986
GofDak_1024-768_new	24	1	26	<?xml version="1.0"?>\n<Clock xmlns:dt="urn:schemas-microsoft-com:datatypes"><Description dt:dt="string">E-Prime Primary Realtime Clock</Description><StartTime><Timestamp dt:dt="int">0</Timestamp><DateUtc dt:dt="string">2017-07-27T13:55:20Z</DateUtc></StartTime><FrequencyChanges><FrequencyChange><Frequency dt:dt="r8">3328133</Frequency><Timestamp dt:dt="r8">46943040948</Timestamp><Current dt:dt="…	75.025	2124759	2121259	2124759	2121241	1	right	-300932989	07-27-2017	15:55:20	13:55:20	female	85350	35068	-1	35061	85958	85360	-1	85350	350909	346354	-1	346341	17				2	8	15	phaseINVFAce	phaseXPface	13	NF11	1454979	1454679	1454979	1454669	d	1454669	1452960	1454669	1452955	1709
GofDak_1024-768_new	24	1	26	<?xml version="1.0"?>\n<Clock xmlns:dt="urn:schemas-microsoft-com:datatypes"><Description dt:dt="string">E-Prime Primary Realtime Clock</Description><StartTime><Timestamp dt:dt="int">0</Timestamp><DateUtc dt:dt="string">2017-07-27T13:55:20Z</DateUtc></StartTime><FrequencyChanges><FrequencyChange><Frequency dt:dt="r8">3328133</Frequency><Timestamp dt:dt="r8">46943040948</Timestamp><Current dt:dt="…	75.025	2124759	2121259	2124759	2121241	1	right	-300932989	07-27-2017	15:55:20	13:55:20	female	85350	35068	-1	35061	85958	85360	-1	85350	350909	346354	-1	346341	17				2	8	15	phaseINVFAce	phaseXPface	14	NF106	1458045	1457745	1458045	1457741	l	1457741	1456159	1457741	1456155	1582
GofDak_1024-768_new	24	1	26	<?xml version="1.0"?>\n<Clock xmlns:dt="urn:schemas-microsoft-com:datatypes"><Description dt:dt="string">E-Prime Primary Realtime Clock</Description><StartTime><Timestamp dt:dt="int">0</Timestamp><DateUtc dt:dt="string">2017-07-27T13:55:20Z</DateUtc></StartTime><FrequencyChanges><FrequencyChange><Frequency dt:dt="r8">3328133</Frequency><Timestamp dt:dt="r8">46943040948</Timestamp><Current dt:dt="…	75.025	2124759	2121259	2124759	2121241	1	right	-300932989	07-27-2017	15:55:20	13:55:20	female	85350	35068	-1	35061	85958	85360	-1	85350	350909	346354	-1	346341	17				2	8	15	phaseINVFAce	phaseXPface	15	NM05	1463377	1463077	1463377	1463061	l	1463061	1461184	1463061	1461178	1877
GofDak_1024-768_new	24	1	26	<?xml version="1.0"?>\n<Clock xmlns:dt="urn:schemas-microsoft-com:datatypes"><Description dt:dt="string">E-Prime Primary Realtime Clock</Description><StartTime><Timestamp dt:dt="int">0</Timestamp><DateUtc dt:dt="string">2017-07-27T13:55:20Z</DateUtc></StartTime><FrequencyChanges><FrequencyChange><Frequency dt:dt="r8">3328133</Frequency><Timestamp dt:dt="r8">46943040948</Timestamp><Current dt:dt="…	75.025	2124759	2121259	2124759	2121241	1	right	-300932989	07-27-2017	15:55:20	13:55:20	female	85350	35068	-1	35061	85958	85360	-1	85350	350909	346354	-1	346341	17				2	8	15	phaseINVFAce	phaseXPface	16	NF09	1466576	1466276	1466576	1466268	l	1466268	1464716	1466268	1464706	1552
GofDak_1024-768_new	24	1	26	<?xml version="1.0"?>\n<Clock xmlns:dt="urn:schemas-microsoft-com:datatypes"><Description dt:dt="string">E-Prime Primary Realtime Clock</Description><StartTime><Timestamp dt:dt="int">0</Timestamp><DateUtc dt:dt="string">2017-07-27T13:55:20Z</DateUtc></StartTime><FrequencyChanges><FrequencyChange><Frequency dt:dt="r8">3328133</Frequency><Timestamp dt:dt="r8">46943040948</Timestamp><Current dt:dt="…	75.025	2124759	2121259	2124759	2121241	1	right	-300932989	07-27-2017	15:55:20	13:55:20	female	85350	35068	-1	35061	85958	85360	-1	85350	350909	346354	-1	346341	17				2	8	15	phaseINVFAce	phaseXPface	17	NM02	1470068	1469768	1470068	1469759	d	1469759	1467795	1469759	1467778	1964
GofDak_1024-768_new	24	1	26	<?xml version="1.0"?>\n<Clock xmlns:dt="urn:schemas-microsoft-com:datatypes"><Description dt:dt="string">E-Prime Primary Realtime Clock</Description><StartTime><Timestamp dt:dt="int">0</Timestamp><DateUtc dt:dt="string">2017-07-27T13:55:20Z</DateUtc></StartTime><FrequencyChanges><FrequencyChange><Frequency dt:dt="r8">3328133</Frequency><Timestamp dt:dt="r8">46943040948</Timestamp><Current dt:dt="…	75.025	2124759	2121259	2124759	2121241	1	right	-300932989	07-27-2017	15:55:20	13:55:20	female	85350	35068	-1	35061	85958	85360	-1	85350	350909	346354	-1	346341	17				2	8	15	phaseINVFAce	phaseXPface	18	NM08	1473800	1473500	1473800	1473486	d	1473486	1471727	1473486	1471722	1759
GofDak_1024-768_new	24	1	26	<?xml version="1.0"?>\n<Clock xmlns:dt="urn:schemas-microsoft-com:datatypes"><Description dt:dt="string">E-Prime Primary Realtime Clock</Description><StartTime><Timestamp dt:dt="int">0</Timestamp><DateUtc dt:dt="string">2017-07-27T13:55:20Z</DateUtc></StartTime><FrequencyChanges><FrequencyChange><Frequency dt:dt="r8">3328133</Frequency><Timestamp dt:dt="r8">46943040948</Timestamp><Current dt:dt="…	75.025	2124759	2121259	2124759	2121241	1	right	-300932989	07-27-2017	15:55:20	13:55:20	female	85350	35068	-1	35061	85958	85360	-1	85350	350909	346354	-1	346341	17				2	8	15	phaseINVFAce	phaseXPface	19	NM09	1477172	1476872	1477172	1476857	d	1476857	1475086	1476857	1475074	1771
GofDak_1024-768_new	24	1	26	<?xml version="1.0"?>\n<Clock xmlns:dt="urn:schemas-microsoft-com:datatypes"><Description dt:dt="string">E-Prime Primary Realtime Clock</Description><StartTime><Timestamp dt:dt="int">0</Timestamp><DateUtc dt:dt="string">2017-07-27T13:55:20Z</DateUtc></StartTime><FrequencyChanges><FrequencyChange><Frequency dt:dt="r8">3328133</Frequency><Timestamp dt:dt="r8">46943040948</Timestamp><Current dt:dt="…	75.025	2124759	2121259	2124759	2121241	1	right	-300932989	07-27-2017	15:55:20	13:55:20	female	85350	35068	-1	35061	85958	85360	-1	85350	350909	346354	-1	346341	17				2	8	15	phaseINVFAce	phaseXPface	20	NM04	1480904	1480604	1480904	1480601	l	1480601	1478698	1480601	1478682	1903
GofDak_1024-768_new	24	1	26	<?xml version="1.0"?>\n<Clock xmlns:dt="urn:schemas-microsoft-com:datatypes"><Description dt:dt="string">E-Prime Primary Realtime Clock</Description><StartTime><Timestamp dt:dt="int">0</Timestamp><DateUtc dt:dt="string">2017-07-27T13:55:20Z</DateUtc></StartTime><FrequencyChanges><FrequencyChange><Frequency dt:dt="r8">3328133</Frequency><Timestamp dt:dt="r8">46943040948</Timestamp><Current dt:dt="…	75.025	2124759	2121259	2124759	2121241	1	right	-300932989	07-27-2017	15:55:20	13:55:20	female	85350	35068	-1	35061	85958	85360	-1	85350	350909	346354	-1	346341	18				1	8	16	phaseUPFAce	phaseXPface	1	NF11	1489888	1489588	1489888	1489572	l	1489572	1487642	1489572	1487629	1930
GofDak_1024-768_new	24	1	26	<?xml version="1.0"?>\n<Clock xmlns:dt="urn:schemas-microsoft-com:datatypes"><Description dt:dt="string">E-Prime Primary Realtime Clock</Description><StartTime><Timestamp dt:dt="int">0</Timestamp><DateUtc dt:dt="string">2017-07-27T13:55:20Z</DateUtc></StartTime><FrequencyChanges><FrequencyChange><Frequency dt:dt="r8">3328133</Frequency><Timestamp dt:dt="r8">46943040948</Timestamp><Current dt:dt="…	75.025	2124759	2121259	2124759	2121241	1	right	-300932989	07-27-2017	15:55:20	13:55:20	female	85350	35068	-1	35061	85958	85360	-1	85350	350909	346354	-1	346341	18				1	8	16	phaseUPFAce	phaseXPface	2	NF01	1493353	1493053	1493353	1493039	d	1493039	1491267	1493039	1491258	1772
GofDak_1024-768_new	24	1	26	<?xml version="1.0"?>\n<Clock xmlns:dt="urn:schemas-microsoft-com:datatypes"><Description dt:dt="string">E-Prime Primary Realtime Clock</Description><StartTime><Timestamp dt:dt="int">0</Timestamp><DateUtc dt:dt="string">2017-07-27T13:55:20Z</DateUtc></StartTime><FrequencyChanges><FrequencyChange><Frequency dt:dt="r8">3328133</Frequency><Timestamp dt:dt="r8">46943040948</Timestamp><Current dt:dt="…	75.025	2124759	2121259	2124759	2121241	1	right	-300932989	07-27-2017	15:55:20	13:55:20	female	85350	35068	-1	35061	85958	85360	-1	85350	350909	346354	-1	346341	18				1	8	16	phaseUPFAce	phaseXPface	3	NM05	1498192	1497892	1498192	1497876	d	1497876	1496266	1497876	1496250	1610
GofDak_1024-768_new	24	1	26	<?xml version="1.0"?>\n<Clock xmlns:dt="urn:schemas-microsoft-com:datatypes"><Description dt:dt="string">E-Prime Primary Realtime Clock</Description><StartTime><Timestamp dt:dt="int">0</Timestamp><DateUtc dt:dt="string">2017-07-27T13:55:20Z</DateUtc></StartTime><FrequencyChanges><FrequencyChange><Frequency dt:dt="r8">3328133</Frequency><Timestamp dt:dt="r8">46943040948</Timestamp><Current dt:dt="…	75.025	2124759	2121259	2124759	2121241	1	right	-300932989	07-27-2017	15:55:20	13:55:20	female	85350	35068	-1	35061	85958	85360	-1	85350	350909	346354	-1	346341	18				1	8	16	phaseUPFAce	phaseXPface	4	NF105	1502004	1501704	1502004	1501689	l	1501689	1500051	1501689	1500034	1638
GofDak_1024-768_new	24	1	26	<?xml version="1.0"?>\n<Clock xmlns:dt="urn:schemas-microsoft-com:datatypes"><Description dt:dt="string">E-Prime Primary Realtime Clock</Description><StartTime><Timestamp dt:dt="int">0</Timestamp><DateUtc dt:dt="string">2017-07-27T13:55:20Z</DateUtc></StartTime><FrequencyChanges><FrequencyChange><Frequency dt:dt="r8">3328133</Frequency><Timestamp dt:dt="r8">46943040948</Timestamp><Current dt:dt="…	75.025	2124759	2121259	2124759	2121241	1	right	-300932989	07-27-2017	15:55:20	13:55:20	female	85350	35068	-1	35061	85958	85360	-1	85350	350909	346354	-1	346341	18				1	8	16	phaseUPFAce	phaseXPface	5	NF109	1504950	1504650	1504950	1504635	d	1504635	1503023	1504635	1503018	1612
GofDak_1024-768_new	24	1	26	<?xml version="1.0"?>\n<Clock xmlns:dt="urn:schemas-microsoft-com:datatypes"><Description dt:dt="string">E-Prime Primary Realtime Clock</Description><StartTime><Timestamp dt:dt="int">0</Timestamp><DateUtc dt:dt="string">2017-07-27T13:55:20Z</DateUtc></StartTime><FrequencyChanges><FrequencyChange><Frequency dt:dt="r8">3328133</Frequency><Timestamp dt:dt="r8">46943040948</Timestamp><Current dt:dt="…	75.025	2124759	2121259	2124759	2121241	1	right	-300932989	07-27-2017	15:55:20	13:55:20	female	85350	35068	-1	35061	85958	85360	-1	85350	350909	346354	-1	346341	18				1	8	16	phaseUPFAce	phaseXPface	6	NM05	1508322	1508022	1508322	1508015	d	1508015	1506196	1508015	1506178	1819
GofDak_1024-768_new	24	1	26	<?xml version="1.0"?>\n<Clock xmlns:dt="urn:schemas-microsoft-com:datatypes"><Description dt:dt="string">E-Prime Primary Realtime Clock</Description><StartTime><Timestamp dt:dt="int">0</Timestamp><DateUtc dt:dt="string">2017-07-27T13:55:20Z</DateUtc></StartTime><FrequencyChanges><FrequencyChange><Frequency dt:dt="r8">3328133</Frequency><Timestamp dt:dt="r8">46943040948</Timestamp><Current dt:dt="…	75.025	2124759	2121259	2124759	2121241	1	right	-300932989	07-27-2017	15:55:20	13:55:20	female	85350	35068	-1	35061	85958	85360	-1	85350	350909	346354	-1	346341	18				1	8	16	phaseUPFAce	phaseXPface	7	NM04	1511467	1511167	1511467	1511161	l	1511161	1509555	1511161	1509538	1606
GofDak_1024-768_new	24	1	26	<?xml version="1.0"?>\n<Clock xmlns:dt="urn:schemas-microsoft-com:datatypes"><Description dt:dt="string">E-Prime Primary Realtime Clock</Description><StartTime><Timestamp dt:dt="int">0</Timestamp><DateUtc dt:dt="string">2017-07-27T13:55:20Z</DateUtc></StartTime><FrequencyChanges><FrequencyChange><Frequency dt:dt="r8">3328133</Frequency><Timestamp dt:dt="r8">46943040948</Timestamp><Current dt:dt="…	75.025	2124759	2121259	2124759	2121241	1	right	-300932989	07-27-2017	15:55:20	13:55:20	female	85350	35068	-1	35061	85958	85360	-1	85350	350909	346354	-1	346341	18				1	8	16	phaseUPFAce	phaseXPface	8	NF109	1514813	1514513	1514813	1514503	l	1514503	1512754	1514503	1512738	1749
GofDak_1024-768_new	24	1	26	<?xml version="1.0"?>\n<Clock xmlns:dt="urn:schemas-microsoft-com:datatypes"><Description dt:dt="string">E-Prime Primary Realtime Clock</Description><StartTime><Timestamp dt:dt="int">0</Timestamp><DateUtc dt:dt="string">2017-07-27T13:55:20Z</DateUtc></StartTime><FrequencyChanges><FrequencyChange><Frequency dt:dt="r8">3328133</Frequency><Timestamp dt:dt="r8">46943040948</Timestamp><Current dt:dt="…	75.025	2124759	2121259	2124759	2121241	1	right	-300932989	07-27-2017	15:55:20	13:55:20	female	85350	35068	-1	35061	85958	85360	-1	85350	350909	346354	-1	346341	18				1	8	16	phaseUPFAce	phaseXPface	9	NF27	1518119	1517819	1518119	1517809	d	1517809	1516099	1517809	1516082	1710
GofDak_1024-768_new	24	1	26	<?xml version="1.0"?>\n<Clock xmlns:dt="urn:schemas-microsoft-com:datatypes"><Description dt:dt="string">E-Prime Primary Realtime Clock</Description><StartTime><Timestamp dt:dt="int">0</Timestamp><DateUtc dt:dt="string">2017-07-27T13:55:20Z</DateUtc></StartTime><FrequencyChanges><FrequencyChange><Frequency dt:dt="r8">3328133</Frequency><Timestamp dt:dt="r8">46943040948</Timestamp><Current dt:dt="…	75.025	2124759	2121259	2124759	2121241	1	right	-300932989	07-27-2017	15:55:20	13:55:20	female	85350	35068	-1	35061	85958	85360	-1	85350	350909	346354	-1	346341	18				1	8	16	phaseUPFAce	phaseXPface	10	NM101	1521584	1521284	1521584	1521279	l	1521279	1519351	1521279	1519338	1928
GofDak_1024-768_new	24	1	26	<?xml version="1.0"?>\n<Clock xmlns:dt="urn:schemas-microsoft-com:datatypes"><Description dt:dt="string">E-Prime Primary Realtime Clock</Description><StartTime><Timestamp dt:dt="int">0</Timestamp><DateUtc dt:dt="string">2017-07-27T13:55:20Z</DateUtc></StartTime><FrequencyChanges><FrequencyChange><Frequency dt:dt="r8">3328133</Frequency><Timestamp dt:dt="r8">46943040948</Timestamp><Current dt:dt="…	75.025	2124759	2121259	2124759	2121241	1	right	-300932989	07-27-2017	15:55:20	13:55:20	female	85350	35068	-1	35061	85958	85360	-1	85350	350909	346354	-1	346341	18				1	8	16	phaseUPFAce	phaseXPface	11	NF01	1524916	1524616	1524916	1524612	d	1524612	1522937	1524612	1522930	1675
GofDak_1024-768_new	24	1	26	<?xml version="1.0"?>\n<Clock xmlns:dt="urn:schemas-microsoft-com:datatypes"><Description dt:dt="string">E-Prime Primary Realtime Clock</Description><StartTime><Timestamp dt:dt="int">0</Timestamp><DateUtc dt:dt="string">2017-07-27T13:55:20Z</DateUtc></StartTime><FrequencyChanges><FrequencyChange><Frequency dt:dt="r8">3328133</Frequency><Timestamp dt:dt="r8">46943040948</Timestamp><Current dt:dt="…	75.025	2124759	2121259	2124759	2121241	1	right	-300932989	07-27-2017	15:55:20	13:55:20	female	85350	35068	-1	35061	85958	85360	-1	85350	350909	346354	-1	346341	18				1	8	16	phaseUPFAce	phaseXPface	12	NF106	1528968	1528668	1528968	1528657	l	1528657	1526842	1528657	1526834	1815
GofDak_1024-768_new	24	1	26	<?xml version="1.0"?>\n<Clock xmlns:dt="urn:schemas-microsoft-com:datatypes"><Description dt:dt="string">E-Prime Primary Realtime Clock</Description><StartTime><Timestamp dt:dt="int">0</Timestamp><DateUtc dt:dt="string">2017-07-27T13:55:20Z</DateUtc></StartTime><FrequencyChanges><FrequencyChange><Frequency dt:dt="r8">3328133</Frequency><Timestamp dt:dt="r8">46943040948</Timestamp><Current dt:dt="…	75.025	2124759	2121259	2124759	2121241	1	right	-300932989	07-27-2017	15:55:20	13:55:20	female	85350	35068	-1	35061	85958	85360	-1	85350	350909	346354	-1	346341	18				1	8	16	phaseUPFAce	phaseXPface	13	NM10	1531901	1531601	1531901	1531597	l	1531597	1530055	1531597	1530042	1542
GofDak_1024-768_new	24	1	26	<?xml version="1.0"?>\n<Clock xmlns:dt="urn:schemas-microsoft-com:datatypes"><Description dt:dt="string">E-Prime Primary Realtime Clock</Description><StartTime><Timestamp dt:dt="int">0</Timestamp><DateUtc dt:dt="string">2017-07-27T13:55:20Z</DateUtc></StartTime><FrequencyChanges><FrequencyChange><Frequency dt:dt="r8">3328133</Frequency><Timestamp dt:dt="r8">46943040948</Timestamp><Current dt:dt="…	75.025	2124759	2121259	2124759	2121241	1	right	-300932989	07-27-2017	15:55:20	13:55:20	female	85350	35068	-1	35061	85958	85360	-1	85350	350909	346354	-1	346341	18				1	8	16	phaseUPFAce	phaseXPface	14	NM03	1535206	1534906	1535206	1534891	l	1534891	1533107	1534891	1533090	1784
GofDak_1024-768_new	24	1	26	<?xml version="1.0"?>\n<Clock xmlns:dt="urn:schemas-microsoft-com:datatypes"><Description dt:dt="string">E-Prime Primary Realtime Clock</Description><StartTime><Timestamp dt:dt="int">0</Timestamp><DateUtc dt:dt="string">2017-07-27T13:55:20Z</DateUtc></StartTime><FrequencyChanges><FrequencyChange><Frequency dt:dt="r8">3328133</Frequency><Timestamp dt:dt="r8">46943040948</Timestamp><Current dt:dt="…	75.025	2124759	2121259	2124759	2121241	1	right	-300932989	07-27-2017	15:55:20	13:55:20	female	85350	35068	-1	35061	85958	85360	-1	85350	350909	346354	-1	346341	18				1	8	16	phaseUPFAce	phaseXPface	15	NM10	1538405	1538105	1538405	1538102	l	1538102	1536466	1538102	1536450	1636
GofDak_1024-768_new	24	1	26	<?xml version="1.0"?>\n<Clock xmlns:dt="urn:schemas-microsoft-com:datatypes"><Description dt:dt="string">E-Prime Primary Realtime Clock</Description><StartTime><Timestamp dt:dt="int">0</Timestamp><DateUtc dt:dt="string">2017-07-27T13:55:20Z</DateUtc></StartTime><FrequencyChanges><FrequencyChange><Frequency dt:dt="r8">3328133</Frequency><Timestamp dt:dt="r8">46943040948</Timestamp><Current dt:dt="…	75.025	2124759	2121259	2124759	2121241	1	right	-300932989	07-27-2017	15:55:20	13:55:20	female	85350	35068	-1	35061	85958	85360	-1	85350	350909	346354	-1	346341	18				1	8	16	phaseUPFAce	phaseXPface	16	NF06	1541831	1541531	1541831	1541522	d	1541522	1539731	1541522	1539722	1791
GofDak_1024-768_new	24	1	26	<?xml version="1.0"?>\n<Clock xmlns:dt="urn:schemas-microsoft-com:datatypes"><Description dt:dt="string">E-Prime Primary Realtime Clock</Description><StartTime><Timestamp dt:dt="int">0</Timestamp><DateUtc dt:dt="string">2017-07-27T13:55:20Z</DateUtc></StartTime><FrequencyChanges><FrequencyChange><Frequency dt:dt="r8">3328133</Frequency><Timestamp dt:dt="r8">46943040948</Timestamp><Current dt:dt="…	75.025	2124759	2121259	2124759	2121241	1	right	-300932989	07-27-2017	15:55:20	13:55:20	female	85350	35068	-1	35061	85958	85360	-1	85350	350909	346354	-1	346341	18				1	8	16	phaseUPFAce	phaseXPface	17	NM101	1545403	1545103	1545403	1545100	l	1545100	1543490	1545100	1543482	1610
GofDak_1024-768_new	24	1	26	<?xml version="1.0"?>\n<Clock xmlns:dt="urn:schemas-microsoft-com:datatypes"><Description dt:dt="string">E-Prime Primary Realtime Clock</Description><StartTime><Timestamp dt:dt="int">0</Timestamp><DateUtc dt:dt="string">2017-07-27T13:55:20Z</DateUtc></StartTime><FrequencyChanges><FrequencyChange><Frequency dt:dt="r8">3328133</Frequency><Timestamp dt:dt="r8">46943040948</Timestamp><Current dt:dt="…	75.025	2124759	2121259	2124759	2121241	1	right	-300932989	07-27-2017	15:55:20	13:55:20	female	85350	35068	-1	35061	85958	85360	-1	85350	350909	346354	-1	346341	18				1	8	16	phaseUPFAce	phaseXPface	18	NM05	1548588	1548288	1548588	1548281	l	1548281	1546636	1548281	1546626	1645
GofDak_1024-768_new	24	1	26	<?xml version="1.0"?>\n<Clock xmlns:dt="urn:schemas-microsoft-com:datatypes"><Description dt:dt="string">E-Prime Primary Realtime Clock</Description><StartTime><Timestamp dt:dt="int">0</Timestamp><DateUtc dt:dt="string">2017-07-27T13:55:20Z</DateUtc></StartTime><FrequencyChanges><FrequencyChange><Frequency dt:dt="r8">3328133</Frequency><Timestamp dt:dt="r8">46943040948</Timestamp><Current dt:dt="…	75.025	2124759	2121259	2124759	2121241	1	right	-300932989	07-27-2017	15:55:20	13:55:20	female	85350	35068	-1	35061	85958	85360	-1	85350	350909	346354	-1	346341	18				1	8	16	phaseUPFAce	phaseXPface	19	NM02	1551787	1551487	1551787	1551474	d	1551474	1549915	1551474	1549898	1559
GofDak_1024-768_new	24	1	26	<?xml version="1.0"?>\n<Clock xmlns:dt="urn:schemas-microsoft-com:datatypes"><Description dt:dt="string">E-Prime Primary Realtime Clock</Description><StartTime><Timestamp dt:dt="int">0</Timestamp><DateUtc dt:dt="string">2017-07-27T13:55:20Z</DateUtc></StartTime><FrequencyChanges><FrequencyChange><Frequency dt:dt="r8">3328133</Frequency><Timestamp dt:dt="r8">46943040948</Timestamp><Current dt:dt="…	75.025	2124759	2121259	2124759	2121241	1	right	-300932989	07-27-2017	15:55:20	13:55:20	female	85350	35068	-1	35061	85958	85360	-1	85350	350909	346354	-1	346341	18				1	8	16	phaseUPFAce	phaseXPface	20	NF02	1555173	1554873	1555173	1554858	l	1554858	1553260	1554858	1553242	1598
GofDak_1024-768_new	24	1	26	<?xml version="1.0"?>\n<Clock xmlns:dt="urn:schemas-microsoft-com:datatypes"><Description dt:dt="string">E-Prime Primary Realtime Clock</Description><StartTime><Timestamp dt:dt="int">0</Timestamp><DateUtc dt:dt="string">2017-07-27T13:55:20Z</DateUtc></StartTime><FrequencyChanges><FrequencyChange><Frequency dt:dt="r8">3328133</Frequency><Timestamp dt:dt="r8">46943040948</Timestamp><Current dt:dt="…	75.025	2124759	2121259	2124759	2121241	1	right	-300932989	07-27-2017	15:55:20	13:55:20	female	85350	35068	-1	35061	85958	85360	-1	85350	350909	346354	-1	346341	19				1	9	17	phaseUPFAce	phaseXPface	1	NM13	1558425	1558125	1558425	1558113	l	1558113	1556339	1558113	1556330	1774
GofDak_1024-768_new	24	1	26	<?xml version="1.0"?>\n<Clock xmlns:dt="urn:schemas-microsoft-com:datatypes"><Description dt:dt="string">E-Prime Primary Realtime Clock</Description><StartTime><Timestamp dt:dt="int">0</Timestamp><DateUtc dt:dt="string">2017-07-27T13:55:20Z</DateUtc></StartTime><FrequencyChanges><FrequencyChange><Frequency dt:dt="r8">3328133</Frequency><Timestamp dt:dt="r8">46943040948</Timestamp><Current dt:dt="…	75.025	2124759	2121259	2124759	2121241	1	right	-300932989	07-27-2017	15:55:20	13:55:20	female	85350	35068	-1	35061	85958	85360	-1	85350	350909	346354	-1	346341	19				1	9	17	phaseUPFAce	phaseXPface	2	NF105	1562011	1561711	1562011	1561695	d	1561695	1559818	1561695	1559810	1877
GofDak_1024-768_new	24	1	26	<?xml version="1.0"?>\n<Clock xmlns:dt="urn:schemas-microsoft-com:datatypes"><Description dt:dt="string">E-Prime Primary Realtime Clock</Description><StartTime><Timestamp dt:dt="int">0</Timestamp><DateUtc dt:dt="string">2017-07-27T13:55:20Z</DateUtc></StartTime><FrequencyChanges><FrequencyChange><Frequency dt:dt="r8">3328133</Frequency><Timestamp dt:dt="r8">46943040948</Timestamp><Current dt:dt="…	75.025	2124759	2121259	2124759	2121241	1	right	-300932989	07-27-2017	15:55:20	13:55:20	female	85350	35068	-1	35061	85958	85360	-1	85350	350909	346354	-1	346341	19				1	9	17	phaseUPFAce	phaseXPface	3	NF105	1565583	1565283	1565583	1565275	l	1565275	1563283	1565275	1563274	1992
GofDak_1024-768_new	24	1	26	<?xml version="1.0"?>\n<Clock xmlns:dt="urn:schemas-microsoft-com:datatypes"><Description dt:dt="string">E-Prime Primary Realtime Clock</Description><StartTime><Timestamp dt:dt="int">0</Timestamp><DateUtc dt:dt="string">2017-07-27T13:55:20Z</DateUtc></StartTime><FrequencyChanges><FrequencyChange><Frequency dt:dt="r8">3328133</Frequency><Timestamp dt:dt="r8">46943040948</Timestamp><Current dt:dt="…	75.025	2124759	2121259	2124759	2121241	1	right	-300932989	07-27-2017	15:55:20	13:55:20	female	85350	35068	-1	35061	85958	85360	-1	85350	350909	346354	-1	346341	19				1	9	17	phaseUPFAce	phaseXPface	4	NF01	1569048	1568748	1569048	1568736	d	1568736	1566762	1568736	1566754	1974
GofDak_1024-768_new	24	1	26	<?xml version="1.0"?>\n<Clock xmlns:dt="urn:schemas-microsoft-com:datatypes"><Description dt:dt="string">E-Prime Primary Realtime Clock</Description><StartTime><Timestamp dt:dt="int">0</Timestamp><DateUtc dt:dt="string">2017-07-27T13:55:20Z</DateUtc></StartTime><FrequencyChanges><FrequencyChange><Frequency dt:dt="r8">3328133</Frequency><Timestamp dt:dt="r8">46943040948</Timestamp><Current dt:dt="…	75.025	2124759	2121259	2124759	2121241	1	right	-300932989	07-27-2017	15:55:20	13:55:20	female	85350	35068	-1	35061	85958	85360	-1	85350	350909	346354	-1	346341	19				1	9	17	phaseUPFAce	phaseXPface	5	NM13	1572327	1572027	1572327	1572023	l	1572023	1570241	1572023	1570226	1782
GofDak_1024-768_new	24	1	26	<?xml version="1.0"?>\n<Clock xmlns:dt="urn:schemas-microsoft-com:datatypes"><Description dt:dt="string">E-Prime Primary Realtime Clock</Description><StartTime><Timestamp dt:dt="int">0</Timestamp><DateUtc dt:dt="string">2017-07-27T13:55:20Z</DateUtc></StartTime><FrequencyChanges><FrequencyChange><Frequency dt:dt="r8">3328133</Frequency><Timestamp dt:dt="r8">46943040948</Timestamp><Current dt:dt="…	75.025	2124759	2121259	2124759	2121241	1	right	-300932989	07-27-2017	15:55:20	13:55:20	female	85350	35068	-1	35061	85958	85360	-1	85350	350909	346354	-1	346341	19				1	9	17	phaseUPFAce	phaseXPface	6	NM08	1576033	1575733	1576033	1575717	d	1575717	1574000	1575717	1573994	1717
GofDak_1024-768_new	24	1	26	<?xml version="1.0"?>\n<Clock xmlns:dt="urn:schemas-microsoft-com:datatypes"><Description dt:dt="string">E-Prime Primary Realtime Clock</Description><StartTime><Timestamp dt:dt="int">0</Timestamp><DateUtc dt:dt="string">2017-07-27T13:55:20Z</DateUtc></StartTime><FrequencyChanges><FrequencyChange><Frequency dt:dt="r8">3328133</Frequency><Timestamp dt:dt="r8">46943040948</Timestamp><Current dt:dt="…	75.025	2124759	2121259	2124759	2121241	1	right	-300932989	07-27-2017	15:55:20	13:55:20	female	85350	35068	-1	35061	85958	85360	-1	85350	350909	346354	-1	346341	19				1	9	17	phaseUPFAce	phaseXPface	7	NM03	1579325	1579025	1579325	1579019	l	1579019	1577385	1579019	1577378	1634
GofDak_1024-768_new	24	1	26	<?xml version="1.0"?>\n<Clock xmlns:dt="urn:schemas-microsoft-com:datatypes"><Description dt:dt="string">E-Prime Primary Realtime Clock</Description><StartTime><Timestamp dt:dt="int">0</Timestamp><DateUtc dt:dt="string">2017-07-27T13:55:20Z</DateUtc></StartTime><FrequencyChanges><FrequencyChange><Frequency dt:dt="r8">3328133</Frequency><Timestamp dt:dt="r8">46943040948</Timestamp><Current dt:dt="…	75.025	2124759	2121259	2124759	2121241	1	right	-300932989	07-27-2017	15:55:20	13:55:20	female	85350	35068	-1	35061	85958	85360	-1	85350	350909	346354	-1	346341	19				1	9	17	phaseUPFAce	phaseXPface	8	NF11	1582524	1582224	1582524	1582216	l	1582216	1580624	1582216	1580610	1592
GofDak_1024-768_new	24	1	26	<?xml version="1.0"?>\n<Clock xmlns:dt="urn:schemas-microsoft-com:datatypes"><Description dt:dt="string">E-Prime Primary Realtime Clock</Description><StartTime><Timestamp dt:dt="int">0</Timestamp><DateUtc dt:dt="string">2017-07-27T13:55:20Z</DateUtc></StartTime><FrequencyChanges><FrequencyChange><Frequency dt:dt="r8">3328133</Frequency><Timestamp dt:dt="r8">46943040948</Timestamp><Current dt:dt="…	75.025	2124759	2121259	2124759	2121241	1	right	-300932989	07-27-2017	15:55:20	13:55:20	female	85350	35068	-1	35061	85958	85360	-1	85350	350909	346354	-1	346341	19				1	9	17	phaseUPFAce	phaseXPface	9	NF01	1585443	1585143	1585443	1585134	l	1585134	1583570	1585134	1583562	1564
GofDak_1024-768_new	24	1	26	<?xml version="1.0"?>\n<Clock xmlns:dt="urn:schemas-microsoft-com:datatypes"><Description dt:dt="string">E-Prime Primary Realtime Clock</Description><StartTime><Timestamp dt:dt="int">0</Timestamp><DateUtc dt:dt="string">2017-07-27T13:55:20Z</DateUtc></StartTime><FrequencyChanges><FrequencyChange><Frequency dt:dt="r8">3328133</Frequency><Timestamp dt:dt="r8">46943040948</Timestamp><Current dt:dt="…	75.025	2124759	2121259	2124759	2121241	1	right	-300932989	07-27-2017	15:55:20	13:55:20	female	85350	35068	-1	35061	85958	85360	-1	85350	350909	346354	-1	346341	19				1	9	17	phaseUPFAce	phaseXPface	10	NM101	1589482	1589182	1589482	1589171	l	1589171	1587316	1589171	1587298	1855
GofDak_1024-768_new	24	1	26	<?xml version="1.0"?>\n<Clock xmlns:dt="urn:schemas-microsoft-com:datatypes"><Description dt:dt="string">E-Prime Primary Realtime Clock</Description><StartTime><Timestamp dt:dt="int">0</Timestamp><DateUtc dt:dt="string">2017-07-27T13:55:20Z</DateUtc></StartTime><FrequencyChanges><FrequencyChange><Frequency dt:dt="r8">3328133</Frequency><Timestamp dt:dt="r8">46943040948</Timestamp><Current dt:dt="…	75.025	2124759	2121259	2124759	2121241	1	right	-300932989	07-27-2017	15:55:20	13:55:20	female	85350	35068	-1	35061	85958	85360	-1	85350	350909	346354	-1	346341	19				1	9	17	phaseUPFAce	phaseXPface	11	NF06	1592667	1592367	1592667	1592353	l	1592353	1590714	1592353	1590706	1639
GofDak_1024-768_new	24	1	26	<?xml version="1.0"?>\n<Clock xmlns:dt="urn:schemas-microsoft-com:datatypes"><Description dt:dt="string">E-Prime Primary Realtime Clock</Description><StartTime><Timestamp dt:dt="int">0</Timestamp><DateUtc dt:dt="string">2017-07-27T13:55:20Z</DateUtc></StartTime><FrequencyChanges><FrequencyChange><Frequency dt:dt="r8">3328133</Frequency><Timestamp dt:dt="r8">46943040948</Timestamp><Current dt:dt="…	75.025	2124759	2121259	2124759	2121241	1	right	-300932989	07-27-2017	15:55:20	13:55:20	female	85350	35068	-1	35061	85958	85360	-1	85350	350909	346354	-1	346341	19				1	9	17	phaseUPFAce	phaseXPface	12	NM05	1596253	1595953	1596253	1595940	l	1595940	1594380	1595940	1594370	1560
GofDak_1024-768_new	24	1	26	<?xml version="1.0"?>\n<Clock xmlns:dt="urn:schemas-microsoft-com:datatypes"><Description dt:dt="string">E-Prime Primary Realtime Clock</Description><StartTime><Timestamp dt:dt="int">0</Timestamp><DateUtc dt:dt="string">2017-07-27T13:55:20Z</DateUtc></StartTime><FrequencyChanges><FrequencyChange><Frequency dt:dt="r8">3328133</Frequency><Timestamp dt:dt="r8">46943040948</Timestamp><Current dt:dt="…	75.025	2124759	2121259	2124759	2121241	1	right	-300932989	07-27-2017	15:55:20	13:55:20	female	85350	35068	-1	35061	85958	85360	-1	85350	350909	346354	-1	346341	19				1	9	17	phaseUPFAce	phaseXPface	13	NF06	1599505	1599205	1599505	1599199	l	1599199	1597392	1599199	1597386	1807
GofDak_1024-768_new	24	1	26	<?xml version="1.0"?>\n<Clock xmlns:dt="urn:schemas-microsoft-com:datatypes"><Description dt:dt="string">E-Prime Primary Realtime Clock</Description><StartTime><Timestamp dt:dt="int">0</Timestamp><DateUtc dt:dt="string">2017-07-27T13:55:20Z</DateUtc></StartTime><FrequencyChanges><FrequencyChange><Frequency dt:dt="r8">3328133</Frequency><Timestamp dt:dt="r8">46943040948</Timestamp><Current dt:dt="…	75.025	2124759	2121259	2124759	2121241	1	right	-300932989	07-27-2017	15:55:20	13:55:20	female	85350	35068	-1	35061	85958	85360	-1	85350	350909	346354	-1	346341	19				1	9	17	phaseUPFAce	phaseXPface	14	NF105	1602770	1602470	1602770	1602457	d	1602457	1600578	1602457	1600570	1879
GofDak_1024-768_new	24	1	26	<?xml version="1.0"?>\n<Clock xmlns:dt="urn:schemas-microsoft-com:datatypes"><Description dt:dt="string">E-Prime Primary Realtime Clock</Description><StartTime><Timestamp dt:dt="int">0</Timestamp><DateUtc dt:dt="string">2017-07-27T13:55:20Z</DateUtc></StartTime><FrequencyChanges><FrequencyChange><Frequency dt:dt="r8">3328133</Frequency><Timestamp dt:dt="r8">46943040948</Timestamp><Current dt:dt="…	75.025	2124759	2121259	2124759	2121241	1	right	-300932989	07-27-2017	15:55:20	13:55:20	female	85350	35068	-1	35061	85958	85360	-1	85350	350909	346354	-1	346341	19				1	9	17	phaseUPFAce	phaseXPface	15	NM02	1606183	1605883	1606183	1605873	d	1605873	1603910	1605873	1603898	1963
GofDak_1024-768_new	24	1	26	<?xml version="1.0"?>\n<Clock xmlns:dt="urn:schemas-microsoft-com:datatypes"><Description dt:dt="string">E-Prime Primary Realtime Clock</Description><StartTime><Timestamp dt:dt="int">0</Timestamp><DateUtc dt:dt="string">2017-07-27T13:55:20Z</DateUtc></StartTime><FrequencyChanges><FrequencyChange><Frequency dt:dt="r8">3328133</Frequency><Timestamp dt:dt="r8">46943040948</Timestamp><Current dt:dt="…	75.025	2124759	2121259	2124759	2121241	1	right	-300932989	07-27-2017	15:55:20	13:55:20	female	85350	35068	-1	35061	85958	85360	-1	85350	350909	346354	-1	346341	19				1	9	17	phaseUPFAce	phaseXPface	16	NM10	1609328	1609028	1609328	1609014	d	1609014	1607362	1609014	1607354	1652
GofDak_1024-768_new	24	1	26	<?xml version="1.0"?>\n<Clock xmlns:dt="urn:schemas-microsoft-com:datatypes"><Description dt:dt="string">E-Prime Primary Realtime Clock</Description><StartTime><Timestamp dt:dt="int">0</Timestamp><DateUtc dt:dt="string">2017-07-27T13:55:20Z</DateUtc></StartTime><FrequencyChanges><FrequencyChange><Frequency dt:dt="r8">3328133</Frequency><Timestamp dt:dt="r8">46943040948</Timestamp><Current dt:dt="…	75.025	2124759	2121259	2124759	2121241	1	right	-300932989	07-27-2017	15:55:20	13:55:20	female	85350	35068	-1	35061	85958	85360	-1	85350	350909	346354	-1	346341	19				1	9	17	phaseUPFAce	phaseXPface	17	NF27	1612621	1612321	1612621	1612312	l	1612312	1610748	1612312	1610738	1564
GofDak_1024-768_new	24	1	26	<?xml version="1.0"?>\n<Clock xmlns:dt="urn:schemas-microsoft-com:datatypes"><Description dt:dt="string">E-Prime Primary Realtime Clock</Description><StartTime><Timestamp dt:dt="int">0</Timestamp><DateUtc dt:dt="string">2017-07-27T13:55:20Z</DateUtc></StartTime><FrequencyChanges><FrequencyChange><Frequency dt:dt="r8">3328133</Frequency><Timestamp dt:dt="r8">46943040948</Timestamp><Current dt:dt="…	75.025	2124759	2121259	2124759	2121241	1	right	-300932989	07-27-2017	15:55:20	13:55:20	female	85350	35068	-1	35061	85958	85360	-1	85350	350909	346354	-1	346341	19				1	9	17	phaseUPFAce	phaseXPface	18	NF105	1616286	1615986	1616286	1615973	d	1615973	1614307	1615973	1614298	1666
GofDak_1024-768_new	24	1	26	<?xml version="1.0"?>\n<Clock xmlns:dt="urn:schemas-microsoft-com:datatypes"><Description dt:dt="string">E-Prime Primary Realtime Clock</Description><StartTime><Timestamp dt:dt="int">0</Timestamp><DateUtc dt:dt="string">2017-07-27T13:55:20Z</DateUtc></StartTime><FrequencyChanges><FrequencyChange><Frequency dt:dt="r8">3328133</Frequency><Timestamp dt:dt="r8">46943040948</Timestamp><Current dt:dt="…	75.025	2124759	2121259	2124759	2121241	1	right	-300932989	07-27-2017	15:55:20	13:55:20	female	85350	35068	-1	35061	85958	85360	-1	85350	350909	346354	-1	346341	19				1	9	17	phaseUPFAce	phaseXPface	19	NF109	1619578	1619278	1619578	1619267	l	1619267	1617745	1619267	1617730	1522
GofDak_1024-768_new	24	1	26	<?xml version="1.0"?>\n<Clock xmlns:dt="urn:schemas-microsoft-com:datatypes"><Description dt:dt="string">E-Prime Primary Realtime Clock</Description><StartTime><Timestamp dt:dt="int">0</Timestamp><DateUtc dt:dt="string">2017-07-27T13:55:20Z</DateUtc></StartTime><FrequencyChanges><FrequencyChange><Frequency dt:dt="r8">3328133</Frequency><Timestamp dt:dt="r8">46943040948</Timestamp><Current dt:dt="…	75.025	2124759	2121259	2124759	2121241	1	right	-300932989	07-27-2017	15:55:20	13:55:20	female	85350	35068	-1	35061	85958	85360	-1	85350	350909	346354	-1	346341	19				1	9	17	phaseUPFAce	phaseXPface	20	NM21	1622764	1622464	1622764	1622449	d	1622449	1620771	1622449	1620754	1678
GofDak_1024-768_new	24	1	26	<?xml version="1.0"?>\n<Clock xmlns:dt="urn:schemas-microsoft-com:datatypes"><Description dt:dt="string">E-Prime Primary Realtime Clock</Description><StartTime><Timestamp dt:dt="int">0</Timestamp><DateUtc dt:dt="string">2017-07-27T13:55:20Z</DateUtc></StartTime><FrequencyChanges><FrequencyChange><Frequency dt:dt="r8">3328133</Frequency><Timestamp dt:dt="r8">46943040948</Timestamp><Current dt:dt="…	75.025	2124759	2121259	2124759	2121241	1	right	-300932989	07-27-2017	15:55:20	13:55:20	female	85350	35068	-1	35061	85958	85360	-1	85350	350909	346354	-1	346341	20				2	9	18	phaseINVFAce	phaseXPface	1	NM09	1626696	1626396	1626696	1626386	l	1626386	1624450	1626386	1624442	1936
GofDak_1024-768_new	24	1	26	<?xml version="1.0"?>\n<Clock xmlns:dt="urn:schemas-microsoft-com:datatypes"><Description dt:dt="string">E-Prime Primary Realtime Clock</Description><StartTime><Timestamp dt:dt="int">0</Timestamp><DateUtc dt:dt="string">2017-07-27T13:55:20Z</DateUtc></StartTime><FrequencyChanges><FrequencyChange><Frequency dt:dt="r8">3328133</Frequency><Timestamp dt:dt="r8">46943040948</Timestamp><Current dt:dt="…	75.025	2124759	2121259	2124759	2121241	1	right	-300932989	07-27-2017	15:55:20	13:55:20	female	85350	35068	-1	35061	85958	85360	-1	85350	350909	346354	-1	346341	20				2	9	18	phaseINVFAce	phaseXPface	2	NF109	1630095	1629795	1630095	1629780	d	1629780	1628115	1629780	1628098	1665
GofDak_1024-768_new	24	1	26	<?xml version="1.0"?>\n<Clock xmlns:dt="urn:schemas-microsoft-com:datatypes"><Description dt:dt="string">E-Prime Primary Realtime Clock</Description><StartTime><Timestamp dt:dt="int">0</Timestamp><DateUtc dt:dt="string">2017-07-27T13:55:20Z</DateUtc></StartTime><FrequencyChanges><FrequencyChange><Frequency dt:dt="r8">3328133</Frequency><Timestamp dt:dt="r8">46943040948</Timestamp><Current dt:dt="…	75.025	2124759	2121259	2124759	2121241	1	right	-300932989	07-27-2017	15:55:20	13:55:20	female	85350	35068	-1	35061	85958	85360	-1	85350	350909	346354	-1	346341	20				2	9	18	phaseINVFAce	phaseXPface	3	NM04	1633814	1633514	1633814	1633501	l	1633501	1631941	1633501	1631930	1560
GofDak_1024-768_new	24	1	26	<?xml version="1.0"?>\n<Clock xmlns:dt="urn:schemas-microsoft-com:datatypes"><Description dt:dt="string">E-Prime Primary Realtime Clock</Description><StartTime><Timestamp dt:dt="int">0</Timestamp><DateUtc dt:dt="string">2017-07-27T13:55:20Z</DateUtc></StartTime><FrequencyChanges><FrequencyChange><Frequency dt:dt="r8">3328133</Frequency><Timestamp dt:dt="r8">46943040948</Timestamp><Current dt:dt="…	75.025	2124759	2121259	2124759	2121241	1	right	-300932989	07-27-2017	15:55:20	13:55:20	female	85350	35068	-1	35061	85958	85360	-1	85350	350909	346354	-1	346341	20				2	9	18	phaseINVFAce	phaseXPface	4	NF09	1637386	1637086	1637386	1637083	d	1637083	1635380	1637083	1635362	1703
GofDak_1024-768_new	24	1	26	<?xml version="1.0"?>\n<Clock xmlns:dt="urn:schemas-microsoft-com:datatypes"><Description dt:dt="string">E-Prime Primary Realtime Clock</Description><StartTime><Timestamp dt:dt="int">0</Timestamp><DateUtc dt:dt="string">2017-07-27T13:55:20Z</DateUtc></StartTime><FrequencyChanges><FrequencyChange><Frequency dt:dt="r8">3328133</Frequency><Timestamp dt:dt="r8">46943040948</Timestamp><Current dt:dt="…	75.025	2124759	2121259	2124759	2121241	1	right	-300932989	07-27-2017	15:55:20	13:55:20	female	85350	35068	-1	35061	85958	85360	-1	85350	350909	346354	-1	346341	20				2	9	18	phaseINVFAce	phaseXPface	5	NF11	1640758	1640458	1640758	1640446	l	1640446	1638818	1640446	1638802	1628
GofDak_1024-768_new	24	1	26	<?xml version="1.0"?>\n<Clock xmlns:dt="urn:schemas-microsoft-com:datatypes"><Description dt:dt="string">E-Prime Primary Realtime Clock</Description><StartTime><Timestamp dt:dt="int">0</Timestamp><DateUtc dt:dt="string">2017-07-27T13:55:20Z</DateUtc></StartTime><FrequencyChanges><FrequencyChange><Frequency dt:dt="r8">3328133</Frequency><Timestamp dt:dt="r8">46943040948</Timestamp><Current dt:dt="…	75.025	2124759	2121259	2124759	2121241	1	right	-300932989	07-27-2017	15:55:20	13:55:20	female	85350	35068	-1	35061	85958	85360	-1	85350	350909	346354	-1	346341	20				2	9	18	phaseINVFAce	phaseXPface	6	NF106	1644103	1643803	1644103	1643794	l	1643794	1642031	1643794	1642026	1763
GofDak_1024-768_new	24	1	26	<?xml version="1.0"?>\n<Clock xmlns:dt="urn:schemas-microsoft-com:datatypes"><Description dt:dt="string">E-Prime Primary Realtime Clock</Description><StartTime><Timestamp dt:dt="int">0</Timestamp><DateUtc dt:dt="string">2017-07-27T13:55:20Z</DateUtc></StartTime><FrequencyChanges><FrequencyChange><Frequency dt:dt="r8">3328133</Frequency><Timestamp dt:dt="r8">46943040948</Timestamp><Current dt:dt="…	75.025	2124759	2121259	2124759	2121241	1	right	-300932989	07-27-2017	15:55:20	13:55:20	female	85350	35068	-1	35061	85958	85360	-1	85350	350909	346354	-1	346341	20				2	9	18	phaseINVFAce	phaseXPface	7	NM101	1648075	1647775	1648075	1647770	d	1647770	1645856	1647770	1645842	1914
GofDak_1024-768_new	24	1	26	<?xml version="1.0"?>\n<Clock xmlns:dt="urn:schemas-microsoft-com:datatypes"><Description dt:dt="string">E-Prime Primary Realtime Clock</Description><StartTime><Timestamp dt:dt="int">0</Timestamp><DateUtc dt:dt="string">2017-07-27T13:55:20Z</DateUtc></StartTime><FrequencyChanges><FrequencyChange><Frequency dt:dt="r8">3328133</Frequency><Timestamp dt:dt="r8">46943040948</Timestamp><Current dt:dt="…	75.025	2124759	2121259	2124759	2121241	1	right	-300932989	07-27-2017	15:55:20	13:55:20	female	85350	35068	-1	35061	85958	85360	-1	85350	350909	346354	-1	346341	20				2	9	18	phaseINVFAce	phaseXPface	8	NM03	1651914	1651614	1651914	1651611	d	1651611	1649668	1651611	1649658	1943
GofDak_1024-768_new	24	1	26	<?xml version="1.0"?>\n<Clock xmlns:dt="urn:schemas-microsoft-com:datatypes"><Description dt:dt="string">E-Prime Primary Realtime Clock</Description><StartTime><Timestamp dt:dt="int">0</Timestamp><DateUtc dt:dt="string">2017-07-27T13:55:20Z</DateUtc></StartTime><FrequencyChanges><FrequencyChange><Frequency dt:dt="r8">3328133</Frequency><Timestamp dt:dt="r8">46943040948</Timestamp><Current dt:dt="…	75.025	2124759	2121259	2124759	2121241	1	right	-300932989	07-27-2017	15:55:20	13:55:20	female	85350	35068	-1	35061	85958	85360	-1	85350	350909	346354	-1	346341	20				2	9	18	phaseINVFAce	phaseXPface	9	NM101	1655100	1654800	1655100	1654785	l	1654785	1653107	1654785	1653098	1678
GofDak_1024-768_new	24	1	26	<?xml version="1.0"?>\n<Clock xmlns:dt="urn:schemas-microsoft-com:datatypes"><Description dt:dt="string">E-Prime Primary Realtime Clock</Description><StartTime><Timestamp dt:dt="int">0</Timestamp><DateUtc dt:dt="string">2017-07-27T13:55:20Z</DateUtc></StartTime><FrequencyChanges><FrequencyChange><Frequency dt:dt="r8">3328133</Frequency><Timestamp dt:dt="r8">46943040948</Timestamp><Current dt:dt="…	75.025	2124759	2121259	2124759	2121241	1	right	-300932989	07-27-2017	15:55:20	13:55:20	female	85350	35068	-1	35061	85958	85360	-1	85350	350909	346354	-1	346341	20				2	9	18	phaseINVFAce	phaseXPface	10	NM08	1658565	1658265	1658565	1658250	d	1658250	1656413	1658250	1656402	1837
GofDak_1024-768_new	24	1	26	<?xml version="1.0"?>\n<Clock xmlns:dt="urn:schemas-microsoft-com:datatypes"><Description dt:dt="string">E-Prime Primary Realtime Clock</Description><StartTime><Timestamp dt:dt="int">0</Timestamp><DateUtc dt:dt="string">2017-07-27T13:55:20Z</DateUtc></StartTime><FrequencyChanges><FrequencyChange><Frequency dt:dt="r8">3328133</Frequency><Timestamp dt:dt="r8">46943040948</Timestamp><Current dt:dt="…	75.025	2124759	2121259	2124759	2121241	1	right	-300932989	07-27-2017	15:55:20	13:55:20	female	85350	35068	-1	35061	85958	85360	-1	85350	350909	346354	-1	346341	20				2	9	18	phaseINVFAce	phaseXPface	11	NM13	1662031	1661731	1662031	1661722	d	1661722	1659905	1661722	1659890	1817
GofDak_1024-768_new	24	1	26	<?xml version="1.0"?>\n<Clock xmlns:dt="urn:schemas-microsoft-com:datatypes"><Description dt:dt="string">E-Prime Primary Realtime Clock</Description><StartTime><Timestamp dt:dt="int">0</Timestamp><DateUtc dt:dt="string">2017-07-27T13:55:20Z</DateUtc></StartTime><FrequencyChanges><FrequencyChange><Frequency dt:dt="r8">3328133</Frequency><Timestamp dt:dt="r8">46943040948</Timestamp><Current dt:dt="…	75.025	2124759	2121259	2124759	2121241	1	right	-300932989	07-27-2017	15:55:20	13:55:20	female	85350	35068	-1	35061	85958	85360	-1	85350	350909	346354	-1	346341	20				2	9	18	phaseINVFAce	phaseXPface	12	NF105	1665590	1665290	1665590	1665277	l	1665277	1663530	1665277	1663522	1747
GofDak_1024-768_new	24	1	26	<?xml version="1.0"?>\n<Clock xmlns:dt="urn:schemas-microsoft-com:datatypes"><Description dt:dt="string">E-Prime Primary Realtime Clock</Description><StartTime><Timestamp dt:dt="int">0</Timestamp><DateUtc dt:dt="string">2017-07-27T13:55:20Z</DateUtc></StartTime><FrequencyChanges><FrequencyChange><Frequency dt:dt="r8">3328133</Frequency><Timestamp dt:dt="r8">46943040948</Timestamp><Current dt:dt="…	75.025	2124759	2121259	2124759	2121241	1	right	-300932989	07-27-2017	15:55:20	13:55:20	female	85350	35068	-1	35061	85958	85360	-1	85350	350909	346354	-1	346341	20				2	9	18	phaseINVFAce	phaseXPface	13	NF04	1669029	1668729	1669029	1668717	l	1668717	1667009	1668717	1666994	1708
GofDak_1024-768_new	24	1	26	<?xml version="1.0"?>\n<Clock xmlns:dt="urn:schemas-microsoft-com:datatypes"><Description dt:dt="string">E-Prime Primary Realtime Clock</Description><StartTime><Timestamp dt:dt="int">0</Timestamp><DateUtc dt:dt="string">2017-07-27T13:55:20Z</DateUtc></StartTime><FrequencyChanges><FrequencyChange><Frequency dt:dt="r8">3328133</Frequency><Timestamp dt:dt="r8">46943040948</Timestamp><Current dt:dt="…	75.025	2124759	2121259	2124759	2121241	1	right	-300932989	07-27-2017	15:55:20	13:55:20	female	85350	35068	-1	35061	85958	85360	-1	85350	350909	346354	-1	346341	20				2	9	18	phaseINVFAce	phaseXPface	14	NM10	1672614	1672314	1672614	1672302	d	1672302	1670355	1672302	1670346	1947
GofDak_1024-768_new	24	1	26	<?xml version="1.0"?>\n<Clock xmlns:dt="urn:schemas-microsoft-com:datatypes"><Description dt:dt="string">E-Prime Primary Realtime Clock</Description><StartTime><Timestamp dt:dt="int">0</Timestamp><DateUtc dt:dt="string">2017-07-27T13:55:20Z</DateUtc></StartTime><FrequencyChanges><FrequencyChange><Frequency dt:dt="r8">3328133</Frequency><Timestamp dt:dt="r8">46943040948</Timestamp><Current dt:dt="…	75.025	2124759	2121259	2124759	2121241	1	right	-300932989	07-27-2017	15:55:20	13:55:20	female	85350	35068	-1	35061	85958	85360	-1	85350	350909	346354	-1	346341	20				2	9	18	phaseINVFAce	phaseXPface	15	NF109	1675960	1675660	1675960	1675654	d	1675654	1673834	1675654	1673818	1820
GofDak_1024-768_new	24	1	26	<?xml version="1.0"?>\n<Clock xmlns:dt="urn:schemas-microsoft-com:datatypes"><Description dt:dt="string">E-Prime Primary Realtime Clock</Description><StartTime><Timestamp dt:dt="int">0</Timestamp><DateUtc dt:dt="string">2017-07-27T13:55:20Z</DateUtc></StartTime><FrequencyChanges><FrequencyChange><Frequency dt:dt="r8">3328133</Frequency><Timestamp dt:dt="r8">46943040948</Timestamp><Current dt:dt="…	75.025	2124759	2121259	2124759	2121241	1	right	-300932989	07-27-2017	15:55:20	13:55:20	female	85350	35068	-1	35061	85958	85360	-1	85350	350909	346354	-1	346341	20				2	9	18	phaseINVFAce	phaseXPface	16	NF01	1679612	1679312	1679612	1679299	l	1679299	1677406	1679299	1677394	1893
GofDak_1024-768_new	24	1	26	<?xml version="1.0"?>\n<Clock xmlns:dt="urn:schemas-microsoft-com:datatypes"><Description dt:dt="string">E-Prime Primary Realtime Clock</Description><StartTime><Timestamp dt:dt="int">0</Timestamp><DateUtc dt:dt="string">2017-07-27T13:55:20Z</DateUtc></StartTime><FrequencyChanges><FrequencyChange><Frequency dt:dt="r8">3328133</Frequency><Timestamp dt:dt="r8">46943040948</Timestamp><Current dt:dt="…	75.025	2124759	2121259	2124759	2121241	1	right	-300932989	07-27-2017	15:55:20	13:55:20	female	85350	35068	-1	35061	85958	85360	-1	85350	350909	346354	-1	346341	20				2	9	18	phaseINVFAce	phaseXPface	17	NF09	1683290	1682990	1683290	1682975	l	1682975	1681058	1682975	1681050	1917
GofDak_1024-768_new	24	1	26	<?xml version="1.0"?>\n<Clock xmlns:dt="urn:schemas-microsoft-com:datatypes"><Description dt:dt="string">E-Prime Primary Realtime Clock</Description><StartTime><Timestamp dt:dt="int">0</Timestamp><DateUtc dt:dt="string">2017-07-27T13:55:20Z</DateUtc></StartTime><FrequencyChanges><FrequencyChange><Frequency dt:dt="r8">3328133</Frequency><Timestamp dt:dt="r8">46943040948</Timestamp><Current dt:dt="…	75.025	2124759	2121259	2124759	2121241	1	right	-300932989	07-27-2017	15:55:20	13:55:20	female	85350	35068	-1	35061	85958	85360	-1	85350	350909	346354	-1	346341	20				2	9	18	phaseINVFAce	phaseXPface	18	NM08	1686503	1686203	1686503	1686200	l	1686200	1684390	1686200	1684378	1810
GofDak_1024-768_new	24	1	26	<?xml version="1.0"?>\n<Clock xmlns:dt="urn:schemas-microsoft-com:datatypes"><Description dt:dt="string">E-Prime Primary Realtime Clock</Description><StartTime><Timestamp dt:dt="int">0</Timestamp><DateUtc dt:dt="string">2017-07-27T13:55:20Z</DateUtc></StartTime><FrequencyChanges><FrequencyChange><Frequency dt:dt="r8">3328133</Frequency><Timestamp dt:dt="r8">46943040948</Timestamp><Current dt:dt="…	75.025	2124759	2121259	2124759	2121241	1	right	-300932989	07-27-2017	15:55:20	13:55:20	female	85350	35068	-1	35061	85958	85360	-1	85350	350909	346354	-1	346341	20				2	9	18	phaseINVFAce	phaseXPface	19	NM04	1690301	1690001	1690301	1689998	d	1689998	1688122	1689998	1688114	1876
GofDak_1024-768_new	24	1	26	<?xml version="1.0"?>\n<Clock xmlns:dt="urn:schemas-microsoft-com:datatypes"><Description dt:dt="string">E-Prime Primary Realtime Clock</Description><StartTime><Timestamp dt:dt="int">0</Timestamp><DateUtc dt:dt="string">2017-07-27T13:55:20Z</DateUtc></StartTime><FrequencyChanges><FrequencyChange><Frequency dt:dt="r8">3328133</Frequency><Timestamp dt:dt="r8">46943040948</Timestamp><Current dt:dt="…	75.025	2124759	2121259	2124759	2121241	1	right	-300932989	07-27-2017	15:55:20	13:55:20	female	85350	35068	-1	35061	85958	85360	-1	85350	350909	346354	-1	346341	20				2	9	18	phaseINVFAce	phaseXPface	20	NF109	1693434	1693134	1693434	1693124	d	1693124	1691508	1693124	1691498	1616
GofDak_1024-768_new	24	1	26	<?xml version="1.0"?>\n<Clock xmlns:dt="urn:schemas-microsoft-com:datatypes"><Description dt:dt="string">E-Prime Primary Realtime Clock</Description><StartTime><Timestamp dt:dt="int">0</Timestamp><DateUtc dt:dt="string">2017-07-27T13:55:20Z</DateUtc></StartTime><FrequencyChanges><FrequencyChange><Frequency dt:dt="r8">3328133</Frequency><Timestamp dt:dt="r8">46943040948</Timestamp><Current dt:dt="…	75.025	2124759	2121259	2124759	2121241	1	right	-300932989	07-27-2017	15:55:20	13:55:20	female	85350	35068	-1	35061	85958	85360	-1	85350	350909	346354	-1	346341	21				2	10	19	phaseINVFAce	phaseXPface	1	NF11	1701484	1701184	1701484	1701170	l	1701170	1699532	1701170	1699519	1638
GofDak_1024-768_new	24	1	26	<?xml version="1.0"?>\n<Clock xmlns:dt="urn:schemas-microsoft-com:datatypes"><Description dt:dt="string">E-Prime Primary Realtime Clock</Description><StartTime><Timestamp dt:dt="int">0</Timestamp><DateUtc dt:dt="string">2017-07-27T13:55:20Z</DateUtc></StartTime><FrequencyChanges><FrequencyChange><Frequency dt:dt="r8">3328133</Frequency><Timestamp dt:dt="r8">46943040948</Timestamp><Current dt:dt="…	75.025	2124759	2121259	2124759	2121241	1	right	-300932989	07-27-2017	15:55:20	13:55:20	female	85350	35068	-1	35061	85958	85360	-1	85350	350909	346354	-1	346341	21				2	10	19	phaseINVFAce	phaseXPface	2	NM10	1705203	1704903	1705203	1704896	l	1704896	1703024	1704896	1703010	1872
GofDak_1024-768_new	24	1	26	<?xml version="1.0"?>\n<Clock xmlns:dt="urn:schemas-microsoft-com:datatypes"><Description dt:dt="string">E-Prime Primary Realtime Clock</Description><StartTime><Timestamp dt:dt="int">0</Timestamp><DateUtc dt:dt="string">2017-07-27T13:55:20Z</DateUtc></StartTime><FrequencyChanges><FrequencyChange><Frequency dt:dt="r8">3328133</Frequency><Timestamp dt:dt="r8">46943040948</Timestamp><Current dt:dt="…	75.025	2124759	2121259	2124759	2121241	1	right	-300932989	07-27-2017	15:55:20	13:55:20	female	85350	35068	-1	35061	85958	85360	-1	85350	350909	346354	-1	346341	21				2	10	19	phaseINVFAce	phaseXPface	3	NF11	1709042	1708742	1709042	1708732	d	1708732	1707116	1708732	1707106	1616
GofDak_1024-768_new	24	1	26	<?xml version="1.0"?>\n<Clock xmlns:dt="urn:schemas-microsoft-com:datatypes"><Description dt:dt="string">E-Prime Primary Realtime Clock</Description><StartTime><Timestamp dt:dt="int">0</Timestamp><DateUtc dt:dt="string">2017-07-27T13:55:20Z</DateUtc></StartTime><FrequencyChanges><FrequencyChange><Frequency dt:dt="r8">3328133</Frequency><Timestamp dt:dt="r8">46943040948</Timestamp><Current dt:dt="…	75.025	2124759	2121259	2124759	2121241	1	right	-300932989	07-27-2017	15:55:20	13:55:20	female	85350	35068	-1	35061	85958	85360	-1	85350	350909	346354	-1	346341	21				2	10	19	phaseINVFAce	phaseXPface	4	NF06	1712987	1712687	1712987	1712682	l	1712682	1710701	1712682	1710690	1981
GofDak_1024-768_new	24	1	26	<?xml version="1.0"?>\n<Clock xmlns:dt="urn:schemas-microsoft-com:datatypes"><Description dt:dt="string">E-Prime Primary Realtime Clock</Description><StartTime><Timestamp dt:dt="int">0</Timestamp><DateUtc dt:dt="string">2017-07-27T13:55:20Z</DateUtc></StartTime><FrequencyChanges><FrequencyChange><Frequency dt:dt="r8">3328133</Frequency><Timestamp dt:dt="r8">46943040948</Timestamp><Current dt:dt="…	75.025	2124759	2121259	2124759	2121241	1	right	-300932989	07-27-2017	15:55:20	13:55:20	female	85350	35068	-1	35061	85958	85360	-1	85350	350909	346354	-1	346341	21				2	10	19	phaseINVFAce	phaseXPface	5	NM21	1716320	1716020	1716320	1716007	d	1716007	1714034	1716007	1714018	1973
GofDak_1024-768_new	24	1	26	<?xml version="1.0"?>\n<Clock xmlns:dt="urn:schemas-microsoft-com:datatypes"><Description dt:dt="string">E-Prime Primary Realtime Clock</Description><StartTime><Timestamp dt:dt="int">0</Timestamp><DateUtc dt:dt="string">2017-07-27T13:55:20Z</DateUtc></StartTime><FrequencyChanges><FrequencyChange><Frequency dt:dt="r8">3328133</Frequency><Timestamp dt:dt="r8">46943040948</Timestamp><Current dt:dt="…	75.025	2124759	2121259	2124759	2121241	1	right	-300932989	07-27-2017	15:55:20	13:55:20	female	85350	35068	-1	35061	85958	85360	-1	85350	350909	346354	-1	346341	21				2	10	19	phaseINVFAce	phaseXPface	6	NM13	1719638	1719338	1719638	1719331	d	1719331	1717526	1719331	1717514	1805
GofDak_1024-768_new	24	1	26	<?xml version="1.0"?>\n<Clock xmlns:dt="urn:schemas-microsoft-com:datatypes"><Description dt:dt="string">E-Prime Primary Realtime Clock</Description><StartTime><Timestamp dt:dt="int">0</Timestamp><DateUtc dt:dt="string">2017-07-27T13:55:20Z</DateUtc></StartTime><FrequencyChanges><FrequencyChange><Frequency dt:dt="r8">3328133</Frequency><Timestamp dt:dt="r8">46943040948</Timestamp><Current dt:dt="…	75.025	2124759	2121259	2124759	2121241	1	right	-300932989	07-27-2017	15:55:20	13:55:20	female	85350	35068	-1	35061	85958	85360	-1	85350	350909	346354	-1	346341	21				2	10	19	phaseINVFAce	phaseXPface	7	NM13	1722864	1722564	1722864	1722558	d	1722558	1720885	1722558	1720874	1673
GofDak_1024-768_new	24	1	26	<?xml version="1.0"?>\n<Clock xmlns:dt="urn:schemas-microsoft-com:datatypes"><Description dt:dt="string">E-Prime Primary Realtime Clock</Description><StartTime><Timestamp dt:dt="int">0</Timestamp><DateUtc dt:dt="string">2017-07-27T13:55:20Z</DateUtc></StartTime><FrequencyChanges><FrequencyChange><Frequency dt:dt="r8">3328133</Frequency><Timestamp dt:dt="r8">46943040948</Timestamp><Current dt:dt="…	75.025	2124759	2121259	2124759	2121241	1	right	-300932989	07-27-2017	15:55:20	13:55:20	female	85350	35068	-1	35061	85958	85360	-1	85350	350909	346354	-1	346341	21				2	10	19	phaseINVFAce	phaseXPface	8	NF109	1726263	1725963	1726263	1725958	d	1725958	1724150	1725958	1724138	1808
GofDak_1024-768_new	24	1	26	<?xml version="1.0"?>\n<Clock xmlns:dt="urn:schemas-microsoft-com:datatypes"><Description dt:dt="string">E-Prime Primary Realtime Clock</Description><StartTime><Timestamp dt:dt="int">0</Timestamp><DateUtc dt:dt="string">2017-07-27T13:55:20Z</DateUtc></StartTime><FrequencyChanges><FrequencyChange><Frequency dt:dt="r8">3328133</Frequency><Timestamp dt:dt="r8">46943040948</Timestamp><Current dt:dt="…	75.025	2124759	2121259	2124759	2121241	1	right	-300932989	07-27-2017	15:55:20	13:55:20	female	85350	35068	-1	35061	85958	85360	-1	85350	350909	346354	-1	346341	21				2	10	19	phaseINVFAce	phaseXPface	9	NM21	1730235	1729935	1730235	1729925	l	1729925	1728362	1729925	1728346	1563
GofDak_1024-768_new	24	1	26	<?xml version="1.0"?>\n<Clock xmlns:dt="urn:schemas-microsoft-com:datatypes"><Description dt:dt="string">E-Prime Primary Realtime Clock</Description><StartTime><Timestamp dt:dt="int">0</Timestamp><DateUtc dt:dt="string">2017-07-27T13:55:20Z</DateUtc></StartTime><FrequencyChanges><FrequencyChange><Frequency dt:dt="r8">3328133</Frequency><Timestamp dt:dt="r8">46943040948</Timestamp><Current dt:dt="…	75.025	2124759	2121259	2124759	2121241	1	right	-300932989	07-27-2017	15:55:20	13:55:20	female	85350	35068	-1	35061	85958	85360	-1	85350	350909	346354	-1	346341	21				2	10	19	phaseINVFAce	phaseXPface	10	NM04	1733381	1733081	1733381	1733068	l	1733068	1731521	1733068	1731514	1547
GofDak_1024-768_new	24	1	26	<?xml version="1.0"?>\n<Clock xmlns:dt="urn:schemas-microsoft-com:datatypes"><Description dt:dt="string">E-Prime Primary Realtime Clock</Description><StartTime><Timestamp dt:dt="int">0</Timestamp><DateUtc dt:dt="string">2017-07-27T13:55:20Z</DateUtc></StartTime><FrequencyChanges><FrequencyChange><Frequency dt:dt="r8">3328133</Frequency><Timestamp dt:dt="r8">46943040948</Timestamp><Current dt:dt="…	75.025	2124759	2121259	2124759	2121241	1	right	-300932989	07-27-2017	15:55:20	13:55:20	female	85350	35068	-1	35061	85958	85360	-1	85350	350909	346354	-1	346341	21				2	10	19	phaseINVFAce	phaseXPface	11	NF04	1736833	1736533	1736833	1736526	l	1736526	1734920	1736526	1734906	1606
GofDak_1024-768_new	24	1	26	<?xml version="1.0"?>\n<Clock xmlns:dt="urn:schemas-microsoft-com:datatypes"><Description dt:dt="string">E-Prime Primary Realtime Clock</Description><StartTime><Timestamp dt:dt="int">0</Timestamp><DateUtc dt:dt="string">2017-07-27T13:55:20Z</DateUtc></StartTime><FrequencyChanges><FrequencyChange><Frequency dt:dt="r8">3328133</Frequency><Timestamp dt:dt="r8">46943040948</Timestamp><Current dt:dt="…	75.025	2124759	2121259	2124759	2121241	1	right	-300932989	07-27-2017	15:55:20	13:55:20	female	85350	35068	-1	35061	85958	85360	-1	85350	350909	346354	-1	346341	21				2	10	19	phaseINVFAce	phaseXPface	12	NF11	1740005	1739705	1740005	1739700	d	1739700	1738026	1739700	1738018	1674
GofDak_1024-768_new	24	1	26	<?xml version="1.0"?>\n<Clock xmlns:dt="urn:schemas-microsoft-com:datatypes"><Description dt:dt="string">E-Prime Primary Realtime Clock</Description><StartTime><Timestamp dt:dt="int">0</Timestamp><DateUtc dt:dt="string">2017-07-27T13:55:20Z</DateUtc></StartTime><FrequencyChanges><FrequencyChange><Frequency dt:dt="r8">3328133</Frequency><Timestamp dt:dt="r8">46943040948</Timestamp><Current dt:dt="…	75.025	2124759	2121259	2124759	2121241	1	right	-300932989	07-27-2017	15:55:20	13:55:20	female	85350	35068	-1	35061	85958	85360	-1	85350	350909	346354	-1	346341	21				2	10	19	phaseINVFAce	phaseXPface	13	NF01	1743471	1743171	1743471	1743165	l	1743165	1741451	1743165	1741434	1714
GofDak_1024-768_new	24	1	26	<?xml version="1.0"?>\n<Clock xmlns:dt="urn:schemas-microsoft-com:datatypes"><Description dt:dt="string">E-Prime Primary Realtime Clock</Description><StartTime><Timestamp dt:dt="int">0</Timestamp><DateUtc dt:dt="string">2017-07-27T13:55:20Z</DateUtc></StartTime><FrequencyChanges><FrequencyChange><Frequency dt:dt="r8">3328133</Frequency><Timestamp dt:dt="r8">46943040948</Timestamp><Current dt:dt="…	75.025	2124759	2121259	2124759	2121241	1	right	-300932989	07-27-2017	15:55:20	13:55:20	female	85350	35068	-1	35061	85958	85360	-1	85350	350909	346354	-1	346341	21				2	10	19	phaseINVFAce	phaseXPface	14	NF105	1746523	1746223	1746523	1746220	l	1746220	1744717	1746220	1744706	1503
GofDak_1024-768_new	24	1	26	<?xml version="1.0"?>\n<Clock xmlns:dt="urn:schemas-microsoft-com:datatypes"><Description dt:dt="string">E-Prime Primary Realtime Clock</Description><StartTime><Timestamp dt:dt="int">0</Timestamp><DateUtc dt:dt="string">2017-07-27T13:55:20Z</DateUtc></StartTime><FrequencyChanges><FrequencyChange><Frequency dt:dt="r8">3328133</Frequency><Timestamp dt:dt="r8">46943040948</Timestamp><Current dt:dt="…	75.025	2124759	2121259	2124759	2121241	1	right	-300932989	07-27-2017	15:55:20	13:55:20	female	85350	35068	-1	35061	85958	85360	-1	85350	350909	346354	-1	346341	21				2	10	19	phaseINVFAce	phaseXPface	15	NF06	1749788	1749488	1749788	1749485	l	1749485	1747649	1749485	1747642	1836
GofDak_1024-768_new	24	1	26	<?xml version="1.0"?>\n<Clock xmlns:dt="urn:schemas-microsoft-com:datatypes"><Description dt:dt="string">E-Prime Primary Realtime Clock</Description><StartTime><Timestamp dt:dt="int">0</Timestamp><DateUtc dt:dt="string">2017-07-27T13:55:20Z</DateUtc></StartTime><FrequencyChanges><FrequencyChange><Frequency dt:dt="r8">3328133</Frequency><Timestamp dt:dt="r8">46943040948</Timestamp><Current dt:dt="…	75.025	2124759	2121259	2124759	2121241	1	right	-300932989	07-27-2017	15:55:20	13:55:20	female	85350	35068	-1	35061	85958	85360	-1	85350	350909	346354	-1	346341	21				2	10	19	phaseINVFAce	phaseXPface	16	NF02	1752801	1752501	1752801	1752496	l	1752496	1750915	1752496	1750898	1581
GofDak_1024-768_new	24	1	26	<?xml version="1.0"?>\n<Clock xmlns:dt="urn:schemas-microsoft-com:datatypes"><Description dt:dt="string">E-Prime Primary Realtime Clock</Description><StartTime><Timestamp dt:dt="int">0</Timestamp><DateUtc dt:dt="string">2017-07-27T13:55:20Z</DateUtc></StartTime><FrequencyChanges><FrequencyChange><Frequency dt:dt="r8">3328133</Frequency><Timestamp dt:dt="r8">46943040948</Timestamp><Current dt:dt="…	75.025	2124759	2121259	2124759	2121241	1	right	-300932989	07-27-2017	15:55:20	13:55:20	female	85350	35068	-1	35061	85958	85360	-1	85350	350909	346354	-1	346341	21				2	10	19	phaseINVFAce	phaseXPface	17	NM05	1755986	1755686	1755986	1755683	l	1755683	1754007	1755683	1753994	1676
GofDak_1024-768_new	24	1	26	<?xml version="1.0"?>\n<Clock xmlns:dt="urn:schemas-microsoft-com:datatypes"><Description dt:dt="string">E-Prime Primary Realtime Clock</Description><StartTime><Timestamp dt:dt="int">0</Timestamp><DateUtc dt:dt="string">2017-07-27T13:55:20Z</DateUtc></StartTime><FrequencyChanges><FrequencyChange><Frequency dt:dt="r8">3328133</Frequency><Timestamp dt:dt="r8">46943040948</Timestamp><Current dt:dt="…	75.025	2124759	2121259	2124759	2121241	1	right	-300932989	07-27-2017	15:55:20	13:55:20	female	85350	35068	-1	35061	85958	85360	-1	85350	350909	346354	-1	346341	21				2	10	19	phaseINVFAce	phaseXPface	18	NM03	1759079	1758779	1759079	1758769	l	1758769	1757099	1758769	1757082	1670
GofDak_1024-768_new	24	1	26	<?xml version="1.0"?>\n<Clock xmlns:dt="urn:schemas-microsoft-com:datatypes"><Description dt:dt="string">E-Prime Primary Realtime Clock</Description><StartTime><Timestamp dt:dt="int">0</Timestamp><DateUtc dt:dt="string">2017-07-27T13:55:20Z</DateUtc></StartTime><FrequencyChanges><FrequencyChange><Frequency dt:dt="r8">3328133</Frequency><Timestamp dt:dt="r8">46943040948</Timestamp><Current dt:dt="…	75.025	2124759	2121259	2124759	2121241	1	right	-300932989	07-27-2017	15:55:20	13:55:20	female	85350	35068	-1	35061	85958	85360	-1	85350	350909	346354	-1	346341	21				2	10	19	phaseINVFAce	phaseXPface	19	NM10	1762331	1762031	1762331	1762028	d	1762028	1760258	1762028	1760242	1770
GofDak_1024-768_new	24	1	26	<?xml version="1.0"?>\n<Clock xmlns:dt="urn:schemas-microsoft-com:datatypes"><Description dt:dt="string">E-Prime Primary Realtime Clock</Description><StartTime><Timestamp dt:dt="int">0</Timestamp><DateUtc dt:dt="string">2017-07-27T13:55:20Z</DateUtc></StartTime><FrequencyChanges><FrequencyChange><Frequency dt:dt="r8">3328133</Frequency><Timestamp dt:dt="r8">46943040948</Timestamp><Current dt:dt="…	75.025	2124759	2121259	2124759	2121241	1	right	-300932989	07-27-2017	15:55:20	13:55:20	female	85350	35068	-1	35061	85958	85360	-1	85350	350909	346354	-1	346341	21				2	10	19	phaseINVFAce	phaseXPface	20	NF09	1767396	1767096	1767396	1767092	d	1767092	1765536	1767092	1765522	1556
GofDak_1024-768_new	24	1	26	<?xml version="1.0"?>\n<Clock xmlns:dt="urn:schemas-microsoft-com:datatypes"><Description dt:dt="string">E-Prime Primary Realtime Clock</Description><StartTime><Timestamp dt:dt="int">0</Timestamp><DateUtc dt:dt="string">2017-07-27T13:55:20Z</DateUtc></StartTime><FrequencyChanges><FrequencyChange><Frequency dt:dt="r8">3328133</Frequency><Timestamp dt:dt="r8">46943040948</Timestamp><Current dt:dt="…	75.025	2124759	2121259	2124759	2121241	1	right	-300932989	07-27-2017	15:55:20	13:55:20	female	85350	35068	-1	35061	85958	85360	-1	85350	350909	346354	-1	346341	22				1	10	20	phaseUPFAce	phaseXPface	1	NM101	1770701	1770401	1770701	1770395	l	1770395	1768895	1770395	1768890	1500
GofDak_1024-768_new	24	1	26	<?xml version="1.0"?>\n<Clock xmlns:dt="urn:schemas-microsoft-com:datatypes"><Description dt:dt="string">E-Prime Primary Realtime Clock</Description><StartTime><Timestamp dt:dt="int">0</Timestamp><DateUtc dt:dt="string">2017-07-27T13:55:20Z</DateUtc></StartTime><FrequencyChanges><FrequencyChange><Frequency dt:dt="r8">3328133</Frequency><Timestamp dt:dt="r8">46943040948</Timestamp><Current dt:dt="…	75.025	2124759	2121259	2124759	2121241	1	right	-300932989	07-27-2017	15:55:20	13:55:20	female	85350	35068	-1	35061	85958	85360	-1	85350	350909	346354	-1	346341	22				1	10	20	phaseUPFAce	phaseXPface	2	NM02	1774194	1773894	1774194	1773880	l	1773880	1772001	1773880	1771994	1879
GofDak_1024-768_new	24	1	26	<?xml version="1.0"?>\n<Clock xmlns:dt="urn:schemas-microsoft-com:datatypes"><Description dt:dt="string">E-Prime Primary Realtime Clock</Description><StartTime><Timestamp dt:dt="int">0</Timestamp><DateUtc dt:dt="string">2017-07-27T13:55:20Z</DateUtc></StartTime><FrequencyChanges><FrequencyChange><Frequency dt:dt="r8">3328133</Frequency><Timestamp dt:dt="r8">46943040948</Timestamp><Current dt:dt="…	75.025	2124759	2121259	2124759	2121241	1	right	-300932989	07-27-2017	15:55:20	13:55:20	female	85350	35068	-1	35061	85958	85360	-1	85350	350909	346354	-1	346341	22				1	10	20	phaseUPFAce	phaseXPface	3	NM101	1777313	1777013	1777313	1777000	d	1777000	1775426	1777000	1775418	1574
GofDak_1024-768_new	24	1	26	<?xml version="1.0"?>\n<Clock xmlns:dt="urn:schemas-microsoft-com:datatypes"><Description dt:dt="string">E-Prime Primary Realtime Clock</Description><StartTime><Timestamp dt:dt="int">0</Timestamp><DateUtc dt:dt="string">2017-07-27T13:55:20Z</DateUtc></StartTime><FrequencyChanges><FrequencyChange><Frequency dt:dt="r8">3328133</Frequency><Timestamp dt:dt="r8">46943040948</Timestamp><Current dt:dt="…	75.025	2124759	2121259	2124759	2121241	1	right	-300932989	07-27-2017	15:55:20	13:55:20	female	85350	35068	-1	35061	85958	85360	-1	85350	350909	346354	-1	346341	22				1	10	20	phaseUPFAce	phaseXPface	4	NM03	1781431	1781131	1781431	1781127	d	1781127	1779385	1781127	1779370	1742
GofDak_1024-768_new	24	1	26	<?xml version="1.0"?>\n<Clock xmlns:dt="urn:schemas-microsoft-com:datatypes"><Description dt:dt="string">E-Prime Primary Realtime Clock</Description><StartTime><Timestamp dt:dt="int">0</Timestamp><DateUtc dt:dt="string">2017-07-27T13:55:20Z</DateUtc></StartTime><FrequencyChanges><FrequencyChange><Frequency dt:dt="r8">3328133</Frequency><Timestamp dt:dt="r8">46943040948</Timestamp><Current dt:dt="…	75.025	2124759	2121259	2124759	2121241	1	right	-300932989	07-27-2017	15:55:20	13:55:20	female	85350	35068	-1	35061	85958	85360	-1	85350	350909	346354	-1	346341	22				1	10	20	phaseUPFAce	phaseXPface	5	NF06	1784950	1784650	1784950	1784636	l	1784636	1782797	1784636	1782786	1839
GofDak_1024-768_new	24	1	26	<?xml version="1.0"?>\n<Clock xmlns:dt="urn:schemas-microsoft-com:datatypes"><Description dt:dt="string">E-Prime Primary Realtime Clock</Description><StartTime><Timestamp dt:dt="int">0</Timestamp><DateUtc dt:dt="string">2017-07-27T13:55:20Z</DateUtc></StartTime><FrequencyChanges><FrequencyChange><Frequency dt:dt="r8">3328133</Frequency><Timestamp dt:dt="r8">46943040948</Timestamp><Current dt:dt="…	75.025	2124759	2121259	2124759	2121241	1	right	-300932989	07-27-2017	15:55:20	13:55:20	female	85350	35068	-1	35061	85958	85360	-1	85350	350909	346354	-1	346341	22				1	10	20	phaseUPFAce	phaseXPface	6	NM09	1788682	1788382	1788682	1788379	l	1788379	1786743	1788379	1786738	1636
GofDak_1024-768_new	24	1	26	<?xml version="1.0"?>\n<Clock xmlns:dt="urn:schemas-microsoft-com:datatypes"><Description dt:dt="string">E-Prime Primary Realtime Clock</Description><StartTime><Timestamp dt:dt="int">0</Timestamp><DateUtc dt:dt="string">2017-07-27T13:55:20Z</DateUtc></StartTime><FrequencyChanges><FrequencyChange><Frequency dt:dt="r8">3328133</Frequency><Timestamp dt:dt="r8">46943040948</Timestamp><Current dt:dt="…	75.025	2124759	2121259	2124759	2121241	1	right	-300932989	07-27-2017	15:55:20	13:55:20	female	85350	35068	-1	35061	85958	85360	-1	85350	350909	346354	-1	346341	22				1	10	20	phaseUPFAce	phaseXPface	7	NM03	1791708	1791408	1791708	1791405	d	1791405	1789728	1791405	1789722	1677
GofDak_1024-768_new	24	1	26	<?xml version="1.0"?>\n<Clock xmlns:dt="urn:schemas-microsoft-com:datatypes"><Description dt:dt="string">E-Prime Primary Realtime Clock</Description><StartTime><Timestamp dt:dt="int">0</Timestamp><DateUtc dt:dt="string">2017-07-27T13:55:20Z</DateUtc></StartTime><FrequencyChanges><FrequencyChange><Frequency dt:dt="r8">3328133</Frequency><Timestamp dt:dt="r8">46943040948</Timestamp><Current dt:dt="…	75.025	2124759	2121259	2124759	2121241	1	right	-300932989	07-27-2017	15:55:20	13:55:20	female	85350	35068	-1	35061	85958	85360	-1	85350	350909	346354	-1	346341	22				1	10	20	phaseUPFAce	phaseXPface	8	NM09	1795373	1795073	1795373	1795068	l	1795068	1793087	1795068	1793074	1981
GofDak_1024-768_new	24	1	26	<?xml version="1.0"?>\n<Clock xmlns:dt="urn:schemas-microsoft-com:datatypes"><Description dt:dt="string">E-Prime Primary Realtime Clock</Description><StartTime><Timestamp dt:dt="int">0</Timestamp><DateUtc dt:dt="string">2017-07-27T13:55:20Z</DateUtc></StartTime><FrequencyChanges><FrequencyChange><Frequency dt:dt="r8">3328133</Frequency><Timestamp dt:dt="r8">46943040948</Timestamp><Current dt:dt="…	75.025	2124759	2121259	2124759	2121241	1	right	-300932989	07-27-2017	15:55:20	13:55:20	female	85350	35068	-1	35061	85958	85360	-1	85350	350909	346354	-1	346341	22				1	10	20	phaseUPFAce	phaseXPface	9	NF105	1798852	1798552	1798852	1798537	d	1798537	1796673	1798537	1796666	1864
GofDak_1024-768_new	24	1	26	<?xml version="1.0"?>\n<Clock xmlns:dt="urn:schemas-microsoft-com:datatypes"><Description dt:dt="string">E-Prime Primary Realtime Clock</Description><StartTime><Timestamp dt:dt="int">0</Timestamp><DateUtc dt:dt="string">2017-07-27T13:55:20Z</DateUtc></StartTime><FrequencyChanges><FrequencyChange><Frequency dt:dt="r8">3328133</Frequency><Timestamp dt:dt="r8">46943040948</Timestamp><Current dt:dt="…	75.025	2124759	2121259	2124759	2121241	1	right	-300932989	07-27-2017	15:55:20	13:55:20	female	85350	35068	-1	35061	85958	85360	-1	85350	350909	346354	-1	346341	22				1	10	20	phaseUPFAce	phaseXPface	10	NF09	1801878	1801578	1801878	1801565	d	1801565	1800032	1801565	1800018	1533
GofDak_1024-768_new	24	1	26	<?xml version="1.0"?>\n<Clock xmlns:dt="urn:schemas-microsoft-com:datatypes"><Description dt:dt="string">E-Prime Primary Realtime Clock</Description><StartTime><Timestamp dt:dt="int">0</Timestamp><DateUtc dt:dt="string">2017-07-27T13:55:20Z</DateUtc></StartTime><FrequencyChanges><FrequencyChange><Frequency dt:dt="r8">3328133</Frequency><Timestamp dt:dt="r8">46943040948</Timestamp><Current dt:dt="…	75.025	2124759	2121259	2124759	2121241	1	right	-300932989	07-27-2017	15:55:20	13:55:20	female	85350	35068	-1	35061	85958	85360	-1	85350	350909	346354	-1	346341	22				1	10	20	phaseUPFAce	phaseXPface	11	NF109	1805250	1804950	1805250	1804942	d	1804942	1803151	1804942	1803138	1791
GofDak_1024-768_new	24	1	26	<?xml version="1.0"?>\n<Clock xmlns:dt="urn:schemas-microsoft-com:datatypes"><Description dt:dt="string">E-Prime Primary Realtime Clock</Description><StartTime><Timestamp dt:dt="int">0</Timestamp><DateUtc dt:dt="string">2017-07-27T13:55:20Z</DateUtc></StartTime><FrequencyChanges><FrequencyChange><Frequency dt:dt="r8">3328133</Frequency><Timestamp dt:dt="r8">46943040948</Timestamp><Current dt:dt="…	75.025	2124759	2121259	2124759	2121241	1	right	-300932989	07-27-2017	15:55:20	13:55:20	female	85350	35068	-1	35061	85958	85360	-1	85350	350909	346354	-1	346341	22				1	10	20	phaseUPFAce	phaseXPface	12	NM03	1809089	1808789	1809089	1808777	l	1808777	1806896	1808777	1806890	1881
GofDak_1024-768_new	24	1	26	<?xml version="1.0"?>\n<Clock xmlns:dt="urn:schemas-microsoft-com:datatypes"><Description dt:dt="string">E-Prime Primary Realtime Clock</Description><StartTime><Timestamp dt:dt="int">0</Timestamp><DateUtc dt:dt="string">2017-07-27T13:55:20Z</DateUtc></StartTime><FrequencyChanges><FrequencyChange><Frequency dt:dt="r8">3328133</Frequency><Timestamp dt:dt="r8">46943040948</Timestamp><Current dt:dt="…	75.025	2124759	2121259	2124759	2121241	1	right	-300932989	07-27-2017	15:55:20	13:55:20	female	85350	35068	-1	35061	85958	85360	-1	85350	350909	346354	-1	346341	22				1	10	20	phaseUPFAce	phaseXPface	13	NF11	1812434	1812134	1812434	1812121	l	1812121	1810375	1812121	1810362	1746
GofDak_1024-768_new	24	1	26	<?xml version="1.0"?>\n<Clock xmlns:dt="urn:schemas-microsoft-com:datatypes"><Description dt:dt="string">E-Prime Primary Realtime Clock</Description><StartTime><Timestamp dt:dt="int">0</Timestamp><DateUtc dt:dt="string">2017-07-27T13:55:20Z</DateUtc></StartTime><FrequencyChanges><FrequencyChange><Frequency dt:dt="r8">3328133</Frequency><Timestamp dt:dt="r8">46943040948</Timestamp><Current dt:dt="…	75.025	2124759	2121259	2124759	2121241	1	right	-300932989	07-27-2017	15:55:20	13:55:20	female	85350	35068	-1	35061	85958	85360	-1	85350	350909	346354	-1	346341	22				1	10	20	phaseUPFAce	phaseXPface	14	NF04	1815567	1815267	1815567	1815264	d	1815264	1813760	1815264	1813754	1504
GofDak_1024-768_new	24	1	26	<?xml version="1.0"?>\n<Clock xmlns:dt="urn:schemas-microsoft-com:datatypes"><Description dt:dt="string">E-Prime Primary Realtime Clock</Description><StartTime><Timestamp dt:dt="int">0</Timestamp><DateUtc dt:dt="string">2017-07-27T13:55:20Z</DateUtc></StartTime><FrequencyChanges><FrequencyChange><Frequency dt:dt="r8">3328133</Frequency><Timestamp dt:dt="r8">46943040948</Timestamp><Current dt:dt="…	75.025	2124759	2121259	2124759	2121241	1	right	-300932989	07-27-2017	15:55:20	13:55:20	female	85350	35068	-1	35061	85958	85360	-1	85350	350909	346354	-1	346341	22				1	10	20	phaseUPFAce	phaseXPface	15	NM101	1818779	1818479	1818779	1818476	d	1818476	1816933	1818476	1816922	1543
GofDak_1024-768_new	24	1	26	<?xml version="1.0"?>\n<Clock xmlns:dt="urn:schemas-microsoft-com:datatypes"><Description dt:dt="string">E-Prime Primary Realtime Clock</Description><StartTime><Timestamp dt:dt="int">0</Timestamp><DateUtc dt:dt="string">2017-07-27T13:55:20Z</DateUtc></StartTime><FrequencyChanges><FrequencyChange><Frequency dt:dt="r8">3328133</Frequency><Timestamp dt:dt="r8">46943040948</Timestamp><Current dt:dt="…	75.025	2124759	2121259	2124759	2121241	1	right	-300932989	07-27-2017	15:55:20	13:55:20	female	85350	35068	-1	35061	85958	85360	-1	85350	350909	346354	-1	346341	22				1	10	20	phaseUPFAce	phaseXPface	16	NF06	1822311	1822011	1822311	1822000	l	1822000	1820092	1822000	1820082	1908
GofDak_1024-768_new	24	1	26	<?xml version="1.0"?>\n<Clock xmlns:dt="urn:schemas-microsoft-com:datatypes"><Description dt:dt="string">E-Prime Primary Realtime Clock</Description><StartTime><Timestamp dt:dt="int">0</Timestamp><DateUtc dt:dt="string">2017-07-27T13:55:20Z</DateUtc></StartTime><FrequencyChanges><FrequencyChange><Frequency dt:dt="r8">3328133</Frequency><Timestamp dt:dt="r8">46943040948</Timestamp><Current dt:dt="…	75.025	2124759	2121259	2124759	2121241	1	right	-300932989	07-27-2017	15:55:20	13:55:20	female	85350	35068	-1	35061	85958	85360	-1	85350	350909	346354	-1	346341	22				1	10	20	phaseUPFAce	phaseXPface	17	NF27	1826856	1826556	1826856	1826551	l	1826551	1824624	1826551	1824618	1927
GofDak_1024-768_new	24	1	26	<?xml version="1.0"?>\n<Clock xmlns:dt="urn:schemas-microsoft-com:datatypes"><Description dt:dt="string">E-Prime Primary Realtime Clock</Description><StartTime><Timestamp dt:dt="int">0</Timestamp><DateUtc dt:dt="string">2017-07-27T13:55:20Z</DateUtc></StartTime><FrequencyChanges><FrequencyChange><Frequency dt:dt="r8">3328133</Frequency><Timestamp dt:dt="r8">46943040948</Timestamp><Current dt:dt="…	75.025	2124759	2121259	2124759	2121241	1	right	-300932989	07-27-2017	15:55:20	13:55:20	female	85350	35068	-1	35061	85958	85360	-1	85350	350909	346354	-1	346341	22				1	10	20	phaseUPFAce	phaseXPface	18	NF11	1830028	1829728	1830028	1829720	l	1829720	1827996	1829720	1827986	1724
GofDak_1024-768_new	24	1	26	<?xml version="1.0"?>\n<Clock xmlns:dt="urn:schemas-microsoft-com:datatypes"><Description dt:dt="string">E-Prime Primary Realtime Clock</Description><StartTime><Timestamp dt:dt="int">0</Timestamp><DateUtc dt:dt="string">2017-07-27T13:55:20Z</DateUtc></StartTime><FrequencyChanges><FrequencyChange><Frequency dt:dt="r8">3328133</Frequency><Timestamp dt:dt="r8">46943040948</Timestamp><Current dt:dt="…	75.025	2124759	2121259	2124759	2121241	1	right	-300932989	07-27-2017	15:55:20	13:55:20	female	85350	35068	-1	35061	85958	85360	-1	85350	350909	346354	-1	346341	22				1	10	20	phaseUPFAce	phaseXPface	19	NF04	1834160	1833860	1834160	1833847	l	1833847	1832088	1833847	1832074	1759
GofDak_1024-768_new	24	1	26	<?xml version="1.0"?>\n<Clock xmlns:dt="urn:schemas-microsoft-com:datatypes"><Description dt:dt="string">E-Prime Primary Realtime Clock</Description><StartTime><Timestamp dt:dt="int">0</Timestamp><DateUtc dt:dt="string">2017-07-27T13:55:20Z</DateUtc></StartTime><FrequencyChanges><FrequencyChange><Frequency dt:dt="r8">3328133</Frequency><Timestamp dt:dt="r8">46943040948</Timestamp><Current dt:dt="…	75.025	2124759	2121259	2124759	2121241	1	right	-300932989	07-27-2017	15:55:20	13:55:20	female	85350	35068	-1	35061	85958	85360	-1	85350	350909	346354	-1	346341	22				1	10	20	phaseUPFAce	phaseXPface	20	NM09	1837346	1837046	1837346	1837040	d	1837040	1835207	1837040	1835202	1833
GofDak_1024-768_new	24	1	26	<?xml version="1.0"?>\n<Clock xmlns:dt="urn:schemas-microsoft-com:datatypes"><Description dt:dt="string">E-Prime Primary Realtime Clock</Description><StartTime><Timestamp dt:dt="int">0</Timestamp><DateUtc dt:dt="string">2017-07-27T13:55:20Z</DateUtc></StartTime><FrequencyChanges><FrequencyChange><Frequency dt:dt="r8">3328133</Frequency><Timestamp dt:dt="r8">46943040948</Timestamp><Current dt:dt="…	75.025	2124759	2121259	2124759	2121241	1	right	-300932989	07-27-2017	15:55:20	13:55:20	female	85350	35068	-1	35061	85958	85360	-1	85350	350909	346354	-1	346341	23				1	11	21	phaseUPFAce	phaseXPface	1	NF106	1840332	1840032	1840332	1840023	d	1840023	1838472	1840023	1838458	1551
GofDak_1024-768_new	24	1	26	<?xml version="1.0"?>\n<Clock xmlns:dt="urn:schemas-microsoft-com:datatypes"><Description dt:dt="string">E-Prime Primary Realtime Clock</Description><StartTime><Timestamp dt:dt="int">0</Timestamp><DateUtc dt:dt="string">2017-07-27T13:55:20Z</DateUtc></StartTime><FrequencyChanges><FrequencyChange><Frequency dt:dt="r8">3328133</Frequency><Timestamp dt:dt="r8">46943040948</Timestamp><Current dt:dt="…	75.025	2124759	2121259	2124759	2121241	1	right	-300932989	07-27-2017	15:55:20	13:55:20	female	85350	35068	-1	35061	85958	85360	-1	85350	350909	346354	-1	346341	23				1	11	21	phaseUPFAce	phaseXPface	2	NM13	1844144	1843844	1844144	1843833	l	1843833	1842058	1843833	1842050	1775
GofDak_1024-768_new	24	1	26	<?xml version="1.0"?>\n<Clock xmlns:dt="urn:schemas-microsoft-com:datatypes"><Description dt:dt="string">E-Prime Primary Realtime Clock</Description><StartTime><Timestamp dt:dt="int">0</Timestamp><DateUtc dt:dt="string">2017-07-27T13:55:20Z</DateUtc></StartTime><FrequencyChanges><FrequencyChange><Frequency dt:dt="r8">3328133</Frequency><Timestamp dt:dt="r8">46943040948</Timestamp><Current dt:dt="…	75.025	2124759	2121259	2124759	2121241	1	right	-300932989	07-27-2017	15:55:20	13:55:20	female	85350	35068	-1	35061	85958	85360	-1	85350	350909	346354	-1	346341	23				1	11	21	phaseUPFAce	phaseXPface	3	NF109	1847236	1846936	1847236	1846921	l	1846921	1845377	1846921	1845362	1544
GofDak_1024-768_new	24	1	26	<?xml version="1.0"?>\n<Clock xmlns:dt="urn:schemas-microsoft-com:datatypes"><Description dt:dt="string">E-Prime Primary Realtime Clock</Description><StartTime><Timestamp dt:dt="int">0</Timestamp><DateUtc dt:dt="string">2017-07-27T13:55:20Z</DateUtc></StartTime><FrequencyChanges><FrequencyChange><Frequency dt:dt="r8">3328133</Frequency><Timestamp dt:dt="r8">46943040948</Timestamp><Current dt:dt="…	75.025	2124759	2121259	2124759	2121241	1	right	-300932989	07-27-2017	15:55:20	13:55:20	female	85350	35068	-1	35061	85958	85360	-1	85350	350909	346354	-1	346341	23				1	11	21	phaseUPFAce	phaseXPface	4	NF106	1850355	1850055	1850355	1850041	l	1850041	1848362	1850041	1848346	1679
GofDak_1024-768_new	24	1	26	<?xml version="1.0"?>\n<Clock xmlns:dt="urn:schemas-microsoft-com:datatypes"><Description dt:dt="string">E-Prime Primary Realtime Clock</Description><StartTime><Timestamp dt:dt="int">0</Timestamp><DateUtc dt:dt="string">2017-07-27T13:55:20Z</DateUtc></StartTime><FrequencyChanges><FrequencyChange><Frequency dt:dt="r8">3328133</Frequency><Timestamp dt:dt="r8">46943040948</Timestamp><Current dt:dt="…	75.025	2124759	2121259	2124759	2121241	1	right	-300932989	07-27-2017	15:55:20	13:55:20	female	85350	35068	-1	35061	85958	85360	-1	85350	350909	346354	-1	346341	23				1	11	21	phaseUPFAce	phaseXPface	5	NF106	1853741	1853441	1853741	1853430	d	1853430	1851455	1853430	1851442	1975
GofDak_1024-768_new	24	1	26	<?xml version="1.0"?>\n<Clock xmlns:dt="urn:schemas-microsoft-com:datatypes"><Description dt:dt="string">E-Prime Primary Realtime Clock</Description><StartTime><Timestamp dt:dt="int">0</Timestamp><DateUtc dt:dt="string">2017-07-27T13:55:20Z</DateUtc></StartTime><FrequencyChanges><FrequencyChange><Frequency dt:dt="r8">3328133</Frequency><Timestamp dt:dt="r8">46943040948</Timestamp><Current dt:dt="…	75.025	2124759	2121259	2124759	2121241	1	right	-300932989	07-27-2017	15:55:20	13:55:20	female	85350	35068	-1	35061	85958	85360	-1	85350	350909	346354	-1	346341	23				1	11	21	phaseUPFAce	phaseXPface	6	NF27	1856993	1856693	1856993	1856680	l	1856680	1855053	1856680	1855042	1627
GofDak_1024-768_new	24	1	26	<?xml version="1.0"?>\n<Clock xmlns:dt="urn:schemas-microsoft-com:datatypes"><Description dt:dt="string">E-Prime Primary Realtime Clock</Description><StartTime><Timestamp dt:dt="int">0</Timestamp><DateUtc dt:dt="string">2017-07-27T13:55:20Z</DateUtc></StartTime><FrequencyChanges><FrequencyChange><Frequency dt:dt="r8">3328133</Frequency><Timestamp dt:dt="r8">46943040948</Timestamp><Current dt:dt="…	75.025	2124759	2121259	2124759	2121241	1	right	-300932989	07-27-2017	15:55:20	13:55:20	female	85350	35068	-1	35061	85958	85360	-1	85350	350909	346354	-1	346341	23				1	11	21	phaseUPFAce	phaseXPface	7	NM09	1860498	1860198	1860498	1860190	l	1860190	1858279	1860190	1858266	1911
GofDak_1024-768_new	24	1	26	<?xml version="1.0"?>\n<Clock xmlns:dt="urn:schemas-microsoft-com:datatypes"><Description dt:dt="string">E-Prime Primary Realtime Clock</Description><StartTime><Timestamp dt:dt="int">0</Timestamp><DateUtc dt:dt="string">2017-07-27T13:55:20Z</DateUtc></StartTime><FrequencyChanges><FrequencyChange><Frequency dt:dt="r8">3328133</Frequency><Timestamp dt:dt="r8">46943040948</Timestamp><Current dt:dt="…	75.025	2124759	2121259	2124759	2121241	1	right	-300932989	07-27-2017	15:55:20	13:55:20	female	85350	35068	-1	35061	85958	85360	-1	85350	350909	346354	-1	346341	23				1	11	21	phaseUPFAce	phaseXPface	8	NF11	1863831	1863531	1863831	1863515	l	1863515	1861851	1863515	1861842	1664
GofDak_1024-768_new	24	1	26	<?xml version="1.0"?>\n<Clock xmlns:dt="urn:schemas-microsoft-com:datatypes"><Description dt:dt="string">E-Prime Primary Realtime Clock</Description><StartTime><Timestamp dt:dt="int">0</Timestamp><DateUtc dt:dt="string">2017-07-27T13:55:20Z</DateUtc></StartTime><FrequencyChanges><FrequencyChange><Frequency dt:dt="r8">3328133</Frequency><Timestamp dt:dt="r8">46943040948</Timestamp><Current dt:dt="…	75.025	2124759	2121259	2124759	2121241	1	right	-300932989	07-27-2017	15:55:20	13:55:20	female	85350	35068	-1	35061	85958	85360	-1	85350	350909	346354	-1	346341	23				1	11	21	phaseUPFAce	phaseXPface	9	NM03	1866843	1866543	1866843	1866537	d	1866537	1864983	1866537	1864970	1554
GofDak_1024-768_new	24	1	26	<?xml version="1.0"?>\n<Clock xmlns:dt="urn:schemas-microsoft-com:datatypes"><Description dt:dt="string">E-Prime Primary Realtime Clock</Description><StartTime><Timestamp dt:dt="int">0</Timestamp><DateUtc dt:dt="string">2017-07-27T13:55:20Z</DateUtc></StartTime><FrequencyChanges><FrequencyChange><Frequency dt:dt="r8">3328133</Frequency><Timestamp dt:dt="r8">46943040948</Timestamp><Current dt:dt="…	75.025	2124759	2121259	2124759	2121241	1	right	-300932989	07-27-2017	15:55:20	13:55:20	female	85350	35068	-1	35061	85958	85360	-1	85350	350909	346354	-1	346341	23				1	11	21	phaseUPFAce	phaseXPface	10	NM04	1870415	1870115	1870415	1870111	d	1870111	1868516	1870111	1868506	1595
GofDak_1024-768_new	24	1	26	<?xml version="1.0"?>\n<Clock xmlns:dt="urn:schemas-microsoft-com:datatypes"><Description dt:dt="string">E-Prime Primary Realtime Clock</Description><StartTime><Timestamp dt:dt="int">0</Timestamp><DateUtc dt:dt="string">2017-07-27T13:55:20Z</DateUtc></StartTime><FrequencyChanges><FrequencyChange><Frequency dt:dt="r8">3328133</Frequency><Timestamp dt:dt="r8">46943040948</Timestamp><Current dt:dt="…	75.025	2124759	2121259	2124759	2121241	1	right	-300932989	07-27-2017	15:55:20	13:55:20	female	85350	35068	-1	35061	85958	85360	-1	85350	350909	346354	-1	346341	23				1	11	21	phaseUPFAce	phaseXPface	11	NM21	1873627	1873327	1873627	1873318	l	1873318	1871635	1873318	1871618	1683
GofDak_1024-768_new	24	1	26	<?xml version="1.0"?>\n<Clock xmlns:dt="urn:schemas-microsoft-com:datatypes"><Description dt:dt="string">E-Prime Primary Realtime Clock</Description><StartTime><Timestamp dt:dt="int">0</Timestamp><DateUtc dt:dt="string">2017-07-27T13:55:20Z</DateUtc></StartTime><FrequencyChanges><FrequencyChange><Frequency dt:dt="r8">3328133</Frequency><Timestamp dt:dt="r8">46943040948</Timestamp><Current dt:dt="…	75.025	2124759	2121259	2124759	2121241	1	right	-300932989	07-27-2017	15:55:20	13:55:20	female	85350	35068	-1	35061	85958	85360	-1	85350	350909	346354	-1	346341	23				1	11	21	phaseUPFAce	phaseXPface	12	NM08	1877160	1876860	1877160	1876855	d	1876855	1875247	1876855	1875234	1608
GofDak_1024-768_new	24	1	26	<?xml version="1.0"?>\n<Clock xmlns:dt="urn:schemas-microsoft-com:datatypes"><Description dt:dt="string">E-Prime Primary Realtime Clock</Description><StartTime><Timestamp dt:dt="int">0</Timestamp><DateUtc dt:dt="string">2017-07-27T13:55:20Z</DateUtc></StartTime><FrequencyChanges><FrequencyChange><Frequency dt:dt="r8">3328133</Frequency><Timestamp dt:dt="r8">46943040948</Timestamp><Current dt:dt="…	75.025	2124759	2121259	2124759	2121241	1	right	-300932989	07-27-2017	15:55:20	13:55:20	female	85350	35068	-1	35061	85958	85360	-1	85350	350909	346354	-1	346341	23				1	11	21	phaseUPFAce	phaseXPface	13	NF109	1880692	1880392	1880692	1880389	d	1880389	1878472	1880389	1878457	1917
GofDak_1024-768_new	24	1	26	<?xml version="1.0"?>\n<Clock xmlns:dt="urn:schemas-microsoft-com:datatypes"><Description dt:dt="string">E-Prime Primary Realtime Clock</Description><StartTime><Timestamp dt:dt="int">0</Timestamp><DateUtc dt:dt="string">2017-07-27T13:55:20Z</DateUtc></StartTime><FrequencyChanges><FrequencyChange><Frequency dt:dt="r8">3328133</Frequency><Timestamp dt:dt="r8">46943040948</Timestamp><Current dt:dt="…	75.025	2124759	2121259	2124759	2121241	1	right	-300932989	07-27-2017	15:55:20	13:55:20	female	85350	35068	-1	35061	85958	85360	-1	85350	350909	346354	-1	346341	23				1	11	21	phaseUPFAce	phaseXPface	14	NM13	1884171	1883871	1884171	1883859	d	1883859	1882084	1883859	1882073	1775
GofDak_1024-768_new	24	1	26	<?xml version="1.0"?>\n<Clock xmlns:dt="urn:schemas-microsoft-com:datatypes"><Description dt:dt="string">E-Prime Primary Realtime Clock</Description><StartTime><Timestamp dt:dt="int">0</Timestamp><DateUtc dt:dt="string">2017-07-27T13:55:20Z</DateUtc></StartTime><FrequencyChanges><FrequencyChange><Frequency dt:dt="r8">3328133</Frequency><Timestamp dt:dt="r8">46943040948</Timestamp><Current dt:dt="…	75.025	2124759	2121259	2124759	2121241	1	right	-300932989	07-27-2017	15:55:20	13:55:20	female	85350	35068	-1	35061	85958	85360	-1	85350	350909	346354	-1	346341	23				1	11	21	phaseUPFAce	phaseXPface	15	NM03	1887383	1887083	1887383	1887078	d	1887078	1885537	1887078	1885521	1541
GofDak_1024-768_new	24	1	26	<?xml version="1.0"?>\n<Clock xmlns:dt="urn:schemas-microsoft-com:datatypes"><Description dt:dt="string">E-Prime Primary Realtime Clock</Description><StartTime><Timestamp dt:dt="int">0</Timestamp><DateUtc dt:dt="string">2017-07-27T13:55:20Z</DateUtc></StartTime><FrequencyChanges><FrequencyChange><Frequency dt:dt="r8">3328133</Frequency><Timestamp dt:dt="r8">46943040948</Timestamp><Current dt:dt="…	75.025	2124759	2121259	2124759	2121241	1	right	-300932989	07-27-2017	15:55:20	13:55:20	female	85350	35068	-1	35061	85958	85360	-1	85350	350909	346354	-1	346341	23				1	11	21	phaseUPFAce	phaseXPface	16	NF02	1890635	1890335	1890635	1890320	l	1890320	1888629	1890320	1888617	1691
GofDak_1024-768_new	24	1	26	<?xml version="1.0"?>\n<Clock xmlns:dt="urn:schemas-microsoft-com:datatypes"><Description dt:dt="string">E-Prime Primary Realtime Clock</Description><StartTime><Timestamp dt:dt="int">0</Timestamp><DateUtc dt:dt="string">2017-07-27T13:55:20Z</DateUtc></StartTime><FrequencyChanges><FrequencyChange><Frequency dt:dt="r8">3328133</Frequency><Timestamp dt:dt="r8">46943040948</Timestamp><Current dt:dt="…	75.025	2124759	2121259	2124759	2121241	1	right	-300932989	07-27-2017	15:55:20	13:55:20	female	85350	35068	-1	35061	85958	85360	-1	85350	350909	346354	-1	346341	23				1	11	21	phaseUPFAce	phaseXPface	17	NM08	1894700	1894400	1894700	1894390	l	1894390	1892601	1894390	1892585	1789
GofDak_1024-768_new	24	1	26	<?xml version="1.0"?>\n<Clock xmlns:dt="urn:schemas-microsoft-com:datatypes"><Description dt:dt="string">E-Prime Primary Realtime Clock</Description><StartTime><Timestamp dt:dt="int">0</Timestamp><DateUtc dt:dt="string">2017-07-27T13:55:20Z</DateUtc></StartTime><FrequencyChanges><FrequencyChange><Frequency dt:dt="r8">3328133</Frequency><Timestamp dt:dt="r8">46943040948</Timestamp><Current dt:dt="…	75.025	2124759	2121259	2124759	2121241	1	right	-300932989	07-27-2017	15:55:20	13:55:20	female	85350	35068	-1	35061	85958	85360	-1	85350	350909	346354	-1	346341	23				1	11	21	phaseUPFAce	phaseXPface	18	NM04	1897873	1897573	1897873	1897560	d	1897560	1895987	1897560	1895977	1573
GofDak_1024-768_new	24	1	26	<?xml version="1.0"?>\n<Clock xmlns:dt="urn:schemas-microsoft-com:datatypes"><Description dt:dt="string">E-Prime Primary Realtime Clock</Description><StartTime><Timestamp dt:dt="int">0</Timestamp><DateUtc dt:dt="string">2017-07-27T13:55:20Z</DateUtc></StartTime><FrequencyChanges><FrequencyChange><Frequency dt:dt="r8">3328133</Frequency><Timestamp dt:dt="r8">46943040948</Timestamp><Current dt:dt="…	75.025	2124759	2121259	2124759	2121241	1	right	-300932989	07-27-2017	15:55:20	13:55:20	female	85350	35068	-1	35061	85958	85360	-1	85350	350909	346354	-1	346341	23				1	11	21	phaseUPFAce	phaseXPface	19	NF04	1901192	1900892	1901192	1900885	l	1900885	1899079	1900885	1899073	1806
GofDak_1024-768_new	24	1	26	<?xml version="1.0"?>\n<Clock xmlns:dt="urn:schemas-microsoft-com:datatypes"><Description dt:dt="string">E-Prime Primary Realtime Clock</Description><StartTime><Timestamp dt:dt="int">0</Timestamp><DateUtc dt:dt="string">2017-07-27T13:55:20Z</DateUtc></StartTime><FrequencyChanges><FrequencyChange><Frequency dt:dt="r8">3328133</Frequency><Timestamp dt:dt="r8">46943040948</Timestamp><Current dt:dt="…	75.025	2124759	2121259	2124759	2121241	1	right	-300932989	07-27-2017	15:55:20	13:55:20	female	85350	35068	-1	35061	85958	85360	-1	85350	350909	346354	-1	346341	23				1	11	21	phaseUPFAce	phaseXPface	20	NM21	1904497	1904197	1904497	1904187	l	1904187	1902358	1904187	1902345	1829
GofDak_1024-768_new	24	1	26	<?xml version="1.0"?>\n<Clock xmlns:dt="urn:schemas-microsoft-com:datatypes"><Description dt:dt="string">E-Prime Primary Realtime Clock</Description><StartTime><Timestamp dt:dt="int">0</Timestamp><DateUtc dt:dt="string">2017-07-27T13:55:20Z</DateUtc></StartTime><FrequencyChanges><FrequencyChange><Frequency dt:dt="r8">3328133</Frequency><Timestamp dt:dt="r8">46943040948</Timestamp><Current dt:dt="…	75.025	2124759	2121259	2124759	2121241	1	right	-300932989	07-27-2017	15:55:20	13:55:20	female	85350	35068	-1	35061	85958	85360	-1	85350	350909	346354	-1	346341	24				2	11	22	phaseINVFAce	phaseXPface	1	NF04	1911548	1911248	1911548	1911236	d	1911236	1909542	1911236	1909529	1694
GofDak_1024-768_new	24	1	26	<?xml version="1.0"?>\n<Clock xmlns:dt="urn:schemas-microsoft-com:datatypes"><Description dt:dt="string">E-Prime Primary Realtime Clock</Description><StartTime><Timestamp dt:dt="int">0</Timestamp><DateUtc dt:dt="string">2017-07-27T13:55:20Z</DateUtc></StartTime><FrequencyChanges><FrequencyChange><Frequency dt:dt="r8">3328133</Frequency><Timestamp dt:dt="r8">46943040948</Timestamp><Current dt:dt="…	75.025	2124759	2121259	2124759	2121241	1	right	-300932989	07-27-2017	15:55:20	13:55:20	female	85350	35068	-1	35061	85958	85360	-1	85350	350909	346354	-1	346341	24				2	11	22	phaseINVFAce	phaseXPface	2	NM101	1915067	1914767	1915067	1914760	d	1914760	1912834	1914760	1912817	1926
GofDak_1024-768_new	24	1	26	<?xml version="1.0"?>\n<Clock xmlns:dt="urn:schemas-microsoft-com:datatypes"><Description dt:dt="string">E-Prime Primary Realtime Clock</Description><StartTime><Timestamp dt:dt="int">0</Timestamp><DateUtc dt:dt="string">2017-07-27T13:55:20Z</DateUtc></StartTime><FrequencyChanges><FrequencyChange><Frequency dt:dt="r8">3328133</Frequency><Timestamp dt:dt="r8">46943040948</Timestamp><Current dt:dt="…	75.025	2124759	2121259	2124759	2121241	1	right	-300932989	07-27-2017	15:55:20	13:55:20	female	85350	35068	-1	35061	85958	85360	-1	85350	350909	346354	-1	346341	24				2	11	22	phaseINVFAce	phaseXPface	3	NM10	1918386	1918086	1918386	1918074	l	1918074	1916486	1918074	1916481	1588
GofDak_1024-768_new	24	1	26	<?xml version="1.0"?>\n<Clock xmlns:dt="urn:schemas-microsoft-com:datatypes"><Description dt:dt="string">E-Prime Primary Realtime Clock</Description><StartTime><Timestamp dt:dt="int">0</Timestamp><DateUtc dt:dt="string">2017-07-27T13:55:20Z</DateUtc></StartTime><FrequencyChanges><FrequencyChange><Frequency dt:dt="r8">3328133</Frequency><Timestamp dt:dt="r8">46943040948</Timestamp><Current dt:dt="…	75.025	2124759	2121259	2124759	2121241	1	right	-300932989	07-27-2017	15:55:20	13:55:20	female	85350	35068	-1	35061	85958	85360	-1	85350	350909	346354	-1	346341	24				2	11	22	phaseINVFAce	phaseXPface	4	NF09	1921998	1921698	1921998	1921685	l	1921685	1919699	1921685	1919681	1986
GofDak_1024-768_new	24	1	26	<?xml version="1.0"?>\n<Clock xmlns:dt="urn:schemas-microsoft-com:datatypes"><Description dt:dt="string">E-Prime Primary Realtime Clock</Description><StartTime><Timestamp dt:dt="int">0</Timestamp><DateUtc dt:dt="string">2017-07-27T13:55:20Z</DateUtc></StartTime><FrequencyChanges><FrequencyChange><Frequency dt:dt="r8">3328133</Frequency><Timestamp dt:dt="r8">46943040948</Timestamp><Current dt:dt="…	75.025	2124759	2121259	2124759	2121241	1	right	-300932989	07-27-2017	15:55:20	13:55:20	female	85350	35068	-1	35061	85958	85360	-1	85350	350909	346354	-1	346341	24				2	11	22	phaseINVFAce	phaseXPface	5	NF27	1925384	1925084	1925384	1925075	d	1925075	1923244	1925075	1923233	1831
GofDak_1024-768_new	24	1	26	<?xml version="1.0"?>\n<Clock xmlns:dt="urn:schemas-microsoft-com:datatypes"><Description dt:dt="string">E-Prime Primary Realtime Clock</Description><StartTime><Timestamp dt:dt="int">0</Timestamp><DateUtc dt:dt="string">2017-07-27T13:55:20Z</DateUtc></StartTime><FrequencyChanges><FrequencyChange><Frequency dt:dt="r8">3328133</Frequency><Timestamp dt:dt="r8">46943040948</Timestamp><Current dt:dt="…	75.025	2124759	2121259	2124759	2121241	1	right	-300932989	07-27-2017	15:55:20	13:55:20	female	85350	35068	-1	35061	85958	85360	-1	85350	350909	346354	-1	346341	24				2	11	22	phaseINVFAce	phaseXPface	6	NM02	1929316	1929016	1929316	1929007	l	1929007	1927096	1929007	1927081	1911
GofDak_1024-768_new	24	1	26	<?xml version="1.0"?>\n<Clock xmlns:dt="urn:schemas-microsoft-com:datatypes"><Description dt:dt="string">E-Prime Primary Realtime Clock</Description><StartTime><Timestamp dt:dt="int">0</Timestamp><DateUtc dt:dt="string">2017-07-27T13:55:20Z</DateUtc></StartTime><FrequencyChanges><FrequencyChange><Frequency dt:dt="r8">3328133</Frequency><Timestamp dt:dt="r8">46943040948</Timestamp><Current dt:dt="…	75.025	2124759	2121259	2124759	2121241	1	right	-300932989	07-27-2017	15:55:20	13:55:20	female	85350	35068	-1	35061	85958	85360	-1	85350	350909	346354	-1	346341	24				2	11	22	phaseINVFAce	phaseXPface	7	NF04	1933674	1933374	1933674	1933360	d	1933360	1931601	1933360	1931593	1759
GofDak_1024-768_new	24	1	26	<?xml version="1.0"?>\n<Clock xmlns:dt="urn:schemas-microsoft-com:datatypes"><Description dt:dt="string">E-Prime Primary Realtime Clock</Description><StartTime><Timestamp dt:dt="int">0</Timestamp><DateUtc dt:dt="string">2017-07-27T13:55:20Z</DateUtc></StartTime><FrequencyChanges><FrequencyChange><Frequency dt:dt="r8">3328133</Frequency><Timestamp dt:dt="r8">46943040948</Timestamp><Current dt:dt="…	75.025	2124759	2121259	2124759	2121241	1	right	-300932989	07-27-2017	15:55:20	13:55:20	female	85350	35068	-1	35061	85958	85360	-1	85350	350909	346354	-1	346341	24				2	11	22	phaseINVFAce	phaseXPface	8	NM03	1937233	1936933	1937233	1936924	d	1936924	1935120	1936924	1935105	1804
GofDak_1024-768_new	24	1	26	<?xml version="1.0"?>\n<Clock xmlns:dt="urn:schemas-microsoft-com:datatypes"><Description dt:dt="string">E-Prime Primary Realtime Clock</Description><StartTime><Timestamp dt:dt="int">0</Timestamp><DateUtc dt:dt="string">2017-07-27T13:55:20Z</DateUtc></StartTime><FrequencyChanges><FrequencyChange><Frequency dt:dt="r8">3328133</Frequency><Timestamp dt:dt="r8">46943040948</Timestamp><Current dt:dt="…	75.025	2124759	2121259	2124759	2121241	1	right	-300932989	07-27-2017	15:55:20	13:55:20	female	85350	35068	-1	35061	85958	85360	-1	85350	350909	346354	-1	346341	24				2	11	22	phaseINVFAce	phaseXPface	9	NF02	1940832	1940532	1940832	1940517	d	1940517	1938866	1940517	1938857	1651
GofDak_1024-768_new	24	1	26	<?xml version="1.0"?>\n<Clock xmlns:dt="urn:schemas-microsoft-com:datatypes"><Description dt:dt="string">E-Prime Primary Realtime Clock</Description><StartTime><Timestamp dt:dt="int">0</Timestamp><DateUtc dt:dt="string">2017-07-27T13:55:20Z</DateUtc></StartTime><FrequencyChanges><FrequencyChange><Frequency dt:dt="r8">3328133</Frequency><Timestamp dt:dt="r8">46943040948</Timestamp><Current dt:dt="…	75.025	2124759	2121259	2124759	2121241	1	right	-300932989	07-27-2017	15:55:20	13:55:20	female	85350	35068	-1	35061	85958	85360	-1	85350	350909	346354	-1	346341	24				2	11	22	phaseINVFAce	phaseXPface	10	NM04	1943924	1943624	1943924	1943618	d	1943618	1942051	1943618	1942041	1567
GofDak_1024-768_new	24	1	26	<?xml version="1.0"?>\n<Clock xmlns:dt="urn:schemas-microsoft-com:datatypes"><Description dt:dt="string">E-Prime Primary Realtime Clock</Description><StartTime><Timestamp dt:dt="int">0</Timestamp><DateUtc dt:dt="string">2017-07-27T13:55:20Z</DateUtc></StartTime><FrequencyChanges><FrequencyChange><Frequency dt:dt="r8">3328133</Frequency><Timestamp dt:dt="r8">46943040948</Timestamp><Current dt:dt="…	75.025	2124759	2121259	2124759	2121241	1	right	-300932989	07-27-2017	15:55:20	13:55:20	female	85350	35068	-1	35061	85958	85360	-1	85350	350909	346354	-1	346341	24				2	11	22	phaseINVFAce	phaseXPface	11	NF04	1947510	1947210	1947510	1947202	d	1947202	1945370	1947202	1945353	1832
GofDak_1024-768_new	24	1	26	<?xml version="1.0"?>\n<Clock xmlns:dt="urn:schemas-microsoft-com:datatypes"><Description dt:dt="string">E-Prime Primary Realtime Clock</Description><StartTime><Timestamp dt:dt="int">0</Timestamp><DateUtc dt:dt="string">2017-07-27T13:55:20Z</DateUtc></StartTime><FrequencyChanges><FrequencyChange><Frequency dt:dt="r8">3328133</Frequency><Timestamp dt:dt="r8">46943040948</Timestamp><Current dt:dt="…	75.025	2124759	2121259	2124759	2121241	1	right	-300932989	07-27-2017	15:55:20	13:55:20	female	85350	35068	-1	35061	85958	85360	-1	85350	350909	346354	-1	346341	24				2	11	22	phaseINVFAce	phaseXPface	12	NF01	1950522	1950222	1950522	1950216	l	1950216	1948622	1950216	1948617	1594
GofDak_1024-768_new	24	1	26	<?xml version="1.0"?>\n<Clock xmlns:dt="urn:schemas-microsoft-com:datatypes"><Description dt:dt="string">E-Prime Primary Realtime Clock</Description><StartTime><Timestamp dt:dt="int">0</Timestamp><DateUtc dt:dt="string">2017-07-27T13:55:20Z</DateUtc></StartTime><FrequencyChanges><FrequencyChange><Frequency dt:dt="r8">3328133</Frequency><Timestamp dt:dt="r8">46943040948</Timestamp><Current dt:dt="…	75.025	2124759	2121259	2124759	2121241	1	right	-300932989	07-27-2017	15:55:20	13:55:20	female	85350	35068	-1	35061	85958	85360	-1	85350	350909	346354	-1	346341	24				2	11	22	phaseINVFAce	phaseXPface	13	NM03	1954041	1953741	1954041	1953735	d	1953735	1951915	1953735	1951897	1820
GofDak_1024-768_new	24	1	26	<?xml version="1.0"?>\n<Clock xmlns:dt="urn:schemas-microsoft-com:datatypes"><Description dt:dt="string">E-Prime Primary Realtime Clock</Description><StartTime><Timestamp dt:dt="int">0</Timestamp><DateUtc dt:dt="string">2017-07-27T13:55:20Z</DateUtc></StartTime><FrequencyChanges><FrequencyChange><Frequency dt:dt="r8">3328133</Frequency><Timestamp dt:dt="r8">46943040948</Timestamp><Current dt:dt="…	75.025	2124759	2121259	2124759	2121241	1	right	-300932989	07-27-2017	15:55:20	13:55:20	female	85350	35068	-1	35061	85958	85360	-1	85350	350909	346354	-1	346341	24				2	11	22	phaseINVFAce	phaseXPface	14	NM02	1957933	1957633	1957933	1957626	d	1957626	1955807	1957626	1955793	1819
GofDak_1024-768_new	24	1	26	<?xml version="1.0"?>\n<Clock xmlns:dt="urn:schemas-microsoft-com:datatypes"><Description dt:dt="string">E-Prime Primary Realtime Clock</Description><StartTime><Timestamp dt:dt="int">0</Timestamp><DateUtc dt:dt="string">2017-07-27T13:55:20Z</DateUtc></StartTime><FrequencyChanges><FrequencyChange><Frequency dt:dt="r8">3328133</Frequency><Timestamp dt:dt="r8">46943040948</Timestamp><Current dt:dt="…	75.025	2124759	2121259	2124759	2121241	1	right	-300932989	07-27-2017	15:55:20	13:55:20	female	85350	35068	-1	35061	85958	85360	-1	85350	350909	346354	-1	346341	24				2	11	22	phaseINVFAce	phaseXPface	15	NM02	1961918	1961618	1961918	1961615	d	1961615	1959659	1961615	1959649	1956
GofDak_1024-768_new	24	1	26	<?xml version="1.0"?>\n<Clock xmlns:dt="urn:schemas-microsoft-com:datatypes"><Description dt:dt="string">E-Prime Primary Realtime Clock</Description><StartTime><Timestamp dt:dt="int">0</Timestamp><DateUtc dt:dt="string">2017-07-27T13:55:20Z</DateUtc></StartTime><FrequencyChanges><FrequencyChange><Frequency dt:dt="r8">3328133</Frequency><Timestamp dt:dt="r8">46943040948</Timestamp><Current dt:dt="…	75.025	2124759	2121259	2124759	2121241	1	right	-300932989	07-27-2017	15:55:20	13:55:20	female	85350	35068	-1	35061	85958	85360	-1	85350	350909	346354	-1	346341	24				2	11	22	phaseINVFAce	phaseXPface	16	NM05	1965743	1965443	1965743	1965430	l	1965430	1963671	1965430	1963665	1759
GofDak_1024-768_new	24	1	26	<?xml version="1.0"?>\n<Clock xmlns:dt="urn:schemas-microsoft-com:datatypes"><Description dt:dt="string">E-Prime Primary Realtime Clock</Description><StartTime><Timestamp dt:dt="int">0</Timestamp><DateUtc dt:dt="string">2017-07-27T13:55:20Z</DateUtc></StartTime><FrequencyChanges><FrequencyChange><Frequency dt:dt="r8">3328133</Frequency><Timestamp dt:dt="r8">46943040948</Timestamp><Current dt:dt="…	75.025	2124759	2121259	2124759	2121241	1	right	-300932989	07-27-2017	15:55:20	13:55:20	female	85350	35068	-1	35061	85958	85360	-1	85350	350909	346354	-1	346341	24				2	11	22	phaseINVFAce	phaseXPface	17	NM03	1969036	1968736	1969036	1968729	l	1968729	1967070	1968729	1967057	1659
GofDak_1024-768_new	24	1	26	<?xml version="1.0"?>\n<Clock xmlns:dt="urn:schemas-microsoft-com:datatypes"><Description dt:dt="string">E-Prime Primary Realtime Clock</Description><StartTime><Timestamp dt:dt="int">0</Timestamp><DateUtc dt:dt="string">2017-07-27T13:55:20Z</DateUtc></StartTime><FrequencyChanges><FrequencyChange><Frequency dt:dt="r8">3328133</Frequency><Timestamp dt:dt="r8">46943040948</Timestamp><Current dt:dt="…	75.025	2124759	2121259	2124759	2121241	1	right	-300932989	07-27-2017	15:55:20	13:55:20	female	85350	35068	-1	35061	85958	85360	-1	85350	350909	346354	-1	346341	24				2	11	22	phaseINVFAce	phaseXPface	18	NF11	1972181	1971881	1972181	1971876	d	1971876	1970242	1971876	1970225	1634
GofDak_1024-768_new	24	1	26	<?xml version="1.0"?>\n<Clock xmlns:dt="urn:schemas-microsoft-com:datatypes"><Description dt:dt="string">E-Prime Primary Realtime Clock</Description><StartTime><Timestamp dt:dt="int">0</Timestamp><DateUtc dt:dt="string">2017-07-27T13:55:20Z</DateUtc></StartTime><FrequencyChanges><FrequencyChange><Frequency dt:dt="r8">3328133</Frequency><Timestamp dt:dt="r8">46943040948</Timestamp><Current dt:dt="…	75.025	2124759	2121259	2124759	2121241	1	right	-300932989	07-27-2017	15:55:20	13:55:20	female	85350	35068	-1	35061	85958	85360	-1	85350	350909	346354	-1	346341	24				2	11	22	phaseINVFAce	phaseXPface	19	NF06	1975327	1975027	1975327	1975021	l	1975021	1973481	1975021	1973473	1540
GofDak_1024-768_new	24	1	26	<?xml version="1.0"?>\n<Clock xmlns:dt="urn:schemas-microsoft-com:datatypes"><Description dt:dt="string">E-Prime Primary Realtime Clock</Description><StartTime><Timestamp dt:dt="int">0</Timestamp><DateUtc dt:dt="string">2017-07-27T13:55:20Z</DateUtc></StartTime><FrequencyChanges><FrequencyChange><Frequency dt:dt="r8">3328133</Frequency><Timestamp dt:dt="r8">46943040948</Timestamp><Current dt:dt="…	75.025	2124759	2121259	2124759	2121241	1	right	-300932989	07-27-2017	15:55:20	13:55:20	female	85350	35068	-1	35061	85958	85360	-1	85350	350909	346354	-1	346341	24				2	11	22	phaseINVFAce	phaseXPface	20	NM13	1979206	1978906	1979206	1978895	l	1978895	1977080	1978895	1977073	1815
GofDak_1024-768_new	24	1	26	<?xml version="1.0"?>\n<Clock xmlns:dt="urn:schemas-microsoft-com:datatypes"><Description dt:dt="string">E-Prime Primary Realtime Clock</Description><StartTime><Timestamp dt:dt="int">0</Timestamp><DateUtc dt:dt="string">2017-07-27T13:55:20Z</DateUtc></StartTime><FrequencyChanges><FrequencyChange><Frequency dt:dt="r8">3328133</Frequency><Timestamp dt:dt="r8">46943040948</Timestamp><Current dt:dt="…	75.025	2124759	2121259	2124759	2121241	1	right	-300932989	07-27-2017	15:55:20	13:55:20	female	85350	35068	-1	35061	85958	85360	-1	85350	350909	346354	-1	346341	25				2	12	23	phaseINVFAce	phaseXPface	1	NM05	1983471	1983171	1983471	1983156	d	1983156	1981185	1983156	1981169	1971
GofDak_1024-768_new	24	1	26	<?xml version="1.0"?>\n<Clock xmlns:dt="urn:schemas-microsoft-com:datatypes"><Description dt:dt="string">E-Prime Primary Realtime Clock</Description><StartTime><Timestamp dt:dt="int">0</Timestamp><DateUtc dt:dt="string">2017-07-27T13:55:20Z</DateUtc></StartTime><FrequencyChanges><FrequencyChange><Frequency dt:dt="r8">3328133</Frequency><Timestamp dt:dt="r8">46943040948</Timestamp><Current dt:dt="…	75.025	2124759	2121259	2124759	2121241	1	right	-300932989	07-27-2017	15:55:20	13:55:20	female	85350	35068	-1	35061	85958	85360	-1	85350	350909	346354	-1	346341	25				2	12	23	phaseINVFAce	phaseXPface	2	NM21	1987456	1987156	1987456	1987150	l	1987150	1985264	1987150	1985257	1886
GofDak_1024-768_new	24	1	26	<?xml version="1.0"?>\n<Clock xmlns:dt="urn:schemas-microsoft-com:datatypes"><Description dt:dt="string">E-Prime Primary Realtime Clock</Description><StartTime><Timestamp dt:dt="int">0</Timestamp><DateUtc dt:dt="string">2017-07-27T13:55:20Z</DateUtc></StartTime><FrequencyChanges><FrequencyChange><Frequency dt:dt="r8">3328133</Frequency><Timestamp dt:dt="r8">46943040948</Timestamp><Current dt:dt="…	75.025	2124759	2121259	2124759	2121241	1	right	-300932989	07-27-2017	15:55:20	13:55:20	female	85350	35068	-1	35061	85958	85360	-1	85350	350909	346354	-1	346341	25				2	12	23	phaseINVFAce	phaseXPface	3	NF105	1991162	1990862	1991162	1990859	d	1990859	1988942	1990859	1988929	1917
GofDak_1024-768_new	24	1	26	<?xml version="1.0"?>\n<Clock xmlns:dt="urn:schemas-microsoft-com:datatypes"><Description dt:dt="string">E-Prime Primary Realtime Clock</Description><StartTime><Timestamp dt:dt="int">0</Timestamp><DateUtc dt:dt="string">2017-07-27T13:55:20Z</DateUtc></StartTime><FrequencyChanges><FrequencyChange><Frequency dt:dt="r8">3328133</Frequency><Timestamp dt:dt="r8">46943040948</Timestamp><Current dt:dt="…	75.025	2124759	2121259	2124759	2121241	1	right	-300932989	07-27-2017	15:55:20	13:55:20	female	85350	35068	-1	35061	85958	85360	-1	85350	350909	346354	-1	346341	25				2	12	23	phaseINVFAce	phaseXPface	4	NF06	1995214	1994914	1995214	1994900	d	1994900	1993048	1994900	1993033	1852
GofDak_1024-768_new	24	1	26	<?xml version="1.0"?>\n<Clock xmlns:dt="urn:schemas-microsoft-com:datatypes"><Description dt:dt="string">E-Prime Primary Realtime Clock</Description><StartTime><Timestamp dt:dt="int">0</Timestamp><DateUtc dt:dt="string">2017-07-27T13:55:20Z</DateUtc></StartTime><FrequencyChanges><FrequencyChange><Frequency dt:dt="r8">3328133</Frequency><Timestamp dt:dt="r8">46943040948</Timestamp><Current dt:dt="…	75.025	2124759	2121259	2124759	2121241	1	right	-300932989	07-27-2017	15:55:20	13:55:20	female	85350	35068	-1	35061	85958	85360	-1	85350	350909	346354	-1	346341	25				2	12	23	phaseINVFAce	phaseXPface	5	NF11	1998813	1998513	1998813	1998507	l	1998507	1996606	1998507	1996593	1901
GofDak_1024-768_new	24	1	26	<?xml version="1.0"?>\n<Clock xmlns:dt="urn:schemas-microsoft-com:datatypes"><Description dt:dt="string">E-Prime Primary Realtime Clock</Description><StartTime><Timestamp dt:dt="int">0</Timestamp><DateUtc dt:dt="string">2017-07-27T13:55:20Z</DateUtc></StartTime><FrequencyChanges><FrequencyChange><Frequency dt:dt="r8">3328133</Frequency><Timestamp dt:dt="r8">46943040948</Timestamp><Current dt:dt="…	75.025	2124759	2121259	2124759	2121241	1	right	-300932989	07-27-2017	15:55:20	13:55:20	female	85350	35068	-1	35061	85958	85360	-1	85350	350909	346354	-1	346341	25				2	12	23	phaseINVFAce	phaseXPface	6	NF109	2002678	2002378	2002678	2002368	l	2002368	2000512	2002368	2000505	1856
GofDak_1024-768_new	24	1	26	<?xml version="1.0"?>\n<Clock xmlns:dt="urn:schemas-microsoft-com:datatypes"><Description dt:dt="string">E-Prime Primary Realtime Clock</Description><StartTime><Timestamp dt:dt="int">0</Timestamp><DateUtc dt:dt="string">2017-07-27T13:55:20Z</DateUtc></StartTime><FrequencyChanges><FrequencyChange><Frequency dt:dt="r8">3328133</Frequency><Timestamp dt:dt="r8">46943040948</Timestamp><Current dt:dt="…	75.025	2124759	2121259	2124759	2121241	1	right	-300932989	07-27-2017	15:55:20	13:55:20	female	85350	35068	-1	35061	85958	85360	-1	85350	350909	346354	-1	346341	25				2	12	23	phaseINVFAce	phaseXPface	7	NF02	2006490	2006190	2006490	2006186	d	2006186	2004297	2006186	2004289	1889
GofDak_1024-768_new	24	1	26	<?xml version="1.0"?>\n<Clock xmlns:dt="urn:schemas-microsoft-com:datatypes"><Description dt:dt="string">E-Prime Primary Realtime Clock</Description><StartTime><Timestamp dt:dt="int">0</Timestamp><DateUtc dt:dt="string">2017-07-27T13:55:20Z</DateUtc></StartTime><FrequencyChanges><FrequencyChange><Frequency dt:dt="r8">3328133</Frequency><Timestamp dt:dt="r8">46943040948</Timestamp><Current dt:dt="…	75.025	2124759	2121259	2124759	2121241	1	right	-300932989	07-27-2017	15:55:20	13:55:20	female	85350	35068	-1	35061	85958	85360	-1	85350	350909	346354	-1	346341	25				2	12	23	phaseINVFAce	phaseXPface	8	NF01	2010809	2010509	2010809	2010494	l	2010494	2008762	2010494	2008745	1732
GofDak_1024-768_new	24	1	26	<?xml version="1.0"?>\n<Clock xmlns:dt="urn:schemas-microsoft-com:datatypes"><Description dt:dt="string">E-Prime Primary Realtime Clock</Description><StartTime><Timestamp dt:dt="int">0</Timestamp><DateUtc dt:dt="string">2017-07-27T13:55:20Z</DateUtc></StartTime><FrequencyChanges><FrequencyChange><Frequency dt:dt="r8">3328133</Frequency><Timestamp dt:dt="r8">46943040948</Timestamp><Current dt:dt="…	75.025	2124759	2121259	2124759	2121241	1	right	-300932989	07-27-2017	15:55:20	13:55:20	female	85350	35068	-1	35061	85958	85360	-1	85350	350909	346354	-1	346341	25				2	12	23	phaseINVFAce	phaseXPface	9	NF105	2013968	2013668	2013968	2013665	l	2013665	2012028	2013665	2012017	1637
GofDak_1024-768_new	24	1	26	<?xml version="1.0"?>\n<Clock xmlns:dt="urn:schemas-microsoft-com:datatypes"><Description dt:dt="string">E-Prime Primary Realtime Clock</Description><StartTime><Timestamp dt:dt="int">0</Timestamp><DateUtc dt:dt="string">2017-07-27T13:55:20Z</DateUtc></StartTime><FrequencyChanges><FrequencyChange><Frequency dt:dt="r8">3328133</Frequency><Timestamp dt:dt="r8">46943040948</Timestamp><Current dt:dt="…	75.025	2124759	2121259	2124759	2121241	1	right	-300932989	07-27-2017	15:55:20	13:55:20	female	85350	35068	-1	35061	85958	85360	-1	85350	350909	346354	-1	346341	25				2	12	23	phaseINVFAce	phaseXPface	10	NF105	2017233	2016933	2017233	2016922	l	2016922	2015134	2016922	2015121	1788
GofDak_1024-768_new	24	1	26	<?xml version="1.0"?>\n<Clock xmlns:dt="urn:schemas-microsoft-com:datatypes"><Description dt:dt="string">E-Prime Primary Realtime Clock</Description><StartTime><Timestamp dt:dt="int">0</Timestamp><DateUtc dt:dt="string">2017-07-27T13:55:20Z</DateUtc></StartTime><FrequencyChanges><FrequencyChange><Frequency dt:dt="r8">3328133</Frequency><Timestamp dt:dt="r8">46943040948</Timestamp><Current dt:dt="…	75.025	2124759	2121259	2124759	2121241	1	right	-300932989	07-27-2017	15:55:20	13:55:20	female	85350	35068	-1	35061	85958	85360	-1	85350	350909	346354	-1	346341	25				2	12	23	phaseINVFAce	phaseXPface	11	NM09	2020485	2020185	2020485	2020177	d	2020177	2018399	2020177	2018393	1778
GofDak_1024-768_new	24	1	26	<?xml version="1.0"?>\n<Clock xmlns:dt="urn:schemas-microsoft-com:datatypes"><Description dt:dt="string">E-Prime Primary Realtime Clock</Description><StartTime><Timestamp dt:dt="int">0</Timestamp><DateUtc dt:dt="string">2017-07-27T13:55:20Z</DateUtc></StartTime><FrequencyChanges><FrequencyChange><Frequency dt:dt="r8">3328133</Frequency><Timestamp dt:dt="r8">46943040948</Timestamp><Current dt:dt="…	75.025	2124759	2121259	2124759	2121241	1	right	-300932989	07-27-2017	15:55:20	13:55:20	female	85350	35068	-1	35061	85958	85360	-1	85350	350909	346354	-1	346341	25				2	12	23	phaseINVFAce	phaseXPface	12	NF105	2024031	2023731	2024031	2023724	d	2023724	2021838	2023724	2021825	1886
GofDak_1024-768_new	24	1	26	<?xml version="1.0"?>\n<Clock xmlns:dt="urn:schemas-microsoft-com:datatypes"><Description dt:dt="string">E-Prime Primary Realtime Clock</Description><StartTime><Timestamp dt:dt="int">0</Timestamp><DateUtc dt:dt="string">2017-07-27T13:55:20Z</DateUtc></StartTime><FrequencyChanges><FrequencyChange><Frequency dt:dt="r8">3328133</Frequency><Timestamp dt:dt="r8">46943040948</Timestamp><Current dt:dt="…	75.025	2124759	2121259	2124759	2121241	1	right	-300932989	07-27-2017	15:55:20	13:55:20	female	85350	35068	-1	35061	85958	85360	-1	85350	350909	346354	-1	346341	25				2	12	23	phaseINVFAce	phaseXPface	13	NM04	2027363	2027063	2027363	2027053	l	2027053	2025464	2027053	2025457	1589
GofDak_1024-768_new	24	1	26	<?xml version="1.0"?>\n<Clock xmlns:dt="urn:schemas-microsoft-com:datatypes"><Description dt:dt="string">E-Prime Primary Realtime Clock</Description><StartTime><Timestamp dt:dt="int">0</Timestamp><DateUtc dt:dt="string">2017-07-27T13:55:20Z</DateUtc></StartTime><FrequencyChanges><FrequencyChange><Frequency dt:dt="r8">3328133</Frequency><Timestamp dt:dt="r8">46943040948</Timestamp><Current dt:dt="…	75.025	2124759	2121259	2124759	2121241	1	right	-300932989	07-27-2017	15:55:20	13:55:20	female	85350	35068	-1	35061	85958	85360	-1	85350	350909	346354	-1	346341	25				2	12	23	phaseINVFAce	phaseXPface	14	NM21	2030629	2030329	2030629	2030318	l	2030318	2028769	2030318	2028761	1549
GofDak_1024-768_new	24	1	26	<?xml version="1.0"?>\n<Clock xmlns:dt="urn:schemas-microsoft-com:datatypes"><Description dt:dt="string">E-Prime Primary Realtime Clock</Description><StartTime><Timestamp dt:dt="int">0</Timestamp><DateUtc dt:dt="string">2017-07-27T13:55:20Z</DateUtc></StartTime><FrequencyChanges><FrequencyChange><Frequency dt:dt="r8">3328133</Frequency><Timestamp dt:dt="r8">46943040948</Timestamp><Current dt:dt="…	75.025	2124759	2121259	2124759	2121241	1	right	-300932989	07-27-2017	15:55:20	13:55:20	female	85350	35068	-1	35061	85958	85360	-1	85350	350909	346354	-1	346341	25				2	12	23	phaseINVFAce	phaseXPface	15	NF106	2034614	2034314	2034614	2034303	d	2034303	2032488	2034303	2032473	1815
GofDak_1024-768_new	24	1	26	<?xml version="1.0"?>\n<Clock xmlns:dt="urn:schemas-microsoft-com:datatypes"><Description dt:dt="string">E-Prime Primary Realtime Clock</Description><StartTime><Timestamp dt:dt="int">0</Timestamp><DateUtc dt:dt="string">2017-07-27T13:55:20Z</DateUtc></StartTime><FrequencyChanges><FrequencyChange><Frequency dt:dt="r8">3328133</Frequency><Timestamp dt:dt="r8">46943040948</Timestamp><Current dt:dt="…	75.025	2124759	2121259	2124759	2121241	1	right	-300932989	07-27-2017	15:55:20	13:55:20	female	85350	35068	-1	35061	85958	85360	-1	85350	350909	346354	-1	346341	25				2	12	23	phaseINVFAce	phaseXPface	16	NF11	2038040	2037740	2038040	2037733	d	2037733	2036193	2037733	2036185	1540
GofDak_1024-768_new	24	1	26	<?xml version="1.0"?>\n<Clock xmlns:dt="urn:schemas-microsoft-com:datatypes"><Description dt:dt="string">E-Prime Primary Realtime Clock</Description><StartTime><Timestamp dt:dt="int">0</Timestamp><DateUtc dt:dt="string">2017-07-27T13:55:20Z</DateUtc></StartTime><FrequencyChanges><FrequencyChange><Frequency dt:dt="r8">3328133</Frequency><Timestamp dt:dt="r8">46943040948</Timestamp><Current dt:dt="…	75.025	2124759	2121259	2124759	2121241	1	right	-300932989	07-27-2017	15:55:20	13:55:20	female	85350	35068	-1	35061	85958	85360	-1	85350	350909	346354	-1	346341	25				2	12	23	phaseINVFAce	phaseXPface	17	NF106	2041265	2040965	2041265	2040958	d	2040958	2039339	2040958	2039329	1619
GofDak_1024-768_new	24	1	26	<?xml version="1.0"?>\n<Clock xmlns:dt="urn:schemas-microsoft-com:datatypes"><Description dt:dt="string">E-Prime Primary Realtime Clock</Description><StartTime><Timestamp dt:dt="int">0</Timestamp><DateUtc dt:dt="string">2017-07-27T13:55:20Z</DateUtc></StartTime><FrequencyChanges><FrequencyChange><Frequency dt:dt="r8">3328133</Frequency><Timestamp dt:dt="r8">46943040948</Timestamp><Current dt:dt="…	75.025	2124759	2121259	2124759	2121241	1	right	-300932989	07-27-2017	15:55:20	13:55:20	female	85350	35068	-1	35061	85958	85360	-1	85350	350909	346354	-1	346341	25				2	12	23	phaseINVFAce	phaseXPface	18	NM101	2045224	2044924	2045224	2044909	l	2044909	2043031	2044909	2043025	1878
GofDak_1024-768_new	24	1	26	<?xml version="1.0"?>\n<Clock xmlns:dt="urn:schemas-microsoft-com:datatypes"><Description dt:dt="string">E-Prime Primary Realtime Clock</Description><StartTime><Timestamp dt:dt="int">0</Timestamp><DateUtc dt:dt="string">2017-07-27T13:55:20Z</DateUtc></StartTime><FrequencyChanges><FrequencyChange><Frequency dt:dt="r8">3328133</Frequency><Timestamp dt:dt="r8">46943040948</Timestamp><Current dt:dt="…	75.025	2124759	2121259	2124759	2121241	1	right	-300932989	07-27-2017	15:55:20	13:55:20	female	85350	35068	-1	35061	85958	85360	-1	85350	350909	346354	-1	346341	25				2	12	23	phaseINVFAce	phaseXPface	19	NM08	2048689	2048389	2048689	2048376	l	2048376	2046590	2048376	2046585	1786
GofDak_1024-768_new	24	1	26	<?xml version="1.0"?>\n<Clock xmlns:dt="urn:schemas-microsoft-com:datatypes"><Description dt:dt="string">E-Prime Primary Realtime Clock</Description><StartTime><Timestamp dt:dt="int">0</Timestamp><DateUtc dt:dt="string">2017-07-27T13:55:20Z</DateUtc></StartTime><FrequencyChanges><FrequencyChange><Frequency dt:dt="r8">3328133</Frequency><Timestamp dt:dt="r8">46943040948</Timestamp><Current dt:dt="…	75.025	2124759	2121259	2124759	2121241	1	right	-300932989	07-27-2017	15:55:20	13:55:20	female	85350	35068	-1	35061	85958	85360	-1	85350	350909	346354	-1	346341	25				2	12	23	phaseINVFAce	phaseXPface	20	NF109	2052355	2052055	2052355	2052052	l	2052052	2050455	2052052	2050441	1597
GofDak_1024-768_new	24	1	26	<?xml version="1.0"?>\n<Clock xmlns:dt="urn:schemas-microsoft-com:datatypes"><Description dt:dt="string">E-Prime Primary Realtime Clock</Description><StartTime><Timestamp dt:dt="int">0</Timestamp><DateUtc dt:dt="string">2017-07-27T13:55:20Z</DateUtc></StartTime><FrequencyChanges><FrequencyChange><Frequency dt:dt="r8">3328133</Frequency><Timestamp dt:dt="r8">46943040948</Timestamp><Current dt:dt="…	75.025	2124759	2121259	2124759	2121241	1	right	-300932989	07-27-2017	15:55:20	13:55:20	female	85350	35068	-1	35061	85958	85360	-1	85350	350909	346354	-1	346341	26				1	12	24	phaseUPFAce	phaseXPface	1	NF04	2055727	2055427	2055727	2055414	d	2055414	2053881	2055414	2053873	1533
GofDak_1024-768_new	24	1	26	<?xml version="1.0"?>\n<Clock xmlns:dt="urn:schemas-microsoft-com:datatypes"><Description dt:dt="string">E-Prime Primary Realtime Clock</Description><StartTime><Timestamp dt:dt="int">0</Timestamp><DateUtc dt:dt="string">2017-07-27T13:55:20Z</DateUtc></StartTime><FrequencyChanges><FrequencyChange><Frequency dt:dt="r8">3328133</Frequency><Timestamp dt:dt="r8">46943040948</Timestamp><Current dt:dt="…	75.025	2124759	2121259	2124759	2121241	1	right	-300932989	07-27-2017	15:55:20	13:55:20	female	85350	35068	-1	35061	85958	85360	-1	85350	350909	346354	-1	346341	26				1	12	24	phaseUPFAce	phaseXPface	2	NM05	2058926	2058626	2058926	2058616	l	2058616	2057080	2058616	2057073	1536
GofDak_1024-768_new	24	1	26	<?xml version="1.0"?>\n<Clock xmlns:dt="urn:schemas-microsoft-com:datatypes"><Description dt:dt="string">E-Prime Primary Realtime Clock</Description><StartTime><Timestamp dt:dt="int">0</Timestamp><DateUtc dt:dt="string">2017-07-27T13:55:20Z</DateUtc></StartTime><FrequencyChanges><FrequencyChange><Frequency dt:dt="r8">3328133</Frequency><Timestamp dt:dt="r8">46943040948</Timestamp><Current dt:dt="…	75.025	2124759	2121259	2124759	2121241	1	right	-300932989	07-27-2017	15:55:20	13:55:20	female	85350	35068	-1	35061	85958	85360	-1	85350	350909	346354	-1	346341	26				1	12	24	phaseUPFAce	phaseXPface	3	NF04	2062578	2062278	2062578	2062270	d	2062270	2060305	2062270	2060297	1965
GofDak_1024-768_new	24	1	26	<?xml version="1.0"?>\n<Clock xmlns:dt="urn:schemas-microsoft-com:datatypes"><Description dt:dt="string">E-Prime Primary Realtime Clock</Description><StartTime><Timestamp dt:dt="int">0</Timestamp><DateUtc dt:dt="string">2017-07-27T13:55:20Z</DateUtc></StartTime><FrequencyChanges><FrequencyChange><Frequency dt:dt="r8">3328133</Frequency><Timestamp dt:dt="r8">46943040948</Timestamp><Current dt:dt="…	75.025	2124759	2121259	2124759	2121241	1	right	-300932989	07-27-2017	15:55:20	13:55:20	female	85350	35068	-1	35061	85958	85360	-1	85350	350909	346354	-1	346341	26				1	12	24	phaseUPFAce	phaseXPface	4	NM21	2066204	2065904	2066204	2065897	d	2065897	2064264	2065897	2064257	1633
GofDak_1024-768_new	24	1	26	<?xml version="1.0"?>\n<Clock xmlns:dt="urn:schemas-microsoft-com:datatypes"><Description dt:dt="string">E-Prime Primary Realtime Clock</Description><StartTime><Timestamp dt:dt="int">0</Timestamp><DateUtc dt:dt="string">2017-07-27T13:55:20Z</DateUtc></StartTime><FrequencyChanges><FrequencyChange><Frequency dt:dt="r8">3328133</Frequency><Timestamp dt:dt="r8">46943040948</Timestamp><Current dt:dt="…	75.025	2124759	2121259	2124759	2121241	1	right	-300932989	07-27-2017	15:55:20	13:55:20	female	85350	35068	-1	35061	85958	85360	-1	85350	350909	346354	-1	346341	26				1	12	24	phaseUPFAce	phaseXPface	5	NM03	2069656	2069356	2069656	2069351	l	2069351	2067450	2069351	2067441	1901
GofDak_1024-768_new	24	1	26	<?xml version="1.0"?>\n<Clock xmlns:dt="urn:schemas-microsoft-com:datatypes"><Description dt:dt="string">E-Prime Primary Realtime Clock</Description><StartTime><Timestamp dt:dt="int">0</Timestamp><DateUtc dt:dt="string">2017-07-27T13:55:20Z</DateUtc></StartTime><FrequencyChanges><FrequencyChange><Frequency dt:dt="r8">3328133</Frequency><Timestamp dt:dt="r8">46943040948</Timestamp><Current dt:dt="…	75.025	2124759	2121259	2124759	2121241	1	right	-300932989	07-27-2017	15:55:20	13:55:20	female	85350	35068	-1	35061	85958	85360	-1	85350	350909	346354	-1	346341	26				1	12	24	phaseUPFAce	phaseXPface	6	NM02	2073041	2072741	2073041	2072732	l	2072732	2071142	2072732	2071137	1590
GofDak_1024-768_new	24	1	26	<?xml version="1.0"?>\n<Clock xmlns:dt="urn:schemas-microsoft-com:datatypes"><Description dt:dt="string">E-Prime Primary Realtime Clock</Description><StartTime><Timestamp dt:dt="int">0</Timestamp><DateUtc dt:dt="string">2017-07-27T13:55:20Z</DateUtc></StartTime><FrequencyChanges><FrequencyChange><Frequency dt:dt="r8">3328133</Frequency><Timestamp dt:dt="r8">46943040948</Timestamp><Current dt:dt="…	75.025	2124759	2121259	2124759	2121241	1	right	-300932989	07-27-2017	15:55:20	13:55:20	female	85350	35068	-1	35061	85958	85360	-1	85350	350909	346354	-1	346341	26				1	12	24	phaseUPFAce	phaseXPface	7	NM04	2076693	2076393	2076693	2076383	l	2076383	2074514	2076383	2074505	1869
GofDak_1024-768_new	24	1	26	<?xml version="1.0"?>\n<Clock xmlns:dt="urn:schemas-microsoft-com:datatypes"><Description dt:dt="string">E-Prime Primary Realtime Clock</Description><StartTime><Timestamp dt:dt="int">0</Timestamp><DateUtc dt:dt="string">2017-07-27T13:55:20Z</DateUtc></StartTime><FrequencyChanges><FrequencyChange><Frequency dt:dt="r8">3328133</Frequency><Timestamp dt:dt="r8">46943040948</Timestamp><Current dt:dt="…	75.025	2124759	2121259	2124759	2121241	1	right	-300932989	07-27-2017	15:55:20	13:55:20	female	85350	35068	-1	35061	85958	85360	-1	85350	350909	346354	-1	346341	26				1	12	24	phaseUPFAce	phaseXPface	8	NM09	2079839	2079539	2079839	2079525	d	2079525	2077913	2079525	2077897	1612
GofDak_1024-768_new	24	1	26	<?xml version="1.0"?>\n<Clock xmlns:dt="urn:schemas-microsoft-com:datatypes"><Description dt:dt="string">E-Prime Primary Realtime Clock</Description><StartTime><Timestamp dt:dt="int">0</Timestamp><DateUtc dt:dt="string">2017-07-27T13:55:20Z</DateUtc></StartTime><FrequencyChanges><FrequencyChange><Frequency dt:dt="r8">3328133</Frequency><Timestamp dt:dt="r8">46943040948</Timestamp><Current dt:dt="…	75.025	2124759	2121259	2124759	2121241	1	right	-300932989	07-27-2017	15:55:20	13:55:20	female	85350	35068	-1	35061	85958	85360	-1	85350	350909	346354	-1	346341	26				1	12	24	phaseUPFAce	phaseXPface	9	NM21	2082958	2082658	2082958	2082643	l	2082643	2080992	2082643	2080977	1651
GofDak_1024-768_new	24	1	26	<?xml version="1.0"?>\n<Clock xmlns:dt="urn:schemas-microsoft-com:datatypes"><Description dt:dt="string">E-Prime Primary Realtime Clock</Description><StartTime><Timestamp dt:dt="int">0</Timestamp><DateUtc dt:dt="string">2017-07-27T13:55:20Z</DateUtc></StartTime><FrequencyChanges><FrequencyChange><Frequency dt:dt="r8">3328133</Frequency><Timestamp dt:dt="r8">46943040948</Timestamp><Current dt:dt="…	75.025	2124759	2121259	2124759	2121241	1	right	-300932989	07-27-2017	15:55:20	13:55:20	female	85350	35068	-1	35061	85958	85360	-1	85350	350909	346354	-1	346341	26				1	12	24	phaseUPFAce	phaseXPface	10	NM09	2086637	2086337	2086637	2086325	l	2086325	2084337	2086325	2084329	1988
GofDak_1024-768_new	24	1	26	<?xml version="1.0"?>\n<Clock xmlns:dt="urn:schemas-microsoft-com:datatypes"><Description dt:dt="string">E-Prime Primary Realtime Clock</Description><StartTime><Timestamp dt:dt="int">0</Timestamp><DateUtc dt:dt="string">2017-07-27T13:55:20Z</DateUtc></StartTime><FrequencyChanges><FrequencyChange><Frequency dt:dt="r8">3328133</Frequency><Timestamp dt:dt="r8">46943040948</Timestamp><Current dt:dt="…	75.025	2124759	2121259	2124759	2121241	1	right	-300932989	07-27-2017	15:55:20	13:55:20	female	85350	35068	-1	35061	85958	85360	-1	85350	350909	346354	-1	346341	26				1	12	24	phaseUPFAce	phaseXPface	11	NM13	2090036	2089736	2090036	2089732	l	2089732	2087856	2089732	2087849	1876
GofDak_1024-768_new	24	1	26	<?xml version="1.0"?>\n<Clock xmlns:dt="urn:schemas-microsoft-com:datatypes"><Description dt:dt="string">E-Prime Primary Realtime Clock</Description><StartTime><Timestamp dt:dt="int">0</Timestamp><DateUtc dt:dt="string">2017-07-27T13:55:20Z</DateUtc></StartTime><FrequencyChanges><FrequencyChange><Frequency dt:dt="r8">3328133</Frequency><Timestamp dt:dt="r8">46943040948</Timestamp><Current dt:dt="…	75.025	2124759	2121259	2124759	2121241	1	right	-300932989	07-27-2017	15:55:20	13:55:20	female	85350	35068	-1	35061	85958	85360	-1	85350	350909	346354	-1	346341	26				1	12	24	phaseUPFAce	phaseXPface	12	NF11	2093235	2092935	2093235	2092919	d	2092919	2091055	2092919	2091041	1864
GofDak_1024-768_new	24	1	26	<?xml version="1.0"?>\n<Clock xmlns:dt="urn:schemas-microsoft-com:datatypes"><Description dt:dt="string">E-Prime Primary Realtime Clock</Description><StartTime><Timestamp dt:dt="int">0</Timestamp><DateUtc dt:dt="string">2017-07-27T13:55:20Z</DateUtc></StartTime><FrequencyChanges><FrequencyChange><Frequency dt:dt="r8">3328133</Frequency><Timestamp dt:dt="r8">46943040948</Timestamp><Current dt:dt="…	75.025	2124759	2121259	2124759	2121241	1	right	-300932989	07-27-2017	15:55:20	13:55:20	female	85350	35068	-1	35061	85958	85360	-1	85350	350909	346354	-1	346341	26				1	12	24	phaseUPFAce	phaseXPface	13	NF02	2096513	2096213	2096513	2096206	l	2096206	2094494	2096206	2094481	1712
GofDak_1024-768_new	24	1	26	<?xml version="1.0"?>\n<Clock xmlns:dt="urn:schemas-microsoft-com:datatypes"><Description dt:dt="string">E-Prime Primary Realtime Clock</Description><StartTime><Timestamp dt:dt="int">0</Timestamp><DateUtc dt:dt="string">2017-07-27T13:55:20Z</DateUtc></StartTime><FrequencyChanges><FrequencyChange><Frequency dt:dt="r8">3328133</Frequency><Timestamp dt:dt="r8">46943040948</Timestamp><Current dt:dt="…	75.025	2124759	2121259	2124759	2121241	1	right	-300932989	07-27-2017	15:55:20	13:55:20	female	85350	35068	-1	35061	85958	85360	-1	85350	350909	346354	-1	346341	26				1	12	24	phaseUPFAce	phaseXPface	14	NM03	2099926	2099626	2099926	2099616	l	2099616	2097746	2099616	2097737	1870
GofDak_1024-768_new	24	1	26	<?xml version="1.0"?>\n<Clock xmlns:dt="urn:schemas-microsoft-com:datatypes"><Description dt:dt="string">E-Prime Primary Realtime Clock</Description><StartTime><Timestamp dt:dt="int">0</Timestamp><DateUtc dt:dt="string">2017-07-27T13:55:20Z</DateUtc></StartTime><FrequencyChanges><FrequencyChange><Frequency dt:dt="r8">3328133</Frequency><Timestamp dt:dt="r8">46943040948</Timestamp><Current dt:dt="…	75.025	2124759	2121259	2124759	2121241	1	right	-300932989	07-27-2017	15:55:20	13:55:20	female	85350	35068	-1	35061	85958	85360	-1	85350	350909	346354	-1	346341	26				1	12	24	phaseUPFAce	phaseXPface	15	NM08	2102871	2102571	2102871	2102556	l	2102556	2101039	2102556	2101025	1517
GofDak_1024-768_new	24	1	26	<?xml version="1.0"?>\n<Clock xmlns:dt="urn:schemas-microsoft-com:datatypes"><Description dt:dt="string">E-Prime Primary Realtime Clock</Description><StartTime><Timestamp dt:dt="int">0</Timestamp><DateUtc dt:dt="string">2017-07-27T13:55:20Z</DateUtc></StartTime><FrequencyChanges><FrequencyChange><Frequency dt:dt="r8">3328133</Frequency><Timestamp dt:dt="r8">46943040948</Timestamp><Current dt:dt="…	75.025	2124759	2121259	2124759	2121241	1	right	-300932989	07-27-2017	15:55:20	13:55:20	female	85350	35068	-1	35061	85958	85360	-1	85350	350909	346354	-1	346341	26				1	12	24	phaseUPFAce	phaseXPface	16	NF01	2106177	2105877	2106177	2105873	d	2105873	2104144	2105873	2104129	1729
GofDak_1024-768_new	24	1	26	<?xml version="1.0"?>\n<Clock xmlns:dt="urn:schemas-microsoft-com:datatypes"><Description dt:dt="string">E-Prime Primary Realtime Clock</Description><StartTime><Timestamp dt:dt="int">0</Timestamp><DateUtc dt:dt="string">2017-07-27T13:55:20Z</DateUtc></StartTime><FrequencyChanges><FrequencyChange><Frequency dt:dt="r8">3328133</Frequency><Timestamp dt:dt="r8">46943040948</Timestamp><Current dt:dt="…	75.025	2124759	2121259	2124759	2121241	1	right	-300932989	07-27-2017	15:55:20	13:55:20	female	85350	35068	-1	35061	85958	85360	-1	85350	350909	346354	-1	346341	26				1	12	24	phaseUPFAce	phaseXPface	17	NF09	2109936	2109636	2109936	2109622	l	2109622	2107863	2109622	2107849	1759
GofDak_1024-768_new	24	1	26	<?xml version="1.0"?>\n<Clock xmlns:dt="urn:schemas-microsoft-com:datatypes"><Description dt:dt="string">E-Prime Primary Realtime Clock</Description><StartTime><Timestamp dt:dt="int">0</Timestamp><DateUtc dt:dt="string">2017-07-27T13:55:20Z</DateUtc></StartTime><FrequencyChanges><FrequencyChange><Frequency dt:dt="r8">3328133</Frequency><Timestamp dt:dt="r8">46943040948</Timestamp><Current dt:dt="…	75.025	2124759	2121259	2124759	2121241	1	right	-300932989	07-27-2017	15:55:20	13:55:20	female	85350	35068	-1	35061	85958	85360	-1	85350	350909	346354	-1	346341	26				1	12	24	phaseUPFAce	phaseXPface	18	NF02	2113375	2113075	2113375	2113060	d	2113060	2111328	2113060	2111321	1732
GofDak_1024-768_new	24	1	26	<?xml version="1.0"?>\n<Clock xmlns:dt="urn:schemas-microsoft-com:datatypes"><Description dt:dt="string">E-Prime Primary Realtime Clock</Description><StartTime><Timestamp dt:dt="int">0</Timestamp><DateUtc dt:dt="string">2017-07-27T13:55:20Z</DateUtc></StartTime><FrequencyChanges><FrequencyChange><Frequency dt:dt="r8">3328133</Frequency><Timestamp dt:dt="r8">46943040948</Timestamp><Current dt:dt="…	75.025	2124759	2121259	2124759	2121241	1	right	-300932989	07-27-2017	15:55:20	13:55:20	female	85350	35068	-1	35061	85958	85360	-1	85350	350909	346354	-1	346341	26				1	12	24	phaseUPFAce	phaseXPface	19	NF01	2116573	2116273	2116573	2116269	d	2116269	2114647	2116269	2114633	1622
GofDak_1024-768_new	24	1	26	<?xml version="1.0"?>\n<Clock xmlns:dt="urn:schemas-microsoft-com:datatypes"><Description dt:dt="string">E-Prime Primary Realtime Clock</Description><StartTime><Timestamp dt:dt="int">0</Timestamp><DateUtc dt:dt="string">2017-07-27T13:55:20Z</DateUtc></StartTime><FrequencyChanges><FrequencyChange><Frequency dt:dt="r8">3328133</Frequency><Timestamp dt:dt="r8">46943040948</Timestamp><Current dt:dt="…	75.025	2124759	2121259	2124759	2121241	1	right	-300932989	07-27-2017	15:55:20	13:55:20	female	85350	35068	-1	35061	85958	85360	-1	85350	350909	346354	-1	346341	26				1	12	24	phaseUPFAce	phaseXPface	20	NM04	2120092	2119792	2120092	2119785	l	2119785	2118113	2119785	2118097	1672
[truncated: 28 more columns]
