# Supplementary material for: Fixed or flexible? Orientation preference in identity and gaze processing in humans
Source: PLoS One. 2019 Jan 25;14(1):e0210503. doi: 10.1371/journal.pone.0210503 (PMC6347268; doi:10.1371/journal.pone.0210503)
Supplement: S3 File — Eprime log files were merged across gaze experiment sessions. (ZIP) [file pone.0210503.s005.zip › GofDak_1024-768_new-25-1.xlsx]

## Sheet: GofDak_1024-768_new-25-1
D:\GAZE\Gaze_data\GazeCoD_data\NEWDATA\GofDak_1024-768_new-25-1.edat2
ExperimentName	Subject	Session	Age	Clock.Information	Display.RefreshRate	fini.OffsetTime	fini.OnsetTime	fini.TargetOffsetTime	fini.TargetOnsetTime	Group	Handedness	RandomSeed	SessionDate	SessionTime	SessionTimeUtc	Sex	start.OffsetTime	start.OnsetTime	start.TargetOffsetTime	start.TargetOnsetTime	start2.OffsetTime	start2.OnsetTime	start2.TargetOffsetTime	start2.TargetOnsetTime	start5.OffsetTime	start5.OnsetTime	start5.TargetOffsetTime	start5.TargetOnsetTime	Block	phasePRACTICE1	phasePRACTICE1.Cycle	phasePRACTICE1.Sample	phaseXPface	phaseXPface.Cycle	phaseXPface.Sample	Procedure[Block]	Running[Block]	Trial	cible	cible.OffsetTime	cible.OnsetTime	cible.TargetOffsetTime	cible.TargetOnsetTime	correct	crossStart.OffsetTime	crossStart.OnsetTime	crossStart.TargetOffsetTime	crossStart.TargetOnsetTime	jitterdur
GofDak_1024-768_new	25	1	42	<?xml version="1.0"?>\n<Clock xmlns:dt="urn:schemas-microsoft-com:datatypes"><Description dt:dt="string">E-Prime Primary Realtime Clock</Description><StartTime><Timestamp dt:dt="int">0</Timestamp><DateUtc dt:dt="string">2017-07-31T09:06:21Z</DateUtc></StartTime><FrequencyChanges><FrequencyChange><Frequency dt:dt="r8">3328125</Frequency><Timestamp dt:dt="r8">935530525</Timestamp><Current dt:dt="r8…	75.025	2278154	2274654	2278154	2274636	1	right	936196783	07-31-2017	11:06:21	09:06:21	female	60847	35322	-1	35305	104653	60863	-1	60847	496796	489975	-1	489962	1	1	1	1				practUP	phasePRACTICE1	1	NF02	107774	107474	107774	107435	l	107435	105675	107435	105662	1760
GofDak_1024-768_new	25	1	42	<?xml version="1.0"?>\n<Clock xmlns:dt="urn:schemas-microsoft-com:datatypes"><Description dt:dt="string">E-Prime Primary Realtime Clock</Description><StartTime><Timestamp dt:dt="int">0</Timestamp><DateUtc dt:dt="string">2017-07-31T09:06:21Z</DateUtc></StartTime><FrequencyChanges><FrequencyChange><Frequency dt:dt="r8">3328125</Frequency><Timestamp dt:dt="r8">935530525</Timestamp><Current dt:dt="r8…	75.025	2278154	2274654	2278154	2274636	1	right	936196783	07-31-2017	11:06:21	09:06:21	female	60847	35322	-1	35305	104653	60863	-1	60847	496796	489975	-1	489962	1	1	1	1				practUP	phasePRACTICE1	2	NM08	112079	111779	112079	111757	d	111757	109833	111757	109820	1924
GofDak_1024-768_new	25	1	42	<?xml version="1.0"?>\n<Clock xmlns:dt="urn:schemas-microsoft-com:datatypes"><Description dt:dt="string">E-Prime Primary Realtime Clock</Description><StartTime><Timestamp dt:dt="int">0</Timestamp><DateUtc dt:dt="string">2017-07-31T09:06:21Z</DateUtc></StartTime><FrequencyChanges><FrequencyChange><Frequency dt:dt="r8">3328125</Frequency><Timestamp dt:dt="r8">935530525</Timestamp><Current dt:dt="r8…	75.025	2278154	2274654	2278154	2274636	1	right	936196783	07-31-2017	11:06:21	09:06:21	female	60847	35322	-1	35305	104653	60863	-1	60847	496796	489975	-1	489962	1	1	1	1				practUP	phasePRACTICE1	3	NF106	115598	115298	115598	115290	d	115290	113726	115290	113708	1564
GofDak_1024-768_new	25	1	42	<?xml version="1.0"?>\n<Clock xmlns:dt="urn:schemas-microsoft-com:datatypes"><Description dt:dt="string">E-Prime Primary Realtime Clock</Description><StartTime><Timestamp dt:dt="int">0</Timestamp><DateUtc dt:dt="string">2017-07-31T09:06:21Z</DateUtc></StartTime><FrequencyChanges><FrequencyChange><Frequency dt:dt="r8">3328125</Frequency><Timestamp dt:dt="r8">935530525</Timestamp><Current dt:dt="r8…	75.025	2278154	2274654	2278154	2274636	1	right	936196783	07-31-2017	11:06:21	09:06:21	female	60847	35322	-1	35305	104653	60863	-1	60847	496796	489975	-1	489962	1	1	1	1				practUP	phasePRACTICE1	4	NF09	119037	118737	119037	118726	d	118726	116924	118726	116908	1802
GofDak_1024-768_new	25	1	42	<?xml version="1.0"?>\n<Clock xmlns:dt="urn:schemas-microsoft-com:datatypes"><Description dt:dt="string">E-Prime Primary Realtime Clock</Description><StartTime><Timestamp dt:dt="int">0</Timestamp><DateUtc dt:dt="string">2017-07-31T09:06:21Z</DateUtc></StartTime><FrequencyChanges><FrequencyChange><Frequency dt:dt="r8">3328125</Frequency><Timestamp dt:dt="r8">935530525</Timestamp><Current dt:dt="r8…	75.025	2278154	2274654	2278154	2274636	1	right	936196783	07-31-2017	11:06:21	09:06:21	female	60847	35322	-1	35305	104653	60863	-1	60847	496796	489975	-1	489962	1	1	1	1				practUP	phasePRACTICE1	5	NF01	122529	122229	122529	122221	d	122221	120470	122221	120461	1751
GofDak_1024-768_new	25	1	42	<?xml version="1.0"?>\n<Clock xmlns:dt="urn:schemas-microsoft-com:datatypes"><Description dt:dt="string">E-Prime Primary Realtime Clock</Description><StartTime><Timestamp dt:dt="int">0</Timestamp><DateUtc dt:dt="string">2017-07-31T09:06:21Z</DateUtc></StartTime><FrequencyChanges><FrequencyChange><Frequency dt:dt="r8">3328125</Frequency><Timestamp dt:dt="r8">935530525</Timestamp><Current dt:dt="r8…	75.025	2278154	2274654	2278154	2274636	1	right	936196783	07-31-2017	11:06:21	09:06:21	female	60847	35322	-1	35305	104653	60863	-1	60847	496796	489975	-1	489962	1	1	1	1				practUP	phasePRACTICE1	6	NF02	125688	125388	125688	125379	d	125379	123669	125379	123653	1710
GofDak_1024-768_new	25	1	42	<?xml version="1.0"?>\n<Clock xmlns:dt="urn:schemas-microsoft-com:datatypes"><Description dt:dt="string">E-Prime Primary Realtime Clock</Description><StartTime><Timestamp dt:dt="int">0</Timestamp><DateUtc dt:dt="string">2017-07-31T09:06:21Z</DateUtc></StartTime><FrequencyChanges><FrequencyChange><Frequency dt:dt="r8">3328125</Frequency><Timestamp dt:dt="r8">935530525</Timestamp><Current dt:dt="r8…	75.025	2278154	2274654	2278154	2274636	1	right	936196783	07-31-2017	11:06:21	09:06:21	female	60847	35322	-1	35305	104653	60863	-1	60847	496796	489975	-1	489962	1	1	1	1				practUP	phasePRACTICE1	7	NM05	129087	128787	129087	128784	d	128784	127081	128784	127068	1703
GofDak_1024-768_new	25	1	42	<?xml version="1.0"?>\n<Clock xmlns:dt="urn:schemas-microsoft-com:datatypes"><Description dt:dt="string">E-Prime Primary Realtime Clock</Description><StartTime><Timestamp dt:dt="int">0</Timestamp><DateUtc dt:dt="string">2017-07-31T09:06:21Z</DateUtc></StartTime><FrequencyChanges><FrequencyChange><Frequency dt:dt="r8">3328125</Frequency><Timestamp dt:dt="r8">935530525</Timestamp><Current dt:dt="r8…	75.025	2278154	2274654	2278154	2274636	1	right	936196783	07-31-2017	11:06:21	09:06:21	female	60847	35322	-1	35305	104653	60863	-1	60847	496796	489975	-1	489962	1	1	1	1				practUP	phasePRACTICE1	8	NF04	132273	131973	132273	131942	l	131942	130293	131942	130276	1649
GofDak_1024-768_new	25	1	42	<?xml version="1.0"?>\n<Clock xmlns:dt="urn:schemas-microsoft-com:datatypes"><Description dt:dt="string">E-Prime Primary Realtime Clock</Description><StartTime><Timestamp dt:dt="int">0</Timestamp><DateUtc dt:dt="string">2017-07-31T09:06:21Z</DateUtc></StartTime><FrequencyChanges><FrequencyChange><Frequency dt:dt="r8">3328125</Frequency><Timestamp dt:dt="r8">935530525</Timestamp><Current dt:dt="r8…	75.025	2278154	2274654	2278154	2274636	1	right	936196783	07-31-2017	11:06:21	09:06:21	female	60847	35322	-1	35305	104653	60863	-1	60847	496796	489975	-1	489962	1	1	1	1				practUP	phasePRACTICE1	9	NF109	135952	135652	135952	135640	l	135640	133719	135640	133708	1921
GofDak_1024-768_new	25	1	42	<?xml version="1.0"?>\n<Clock xmlns:dt="urn:schemas-microsoft-com:datatypes"><Description dt:dt="string">E-Prime Primary Realtime Clock</Description><StartTime><Timestamp dt:dt="int">0</Timestamp><DateUtc dt:dt="string">2017-07-31T09:06:21Z</DateUtc></StartTime><FrequencyChanges><FrequencyChange><Frequency dt:dt="r8">3328125</Frequency><Timestamp dt:dt="r8">935530525</Timestamp><Current dt:dt="r8…	75.025	2278154	2274654	2278154	2274636	1	right	936196783	07-31-2017	11:06:21	09:06:21	female	60847	35322	-1	35305	104653	60863	-1	60847	496796	489975	-1	489962	1	1	1	1				practUP	phasePRACTICE1	10	NF106	139604	139304	139604	139287	l	139287	137371	139287	137356	1916
GofDak_1024-768_new	25	1	42	<?xml version="1.0"?>\n<Clock xmlns:dt="urn:schemas-microsoft-com:datatypes"><Description dt:dt="string">E-Prime Primary Realtime Clock</Description><StartTime><Timestamp dt:dt="int">0</Timestamp><DateUtc dt:dt="string">2017-07-31T09:06:21Z</DateUtc></StartTime><FrequencyChanges><FrequencyChange><Frequency dt:dt="r8">3328125</Frequency><Timestamp dt:dt="r8">935530525</Timestamp><Current dt:dt="r8…	75.025	2278154	2274654	2278154	2274636	1	right	936196783	07-31-2017	11:06:21	09:06:21	female	60847	35322	-1	35305	104653	60863	-1	60847	496796	489975	-1	489962	1	1	1	1				practUP	phasePRACTICE1	11	NF105	151280	150980	151280	150968	l	150968	149247	150968	149236	1721
GofDak_1024-768_new	25	1	42	<?xml version="1.0"?>\n<Clock xmlns:dt="urn:schemas-microsoft-com:datatypes"><Description dt:dt="string">E-Prime Primary Realtime Clock</Description><StartTime><Timestamp dt:dt="int">0</Timestamp><DateUtc dt:dt="string">2017-07-31T09:06:21Z</DateUtc></StartTime><FrequencyChanges><FrequencyChange><Frequency dt:dt="r8">3328125</Frequency><Timestamp dt:dt="r8">935530525</Timestamp><Current dt:dt="r8…	75.025	2278154	2274654	2278154	2274636	1	right	936196783	07-31-2017	11:06:21	09:06:21	female	60847	35322	-1	35305	104653	60863	-1	60847	496796	489975	-1	489962	1	1	1	1				practUP	phasePRACTICE1	12	NM10	155532	155232	155532	155220	l	155220	153566	155220	153556	1654
GofDak_1024-768_new	25	1	42	<?xml version="1.0"?>\n<Clock xmlns:dt="urn:schemas-microsoft-com:datatypes"><Description dt:dt="string">E-Prime Primary Realtime Clock</Description><StartTime><Timestamp dt:dt="int">0</Timestamp><DateUtc dt:dt="string">2017-07-31T09:06:21Z</DateUtc></StartTime><FrequencyChanges><FrequencyChange><Frequency dt:dt="r8">3328125</Frequency><Timestamp dt:dt="r8">935530525</Timestamp><Current dt:dt="r8…	75.025	2278154	2274654	2278154	2274636	1	right	936196783	07-31-2017	11:06:21	09:06:21	female	60847	35322	-1	35305	104653	60863	-1	60847	496796	489975	-1	489962	1	1	1	1				practUP	phasePRACTICE1	13	NM10	158984	158684	158984	158676	d	158676	157085	158676	157068	1591
GofDak_1024-768_new	25	1	42	<?xml version="1.0"?>\n<Clock xmlns:dt="urn:schemas-microsoft-com:datatypes"><Description dt:dt="string">E-Prime Primary Realtime Clock</Description><StartTime><Timestamp dt:dt="int">0</Timestamp><DateUtc dt:dt="string">2017-07-31T09:06:21Z</DateUtc></StartTime><FrequencyChanges><FrequencyChange><Frequency dt:dt="r8">3328125</Frequency><Timestamp dt:dt="r8">935530525</Timestamp><Current dt:dt="r8…	75.025	2278154	2274654	2278154	2274636	1	right	936196783	07-31-2017	11:06:21	09:06:21	female	60847	35322	-1	35305	104653	60863	-1	60847	496796	489975	-1	489962	1	1	1	1				practUP	phasePRACTICE1	14	NM04	162316	162016	162316	162004	d	162004	160270	162004	160252	1734
GofDak_1024-768_new	25	1	42	<?xml version="1.0"?>\n<Clock xmlns:dt="urn:schemas-microsoft-com:datatypes"><Description dt:dt="string">E-Prime Primary Realtime Clock</Description><StartTime><Timestamp dt:dt="int">0</Timestamp><DateUtc dt:dt="string">2017-07-31T09:06:21Z</DateUtc></StartTime><FrequencyChanges><FrequencyChange><Frequency dt:dt="r8">3328125</Frequency><Timestamp dt:dt="r8">935530525</Timestamp><Current dt:dt="r8…	75.025	2278154	2274654	2278154	2274636	1	right	936196783	07-31-2017	11:06:21	09:06:21	female	60847	35322	-1	35305	104653	60863	-1	60847	496796	489975	-1	489962	1	1	1	1				practUP	phasePRACTICE1	15	NM08	165542	165242	165542	165229	d	165229	163536	165229	163525	1693
GofDak_1024-768_new	25	1	42	<?xml version="1.0"?>\n<Clock xmlns:dt="urn:schemas-microsoft-com:datatypes"><Description dt:dt="string">E-Prime Primary Realtime Clock</Description><StartTime><Timestamp dt:dt="int">0</Timestamp><DateUtc dt:dt="string">2017-07-31T09:06:21Z</DateUtc></StartTime><FrequencyChanges><FrequencyChange><Frequency dt:dt="r8">3328125</Frequency><Timestamp dt:dt="r8">935530525</Timestamp><Current dt:dt="r8…	75.025	2278154	2274654	2278154	2274636	1	right	936196783	07-31-2017	11:06:21	09:06:21	female	60847	35322	-1	35305	104653	60863	-1	60847	496796	489975	-1	489962	1	1	1	1				practUP	phasePRACTICE1	16	NF04	169221	168921	169221	168915	l	168915	166948	168915	166933	1967
GofDak_1024-768_new	25	1	42	<?xml version="1.0"?>\n<Clock xmlns:dt="urn:schemas-microsoft-com:datatypes"><Description dt:dt="string">E-Prime Primary Realtime Clock</Description><StartTime><Timestamp dt:dt="int">0</Timestamp><DateUtc dt:dt="string">2017-07-31T09:06:21Z</DateUtc></StartTime><FrequencyChanges><FrequencyChange><Frequency dt:dt="r8">3328125</Frequency><Timestamp dt:dt="r8">935530525</Timestamp><Current dt:dt="r8…	75.025	2278154	2274654	2278154	2274636	1	right	936196783	07-31-2017	11:06:21	09:06:21	female	60847	35322	-1	35305	104653	60863	-1	60847	496796	489975	-1	489962	1	1	1	1				practUP	phasePRACTICE1	17	NM09	172553	172253	172553	172244	d	172244	170387	172244	170373	1857
GofDak_1024-768_new	25	1	42	<?xml version="1.0"?>\n<Clock xmlns:dt="urn:schemas-microsoft-com:datatypes"><Description dt:dt="string">E-Prime Primary Realtime Clock</Description><StartTime><Timestamp dt:dt="int">0</Timestamp><DateUtc dt:dt="string">2017-07-31T09:06:21Z</DateUtc></StartTime><FrequencyChanges><FrequencyChange><Frequency dt:dt="r8">3328125</Frequency><Timestamp dt:dt="r8">935530525</Timestamp><Current dt:dt="r8…	75.025	2278154	2274654	2278154	2274636	1	right	936196783	07-31-2017	11:06:21	09:06:21	female	60847	35322	-1	35305	104653	60863	-1	60847	496796	489975	-1	489962	1	1	1	1				practUP	phasePRACTICE1	18	NF06	175845	175545	175845	175529	l	175529	173799	175529	173788	1730
GofDak_1024-768_new	25	1	42	<?xml version="1.0"?>\n<Clock xmlns:dt="urn:schemas-microsoft-com:datatypes"><Description dt:dt="string">E-Prime Primary Realtime Clock</Description><StartTime><Timestamp dt:dt="int">0</Timestamp><DateUtc dt:dt="string">2017-07-31T09:06:21Z</DateUtc></StartTime><FrequencyChanges><FrequencyChange><Frequency dt:dt="r8">3328125</Frequency><Timestamp dt:dt="r8">935530525</Timestamp><Current dt:dt="r8…	75.025	2278154	2274654	2278154	2274636	1	right	936196783	07-31-2017	11:06:21	09:06:21	female	60847	35322	-1	35305	104653	60863	-1	60847	496796	489975	-1	489962	1	1	1	1				practUP	phasePRACTICE1	19	NM03	179204	178904	179204	178898	d	178898	177078	178898	177068	1820
GofDak_1024-768_new	25	1	42	<?xml version="1.0"?>\n<Clock xmlns:dt="urn:schemas-microsoft-com:datatypes"><Description dt:dt="string">E-Prime Primary Realtime Clock</Description><StartTime><Timestamp dt:dt="int">0</Timestamp><DateUtc dt:dt="string">2017-07-31T09:06:21Z</DateUtc></StartTime><FrequencyChanges><FrequencyChange><Frequency dt:dt="r8">3328125</Frequency><Timestamp dt:dt="r8">935530525</Timestamp><Current dt:dt="r8…	75.025	2278154	2274654	2278154	2274636	1	right	936196783	07-31-2017	11:06:21	09:06:21	female	60847	35322	-1	35305	104653	60863	-1	60847	496796	489975	-1	489962	1	1	1	1				practUP	phasePRACTICE1	20	NF04	182430	182130	182430	182126	d	182126	180490	182126	180476	1636
GofDak_1024-768_new	25	1	42	<?xml version="1.0"?>\n<Clock xmlns:dt="urn:schemas-microsoft-com:datatypes"><Description dt:dt="string">E-Prime Primary Realtime Clock</Description><StartTime><Timestamp dt:dt="int">0</Timestamp><DateUtc dt:dt="string">2017-07-31T09:06:21Z</DateUtc></StartTime><FrequencyChanges><FrequencyChange><Frequency dt:dt="r8">3328125</Frequency><Timestamp dt:dt="r8">935530525</Timestamp><Current dt:dt="r8…	75.025	2278154	2274654	2278154	2274636	1	right	936196783	07-31-2017	11:06:21	09:06:21	female	60847	35322	-1	35305	104653	60863	-1	60847	496796	489975	-1	489962	1	1	1	1				practUP	phasePRACTICE1	21	NM08	190454	190154	190454	190147	d	190147	188354	190147	188341	1793
GofDak_1024-768_new	25	1	42	<?xml version="1.0"?>\n<Clock xmlns:dt="urn:schemas-microsoft-com:datatypes"><Description dt:dt="string">E-Prime Primary Realtime Clock</Description><StartTime><Timestamp dt:dt="int">0</Timestamp><DateUtc dt:dt="string">2017-07-31T09:06:21Z</DateUtc></StartTime><FrequencyChanges><FrequencyChange><Frequency dt:dt="r8">3328125</Frequency><Timestamp dt:dt="r8">935530525</Timestamp><Current dt:dt="r8…	75.025	2278154	2274654	2278154	2274636	1	right	936196783	07-31-2017	11:06:21	09:06:21	female	60847	35322	-1	35305	104653	60863	-1	60847	496796	489975	-1	489962	1	1	1	1				practUP	phasePRACTICE1	22	NM101	193973	193673	193973	193657	l	193657	192020	193657	192012	1637
GofDak_1024-768_new	25	1	42	<?xml version="1.0"?>\n<Clock xmlns:dt="urn:schemas-microsoft-com:datatypes"><Description dt:dt="string">E-Prime Primary Realtime Clock</Description><StartTime><Timestamp dt:dt="int">0</Timestamp><DateUtc dt:dt="string">2017-07-31T09:06:21Z</DateUtc></StartTime><FrequencyChanges><FrequencyChange><Frequency dt:dt="r8">3328125</Frequency><Timestamp dt:dt="r8">935530525</Timestamp><Current dt:dt="r8…	75.025	2278154	2274654	2278154	2274636	1	right	936196783	07-31-2017	11:06:21	09:06:21	female	60847	35322	-1	35305	104653	60863	-1	60847	496796	489975	-1	489962	1	1	1	1				practUP	phasePRACTICE1	23	NM13	197225	196925	197225	196909	l	196909	195125	196909	195108	1784
GofDak_1024-768_new	25	1	42	<?xml version="1.0"?>\n<Clock xmlns:dt="urn:schemas-microsoft-com:datatypes"><Description dt:dt="string">E-Prime Primary Realtime Clock</Description><StartTime><Timestamp dt:dt="int">0</Timestamp><DateUtc dt:dt="string">2017-07-31T09:06:21Z</DateUtc></StartTime><FrequencyChanges><FrequencyChange><Frequency dt:dt="r8">3328125</Frequency><Timestamp dt:dt="r8">935530525</Timestamp><Current dt:dt="r8…	75.025	2278154	2274654	2278154	2274636	1	right	936196783	07-31-2017	11:06:21	09:06:21	female	60847	35322	-1	35305	104653	60863	-1	60847	496796	489975	-1	489962	1	1	1	1				practUP	phasePRACTICE1	24	NM04	200944	200644	200944	200636	l	200636	198644	200636	198628	1992
GofDak_1024-768_new	25	1	42	<?xml version="1.0"?>\n<Clock xmlns:dt="urn:schemas-microsoft-com:datatypes"><Description dt:dt="string">E-Prime Primary Realtime Clock</Description><StartTime><Timestamp dt:dt="int">0</Timestamp><DateUtc dt:dt="string">2017-07-31T09:06:21Z</DateUtc></StartTime><FrequencyChanges><FrequencyChange><Frequency dt:dt="r8">3328125</Frequency><Timestamp dt:dt="r8">935530525</Timestamp><Current dt:dt="r8…	75.025	2278154	2274654	2278154	2274636	1	right	936196783	07-31-2017	11:06:21	09:06:21	female	60847	35322	-1	35305	104653	60863	-1	60847	496796	489975	-1	489962	1	1	1	1				practUP	phasePRACTICE1	25	NF106	204582	204282	204582	204269	l	204269	202483	204269	202468	1786
GofDak_1024-768_new	25	1	42	<?xml version="1.0"?>\n<Clock xmlns:dt="urn:schemas-microsoft-com:datatypes"><Description dt:dt="string">E-Prime Primary Realtime Clock</Description><StartTime><Timestamp dt:dt="int">0</Timestamp><DateUtc dt:dt="string">2017-07-31T09:06:21Z</DateUtc></StartTime><FrequencyChanges><FrequencyChange><Frequency dt:dt="r8">3328125</Frequency><Timestamp dt:dt="r8">935530525</Timestamp><Current dt:dt="r8…	75.025	2278154	2274654	2278154	2274636	1	right	936196783	07-31-2017	11:06:21	09:06:21	female	60847	35322	-1	35305	104653	60863	-1	60847	496796	489975	-1	489962	1	1	1	1				practUP	phasePRACTICE1	26	NM13	207888	207588	207888	207583	l	207583	205842	207583	205836	1741
GofDak_1024-768_new	25	1	42	<?xml version="1.0"?>\n<Clock xmlns:dt="urn:schemas-microsoft-com:datatypes"><Description dt:dt="string">E-Prime Primary Realtime Clock</Description><StartTime><Timestamp dt:dt="int">0</Timestamp><DateUtc dt:dt="string">2017-07-31T09:06:21Z</DateUtc></StartTime><FrequencyChanges><FrequencyChange><Frequency dt:dt="r8">3328125</Frequency><Timestamp dt:dt="r8">935530525</Timestamp><Current dt:dt="r8…	75.025	2278154	2274654	2278154	2274636	1	right	936196783	07-31-2017	11:06:21	09:06:21	female	60847	35322	-1	35305	104653	60863	-1	60847	496796	489975	-1	489962	1	1	1	1				practUP	phasePRACTICE1	27	NF02	212180	211880	212180	211875	l	211875	209974	211875	209964	1901
GofDak_1024-768_new	25	1	42	<?xml version="1.0"?>\n<Clock xmlns:dt="urn:schemas-microsoft-com:datatypes"><Description dt:dt="string">E-Prime Primary Realtime Clock</Description><StartTime><Timestamp dt:dt="int">0</Timestamp><DateUtc dt:dt="string">2017-07-31T09:06:21Z</DateUtc></StartTime><FrequencyChanges><FrequencyChange><Frequency dt:dt="r8">3328125</Frequency><Timestamp dt:dt="r8">935530525</Timestamp><Current dt:dt="r8…	75.025	2278154	2274654	2278154	2274636	1	right	936196783	07-31-2017	11:06:21	09:06:21	female	60847	35322	-1	35305	104653	60863	-1	60847	496796	489975	-1	489962	1	1	1	1				practUP	phasePRACTICE1	28	NF02	215512	215212	215512	215201	l	215201	213639	215201	213628	1562
GofDak_1024-768_new	25	1	42	<?xml version="1.0"?>\n<Clock xmlns:dt="urn:schemas-microsoft-com:datatypes"><Description dt:dt="string">E-Prime Primary Realtime Clock</Description><StartTime><Timestamp dt:dt="int">0</Timestamp><DateUtc dt:dt="string">2017-07-31T09:06:21Z</DateUtc></StartTime><FrequencyChanges><FrequencyChange><Frequency dt:dt="r8">3328125</Frequency><Timestamp dt:dt="r8">935530525</Timestamp><Current dt:dt="r8…	75.025	2278154	2274654	2278154	2274636	1	right	936196783	07-31-2017	11:06:21	09:06:21	female	60847	35322	-1	35305	104653	60863	-1	60847	496796	489975	-1	489962	1	1	1	1				practUP	phasePRACTICE1	29	NF105	218964	218664	218964	218660	l	218660	216785	218660	216772	1875
GofDak_1024-768_new	25	1	42	<?xml version="1.0"?>\n<Clock xmlns:dt="urn:schemas-microsoft-com:datatypes"><Description dt:dt="string">E-Prime Primary Realtime Clock</Description><StartTime><Timestamp dt:dt="int">0</Timestamp><DateUtc dt:dt="string">2017-07-31T09:06:21Z</DateUtc></StartTime><FrequencyChanges><FrequencyChange><Frequency dt:dt="r8">3328125</Frequency><Timestamp dt:dt="r8">935530525</Timestamp><Current dt:dt="r8…	75.025	2278154	2274654	2278154	2274636	1	right	936196783	07-31-2017	11:06:21	09:06:21	female	60847	35322	-1	35305	104653	60863	-1	60847	496796	489975	-1	489962	1	1	1	1				practUP	phasePRACTICE1	30	NF02	222536	222236	222536	222228	d	222228	220397	222228	220388	1831
GofDak_1024-768_new	25	1	42	<?xml version="1.0"?>\n<Clock xmlns:dt="urn:schemas-microsoft-com:datatypes"><Description dt:dt="string">E-Prime Primary Realtime Clock</Description><StartTime><Timestamp dt:dt="int">0</Timestamp><DateUtc dt:dt="string">2017-07-31T09:06:21Z</DateUtc></StartTime><FrequencyChanges><FrequencyChange><Frequency dt:dt="r8">3328125</Frequency><Timestamp dt:dt="r8">935530525</Timestamp><Current dt:dt="r8…	75.025	2278154	2274654	2278154	2274636	1	right	936196783	07-31-2017	11:06:21	09:06:21	female	60847	35322	-1	35305	104653	60863	-1	60847	496796	489975	-1	489962	1	1	1	1				practUP	phasePRACTICE1	31	NF109	231347	231047	231347	231036	d	231036	229301	231036	229285	1735
GofDak_1024-768_new	25	1	42	<?xml version="1.0"?>\n<Clock xmlns:dt="urn:schemas-microsoft-com:datatypes"><Description dt:dt="string">E-Prime Primary Realtime Clock</Description><StartTime><Timestamp dt:dt="int">0</Timestamp><DateUtc dt:dt="string">2017-07-31T09:06:21Z</DateUtc></StartTime><FrequencyChanges><FrequencyChange><Frequency dt:dt="r8">3328125</Frequency><Timestamp dt:dt="r8">935530525</Timestamp><Current dt:dt="r8…	75.025	2278154	2274654	2278154	2274636	1	right	936196783	07-31-2017	11:06:21	09:06:21	female	60847	35322	-1	35305	104653	60863	-1	60847	496796	489975	-1	489962	1	1	1	1				practUP	phasePRACTICE1	32	NM03	234852	234552	234852	234545	l	234545	232580	234545	232565	1965
GofDak_1024-768_new	25	1	42	<?xml version="1.0"?>\n<Clock xmlns:dt="urn:schemas-microsoft-com:datatypes"><Description dt:dt="string">E-Prime Primary Realtime Clock</Description><StartTime><Timestamp dt:dt="int">0</Timestamp><DateUtc dt:dt="string">2017-07-31T09:06:21Z</DateUtc></StartTime><FrequencyChanges><FrequencyChange><Frequency dt:dt="r8">3328125</Frequency><Timestamp dt:dt="r8">935530525</Timestamp><Current dt:dt="r8…	75.025	2278154	2274654	2278154	2274636	1	right	936196783	07-31-2017	11:06:21	09:06:21	female	60847	35322	-1	35305	104653	60863	-1	60847	496796	489975	-1	489962	1	1	1	1				practUP	phasePRACTICE1	33	NM03	238425	238125	238425	238114	l	238114	236312	238114	236301	1802
GofDak_1024-768_new	25	1	42	<?xml version="1.0"?>\n<Clock xmlns:dt="urn:schemas-microsoft-com:datatypes"><Description dt:dt="string">E-Prime Primary Realtime Clock</Description><StartTime><Timestamp dt:dt="int">0</Timestamp><DateUtc dt:dt="string">2017-07-31T09:06:21Z</DateUtc></StartTime><FrequencyChanges><FrequencyChange><Frequency dt:dt="r8">3328125</Frequency><Timestamp dt:dt="r8">935530525</Timestamp><Current dt:dt="r8…	75.025	2278154	2274654	2278154	2274636	1	right	936196783	07-31-2017	11:06:21	09:06:21	female	60847	35322	-1	35305	104653	60863	-1	60847	496796	489975	-1	489962	1	1	1	1				practUP	phasePRACTICE1	34	NF27	241930	241630	241930	241623	l	241623	239884	241623	239868	1739
GofDak_1024-768_new	25	1	42	<?xml version="1.0"?>\n<Clock xmlns:dt="urn:schemas-microsoft-com:datatypes"><Description dt:dt="string">E-Prime Primary Realtime Clock</Description><StartTime><Timestamp dt:dt="int">0</Timestamp><DateUtc dt:dt="string">2017-07-31T09:06:21Z</DateUtc></StartTime><FrequencyChanges><FrequencyChange><Frequency dt:dt="r8">3328125</Frequency><Timestamp dt:dt="r8">935530525</Timestamp><Current dt:dt="r8…	75.025	2278154	2274654	2278154	2274636	1	right	936196783	07-31-2017	11:06:21	09:06:21	female	60847	35322	-1	35305	104653	60863	-1	60847	496796	489975	-1	489962	1	1	1	1				practUP	phasePRACTICE1	35	NF09	245342	245042	245342	245033	l	245033	243283	245033	243277	1750
GofDak_1024-768_new	25	1	42	<?xml version="1.0"?>\n<Clock xmlns:dt="urn:schemas-microsoft-com:datatypes"><Description dt:dt="string">E-Prime Primary Realtime Clock</Description><StartTime><Timestamp dt:dt="int">0</Timestamp><DateUtc dt:dt="string">2017-07-31T09:06:21Z</DateUtc></StartTime><FrequencyChanges><FrequencyChange><Frequency dt:dt="r8">3328125</Frequency><Timestamp dt:dt="r8">935530525</Timestamp><Current dt:dt="r8…	75.025	2278154	2274654	2278154	2274636	1	right	936196783	07-31-2017	11:06:21	09:06:21	female	60847	35322	-1	35305	104653	60863	-1	60847	496796	489975	-1	489962	1	1	1	1				practUP	phasePRACTICE1	36	NM02	248861	248561	248861	248554	d	248554	246922	248554	246908	1632
GofDak_1024-768_new	25	1	42	<?xml version="1.0"?>\n<Clock xmlns:dt="urn:schemas-microsoft-com:datatypes"><Description dt:dt="string">E-Prime Primary Realtime Clock</Description><StartTime><Timestamp dt:dt="int">0</Timestamp><DateUtc dt:dt="string">2017-07-31T09:06:21Z</DateUtc></StartTime><FrequencyChanges><FrequencyChange><Frequency dt:dt="r8">3328125</Frequency><Timestamp dt:dt="r8">935530525</Timestamp><Current dt:dt="r8…	75.025	2278154	2274654	2278154	2274636	1	right	936196783	07-31-2017	11:06:21	09:06:21	female	60847	35322	-1	35305	104653	60863	-1	60847	496796	489975	-1	489962	1	1	1	1				practUP	phasePRACTICE1	37	NM10	251993	251693	251993	251686	d	251686	250014	251686	250004	1672
GofDak_1024-768_new	25	1	42	<?xml version="1.0"?>\n<Clock xmlns:dt="urn:schemas-microsoft-com:datatypes"><Description dt:dt="string">E-Prime Primary Realtime Clock</Description><StartTime><Timestamp dt:dt="int">0</Timestamp><DateUtc dt:dt="string">2017-07-31T09:06:21Z</DateUtc></StartTime><FrequencyChanges><FrequencyChange><Frequency dt:dt="r8">3328125</Frequency><Timestamp dt:dt="r8">935530525</Timestamp><Current dt:dt="r8…	75.025	2278154	2274654	2278154	2274636	1	right	936196783	07-31-2017	11:06:21	09:06:21	female	60847	35322	-1	35305	104653	60863	-1	60847	496796	489975	-1	489962	1	1	1	1				practUP	phasePRACTICE1	38	NF106	255312	255012	255312	255004	d	255004	253120	255004	253108	1884
GofDak_1024-768_new	25	1	42	<?xml version="1.0"?>\n<Clock xmlns:dt="urn:schemas-microsoft-com:datatypes"><Description dt:dt="string">E-Prime Primary Realtime Clock</Description><StartTime><Timestamp dt:dt="int">0</Timestamp><DateUtc dt:dt="string">2017-07-31T09:06:21Z</DateUtc></StartTime><FrequencyChanges><FrequencyChange><Frequency dt:dt="r8">3328125</Frequency><Timestamp dt:dt="r8">935530525</Timestamp><Current dt:dt="r8…	75.025	2278154	2274654	2278154	2274636	1	right	936196783	07-31-2017	11:06:21	09:06:21	female	60847	35322	-1	35305	104653	60863	-1	60847	496796	489975	-1	489962	1	1	1	1				practUP	phasePRACTICE1	39	NM04	258751	258451	258751	258448	d	258448	256612	258448	256596	1836
GofDak_1024-768_new	25	1	42	<?xml version="1.0"?>\n<Clock xmlns:dt="urn:schemas-microsoft-com:datatypes"><Description dt:dt="string">E-Prime Primary Realtime Clock</Description><StartTime><Timestamp dt:dt="int">0</Timestamp><DateUtc dt:dt="string">2017-07-31T09:06:21Z</DateUtc></StartTime><FrequencyChanges><FrequencyChange><Frequency dt:dt="r8">3328125</Frequency><Timestamp dt:dt="r8">935530525</Timestamp><Current dt:dt="r8…	75.025	2278154	2274654	2278154	2274636	1	right	936196783	07-31-2017	11:06:21	09:06:21	female	60847	35322	-1	35305	104653	60863	-1	60847	496796	489975	-1	489962	1	1	1	1				practUP	phasePRACTICE1	40	NM08	262337	262037	262337	262026	d	262026	260277	262026	260268	1749
GofDak_1024-768_new	25	1	42	<?xml version="1.0"?>\n<Clock xmlns:dt="urn:schemas-microsoft-com:datatypes"><Description dt:dt="string">E-Prime Primary Realtime Clock</Description><StartTime><Timestamp dt:dt="int">0</Timestamp><DateUtc dt:dt="string">2017-07-31T09:06:21Z</DateUtc></StartTime><FrequencyChanges><FrequencyChange><Frequency dt:dt="r8">3328125</Frequency><Timestamp dt:dt="r8">935530525</Timestamp><Current dt:dt="r8…	75.025	2278154	2274654	2278154	2274636	1	right	936196783	07-31-2017	11:06:21	09:06:21	female	60847	35322	-1	35305	104653	60863	-1	60847	496796	489975	-1	489962	1	1	1	1				practUP	phasePRACTICE1	41	NF01	267735	267435	267735	267425	d	267425	265596	267425	265580	1829
GofDak_1024-768_new	25	1	42	<?xml version="1.0"?>\n<Clock xmlns:dt="urn:schemas-microsoft-com:datatypes"><Description dt:dt="string">E-Prime Primary Realtime Clock</Description><StartTime><Timestamp dt:dt="int">0</Timestamp><DateUtc dt:dt="string">2017-07-31T09:06:21Z</DateUtc></StartTime><FrequencyChanges><FrequencyChange><Frequency dt:dt="r8">3328125</Frequency><Timestamp dt:dt="r8">935530525</Timestamp><Current dt:dt="r8…	75.025	2278154	2274654	2278154	2274636	1	right	936196783	07-31-2017	11:06:21	09:06:21	female	60847	35322	-1	35305	104653	60863	-1	60847	496796	489975	-1	489962	1	1	1	1				practUP	phasePRACTICE1	42	NF11	270907	270607	270907	270592	d	270592	268994	270592	268980	1598
GofDak_1024-768_new	25	1	42	<?xml version="1.0"?>\n<Clock xmlns:dt="urn:schemas-microsoft-com:datatypes"><Description dt:dt="string">E-Prime Primary Realtime Clock</Description><StartTime><Timestamp dt:dt="int">0</Timestamp><DateUtc dt:dt="string">2017-07-31T09:06:21Z</DateUtc></StartTime><FrequencyChanges><FrequencyChange><Frequency dt:dt="r8">3328125</Frequency><Timestamp dt:dt="r8">935530525</Timestamp><Current dt:dt="r8…	75.025	2278154	2274654	2278154	2274636	1	right	936196783	07-31-2017	11:06:21	09:06:21	female	60847	35322	-1	35305	104653	60863	-1	60847	496796	489975	-1	489962	1	1	1	1				practUP	phasePRACTICE1	43	NF11	274413	274113	274413	274103	d	274103	272353	274103	272348	1750
GofDak_1024-768_new	25	1	42	<?xml version="1.0"?>\n<Clock xmlns:dt="urn:schemas-microsoft-com:datatypes"><Description dt:dt="string">E-Prime Primary Realtime Clock</Description><StartTime><Timestamp dt:dt="int">0</Timestamp><DateUtc dt:dt="string">2017-07-31T09:06:21Z</DateUtc></StartTime><FrequencyChanges><FrequencyChange><Frequency dt:dt="r8">3328125</Frequency><Timestamp dt:dt="r8">935530525</Timestamp><Current dt:dt="r8…	75.025	2278154	2274654	2278154	2274636	1	right	936196783	07-31-2017	11:06:21	09:06:21	female	60847	35322	-1	35305	104653	60863	-1	60847	496796	489975	-1	489962	1	1	1	1				practUP	phasePRACTICE1	44	NM21	277665	277365	277665	277358	l	277358	275619	277358	275612	1739
GofDak_1024-768_new	25	1	42	<?xml version="1.0"?>\n<Clock xmlns:dt="urn:schemas-microsoft-com:datatypes"><Description dt:dt="string">E-Prime Primary Realtime Clock</Description><StartTime><Timestamp dt:dt="int">0</Timestamp><DateUtc dt:dt="string">2017-07-31T09:06:21Z</DateUtc></StartTime><FrequencyChanges><FrequencyChange><Frequency dt:dt="r8">3328125</Frequency><Timestamp dt:dt="r8">935530525</Timestamp><Current dt:dt="r8…	75.025	2278154	2274654	2278154	2274636	1	right	936196783	07-31-2017	11:06:21	09:06:21	female	60847	35322	-1	35305	104653	60863	-1	60847	496796	489975	-1	489962	1	1	1	1				practUP	phasePRACTICE1	45	NF27	281024	280724	281024	280705	l	280705	278858	280705	278844	1847
GofDak_1024-768_new	25	1	42	<?xml version="1.0"?>\n<Clock xmlns:dt="urn:schemas-microsoft-com:datatypes"><Description dt:dt="string">E-Prime Primary Realtime Clock</Description><StartTime><Timestamp dt:dt="int">0</Timestamp><DateUtc dt:dt="string">2017-07-31T09:06:21Z</DateUtc></StartTime><FrequencyChanges><FrequencyChange><Frequency dt:dt="r8">3328125</Frequency><Timestamp dt:dt="r8">935530525</Timestamp><Current dt:dt="r8…	75.025	2278154	2274654	2278154	2274636	1	right	936196783	07-31-2017	11:06:21	09:06:21	female	60847	35322	-1	35305	104653	60863	-1	60847	496796	489975	-1	489962	1	1	1	1				practUP	phasePRACTICE1	46	NF105	284356	284056	284356	284043	l	284043	282443	284043	282436	1600
GofDak_1024-768_new	25	1	42	<?xml version="1.0"?>\n<Clock xmlns:dt="urn:schemas-microsoft-com:datatypes"><Description dt:dt="string">E-Prime Primary Realtime Clock</Description><StartTime><Timestamp dt:dt="int">0</Timestamp><DateUtc dt:dt="string">2017-07-31T09:06:21Z</DateUtc></StartTime><FrequencyChanges><FrequencyChange><Frequency dt:dt="r8">3328125</Frequency><Timestamp dt:dt="r8">935530525</Timestamp><Current dt:dt="r8…	75.025	2278154	2274654	2278154	2274636	1	right	936196783	07-31-2017	11:06:21	09:06:21	female	60847	35322	-1	35305	104653	60863	-1	60847	496796	489975	-1	489962	1	1	1	1				practUP	phasePRACTICE1	47	NM21	287515	287215	287515	287196	l	287196	285402	287196	285396	1794
GofDak_1024-768_new	25	1	42	<?xml version="1.0"?>\n<Clock xmlns:dt="urn:schemas-microsoft-com:datatypes"><Description dt:dt="string">E-Prime Primary Realtime Clock</Description><StartTime><Timestamp dt:dt="int">0</Timestamp><DateUtc dt:dt="string">2017-07-31T09:06:21Z</DateUtc></StartTime><FrequencyChanges><FrequencyChange><Frequency dt:dt="r8">3328125</Frequency><Timestamp dt:dt="r8">935530525</Timestamp><Current dt:dt="r8…	75.025	2278154	2274654	2278154	2274636	1	right	936196783	07-31-2017	11:06:21	09:06:21	female	60847	35322	-1	35305	104653	60863	-1	60847	496796	489975	-1	489962	1	1	1	1				practUP	phasePRACTICE1	48	NF105	291314	291014	291314	291005	l	291005	289028	291005	289012	1977
GofDak_1024-768_new	25	1	42	<?xml version="1.0"?>\n<Clock xmlns:dt="urn:schemas-microsoft-com:datatypes"><Description dt:dt="string">E-Prime Primary Realtime Clock</Description><StartTime><Timestamp dt:dt="int">0</Timestamp><DateUtc dt:dt="string">2017-07-31T09:06:21Z</DateUtc></StartTime><FrequencyChanges><FrequencyChange><Frequency dt:dt="r8">3328125</Frequency><Timestamp dt:dt="r8">935530525</Timestamp><Current dt:dt="r8…	75.025	2278154	2274654	2278154	2274636	1	right	936196783	07-31-2017	11:06:21	09:06:21	female	60847	35322	-1	35305	104653	60863	-1	60847	496796	489975	-1	489962	1	1	1	1				practUP	phasePRACTICE1	49	NM04	294459	294159	294459	294150	l	294150	292453	294150	292444	1697
GofDak_1024-768_new	25	1	42	<?xml version="1.0"?>\n<Clock xmlns:dt="urn:schemas-microsoft-com:datatypes"><Description dt:dt="string">E-Prime Primary Realtime Clock</Description><StartTime><Timestamp dt:dt="int">0</Timestamp><DateUtc dt:dt="string">2017-07-31T09:06:21Z</DateUtc></StartTime><FrequencyChanges><FrequencyChange><Frequency dt:dt="r8">3328125</Frequency><Timestamp dt:dt="r8">935530525</Timestamp><Current dt:dt="r8…	75.025	2278154	2274654	2278154	2274636	1	right	936196783	07-31-2017	11:06:21	09:06:21	female	60847	35322	-1	35305	104653	60863	-1	60847	496796	489975	-1	489962	1	1	1	1				practUP	phasePRACTICE1	50	NM13	297552	297252	297552	297238	l	297238	295586	297238	295572	1652
GofDak_1024-768_new	25	1	42	<?xml version="1.0"?>\n<Clock xmlns:dt="urn:schemas-microsoft-com:datatypes"><Description dt:dt="string">E-Prime Primary Realtime Clock</Description><StartTime><Timestamp dt:dt="int">0</Timestamp><DateUtc dt:dt="string">2017-07-31T09:06:21Z</DateUtc></StartTime><FrequencyChanges><FrequencyChange><Frequency dt:dt="r8">3328125</Frequency><Timestamp dt:dt="r8">935530525</Timestamp><Current dt:dt="r8…	75.025	2278154	2274654	2278154	2274636	1	right	936196783	07-31-2017	11:06:21	09:06:21	female	60847	35322	-1	35305	104653	60863	-1	60847	496796	489975	-1	489962	2	2	1	2				practINV	phasePRACTICE1	1	NM03	315732	315432	315732	315416	d	315416	313593	315416	313580	1823
GofDak_1024-768_new	25	1	42	<?xml version="1.0"?>\n<Clock xmlns:dt="urn:schemas-microsoft-com:datatypes"><Description dt:dt="string">E-Prime Primary Realtime Clock</Description><StartTime><Timestamp dt:dt="int">0</Timestamp><DateUtc dt:dt="string">2017-07-31T09:06:21Z</DateUtc></StartTime><FrequencyChanges><FrequencyChange><Frequency dt:dt="r8">3328125</Frequency><Timestamp dt:dt="r8">935530525</Timestamp><Current dt:dt="r8…	75.025	2278154	2274654	2278154	2274636	1	right	936196783	07-31-2017	11:06:21	09:06:21	female	60847	35322	-1	35305	104653	60863	-1	60847	496796	489975	-1	489962	2	2	1	2				practINV	phasePRACTICE1	2	NF106	319505	319205	319505	319178	d	319178	317525	319178	317516	1653
GofDak_1024-768_new	25	1	42	<?xml version="1.0"?>\n<Clock xmlns:dt="urn:schemas-microsoft-com:datatypes"><Description dt:dt="string">E-Prime Primary Realtime Clock</Description><StartTime><Timestamp dt:dt="int">0</Timestamp><DateUtc dt:dt="string">2017-07-31T09:06:21Z</DateUtc></StartTime><FrequencyChanges><FrequencyChange><Frequency dt:dt="r8">3328125</Frequency><Timestamp dt:dt="r8">935530525</Timestamp><Current dt:dt="r8…	75.025	2278154	2274654	2278154	2274636	1	right	936196783	07-31-2017	11:06:21	09:06:21	female	60847	35322	-1	35305	104653	60863	-1	60847	496796	489975	-1	489962	2	2	1	2				practINV	phasePRACTICE1	3	NF106	323357	323057	323357	323044	l	323044	321537	323044	321524	1507
GofDak_1024-768_new	25	1	42	<?xml version="1.0"?>\n<Clock xmlns:dt="urn:schemas-microsoft-com:datatypes"><Description dt:dt="string">E-Prime Primary Realtime Clock</Description><StartTime><Timestamp dt:dt="int">0</Timestamp><DateUtc dt:dt="string">2017-07-31T09:06:21Z</DateUtc></StartTime><FrequencyChanges><FrequencyChange><Frequency dt:dt="r8">3328125</Frequency><Timestamp dt:dt="r8">935530525</Timestamp><Current dt:dt="r8…	75.025	2278154	2274654	2278154	2274636	1	right	936196783	07-31-2017	11:06:21	09:06:21	female	60847	35322	-1	35305	104653	60863	-1	60847	496796	489975	-1	489962	2	2	1	2				practINV	phasePRACTICE1	4	NF09	326689	326389	326689	326381	l	326381	324469	326381	324452	1912
GofDak_1024-768_new	25	1	42	<?xml version="1.0"?>\n<Clock xmlns:dt="urn:schemas-microsoft-com:datatypes"><Description dt:dt="string">E-Prime Primary Realtime Clock</Description><StartTime><Timestamp dt:dt="int">0</Timestamp><DateUtc dt:dt="string">2017-07-31T09:06:21Z</DateUtc></StartTime><FrequencyChanges><FrequencyChange><Frequency dt:dt="r8">3328125</Frequency><Timestamp dt:dt="r8">935530525</Timestamp><Current dt:dt="r8…	75.025	2278154	2274654	2278154	2274636	1	right	936196783	07-31-2017	11:06:21	09:06:21	female	60847	35322	-1	35305	104653	60863	-1	60847	496796	489975	-1	489962	2	2	1	2				practINV	phasePRACTICE1	5	NM04	330208	329908	330208	329901	d	329901	328108	329901	328100	1793
GofDak_1024-768_new	25	1	42	<?xml version="1.0"?>\n<Clock xmlns:dt="urn:schemas-microsoft-com:datatypes"><Description dt:dt="string">E-Prime Primary Realtime Clock</Description><StartTime><Timestamp dt:dt="int">0</Timestamp><DateUtc dt:dt="string">2017-07-31T09:06:21Z</DateUtc></StartTime><FrequencyChanges><FrequencyChange><Frequency dt:dt="r8">3328125</Frequency><Timestamp dt:dt="r8">935530525</Timestamp><Current dt:dt="r8…	75.025	2278154	2274654	2278154	2274636	1	right	936196783	07-31-2017	11:06:21	09:06:21	female	60847	35322	-1	35305	104653	60863	-1	60847	496796	489975	-1	489962	2	2	1	2				practINV	phasePRACTICE1	6	NM21	333327	333027	333327	333018	l	333018	331361	333018	331348	1657
GofDak_1024-768_new	25	1	42	<?xml version="1.0"?>\n<Clock xmlns:dt="urn:schemas-microsoft-com:datatypes"><Description dt:dt="string">E-Prime Primary Realtime Clock</Description><StartTime><Timestamp dt:dt="int">0</Timestamp><DateUtc dt:dt="string">2017-07-31T09:06:21Z</DateUtc></StartTime><FrequencyChanges><FrequencyChange><Frequency dt:dt="r8">3328125</Frequency><Timestamp dt:dt="r8">935530525</Timestamp><Current dt:dt="r8…	75.025	2278154	2274654	2278154	2274636	1	right	936196783	07-31-2017	11:06:21	09:06:21	female	60847	35322	-1	35305	104653	60863	-1	60847	496796	489975	-1	489962	2	2	1	2				practINV	phasePRACTICE1	7	NM03	336885	336585	336885	336572	l	336572	334639	336572	334628	1933
GofDak_1024-768_new	25	1	42	<?xml version="1.0"?>\n<Clock xmlns:dt="urn:schemas-microsoft-com:datatypes"><Description dt:dt="string">E-Prime Primary Realtime Clock</Description><StartTime><Timestamp dt:dt="int">0</Timestamp><DateUtc dt:dt="string">2017-07-31T09:06:21Z</DateUtc></StartTime><FrequencyChanges><FrequencyChange><Frequency dt:dt="r8">3328125</Frequency><Timestamp dt:dt="r8">935530525</Timestamp><Current dt:dt="r8…	75.025	2278154	2274654	2278154	2274636	1	right	936196783	07-31-2017	11:06:21	09:06:21	female	60847	35322	-1	35305	104653	60863	-1	60847	496796	489975	-1	489962	2	2	1	2				practINV	phasePRACTICE1	8	NM21	339978	339678	339978	339673	d	339673	337985	339673	337972	1688
GofDak_1024-768_new	25	1	42	<?xml version="1.0"?>\n<Clock xmlns:dt="urn:schemas-microsoft-com:datatypes"><Description dt:dt="string">E-Prime Primary Realtime Clock</Description><StartTime><Timestamp dt:dt="int">0</Timestamp><DateUtc dt:dt="string">2017-07-31T09:06:21Z</DateUtc></StartTime><FrequencyChanges><FrequencyChange><Frequency dt:dt="r8">3328125</Frequency><Timestamp dt:dt="r8">935530525</Timestamp><Current dt:dt="r8…	75.025	2278154	2274654	2278154	2274636	1	right	936196783	07-31-2017	11:06:21	09:06:21	female	60847	35322	-1	35305	104653	60863	-1	60847	496796	489975	-1	489962	2	2	1	2				practINV	phasePRACTICE1	9	NF109	343337	343037	343337	343026	d	343026	341077	343026	341068	1949
GofDak_1024-768_new	25	1	42	<?xml version="1.0"?>\n<Clock xmlns:dt="urn:schemas-microsoft-com:datatypes"><Description dt:dt="string">E-Prime Primary Realtime Clock</Description><StartTime><Timestamp dt:dt="int">0</Timestamp><DateUtc dt:dt="string">2017-07-31T09:06:21Z</DateUtc></StartTime><FrequencyChanges><FrequencyChange><Frequency dt:dt="r8">3328125</Frequency><Timestamp dt:dt="r8">935530525</Timestamp><Current dt:dt="r8…	75.025	2278154	2274654	2278154	2274636	1	right	936196783	07-31-2017	11:06:21	09:06:21	female	60847	35322	-1	35305	104653	60863	-1	60847	496796	489975	-1	489962	2	2	1	2				practINV	phasePRACTICE1	10	NM08	346482	346182	346482	346174	d	346174	344530	346174	344516	1644
GofDak_1024-768_new	25	1	42	<?xml version="1.0"?>\n<Clock xmlns:dt="urn:schemas-microsoft-com:datatypes"><Description dt:dt="string">E-Prime Primary Realtime Clock</Description><StartTime><Timestamp dt:dt="int">0</Timestamp><DateUtc dt:dt="string">2017-07-31T09:06:21Z</DateUtc></StartTime><FrequencyChanges><FrequencyChange><Frequency dt:dt="r8">3328125</Frequency><Timestamp dt:dt="r8">935530525</Timestamp><Current dt:dt="r8…	75.025	2278154	2274654	2278154	2274636	1	right	936196783	07-31-2017	11:06:21	09:06:21	female	60847	35322	-1	35305	104653	60863	-1	60847	496796	489975	-1	489962	2	2	1	2				practINV	phasePRACTICE1	11	NM04	450142	449842	450142	449835	l	449835	447922	449835	447909	1913
GofDak_1024-768_new	25	1	42	<?xml version="1.0"?>\n<Clock xmlns:dt="urn:schemas-microsoft-com:datatypes"><Description dt:dt="string">E-Prime Primary Realtime Clock</Description><StartTime><Timestamp dt:dt="int">0</Timestamp><DateUtc dt:dt="string">2017-07-31T09:06:21Z</DateUtc></StartTime><FrequencyChanges><FrequencyChange><Frequency dt:dt="r8">3328125</Frequency><Timestamp dt:dt="r8">935530525</Timestamp><Current dt:dt="r8…	75.025	2278154	2274654	2278154	2274636	1	right	936196783	07-31-2017	11:06:21	09:06:21	female	60847	35322	-1	35305	104653	60863	-1	60847	496796	489975	-1	489962	2	2	1	2				practINV	phasePRACTICE1	12	NM05	453674	453374	453674	453369	l	453369	451441	453369	451437	1928
GofDak_1024-768_new	25	1	42	<?xml version="1.0"?>\n<Clock xmlns:dt="urn:schemas-microsoft-com:datatypes"><Description dt:dt="string">E-Prime Primary Realtime Clock</Description><StartTime><Timestamp dt:dt="int">0</Timestamp><DateUtc dt:dt="string">2017-07-31T09:06:21Z</DateUtc></StartTime><FrequencyChanges><FrequencyChange><Frequency dt:dt="r8">3328125</Frequency><Timestamp dt:dt="r8">935530525</Timestamp><Current dt:dt="r8…	75.025	2278154	2274654	2278154	2274636	1	right	936196783	07-31-2017	11:06:21	09:06:21	female	60847	35322	-1	35305	104653	60863	-1	60847	496796	489975	-1	489962	2	2	1	2				practINV	phasePRACTICE1	13	NF105	457606	457306	457606	457296	l	457296	455640	457296	455629	1656
GofDak_1024-768_new	25	1	42	<?xml version="1.0"?>\n<Clock xmlns:dt="urn:schemas-microsoft-com:datatypes"><Description dt:dt="string">E-Prime Primary Realtime Clock</Description><StartTime><Timestamp dt:dt="int">0</Timestamp><DateUtc dt:dt="string">2017-07-31T09:06:21Z</DateUtc></StartTime><FrequencyChanges><FrequencyChange><Frequency dt:dt="r8">3328125</Frequency><Timestamp dt:dt="r8">935530525</Timestamp><Current dt:dt="r8…	75.025	2278154	2274654	2278154	2274636	1	right	936196783	07-31-2017	11:06:21	09:06:21	female	60847	35322	-1	35305	104653	60863	-1	60847	496796	489975	-1	489962	2	2	1	2				practINV	phasePRACTICE1	14	NF105	461098	460798	461098	460792	l	460792	459065	460792	459061	1727
GofDak_1024-768_new	25	1	42	<?xml version="1.0"?>\n<Clock xmlns:dt="urn:schemas-microsoft-com:datatypes"><Description dt:dt="string">E-Prime Primary Realtime Clock</Description><StartTime><Timestamp dt:dt="int">0</Timestamp><DateUtc dt:dt="string">2017-07-31T09:06:21Z</DateUtc></StartTime><FrequencyChanges><FrequencyChange><Frequency dt:dt="r8">3328125</Frequency><Timestamp dt:dt="r8">935530525</Timestamp><Current dt:dt="r8…	75.025	2278154	2274654	2278154	2274636	1	right	936196783	07-31-2017	11:06:21	09:06:21	female	60847	35322	-1	35305	104653	60863	-1	60847	496796	489975	-1	489962	2	2	1	2				practINV	phasePRACTICE1	15	NM13	464643	464343	464643	464336	l	464336	462491	464336	462485	1845
GofDak_1024-768_new	25	1	42	<?xml version="1.0"?>\n<Clock xmlns:dt="urn:schemas-microsoft-com:datatypes"><Description dt:dt="string">E-Prime Primary Realtime Clock</Description><StartTime><Timestamp dt:dt="int">0</Timestamp><DateUtc dt:dt="string">2017-07-31T09:06:21Z</DateUtc></StartTime><FrequencyChanges><FrequencyChange><Frequency dt:dt="r8">3328125</Frequency><Timestamp dt:dt="r8">935530525</Timestamp><Current dt:dt="r8…	75.025	2278154	2274654	2278154	2274636	1	right	936196783	07-31-2017	11:06:21	09:06:21	female	60847	35322	-1	35305	104653	60863	-1	60847	496796	489975	-1	489962	2	2	1	2				practINV	phasePRACTICE1	16	NM03	468709	468409	468709	468405	l	468405	466409	468405	466404	1996
GofDak_1024-768_new	25	1	42	<?xml version="1.0"?>\n<Clock xmlns:dt="urn:schemas-microsoft-com:datatypes"><Description dt:dt="string">E-Prime Primary Realtime Clock</Description><StartTime><Timestamp dt:dt="int">0</Timestamp><DateUtc dt:dt="string">2017-07-31T09:06:21Z</DateUtc></StartTime><FrequencyChanges><FrequencyChange><Frequency dt:dt="r8">3328125</Frequency><Timestamp dt:dt="r8">935530525</Timestamp><Current dt:dt="r8…	75.025	2278154	2274654	2278154	2274636	1	right	936196783	07-31-2017	11:06:21	09:06:21	female	60847	35322	-1	35305	104653	60863	-1	60847	496796	489975	-1	489962	2	2	1	2				practINV	phasePRACTICE1	17	NF02	471934	471634	471934	471604	l	471604	470088	471604	470077	1516
GofDak_1024-768_new	25	1	42	<?xml version="1.0"?>\n<Clock xmlns:dt="urn:schemas-microsoft-com:datatypes"><Description dt:dt="string">E-Prime Primary Realtime Clock</Description><StartTime><Timestamp dt:dt="int">0</Timestamp><DateUtc dt:dt="string">2017-07-31T09:06:21Z</DateUtc></StartTime><FrequencyChanges><FrequencyChange><Frequency dt:dt="r8">3328125</Frequency><Timestamp dt:dt="r8">935530525</Timestamp><Current dt:dt="r8…	75.025	2278154	2274654	2278154	2274636	1	right	936196783	07-31-2017	11:06:21	09:06:21	female	60847	35322	-1	35305	104653	60863	-1	60847	496796	489975	-1	489962	2	2	1	2				practINV	phasePRACTICE1	18	NM101	475986	475686	475986	475680	l	475680	473794	475680	473780	1886
GofDak_1024-768_new	25	1	42	<?xml version="1.0"?>\n<Clock xmlns:dt="urn:schemas-microsoft-com:datatypes"><Description dt:dt="string">E-Prime Primary Realtime Clock</Description><StartTime><Timestamp dt:dt="int">0</Timestamp><DateUtc dt:dt="string">2017-07-31T09:06:21Z</DateUtc></StartTime><FrequencyChanges><FrequencyChange><Frequency dt:dt="r8">3328125</Frequency><Timestamp dt:dt="r8">935530525</Timestamp><Current dt:dt="r8…	75.025	2278154	2274654	2278154	2274636	1	right	936196783	07-31-2017	11:06:21	09:06:21	female	60847	35322	-1	35305	104653	60863	-1	60847	496796	489975	-1	489962	2	2	1	2				practINV	phasePRACTICE1	19	NM08	480092	479792	480092	479781	d	479781	478006	479781	477997	1775
GofDak_1024-768_new	25	1	42	<?xml version="1.0"?>\n<Clock xmlns:dt="urn:schemas-microsoft-com:datatypes"><Description dt:dt="string">E-Prime Primary Realtime Clock</Description><StartTime><Timestamp dt:dt="int">0</Timestamp><DateUtc dt:dt="string">2017-07-31T09:06:21Z</DateUtc></StartTime><FrequencyChanges><FrequencyChange><Frequency dt:dt="r8">3328125</Frequency><Timestamp dt:dt="r8">935530525</Timestamp><Current dt:dt="r8…	75.025	2278154	2274654	2278154	2274636	1	right	936196783	07-31-2017	11:06:21	09:06:21	female	60847	35322	-1	35305	104653	60863	-1	60847	496796	489975	-1	489962	2	2	1	2				practINV	phasePRACTICE1	20	NM02	484077	483777	484077	483766	l	483766	481978	483766	481973	1788
GofDak_1024-768_new	25	1	42	<?xml version="1.0"?>\n<Clock xmlns:dt="urn:schemas-microsoft-com:datatypes"><Description dt:dt="string">E-Prime Primary Realtime Clock</Description><StartTime><Timestamp dt:dt="int">0</Timestamp><DateUtc dt:dt="string">2017-07-31T09:06:21Z</DateUtc></StartTime><FrequencyChanges><FrequencyChange><Frequency dt:dt="r8">3328125</Frequency><Timestamp dt:dt="r8">935530525</Timestamp><Current dt:dt="r8…	75.025	2278154	2274654	2278154	2274636	1	right	936196783	07-31-2017	11:06:21	09:06:21	female	60847	35322	-1	35305	104653	60863	-1	60847	496796	489975	-1	489962	3				2	1	1	phaseINVFAce	phaseXPface	1	NF109	499805	499505	499805	499500	d	499500	497812	499500	497799	1688
GofDak_1024-768_new	25	1	42	<?xml version="1.0"?>\n<Clock xmlns:dt="urn:schemas-microsoft-com:datatypes"><Description dt:dt="string">E-Prime Primary Realtime Clock</Description><StartTime><Timestamp dt:dt="int">0</Timestamp><DateUtc dt:dt="string">2017-07-31T09:06:21Z</DateUtc></StartTime><FrequencyChanges><FrequencyChange><Frequency dt:dt="r8">3328125</Frequency><Timestamp dt:dt="r8">935530525</Timestamp><Current dt:dt="r8…	75.025	2278154	2274654	2278154	2274636	1	right	936196783	07-31-2017	11:06:21	09:06:21	female	60847	35322	-1	35305	104653	60863	-1	60847	496796	489975	-1	489962	3				2	1	1	phaseINVFAce	phaseXPface	2	NM04	503471	503171	503471	503165	d	503165	501465	503165	501453	1700
GofDak_1024-768_new	25	1	42	<?xml version="1.0"?>\n<Clock xmlns:dt="urn:schemas-microsoft-com:datatypes"><Description dt:dt="string">E-Prime Primary Realtime Clock</Description><StartTime><Timestamp dt:dt="int">0</Timestamp><DateUtc dt:dt="string">2017-07-31T09:06:21Z</DateUtc></StartTime><FrequencyChanges><FrequencyChange><Frequency dt:dt="r8">3328125</Frequency><Timestamp dt:dt="r8">935530525</Timestamp><Current dt:dt="r8…	75.025	2278154	2274654	2278154	2274636	1	right	936196783	07-31-2017	11:06:21	09:06:21	female	60847	35322	-1	35305	104653	60863	-1	60847	496796	489975	-1	489962	3				2	1	1	phaseINVFAce	phaseXPface	3	NM08	507029	506729	507029	506723	l	506723	504943	506723	504932	1780
GofDak_1024-768_new	25	1	42	<?xml version="1.0"?>\n<Clock xmlns:dt="urn:schemas-microsoft-com:datatypes"><Description dt:dt="string">E-Prime Primary Realtime Clock</Description><StartTime><Timestamp dt:dt="int">0</Timestamp><DateUtc dt:dt="string">2017-07-31T09:06:21Z</DateUtc></StartTime><FrequencyChanges><FrequencyChange><Frequency dt:dt="r8">3328125</Frequency><Timestamp dt:dt="r8">935530525</Timestamp><Current dt:dt="r8…	75.025	2278154	2274654	2278154	2274636	1	right	936196783	07-31-2017	11:06:21	09:06:21	female	60847	35322	-1	35305	104653	60863	-1	60847	496796	489975	-1	489962	3				2	1	1	phaseINVFAce	phaseXPface	4	NM05	510242	509942	510242	509936	d	509936	508396	509936	508381	1540
GofDak_1024-768_new	25	1	42	<?xml version="1.0"?>\n<Clock xmlns:dt="urn:schemas-microsoft-com:datatypes"><Description dt:dt="string">E-Prime Primary Realtime Clock</Description><StartTime><Timestamp dt:dt="int">0</Timestamp><DateUtc dt:dt="string">2017-07-31T09:06:21Z</DateUtc></StartTime><FrequencyChanges><FrequencyChange><Frequency dt:dt="r8">3328125</Frequency><Timestamp dt:dt="r8">935530525</Timestamp><Current dt:dt="r8…	75.025	2278154	2274654	2278154	2274636	1	right	936196783	07-31-2017	11:06:21	09:06:21	female	60847	35322	-1	35305	104653	60863	-1	60847	496796	489975	-1	489962	3				2	1	1	phaseINVFAce	phaseXPface	5	NF04	513854	513554	513854	513544	l	513544	511781	513544	511765	1763
GofDak_1024-768_new	25	1	42	<?xml version="1.0"?>\n<Clock xmlns:dt="urn:schemas-microsoft-com:datatypes"><Description dt:dt="string">E-Prime Primary Realtime Clock</Description><StartTime><Timestamp dt:dt="int">0</Timestamp><DateUtc dt:dt="string">2017-07-31T09:06:21Z</DateUtc></StartTime><FrequencyChanges><FrequencyChange><Frequency dt:dt="r8">3328125</Frequency><Timestamp dt:dt="r8">935530525</Timestamp><Current dt:dt="r8…	75.025	2278154	2274654	2278154	2274636	1	right	936196783	07-31-2017	11:06:21	09:06:21	female	60847	35322	-1	35305	104653	60863	-1	60847	496796	489975	-1	489962	3				2	1	1	phaseINVFAce	phaseXPface	6	NF01	517080	516780	517080	516773	d	516773	515033	516773	515029	1740
GofDak_1024-768_new	25	1	42	<?xml version="1.0"?>\n<Clock xmlns:dt="urn:schemas-microsoft-com:datatypes"><Description dt:dt="string">E-Prime Primary Realtime Clock</Description><StartTime><Timestamp dt:dt="int">0</Timestamp><DateUtc dt:dt="string">2017-07-31T09:06:21Z</DateUtc></StartTime><FrequencyChanges><FrequencyChange><Frequency dt:dt="r8">3328125</Frequency><Timestamp dt:dt="r8">935530525</Timestamp><Current dt:dt="r8…	75.025	2278154	2274654	2278154	2274636	1	right	936196783	07-31-2017	11:06:21	09:06:21	female	60847	35322	-1	35305	104653	60863	-1	60847	496796	489975	-1	489962	3				2	1	1	phaseINVFAce	phaseXPface	7	NF106	521705	521405	521705	521397	d	521397	519419	521397	519412	1978
GofDak_1024-768_new	25	1	42	<?xml version="1.0"?>\n<Clock xmlns:dt="urn:schemas-microsoft-com:datatypes"><Description dt:dt="string">E-Prime Primary Realtime Clock</Description><StartTime><Timestamp dt:dt="int">0</Timestamp><DateUtc dt:dt="string">2017-07-31T09:06:21Z</DateUtc></StartTime><FrequencyChanges><FrequencyChange><Frequency dt:dt="r8">3328125</Frequency><Timestamp dt:dt="r8">935530525</Timestamp><Current dt:dt="r8…	75.025	2278154	2274654	2278154	2274636	1	right	936196783	07-31-2017	11:06:21	09:06:21	female	60847	35322	-1	35305	104653	60863	-1	60847	496796	489975	-1	489962	3				2	1	1	phaseINVFAce	phaseXPface	8	NF06	525277	524977	525277	524967	l	524967	523257	524967	523244	1710
GofDak_1024-768_new	25	1	42	<?xml version="1.0"?>\n<Clock xmlns:dt="urn:schemas-microsoft-com:datatypes"><Description dt:dt="string">E-Prime Primary Realtime Clock</Description><StartTime><Timestamp dt:dt="int">0</Timestamp><DateUtc dt:dt="string">2017-07-31T09:06:21Z</DateUtc></StartTime><FrequencyChanges><FrequencyChange><Frequency dt:dt="r8">3328125</Frequency><Timestamp dt:dt="r8">935530525</Timestamp><Current dt:dt="r8…	75.025	2278154	2274654	2278154	2274636	1	right	936196783	07-31-2017	11:06:21	09:06:21	female	60847	35322	-1	35305	104653	60863	-1	60847	496796	489975	-1	489962	3				2	1	1	phaseINVFAce	phaseXPface	9	NF106	529142	528842	529142	528833	d	528833	526989	528833	526981	1844
GofDak_1024-768_new	25	1	42	<?xml version="1.0"?>\n<Clock xmlns:dt="urn:schemas-microsoft-com:datatypes"><Description dt:dt="string">E-Prime Primary Realtime Clock</Description><StartTime><Timestamp dt:dt="int">0</Timestamp><DateUtc dt:dt="string">2017-07-31T09:06:21Z</DateUtc></StartTime><FrequencyChanges><FrequencyChange><Frequency dt:dt="r8">3328125</Frequency><Timestamp dt:dt="r8">935530525</Timestamp><Current dt:dt="r8…	75.025	2278154	2274654	2278154	2274636	1	right	936196783	07-31-2017	11:06:21	09:06:21	female	60847	35322	-1	35305	104653	60863	-1	60847	496796	489975	-1	489962	3				2	1	1	phaseINVFAce	phaseXPface	10	NF01	533021	532721	533021	532710	d	532710	531001	532710	530997	1709
GofDak_1024-768_new	25	1	42	<?xml version="1.0"?>\n<Clock xmlns:dt="urn:schemas-microsoft-com:datatypes"><Description dt:dt="string">E-Prime Primary Realtime Clock</Description><StartTime><Timestamp dt:dt="int">0</Timestamp><DateUtc dt:dt="string">2017-07-31T09:06:21Z</DateUtc></StartTime><FrequencyChanges><FrequencyChange><Frequency dt:dt="r8">3328125</Frequency><Timestamp dt:dt="r8">935530525</Timestamp><Current dt:dt="r8…	75.025	2278154	2274654	2278154	2274636	1	right	936196783	07-31-2017	11:06:21	09:06:21	female	60847	35322	-1	35305	104653	60863	-1	60847	496796	489975	-1	489962	3				2	1	1	phaseINVFAce	phaseXPface	11	NF02	536233	535933	536233	535923	l	535923	534294	535923	534285	1629
GofDak_1024-768_new	25	1	42	<?xml version="1.0"?>\n<Clock xmlns:dt="urn:schemas-microsoft-com:datatypes"><Description dt:dt="string">E-Prime Primary Realtime Clock</Description><StartTime><Timestamp dt:dt="int">0</Timestamp><DateUtc dt:dt="string">2017-07-31T09:06:21Z</DateUtc></StartTime><FrequencyChanges><FrequencyChange><Frequency dt:dt="r8">3328125</Frequency><Timestamp dt:dt="r8">935530525</Timestamp><Current dt:dt="r8…	75.025	2278154	2274654	2278154	2274636	1	right	936196783	07-31-2017	11:06:21	09:06:21	female	60847	35322	-1	35305	104653	60863	-1	60847	496796	489975	-1	489962	3				2	1	1	phaseINVFAce	phaseXPface	12	NM05	539712	539412	539712	539408	d	539408	537613	539408	537597	1795
GofDak_1024-768_new	25	1	42	<?xml version="1.0"?>\n<Clock xmlns:dt="urn:schemas-microsoft-com:datatypes"><Description dt:dt="string">E-Prime Primary Realtime Clock</Description><StartTime><Timestamp dt:dt="int">0</Timestamp><DateUtc dt:dt="string">2017-07-31T09:06:21Z</DateUtc></StartTime><FrequencyChanges><FrequencyChange><Frequency dt:dt="r8">3328125</Frequency><Timestamp dt:dt="r8">935530525</Timestamp><Current dt:dt="r8…	75.025	2278154	2274654	2278154	2274636	1	right	936196783	07-31-2017	11:06:21	09:06:21	female	60847	35322	-1	35305	104653	60863	-1	60847	496796	489975	-1	489962	3				2	1	1	phaseINVFAce	phaseXPface	13	NF06	543937	543637	543937	543632	d	543632	541678	543632	541661	1954
GofDak_1024-768_new	25	1	42	<?xml version="1.0"?>\n<Clock xmlns:dt="urn:schemas-microsoft-com:datatypes"><Description dt:dt="string">E-Prime Primary Realtime Clock</Description><StartTime><Timestamp dt:dt="int">0</Timestamp><DateUtc dt:dt="string">2017-07-31T09:06:21Z</DateUtc></StartTime><FrequencyChanges><FrequencyChange><Frequency dt:dt="r8">3328125</Frequency><Timestamp dt:dt="r8">935530525</Timestamp><Current dt:dt="r8…	75.025	2278154	2274654	2278154	2274636	1	right	936196783	07-31-2017	11:06:21	09:06:21	female	60847	35322	-1	35305	104653	60863	-1	60847	496796	489975	-1	489962	3				2	1	1	phaseINVFAce	phaseXPface	14	NM101	547536	547236	547536	547225	d	547225	545357	547225	545341	1868
GofDak_1024-768_new	25	1	42	<?xml version="1.0"?>\n<Clock xmlns:dt="urn:schemas-microsoft-com:datatypes"><Description dt:dt="string">E-Prime Primary Realtime Clock</Description><StartTime><Timestamp dt:dt="int">0</Timestamp><DateUtc dt:dt="string">2017-07-31T09:06:21Z</DateUtc></StartTime><FrequencyChanges><FrequencyChange><Frequency dt:dt="r8">3328125</Frequency><Timestamp dt:dt="r8">935530525</Timestamp><Current dt:dt="r8…	75.025	2278154	2274654	2278154	2274636	1	right	936196783	07-31-2017	11:06:21	09:06:21	female	60847	35322	-1	35305	104653	60863	-1	60847	496796	489975	-1	489962	3				2	1	1	phaseINVFAce	phaseXPface	15	NM04	551348	551048	551348	551044	l	551044	549062	551044	549052	1982
GofDak_1024-768_new	25	1	42	<?xml version="1.0"?>\n<Clock xmlns:dt="urn:schemas-microsoft-com:datatypes"><Description dt:dt="string">E-Prime Primary Realtime Clock</Description><StartTime><Timestamp dt:dt="int">0</Timestamp><DateUtc dt:dt="string">2017-07-31T09:06:21Z</DateUtc></StartTime><FrequencyChanges><FrequencyChange><Frequency dt:dt="r8">3328125</Frequency><Timestamp dt:dt="r8">935530525</Timestamp><Current dt:dt="r8…	75.025	2278154	2274654	2278154	2274636	1	right	936196783	07-31-2017	11:06:21	09:06:21	female	60847	35322	-1	35305	104653	60863	-1	60847	496796	489975	-1	489962	3				2	1	1	phaseINVFAce	phaseXPface	16	NF27	555600	555300	555600	555287	l	555287	553661	555287	553644	1626
GofDak_1024-768_new	25	1	42	<?xml version="1.0"?>\n<Clock xmlns:dt="urn:schemas-microsoft-com:datatypes"><Description dt:dt="string">E-Prime Primary Realtime Clock</Description><StartTime><Timestamp dt:dt="int">0</Timestamp><DateUtc dt:dt="string">2017-07-31T09:06:21Z</DateUtc></StartTime><FrequencyChanges><FrequencyChange><Frequency dt:dt="r8">3328125</Frequency><Timestamp dt:dt="r8">935530525</Timestamp><Current dt:dt="r8…	75.025	2278154	2274654	2278154	2274636	1	right	936196783	07-31-2017	11:06:21	09:06:21	female	60847	35322	-1	35305	104653	60863	-1	60847	496796	489975	-1	489962	3				2	1	1	phaseINVFAce	phaseXPface	17	NF06	560105	559805	560105	559790	l	559790	557859	559790	557853	1931
GofDak_1024-768_new	25	1	42	<?xml version="1.0"?>\n<Clock xmlns:dt="urn:schemas-microsoft-com:datatypes"><Description dt:dt="string">E-Prime Primary Realtime Clock</Description><StartTime><Timestamp dt:dt="int">0</Timestamp><DateUtc dt:dt="string">2017-07-31T09:06:21Z</DateUtc></StartTime><FrequencyChanges><FrequencyChange><Frequency dt:dt="r8">3328125</Frequency><Timestamp dt:dt="r8">935530525</Timestamp><Current dt:dt="r8…	75.025	2278154	2274654	2278154	2274636	1	right	936196783	07-31-2017	11:06:21	09:06:21	female	60847	35322	-1	35305	104653	60863	-1	60847	496796	489975	-1	489962	3				2	1	1	phaseINVFAce	phaseXPface	18	NF11	563344	563044	563344	563035	l	563035	561418	563035	561412	1617
GofDak_1024-768_new	25	1	42	<?xml version="1.0"?>\n<Clock xmlns:dt="urn:schemas-microsoft-com:datatypes"><Description dt:dt="string">E-Prime Primary Realtime Clock</Description><StartTime><Timestamp dt:dt="int">0</Timestamp><DateUtc dt:dt="string">2017-07-31T09:06:21Z</DateUtc></StartTime><FrequencyChanges><FrequencyChange><Frequency dt:dt="r8">3328125</Frequency><Timestamp dt:dt="r8">935530525</Timestamp><Current dt:dt="r8…	75.025	2278154	2274654	2278154	2274636	1	right	936196783	07-31-2017	11:06:21	09:06:21	female	60847	35322	-1	35305	104653	60863	-1	60847	496796	489975	-1	489962	3				2	1	1	phaseINVFAce	phaseXPface	19	NF02	566517	566217	566517	566207	d	566207	564697	566207	564684	1510
GofDak_1024-768_new	25	1	42	<?xml version="1.0"?>\n<Clock xmlns:dt="urn:schemas-microsoft-com:datatypes"><Description dt:dt="string">E-Prime Primary Realtime Clock</Description><StartTime><Timestamp dt:dt="int">0</Timestamp><DateUtc dt:dt="string">2017-07-31T09:06:21Z</DateUtc></StartTime><FrequencyChanges><FrequencyChange><Frequency dt:dt="r8">3328125</Frequency><Timestamp dt:dt="r8">935530525</Timestamp><Current dt:dt="r8…	75.025	2278154	2274654	2278154	2274636	1	right	936196783	07-31-2017	11:06:21	09:06:21	female	60847	35322	-1	35305	104653	60863	-1	60847	496796	489975	-1	489962	3				2	1	1	phaseINVFAce	phaseXPface	20	NM04	570049	569749	570049	569740	l	569740	568123	569740	568109	1617
GofDak_1024-768_new	25	1	42	<?xml version="1.0"?>\n<Clock xmlns:dt="urn:schemas-microsoft-com:datatypes"><Description dt:dt="string">E-Prime Primary Realtime Clock</Description><StartTime><Timestamp dt:dt="int">0</Timestamp><DateUtc dt:dt="string">2017-07-31T09:06:21Z</DateUtc></StartTime><FrequencyChanges><FrequencyChange><Frequency dt:dt="r8">3328125</Frequency><Timestamp dt:dt="r8">935530525</Timestamp><Current dt:dt="r8…	75.025	2278154	2274654	2278154	2274636	1	right	936196783	07-31-2017	11:06:21	09:06:21	female	60847	35322	-1	35305	104653	60863	-1	60847	496796	489975	-1	489962	4				1	1	2	phaseUPFAce	phaseXPface	1	NF04	573208	572908	573208	572893	d	572893	571282	572893	571276	1611
GofDak_1024-768_new	25	1	42	<?xml version="1.0"?>\n<Clock xmlns:dt="urn:schemas-microsoft-com:datatypes"><Description dt:dt="string">E-Prime Primary Realtime Clock</Description><StartTime><Timestamp dt:dt="int">0</Timestamp><DateUtc dt:dt="string">2017-07-31T09:06:21Z</DateUtc></StartTime><FrequencyChanges><FrequencyChange><Frequency dt:dt="r8">3328125</Frequency><Timestamp dt:dt="r8">935530525</Timestamp><Current dt:dt="r8…	75.025	2278154	2274654	2278154	2274636	1	right	936196783	07-31-2017	11:06:21	09:06:21	female	60847	35322	-1	35305	104653	60863	-1	60847	496796	489975	-1	489962	4				1	1	2	phaseUPFAce	phaseXPface	2	NF09	577846	577546	577846	577542	l	577542	575867	577542	575860	1675
GofDak_1024-768_new	25	1	42	<?xml version="1.0"?>\n<Clock xmlns:dt="urn:schemas-microsoft-com:datatypes"><Description dt:dt="string">E-Prime Primary Realtime Clock</Description><StartTime><Timestamp dt:dt="int">0</Timestamp><DateUtc dt:dt="string">2017-07-31T09:06:21Z</DateUtc></StartTime><FrequencyChanges><FrequencyChange><Frequency dt:dt="r8">3328125</Frequency><Timestamp dt:dt="r8">935530525</Timestamp><Current dt:dt="r8…	75.025	2278154	2274654	2278154	2274636	1	right	936196783	07-31-2017	11:06:21	09:06:21	female	60847	35322	-1	35305	104653	60863	-1	60847	496796	489975	-1	489962	4				1	1	2	phaseUPFAce	phaseXPface	3	NM03	580925	580625	580925	580612	d	580612	578826	580612	578820	1786
GofDak_1024-768_new	25	1	42	<?xml version="1.0"?>\n<Clock xmlns:dt="urn:schemas-microsoft-com:datatypes"><Description dt:dt="string">E-Prime Primary Realtime Clock</Description><StartTime><Timestamp dt:dt="int">0</Timestamp><DateUtc dt:dt="string">2017-07-31T09:06:21Z</DateUtc></StartTime><FrequencyChanges><FrequencyChange><Frequency dt:dt="r8">3328125</Frequency><Timestamp dt:dt="r8">935530525</Timestamp><Current dt:dt="r8…	75.025	2278154	2274654	2278154	2274636	1	right	936196783	07-31-2017	11:06:21	09:06:21	female	60847	35322	-1	35305	104653	60863	-1	60847	496796	489975	-1	489962	4				1	1	2	phaseUPFAce	phaseXPface	4	NM09	584337	584037	584337	584023	l	584023	582358	584023	582340	1665
GofDak_1024-768_new	25	1	42	<?xml version="1.0"?>\n<Clock xmlns:dt="urn:schemas-microsoft-com:datatypes"><Description dt:dt="string">E-Prime Primary Realtime Clock</Description><StartTime><Timestamp dt:dt="int">0</Timestamp><DateUtc dt:dt="string">2017-07-31T09:06:21Z</DateUtc></StartTime><FrequencyChanges><FrequencyChange><Frequency dt:dt="r8">3328125</Frequency><Timestamp dt:dt="r8">935530525</Timestamp><Current dt:dt="r8…	75.025	2278154	2274654	2278154	2274636	1	right	936196783	07-31-2017	11:06:21	09:06:21	female	60847	35322	-1	35305	104653	60863	-1	60847	496796	489975	-1	489962	4				1	1	2	phaseUPFAce	phaseXPface	5	NM03	587790	587490	587790	587477	l	587477	585863	587477	585853	1614
GofDak_1024-768_new	25	1	42	<?xml version="1.0"?>\n<Clock xmlns:dt="urn:schemas-microsoft-com:datatypes"><Description dt:dt="string">E-Prime Primary Realtime Clock</Description><StartTime><Timestamp dt:dt="int">0</Timestamp><DateUtc dt:dt="string">2017-07-31T09:06:21Z</DateUtc></StartTime><FrequencyChanges><FrequencyChange><Frequency dt:dt="r8">3328125</Frequency><Timestamp dt:dt="r8">935530525</Timestamp><Current dt:dt="r8…	75.025	2278154	2274654	2278154	2274636	1	right	936196783	07-31-2017	11:06:21	09:06:21	female	60847	35322	-1	35305	104653	60863	-1	60847	496796	489975	-1	489962	4				1	1	2	phaseUPFAce	phaseXPface	6	NF04	591722	591422	591722	591407	l	591407	589422	591407	589412	1985
GofDak_1024-768_new	25	1	42	<?xml version="1.0"?>\n<Clock xmlns:dt="urn:schemas-microsoft-com:datatypes"><Description dt:dt="string">E-Prime Primary Realtime Clock</Description><StartTime><Timestamp dt:dt="int">0</Timestamp><DateUtc dt:dt="string">2017-07-31T09:06:21Z</DateUtc></StartTime><FrequencyChanges><FrequencyChange><Frequency dt:dt="r8">3328125</Frequency><Timestamp dt:dt="r8">935530525</Timestamp><Current dt:dt="r8…	75.025	2278154	2274654	2278154	2274636	1	right	936196783	07-31-2017	11:06:21	09:06:21	female	60847	35322	-1	35305	104653	60863	-1	60847	496796	489975	-1	489962	4				1	1	2	phaseUPFAce	phaseXPface	7	NM04	595254	594954	595254	594948	d	594948	592994	594948	592989	1954
GofDak_1024-768_new	25	1	42	<?xml version="1.0"?>\n<Clock xmlns:dt="urn:schemas-microsoft-com:datatypes"><Description dt:dt="string">E-Prime Primary Realtime Clock</Description><StartTime><Timestamp dt:dt="int">0</Timestamp><DateUtc dt:dt="string">2017-07-31T09:06:21Z</DateUtc></StartTime><FrequencyChanges><FrequencyChange><Frequency dt:dt="r8">3328125</Frequency><Timestamp dt:dt="r8">935530525</Timestamp><Current dt:dt="r8…	75.025	2278154	2274654	2278154	2274636	1	right	936196783	07-31-2017	11:06:21	09:06:21	female	60847	35322	-1	35305	104653	60863	-1	60847	496796	489975	-1	489962	4				1	1	2	phaseUPFAce	phaseXPface	8	NM08	598519	598219	598519	598207	d	598207	596460	598207	596452	1747
GofDak_1024-768_new	25	1	42	<?xml version="1.0"?>\n<Clock xmlns:dt="urn:schemas-microsoft-com:datatypes"><Description dt:dt="string">E-Prime Primary Realtime Clock</Description><StartTime><Timestamp dt:dt="int">0</Timestamp><DateUtc dt:dt="string">2017-07-31T09:06:21Z</DateUtc></StartTime><FrequencyChanges><FrequencyChange><Frequency dt:dt="r8">3328125</Frequency><Timestamp dt:dt="r8">935530525</Timestamp><Current dt:dt="r8…	75.025	2278154	2274654	2278154	2274636	1	right	936196783	07-31-2017	11:06:21	09:06:21	female	60847	35322	-1	35305	104653	60863	-1	60847	496796	489975	-1	489962	4				1	1	2	phaseUPFAce	phaseXPface	9	NM02	602611	602311	602611	602301	d	602301	600739	602301	600732	1562
GofDak_1024-768_new	25	1	42	<?xml version="1.0"?>\n<Clock xmlns:dt="urn:schemas-microsoft-com:datatypes"><Description dt:dt="string">E-Prime Primary Realtime Clock</Description><StartTime><Timestamp dt:dt="int">0</Timestamp><DateUtc dt:dt="string">2017-07-31T09:06:21Z</DateUtc></StartTime><FrequencyChanges><FrequencyChange><Frequency dt:dt="r8">3328125</Frequency><Timestamp dt:dt="r8">935530525</Timestamp><Current dt:dt="r8…	75.025	2278154	2274654	2278154	2274636	1	right	936196783	07-31-2017	11:06:21	09:06:21	female	60847	35322	-1	35305	104653	60863	-1	60847	496796	489975	-1	489962	4				1	1	2	phaseUPFAce	phaseXPface	10	NM08	606263	605963	606263	605953	l	605953	603977	605953	603973	1976
GofDak_1024-768_new	25	1	42	<?xml version="1.0"?>\n<Clock xmlns:dt="urn:schemas-microsoft-com:datatypes"><Description dt:dt="string">E-Prime Primary Realtime Clock</Description><StartTime><Timestamp dt:dt="int">0</Timestamp><DateUtc dt:dt="string">2017-07-31T09:06:21Z</DateUtc></StartTime><FrequencyChanges><FrequencyChange><Frequency dt:dt="r8">3328125</Frequency><Timestamp dt:dt="r8">935530525</Timestamp><Current dt:dt="r8…	75.025	2278154	2274654	2278154	2274636	1	right	936196783	07-31-2017	11:06:21	09:06:21	female	60847	35322	-1	35305	104653	60863	-1	60847	496796	489975	-1	489962	4				1	1	2	phaseUPFAce	phaseXPface	11	NM09	609729	609429	609729	609415	d	609415	607536	609415	607525	1879
GofDak_1024-768_new	25	1	42	<?xml version="1.0"?>\n<Clock xmlns:dt="urn:schemas-microsoft-com:datatypes"><Description dt:dt="string">E-Prime Primary Realtime Clock</Description><StartTime><Timestamp dt:dt="int">0</Timestamp><DateUtc dt:dt="string">2017-07-31T09:06:21Z</DateUtc></StartTime><FrequencyChanges><FrequencyChange><Frequency dt:dt="r8">3328125</Frequency><Timestamp dt:dt="r8">935530525</Timestamp><Current dt:dt="r8…	75.025	2278154	2274654	2278154	2274636	1	right	936196783	07-31-2017	11:06:21	09:06:21	female	60847	35322	-1	35305	104653	60863	-1	60847	496796	489975	-1	489962	4				1	1	2	phaseUPFAce	phaseXPface	12	NM02	614554	614254	614554	614250	d	614250	612668	614250	612660	1582
GofDak_1024-768_new	25	1	42	<?xml version="1.0"?>\n<Clock xmlns:dt="urn:schemas-microsoft-com:datatypes"><Description dt:dt="string">E-Prime Primary Realtime Clock</Description><StartTime><Timestamp dt:dt="int">0</Timestamp><DateUtc dt:dt="string">2017-07-31T09:06:21Z</DateUtc></StartTime><FrequencyChanges><FrequencyChange><Frequency dt:dt="r8">3328125</Frequency><Timestamp dt:dt="r8">935530525</Timestamp><Current dt:dt="r8…	75.025	2278154	2274654	2278154	2274636	1	right	936196783	07-31-2017	11:06:21	09:06:21	female	60847	35322	-1	35305	104653	60863	-1	60847	496796	489975	-1	489962	4				1	1	2	phaseUPFAce	phaseXPface	13	NF02	617820	617520	617820	617507	d	617507	615667	617507	615652	1840
GofDak_1024-768_new	25	1	42	<?xml version="1.0"?>\n<Clock xmlns:dt="urn:schemas-microsoft-com:datatypes"><Description dt:dt="string">E-Prime Primary Realtime Clock</Description><StartTime><Timestamp dt:dt="int">0</Timestamp><DateUtc dt:dt="string">2017-07-31T09:06:21Z</DateUtc></StartTime><FrequencyChanges><FrequencyChange><Frequency dt:dt="r8">3328125</Frequency><Timestamp dt:dt="r8">935530525</Timestamp><Current dt:dt="r8…	75.025	2278154	2274654	2278154	2274636	1	right	936196783	07-31-2017	11:06:21	09:06:21	female	60847	35322	-1	35305	104653	60863	-1	60847	496796	489975	-1	489962	4				1	1	2	phaseUPFAce	phaseXPface	14	NF02	621472	621172	621472	621165	d	621165	619212	621165	619204	1953
GofDak_1024-768_new	25	1	42	<?xml version="1.0"?>\n<Clock xmlns:dt="urn:schemas-microsoft-com:datatypes"><Description dt:dt="string">E-Prime Primary Realtime Clock</Description><StartTime><Timestamp dt:dt="int">0</Timestamp><DateUtc dt:dt="string">2017-07-31T09:06:21Z</DateUtc></StartTime><FrequencyChanges><FrequencyChange><Frequency dt:dt="r8">3328125</Frequency><Timestamp dt:dt="r8">935530525</Timestamp><Current dt:dt="r8…	75.025	2278154	2274654	2278154	2274636	1	right	936196783	07-31-2017	11:06:21	09:06:21	female	60847	35322	-1	35305	104653	60863	-1	60847	496796	489975	-1	489962	4				1	1	2	phaseUPFAce	phaseXPface	15	NF04	625257	624957	625257	624954	l	624954	623238	624954	623221	1716
GofDak_1024-768_new	25	1	42	<?xml version="1.0"?>\n<Clock xmlns:dt="urn:schemas-microsoft-com:datatypes"><Description dt:dt="string">E-Prime Primary Realtime Clock</Description><StartTime><Timestamp dt:dt="int">0</Timestamp><DateUtc dt:dt="string">2017-07-31T09:06:21Z</DateUtc></StartTime><FrequencyChanges><FrequencyChange><Frequency dt:dt="r8">3328125</Frequency><Timestamp dt:dt="r8">935530525</Timestamp><Current dt:dt="r8…	75.025	2278154	2274654	2278154	2274636	1	right	936196783	07-31-2017	11:06:21	09:06:21	female	60847	35322	-1	35305	104653	60863	-1	60847	496796	489975	-1	489962	4				1	1	2	phaseUPFAce	phaseXPface	16	NM21	629043	628743	629043	628735	d	628735	626917	628735	626900	1818
GofDak_1024-768_new	25	1	42	<?xml version="1.0"?>\n<Clock xmlns:dt="urn:schemas-microsoft-com:datatypes"><Description dt:dt="string">E-Prime Primary Realtime Clock</Description><StartTime><Timestamp dt:dt="int">0</Timestamp><DateUtc dt:dt="string">2017-07-31T09:06:21Z</DateUtc></StartTime><FrequencyChanges><FrequencyChange><Frequency dt:dt="r8">3328125</Frequency><Timestamp dt:dt="r8">935530525</Timestamp><Current dt:dt="r8…	75.025	2278154	2274654	2278154	2274636	1	right	936196783	07-31-2017	11:06:21	09:06:21	female	60847	35322	-1	35305	104653	60863	-1	60847	496796	489975	-1	489962	4				1	1	2	phaseUPFAce	phaseXPface	17	NM13	632628	632328	632628	632320	l	632320	630382	632320	630365	1938
GofDak_1024-768_new	25	1	42	<?xml version="1.0"?>\n<Clock xmlns:dt="urn:schemas-microsoft-com:datatypes"><Description dt:dt="string">E-Prime Primary Realtime Clock</Description><StartTime><Timestamp dt:dt="int">0</Timestamp><DateUtc dt:dt="string">2017-07-31T09:06:21Z</DateUtc></StartTime><FrequencyChanges><FrequencyChange><Frequency dt:dt="r8">3328125</Frequency><Timestamp dt:dt="r8">935530525</Timestamp><Current dt:dt="r8…	75.025	2278154	2274654	2278154	2274636	1	right	936196783	07-31-2017	11:06:21	09:06:21	female	60847	35322	-1	35305	104653	60863	-1	60847	496796	489975	-1	489962	4				1	1	2	phaseUPFAce	phaseXPface	18	NF04	636094	635794	636094	635787	d	635787	634141	635787	634125	1646
GofDak_1024-768_new	25	1	42	<?xml version="1.0"?>\n<Clock xmlns:dt="urn:schemas-microsoft-com:datatypes"><Description dt:dt="string">E-Prime Primary Realtime Clock</Description><StartTime><Timestamp dt:dt="int">0</Timestamp><DateUtc dt:dt="string">2017-07-31T09:06:21Z</DateUtc></StartTime><FrequencyChanges><FrequencyChange><Frequency dt:dt="r8">3328125</Frequency><Timestamp dt:dt="r8">935530525</Timestamp><Current dt:dt="r8…	75.025	2278154	2274654	2278154	2274636	1	right	936196783	07-31-2017	11:06:21	09:06:21	female	60847	35322	-1	35305	104653	60863	-1	60847	496796	489975	-1	489962	4				1	1	2	phaseUPFAce	phaseXPface	19	NM05	639959	639659	639959	639654	d	639654	637806	639654	637796	1848
GofDak_1024-768_new	25	1	42	<?xml version="1.0"?>\n<Clock xmlns:dt="urn:schemas-microsoft-com:datatypes"><Description dt:dt="string">E-Prime Primary Realtime Clock</Description><StartTime><Timestamp dt:dt="int">0</Timestamp><DateUtc dt:dt="string">2017-07-31T09:06:21Z</DateUtc></StartTime><FrequencyChanges><FrequencyChange><Frequency dt:dt="r8">3328125</Frequency><Timestamp dt:dt="r8">935530525</Timestamp><Current dt:dt="r8…	75.025	2278154	2274654	2278154	2274636	1	right	936196783	07-31-2017	11:06:21	09:06:21	female	60847	35322	-1	35305	104653	60863	-1	60847	496796	489975	-1	489962	4				1	1	2	phaseUPFAce	phaseXPface	20	NF04	643545	643245	643545	643236	d	643236	641352	643236	641341	1884
GofDak_1024-768_new	25	1	42	<?xml version="1.0"?>\n<Clock xmlns:dt="urn:schemas-microsoft-com:datatypes"><Description dt:dt="string">E-Prime Primary Realtime Clock</Description><StartTime><Timestamp dt:dt="int">0</Timestamp><DateUtc dt:dt="string">2017-07-31T09:06:21Z</DateUtc></StartTime><FrequencyChanges><FrequencyChange><Frequency dt:dt="r8">3328125</Frequency><Timestamp dt:dt="r8">935530525</Timestamp><Current dt:dt="r8…	75.025	2278154	2274654	2278154	2274636	1	right	936196783	07-31-2017	11:06:21	09:06:21	female	60847	35322	-1	35305	104653	60863	-1	60847	496796	489975	-1	489962	5				2	2	3	phaseINVFAce	phaseXPface	1	NF27	646997	646697	646997	646687	d	646687	644991	646687	644980	1696
GofDak_1024-768_new	25	1	42	<?xml version="1.0"?>\n<Clock xmlns:dt="urn:schemas-microsoft-com:datatypes"><Description dt:dt="string">E-Prime Primary Realtime Clock</Description><StartTime><Timestamp dt:dt="int">0</Timestamp><DateUtc dt:dt="string">2017-07-31T09:06:21Z</DateUtc></StartTime><FrequencyChanges><FrequencyChange><Frequency dt:dt="r8">3328125</Frequency><Timestamp dt:dt="r8">935530525</Timestamp><Current dt:dt="r8…	75.025	2278154	2274654	2278154	2274636	1	right	936196783	07-31-2017	11:06:21	09:06:21	female	60847	35322	-1	35305	104653	60863	-1	60847	496796	489975	-1	489962	5				2	2	3	phaseINVFAce	phaseXPface	2	NM101	650436	650136	650436	650123	d	650123	648403	650123	648396	1720
GofDak_1024-768_new	25	1	42	<?xml version="1.0"?>\n<Clock xmlns:dt="urn:schemas-microsoft-com:datatypes"><Description dt:dt="string">E-Prime Primary Realtime Clock</Description><StartTime><Timestamp dt:dt="int">0</Timestamp><DateUtc dt:dt="string">2017-07-31T09:06:21Z</DateUtc></StartTime><FrequencyChanges><FrequencyChange><Frequency dt:dt="r8">3328125</Frequency><Timestamp dt:dt="r8">935530525</Timestamp><Current dt:dt="r8…	75.025	2278154	2274654	2278154	2274636	1	right	936196783	07-31-2017	11:06:21	09:06:21	female	60847	35322	-1	35305	104653	60863	-1	60847	496796	489975	-1	489962	5				2	2	3	phaseINVFAce	phaseXPface	3	NM03	653661	653361	653661	653356	d	653356	651748	653356	651740	1608
GofDak_1024-768_new	25	1	42	<?xml version="1.0"?>\n<Clock xmlns:dt="urn:schemas-microsoft-com:datatypes"><Description dt:dt="string">E-Prime Primary Realtime Clock</Description><StartTime><Timestamp dt:dt="int">0</Timestamp><DateUtc dt:dt="string">2017-07-31T09:06:21Z</DateUtc></StartTime><FrequencyChanges><FrequencyChange><Frequency dt:dt="r8">3328125</Frequency><Timestamp dt:dt="r8">935530525</Timestamp><Current dt:dt="r8…	75.025	2278154	2274654	2278154	2274636	1	right	936196783	07-31-2017	11:06:21	09:06:21	female	60847	35322	-1	35305	104653	60863	-1	60847	496796	489975	-1	489962	5				2	2	3	phaseINVFAce	phaseXPface	4	NM04	657327	657027	657327	657011	d	657011	655067	657011	655060	1944
GofDak_1024-768_new	25	1	42	<?xml version="1.0"?>\n<Clock xmlns:dt="urn:schemas-microsoft-com:datatypes"><Description dt:dt="string">E-Prime Primary Realtime Clock</Description><StartTime><Timestamp dt:dt="int">0</Timestamp><DateUtc dt:dt="string">2017-07-31T09:06:21Z</DateUtc></StartTime><FrequencyChanges><FrequencyChange><Frequency dt:dt="r8">3328125</Frequency><Timestamp dt:dt="r8">935530525</Timestamp><Current dt:dt="r8…	75.025	2278154	2274654	2278154	2274636	1	right	936196783	07-31-2017	11:06:21	09:06:21	female	60847	35322	-1	35305	104653	60863	-1	60847	496796	489975	-1	489962	5				2	2	3	phaseINVFAce	phaseXPface	5	NM10	661139	660839	661139	660830	d	660830	658973	660830	658957	1857
GofDak_1024-768_new	25	1	42	<?xml version="1.0"?>\n<Clock xmlns:dt="urn:schemas-microsoft-com:datatypes"><Description dt:dt="string">E-Prime Primary Realtime Clock</Description><StartTime><Timestamp dt:dt="int">0</Timestamp><DateUtc dt:dt="string">2017-07-31T09:06:21Z</DateUtc></StartTime><FrequencyChanges><FrequencyChange><Frequency dt:dt="r8">3328125</Frequency><Timestamp dt:dt="r8">935530525</Timestamp><Current dt:dt="r8…	75.025	2278154	2274654	2278154	2274636	1	right	936196783	07-31-2017	11:06:21	09:06:21	female	60847	35322	-1	35305	104653	60863	-1	60847	496796	489975	-1	489962	5				2	2	3	phaseINVFAce	phaseXPface	6	NF11	664418	664118	664418	664111	d	664111	662425	664111	662420	1686
GofDak_1024-768_new	25	1	42	<?xml version="1.0"?>\n<Clock xmlns:dt="urn:schemas-microsoft-com:datatypes"><Description dt:dt="string">E-Prime Primary Realtime Clock</Description><StartTime><Timestamp dt:dt="int">0</Timestamp><DateUtc dt:dt="string">2017-07-31T09:06:21Z</DateUtc></StartTime><FrequencyChanges><FrequencyChange><Frequency dt:dt="r8">3328125</Frequency><Timestamp dt:dt="r8">935530525</Timestamp><Current dt:dt="r8…	75.025	2278154	2274654	2278154	2274636	1	right	936196783	07-31-2017	11:06:21	09:06:21	female	60847	35322	-1	35305	104653	60863	-1	60847	496796	489975	-1	489962	5				2	2	3	phaseINVFAce	phaseXPface	7	NF02	667763	667463	667763	667454	d	667454	665770	667454	665756	1684
GofDak_1024-768_new	25	1	42	<?xml version="1.0"?>\n<Clock xmlns:dt="urn:schemas-microsoft-com:datatypes"><Description dt:dt="string">E-Prime Primary Realtime Clock</Description><StartTime><Timestamp dt:dt="int">0</Timestamp><DateUtc dt:dt="string">2017-07-31T09:06:21Z</DateUtc></StartTime><FrequencyChanges><FrequencyChange><Frequency dt:dt="r8">3328125</Frequency><Timestamp dt:dt="r8">935530525</Timestamp><Current dt:dt="r8…	75.025	2278154	2274654	2278154	2274636	1	right	936196783	07-31-2017	11:06:21	09:06:21	female	60847	35322	-1	35305	104653	60863	-1	60847	496796	489975	-1	489962	5				2	2	3	phaseINVFAce	phaseXPface	8	NF01	671215	670915	671215	670903	l	670903	669169	670903	669164	1734
GofDak_1024-768_new	25	1	42	<?xml version="1.0"?>\n<Clock xmlns:dt="urn:schemas-microsoft-com:datatypes"><Description dt:dt="string">E-Prime Primary Realtime Clock</Description><StartTime><Timestamp dt:dt="int">0</Timestamp><DateUtc dt:dt="string">2017-07-31T09:06:21Z</DateUtc></StartTime><FrequencyChanges><FrequencyChange><Frequency dt:dt="r8">3328125</Frequency><Timestamp dt:dt="r8">935530525</Timestamp><Current dt:dt="r8…	75.025	2278154	2274654	2278154	2274636	1	right	936196783	07-31-2017	11:06:21	09:06:21	female	60847	35322	-1	35305	104653	60863	-1	60847	496796	489975	-1	489962	5				2	2	3	phaseINVFAce	phaseXPface	9	NF06	674534	674234	674534	674221	d	674221	672515	674221	672500	1706
GofDak_1024-768_new	25	1	42	<?xml version="1.0"?>\n<Clock xmlns:dt="urn:schemas-microsoft-com:datatypes"><Description dt:dt="string">E-Prime Primary Realtime Clock</Description><StartTime><Timestamp dt:dt="int">0</Timestamp><DateUtc dt:dt="string">2017-07-31T09:06:21Z</DateUtc></StartTime><FrequencyChanges><FrequencyChange><Frequency dt:dt="r8">3328125</Frequency><Timestamp dt:dt="r8">935530525</Timestamp><Current dt:dt="r8…	75.025	2278154	2274654	2278154	2274636	1	right	936196783	07-31-2017	11:06:21	09:06:21	female	60847	35322	-1	35305	104653	60863	-1	60847	496796	489975	-1	489962	5				2	2	3	phaseINVFAce	phaseXPface	10	NM13	678973	678673	678973	678666	l	678666	677140	678666	677133	1526
GofDak_1024-768_new	25	1	42	<?xml version="1.0"?>\n<Clock xmlns:dt="urn:schemas-microsoft-com:datatypes"><Description dt:dt="string">E-Prime Primary Realtime Clock</Description><StartTime><Timestamp dt:dt="int">0</Timestamp><DateUtc dt:dt="string">2017-07-31T09:06:21Z</DateUtc></StartTime><FrequencyChanges><FrequencyChange><Frequency dt:dt="r8">3328125</Frequency><Timestamp dt:dt="r8">935530525</Timestamp><Current dt:dt="r8…	75.025	2278154	2274654	2278154	2274636	1	right	936196783	07-31-2017	11:06:21	09:06:21	female	60847	35322	-1	35305	104653	60863	-1	60847	496796	489975	-1	489962	5				2	2	3	phaseINVFAce	phaseXPface	11	NF11	682332	682032	682332	682026	d	682026	680326	682026	680309	1700
GofDak_1024-768_new	25	1	42	<?xml version="1.0"?>\n<Clock xmlns:dt="urn:schemas-microsoft-com:datatypes"><Description dt:dt="string">E-Prime Primary Realtime Clock</Description><StartTime><Timestamp dt:dt="int">0</Timestamp><DateUtc dt:dt="string">2017-07-31T09:06:21Z</DateUtc></StartTime><FrequencyChanges><FrequencyChange><Frequency dt:dt="r8">3328125</Frequency><Timestamp dt:dt="r8">935530525</Timestamp><Current dt:dt="r8…	75.025	2278154	2274654	2278154	2274636	1	right	936196783	07-31-2017	11:06:21	09:06:21	female	60847	35322	-1	35305	104653	60863	-1	60847	496796	489975	-1	489962	5				2	2	3	phaseINVFAce	phaseXPface	12	NF105	686597	686297	686597	686285	l	686285	684364	686285	684357	1921
GofDak_1024-768_new	25	1	42	<?xml version="1.0"?>\n<Clock xmlns:dt="urn:schemas-microsoft-com:datatypes"><Description dt:dt="string">E-Prime Primary Realtime Clock</Description><StartTime><Timestamp dt:dt="int">0</Timestamp><DateUtc dt:dt="string">2017-07-31T09:06:21Z</DateUtc></StartTime><FrequencyChanges><FrequencyChange><Frequency dt:dt="r8">3328125</Frequency><Timestamp dt:dt="r8">935530525</Timestamp><Current dt:dt="r8…	75.025	2278154	2274654	2278154	2274636	1	right	936196783	07-31-2017	11:06:21	09:06:21	female	60847	35322	-1	35305	104653	60863	-1	60847	496796	489975	-1	489962	5				2	2	3	phaseINVFAce	phaseXPface	13	NF11	690076	689776	690076	689749	l	689749	688203	689749	688188	1546
GofDak_1024-768_new	25	1	42	<?xml version="1.0"?>\n<Clock xmlns:dt="urn:schemas-microsoft-com:datatypes"><Description dt:dt="string">E-Prime Primary Realtime Clock</Description><StartTime><Timestamp dt:dt="int">0</Timestamp><DateUtc dt:dt="string">2017-07-31T09:06:21Z</DateUtc></StartTime><FrequencyChanges><FrequencyChange><Frequency dt:dt="r8">3328125</Frequency><Timestamp dt:dt="r8">935530525</Timestamp><Current dt:dt="r8…	75.025	2278154	2274654	2278154	2274636	1	right	936196783	07-31-2017	11:06:21	09:06:21	female	60847	35322	-1	35305	104653	60863	-1	60847	496796	489975	-1	489962	5				2	2	3	phaseINVFAce	phaseXPface	14	NF105	693475	693175	693475	693166	l	693166	691469	693166	691452	1697
GofDak_1024-768_new	25	1	42	<?xml version="1.0"?>\n<Clock xmlns:dt="urn:schemas-microsoft-com:datatypes"><Description dt:dt="string">E-Prime Primary Realtime Clock</Description><StartTime><Timestamp dt:dt="int">0</Timestamp><DateUtc dt:dt="string">2017-07-31T09:06:21Z</DateUtc></StartTime><FrequencyChanges><FrequencyChange><Frequency dt:dt="r8">3328125</Frequency><Timestamp dt:dt="r8">935530525</Timestamp><Current dt:dt="r8…	75.025	2278154	2274654	2278154	2274636	1	right	936196783	07-31-2017	11:06:21	09:06:21	female	60847	35322	-1	35305	104653	60863	-1	60847	496796	489975	-1	489962	5				2	2	3	phaseINVFAce	phaseXPface	15	NM21	697140	696840	697140	696826	d	696826	694854	696826	694845	1972
GofDak_1024-768_new	25	1	42	<?xml version="1.0"?>\n<Clock xmlns:dt="urn:schemas-microsoft-com:datatypes"><Description dt:dt="string">E-Prime Primary Realtime Clock</Description><StartTime><Timestamp dt:dt="int">0</Timestamp><DateUtc dt:dt="string">2017-07-31T09:06:21Z</DateUtc></StartTime><FrequencyChanges><FrequencyChange><Frequency dt:dt="r8">3328125</Frequency><Timestamp dt:dt="r8">935530525</Timestamp><Current dt:dt="r8…	75.025	2278154	2274654	2278154	2274636	1	right	936196783	07-31-2017	11:06:21	09:06:21	female	60847	35322	-1	35305	104653	60863	-1	60847	496796	489975	-1	489962	5				2	2	3	phaseINVFAce	phaseXPface	16	NF04	700512	700212	700512	700205	l	700205	698493	700205	698477	1712
GofDak_1024-768_new	25	1	42	<?xml version="1.0"?>\n<Clock xmlns:dt="urn:schemas-microsoft-com:datatypes"><Description dt:dt="string">E-Prime Primary Realtime Clock</Description><StartTime><Timestamp dt:dt="int">0</Timestamp><DateUtc dt:dt="string">2017-07-31T09:06:21Z</DateUtc></StartTime><FrequencyChanges><FrequencyChange><Frequency dt:dt="r8">3328125</Frequency><Timestamp dt:dt="r8">935530525</Timestamp><Current dt:dt="r8…	75.025	2278154	2274654	2278154	2274636	1	right	936196783	07-31-2017	11:06:21	09:06:21	female	60847	35322	-1	35305	104653	60863	-1	60847	496796	489975	-1	489962	5				2	2	3	phaseINVFAce	phaseXPface	17	NF09	703991	703691	703991	703683	d	703683	701719	703683	701708	1964
GofDak_1024-768_new	25	1	42	<?xml version="1.0"?>\n<Clock xmlns:dt="urn:schemas-microsoft-com:datatypes"><Description dt:dt="string">E-Prime Primary Realtime Clock</Description><StartTime><Timestamp dt:dt="int">0</Timestamp><DateUtc dt:dt="string">2017-07-31T09:06:21Z</DateUtc></StartTime><FrequencyChanges><FrequencyChange><Frequency dt:dt="r8">3328125</Frequency><Timestamp dt:dt="r8">935530525</Timestamp><Current dt:dt="r8…	75.025	2278154	2274654	2278154	2274636	1	right	936196783	07-31-2017	11:06:21	09:06:21	female	60847	35322	-1	35305	104653	60863	-1	60847	496796	489975	-1	489962	5				2	2	3	phaseINVFAce	phaseXPface	18	NM08	707057	706757	707057	706754	l	706754	705118	706754	705101	1636
GofDak_1024-768_new	25	1	42	<?xml version="1.0"?>\n<Clock xmlns:dt="urn:schemas-microsoft-com:datatypes"><Description dt:dt="string">E-Prime Primary Realtime Clock</Description><StartTime><Timestamp dt:dt="int">0</Timestamp><DateUtc dt:dt="string">2017-07-31T09:06:21Z</DateUtc></StartTime><FrequencyChanges><FrequencyChange><Frequency dt:dt="r8">3328125</Frequency><Timestamp dt:dt="r8">935530525</Timestamp><Current dt:dt="r8…	75.025	2278154	2274654	2278154	2274636	1	right	936196783	07-31-2017	11:06:21	09:06:21	female	60847	35322	-1	35305	104653	60863	-1	60847	496796	489975	-1	489962	5				2	2	3	phaseINVFAce	phaseXPface	19	NF109	710003	709703	710003	709699	d	709699	708117	709699	708108	1582
GofDak_1024-768_new	25	1	42	<?xml version="1.0"?>\n<Clock xmlns:dt="urn:schemas-microsoft-com:datatypes"><Description dt:dt="string">E-Prime Primary Realtime Clock</Description><StartTime><Timestamp dt:dt="int">0</Timestamp><DateUtc dt:dt="string">2017-07-31T09:06:21Z</DateUtc></StartTime><FrequencyChanges><FrequencyChange><Frequency dt:dt="r8">3328125</Frequency><Timestamp dt:dt="r8">935530525</Timestamp><Current dt:dt="r8…	75.025	2278154	2274654	2278154	2274636	1	right	936196783	07-31-2017	11:06:21	09:06:21	female	60847	35322	-1	35305	104653	60863	-1	60847	496796	489975	-1	489962	5				2	2	3	phaseINVFAce	phaseXPface	20	NF27	713055	712755	713055	712751	d	712751	711076	712751	711069	1675
GofDak_1024-768_new	25	1	42	<?xml version="1.0"?>\n<Clock xmlns:dt="urn:schemas-microsoft-com:datatypes"><Description dt:dt="string">E-Prime Primary Realtime Clock</Description><StartTime><Timestamp dt:dt="int">0</Timestamp><DateUtc dt:dt="string">2017-07-31T09:06:21Z</DateUtc></StartTime><FrequencyChanges><FrequencyChange><Frequency dt:dt="r8">3328125</Frequency><Timestamp dt:dt="r8">935530525</Timestamp><Current dt:dt="r8…	75.025	2278154	2274654	2278154	2274636	1	right	936196783	07-31-2017	11:06:21	09:06:21	female	60847	35322	-1	35305	104653	60863	-1	60847	496796	489975	-1	489962	6				1	2	4	phaseUPFAce	phaseXPface	1	NF02	729290	728990	729290	728986	l	728986	727190	728986	727177	1796
GofDak_1024-768_new	25	1	42	<?xml version="1.0"?>\n<Clock xmlns:dt="urn:schemas-microsoft-com:datatypes"><Description dt:dt="string">E-Prime Primary Realtime Clock</Description><StartTime><Timestamp dt:dt="int">0</Timestamp><DateUtc dt:dt="string">2017-07-31T09:06:21Z</DateUtc></StartTime><FrequencyChanges><FrequencyChange><Frequency dt:dt="r8">3328125</Frequency><Timestamp dt:dt="r8">935530525</Timestamp><Current dt:dt="r8…	75.025	2278154	2274654	2278154	2274636	1	right	936196783	07-31-2017	11:06:21	09:06:21	female	60847	35322	-1	35305	104653	60863	-1	60847	496796	489975	-1	489962	6				1	2	4	phaseUPFAce	phaseXPface	2	NM21	732569	732269	732569	732265	l	732265	730629	732265	730620	1636
GofDak_1024-768_new	25	1	42	<?xml version="1.0"?>\n<Clock xmlns:dt="urn:schemas-microsoft-com:datatypes"><Description dt:dt="string">E-Prime Primary Realtime Clock</Description><StartTime><Timestamp dt:dt="int">0</Timestamp><DateUtc dt:dt="string">2017-07-31T09:06:21Z</DateUtc></StartTime><FrequencyChanges><FrequencyChange><Frequency dt:dt="r8">3328125</Frequency><Timestamp dt:dt="r8">935530525</Timestamp><Current dt:dt="r8…	75.025	2278154	2274654	2278154	2274636	1	right	936196783	07-31-2017	11:06:21	09:06:21	female	60847	35322	-1	35305	104653	60863	-1	60847	496796	489975	-1	489962	6				1	2	4	phaseUPFAce	phaseXPface	3	NM10	736381	736081	736381	736077	l	736077	734095	736077	734084	1982
GofDak_1024-768_new	25	1	42	<?xml version="1.0"?>\n<Clock xmlns:dt="urn:schemas-microsoft-com:datatypes"><Description dt:dt="string">E-Prime Primary Realtime Clock</Description><StartTime><Timestamp dt:dt="int">0</Timestamp><DateUtc dt:dt="string">2017-07-31T09:06:21Z</DateUtc></StartTime><FrequencyChanges><FrequencyChange><Frequency dt:dt="r8">3328125</Frequency><Timestamp dt:dt="r8">935530525</Timestamp><Current dt:dt="r8…	75.025	2278154	2274654	2278154	2274636	1	right	936196783	07-31-2017	11:06:21	09:06:21	female	60847	35322	-1	35305	104653	60863	-1	60847	496796	489975	-1	489962	6				1	2	4	phaseUPFAce	phaseXPface	4	NF11	739713	739413	739713	739400	l	739400	737574	739400	737565	1826
GofDak_1024-768_new	25	1	42	<?xml version="1.0"?>\n<Clock xmlns:dt="urn:schemas-microsoft-com:datatypes"><Description dt:dt="string">E-Prime Primary Realtime Clock</Description><StartTime><Timestamp dt:dt="int">0</Timestamp><DateUtc dt:dt="string">2017-07-31T09:06:21Z</DateUtc></StartTime><FrequencyChanges><FrequencyChange><Frequency dt:dt="r8">3328125</Frequency><Timestamp dt:dt="r8">935530525</Timestamp><Current dt:dt="r8…	75.025	2278154	2274654	2278154	2274636	1	right	936196783	07-31-2017	11:06:21	09:06:21	female	60847	35322	-1	35305	104653	60863	-1	60847	496796	489975	-1	489962	6				1	2	4	phaseUPFAce	phaseXPface	5	NM09	743205	742905	743205	742899	l	742899	740932	742899	740917	1967
GofDak_1024-768_new	25	1	42	<?xml version="1.0"?>\n<Clock xmlns:dt="urn:schemas-microsoft-com:datatypes"><Description dt:dt="string">E-Prime Primary Realtime Clock</Description><StartTime><Timestamp dt:dt="int">0</Timestamp><DateUtc dt:dt="string">2017-07-31T09:06:21Z</DateUtc></StartTime><FrequencyChanges><FrequencyChange><Frequency dt:dt="r8">3328125</Frequency><Timestamp dt:dt="r8">935530525</Timestamp><Current dt:dt="r8…	75.025	2278154	2274654	2278154	2274636	1	right	936196783	07-31-2017	11:06:21	09:06:21	female	60847	35322	-1	35305	104653	60863	-1	60847	496796	489975	-1	489962	6				1	2	4	phaseUPFAce	phaseXPface	6	NM03	746444	746144	746444	746140	d	746140	744291	746140	744285	1849
GofDak_1024-768_new	25	1	42	<?xml version="1.0"?>\n<Clock xmlns:dt="urn:schemas-microsoft-com:datatypes"><Description dt:dt="string">E-Prime Primary Realtime Clock</Description><StartTime><Timestamp dt:dt="int">0</Timestamp><DateUtc dt:dt="string">2017-07-31T09:06:21Z</DateUtc></StartTime><FrequencyChanges><FrequencyChange><Frequency dt:dt="r8">3328125</Frequency><Timestamp dt:dt="r8">935530525</Timestamp><Current dt:dt="r8…	75.025	2278154	2274654	2278154	2274636	1	right	936196783	07-31-2017	11:06:21	09:06:21	female	60847	35322	-1	35305	104653	60863	-1	60847	496796	489975	-1	489962	6				1	2	4	phaseUPFAce	phaseXPface	7	NF04	749883	749583	749883	749575	l	749575	747877	749575	747860	1698
GofDak_1024-768_new	25	1	42	<?xml version="1.0"?>\n<Clock xmlns:dt="urn:schemas-microsoft-com:datatypes"><Description dt:dt="string">E-Prime Primary Realtime Clock</Description><StartTime><Timestamp dt:dt="int">0</Timestamp><DateUtc dt:dt="string">2017-07-31T09:06:21Z</DateUtc></StartTime><FrequencyChanges><FrequencyChange><Frequency dt:dt="r8">3328125</Frequency><Timestamp dt:dt="r8">935530525</Timestamp><Current dt:dt="r8…	75.025	2278154	2274654	2278154	2274636	1	right	936196783	07-31-2017	11:06:21	09:06:21	female	60847	35322	-1	35305	104653	60863	-1	60847	496796	489975	-1	489962	6				1	2	4	phaseUPFAce	phaseXPface	8	NF04	753295	752995	753295	752986	d	752986	750996	752986	750989	1990
GofDak_1024-768_new	25	1	42	<?xml version="1.0"?>\n<Clock xmlns:dt="urn:schemas-microsoft-com:datatypes"><Description dt:dt="string">E-Prime Primary Realtime Clock</Description><StartTime><Timestamp dt:dt="int">0</Timestamp><DateUtc dt:dt="string">2017-07-31T09:06:21Z</DateUtc></StartTime><FrequencyChanges><FrequencyChange><Frequency dt:dt="r8">3328125</Frequency><Timestamp dt:dt="r8">935530525</Timestamp><Current dt:dt="r8…	75.025	2278154	2274654	2278154	2274636	1	right	936196783	07-31-2017	11:06:21	09:06:21	female	60847	35322	-1	35305	104653	60863	-1	60847	496796	489975	-1	489962	6				1	2	4	phaseUPFAce	phaseXPface	9	NM10	756614	756314	756614	756305	l	756305	754421	756305	754405	1884
GofDak_1024-768_new	25	1	42	<?xml version="1.0"?>\n<Clock xmlns:dt="urn:schemas-microsoft-com:datatypes"><Description dt:dt="string">E-Prime Primary Realtime Clock</Description><StartTime><Timestamp dt:dt="int">0</Timestamp><DateUtc dt:dt="string">2017-07-31T09:06:21Z</DateUtc></StartTime><FrequencyChanges><FrequencyChange><Frequency dt:dt="r8">3328125</Frequency><Timestamp dt:dt="r8">935530525</Timestamp><Current dt:dt="r8…	75.025	2278154	2274654	2278154	2274636	1	right	936196783	07-31-2017	11:06:21	09:06:21	female	60847	35322	-1	35305	104653	60863	-1	60847	496796	489975	-1	489962	6				1	2	4	phaseUPFAce	phaseXPface	10	NF01	759560	759260	759560	759248	l	759248	757634	759248	757620	1614
GofDak_1024-768_new	25	1	42	<?xml version="1.0"?>\n<Clock xmlns:dt="urn:schemas-microsoft-com:datatypes"><Description dt:dt="string">E-Prime Primary Realtime Clock</Description><StartTime><Timestamp dt:dt="int">0</Timestamp><DateUtc dt:dt="string">2017-07-31T09:06:21Z</DateUtc></StartTime><FrequencyChanges><FrequencyChange><Frequency dt:dt="r8">3328125</Frequency><Timestamp dt:dt="r8">935530525</Timestamp><Current dt:dt="r8…	75.025	2278154	2274654	2278154	2274636	1	right	936196783	07-31-2017	11:06:21	09:06:21	female	60847	35322	-1	35305	104653	60863	-1	60847	496796	489975	-1	489962	6				1	2	4	phaseUPFAce	phaseXPface	11	NF106	762625	762325	762625	762316	l	762316	760779	762316	760764	1537
GofDak_1024-768_new	25	1	42	<?xml version="1.0"?>\n<Clock xmlns:dt="urn:schemas-microsoft-com:datatypes"><Description dt:dt="string">E-Prime Primary Realtime Clock</Description><StartTime><Timestamp dt:dt="int">0</Timestamp><DateUtc dt:dt="string">2017-07-31T09:06:21Z</DateUtc></StartTime><FrequencyChanges><FrequencyChange><Frequency dt:dt="r8">3328125</Frequency><Timestamp dt:dt="r8">935530525</Timestamp><Current dt:dt="r8…	75.025	2278154	2274654	2278154	2274636	1	right	936196783	07-31-2017	11:06:21	09:06:21	female	60847	35322	-1	35305	104653	60863	-1	60847	496796	489975	-1	489962	6				1	2	4	phaseUPFAce	phaseXPface	12	NF09	765678	765378	765678	765375	d	765375	763725	765375	763717	1650
GofDak_1024-768_new	25	1	42	<?xml version="1.0"?>\n<Clock xmlns:dt="urn:schemas-microsoft-com:datatypes"><Description dt:dt="string">E-Prime Primary Realtime Clock</Description><StartTime><Timestamp dt:dt="int">0</Timestamp><DateUtc dt:dt="string">2017-07-31T09:06:21Z</DateUtc></StartTime><FrequencyChanges><FrequencyChange><Frequency dt:dt="r8">3328125</Frequency><Timestamp dt:dt="r8">935530525</Timestamp><Current dt:dt="r8…	75.025	2278154	2274654	2278154	2274636	1	right	936196783	07-31-2017	11:06:21	09:06:21	female	60847	35322	-1	35305	104653	60863	-1	60847	496796	489975	-1	489962	6				1	2	4	phaseUPFAce	phaseXPface	13	NF09	768530	768230	768530	768220	d	768220	766644	768220	766629	1576
GofDak_1024-768_new	25	1	42	<?xml version="1.0"?>\n<Clock xmlns:dt="urn:schemas-microsoft-com:datatypes"><Description dt:dt="string">E-Prime Primary Realtime Clock</Description><StartTime><Timestamp dt:dt="int">0</Timestamp><DateUtc dt:dt="string">2017-07-31T09:06:21Z</DateUtc></StartTime><FrequencyChanges><FrequencyChange><Frequency dt:dt="r8">3328125</Frequency><Timestamp dt:dt="r8">935530525</Timestamp><Current dt:dt="r8…	75.025	2278154	2274654	2278154	2274636	1	right	936196783	07-31-2017	11:06:21	09:06:21	female	60847	35322	-1	35305	104653	60863	-1	60847	496796	489975	-1	489962	6				1	2	4	phaseUPFAce	phaseXPface	14	NF105	771422	771122	771422	771117	l	771117	769550	771117	769541	1567
GofDak_1024-768_new	25	1	42	<?xml version="1.0"?>\n<Clock xmlns:dt="urn:schemas-microsoft-com:datatypes"><Description dt:dt="string">E-Prime Primary Realtime Clock</Description><StartTime><Timestamp dt:dt="int">0</Timestamp><DateUtc dt:dt="string">2017-07-31T09:06:21Z</DateUtc></StartTime><FrequencyChanges><FrequencyChange><Frequency dt:dt="r8">3328125</Frequency><Timestamp dt:dt="r8">935530525</Timestamp><Current dt:dt="r8…	75.025	2278154	2274654	2278154	2274636	1	right	936196783	07-31-2017	11:06:21	09:06:21	female	60847	35322	-1	35305	104653	60863	-1	60847	496796	489975	-1	489962	6				1	2	4	phaseUPFAce	phaseXPface	15	NM10	775008	774708	775008	774696	d	774696	773068	774696	773060	1628
GofDak_1024-768_new	25	1	42	<?xml version="1.0"?>\n<Clock xmlns:dt="urn:schemas-microsoft-com:datatypes"><Description dt:dt="string">E-Prime Primary Realtime Clock</Description><StartTime><Timestamp dt:dt="int">0</Timestamp><DateUtc dt:dt="string">2017-07-31T09:06:21Z</DateUtc></StartTime><FrequencyChanges><FrequencyChange><Frequency dt:dt="r8">3328125</Frequency><Timestamp dt:dt="r8">935530525</Timestamp><Current dt:dt="r8…	75.025	2278154	2274654	2278154	2274636	1	right	936196783	07-31-2017	11:06:21	09:06:21	female	60847	35322	-1	35305	104653	60863	-1	60847	496796	489975	-1	489962	6				1	2	4	phaseUPFAce	phaseXPface	16	NM13	778180	777880	778180	777868	l	777868	776281	777868	776269	1587
GofDak_1024-768_new	25	1	42	<?xml version="1.0"?>\n<Clock xmlns:dt="urn:schemas-microsoft-com:datatypes"><Description dt:dt="string">E-Prime Primary Realtime Clock</Description><StartTime><Timestamp dt:dt="int">0</Timestamp><DateUtc dt:dt="string">2017-07-31T09:06:21Z</DateUtc></StartTime><FrequencyChanges><FrequencyChange><Frequency dt:dt="r8">3328125</Frequency><Timestamp dt:dt="r8">935530525</Timestamp><Current dt:dt="r8…	75.025	2278154	2274654	2278154	2274636	1	right	936196783	07-31-2017	11:06:21	09:06:21	female	60847	35322	-1	35305	104653	60863	-1	60847	496796	489975	-1	489962	6				1	2	4	phaseUPFAce	phaseXPface	17	NM09	781273	780973	781273	780969	d	780969	779200	780969	779189	1769
GofDak_1024-768_new	25	1	42	<?xml version="1.0"?>\n<Clock xmlns:dt="urn:schemas-microsoft-com:datatypes"><Description dt:dt="string">E-Prime Primary Realtime Clock</Description><StartTime><Timestamp dt:dt="int">0</Timestamp><DateUtc dt:dt="string">2017-07-31T09:06:21Z</DateUtc></StartTime><FrequencyChanges><FrequencyChange><Frequency dt:dt="r8">3328125</Frequency><Timestamp dt:dt="r8">935530525</Timestamp><Current dt:dt="r8…	75.025	2278154	2274654	2278154	2274636	1	right	936196783	07-31-2017	11:06:21	09:06:21	female	60847	35322	-1	35305	104653	60863	-1	60847	496796	489975	-1	489962	6				1	2	4	phaseUPFAce	phaseXPface	18	NM03	784738	784438	784738	784429	d	784429	782612	784429	782605	1817
GofDak_1024-768_new	25	1	42	<?xml version="1.0"?>\n<Clock xmlns:dt="urn:schemas-microsoft-com:datatypes"><Description dt:dt="string">E-Prime Primary Realtime Clock</Description><StartTime><Timestamp dt:dt="int">0</Timestamp><DateUtc dt:dt="string">2017-07-31T09:06:21Z</DateUtc></StartTime><FrequencyChanges><FrequencyChange><Frequency dt:dt="r8">3328125</Frequency><Timestamp dt:dt="r8">935530525</Timestamp><Current dt:dt="r8…	75.025	2278154	2274654	2278154	2274636	1	right	936196783	07-31-2017	11:06:21	09:06:21	female	60847	35322	-1	35305	104653	60863	-1	60847	496796	489975	-1	489962	6				1	2	4	phaseUPFAce	phaseXPface	19	NM10	788510	788210	788510	788203	l	788203	786304	788203	786292	1899
GofDak_1024-768_new	25	1	42	<?xml version="1.0"?>\n<Clock xmlns:dt="urn:schemas-microsoft-com:datatypes"><Description dt:dt="string">E-Prime Primary Realtime Clock</Description><StartTime><Timestamp dt:dt="int">0</Timestamp><DateUtc dt:dt="string">2017-07-31T09:06:21Z</DateUtc></StartTime><FrequencyChanges><FrequencyChange><Frequency dt:dt="r8">3328125</Frequency><Timestamp dt:dt="r8">935530525</Timestamp><Current dt:dt="r8…	75.025	2278154	2274654	2278154	2274636	1	right	936196783	07-31-2017	11:06:21	09:06:21	female	60847	35322	-1	35305	104653	60863	-1	60847	496796	489975	-1	489962	6				1	2	4	phaseUPFAce	phaseXPface	20	NF11	792176	791876	792176	791860	d	791860	790116	791860	790108	1744
GofDak_1024-768_new	25	1	42	<?xml version="1.0"?>\n<Clock xmlns:dt="urn:schemas-microsoft-com:datatypes"><Description dt:dt="string">E-Prime Primary Realtime Clock</Description><StartTime><Timestamp dt:dt="int">0</Timestamp><DateUtc dt:dt="string">2017-07-31T09:06:21Z</DateUtc></StartTime><FrequencyChanges><FrequencyChange><Frequency dt:dt="r8">3328125</Frequency><Timestamp dt:dt="r8">935530525</Timestamp><Current dt:dt="r8…	75.025	2278154	2274654	2278154	2274636	1	right	936196783	07-31-2017	11:06:21	09:06:21	female	60847	35322	-1	35305	104653	60863	-1	60847	496796	489975	-1	489962	7				1	3	5	phaseUPFAce	phaseXPface	1	NF27	795575	795275	795575	795267	d	795267	793502	795267	793492	1765
GofDak_1024-768_new	25	1	42	<?xml version="1.0"?>\n<Clock xmlns:dt="urn:schemas-microsoft-com:datatypes"><Description dt:dt="string">E-Prime Primary Realtime Clock</Description><StartTime><Timestamp dt:dt="int">0</Timestamp><DateUtc dt:dt="string">2017-07-31T09:06:21Z</DateUtc></StartTime><FrequencyChanges><FrequencyChange><Frequency dt:dt="r8">3328125</Frequency><Timestamp dt:dt="r8">935530525</Timestamp><Current dt:dt="r8…	75.025	2278154	2274654	2278154	2274636	1	right	936196783	07-31-2017	11:06:21	09:06:21	female	60847	35322	-1	35305	104653	60863	-1	60847	496796	489975	-1	489962	7				1	3	5	phaseUPFAce	phaseXPface	2	NM03	799213	798913	799213	798905	l	798905	797074	798905	797061	1831
GofDak_1024-768_new	25	1	42	<?xml version="1.0"?>\n<Clock xmlns:dt="urn:schemas-microsoft-com:datatypes"><Description dt:dt="string">E-Prime Primary Realtime Clock</Description><StartTime><Timestamp dt:dt="int">0</Timestamp><DateUtc dt:dt="string">2017-07-31T09:06:21Z</DateUtc></StartTime><FrequencyChanges><FrequencyChange><Frequency dt:dt="r8">3328125</Frequency><Timestamp dt:dt="r8">935530525</Timestamp><Current dt:dt="r8…	75.025	2278154	2274654	2278154	2274636	1	right	936196783	07-31-2017	11:06:21	09:06:21	female	60847	35322	-1	35305	104653	60863	-1	60847	496796	489975	-1	489962	7				1	3	5	phaseUPFAce	phaseXPface	3	NF11	803159	802859	803159	802844	d	802844	800873	802844	800860	1971
GofDak_1024-768_new	25	1	42	<?xml version="1.0"?>\n<Clock xmlns:dt="urn:schemas-microsoft-com:datatypes"><Description dt:dt="string">E-Prime Primary Realtime Clock</Description><StartTime><Timestamp dt:dt="int">0</Timestamp><DateUtc dt:dt="string">2017-07-31T09:06:21Z</DateUtc></StartTime><FrequencyChanges><FrequencyChange><Frequency dt:dt="r8">3328125</Frequency><Timestamp dt:dt="r8">935530525</Timestamp><Current dt:dt="r8…	75.025	2278154	2274654	2278154	2274636	1	right	936196783	07-31-2017	11:06:21	09:06:21	female	60847	35322	-1	35305	104653	60863	-1	60847	496796	489975	-1	489962	7				1	3	5	phaseUPFAce	phaseXPface	4	NF02	806211	805911	806211	805904	l	805904	804325	805904	804308	1579
GofDak_1024-768_new	25	1	42	<?xml version="1.0"?>\n<Clock xmlns:dt="urn:schemas-microsoft-com:datatypes"><Description dt:dt="string">E-Prime Primary Realtime Clock</Description><StartTime><Timestamp dt:dt="int">0</Timestamp><DateUtc dt:dt="string">2017-07-31T09:06:21Z</DateUtc></StartTime><FrequencyChanges><FrequencyChange><Frequency dt:dt="r8">3328125</Frequency><Timestamp dt:dt="r8">935530525</Timestamp><Current dt:dt="r8…	75.025	2278154	2274654	2278154	2274636	1	right	936196783	07-31-2017	11:06:21	09:06:21	female	60847	35322	-1	35305	104653	60863	-1	60847	496796	489975	-1	489962	7				1	3	5	phaseUPFAce	phaseXPface	5	NM09	809477	809177	809477	809173	l	809173	807311	809173	807300	1862
GofDak_1024-768_new	25	1	42	<?xml version="1.0"?>\n<Clock xmlns:dt="urn:schemas-microsoft-com:datatypes"><Description dt:dt="string">E-Prime Primary Realtime Clock</Description><StartTime><Timestamp dt:dt="int">0</Timestamp><DateUtc dt:dt="string">2017-07-31T09:06:21Z</DateUtc></StartTime><FrequencyChanges><FrequencyChange><Frequency dt:dt="r8">3328125</Frequency><Timestamp dt:dt="r8">935530525</Timestamp><Current dt:dt="r8…	75.025	2278154	2274654	2278154	2274636	1	right	936196783	07-31-2017	11:06:21	09:06:21	female	60847	35322	-1	35305	104653	60863	-1	60847	496796	489975	-1	489962	7				1	3	5	phaseUPFAce	phaseXPface	6	NF105	812729	812429	812729	812420	l	812420	810763	812420	810756	1657
GofDak_1024-768_new	25	1	42	<?xml version="1.0"?>\n<Clock xmlns:dt="urn:schemas-microsoft-com:datatypes"><Description dt:dt="string">E-Prime Primary Realtime Clock</Description><StartTime><Timestamp dt:dt="int">0</Timestamp><DateUtc dt:dt="string">2017-07-31T09:06:21Z</DateUtc></StartTime><FrequencyChanges><FrequencyChange><Frequency dt:dt="r8">3328125</Frequency><Timestamp dt:dt="r8">935530525</Timestamp><Current dt:dt="r8…	75.025	2278154	2274654	2278154	2274636	1	right	936196783	07-31-2017	11:06:21	09:06:21	female	60847	35322	-1	35305	104653	60863	-1	60847	496796	489975	-1	489962	7				1	3	5	phaseUPFAce	phaseXPface	7	NM13	815755	815455	815755	815450	l	815450	813802	815450	813789	1648
GofDak_1024-768_new	25	1	42	<?xml version="1.0"?>\n<Clock xmlns:dt="urn:schemas-microsoft-com:datatypes"><Description dt:dt="string">E-Prime Primary Realtime Clock</Description><StartTime><Timestamp dt:dt="int">0</Timestamp><DateUtc dt:dt="string">2017-07-31T09:06:21Z</DateUtc></StartTime><FrequencyChanges><FrequencyChange><Frequency dt:dt="r8">3328125</Frequency><Timestamp dt:dt="r8">935530525</Timestamp><Current dt:dt="r8…	75.025	2278154	2274654	2278154	2274636	1	right	936196783	07-31-2017	11:06:21	09:06:21	female	60847	35322	-1	35305	104653	60863	-1	60847	496796	489975	-1	489962	7				1	3	5	phaseUPFAce	phaseXPface	8	NF02	818927	818627	818927	818611	l	818611	817081	818611	817068	1530
GofDak_1024-768_new	25	1	42	<?xml version="1.0"?>\n<Clock xmlns:dt="urn:schemas-microsoft-com:datatypes"><Description dt:dt="string">E-Prime Primary Realtime Clock</Description><StartTime><Timestamp dt:dt="int">0</Timestamp><DateUtc dt:dt="string">2017-07-31T09:06:21Z</DateUtc></StartTime><FrequencyChanges><FrequencyChange><Frequency dt:dt="r8">3328125</Frequency><Timestamp dt:dt="r8">935530525</Timestamp><Current dt:dt="r8…	75.025	2278154	2274654	2278154	2274636	1	right	936196783	07-31-2017	11:06:21	09:06:21	female	60847	35322	-1	35305	104653	60863	-1	60847	496796	489975	-1	489962	7				1	3	5	phaseUPFAce	phaseXPface	9	NF02	822326	822026	822326	822022	d	822022	820186	822022	820173	1836
GofDak_1024-768_new	25	1	42	<?xml version="1.0"?>\n<Clock xmlns:dt="urn:schemas-microsoft-com:datatypes"><Description dt:dt="string">E-Prime Primary Realtime Clock</Description><StartTime><Timestamp dt:dt="int">0</Timestamp><DateUtc dt:dt="string">2017-07-31T09:06:21Z</DateUtc></StartTime><FrequencyChanges><FrequencyChange><Frequency dt:dt="r8">3328125</Frequency><Timestamp dt:dt="r8">935530525</Timestamp><Current dt:dt="r8…	75.025	2278154	2274654	2278154	2274636	1	right	936196783	07-31-2017	11:06:21	09:06:21	female	60847	35322	-1	35305	104653	60863	-1	60847	496796	489975	-1	489962	7				1	3	5	phaseUPFAce	phaseXPface	10	NF04	825658	825358	825658	825350	l	825350	823505	825350	823493	1845
GofDak_1024-768_new	25	1	42	<?xml version="1.0"?>\n<Clock xmlns:dt="urn:schemas-microsoft-com:datatypes"><Description dt:dt="string">E-Prime Primary Realtime Clock</Description><StartTime><Timestamp dt:dt="int">0</Timestamp><DateUtc dt:dt="string">2017-07-31T09:06:21Z</DateUtc></StartTime><FrequencyChanges><FrequencyChange><Frequency dt:dt="r8">3328125</Frequency><Timestamp dt:dt="r8">935530525</Timestamp><Current dt:dt="r8…	75.025	2278154	2274654	2278154	2274636	1	right	936196783	07-31-2017	11:06:21	09:06:21	female	60847	35322	-1	35305	104653	60863	-1	60847	496796	489975	-1	489962	7				1	3	5	phaseUPFAce	phaseXPface	11	NF04	829297	828997	829297	828986	l	828986	827131	828986	827117	1855
GofDak_1024-768_new	25	1	42	<?xml version="1.0"?>\n<Clock xmlns:dt="urn:schemas-microsoft-com:datatypes"><Description dt:dt="string">E-Prime Primary Realtime Clock</Description><StartTime><Timestamp dt:dt="int">0</Timestamp><DateUtc dt:dt="string">2017-07-31T09:06:21Z</DateUtc></StartTime><FrequencyChanges><FrequencyChange><Frequency dt:dt="r8">3328125</Frequency><Timestamp dt:dt="r8">935530525</Timestamp><Current dt:dt="r8…	75.025	2278154	2274654	2278154	2274636	1	right	936196783	07-31-2017	11:06:21	09:06:21	female	60847	35322	-1	35305	104653	60863	-1	60847	496796	489975	-1	489962	7				1	3	5	phaseUPFAce	phaseXPface	12	NM02	832442	832142	832442	832138	l	832138	830476	832138	830468	1662
GofDak_1024-768_new	25	1	42	<?xml version="1.0"?>\n<Clock xmlns:dt="urn:schemas-microsoft-com:datatypes"><Description dt:dt="string">E-Prime Primary Realtime Clock</Description><StartTime><Timestamp dt:dt="int">0</Timestamp><DateUtc dt:dt="string">2017-07-31T09:06:21Z</DateUtc></StartTime><FrequencyChanges><FrequencyChange><Frequency dt:dt="r8">3328125</Frequency><Timestamp dt:dt="r8">935530525</Timestamp><Current dt:dt="r8…	75.025	2278154	2274654	2278154	2274636	1	right	936196783	07-31-2017	11:06:21	09:06:21	female	60847	35322	-1	35305	104653	60863	-1	60847	496796	489975	-1	489962	7				1	3	5	phaseUPFAce	phaseXPface	13	NM04	835775	835475	835775	835461	d	835461	833769	835461	833756	1692
GofDak_1024-768_new	25	1	42	<?xml version="1.0"?>\n<Clock xmlns:dt="urn:schemas-microsoft-com:datatypes"><Description dt:dt="string">E-Prime Primary Realtime Clock</Description><StartTime><Timestamp dt:dt="int">0</Timestamp><DateUtc dt:dt="string">2017-07-31T09:06:21Z</DateUtc></StartTime><FrequencyChanges><FrequencyChange><Frequency dt:dt="r8">3328125</Frequency><Timestamp dt:dt="r8">935530525</Timestamp><Current dt:dt="r8…	75.025	2278154	2274654	2278154	2274636	1	right	936196783	07-31-2017	11:06:21	09:06:21	female	60847	35322	-1	35305	104653	60863	-1	60847	496796	489975	-1	489962	7				1	3	5	phaseUPFAce	phaseXPface	14	NM08	839054	838754	839054	838747	d	838747	836994	838747	836988	1753
GofDak_1024-768_new	25	1	42	<?xml version="1.0"?>\n<Clock xmlns:dt="urn:schemas-microsoft-com:datatypes"><Description dt:dt="string">E-Prime Primary Realtime Clock</Description><StartTime><Timestamp dt:dt="int">0</Timestamp><DateUtc dt:dt="string">2017-07-31T09:06:21Z</DateUtc></StartTime><FrequencyChanges><FrequencyChange><Frequency dt:dt="r8">3328125</Frequency><Timestamp dt:dt="r8">935530525</Timestamp><Current dt:dt="r8…	75.025	2278154	2274654	2278154	2274636	1	right	936196783	07-31-2017	11:06:21	09:06:21	female	60847	35322	-1	35305	104653	60863	-1	60847	496796	489975	-1	489962	7				1	3	5	phaseUPFAce	phaseXPface	15	NM13	842412	842112	842412	842108	d	842108	840220	842108	840212	1888
GofDak_1024-768_new	25	1	42	<?xml version="1.0"?>\n<Clock xmlns:dt="urn:schemas-microsoft-com:datatypes"><Description dt:dt="string">E-Prime Primary Realtime Clock</Description><StartTime><Timestamp dt:dt="int">0</Timestamp><DateUtc dt:dt="string">2017-07-31T09:06:21Z</DateUtc></StartTime><FrequencyChanges><FrequencyChange><Frequency dt:dt="r8">3328125</Frequency><Timestamp dt:dt="r8">935530525</Timestamp><Current dt:dt="r8…	75.025	2278154	2274654	2278154	2274636	1	right	936196783	07-31-2017	11:06:21	09:06:21	female	60847	35322	-1	35305	104653	60863	-1	60847	496796	489975	-1	489962	7				1	3	5	phaseUPFAce	phaseXPface	16	NM13	845531	845231	845531	845223	l	845223	843539	845223	843533	1684
GofDak_1024-768_new	25	1	42	<?xml version="1.0"?>\n<Clock xmlns:dt="urn:schemas-microsoft-com:datatypes"><Description dt:dt="string">E-Prime Primary Realtime Clock</Description><StartTime><Timestamp dt:dt="int">0</Timestamp><DateUtc dt:dt="string">2017-07-31T09:06:21Z</DateUtc></StartTime><FrequencyChanges><FrequencyChange><Frequency dt:dt="r8">3328125</Frequency><Timestamp dt:dt="r8">935530525</Timestamp><Current dt:dt="r8…	75.025	2278154	2274654	2278154	2274636	1	right	936196783	07-31-2017	11:06:21	09:06:21	female	60847	35322	-1	35305	104653	60863	-1	60847	496796	489975	-1	489962	7				1	3	5	phaseUPFAce	phaseXPface	17	NF27	849303	849003	849303	848996	l	848996	847364	848996	847348	1632
GofDak_1024-768_new	25	1	42	<?xml version="1.0"?>\n<Clock xmlns:dt="urn:schemas-microsoft-com:datatypes"><Description dt:dt="string">E-Prime Primary Realtime Clock</Description><StartTime><Timestamp dt:dt="int">0</Timestamp><DateUtc dt:dt="string">2017-07-31T09:06:21Z</DateUtc></StartTime><FrequencyChanges><FrequencyChange><Frequency dt:dt="r8">3328125</Frequency><Timestamp dt:dt="r8">935530525</Timestamp><Current dt:dt="r8…	75.025	2278154	2274654	2278154	2274636	1	right	936196783	07-31-2017	11:06:21	09:06:21	female	60847	35322	-1	35305	104653	60863	-1	60847	496796	489975	-1	489962	7				1	3	5	phaseUPFAce	phaseXPface	18	NF27	852609	852309	852609	852301	d	852301	850550	852301	850540	1751
GofDak_1024-768_new	25	1	42	<?xml version="1.0"?>\n<Clock xmlns:dt="urn:schemas-microsoft-com:datatypes"><Description dt:dt="string">E-Prime Primary Realtime Clock</Description><StartTime><Timestamp dt:dt="int">0</Timestamp><DateUtc dt:dt="string">2017-07-31T09:06:21Z</DateUtc></StartTime><FrequencyChanges><FrequencyChange><Frequency dt:dt="r8">3328125</Frequency><Timestamp dt:dt="r8">935530525</Timestamp><Current dt:dt="r8…	75.025	2278154	2274654	2278154	2274636	1	right	936196783	07-31-2017	11:06:21	09:06:21	female	60847	35322	-1	35305	104653	60863	-1	60847	496796	489975	-1	489962	7				1	3	5	phaseUPFAce	phaseXPface	19	NF06	855915	855615	855915	855600	l	855600	853882	855600	853876	1718
GofDak_1024-768_new	25	1	42	<?xml version="1.0"?>\n<Clock xmlns:dt="urn:schemas-microsoft-com:datatypes"><Description dt:dt="string">E-Prime Primary Realtime Clock</Description><StartTime><Timestamp dt:dt="int">0</Timestamp><DateUtc dt:dt="string">2017-07-31T09:06:21Z</DateUtc></StartTime><FrequencyChanges><FrequencyChange><Frequency dt:dt="r8">3328125</Frequency><Timestamp dt:dt="r8">935530525</Timestamp><Current dt:dt="r8…	75.025	2278154	2274654	2278154	2274636	1	right	936196783	07-31-2017	11:06:21	09:06:21	female	60847	35322	-1	35305	104653	60863	-1	60847	496796	489975	-1	489962	7				1	3	5	phaseUPFAce	phaseXPface	20	NF105	859180	858880	859180	858868	d	858868	857347	858868	857332	1521
GofDak_1024-768_new	25	1	42	<?xml version="1.0"?>\n<Clock xmlns:dt="urn:schemas-microsoft-com:datatypes"><Description dt:dt="string">E-Prime Primary Realtime Clock</Description><StartTime><Timestamp dt:dt="int">0</Timestamp><DateUtc dt:dt="string">2017-07-31T09:06:21Z</DateUtc></StartTime><FrequencyChanges><FrequencyChange><Frequency dt:dt="r8">3328125</Frequency><Timestamp dt:dt="r8">935530525</Timestamp><Current dt:dt="r8…	75.025	2278154	2274654	2278154	2274636	1	right	936196783	07-31-2017	11:06:21	09:06:21	female	60847	35322	-1	35305	104653	60863	-1	60847	496796	489975	-1	489962	8				2	3	6	phaseINVFAce	phaseXPface	1	NM02	862313	862013	862313	862006	d	862006	860466	862006	860452	1540
GofDak_1024-768_new	25	1	42	<?xml version="1.0"?>\n<Clock xmlns:dt="urn:schemas-microsoft-com:datatypes"><Description dt:dt="string">E-Prime Primary Realtime Clock</Description><StartTime><Timestamp dt:dt="int">0</Timestamp><DateUtc dt:dt="string">2017-07-31T09:06:21Z</DateUtc></StartTime><FrequencyChanges><FrequencyChange><Frequency dt:dt="r8">3328125</Frequency><Timestamp dt:dt="r8">935530525</Timestamp><Current dt:dt="r8…	75.025	2278154	2274654	2278154	2274636	1	right	936196783	07-31-2017	11:06:21	09:06:21	female	60847	35322	-1	35305	104653	60863	-1	60847	496796	489975	-1	489962	8				2	3	6	phaseINVFAce	phaseXPface	2	NM13	865685	865385	865685	865371	d	865371	863692	865371	863676	1679
GofDak_1024-768_new	25	1	42	<?xml version="1.0"?>\n<Clock xmlns:dt="urn:schemas-microsoft-com:datatypes"><Description dt:dt="string">E-Prime Primary Realtime Clock</Description><StartTime><Timestamp dt:dt="int">0</Timestamp><DateUtc dt:dt="string">2017-07-31T09:06:21Z</DateUtc></StartTime><FrequencyChanges><FrequencyChange><Frequency dt:dt="r8">3328125</Frequency><Timestamp dt:dt="r8">935530525</Timestamp><Current dt:dt="r8…	75.025	2278154	2274654	2278154	2274636	1	right	936196783	07-31-2017	11:06:21	09:06:21	female	60847	35322	-1	35305	104653	60863	-1	60847	496796	489975	-1	489962	8				2	3	6	phaseINVFAce	phaseXPface	3	NM101	869030	868730	869030	868715	l	868715	866944	868715	866932	1771
GofDak_1024-768_new	25	1	42	<?xml version="1.0"?>\n<Clock xmlns:dt="urn:schemas-microsoft-com:datatypes"><Description dt:dt="string">E-Prime Primary Realtime Clock</Description><StartTime><Timestamp dt:dt="int">0</Timestamp><DateUtc dt:dt="string">2017-07-31T09:06:21Z</DateUtc></StartTime><FrequencyChanges><FrequencyChange><Frequency dt:dt="r8">3328125</Frequency><Timestamp dt:dt="r8">935530525</Timestamp><Current dt:dt="r8…	75.025	2278154	2274654	2278154	2274636	1	right	936196783	07-31-2017	11:06:21	09:06:21	female	60847	35322	-1	35305	104653	60863	-1	60847	496796	489975	-1	489962	8				2	3	6	phaseINVFAce	phaseXPface	4	NF01	872056	871756	872056	871742	l	871742	870237	871742	870221	1505
GofDak_1024-768_new	25	1	42	<?xml version="1.0"?>\n<Clock xmlns:dt="urn:schemas-microsoft-com:datatypes"><Description dt:dt="string">E-Prime Primary Realtime Clock</Description><StartTime><Timestamp dt:dt="int">0</Timestamp><DateUtc dt:dt="string">2017-07-31T09:06:21Z</DateUtc></StartTime><FrequencyChanges><FrequencyChange><Frequency dt:dt="r8">3328125</Frequency><Timestamp dt:dt="r8">935530525</Timestamp><Current dt:dt="r8…	75.025	2278154	2274654	2278154	2274636	1	right	936196783	07-31-2017	11:06:21	09:06:21	female	60847	35322	-1	35305	104653	60863	-1	60847	496796	489975	-1	489962	8				2	3	6	phaseINVFAce	phaseXPface	5	NF105	875175	874875	875175	874866	l	874866	873236	874866	873221	1630
GofDak_1024-768_new	25	1	42	<?xml version="1.0"?>\n<Clock xmlns:dt="urn:schemas-microsoft-com:datatypes"><Description dt:dt="string">E-Prime Primary Realtime Clock</Description><StartTime><Timestamp dt:dt="int">0</Timestamp><DateUtc dt:dt="string">2017-07-31T09:06:21Z</DateUtc></StartTime><FrequencyChanges><FrequencyChange><Frequency dt:dt="r8">3328125</Frequency><Timestamp dt:dt="r8">935530525</Timestamp><Current dt:dt="r8…	75.025	2278154	2274654	2278154	2274636	1	right	936196783	07-31-2017	11:06:21	09:06:21	female	60847	35322	-1	35305	104653	60863	-1	60847	496796	489975	-1	489962	8				2	3	6	phaseINVFAce	phaseXPface	6	NF109	878667	878367	878667	878356	d	878356	876461	878356	876452	1895
GofDak_1024-768_new	25	1	42	<?xml version="1.0"?>\n<Clock xmlns:dt="urn:schemas-microsoft-com:datatypes"><Description dt:dt="string">E-Prime Primary Realtime Clock</Description><StartTime><Timestamp dt:dt="int">0</Timestamp><DateUtc dt:dt="string">2017-07-31T09:06:21Z</DateUtc></StartTime><FrequencyChanges><FrequencyChange><Frequency dt:dt="r8">3328125</Frequency><Timestamp dt:dt="r8">935530525</Timestamp><Current dt:dt="r8…	75.025	2278154	2274654	2278154	2274636	1	right	936196783	07-31-2017	11:06:21	09:06:21	female	60847	35322	-1	35305	104653	60863	-1	60847	496796	489975	-1	489962	8				2	3	6	phaseINVFAce	phaseXPface	7	NF109	882066	881766	882066	881752	l	881752	880140	881752	880125	1612
GofDak_1024-768_new	25	1	42	<?xml version="1.0"?>\n<Clock xmlns:dt="urn:schemas-microsoft-com:datatypes"><Description dt:dt="string">E-Prime Primary Realtime Clock</Description><StartTime><Timestamp dt:dt="int">0</Timestamp><DateUtc dt:dt="string">2017-07-31T09:06:21Z</DateUtc></StartTime><FrequencyChanges><FrequencyChange><Frequency dt:dt="r8">3328125</Frequency><Timestamp dt:dt="r8">935530525</Timestamp><Current dt:dt="r8…	75.025	2278154	2274654	2278154	2274636	1	right	936196783	07-31-2017	11:06:21	09:06:21	female	60847	35322	-1	35305	104653	60863	-1	60847	496796	489975	-1	489962	8				2	3	6	phaseINVFAce	phaseXPface	8	NF27	885412	885112	885412	885100	d	885100	883219	885100	883212	1881
GofDak_1024-768_new	25	1	42	<?xml version="1.0"?>\n<Clock xmlns:dt="urn:schemas-microsoft-com:datatypes"><Description dt:dt="string">E-Prime Primary Realtime Clock</Description><StartTime><Timestamp dt:dt="int">0</Timestamp><DateUtc dt:dt="string">2017-07-31T09:06:21Z</DateUtc></StartTime><FrequencyChanges><FrequencyChange><Frequency dt:dt="r8">3328125</Frequency><Timestamp dt:dt="r8">935530525</Timestamp><Current dt:dt="r8…	75.025	2278154	2274654	2278154	2274636	1	right	936196783	07-31-2017	11:06:21	09:06:21	female	60847	35322	-1	35305	104653	60863	-1	60847	496796	489975	-1	489962	8				2	3	6	phaseINVFAce	phaseXPface	9	NM09	888704	888404	888704	888390	d	888390	886498	888390	886485	1892
GofDak_1024-768_new	25	1	42	<?xml version="1.0"?>\n<Clock xmlns:dt="urn:schemas-microsoft-com:datatypes"><Description dt:dt="string">E-Prime Primary Realtime Clock</Description><StartTime><Timestamp dt:dt="int">0</Timestamp><DateUtc dt:dt="string">2017-07-31T09:06:21Z</DateUtc></StartTime><FrequencyChanges><FrequencyChange><Frequency dt:dt="r8">3328125</Frequency><Timestamp dt:dt="r8">935530525</Timestamp><Current dt:dt="r8…	75.025	2278154	2274654	2278154	2274636	1	right	936196783	07-31-2017	11:06:21	09:06:21	female	60847	35322	-1	35305	104653	60863	-1	60847	496796	489975	-1	489962	8				2	3	6	phaseINVFAce	phaseXPface	10	NF11	892143	891843	892143	891839	l	891839	889883	891839	889869	1956
GofDak_1024-768_new	25	1	42	<?xml version="1.0"?>\n<Clock xmlns:dt="urn:schemas-microsoft-com:datatypes"><Description dt:dt="string">E-Prime Primary Realtime Clock</Description><StartTime><Timestamp dt:dt="int">0</Timestamp><DateUtc dt:dt="string">2017-07-31T09:06:21Z</DateUtc></StartTime><FrequencyChanges><FrequencyChange><Frequency dt:dt="r8">3328125</Frequency><Timestamp dt:dt="r8">935530525</Timestamp><Current dt:dt="r8…	75.025	2278154	2274654	2278154	2274636	1	right	936196783	07-31-2017	11:06:21	09:06:21	female	60847	35322	-1	35305	104653	60863	-1	60847	496796	489975	-1	489962	8				2	3	6	phaseINVFAce	phaseXPface	11	NM10	895448	895148	895448	895134	l	895134	893549	895134	893540	1585
GofDak_1024-768_new	25	1	42	<?xml version="1.0"?>\n<Clock xmlns:dt="urn:schemas-microsoft-com:datatypes"><Description dt:dt="string">E-Prime Primary Realtime Clock</Description><StartTime><Timestamp dt:dt="int">0</Timestamp><DateUtc dt:dt="string">2017-07-31T09:06:21Z</DateUtc></StartTime><FrequencyChanges><FrequencyChange><Frequency dt:dt="r8">3328125</Frequency><Timestamp dt:dt="r8">935530525</Timestamp><Current dt:dt="r8…	75.025	2278154	2274654	2278154	2274636	1	right	936196783	07-31-2017	11:06:21	09:06:21	female	60847	35322	-1	35305	104653	60863	-1	60847	496796	489975	-1	489962	8				2	3	6	phaseINVFAce	phaseXPface	12	NF11	898607	898307	898607	898302	l	898302	896574	898302	896564	1728
GofDak_1024-768_new	25	1	42	<?xml version="1.0"?>\n<Clock xmlns:dt="urn:schemas-microsoft-com:datatypes"><Description dt:dt="string">E-Prime Primary Realtime Clock</Description><StartTime><Timestamp dt:dt="int">0</Timestamp><DateUtc dt:dt="string">2017-07-31T09:06:21Z</DateUtc></StartTime><FrequencyChanges><FrequencyChange><Frequency dt:dt="r8">3328125</Frequency><Timestamp dt:dt="r8">935530525</Timestamp><Current dt:dt="r8…	75.025	2278154	2274654	2278154	2274636	1	right	936196783	07-31-2017	11:06:21	09:06:21	female	60847	35322	-1	35305	104653	60863	-1	60847	496796	489975	-1	489962	8				2	3	6	phaseINVFAce	phaseXPface	13	NF01	901753	901453	901753	901450	l	901450	899813	901450	899804	1637
GofDak_1024-768_new	25	1	42	<?xml version="1.0"?>\n<Clock xmlns:dt="urn:schemas-microsoft-com:datatypes"><Description dt:dt="string">E-Prime Primary Realtime Clock</Description><StartTime><Timestamp dt:dt="int">0</Timestamp><DateUtc dt:dt="string">2017-07-31T09:06:21Z</DateUtc></StartTime><FrequencyChanges><FrequencyChange><Frequency dt:dt="r8">3328125</Frequency><Timestamp dt:dt="r8">935530525</Timestamp><Current dt:dt="r8…	75.025	2278154	2274654	2278154	2274636	1	right	936196783	07-31-2017	11:06:21	09:06:21	female	60847	35322	-1	35305	104653	60863	-1	60847	496796	489975	-1	489962	8				2	3	6	phaseINVFAce	phaseXPface	14	NF06	905298	904998	905298	904978	d	904978	903319	904978	903309	1659
GofDak_1024-768_new	25	1	42	<?xml version="1.0"?>\n<Clock xmlns:dt="urn:schemas-microsoft-com:datatypes"><Description dt:dt="string">E-Prime Primary Realtime Clock</Description><StartTime><Timestamp dt:dt="int">0</Timestamp><DateUtc dt:dt="string">2017-07-31T09:06:21Z</DateUtc></StartTime><FrequencyChanges><FrequencyChange><Frequency dt:dt="r8">3328125</Frequency><Timestamp dt:dt="r8">935530525</Timestamp><Current dt:dt="r8…	75.025	2278154	2274654	2278154	2274636	1	right	936196783	07-31-2017	11:06:21	09:06:21	female	60847	35322	-1	35305	104653	60863	-1	60847	496796	489975	-1	489962	8				2	3	6	phaseINVFAce	phaseXPface	15	NM09	908697	908397	908697	908391	d	908391	906771	908391	906764	1620
GofDak_1024-768_new	25	1	42	<?xml version="1.0"?>\n<Clock xmlns:dt="urn:schemas-microsoft-com:datatypes"><Description dt:dt="string">E-Prime Primary Realtime Clock</Description><StartTime><Timestamp dt:dt="int">0</Timestamp><DateUtc dt:dt="string">2017-07-31T09:06:21Z</DateUtc></StartTime><FrequencyChanges><FrequencyChange><Frequency dt:dt="r8">3328125</Frequency><Timestamp dt:dt="r8">935530525</Timestamp><Current dt:dt="r8…	75.025	2278154	2274654	2278154	2274636	1	right	936196783	07-31-2017	11:06:21	09:06:21	female	60847	35322	-1	35305	104653	60863	-1	60847	496796	489975	-1	489962	8				2	3	6	phaseINVFAce	phaseXPface	16	NM03	912456	912156	912456	912142	d	912142	910210	912142	910197	1932
GofDak_1024-768_new	25	1	42	<?xml version="1.0"?>\n<Clock xmlns:dt="urn:schemas-microsoft-com:datatypes"><Description dt:dt="string">E-Prime Primary Realtime Clock</Description><StartTime><Timestamp dt:dt="int">0</Timestamp><DateUtc dt:dt="string">2017-07-31T09:06:21Z</DateUtc></StartTime><FrequencyChanges><FrequencyChange><Frequency dt:dt="r8">3328125</Frequency><Timestamp dt:dt="r8">935530525</Timestamp><Current dt:dt="r8…	75.025	2278154	2274654	2278154	2274636	1	right	936196783	07-31-2017	11:06:21	09:06:21	female	60847	35322	-1	35305	104653	60863	-1	60847	496796	489975	-1	489962	8				2	3	6	phaseINVFAce	phaseXPface	17	NM09	915762	915462	915762	915454	l	915454	913662	915454	913652	1792
GofDak_1024-768_new	25	1	42	<?xml version="1.0"?>\n<Clock xmlns:dt="urn:schemas-microsoft-com:datatypes"><Description dt:dt="string">E-Prime Primary Realtime Clock</Description><StartTime><Timestamp dt:dt="int">0</Timestamp><DateUtc dt:dt="string">2017-07-31T09:06:21Z</DateUtc></StartTime><FrequencyChanges><FrequencyChange><Frequency dt:dt="r8">3328125</Frequency><Timestamp dt:dt="r8">935530525</Timestamp><Current dt:dt="r8…	75.025	2278154	2274654	2278154	2274636	1	right	936196783	07-31-2017	11:06:21	09:06:21	female	60847	35322	-1	35305	104653	60863	-1	60847	496796	489975	-1	489962	8				2	3	6	phaseINVFAce	phaseXPface	18	NM02	918894	918594	918894	918582	l	918582	916795	918582	916781	1787
GofDak_1024-768_new	25	1	42	<?xml version="1.0"?>\n<Clock xmlns:dt="urn:schemas-microsoft-com:datatypes"><Description dt:dt="string">E-Prime Primary Realtime Clock</Description><StartTime><Timestamp dt:dt="int">0</Timestamp><DateUtc dt:dt="string">2017-07-31T09:06:21Z</DateUtc></StartTime><FrequencyChanges><FrequencyChange><Frequency dt:dt="r8">3328125</Frequency><Timestamp dt:dt="r8">935530525</Timestamp><Current dt:dt="r8…	75.025	2278154	2274654	2278154	2274636	1	right	936196783	07-31-2017	11:06:21	09:06:21	female	60847	35322	-1	35305	104653	60863	-1	60847	496796	489975	-1	489962	8				2	3	6	phaseINVFAce	phaseXPface	19	NF11	922466	922166	922466	922153	d	922153	920233	922153	920228	1920
GofDak_1024-768_new	25	1	42	<?xml version="1.0"?>\n<Clock xmlns:dt="urn:schemas-microsoft-com:datatypes"><Description dt:dt="string">E-Prime Primary Realtime Clock</Description><StartTime><Timestamp dt:dt="int">0</Timestamp><DateUtc dt:dt="string">2017-07-31T09:06:21Z</DateUtc></StartTime><FrequencyChanges><FrequencyChange><Frequency dt:dt="r8">3328125</Frequency><Timestamp dt:dt="r8">935530525</Timestamp><Current dt:dt="r8…	75.025	2278154	2274654	2278154	2274636	1	right	936196783	07-31-2017	11:06:21	09:06:21	female	60847	35322	-1	35305	104653	60863	-1	60847	496796	489975	-1	489962	8				2	3	6	phaseINVFAce	phaseXPface	20	NM21	926265	925965	926265	925950	d	925950	924272	925950	924261	1678
GofDak_1024-768_new	25	1	42	<?xml version="1.0"?>\n<Clock xmlns:dt="urn:schemas-microsoft-com:datatypes"><Description dt:dt="string">E-Prime Primary Realtime Clock</Description><StartTime><Timestamp dt:dt="int">0</Timestamp><DateUtc dt:dt="string">2017-07-31T09:06:21Z</DateUtc></StartTime><FrequencyChanges><FrequencyChange><Frequency dt:dt="r8">3328125</Frequency><Timestamp dt:dt="r8">935530525</Timestamp><Current dt:dt="r8…	75.025	2278154	2274654	2278154	2274636	1	right	936196783	07-31-2017	11:06:21	09:06:21	female	60847	35322	-1	35305	104653	60863	-1	60847	496796	489975	-1	489962	9				1	4	7	phaseUPFAce	phaseXPface	1	NM13	945139	944839	945139	944831	d	944831	943279	944831	943266	1552
GofDak_1024-768_new	25	1	42	<?xml version="1.0"?>\n<Clock xmlns:dt="urn:schemas-microsoft-com:datatypes"><Description dt:dt="string">E-Prime Primary Realtime Clock</Description><StartTime><Timestamp dt:dt="int">0</Timestamp><DateUtc dt:dt="string">2017-07-31T09:06:21Z</DateUtc></StartTime><FrequencyChanges><FrequencyChange><Frequency dt:dt="r8">3328125</Frequency><Timestamp dt:dt="r8">935530525</Timestamp><Current dt:dt="r8…	75.025	2278154	2274654	2278154	2274636	1	right	936196783	07-31-2017	11:06:21	09:06:21	female	60847	35322	-1	35305	104653	60863	-1	60847	496796	489975	-1	489962	9				1	4	7	phaseUPFAce	phaseXPface	2	NM08	948178	947878	948178	947873	l	947873	946371	947873	946365	1502
GofDak_1024-768_new	25	1	42	<?xml version="1.0"?>\n<Clock xmlns:dt="urn:schemas-microsoft-com:datatypes"><Description dt:dt="string">E-Prime Primary Realtime Clock</Description><StartTime><Timestamp dt:dt="int">0</Timestamp><DateUtc dt:dt="string">2017-07-31T09:06:21Z</DateUtc></StartTime><FrequencyChanges><FrequencyChange><Frequency dt:dt="r8">3328125</Frequency><Timestamp dt:dt="r8">935530525</Timestamp><Current dt:dt="r8…	75.025	2278154	2274654	2278154	2274636	1	right	936196783	07-31-2017	11:06:21	09:06:21	female	60847	35322	-1	35305	104653	60863	-1	60847	496796	489975	-1	489962	9				1	4	7	phaseUPFAce	phaseXPface	3	NM08	953003	952703	953003	952700	l	952700	950823	952700	950812	1877
GofDak_1024-768_new	25	1	42	<?xml version="1.0"?>\n<Clock xmlns:dt="urn:schemas-microsoft-com:datatypes"><Description dt:dt="string">E-Prime Primary Realtime Clock</Description><StartTime><Timestamp dt:dt="int">0</Timestamp><DateUtc dt:dt="string">2017-07-31T09:06:21Z</DateUtc></StartTime><FrequencyChanges><FrequencyChange><Frequency dt:dt="r8">3328125</Frequency><Timestamp dt:dt="r8">935530525</Timestamp><Current dt:dt="r8…	75.025	2278154	2274654	2278154	2274636	1	right	936196783	07-31-2017	11:06:21	09:06:21	female	60847	35322	-1	35305	104653	60863	-1	60847	496796	489975	-1	489962	9				1	4	7	phaseUPFAce	phaseXPface	4	NM101	956215	955915	956215	955907	d	955907	954009	955907	953996	1898
GofDak_1024-768_new	25	1	42	<?xml version="1.0"?>\n<Clock xmlns:dt="urn:schemas-microsoft-com:datatypes"><Description dt:dt="string">E-Prime Primary Realtime Clock</Description><StartTime><Timestamp dt:dt="int">0</Timestamp><DateUtc dt:dt="string">2017-07-31T09:06:21Z</DateUtc></StartTime><FrequencyChanges><FrequencyChange><Frequency dt:dt="r8">3328125</Frequency><Timestamp dt:dt="r8">935530525</Timestamp><Current dt:dt="r8…	75.025	2278154	2274654	2278154	2274636	1	right	936196783	07-31-2017	11:06:21	09:06:21	female	60847	35322	-1	35305	104653	60863	-1	60847	496796	489975	-1	489962	9				1	4	7	phaseUPFAce	phaseXPface	5	NF06	959347	959047	959347	959036	d	959036	957448	959036	957437	1588
GofDak_1024-768_new	25	1	42	<?xml version="1.0"?>\n<Clock xmlns:dt="urn:schemas-microsoft-com:datatypes"><Description dt:dt="string">E-Prime Primary Realtime Clock</Description><StartTime><Timestamp dt:dt="int">0</Timestamp><DateUtc dt:dt="string">2017-07-31T09:06:21Z</DateUtc></StartTime><FrequencyChanges><FrequencyChange><Frequency dt:dt="r8">3328125</Frequency><Timestamp dt:dt="r8">935530525</Timestamp><Current dt:dt="r8…	75.025	2278154	2274654	2278154	2274636	1	right	936196783	07-31-2017	11:06:21	09:06:21	female	60847	35322	-1	35305	104653	60863	-1	60847	496796	489975	-1	489962	9				1	4	7	phaseUPFAce	phaseXPface	6	NM101	962626	962326	962626	962313	d	962313	960593	962313	960581	1720
GofDak_1024-768_new	25	1	42	<?xml version="1.0"?>\n<Clock xmlns:dt="urn:schemas-microsoft-com:datatypes"><Description dt:dt="string">E-Prime Primary Realtime Clock</Description><StartTime><Timestamp dt:dt="int">0</Timestamp><DateUtc dt:dt="string">2017-07-31T09:06:21Z</DateUtc></StartTime><FrequencyChanges><FrequencyChange><Frequency dt:dt="r8">3328125</Frequency><Timestamp dt:dt="r8">935530525</Timestamp><Current dt:dt="r8…	75.025	2278154	2274654	2278154	2274636	1	right	936196783	07-31-2017	11:06:21	09:06:21	female	60847	35322	-1	35305	104653	60863	-1	60847	496796	489975	-1	489962	9				1	4	7	phaseUPFAce	phaseXPface	7	NM09	966238	965938	966238	965930	l	965930	963952	965930	963940	1978
GofDak_1024-768_new	25	1	42	<?xml version="1.0"?>\n<Clock xmlns:dt="urn:schemas-microsoft-com:datatypes"><Description dt:dt="string">E-Prime Primary Realtime Clock</Description><StartTime><Timestamp dt:dt="int">0</Timestamp><DateUtc dt:dt="string">2017-07-31T09:06:21Z</DateUtc></StartTime><FrequencyChanges><FrequencyChange><Frequency dt:dt="r8">3328125</Frequency><Timestamp dt:dt="r8">935530525</Timestamp><Current dt:dt="r8…	75.025	2278154	2274654	2278154	2274636	1	right	936196783	07-31-2017	11:06:21	09:06:21	female	60847	35322	-1	35305	104653	60863	-1	60847	496796	489975	-1	489962	9				1	4	7	phaseUPFAce	phaseXPface	8	NM05	969384	969084	969384	969077	d	969077	967484	969077	967469	1593
GofDak_1024-768_new	25	1	42	<?xml version="1.0"?>\n<Clock xmlns:dt="urn:schemas-microsoft-com:datatypes"><Description dt:dt="string">E-Prime Primary Realtime Clock</Description><StartTime><Timestamp dt:dt="int">0</Timestamp><DateUtc dt:dt="string">2017-07-31T09:06:21Z</DateUtc></StartTime><FrequencyChanges><FrequencyChange><Frequency dt:dt="r8">3328125</Frequency><Timestamp dt:dt="r8">935530525</Timestamp><Current dt:dt="r8…	75.025	2278154	2274654	2278154	2274636	1	right	936196783	07-31-2017	11:06:21	09:06:21	female	60847	35322	-1	35305	104653	60863	-1	60847	496796	489975	-1	489962	9				1	4	7	phaseUPFAce	phaseXPface	9	NM10	972796	972496	972796	972482	l	972482	970523	972482	970517	1959
GofDak_1024-768_new	25	1	42	<?xml version="1.0"?>\n<Clock xmlns:dt="urn:schemas-microsoft-com:datatypes"><Description dt:dt="string">E-Prime Primary Realtime Clock</Description><StartTime><Timestamp dt:dt="int">0</Timestamp><DateUtc dt:dt="string">2017-07-31T09:06:21Z</DateUtc></StartTime><FrequencyChanges><FrequencyChange><Frequency dt:dt="r8">3328125</Frequency><Timestamp dt:dt="r8">935530525</Timestamp><Current dt:dt="r8…	75.025	2278154	2274654	2278154	2274636	1	right	936196783	07-31-2017	11:06:21	09:06:21	female	60847	35322	-1	35305	104653	60863	-1	60847	496796	489975	-1	489962	9				1	4	7	phaseUPFAce	phaseXPface	10	NF109	976102	975802	976102	975795	d	975795	974002	975795	973989	1793
GofDak_1024-768_new	25	1	42	<?xml version="1.0"?>\n<Clock xmlns:dt="urn:schemas-microsoft-com:datatypes"><Description dt:dt="string">E-Prime Primary Realtime Clock</Description><StartTime><Timestamp dt:dt="int">0</Timestamp><DateUtc dt:dt="string">2017-07-31T09:06:21Z</DateUtc></StartTime><FrequencyChanges><FrequencyChange><Frequency dt:dt="r8">3328125</Frequency><Timestamp dt:dt="r8">935530525</Timestamp><Current dt:dt="r8…	75.025	2278154	2274654	2278154	2274636	1	right	936196783	07-31-2017	11:06:21	09:06:21	female	60847	35322	-1	35305	104653	60863	-1	60847	496796	489975	-1	489962	9				1	4	7	phaseUPFAce	phaseXPface	11	NF04	979381	979081	979381	979075	d	979075	977321	979075	977316	1754
GofDak_1024-768_new	25	1	42	<?xml version="1.0"?>\n<Clock xmlns:dt="urn:schemas-microsoft-com:datatypes"><Description dt:dt="string">E-Prime Primary Realtime Clock</Description><StartTime><Timestamp dt:dt="int">0</Timestamp><DateUtc dt:dt="string">2017-07-31T09:06:21Z</DateUtc></StartTime><FrequencyChanges><FrequencyChange><Frequency dt:dt="r8">3328125</Frequency><Timestamp dt:dt="r8">935530525</Timestamp><Current dt:dt="r8…	75.025	2278154	2274654	2278154	2274636	1	right	936196783	07-31-2017	11:06:21	09:06:21	female	60847	35322	-1	35305	104653	60863	-1	60847	496796	489975	-1	489962	9				1	4	7	phaseUPFAce	phaseXPface	12	NF01	982886	982586	982886	982582	l	982582	980627	982582	980612	1955
GofDak_1024-768_new	25	1	42	<?xml version="1.0"?>\n<Clock xmlns:dt="urn:schemas-microsoft-com:datatypes"><Description dt:dt="string">E-Prime Primary Realtime Clock</Description><StartTime><Timestamp dt:dt="int">0</Timestamp><DateUtc dt:dt="string">2017-07-31T09:06:21Z</DateUtc></StartTime><FrequencyChanges><FrequencyChange><Frequency dt:dt="r8">3328125</Frequency><Timestamp dt:dt="r8">935530525</Timestamp><Current dt:dt="r8…	75.025	2278154	2274654	2278154	2274636	1	right	936196783	07-31-2017	11:06:21	09:06:21	female	60847	35322	-1	35305	104653	60863	-1	60847	496796	489975	-1	489962	9				1	4	7	phaseUPFAce	phaseXPface	13	NM21	986872	986572	986872	986557	l	986557	984745	986557	984733	1812
GofDak_1024-768_new	25	1	42	<?xml version="1.0"?>\n<Clock xmlns:dt="urn:schemas-microsoft-com:datatypes"><Description dt:dt="string">E-Prime Primary Realtime Clock</Description><StartTime><Timestamp dt:dt="int">0</Timestamp><DateUtc dt:dt="string">2017-07-31T09:06:21Z</DateUtc></StartTime><FrequencyChanges><FrequencyChange><Frequency dt:dt="r8">3328125</Frequency><Timestamp dt:dt="r8">935530525</Timestamp><Current dt:dt="r8…	75.025	2278154	2274654	2278154	2274636	1	right	936196783	07-31-2017	11:06:21	09:06:21	female	60847	35322	-1	35305	104653	60863	-1	60847	496796	489975	-1	489962	9				1	4	7	phaseUPFAce	phaseXPface	14	NF01	990257	989957	990257	989948	d	989948	988198	989948	988189	1750
GofDak_1024-768_new	25	1	42	<?xml version="1.0"?>\n<Clock xmlns:dt="urn:schemas-microsoft-com:datatypes"><Description dt:dt="string">E-Prime Primary Realtime Clock</Description><StartTime><Timestamp dt:dt="int">0</Timestamp><DateUtc dt:dt="string">2017-07-31T09:06:21Z</DateUtc></StartTime><FrequencyChanges><FrequencyChange><Frequency dt:dt="r8">3328125</Frequency><Timestamp dt:dt="r8">935530525</Timestamp><Current dt:dt="r8…	75.025	2278154	2274654	2278154	2274636	1	right	936196783	07-31-2017	11:06:21	09:06:21	female	60847	35322	-1	35305	104653	60863	-1	60847	496796	489975	-1	489962	9				1	4	7	phaseUPFAce	phaseXPface	15	NF11	993363	993063	993363	993053	l	993053	991397	993053	991381	1656
GofDak_1024-768_new	25	1	42	<?xml version="1.0"?>\n<Clock xmlns:dt="urn:schemas-microsoft-com:datatypes"><Description dt:dt="string">E-Prime Primary Realtime Clock</Description><StartTime><Timestamp dt:dt="int">0</Timestamp><DateUtc dt:dt="string">2017-07-31T09:06:21Z</DateUtc></StartTime><FrequencyChanges><FrequencyChange><Frequency dt:dt="r8">3328125</Frequency><Timestamp dt:dt="r8">935530525</Timestamp><Current dt:dt="r8…	75.025	2278154	2274654	2278154	2274636	1	right	936196783	07-31-2017	11:06:21	09:06:21	female	60847	35322	-1	35305	104653	60863	-1	60847	496796	489975	-1	489962	9				1	4	7	phaseUPFAce	phaseXPface	16	NF109	996868	996568	996868	996556	d	996556	994849	996556	994837	1707
GofDak_1024-768_new	25	1	42	<?xml version="1.0"?>\n<Clock xmlns:dt="urn:schemas-microsoft-com:datatypes"><Description dt:dt="string">E-Prime Primary Realtime Clock</Description><StartTime><Timestamp dt:dt="int">0</Timestamp><DateUtc dt:dt="string">2017-07-31T09:06:21Z</DateUtc></StartTime><FrequencyChanges><FrequencyChange><Frequency dt:dt="r8">3328125</Frequency><Timestamp dt:dt="r8">935530525</Timestamp><Current dt:dt="r8…	75.025	2278154	2274654	2278154	2274636	1	right	936196783	07-31-2017	11:06:21	09:06:21	female	60847	35322	-1	35305	104653	60863	-1	60847	496796	489975	-1	489962	9				1	4	7	phaseUPFAce	phaseXPface	17	NM05	1000067	999767	1000067	999755	l	999755	998101	999755	998092	1654
GofDak_1024-768_new	25	1	42	<?xml version="1.0"?>\n<Clock xmlns:dt="urn:schemas-microsoft-com:datatypes"><Description dt:dt="string">E-Prime Primary Realtime Clock</Description><StartTime><Timestamp dt:dt="int">0</Timestamp><DateUtc dt:dt="string">2017-07-31T09:06:21Z</DateUtc></StartTime><FrequencyChanges><FrequencyChange><Frequency dt:dt="r8">3328125</Frequency><Timestamp dt:dt="r8">935530525</Timestamp><Current dt:dt="r8…	75.025	2278154	2274654	2278154	2274636	1	right	936196783	07-31-2017	11:06:21	09:06:21	female	60847	35322	-1	35305	104653	60863	-1	60847	496796	489975	-1	489962	9				1	4	7	phaseUPFAce	phaseXPface	18	NM09	1003359	1003059	1003359	1003047	d	1003047	1001220	1003047	1001204	1827
GofDak_1024-768_new	25	1	42	<?xml version="1.0"?>\n<Clock xmlns:dt="urn:schemas-microsoft-com:datatypes"><Description dt:dt="string">E-Prime Primary Realtime Clock</Description><StartTime><Timestamp dt:dt="int">0</Timestamp><DateUtc dt:dt="string">2017-07-31T09:06:21Z</DateUtc></StartTime><FrequencyChanges><FrequencyChange><Frequency dt:dt="r8">3328125</Frequency><Timestamp dt:dt="r8">935530525</Timestamp><Current dt:dt="r8…	75.025	2278154	2274654	2278154	2274636	1	right	936196783	07-31-2017	11:06:21	09:06:21	female	60847	35322	-1	35305	104653	60863	-1	60847	496796	489975	-1	489962	9				1	4	7	phaseUPFAce	phaseXPface	19	NM02	1006785	1006485	1006785	1006471	d	1006471	1004606	1006471	1004596	1865
GofDak_1024-768_new	25	1	42	<?xml version="1.0"?>\n<Clock xmlns:dt="urn:schemas-microsoft-com:datatypes"><Description dt:dt="string">E-Prime Primary Realtime Clock</Description><StartTime><Timestamp dt:dt="int">0</Timestamp><DateUtc dt:dt="string">2017-07-31T09:06:21Z</DateUtc></StartTime><FrequencyChanges><FrequencyChange><Frequency dt:dt="r8">3328125</Frequency><Timestamp dt:dt="r8">935530525</Timestamp><Current dt:dt="r8…	75.025	2278154	2274654	2278154	2274636	1	right	936196783	07-31-2017	11:06:21	09:06:21	female	60847	35322	-1	35305	104653	60863	-1	60847	496796	489975	-1	489962	9				1	4	7	phaseUPFAce	phaseXPface	20	NM05	1010610	1010310	1010610	1010305	l	1010305	1008351	1010305	1008340	1954
GofDak_1024-768_new	25	1	42	<?xml version="1.0"?>\n<Clock xmlns:dt="urn:schemas-microsoft-com:datatypes"><Description dt:dt="string">E-Prime Primary Realtime Clock</Description><StartTime><Timestamp dt:dt="int">0</Timestamp><DateUtc dt:dt="string">2017-07-31T09:06:21Z</DateUtc></StartTime><FrequencyChanges><FrequencyChange><Frequency dt:dt="r8">3328125</Frequency><Timestamp dt:dt="r8">935530525</Timestamp><Current dt:dt="r8…	75.025	2278154	2274654	2278154	2274636	1	right	936196783	07-31-2017	11:06:21	09:06:21	female	60847	35322	-1	35305	104653	60863	-1	60847	496796	489975	-1	489962	10				2	4	8	phaseINVFAce	phaseXPface	1	NF09	1013889	1013589	1013889	1013581	d	1013581	1012030	1013581	1012020	1551
GofDak_1024-768_new	25	1	42	<?xml version="1.0"?>\n<Clock xmlns:dt="urn:schemas-microsoft-com:datatypes"><Description dt:dt="string">E-Prime Primary Realtime Clock</Description><StartTime><Timestamp dt:dt="int">0</Timestamp><DateUtc dt:dt="string">2017-07-31T09:06:21Z</DateUtc></StartTime><FrequencyChanges><FrequencyChange><Frequency dt:dt="r8">3328125</Frequency><Timestamp dt:dt="r8">935530525</Timestamp><Current dt:dt="r8…	75.025	2278154	2274654	2278154	2274636	1	right	936196783	07-31-2017	11:06:21	09:06:21	female	60847	35322	-1	35305	104653	60863	-1	60847	496796	489975	-1	489962	10				2	4	8	phaseINVFAce	phaseXPface	2	NM08	1017448	1017148	1017448	1017136	l	1017136	1015162	1017136	1015156	1974
GofDak_1024-768_new	25	1	42	<?xml version="1.0"?>\n<Clock xmlns:dt="urn:schemas-microsoft-com:datatypes"><Description dt:dt="string">E-Prime Primary Realtime Clock</Description><StartTime><Timestamp dt:dt="int">0</Timestamp><DateUtc dt:dt="string">2017-07-31T09:06:21Z</DateUtc></StartTime><FrequencyChanges><FrequencyChange><Frequency dt:dt="r8">3328125</Frequency><Timestamp dt:dt="r8">935530525</Timestamp><Current dt:dt="r8…	75.025	2278154	2274654	2278154	2274636	1	right	936196783	07-31-2017	11:06:21	09:06:21	female	60847	35322	-1	35305	104653	60863	-1	60847	496796	489975	-1	489962	10				2	4	8	phaseINVFAce	phaseXPface	3	NM04	1021234	1020934	1021234	1020926	l	1020926	1018988	1020926	1018973	1938
GofDak_1024-768_new	25	1	42	<?xml version="1.0"?>\n<Clock xmlns:dt="urn:schemas-microsoft-com:datatypes"><Description dt:dt="string">E-Prime Primary Realtime Clock</Description><StartTime><Timestamp dt:dt="int">0</Timestamp><DateUtc dt:dt="string">2017-07-31T09:06:21Z</DateUtc></StartTime><FrequencyChanges><FrequencyChange><Frequency dt:dt="r8">3328125</Frequency><Timestamp dt:dt="r8">935530525</Timestamp><Current dt:dt="r8…	75.025	2278154	2274654	2278154	2274636	1	right	936196783	07-31-2017	11:06:21	09:06:21	female	60847	35322	-1	35305	104653	60863	-1	60847	496796	489975	-1	489962	10				2	4	8	phaseINVFAce	phaseXPface	4	NM101	1024286	1023986	1024286	1023983	l	1023983	1022453	1023983	1022444	1530
GofDak_1024-768_new	25	1	42	<?xml version="1.0"?>\n<Clock xmlns:dt="urn:schemas-microsoft-com:datatypes"><Description dt:dt="string">E-Prime Primary Realtime Clock</Description><StartTime><Timestamp dt:dt="int">0</Timestamp><DateUtc dt:dt="string">2017-07-31T09:06:21Z</DateUtc></StartTime><FrequencyChanges><FrequencyChange><Frequency dt:dt="r8">3328125</Frequency><Timestamp dt:dt="r8">935530525</Timestamp><Current dt:dt="r8…	75.025	2278154	2274654	2278154	2274636	1	right	936196783	07-31-2017	11:06:21	09:06:21	female	60847	35322	-1	35305	104653	60863	-1	60847	496796	489975	-1	489962	10				2	4	8	phaseINVFAce	phaseXPface	5	NF109	1027871	1027571	1027871	1027558	l	1027558	1025839	1027558	1025828	1719
GofDak_1024-768_new	25	1	42	<?xml version="1.0"?>\n<Clock xmlns:dt="urn:schemas-microsoft-com:datatypes"><Description dt:dt="string">E-Prime Primary Realtime Clock</Description><StartTime><Timestamp dt:dt="int">0</Timestamp><DateUtc dt:dt="string">2017-07-31T09:06:21Z</DateUtc></StartTime><FrequencyChanges><FrequencyChange><Frequency dt:dt="r8">3328125</Frequency><Timestamp dt:dt="r8">935530525</Timestamp><Current dt:dt="r8…	75.025	2278154	2274654	2278154	2274636	1	right	936196783	07-31-2017	11:06:21	09:06:21	female	60847	35322	-1	35305	104653	60863	-1	60847	496796	489975	-1	489962	10				2	4	8	phaseINVFAce	phaseXPface	6	NF04	1031457	1031157	1031457	1031154	d	1031154	1029198	1031154	1029181	1956
GofDak_1024-768_new	25	1	42	<?xml version="1.0"?>\n<Clock xmlns:dt="urn:schemas-microsoft-com:datatypes"><Description dt:dt="string">E-Prime Primary Realtime Clock</Description><StartTime><Timestamp dt:dt="int">0</Timestamp><DateUtc dt:dt="string">2017-07-31T09:06:21Z</DateUtc></StartTime><FrequencyChanges><FrequencyChange><Frequency dt:dt="r8">3328125</Frequency><Timestamp dt:dt="r8">935530525</Timestamp><Current dt:dt="r8…	75.025	2278154	2274654	2278154	2274636	1	right	936196783	07-31-2017	11:06:21	09:06:21	female	60847	35322	-1	35305	104653	60863	-1	60847	496796	489975	-1	489962	10				2	4	8	phaseINVFAce	phaseXPface	7	NF11	1034416	1034116	1034416	1034104	d	1034104	1032530	1034104	1032517	1574
GofDak_1024-768_new	25	1	42	<?xml version="1.0"?>\n<Clock xmlns:dt="urn:schemas-microsoft-com:datatypes"><Description dt:dt="string">E-Prime Primary Realtime Clock</Description><StartTime><Timestamp dt:dt="int">0</Timestamp><DateUtc dt:dt="string">2017-07-31T09:06:21Z</DateUtc></StartTime><FrequencyChanges><FrequencyChange><Frequency dt:dt="r8">3328125</Frequency><Timestamp dt:dt="r8">935530525</Timestamp><Current dt:dt="r8…	75.025	2278154	2274654	2278154	2274636	1	right	936196783	07-31-2017	11:06:21	09:06:21	female	60847	35322	-1	35305	104653	60863	-1	60847	496796	489975	-1	489962	10				2	4	8	phaseINVFAce	phaseXPface	8	NF09	1037562	1037262	1037562	1037259	d	1037259	1035502	1037259	1035492	1757
GofDak_1024-768_new	25	1	42	<?xml version="1.0"?>\n<Clock xmlns:dt="urn:schemas-microsoft-com:datatypes"><Description dt:dt="string">E-Prime Primary Realtime Clock</Description><StartTime><Timestamp dt:dt="int">0</Timestamp><DateUtc dt:dt="string">2017-07-31T09:06:21Z</DateUtc></StartTime><FrequencyChanges><FrequencyChange><Frequency dt:dt="r8">3328125</Frequency><Timestamp dt:dt="r8">935530525</Timestamp><Current dt:dt="r8…	75.025	2278154	2274654	2278154	2274636	1	right	936196783	07-31-2017	11:06:21	09:06:21	female	60847	35322	-1	35305	104653	60863	-1	60847	496796	489975	-1	489962	10				2	4	8	phaseINVFAce	phaseXPface	9	NM10	1040787	1040487	1040787	1040479	l	1040479	1038861	1040479	1038852	1618
GofDak_1024-768_new	25	1	42	<?xml version="1.0"?>\n<Clock xmlns:dt="urn:schemas-microsoft-com:datatypes"><Description dt:dt="string">E-Prime Primary Realtime Clock</Description><StartTime><Timestamp dt:dt="int">0</Timestamp><DateUtc dt:dt="string">2017-07-31T09:06:21Z</DateUtc></StartTime><FrequencyChanges><FrequencyChange><Frequency dt:dt="r8">3328125</Frequency><Timestamp dt:dt="r8">935530525</Timestamp><Current dt:dt="r8…	75.025	2278154	2274654	2278154	2274636	1	right	936196783	07-31-2017	11:06:21	09:06:21	female	60847	35322	-1	35305	104653	60863	-1	60847	496796	489975	-1	489962	10				2	4	8	phaseINVFAce	phaseXPface	10	NF27	1044173	1043873	1044173	1043861	d	1043861	1042220	1043861	1042213	1641
GofDak_1024-768_new	25	1	42	<?xml version="1.0"?>\n<Clock xmlns:dt="urn:schemas-microsoft-com:datatypes"><Description dt:dt="string">E-Prime Primary Realtime Clock</Description><StartTime><Timestamp dt:dt="int">0</Timestamp><DateUtc dt:dt="string">2017-07-31T09:06:21Z</DateUtc></StartTime><FrequencyChanges><FrequencyChange><Frequency dt:dt="r8">3328125</Frequency><Timestamp dt:dt="r8">935530525</Timestamp><Current dt:dt="r8…	75.025	2278154	2274654	2278154	2274636	1	right	936196783	07-31-2017	11:06:21	09:06:21	female	60847	35322	-1	35305	104653	60863	-1	60847	496796	489975	-1	489962	10				2	4	8	phaseINVFAce	phaseXPface	11	NM05	1047278	1046978	1047278	1046965	d	1046965	1045459	1046965	1045445	1506
GofDak_1024-768_new	25	1	42	<?xml version="1.0"?>\n<Clock xmlns:dt="urn:schemas-microsoft-com:datatypes"><Description dt:dt="string">E-Prime Primary Realtime Clock</Description><StartTime><Timestamp dt:dt="int">0</Timestamp><DateUtc dt:dt="string">2017-07-31T09:06:21Z</DateUtc></StartTime><FrequencyChanges><FrequencyChange><Frequency dt:dt="r8">3328125</Frequency><Timestamp dt:dt="r8">935530525</Timestamp><Current dt:dt="r8…	75.025	2278154	2274654	2278154	2274636	1	right	936196783	07-31-2017	11:06:21	09:06:21	female	60847	35322	-1	35305	104653	60863	-1	60847	496796	489975	-1	489962	10				2	4	8	phaseINVFAce	phaseXPface	12	NF02	1051210	1050910	1051210	1050895	d	1050895	1048938	1050895	1048924	1957
GofDak_1024-768_new	25	1	42	<?xml version="1.0"?>\n<Clock xmlns:dt="urn:schemas-microsoft-com:datatypes"><Description dt:dt="string">E-Prime Primary Realtime Clock</Description><StartTime><Timestamp dt:dt="int">0</Timestamp><DateUtc dt:dt="string">2017-07-31T09:06:21Z</DateUtc></StartTime><FrequencyChanges><FrequencyChange><Frequency dt:dt="r8">3328125</Frequency><Timestamp dt:dt="r8">935530525</Timestamp><Current dt:dt="r8…	75.025	2278154	2274654	2278154	2274636	1	right	936196783	07-31-2017	11:06:21	09:06:21	female	60847	35322	-1	35305	104653	60863	-1	60847	496796	489975	-1	489962	10				2	4	8	phaseINVFAce	phaseXPface	13	NF109	1054689	1054389	1054689	1054380	l	1054380	1052457	1054380	1052445	1923
GofDak_1024-768_new	25	1	42	<?xml version="1.0"?>\n<Clock xmlns:dt="urn:schemas-microsoft-com:datatypes"><Description dt:dt="string">E-Prime Primary Realtime Clock</Description><StartTime><Timestamp dt:dt="int">0</Timestamp><DateUtc dt:dt="string">2017-07-31T09:06:21Z</DateUtc></StartTime><FrequencyChanges><FrequencyChange><Frequency dt:dt="r8">3328125</Frequency><Timestamp dt:dt="r8">935530525</Timestamp><Current dt:dt="r8…	75.025	2278154	2274654	2278154	2274636	1	right	936196783	07-31-2017	11:06:21	09:06:21	female	60847	35322	-1	35305	104653	60863	-1	60847	496796	489975	-1	489962	10				2	4	8	phaseINVFAce	phaseXPface	14	NM05	1057995	1057695	1057995	1057688	l	1057688	1056109	1057688	1056092	1579
GofDak_1024-768_new	25	1	42	<?xml version="1.0"?>\n<Clock xmlns:dt="urn:schemas-microsoft-com:datatypes"><Description dt:dt="string">E-Prime Primary Realtime Clock</Description><StartTime><Timestamp dt:dt="int">0</Timestamp><DateUtc dt:dt="string">2017-07-31T09:06:21Z</DateUtc></StartTime><FrequencyChanges><FrequencyChange><Frequency dt:dt="r8">3328125</Frequency><Timestamp dt:dt="r8">935530525</Timestamp><Current dt:dt="r8…	75.025	2278154	2274654	2278154	2274636	1	right	936196783	07-31-2017	11:06:21	09:06:21	female	60847	35322	-1	35305	104653	60863	-1	60847	496796	489975	-1	489962	10				2	4	8	phaseINVFAce	phaseXPface	15	NF01	1061567	1061267	1061567	1061263	d	1061263	1059428	1061263	1059420	1835
GofDak_1024-768_new	25	1	42	<?xml version="1.0"?>\n<Clock xmlns:dt="urn:schemas-microsoft-com:datatypes"><Description dt:dt="string">E-Prime Primary Realtime Clock</Description><StartTime><Timestamp dt:dt="int">0</Timestamp><DateUtc dt:dt="string">2017-07-31T09:06:21Z</DateUtc></StartTime><FrequencyChanges><FrequencyChange><Frequency dt:dt="r8">3328125</Frequency><Timestamp dt:dt="r8">935530525</Timestamp><Current dt:dt="r8…	75.025	2278154	2274654	2278154	2274636	1	right	936196783	07-31-2017	11:06:21	09:06:21	female	60847	35322	-1	35305	104653	60863	-1	60847	496796	489975	-1	489962	10				2	4	8	phaseINVFAce	phaseXPface	16	NM05	1064939	1064639	1064939	1064626	l	1064626	1062986	1064626	1062973	1640
GofDak_1024-768_new	25	1	42	<?xml version="1.0"?>\n<Clock xmlns:dt="urn:schemas-microsoft-com:datatypes"><Description dt:dt="string">E-Prime Primary Realtime Clock</Description><StartTime><Timestamp dt:dt="int">0</Timestamp><DateUtc dt:dt="string">2017-07-31T09:06:21Z</DateUtc></StartTime><FrequencyChanges><FrequencyChange><Frequency dt:dt="r8">3328125</Frequency><Timestamp dt:dt="r8">935530525</Timestamp><Current dt:dt="r8…	75.025	2278154	2274654	2278154	2274636	1	right	936196783	07-31-2017	11:06:21	09:06:21	female	60847	35322	-1	35305	104653	60863	-1	60847	496796	489975	-1	489962	10				2	4	8	phaseINVFAce	phaseXPface	17	NM05	1067992	1067692	1067992	1067679	l	1067679	1066132	1067679	1066116	1547
GofDak_1024-768_new	25	1	42	<?xml version="1.0"?>\n<Clock xmlns:dt="urn:schemas-microsoft-com:datatypes"><Description dt:dt="string">E-Prime Primary Realtime Clock</Description><StartTime><Timestamp dt:dt="int">0</Timestamp><DateUtc dt:dt="string">2017-07-31T09:06:21Z</DateUtc></StartTime><FrequencyChanges><FrequencyChange><Frequency dt:dt="r8">3328125</Frequency><Timestamp dt:dt="r8">935530525</Timestamp><Current dt:dt="r8…	75.025	2278154	2274654	2278154	2274636	1	right	936196783	07-31-2017	11:06:21	09:06:21	female	60847	35322	-1	35305	104653	60863	-1	60847	496796	489975	-1	489962	10				2	4	8	phaseINVFAce	phaseXPface	18	NM10	1071604	1071304	1071604	1071292	d	1071292	1069611	1071292	1069597	1681
GofDak_1024-768_new	25	1	42	<?xml version="1.0"?>\n<Clock xmlns:dt="urn:schemas-microsoft-com:datatypes"><Description dt:dt="string">E-Prime Primary Realtime Clock</Description><StartTime><Timestamp dt:dt="int">0</Timestamp><DateUtc dt:dt="string">2017-07-31T09:06:21Z</DateUtc></StartTime><FrequencyChanges><FrequencyChange><Frequency dt:dt="r8">3328125</Frequency><Timestamp dt:dt="r8">935530525</Timestamp><Current dt:dt="r8…	75.025	2278154	2274654	2278154	2274636	1	right	936196783	07-31-2017	11:06:21	09:06:21	female	60847	35322	-1	35305	104653	60863	-1	60847	496796	489975	-1	489962	10				2	4	8	phaseINVFAce	phaseXPface	19	NF105	1075162	1074862	1075162	1074850	l	1074850	1073130	1074850	1073124	1720
GofDak_1024-768_new	25	1	42	<?xml version="1.0"?>\n<Clock xmlns:dt="urn:schemas-microsoft-com:datatypes"><Description dt:dt="string">E-Prime Primary Realtime Clock</Description><StartTime><Timestamp dt:dt="int">0</Timestamp><DateUtc dt:dt="string">2017-07-31T09:06:21Z</DateUtc></StartTime><FrequencyChanges><FrequencyChange><Frequency dt:dt="r8">3328125</Frequency><Timestamp dt:dt="r8">935530525</Timestamp><Current dt:dt="r8…	75.025	2278154	2274654	2278154	2274636	1	right	936196783	07-31-2017	11:06:21	09:06:21	female	60847	35322	-1	35305	104653	60863	-1	60847	496796	489975	-1	489962	10				2	4	8	phaseINVFAce	phaseXPface	20	NM10	1078575	1078275	1078575	1078266	l	1078266	1076582	1078266	1076564	1684
GofDak_1024-768_new	25	1	42	<?xml version="1.0"?>\n<Clock xmlns:dt="urn:schemas-microsoft-com:datatypes"><Description dt:dt="string">E-Prime Primary Realtime Clock</Description><StartTime><Timestamp dt:dt="int">0</Timestamp><DateUtc dt:dt="string">2017-07-31T09:06:21Z</DateUtc></StartTime><FrequencyChanges><FrequencyChange><Frequency dt:dt="r8">3328125</Frequency><Timestamp dt:dt="r8">935530525</Timestamp><Current dt:dt="r8…	75.025	2278154	2274654	2278154	2274636	1	right	936196783	07-31-2017	11:06:21	09:06:21	female	60847	35322	-1	35305	104653	60863	-1	60847	496796	489975	-1	489962	11				1	5	9	phaseUPFAce	phaseXPface	1	NF27	1081587	1081287	1081587	1081281	l	1081281	1079781	1081281	1079772	1500
GofDak_1024-768_new	25	1	42	<?xml version="1.0"?>\n<Clock xmlns:dt="urn:schemas-microsoft-com:datatypes"><Description dt:dt="string">E-Prime Primary Realtime Clock</Description><StartTime><Timestamp dt:dt="int">0</Timestamp><DateUtc dt:dt="string">2017-07-31T09:06:21Z</DateUtc></StartTime><FrequencyChanges><FrequencyChange><Frequency dt:dt="r8">3328125</Frequency><Timestamp dt:dt="r8">935530525</Timestamp><Current dt:dt="r8…	75.025	2278154	2274654	2278154	2274636	1	right	936196783	07-31-2017	11:06:21	09:06:21	female	60847	35322	-1	35305	104653	60863	-1	60847	496796	489975	-1	489962	11				1	5	9	phaseUPFAce	phaseXPface	2	NF06	1085212	1084912	1085212	1084904	d	1084904	1082993	1084904	1082981	1911
GofDak_1024-768_new	25	1	42	<?xml version="1.0"?>\n<Clock xmlns:dt="urn:schemas-microsoft-com:datatypes"><Description dt:dt="string">E-Prime Primary Realtime Clock</Description><StartTime><Timestamp dt:dt="int">0</Timestamp><DateUtc dt:dt="string">2017-07-31T09:06:21Z</DateUtc></StartTime><FrequencyChanges><FrequencyChange><Frequency dt:dt="r8">3328125</Frequency><Timestamp dt:dt="r8">935530525</Timestamp><Current dt:dt="r8…	75.025	2278154	2274654	2278154	2274636	1	right	936196783	07-31-2017	11:06:21	09:06:21	female	60847	35322	-1	35305	104653	60863	-1	60847	496796	489975	-1	489962	11				1	5	9	phaseUPFAce	phaseXPface	3	NF105	1088398	1088098	1088398	1088088	l	1088088	1086525	1088088	1086508	1563
GofDak_1024-768_new	25	1	42	<?xml version="1.0"?>\n<Clock xmlns:dt="urn:schemas-microsoft-com:datatypes"><Description dt:dt="string">E-Prime Primary Realtime Clock</Description><StartTime><Timestamp dt:dt="int">0</Timestamp><DateUtc dt:dt="string">2017-07-31T09:06:21Z</DateUtc></StartTime><FrequencyChanges><FrequencyChange><Frequency dt:dt="r8">3328125</Frequency><Timestamp dt:dt="r8">935530525</Timestamp><Current dt:dt="r8…	75.025	2278154	2274654	2278154	2274636	1	right	936196783	07-31-2017	11:06:21	09:06:21	female	60847	35322	-1	35305	104653	60863	-1	60847	496796	489975	-1	489962	11				1	5	9	phaseUPFAce	phaseXPface	4	NM05	1091570	1091270	1091570	1091255	d	1091255	1089631	1091255	1089621	1624
GofDak_1024-768_new	25	1	42	<?xml version="1.0"?>\n<Clock xmlns:dt="urn:schemas-microsoft-com:datatypes"><Description dt:dt="string">E-Prime Primary Realtime Clock</Description><StartTime><Timestamp dt:dt="int">0</Timestamp><DateUtc dt:dt="string">2017-07-31T09:06:21Z</DateUtc></StartTime><FrequencyChanges><FrequencyChange><Frequency dt:dt="r8">3328125</Frequency><Timestamp dt:dt="r8">935530525</Timestamp><Current dt:dt="r8…	75.025	2278154	2274654	2278154	2274636	1	right	936196783	07-31-2017	11:06:21	09:06:21	female	60847	35322	-1	35305	104653	60863	-1	60847	496796	489975	-1	489962	11				1	5	9	phaseUPFAce	phaseXPface	5	NF09	1094449	1094149	1094449	1094139	l	1094139	1092630	1094139	1092620	1509
GofDak_1024-768_new	25	1	42	<?xml version="1.0"?>\n<Clock xmlns:dt="urn:schemas-microsoft-com:datatypes"><Description dt:dt="string">E-Prime Primary Realtime Clock</Description><StartTime><Timestamp dt:dt="int">0</Timestamp><DateUtc dt:dt="string">2017-07-31T09:06:21Z</DateUtc></StartTime><FrequencyChanges><FrequencyChange><Frequency dt:dt="r8">3328125</Frequency><Timestamp dt:dt="r8">935530525</Timestamp><Current dt:dt="r8…	75.025	2278154	2274654	2278154	2274636	1	right	936196783	07-31-2017	11:06:21	09:06:21	female	60847	35322	-1	35305	104653	60863	-1	60847	496796	489975	-1	489962	11				1	5	9	phaseUPFAce	phaseXPface	6	NM04	1097675	1097375	1097675	1097365	l	1097365	1095576	1097365	1095564	1789
GofDak_1024-768_new	25	1	42	<?xml version="1.0"?>\n<Clock xmlns:dt="urn:schemas-microsoft-com:datatypes"><Description dt:dt="string">E-Prime Primary Realtime Clock</Description><StartTime><Timestamp dt:dt="int">0</Timestamp><DateUtc dt:dt="string">2017-07-31T09:06:21Z</DateUtc></StartTime><FrequencyChanges><FrequencyChange><Frequency dt:dt="r8">3328125</Frequency><Timestamp dt:dt="r8">935530525</Timestamp><Current dt:dt="r8…	75.025	2278154	2274654	2278154	2274636	1	right	936196783	07-31-2017	11:06:21	09:06:21	female	60847	35322	-1	35305	104653	60863	-1	60847	496796	489975	-1	489962	11				1	5	9	phaseUPFAce	phaseXPface	7	NM03	1101047	1100747	1101047	1100743	d	1100743	1098842	1100743	1098836	1901
GofDak_1024-768_new	25	1	42	<?xml version="1.0"?>\n<Clock xmlns:dt="urn:schemas-microsoft-com:datatypes"><Description dt:dt="string">E-Prime Primary Realtime Clock</Description><StartTime><Timestamp dt:dt="int">0</Timestamp><DateUtc dt:dt="string">2017-07-31T09:06:21Z</DateUtc></StartTime><FrequencyChanges><FrequencyChange><Frequency dt:dt="r8">3328125</Frequency><Timestamp dt:dt="r8">935530525</Timestamp><Current dt:dt="r8…	75.025	2278154	2274654	2278154	2274636	1	right	936196783	07-31-2017	11:06:21	09:06:21	female	60847	35322	-1	35305	104653	60863	-1	60847	496796	489975	-1	489962	11				1	5	9	phaseUPFAce	phaseXPface	8	NF105	1104086	1103786	1104086	1103782	d	1103782	1102280	1103782	1102268	1502
GofDak_1024-768_new	25	1	42	<?xml version="1.0"?>\n<Clock xmlns:dt="urn:schemas-microsoft-com:datatypes"><Description dt:dt="string">E-Prime Primary Realtime Clock</Description><StartTime><Timestamp dt:dt="int">0</Timestamp><DateUtc dt:dt="string">2017-07-31T09:06:21Z</DateUtc></StartTime><FrequencyChanges><FrequencyChange><Frequency dt:dt="r8">3328125</Frequency><Timestamp dt:dt="r8">935530525</Timestamp><Current dt:dt="r8…	75.025	2278154	2274654	2278154	2274636	1	right	936196783	07-31-2017	11:06:21	09:06:21	female	60847	35322	-1	35305	104653	60863	-1	60847	496796	489975	-1	489962	11				1	5	9	phaseUPFAce	phaseXPface	9	NF02	1107285	1106985	1107285	1106972	l	1106972	1105386	1106972	1105372	1586
GofDak_1024-768_new	25	1	42	<?xml version="1.0"?>\n<Clock xmlns:dt="urn:schemas-microsoft-com:datatypes"><Description dt:dt="string">E-Prime Primary Realtime Clock</Description><StartTime><Timestamp dt:dt="int">0</Timestamp><DateUtc dt:dt="string">2017-07-31T09:06:21Z</DateUtc></StartTime><FrequencyChanges><FrequencyChange><Frequency dt:dt="r8">3328125</Frequency><Timestamp dt:dt="r8">935530525</Timestamp><Current dt:dt="r8…	75.025	2278154	2274654	2278154	2274636	1	right	936196783	07-31-2017	11:06:21	09:06:21	female	60847	35322	-1	35305	104653	60863	-1	60847	496796	489975	-1	489962	11				1	5	9	phaseUPFAce	phaseXPface	10	NM02	1111177	1110877	1111177	1110862	l	1110862	1109331	1110862	1109316	1531
GofDak_1024-768_new	25	1	42	<?xml version="1.0"?>\n<Clock xmlns:dt="urn:schemas-microsoft-com:datatypes"><Description dt:dt="string">E-Prime Primary Realtime Clock</Description><StartTime><Timestamp dt:dt="int">0</Timestamp><DateUtc dt:dt="string">2017-07-31T09:06:21Z</DateUtc></StartTime><FrequencyChanges><FrequencyChange><Frequency dt:dt="r8">3328125</Frequency><Timestamp dt:dt="r8">935530525</Timestamp><Current dt:dt="r8…	75.025	2278154	2274654	2278154	2274636	1	right	936196783	07-31-2017	11:06:21	09:06:21	female	60847	35322	-1	35305	104653	60863	-1	60847	496796	489975	-1	489962	11				1	5	9	phaseUPFAce	phaseXPface	11	NF27	1114603	1114303	1114603	1114294	l	1114294	1112717	1114294	1112700	1577
GofDak_1024-768_new	25	1	42	<?xml version="1.0"?>\n<Clock xmlns:dt="urn:schemas-microsoft-com:datatypes"><Description dt:dt="string">E-Prime Primary Realtime Clock</Description><StartTime><Timestamp dt:dt="int">0</Timestamp><DateUtc dt:dt="string">2017-07-31T09:06:21Z</DateUtc></StartTime><FrequencyChanges><FrequencyChange><Frequency dt:dt="r8">3328125</Frequency><Timestamp dt:dt="r8">935530525</Timestamp><Current dt:dt="r8…	75.025	2278154	2274654	2278154	2274636	1	right	936196783	07-31-2017	11:06:21	09:06:21	female	60847	35322	-1	35305	104653	60863	-1	60847	496796	489975	-1	489962	11				1	5	9	phaseUPFAce	phaseXPface	12	NF27	1118108	1117808	1118108	1117799	l	1117799	1115822	1117799	1115813	1977
GofDak_1024-768_new	25	1	42	<?xml version="1.0"?>\n<Clock xmlns:dt="urn:schemas-microsoft-com:datatypes"><Description dt:dt="string">E-Prime Primary Realtime Clock</Description><StartTime><Timestamp dt:dt="int">0</Timestamp><DateUtc dt:dt="string">2017-07-31T09:06:21Z</DateUtc></StartTime><FrequencyChanges><FrequencyChange><Frequency dt:dt="r8">3328125</Frequency><Timestamp dt:dt="r8">935530525</Timestamp><Current dt:dt="r8…	75.025	2278154	2274654	2278154	2274636	1	right	936196783	07-31-2017	11:06:21	09:06:21	female	60847	35322	-1	35305	104653	60863	-1	60847	496796	489975	-1	489962	11				1	5	9	phaseUPFAce	phaseXPface	13	NM08	1121401	1121101	1121401	1121090	d	1121090	1119488	1121090	1119477	1602
GofDak_1024-768_new	25	1	42	<?xml version="1.0"?>\n<Clock xmlns:dt="urn:schemas-microsoft-com:datatypes"><Description dt:dt="string">E-Prime Primary Realtime Clock</Description><StartTime><Timestamp dt:dt="int">0</Timestamp><DateUtc dt:dt="string">2017-07-31T09:06:21Z</DateUtc></StartTime><FrequencyChanges><FrequencyChange><Frequency dt:dt="r8">3328125</Frequency><Timestamp dt:dt="r8">935530525</Timestamp><Current dt:dt="r8…	75.025	2278154	2274654	2278154	2274636	1	right	936196783	07-31-2017	11:06:21	09:06:21	female	60847	35322	-1	35305	104653	60863	-1	60847	496796	489975	-1	489962	11				1	5	9	phaseUPFAce	phaseXPface	14	NF106	1124680	1124380	1124680	1124375	d	1124375	1122500	1124375	1122493	1875
GofDak_1024-768_new	25	1	42	<?xml version="1.0"?>\n<Clock xmlns:dt="urn:schemas-microsoft-com:datatypes"><Description dt:dt="string">E-Prime Primary Realtime Clock</Description><StartTime><Timestamp dt:dt="int">0</Timestamp><DateUtc dt:dt="string">2017-07-31T09:06:21Z</DateUtc></StartTime><FrequencyChanges><FrequencyChange><Frequency dt:dt="r8">3328125</Frequency><Timestamp dt:dt="r8">935530525</Timestamp><Current dt:dt="r8…	75.025	2278154	2274654	2278154	2274636	1	right	936196783	07-31-2017	11:06:21	09:06:21	female	60847	35322	-1	35305	104653	60863	-1	60847	496796	489975	-1	489962	11				1	5	9	phaseUPFAce	phaseXPface	15	NM04	1128318	1128018	1128318	1128009	d	1128009	1126419	1128009	1126405	1590
GofDak_1024-768_new	25	1	42	<?xml version="1.0"?>\n<Clock xmlns:dt="urn:schemas-microsoft-com:datatypes"><Description dt:dt="string">E-Prime Primary Realtime Clock</Description><StartTime><Timestamp dt:dt="int">0</Timestamp><DateUtc dt:dt="string">2017-07-31T09:06:21Z</DateUtc></StartTime><FrequencyChanges><FrequencyChange><Frequency dt:dt="r8">3328125</Frequency><Timestamp dt:dt="r8">935530525</Timestamp><Current dt:dt="r8…	75.025	2278154	2274654	2278154	2274636	1	right	936196783	07-31-2017	11:06:21	09:06:21	female	60847	35322	-1	35305	104653	60863	-1	60847	496796	489975	-1	489962	11				1	5	9	phaseUPFAce	phaseXPface	16	NM101	1131984	1131684	1131984	1131674	l	1131674	1129844	1131674	1129828	1830
GofDak_1024-768_new	25	1	42	<?xml version="1.0"?>\n<Clock xmlns:dt="urn:schemas-microsoft-com:datatypes"><Description dt:dt="string">E-Prime Primary Realtime Clock</Description><StartTime><Timestamp dt:dt="int">0</Timestamp><DateUtc dt:dt="string">2017-07-31T09:06:21Z</DateUtc></StartTime><FrequencyChanges><FrequencyChange><Frequency dt:dt="r8">3328125</Frequency><Timestamp dt:dt="r8">935530525</Timestamp><Current dt:dt="r8…	75.025	2278154	2274654	2278154	2274636	1	right	936196783	07-31-2017	11:06:21	09:06:21	female	60847	35322	-1	35305	104653	60863	-1	60847	496796	489975	-1	489962	11				1	5	9	phaseUPFAce	phaseXPface	17	NF01	1135623	1135323	1135623	1135309	d	1135309	1133323	1135309	1133309	1986
GofDak_1024-768_new	25	1	42	<?xml version="1.0"?>\n<Clock xmlns:dt="urn:schemas-microsoft-com:datatypes"><Description dt:dt="string">E-Prime Primary Realtime Clock</Description><StartTime><Timestamp dt:dt="int">0</Timestamp><DateUtc dt:dt="string">2017-07-31T09:06:21Z</DateUtc></StartTime><FrequencyChanges><FrequencyChange><Frequency dt:dt="r8">3328125</Frequency><Timestamp dt:dt="r8">935530525</Timestamp><Current dt:dt="r8…	75.025	2278154	2274654	2278154	2274636	1	right	936196783	07-31-2017	11:06:21	09:06:21	female	60847	35322	-1	35305	104653	60863	-1	60847	496796	489975	-1	489962	11				1	5	9	phaseUPFAce	phaseXPface	18	NF27	1139288	1138988	1139288	1138982	l	1138982	1137282	1138982	1137268	1700
GofDak_1024-768_new	25	1	42	<?xml version="1.0"?>\n<Clock xmlns:dt="urn:schemas-microsoft-com:datatypes"><Description dt:dt="string">E-Prime Primary Realtime Clock</Description><StartTime><Timestamp dt:dt="int">0</Timestamp><DateUtc dt:dt="string">2017-07-31T09:06:21Z</DateUtc></StartTime><FrequencyChanges><FrequencyChange><Frequency dt:dt="r8">3328125</Frequency><Timestamp dt:dt="r8">935530525</Timestamp><Current dt:dt="r8…	75.025	2278154	2274654	2278154	2274636	1	right	936196783	07-31-2017	11:06:21	09:06:21	female	60847	35322	-1	35305	104653	60863	-1	60847	496796	489975	-1	489962	11				1	5	9	phaseUPFAce	phaseXPface	19	NF106	1142580	1142280	1142580	1142274	d	1142274	1140334	1142274	1140324	1940
GofDak_1024-768_new	25	1	42	<?xml version="1.0"?>\n<Clock xmlns:dt="urn:schemas-microsoft-com:datatypes"><Description dt:dt="string">E-Prime Primary Realtime Clock</Description><StartTime><Timestamp dt:dt="int">0</Timestamp><DateUtc dt:dt="string">2017-07-31T09:06:21Z</DateUtc></StartTime><FrequencyChanges><FrequencyChange><Frequency dt:dt="r8">3328125</Frequency><Timestamp dt:dt="r8">935530525</Timestamp><Current dt:dt="r8…	75.025	2278154	2274654	2278154	2274636	1	right	936196783	07-31-2017	11:06:21	09:06:21	female	60847	35322	-1	35305	104653	60863	-1	60847	496796	489975	-1	489962	11				1	5	9	phaseUPFAce	phaseXPface	20	NM21	1145859	1145559	1145859	1145556	l	1145556	1143773	1145556	1143765	1783
GofDak_1024-768_new	25	1	42	<?xml version="1.0"?>\n<Clock xmlns:dt="urn:schemas-microsoft-com:datatypes"><Description dt:dt="string">E-Prime Primary Realtime Clock</Description><StartTime><Timestamp dt:dt="int">0</Timestamp><DateUtc dt:dt="string">2017-07-31T09:06:21Z</DateUtc></StartTime><FrequencyChanges><FrequencyChange><Frequency dt:dt="r8">3328125</Frequency><Timestamp dt:dt="r8">935530525</Timestamp><Current dt:dt="r8…	75.025	2278154	2274654	2278154	2274636	1	right	936196783	07-31-2017	11:06:21	09:06:21	female	60847	35322	-1	35305	104653	60863	-1	60847	496796	489975	-1	489962	12				2	5	10	phaseINVFAce	phaseXPface	1	NM21	1207506	1207206	1207506	1207202	l	1207202	1205366	1207202	1205353	1836
GofDak_1024-768_new	25	1	42	<?xml version="1.0"?>\n<Clock xmlns:dt="urn:schemas-microsoft-com:datatypes"><Description dt:dt="string">E-Prime Primary Realtime Clock</Description><StartTime><Timestamp dt:dt="int">0</Timestamp><DateUtc dt:dt="string">2017-07-31T09:06:21Z</DateUtc></StartTime><FrequencyChanges><FrequencyChange><Frequency dt:dt="r8">3328125</Frequency><Timestamp dt:dt="r8">935530525</Timestamp><Current dt:dt="r8…	75.025	2278154	2274654	2278154	2274636	1	right	936196783	07-31-2017	11:06:21	09:06:21	female	60847	35322	-1	35305	104653	60863	-1	60847	496796	489975	-1	489962	12				2	5	10	phaseINVFAce	phaseXPface	2	NM08	1211904	1211604	1211904	1211594	d	1211594	1209618	1211594	1209605	1976
GofDak_1024-768_new	25	1	42	<?xml version="1.0"?>\n<Clock xmlns:dt="urn:schemas-microsoft-com:datatypes"><Description dt:dt="string">E-Prime Primary Realtime Clock</Description><StartTime><Timestamp dt:dt="int">0</Timestamp><DateUtc dt:dt="string">2017-07-31T09:06:21Z</DateUtc></StartTime><FrequencyChanges><FrequencyChange><Frequency dt:dt="r8">3328125</Frequency><Timestamp dt:dt="r8">935530525</Timestamp><Current dt:dt="r8…	75.025	2278154	2274654	2278154	2274636	1	right	936196783	07-31-2017	11:06:21	09:06:21	female	60847	35322	-1	35305	104653	60863	-1	60847	496796	489975	-1	489962	12				2	5	10	phaseINVFAce	phaseXPface	3	NF11	1215476	1215176	1215476	1215172	l	1215172	1213310	1215172	1213301	1862
GofDak_1024-768_new	25	1	42	<?xml version="1.0"?>\n<Clock xmlns:dt="urn:schemas-microsoft-com:datatypes"><Description dt:dt="string">E-Prime Primary Realtime Clock</Description><StartTime><Timestamp dt:dt="int">0</Timestamp><DateUtc dt:dt="string">2017-07-31T09:06:21Z</DateUtc></StartTime><FrequencyChanges><FrequencyChange><Frequency dt:dt="r8">3328125</Frequency><Timestamp dt:dt="r8">935530525</Timestamp><Current dt:dt="r8…	75.025	2278154	2274654	2278154	2274636	1	right	936196783	07-31-2017	11:06:21	09:06:21	female	60847	35322	-1	35305	104653	60863	-1	60847	496796	489975	-1	489962	12				2	5	10	phaseINVFAce	phaseXPface	4	NF105	1219395	1219095	1219395	1219086	d	1219086	1217469	1219086	1217460	1617
GofDak_1024-768_new	25	1	42	<?xml version="1.0"?>\n<Clock xmlns:dt="urn:schemas-microsoft-com:datatypes"><Description dt:dt="string">E-Prime Primary Realtime Clock</Description><StartTime><Timestamp dt:dt="int">0</Timestamp><DateUtc dt:dt="string">2017-07-31T09:06:21Z</DateUtc></StartTime><FrequencyChanges><FrequencyChange><Frequency dt:dt="r8">3328125</Frequency><Timestamp dt:dt="r8">935530525</Timestamp><Current dt:dt="r8…	75.025	2278154	2274654	2278154	2274636	1	right	936196783	07-31-2017	11:06:21	09:06:21	female	60847	35322	-1	35305	104653	60863	-1	60847	496796	489975	-1	489962	12				2	5	10	phaseINVFAce	phaseXPface	5	NF09	1222914	1222614	1222914	1222598	l	1222598	1221068	1222598	1221060	1530
GofDak_1024-768_new	25	1	42	<?xml version="1.0"?>\n<Clock xmlns:dt="urn:schemas-microsoft-com:datatypes"><Description dt:dt="string">E-Prime Primary Realtime Clock</Description><StartTime><Timestamp dt:dt="int">0</Timestamp><DateUtc dt:dt="string">2017-07-31T09:06:21Z</DateUtc></StartTime><FrequencyChanges><FrequencyChange><Frequency dt:dt="r8">3328125</Frequency><Timestamp dt:dt="r8">935530525</Timestamp><Current dt:dt="r8…	75.025	2278154	2274654	2278154	2274636	1	right	936196783	07-31-2017	11:06:21	09:06:21	female	60847	35322	-1	35305	104653	60863	-1	60847	496796	489975	-1	489962	12				2	5	10	phaseINVFAce	phaseXPface	6	NF106	1226206	1225906	1226206	1225897	l	1225897	1224067	1225897	1224053	1830
GofDak_1024-768_new	25	1	42	<?xml version="1.0"?>\n<Clock xmlns:dt="urn:schemas-microsoft-com:datatypes"><Description dt:dt="string">E-Prime Primary Realtime Clock</Description><StartTime><Timestamp dt:dt="int">0</Timestamp><DateUtc dt:dt="string">2017-07-31T09:06:21Z</DateUtc></StartTime><FrequencyChanges><FrequencyChange><Frequency dt:dt="r8">3328125</Frequency><Timestamp dt:dt="r8">935530525</Timestamp><Current dt:dt="r8…	75.025	2278154	2274654	2278154	2274636	1	right	936196783	07-31-2017	11:06:21	09:06:21	female	60847	35322	-1	35305	104653	60863	-1	60847	496796	489975	-1	489962	12				2	5	10	phaseINVFAce	phaseXPface	7	NF106	1229552	1229252	1229552	1229246	l	1229246	1227292	1229246	1227284	1954
GofDak_1024-768_new	25	1	42	<?xml version="1.0"?>\n<Clock xmlns:dt="urn:schemas-microsoft-com:datatypes"><Description dt:dt="string">E-Prime Primary Realtime Clock</Description><StartTime><Timestamp dt:dt="int">0</Timestamp><DateUtc dt:dt="string">2017-07-31T09:06:21Z</DateUtc></StartTime><FrequencyChanges><FrequencyChange><Frequency dt:dt="r8">3328125</Frequency><Timestamp dt:dt="r8">935530525</Timestamp><Current dt:dt="r8…	75.025	2278154	2274654	2278154	2274636	1	right	936196783	07-31-2017	11:06:21	09:06:21	female	60847	35322	-1	35305	104653	60863	-1	60847	496796	489975	-1	489962	12				2	5	10	phaseINVFAce	phaseXPface	8	NF02	1232937	1232637	1232937	1232622	l	1232622	1230758	1232622	1230748	1864
GofDak_1024-768_new	25	1	42	<?xml version="1.0"?>\n<Clock xmlns:dt="urn:schemas-microsoft-com:datatypes"><Description dt:dt="string">E-Prime Primary Realtime Clock</Description><StartTime><Timestamp dt:dt="int">0</Timestamp><DateUtc dt:dt="string">2017-07-31T09:06:21Z</DateUtc></StartTime><FrequencyChanges><FrequencyChange><Frequency dt:dt="r8">3328125</Frequency><Timestamp dt:dt="r8">935530525</Timestamp><Current dt:dt="r8…	75.025	2278154	2274654	2278154	2274636	1	right	936196783	07-31-2017	11:06:21	09:06:21	female	60847	35322	-1	35305	104653	60863	-1	60847	496796	489975	-1	489962	12				2	5	10	phaseINVFAce	phaseXPface	9	NM13	1236349	1236049	1236349	1236038	l	1236038	1234050	1236038	1234036	1988
GofDak_1024-768_new	25	1	42	<?xml version="1.0"?>\n<Clock xmlns:dt="urn:schemas-microsoft-com:datatypes"><Description dt:dt="string">E-Prime Primary Realtime Clock</Description><StartTime><Timestamp dt:dt="int">0</Timestamp><DateUtc dt:dt="string">2017-07-31T09:06:21Z</DateUtc></StartTime><FrequencyChanges><FrequencyChange><Frequency dt:dt="r8">3328125</Frequency><Timestamp dt:dt="r8">935530525</Timestamp><Current dt:dt="r8…	75.025	2278154	2274654	2278154	2274636	1	right	936196783	07-31-2017	11:06:21	09:06:21	female	60847	35322	-1	35305	104653	60863	-1	60847	496796	489975	-1	489962	12				2	5	10	phaseINVFAce	phaseXPface	10	NF04	1239708	1239408	1239708	1239395	d	1239395	1237716	1239395	1237700	1679
GofDak_1024-768_new	25	1	42	<?xml version="1.0"?>\n<Clock xmlns:dt="urn:schemas-microsoft-com:datatypes"><Description dt:dt="string">E-Prime Primary Realtime Clock</Description><StartTime><Timestamp dt:dt="int">0</Timestamp><DateUtc dt:dt="string">2017-07-31T09:06:21Z</DateUtc></StartTime><FrequencyChanges><FrequencyChange><Frequency dt:dt="r8">3328125</Frequency><Timestamp dt:dt="r8">935530525</Timestamp><Current dt:dt="r8…	75.025	2278154	2274654	2278154	2274636	1	right	936196783	07-31-2017	11:06:21	09:06:21	female	60847	35322	-1	35305	104653	60863	-1	60847	496796	489975	-1	489962	12				2	5	10	phaseINVFAce	phaseXPface	11	NF106	1243507	1243207	1243507	1243194	d	1243194	1241194	1243194	1241180	2000
GofDak_1024-768_new	25	1	42	<?xml version="1.0"?>\n<Clock xmlns:dt="urn:schemas-microsoft-com:datatypes"><Description dt:dt="string">E-Prime Primary Realtime Clock</Description><StartTime><Timestamp dt:dt="int">0</Timestamp><DateUtc dt:dt="string">2017-07-31T09:06:21Z</DateUtc></StartTime><FrequencyChanges><FrequencyChange><Frequency dt:dt="r8">3328125</Frequency><Timestamp dt:dt="r8">935530525</Timestamp><Current dt:dt="r8…	75.025	2278154	2274654	2278154	2274636	1	right	936196783	07-31-2017	11:06:21	09:06:21	female	60847	35322	-1	35305	104653	60863	-1	60847	496796	489975	-1	489962	12				2	5	10	phaseINVFAce	phaseXPface	12	NF109	1247986	1247686	1247986	1247670	d	1247670	1245900	1247670	1245885	1770
GofDak_1024-768_new	25	1	42	<?xml version="1.0"?>\n<Clock xmlns:dt="urn:schemas-microsoft-com:datatypes"><Description dt:dt="string">E-Prime Primary Realtime Clock</Description><StartTime><Timestamp dt:dt="int">0</Timestamp><DateUtc dt:dt="string">2017-07-31T09:06:21Z</DateUtc></StartTime><FrequencyChanges><FrequencyChange><Frequency dt:dt="r8">3328125</Frequency><Timestamp dt:dt="r8">935530525</Timestamp><Current dt:dt="r8…	75.025	2278154	2274654	2278154	2274636	1	right	936196783	07-31-2017	11:06:21	09:06:21	female	60847	35322	-1	35305	104653	60863	-1	60847	496796	489975	-1	489962	12				2	5	10	phaseINVFAce	phaseXPface	13	NM09	1251464	1251164	1251464	1251157	d	1251157	1249272	1251157	1249260	1885
GofDak_1024-768_new	25	1	42	<?xml version="1.0"?>\n<Clock xmlns:dt="urn:schemas-microsoft-com:datatypes"><Description dt:dt="string">E-Prime Primary Realtime Clock</Description><StartTime><Timestamp dt:dt="int">0</Timestamp><DateUtc dt:dt="string">2017-07-31T09:06:21Z</DateUtc></StartTime><FrequencyChanges><FrequencyChange><Frequency dt:dt="r8">3328125</Frequency><Timestamp dt:dt="r8">935530525</Timestamp><Current dt:dt="r8…	75.025	2278154	2274654	2278154	2274636	1	right	936196783	07-31-2017	11:06:21	09:06:21	female	60847	35322	-1	35305	104653	60863	-1	60847	496796	489975	-1	489962	12				2	5	10	phaseINVFAce	phaseXPface	14	NM101	1254743	1254443	1254743	1254438	d	1254438	1252844	1254438	1252837	1594
GofDak_1024-768_new	25	1	42	<?xml version="1.0"?>\n<Clock xmlns:dt="urn:schemas-microsoft-com:datatypes"><Description dt:dt="string">E-Prime Primary Realtime Clock</Description><StartTime><Timestamp dt:dt="int">0</Timestamp><DateUtc dt:dt="string">2017-07-31T09:06:21Z</DateUtc></StartTime><FrequencyChanges><FrequencyChange><Frequency dt:dt="r8">3328125</Frequency><Timestamp dt:dt="r8">935530525</Timestamp><Current dt:dt="r8…	75.025	2278154	2274654	2278154	2274636	1	right	936196783	07-31-2017	11:06:21	09:06:21	female	60847	35322	-1	35305	104653	60863	-1	60847	496796	489975	-1	489962	12				2	5	10	phaseINVFAce	phaseXPface	15	NM13	1258196	1257896	1258196	1257883	d	1257883	1256363	1257883	1256348	1520
GofDak_1024-768_new	25	1	42	<?xml version="1.0"?>\n<Clock xmlns:dt="urn:schemas-microsoft-com:datatypes"><Description dt:dt="string">E-Prime Primary Realtime Clock</Description><StartTime><Timestamp dt:dt="int">0</Timestamp><DateUtc dt:dt="string">2017-07-31T09:06:21Z</DateUtc></StartTime><FrequencyChanges><FrequencyChange><Frequency dt:dt="r8">3328125</Frequency><Timestamp dt:dt="r8">935530525</Timestamp><Current dt:dt="r8…	75.025	2278154	2274654	2278154	2274636	1	right	936196783	07-31-2017	11:06:21	09:06:21	female	60847	35322	-1	35305	104653	60863	-1	60847	496796	489975	-1	489962	12				2	5	10	phaseINVFAce	phaseXPface	16	NM08	1261541	1261241	1261541	1261229	d	1261229	1259588	1261229	1259573	1641
GofDak_1024-768_new	25	1	42	<?xml version="1.0"?>\n<Clock xmlns:dt="urn:schemas-microsoft-com:datatypes"><Description dt:dt="string">E-Prime Primary Realtime Clock</Description><StartTime><Timestamp dt:dt="int">0</Timestamp><DateUtc dt:dt="string">2017-07-31T09:06:21Z</DateUtc></StartTime><FrequencyChanges><FrequencyChange><Frequency dt:dt="r8">3328125</Frequency><Timestamp dt:dt="r8">935530525</Timestamp><Current dt:dt="r8…	75.025	2278154	2274654	2278154	2274636	1	right	936196783	07-31-2017	11:06:21	09:06:21	female	60847	35322	-1	35305	104653	60863	-1	60847	496796	489975	-1	489962	12				2	5	10	phaseINVFAce	phaseXPface	17	NF06	1265127	1264827	1265127	1264820	d	1264820	1263320	1264820	1263309	1500
GofDak_1024-768_new	25	1	42	<?xml version="1.0"?>\n<Clock xmlns:dt="urn:schemas-microsoft-com:datatypes"><Description dt:dt="string">E-Prime Primary Realtime Clock</Description><StartTime><Timestamp dt:dt="int">0</Timestamp><DateUtc dt:dt="string">2017-07-31T09:06:21Z</DateUtc></StartTime><FrequencyChanges><FrequencyChange><Frequency dt:dt="r8">3328125</Frequency><Timestamp dt:dt="r8">935530525</Timestamp><Current dt:dt="r8…	75.025	2278154	2274654	2278154	2274636	1	right	936196783	07-31-2017	11:06:21	09:06:21	female	60847	35322	-1	35305	104653	60863	-1	60847	496796	489975	-1	489962	12				2	5	10	phaseINVFAce	phaseXPface	18	NM13	1268486	1268186	1268486	1268176	d	1268176	1266506	1268176	1266501	1670
GofDak_1024-768_new	25	1	42	<?xml version="1.0"?>\n<Clock xmlns:dt="urn:schemas-microsoft-com:datatypes"><Description dt:dt="string">E-Prime Primary Realtime Clock</Description><StartTime><Timestamp dt:dt="int">0</Timestamp><DateUtc dt:dt="string">2017-07-31T09:06:21Z</DateUtc></StartTime><FrequencyChanges><FrequencyChange><Frequency dt:dt="r8">3328125</Frequency><Timestamp dt:dt="r8">935530525</Timestamp><Current dt:dt="r8…	75.025	2278154	2274654	2278154	2274636	1	right	936196783	07-31-2017	11:06:21	09:06:21	female	60847	35322	-1	35305	104653	60863	-1	60847	496796	489975	-1	489962	12				2	5	10	phaseINVFAce	phaseXPface	19	NM101	1271911	1271611	1271911	1271598	l	1271598	1269838	1271598	1269829	1760
GofDak_1024-768_new	25	1	42	<?xml version="1.0"?>\n<Clock xmlns:dt="urn:schemas-microsoft-com:datatypes"><Description dt:dt="string">E-Prime Primary Realtime Clock</Description><StartTime><Timestamp dt:dt="int">0</Timestamp><DateUtc dt:dt="string">2017-07-31T09:06:21Z</DateUtc></StartTime><FrequencyChanges><FrequencyChange><Frequency dt:dt="r8">3328125</Frequency><Timestamp dt:dt="r8">935530525</Timestamp><Current dt:dt="r8…	75.025	2278154	2274654	2278154	2274636	1	right	936196783	07-31-2017	11:06:21	09:06:21	female	60847	35322	-1	35305	104653	60863	-1	60847	496796	489975	-1	489962	12				2	5	10	phaseINVFAce	phaseXPface	20	NM13	1275363	1275063	1275363	1275058	l	1275058	1273251	1275058	1273244	1807
GofDak_1024-768_new	25	1	42	<?xml version="1.0"?>\n<Clock xmlns:dt="urn:schemas-microsoft-com:datatypes"><Description dt:dt="string">E-Prime Primary Realtime Clock</Description><StartTime><Timestamp dt:dt="int">0</Timestamp><DateUtc dt:dt="string">2017-07-31T09:06:21Z</DateUtc></StartTime><FrequencyChanges><FrequencyChange><Frequency dt:dt="r8">3328125</Frequency><Timestamp dt:dt="r8">935530525</Timestamp><Current dt:dt="r8…	75.025	2278154	2274654	2278154	2274636	1	right	936196783	07-31-2017	11:06:21	09:06:21	female	60847	35322	-1	35305	104653	60863	-1	60847	496796	489975	-1	489962	13				2	6	11	phaseINVFAce	phaseXPface	1	NM04	1279042	1278742	1279042	1278729	d	1278729	1276996	1278729	1276988	1733
GofDak_1024-768_new	25	1	42	<?xml version="1.0"?>\n<Clock xmlns:dt="urn:schemas-microsoft-com:datatypes"><Description dt:dt="string">E-Prime Primary Realtime Clock</Description><StartTime><Timestamp dt:dt="int">0</Timestamp><DateUtc dt:dt="string">2017-07-31T09:06:21Z</DateUtc></StartTime><FrequencyChanges><FrequencyChange><Frequency dt:dt="r8">3328125</Frequency><Timestamp dt:dt="r8">935530525</Timestamp><Current dt:dt="r8…	75.025	2278154	2274654	2278154	2274636	1	right	936196783	07-31-2017	11:06:21	09:06:21	female	60847	35322	-1	35305	104653	60863	-1	60847	496796	489975	-1	489962	13				2	6	11	phaseINVFAce	phaseXPface	2	NM21	1282921	1282621	1282921	1282606	l	1282606	1280768	1282606	1280756	1838
GofDak_1024-768_new	25	1	42	<?xml version="1.0"?>\n<Clock xmlns:dt="urn:schemas-microsoft-com:datatypes"><Description dt:dt="string">E-Prime Primary Realtime Clock</Description><StartTime><Timestamp dt:dt="int">0</Timestamp><DateUtc dt:dt="string">2017-07-31T09:06:21Z</DateUtc></StartTime><FrequencyChanges><FrequencyChange><Frequency dt:dt="r8">3328125</Frequency><Timestamp dt:dt="r8">935530525</Timestamp><Current dt:dt="r8…	75.025	2278154	2274654	2278154	2274636	1	right	936196783	07-31-2017	11:06:21	09:06:21	female	60847	35322	-1	35305	104653	60863	-1	60847	496796	489975	-1	489962	13				2	6	11	phaseINVFAce	phaseXPface	3	NM21	1287119	1286819	1287119	1286809	l	1286809	1285193	1286809	1285180	1616
GofDak_1024-768_new	25	1	42	<?xml version="1.0"?>\n<Clock xmlns:dt="urn:schemas-microsoft-com:datatypes"><Description dt:dt="string">E-Prime Primary Realtime Clock</Description><StartTime><Timestamp dt:dt="int">0</Timestamp><DateUtc dt:dt="string">2017-07-31T09:06:21Z</DateUtc></StartTime><FrequencyChanges><FrequencyChange><Frequency dt:dt="r8">3328125</Frequency><Timestamp dt:dt="r8">935530525</Timestamp><Current dt:dt="r8…	75.025	2278154	2274654	2278154	2274636	1	right	936196783	07-31-2017	11:06:21	09:06:21	female	60847	35322	-1	35305	104653	60863	-1	60847	496796	489975	-1	489962	13				2	6	11	phaseINVFAce	phaseXPface	4	NM10	1291051	1290751	1291051	1290736	d	1290736	1289045	1290736	1289028	1691
GofDak_1024-768_new	25	1	42	<?xml version="1.0"?>\n<Clock xmlns:dt="urn:schemas-microsoft-com:datatypes"><Description dt:dt="string">E-Prime Primary Realtime Clock</Description><StartTime><Timestamp dt:dt="int">0</Timestamp><DateUtc dt:dt="string">2017-07-31T09:06:21Z</DateUtc></StartTime><FrequencyChanges><FrequencyChange><Frequency dt:dt="r8">3328125</Frequency><Timestamp dt:dt="r8">935530525</Timestamp><Current dt:dt="r8…	75.025	2278154	2274654	2278154	2274636	1	right	936196783	07-31-2017	11:06:21	09:06:21	female	60847	35322	-1	35305	104653	60863	-1	60847	496796	489975	-1	489962	13				2	6	11	phaseINVFAce	phaseXPface	5	NM02	1294824	1294524	1294824	1294508	d	1294508	1292524	1294508	1292517	1984
GofDak_1024-768_new	25	1	42	<?xml version="1.0"?>\n<Clock xmlns:dt="urn:schemas-microsoft-com:datatypes"><Description dt:dt="string">E-Prime Primary Realtime Clock</Description><StartTime><Timestamp dt:dt="int">0</Timestamp><DateUtc dt:dt="string">2017-07-31T09:06:21Z</DateUtc></StartTime><FrequencyChanges><FrequencyChange><Frequency dt:dt="r8">3328125</Frequency><Timestamp dt:dt="r8">935530525</Timestamp><Current dt:dt="r8…	75.025	2278154	2274654	2278154	2274636	1	right	936196783	07-31-2017	11:06:21	09:06:21	female	60847	35322	-1	35305	104653	60863	-1	60847	496796	489975	-1	489962	13				2	6	11	phaseINVFAce	phaseXPface	6	NF02	1298382	1298082	1298382	1298068	l	1298068	1296230	1298068	1296212	1838
GofDak_1024-768_new	25	1	42	<?xml version="1.0"?>\n<Clock xmlns:dt="urn:schemas-microsoft-com:datatypes"><Description dt:dt="string">E-Prime Primary Realtime Clock</Description><StartTime><Timestamp dt:dt="int">0</Timestamp><DateUtc dt:dt="string">2017-07-31T09:06:21Z</DateUtc></StartTime><FrequencyChanges><FrequencyChange><Frequency dt:dt="r8">3328125</Frequency><Timestamp dt:dt="r8">935530525</Timestamp><Current dt:dt="r8…	75.025	2278154	2274654	2278154	2274636	1	right	936196783	07-31-2017	11:06:21	09:06:21	female	60847	35322	-1	35305	104653	60863	-1	60847	496796	489975	-1	489962	13				2	6	11	phaseINVFAce	phaseXPface	7	NM13	1301568	1301268	1301568	1301259	d	1301259	1299735	1301259	1299725	1524
GofDak_1024-768_new	25	1	42	<?xml version="1.0"?>\n<Clock xmlns:dt="urn:schemas-microsoft-com:datatypes"><Description dt:dt="string">E-Prime Primary Realtime Clock</Description><StartTime><Timestamp dt:dt="int">0</Timestamp><DateUtc dt:dt="string">2017-07-31T09:06:21Z</DateUtc></StartTime><FrequencyChanges><FrequencyChange><Frequency dt:dt="r8">3328125</Frequency><Timestamp dt:dt="r8">935530525</Timestamp><Current dt:dt="r8…	75.025	2278154	2274654	2278154	2274636	1	right	936196783	07-31-2017	11:06:21	09:06:21	female	60847	35322	-1	35305	104653	60863	-1	60847	496796	489975	-1	489962	13				2	6	11	phaseINVFAce	phaseXPface	8	NM13	1304767	1304467	1304767	1304455	l	1304455	1302854	1304455	1302836	1601
GofDak_1024-768_new	25	1	42	<?xml version="1.0"?>\n<Clock xmlns:dt="urn:schemas-microsoft-com:datatypes"><Description dt:dt="string">E-Prime Primary Realtime Clock</Description><StartTime><Timestamp dt:dt="int">0</Timestamp><DateUtc dt:dt="string">2017-07-31T09:06:21Z</DateUtc></StartTime><FrequencyChanges><FrequencyChange><Frequency dt:dt="r8">3328125</Frequency><Timestamp dt:dt="r8">935530525</Timestamp><Current dt:dt="r8…	75.025	2278154	2274654	2278154	2274636	1	right	936196783	07-31-2017	11:06:21	09:06:21	female	60847	35322	-1	35305	104653	60863	-1	60847	496796	489975	-1	489962	13				2	6	11	phaseINVFAce	phaseXPface	9	NF105	1307966	1307666	1307966	1307651	l	1307651	1306120	1307651	1306108	1531
GofDak_1024-768_new	25	1	42	<?xml version="1.0"?>\n<Clock xmlns:dt="urn:schemas-microsoft-com:datatypes"><Description dt:dt="string">E-Prime Primary Realtime Clock</Description><StartTime><Timestamp dt:dt="int">0</Timestamp><DateUtc dt:dt="string">2017-07-31T09:06:21Z</DateUtc></StartTime><FrequencyChanges><FrequencyChange><Frequency dt:dt="r8">3328125</Frequency><Timestamp dt:dt="r8">935530525</Timestamp><Current dt:dt="r8…	75.025	2278154	2274654	2278154	2274636	1	right	936196783	07-31-2017	11:06:21	09:06:21	female	60847	35322	-1	35305	104653	60863	-1	60847	496796	489975	-1	489962	13				2	6	11	phaseINVFAce	phaseXPface	10	NF06	1311125	1310825	1311125	1310819	l	1310819	1309305	1310819	1309293	1514
GofDak_1024-768_new	25	1	42	<?xml version="1.0"?>\n<Clock xmlns:dt="urn:schemas-microsoft-com:datatypes"><Description dt:dt="string">E-Prime Primary Realtime Clock</Description><StartTime><Timestamp dt:dt="int">0</Timestamp><DateUtc dt:dt="string">2017-07-31T09:06:21Z</DateUtc></StartTime><FrequencyChanges><FrequencyChange><Frequency dt:dt="r8">3328125</Frequency><Timestamp dt:dt="r8">935530525</Timestamp><Current dt:dt="r8…	75.025	2278154	2274654	2278154	2274636	1	right	936196783	07-31-2017	11:06:21	09:06:21	female	60847	35322	-1	35305	104653	60863	-1	60847	496796	489975	-1	489962	13				2	6	11	phaseINVFAce	phaseXPface	11	NM03	1314630	1314330	1314630	1314315	l	1314315	1312424	1314315	1312413	1891
GofDak_1024-768_new	25	1	42	<?xml version="1.0"?>\n<Clock xmlns:dt="urn:schemas-microsoft-com:datatypes"><Description dt:dt="string">E-Prime Primary Realtime Clock</Description><StartTime><Timestamp dt:dt="int">0</Timestamp><DateUtc dt:dt="string">2017-07-31T09:06:21Z</DateUtc></StartTime><FrequencyChanges><FrequencyChange><Frequency dt:dt="r8">3328125</Frequency><Timestamp dt:dt="r8">935530525</Timestamp><Current dt:dt="r8…	75.025	2278154	2274654	2278154	2274636	1	right	936196783	07-31-2017	11:06:21	09:06:21	female	60847	35322	-1	35305	104653	60863	-1	60847	496796	489975	-1	489962	13				2	6	11	phaseINVFAce	phaseXPface	12	NF09	1317816	1317516	1317816	1317513	l	1317513	1315970	1317513	1315965	1543
GofDak_1024-768_new	25	1	42	<?xml version="1.0"?>\n<Clock xmlns:dt="urn:schemas-microsoft-com:datatypes"><Description dt:dt="string">E-Prime Primary Realtime Clock</Description><StartTime><Timestamp dt:dt="int">0</Timestamp><DateUtc dt:dt="string">2017-07-31T09:06:21Z</DateUtc></StartTime><FrequencyChanges><FrequencyChange><Frequency dt:dt="r8">3328125</Frequency><Timestamp dt:dt="r8">935530525</Timestamp><Current dt:dt="r8…	75.025	2278154	2274654	2278154	2274636	1	right	936196783	07-31-2017	11:06:21	09:06:21	female	60847	35322	-1	35305	104653	60863	-1	60847	496796	489975	-1	489962	13				2	6	11	phaseINVFAce	phaseXPface	13	NF105	1321055	1320755	1321055	1320751	d	1320751	1319155	1320751	1319140	1596
GofDak_1024-768_new	25	1	42	<?xml version="1.0"?>\n<Clock xmlns:dt="urn:schemas-microsoft-com:datatypes"><Description dt:dt="string">E-Prime Primary Realtime Clock</Description><StartTime><Timestamp dt:dt="int">0</Timestamp><DateUtc dt:dt="string">2017-07-31T09:06:21Z</DateUtc></StartTime><FrequencyChanges><FrequencyChange><Frequency dt:dt="r8">3328125</Frequency><Timestamp dt:dt="r8">935530525</Timestamp><Current dt:dt="r8…	75.025	2278154	2274654	2278154	2274636	1	right	936196783	07-31-2017	11:06:21	09:06:21	female	60847	35322	-1	35305	104653	60863	-1	60847	496796	489975	-1	489962	13				2	6	11	phaseINVFAce	phaseXPface	14	NM08	1324680	1324380	1324680	1324365	l	1324365	1322461	1324365	1322452	1904
GofDak_1024-768_new	25	1	42	<?xml version="1.0"?>\n<Clock xmlns:dt="urn:schemas-microsoft-com:datatypes"><Description dt:dt="string">E-Prime Primary Realtime Clock</Description><StartTime><Timestamp dt:dt="int">0</Timestamp><DateUtc dt:dt="string">2017-07-31T09:06:21Z</DateUtc></StartTime><FrequencyChanges><FrequencyChange><Frequency dt:dt="r8">3328125</Frequency><Timestamp dt:dt="r8">935530525</Timestamp><Current dt:dt="r8…	75.025	2278154	2274654	2278154	2274636	1	right	936196783	07-31-2017	11:06:21	09:06:21	female	60847	35322	-1	35305	104653	60863	-1	60847	496796	489975	-1	489962	13				2	6	11	phaseINVFAce	phaseXPface	15	NF09	1328133	1327833	1328133	1327821	l	1327821	1326260	1327821	1326253	1561
GofDak_1024-768_new	25	1	42	<?xml version="1.0"?>\n<Clock xmlns:dt="urn:schemas-microsoft-com:datatypes"><Description dt:dt="string">E-Prime Primary Realtime Clock</Description><StartTime><Timestamp dt:dt="int">0</Timestamp><DateUtc dt:dt="string">2017-07-31T09:06:21Z</DateUtc></StartTime><FrequencyChanges><FrequencyChange><Frequency dt:dt="r8">3328125</Frequency><Timestamp dt:dt="r8">935530525</Timestamp><Current dt:dt="r8…	75.025	2278154	2274654	2278154	2274636	1	right	936196783	07-31-2017	11:06:21	09:06:21	female	60847	35322	-1	35305	104653	60863	-1	60847	496796	489975	-1	489962	13				2	6	11	phaseINVFAce	phaseXPface	16	NM05	1331638	1331338	1331638	1331328	l	1331328	1329579	1331328	1329565	1749
GofDak_1024-768_new	25	1	42	<?xml version="1.0"?>\n<Clock xmlns:dt="urn:schemas-microsoft-com:datatypes"><Description dt:dt="string">E-Prime Primary Realtime Clock</Description><StartTime><Timestamp dt:dt="int">0</Timestamp><DateUtc dt:dt="string">2017-07-31T09:06:21Z</DateUtc></StartTime><FrequencyChanges><FrequencyChange><Frequency dt:dt="r8">3328125</Frequency><Timestamp dt:dt="r8">935530525</Timestamp><Current dt:dt="r8…	75.025	2278154	2274654	2278154	2274636	1	right	936196783	07-31-2017	11:06:21	09:06:21	female	60847	35322	-1	35305	104653	60863	-1	60847	496796	489975	-1	489962	13				2	6	11	phaseINVFAce	phaseXPface	17	NF04	1336023	1335723	1336023	1335716	l	1335716	1333737	1335716	1333724	1979
GofDak_1024-768_new	25	1	42	<?xml version="1.0"?>\n<Clock xmlns:dt="urn:schemas-microsoft-com:datatypes"><Description dt:dt="string">E-Prime Primary Realtime Clock</Description><StartTime><Timestamp dt:dt="int">0</Timestamp><DateUtc dt:dt="string">2017-07-31T09:06:21Z</DateUtc></StartTime><FrequencyChanges><FrequencyChange><Frequency dt:dt="r8">3328125</Frequency><Timestamp dt:dt="r8">935530525</Timestamp><Current dt:dt="r8…	75.025	2278154	2274654	2278154	2274636	1	right	936196783	07-31-2017	11:06:21	09:06:21	female	60847	35322	-1	35305	104653	60863	-1	60847	496796	489975	-1	489962	13				2	6	11	phaseINVFAce	phaseXPface	18	NM03	1339302	1339002	1339302	1338997	l	1338997	1337283	1338997	1337276	1714
GofDak_1024-768_new	25	1	42	<?xml version="1.0"?>\n<Clock xmlns:dt="urn:schemas-microsoft-com:datatypes"><Description dt:dt="string">E-Prime Primary Realtime Clock</Description><StartTime><Timestamp dt:dt="int">0</Timestamp><DateUtc dt:dt="string">2017-07-31T09:06:21Z</DateUtc></StartTime><FrequencyChanges><FrequencyChange><Frequency dt:dt="r8">3328125</Frequency><Timestamp dt:dt="r8">935530525</Timestamp><Current dt:dt="r8…	75.025	2278154	2274654	2278154	2274636	1	right	936196783	07-31-2017	11:06:21	09:06:21	female	60847	35322	-1	35305	104653	60863	-1	60847	496796	489975	-1	489962	13				2	6	11	phaseINVFAce	phaseXPface	19	NF02	1342501	1342201	1342501	1342197	l	1342197	1340508	1342197	1340500	1689
GofDak_1024-768_new	25	1	42	<?xml version="1.0"?>\n<Clock xmlns:dt="urn:schemas-microsoft-com:datatypes"><Description dt:dt="string">E-Prime Primary Realtime Clock</Description><StartTime><Timestamp dt:dt="int">0</Timestamp><DateUtc dt:dt="string">2017-07-31T09:06:21Z</DateUtc></StartTime><FrequencyChanges><FrequencyChange><Frequency dt:dt="r8">3328125</Frequency><Timestamp dt:dt="r8">935530525</Timestamp><Current dt:dt="r8…	75.025	2278154	2274654	2278154	2274636	1	right	936196783	07-31-2017	11:06:21	09:06:21	female	60847	35322	-1	35305	104653	60863	-1	60847	496796	489975	-1	489962	13				2	6	11	phaseINVFAce	phaseXPface	20	NF106	1345913	1345613	1345913	1345602	d	1345602	1343774	1345602	1343764	1828
GofDak_1024-768_new	25	1	42	<?xml version="1.0"?>\n<Clock xmlns:dt="urn:schemas-microsoft-com:datatypes"><Description dt:dt="string">E-Prime Primary Realtime Clock</Description><StartTime><Timestamp dt:dt="int">0</Timestamp><DateUtc dt:dt="string">2017-07-31T09:06:21Z</DateUtc></StartTime><FrequencyChanges><FrequencyChange><Frequency dt:dt="r8">3328125</Frequency><Timestamp dt:dt="r8">935530525</Timestamp><Current dt:dt="r8…	75.025	2278154	2274654	2278154	2274636	1	right	936196783	07-31-2017	11:06:21	09:06:21	female	60847	35322	-1	35305	104653	60863	-1	60847	496796	489975	-1	489962	14				1	6	12	phaseUPFAce	phaseXPface	1	NF01	1349352	1349052	1349352	1349039	d	1349039	1347200	1349039	1347189	1839
GofDak_1024-768_new	25	1	42	<?xml version="1.0"?>\n<Clock xmlns:dt="urn:schemas-microsoft-com:datatypes"><Description dt:dt="string">E-Prime Primary Realtime Clock</Description><StartTime><Timestamp dt:dt="int">0</Timestamp><DateUtc dt:dt="string">2017-07-31T09:06:21Z</DateUtc></StartTime><FrequencyChanges><FrequencyChange><Frequency dt:dt="r8">3328125</Frequency><Timestamp dt:dt="r8">935530525</Timestamp><Current dt:dt="r8…	75.025	2278154	2274654	2278154	2274636	1	right	936196783	07-31-2017	11:06:21	09:06:21	female	60847	35322	-1	35305	104653	60863	-1	60847	496796	489975	-1	489962	14				1	6	12	phaseUPFAce	phaseXPface	2	NM101	1352818	1352518	1352818	1352505	d	1352505	1350518	1352505	1350508	1987
GofDak_1024-768_new	25	1	42	<?xml version="1.0"?>\n<Clock xmlns:dt="urn:schemas-microsoft-com:datatypes"><Description dt:dt="string">E-Prime Primary Realtime Clock</Description><StartTime><Timestamp dt:dt="int">0</Timestamp><DateUtc dt:dt="string">2017-07-31T09:06:21Z</DateUtc></StartTime><FrequencyChanges><FrequencyChange><Frequency dt:dt="r8">3328125</Frequency><Timestamp dt:dt="r8">935530525</Timestamp><Current dt:dt="r8…	75.025	2278154	2274654	2278154	2274636	1	right	936196783	07-31-2017	11:06:21	09:06:21	female	60847	35322	-1	35305	104653	60863	-1	60847	496796	489975	-1	489962	14				1	6	12	phaseUPFAce	phaseXPface	3	NF105	1355923	1355623	1355923	1355619	d	1355619	1354077	1355619	1354069	1542
GofDak_1024-768_new	25	1	42	<?xml version="1.0"?>\n<Clock xmlns:dt="urn:schemas-microsoft-com:datatypes"><Description dt:dt="string">E-Prime Primary Realtime Clock</Description><StartTime><Timestamp dt:dt="int">0</Timestamp><DateUtc dt:dt="string">2017-07-31T09:06:21Z</DateUtc></StartTime><FrequencyChanges><FrequencyChange><Frequency dt:dt="r8">3328125</Frequency><Timestamp dt:dt="r8">935530525</Timestamp><Current dt:dt="r8…	75.025	2278154	2274654	2278154	2274636	1	right	936196783	07-31-2017	11:06:21	09:06:21	female	60847	35322	-1	35305	104653	60863	-1	60847	496796	489975	-1	489962	14				1	6	12	phaseUPFAce	phaseXPface	4	NM02	1359429	1359129	1359429	1359115	l	1359115	1357156	1359115	1357141	1959
GofDak_1024-768_new	25	1	42	<?xml version="1.0"?>\n<Clock xmlns:dt="urn:schemas-microsoft-com:datatypes"><Description dt:dt="string">E-Prime Primary Realtime Clock</Description><StartTime><Timestamp dt:dt="int">0</Timestamp><DateUtc dt:dt="string">2017-07-31T09:06:21Z</DateUtc></StartTime><FrequencyChanges><FrequencyChange><Frequency dt:dt="r8">3328125</Frequency><Timestamp dt:dt="r8">935530525</Timestamp><Current dt:dt="r8…	75.025	2278154	2274654	2278154	2274636	1	right	936196783	07-31-2017	11:06:21	09:06:21	female	60847	35322	-1	35305	104653	60863	-1	60847	496796	489975	-1	489962	14				1	6	12	phaseUPFAce	phaseXPface	5	NF109	1362894	1362594	1362894	1362582	d	1362582	1360875	1362582	1360861	1707
GofDak_1024-768_new	25	1	42	<?xml version="1.0"?>\n<Clock xmlns:dt="urn:schemas-microsoft-com:datatypes"><Description dt:dt="string">E-Prime Primary Realtime Clock</Description><StartTime><Timestamp dt:dt="int">0</Timestamp><DateUtc dt:dt="string">2017-07-31T09:06:21Z</DateUtc></StartTime><FrequencyChanges><FrequencyChange><Frequency dt:dt="r8">3328125</Frequency><Timestamp dt:dt="r8">935530525</Timestamp><Current dt:dt="r8…	75.025	2278154	2274654	2278154	2274636	1	right	936196783	07-31-2017	11:06:21	09:06:21	female	60847	35322	-1	35305	104653	60863	-1	60847	496796	489975	-1	489962	14				1	6	12	phaseUPFAce	phaseXPface	6	NF06	1366427	1366127	1366427	1366112	l	1366112	1364314	1366112	1364300	1798
GofDak_1024-768_new	25	1	42	<?xml version="1.0"?>\n<Clock xmlns:dt="urn:schemas-microsoft-com:datatypes"><Description dt:dt="string">E-Prime Primary Realtime Clock</Description><StartTime><Timestamp dt:dt="int">0</Timestamp><DateUtc dt:dt="string">2017-07-31T09:06:21Z</DateUtc></StartTime><FrequencyChanges><FrequencyChange><Frequency dt:dt="r8">3328125</Frequency><Timestamp dt:dt="r8">935530525</Timestamp><Current dt:dt="r8…	75.025	2278154	2274654	2278154	2274636	1	right	936196783	07-31-2017	11:06:21	09:06:21	female	60847	35322	-1	35305	104653	60863	-1	60847	496796	489975	-1	489962	14				1	6	12	phaseUPFAce	phaseXPface	7	NM10	1369812	1369512	1369812	1369509	d	1369509	1367646	1369509	1367629	1863
GofDak_1024-768_new	25	1	42	<?xml version="1.0"?>\n<Clock xmlns:dt="urn:schemas-microsoft-com:datatypes"><Description dt:dt="string">E-Prime Primary Realtime Clock</Description><StartTime><Timestamp dt:dt="int">0</Timestamp><DateUtc dt:dt="string">2017-07-31T09:06:21Z</DateUtc></StartTime><FrequencyChanges><FrequencyChange><Frequency dt:dt="r8">3328125</Frequency><Timestamp dt:dt="r8">935530525</Timestamp><Current dt:dt="r8…	75.025	2278154	2274654	2278154	2274636	1	right	936196783	07-31-2017	11:06:21	09:06:21	female	60847	35322	-1	35305	104653	60863	-1	60847	496796	489975	-1	489962	14				1	6	12	phaseUPFAce	phaseXPface	8	NF02	1372931	1372631	1372931	1372625	l	1372625	1371058	1372625	1371044	1567
GofDak_1024-768_new	25	1	42	<?xml version="1.0"?>\n<Clock xmlns:dt="urn:schemas-microsoft-com:datatypes"><Description dt:dt="string">E-Prime Primary Realtime Clock</Description><StartTime><Timestamp dt:dt="int">0</Timestamp><DateUtc dt:dt="string">2017-07-31T09:06:21Z</DateUtc></StartTime><FrequencyChanges><FrequencyChange><Frequency dt:dt="r8">3328125</Frequency><Timestamp dt:dt="r8">935530525</Timestamp><Current dt:dt="r8…	75.025	2278154	2274654	2278154	2274636	1	right	936196783	07-31-2017	11:06:21	09:06:21	female	60847	35322	-1	35305	104653	60863	-1	60847	496796	489975	-1	489962	14				1	6	12	phaseUPFAce	phaseXPface	9	NM10	1376303	1376003	1376303	1375994	l	1375994	1374231	1375994	1374221	1763
GofDak_1024-768_new	25	1	42	<?xml version="1.0"?>\n<Clock xmlns:dt="urn:schemas-microsoft-com:datatypes"><Description dt:dt="string">E-Prime Primary Realtime Clock</Description><StartTime><Timestamp dt:dt="int">0</Timestamp><DateUtc dt:dt="string">2017-07-31T09:06:21Z</DateUtc></StartTime><FrequencyChanges><FrequencyChange><Frequency dt:dt="r8">3328125</Frequency><Timestamp dt:dt="r8">935530525</Timestamp><Current dt:dt="r8…	75.025	2278154	2274654	2278154	2274636	1	right	936196783	07-31-2017	11:06:21	09:06:21	female	60847	35322	-1	35305	104653	60863	-1	60847	496796	489975	-1	489962	14				1	6	12	phaseUPFAce	phaseXPface	10	NM101	1379809	1379509	1379809	1379494	l	1379494	1377590	1379494	1377580	1904
GofDak_1024-768_new	25	1	42	<?xml version="1.0"?>\n<Clock xmlns:dt="urn:schemas-microsoft-com:datatypes"><Description dt:dt="string">E-Prime Primary Realtime Clock</Description><StartTime><Timestamp dt:dt="int">0</Timestamp><DateUtc dt:dt="string">2017-07-31T09:06:21Z</DateUtc></StartTime><FrequencyChanges><FrequencyChange><Frequency dt:dt="r8">3328125</Frequency><Timestamp dt:dt="r8">935530525</Timestamp><Current dt:dt="r8…	75.025	2278154	2274654	2278154	2274636	1	right	936196783	07-31-2017	11:06:21	09:06:21	female	60847	35322	-1	35305	104653	60863	-1	60847	496796	489975	-1	489962	14				1	6	12	phaseUPFAce	phaseXPface	11	NF06	1383754	1383454	1383754	1383445	d	1383445	1381548	1383445	1381540	1897
GofDak_1024-768_new	25	1	42	<?xml version="1.0"?>\n<Clock xmlns:dt="urn:schemas-microsoft-com:datatypes"><Description dt:dt="string">E-Prime Primary Realtime Clock</Description><StartTime><Timestamp dt:dt="int">0</Timestamp><DateUtc dt:dt="string">2017-07-31T09:06:21Z</DateUtc></StartTime><FrequencyChanges><FrequencyChange><Frequency dt:dt="r8">3328125</Frequency><Timestamp dt:dt="r8">935530525</Timestamp><Current dt:dt="r8…	75.025	2278154	2274654	2278154	2274636	1	right	936196783	07-31-2017	11:06:21	09:06:21	female	60847	35322	-1	35305	104653	60863	-1	60847	496796	489975	-1	489962	14				1	6	12	phaseUPFAce	phaseXPface	12	NF06	1386807	1386507	1386807	1386496	d	1386496	1384947	1386496	1384932	1549
GofDak_1024-768_new	25	1	42	<?xml version="1.0"?>\n<Clock xmlns:dt="urn:schemas-microsoft-com:datatypes"><Description dt:dt="string">E-Prime Primary Realtime Clock</Description><StartTime><Timestamp dt:dt="int">0</Timestamp><DateUtc dt:dt="string">2017-07-31T09:06:21Z</DateUtc></StartTime><FrequencyChanges><FrequencyChange><Frequency dt:dt="r8">3328125</Frequency><Timestamp dt:dt="r8">935530525</Timestamp><Current dt:dt="r8…	75.025	2278154	2274654	2278154	2274636	1	right	936196783	07-31-2017	11:06:21	09:06:21	female	60847	35322	-1	35305	104653	60863	-1	60847	496796	489975	-1	489962	14				1	6	12	phaseUPFAce	phaseXPface	13	NF27	1389952	1389652	1389952	1389642	d	1389642	1387986	1389642	1387980	1656
GofDak_1024-768_new	25	1	42	<?xml version="1.0"?>\n<Clock xmlns:dt="urn:schemas-microsoft-com:datatypes"><Description dt:dt="string">E-Prime Primary Realtime Clock</Description><StartTime><Timestamp dt:dt="int">0</Timestamp><DateUtc dt:dt="string">2017-07-31T09:06:21Z</DateUtc></StartTime><FrequencyChanges><FrequencyChange><Frequency dt:dt="r8">3328125</Frequency><Timestamp dt:dt="r8">935530525</Timestamp><Current dt:dt="r8…	75.025	2278154	2274654	2278154	2274636	1	right	936196783	07-31-2017	11:06:21	09:06:21	female	60847	35322	-1	35305	104653	60863	-1	60847	496796	489975	-1	489962	14				1	6	12	phaseUPFAce	phaseXPface	14	NM05	1393164	1392864	1393164	1392854	l	1392854	1391238	1392854	1391229	1616
GofDak_1024-768_new	25	1	42	<?xml version="1.0"?>\n<Clock xmlns:dt="urn:schemas-microsoft-com:datatypes"><Description dt:dt="string">E-Prime Primary Realtime Clock</Description><StartTime><Timestamp dt:dt="int">0</Timestamp><DateUtc dt:dt="string">2017-07-31T09:06:21Z</DateUtc></StartTime><FrequencyChanges><FrequencyChange><Frequency dt:dt="r8">3328125</Frequency><Timestamp dt:dt="r8">935530525</Timestamp><Current dt:dt="r8…	75.025	2278154	2274654	2278154	2274636	1	right	936196783	07-31-2017	11:06:21	09:06:21	female	60847	35322	-1	35305	104653	60863	-1	60847	496796	489975	-1	489962	14				1	6	12	phaseUPFAce	phaseXPface	15	NM21	1396350	1396050	1396350	1396039	l	1396039	1394531	1396039	1394525	1508
GofDak_1024-768_new	25	1	42	<?xml version="1.0"?>\n<Clock xmlns:dt="urn:schemas-microsoft-com:datatypes"><Description dt:dt="string">E-Prime Primary Realtime Clock</Description><StartTime><Timestamp dt:dt="int">0</Timestamp><DateUtc dt:dt="string">2017-07-31T09:06:21Z</DateUtc></StartTime><FrequencyChanges><FrequencyChange><Frequency dt:dt="r8">3328125</Frequency><Timestamp dt:dt="r8">935530525</Timestamp><Current dt:dt="r8…	75.025	2278154	2274654	2278154	2274636	1	right	936196783	07-31-2017	11:06:21	09:06:21	female	60847	35322	-1	35305	104653	60863	-1	60847	496796	489975	-1	489962	14				1	6	12	phaseUPFAce	phaseXPface	16	NF06	1399882	1399582	1399882	1399567	l	1399567	1397716	1399567	1397701	1851
GofDak_1024-768_new	25	1	42	<?xml version="1.0"?>\n<Clock xmlns:dt="urn:schemas-microsoft-com:datatypes"><Description dt:dt="string">E-Prime Primary Realtime Clock</Description><StartTime><Timestamp dt:dt="int">0</Timestamp><DateUtc dt:dt="string">2017-07-31T09:06:21Z</DateUtc></StartTime><FrequencyChanges><FrequencyChange><Frequency dt:dt="r8">3328125</Frequency><Timestamp dt:dt="r8">935530525</Timestamp><Current dt:dt="r8…	75.025	2278154	2274654	2278154	2274636	1	right	936196783	07-31-2017	11:06:21	09:06:21	female	60847	35322	-1	35305	104653	60863	-1	60847	496796	489975	-1	489962	14				1	6	12	phaseUPFAce	phaseXPface	17	NF09	1404081	1403781	1404081	1403767	d	1403767	1402061	1403767	1402052	1706
GofDak_1024-768_new	25	1	42	<?xml version="1.0"?>\n<Clock xmlns:dt="urn:schemas-microsoft-com:datatypes"><Description dt:dt="string">E-Prime Primary Realtime Clock</Description><StartTime><Timestamp dt:dt="int">0</Timestamp><DateUtc dt:dt="string">2017-07-31T09:06:21Z</DateUtc></StartTime><FrequencyChanges><FrequencyChange><Frequency dt:dt="r8">3328125</Frequency><Timestamp dt:dt="r8">935530525</Timestamp><Current dt:dt="r8…	75.025	2278154	2274654	2278154	2274636	1	right	936196783	07-31-2017	11:06:21	09:06:21	female	60847	35322	-1	35305	104653	60863	-1	60847	496796	489975	-1	489962	14				1	6	12	phaseUPFAce	phaseXPface	18	NF01	1407280	1406980	1407280	1406965	d	1406965	1405354	1406965	1405340	1611
GofDak_1024-768_new	25	1	42	<?xml version="1.0"?>\n<Clock xmlns:dt="urn:schemas-microsoft-com:datatypes"><Description dt:dt="string">E-Prime Primary Realtime Clock</Description><StartTime><Timestamp dt:dt="int">0</Timestamp><DateUtc dt:dt="string">2017-07-31T09:06:21Z</DateUtc></StartTime><FrequencyChanges><FrequencyChange><Frequency dt:dt="r8">3328125</Frequency><Timestamp dt:dt="r8">935530525</Timestamp><Current dt:dt="r8…	75.025	2278154	2274654	2278154	2274636	1	right	936196783	07-31-2017	11:06:21	09:06:21	female	60847	35322	-1	35305	104653	60863	-1	60847	496796	489975	-1	489962	14				1	6	12	phaseUPFAce	phaseXPface	19	NM04	1410399	1410099	1410399	1410095	l	1410095	1408486	1410095	1408468	1609
GofDak_1024-768_new	25	1	42	<?xml version="1.0"?>\n<Clock xmlns:dt="urn:schemas-microsoft-com:datatypes"><Description dt:dt="string">E-Prime Primary Realtime Clock</Description><StartTime><Timestamp dt:dt="int">0</Timestamp><DateUtc dt:dt="string">2017-07-31T09:06:21Z</DateUtc></StartTime><FrequencyChanges><FrequencyChange><Frequency dt:dt="r8">3328125</Frequency><Timestamp dt:dt="r8">935530525</Timestamp><Current dt:dt="r8…	75.025	2278154	2274654	2278154	2274636	1	right	936196783	07-31-2017	11:06:21	09:06:21	female	60847	35322	-1	35305	104653	60863	-1	60847	496796	489975	-1	489962	14				1	6	12	phaseUPFAce	phaseXPface	20	NF106	1415997	1415697	1415997	1415690	l	1415690	1413938	1415690	1413925	1752
GofDak_1024-768_new	25	1	42	<?xml version="1.0"?>\n<Clock xmlns:dt="urn:schemas-microsoft-com:datatypes"><Description dt:dt="string">E-Prime Primary Realtime Clock</Description><StartTime><Timestamp dt:dt="int">0</Timestamp><DateUtc dt:dt="string">2017-07-31T09:06:21Z</DateUtc></StartTime><FrequencyChanges><FrequencyChange><Frequency dt:dt="r8">3328125</Frequency><Timestamp dt:dt="r8">935530525</Timestamp><Current dt:dt="r8…	75.025	2278154	2274654	2278154	2274636	1	right	936196783	07-31-2017	11:06:21	09:06:21	female	60847	35322	-1	35305	104653	60863	-1	60847	496796	489975	-1	489962	15				1	7	13	phaseUPFAce	phaseXPface	1	NM101	1431032	1430732	1431032	1430716	l	1430716	1429133	1430716	1429119	1583
GofDak_1024-768_new	25	1	42	<?xml version="1.0"?>\n<Clock xmlns:dt="urn:schemas-microsoft-com:datatypes"><Description dt:dt="string">E-Prime Primary Realtime Clock</Description><StartTime><Timestamp dt:dt="int">0</Timestamp><DateUtc dt:dt="string">2017-07-31T09:06:21Z</DateUtc></StartTime><FrequencyChanges><FrequencyChange><Frequency dt:dt="r8">3328125</Frequency><Timestamp dt:dt="r8">935530525</Timestamp><Current dt:dt="r8…	75.025	2278154	2274654	2278154	2274636	1	right	936196783	07-31-2017	11:06:21	09:06:21	female	60847	35322	-1	35305	104653	60863	-1	60847	496796	489975	-1	489962	15				1	7	13	phaseUPFAce	phaseXPface	2	NF106	1434578	1434278	1434578	1434273	d	1434273	1432425	1434273	1432412	1848
GofDak_1024-768_new	25	1	42	<?xml version="1.0"?>\n<Clock xmlns:dt="urn:schemas-microsoft-com:datatypes"><Description dt:dt="string">E-Prime Primary Realtime Clock</Description><StartTime><Timestamp dt:dt="int">0</Timestamp><DateUtc dt:dt="string">2017-07-31T09:06:21Z</DateUtc></StartTime><FrequencyChanges><FrequencyChange><Frequency dt:dt="r8">3328125</Frequency><Timestamp dt:dt="r8">935530525</Timestamp><Current dt:dt="r8…	75.025	2278154	2274654	2278154	2274636	1	right	936196783	07-31-2017	11:06:21	09:06:21	female	60847	35322	-1	35305	104653	60863	-1	60847	496796	489975	-1	489962	15				1	7	13	phaseUPFAce	phaseXPface	3	NF27	1437870	1437570	1437870	1437561	d	1437561	1435797	1437561	1435788	1764
GofDak_1024-768_new	25	1	42	<?xml version="1.0"?>\n<Clock xmlns:dt="urn:schemas-microsoft-com:datatypes"><Description dt:dt="string">E-Prime Primary Realtime Clock</Description><StartTime><Timestamp dt:dt="int">0</Timestamp><DateUtc dt:dt="string">2017-07-31T09:06:21Z</DateUtc></StartTime><FrequencyChanges><FrequencyChange><Frequency dt:dt="r8">3328125</Frequency><Timestamp dt:dt="r8">935530525</Timestamp><Current dt:dt="r8…	75.025	2278154	2274654	2278154	2274636	1	right	936196783	07-31-2017	11:06:21	09:06:21	female	60847	35322	-1	35305	104653	60863	-1	60847	496796	489975	-1	489962	15				1	7	13	phaseUPFAce	phaseXPface	4	NM08	1441149	1440849	1441149	1440835	l	1440835	1439169	1440835	1439156	1666
GofDak_1024-768_new	25	1	42	<?xml version="1.0"?>\n<Clock xmlns:dt="urn:schemas-microsoft-com:datatypes"><Description dt:dt="string">E-Prime Primary Realtime Clock</Description><StartTime><Timestamp dt:dt="int">0</Timestamp><DateUtc dt:dt="string">2017-07-31T09:06:21Z</DateUtc></StartTime><FrequencyChanges><FrequencyChange><Frequency dt:dt="r8">3328125</Frequency><Timestamp dt:dt="r8">935530525</Timestamp><Current dt:dt="r8…	75.025	2278154	2274654	2278154	2274636	1	right	936196783	07-31-2017	11:06:21	09:06:21	female	60847	35322	-1	35305	104653	60863	-1	60847	496796	489975	-1	489962	15				1	7	13	phaseUPFAce	phaseXPface	5	NM21	1444428	1444128	1444428	1444115	d	1444115	1442262	1444115	1442245	1853
GofDak_1024-768_new	25	1	42	<?xml version="1.0"?>\n<Clock xmlns:dt="urn:schemas-microsoft-com:datatypes"><Description dt:dt="string">E-Prime Primary Realtime Clock</Description><StartTime><Timestamp dt:dt="int">0</Timestamp><DateUtc dt:dt="string">2017-07-31T09:06:21Z</DateUtc></StartTime><FrequencyChanges><FrequencyChange><Frequency dt:dt="r8">3328125</Frequency><Timestamp dt:dt="r8">935530525</Timestamp><Current dt:dt="r8…	75.025	2278154	2274654	2278154	2274636	1	right	936196783	07-31-2017	11:06:21	09:06:21	female	60847	35322	-1	35305	104653	60863	-1	60847	496796	489975	-1	489962	15				1	7	13	phaseUPFAce	phaseXPface	6	NF105	1447600	1447300	1447600	1447297	l	1447297	1445620	1447297	1445612	1677
GofDak_1024-768_new	25	1	42	<?xml version="1.0"?>\n<Clock xmlns:dt="urn:schemas-microsoft-com:datatypes"><Description dt:dt="string">E-Prime Primary Realtime Clock</Description><StartTime><Timestamp dt:dt="int">0</Timestamp><DateUtc dt:dt="string">2017-07-31T09:06:21Z</DateUtc></StartTime><FrequencyChanges><FrequencyChange><Frequency dt:dt="r8">3328125</Frequency><Timestamp dt:dt="r8">935530525</Timestamp><Current dt:dt="r8…	75.025	2278154	2274654	2278154	2274636	1	right	936196783	07-31-2017	11:06:21	09:06:21	female	60847	35322	-1	35305	104653	60863	-1	60847	496796	489975	-1	489962	15				1	7	13	phaseUPFAce	phaseXPface	7	NF11	1450719	1450419	1450719	1450411	d	1450411	1448846	1450411	1448836	1565
GofDak_1024-768_new	25	1	42	<?xml version="1.0"?>\n<Clock xmlns:dt="urn:schemas-microsoft-com:datatypes"><Description dt:dt="string">E-Prime Primary Realtime Clock</Description><StartTime><Timestamp dt:dt="int">0</Timestamp><DateUtc dt:dt="string">2017-07-31T09:06:21Z</DateUtc></StartTime><FrequencyChanges><FrequencyChange><Frequency dt:dt="r8">3328125</Frequency><Timestamp dt:dt="r8">935530525</Timestamp><Current dt:dt="r8…	75.025	2278154	2274654	2278154	2274636	1	right	936196783	07-31-2017	11:06:21	09:06:21	female	60847	35322	-1	35305	104653	60863	-1	60847	496796	489975	-1	489962	15				1	7	13	phaseUPFAce	phaseXPface	8	NM05	1453718	1453418	1453718	1453414	l	1453414	1451845	1453414	1451837	1569
GofDak_1024-768_new	25	1	42	<?xml version="1.0"?>\n<Clock xmlns:dt="urn:schemas-microsoft-com:datatypes"><Description dt:dt="string">E-Prime Primary Realtime Clock</Description><StartTime><Timestamp dt:dt="int">0</Timestamp><DateUtc dt:dt="string">2017-07-31T09:06:21Z</DateUtc></StartTime><FrequencyChanges><FrequencyChange><Frequency dt:dt="r8">3328125</Frequency><Timestamp dt:dt="r8">935530525</Timestamp><Current dt:dt="r8…	75.025	2278154	2274654	2278154	2274636	1	right	936196783	07-31-2017	11:06:21	09:06:21	female	60847	35322	-1	35305	104653	60863	-1	60847	496796	489975	-1	489962	15				1	7	13	phaseUPFAce	phaseXPface	9	NM21	1456903	1456603	1456903	1456591	d	1456591	1454857	1456591	1454853	1734
GofDak_1024-768_new	25	1	42	<?xml version="1.0"?>\n<Clock xmlns:dt="urn:schemas-microsoft-com:datatypes"><Description dt:dt="string">E-Prime Primary Realtime Clock</Description><StartTime><Timestamp dt:dt="int">0</Timestamp><DateUtc dt:dt="string">2017-07-31T09:06:21Z</DateUtc></StartTime><FrequencyChanges><FrequencyChange><Frequency dt:dt="r8">3328125</Frequency><Timestamp dt:dt="r8">935530525</Timestamp><Current dt:dt="r8…	75.025	2278154	2274654	2278154	2274636	1	right	936196783	07-31-2017	11:06:21	09:06:21	female	60847	35322	-1	35305	104653	60863	-1	60847	496796	489975	-1	489962	15				1	7	13	phaseUPFAce	phaseXPface	10	NM02	1460209	1459909	1460209	1459902	d	1459902	1457950	1459902	1457933	1952
GofDak_1024-768_new	25	1	42	<?xml version="1.0"?>\n<Clock xmlns:dt="urn:schemas-microsoft-com:datatypes"><Description dt:dt="string">E-Prime Primary Realtime Clock</Description><StartTime><Timestamp dt:dt="int">0</Timestamp><DateUtc dt:dt="string">2017-07-31T09:06:21Z</DateUtc></StartTime><FrequencyChanges><FrequencyChange><Frequency dt:dt="r8">3328125</Frequency><Timestamp dt:dt="r8">935530525</Timestamp><Current dt:dt="r8…	75.025	2278154	2274654	2278154	2274636	1	right	936196783	07-31-2017	11:06:21	09:06:21	female	60847	35322	-1	35305	104653	60863	-1	60847	496796	489975	-1	489962	15				1	7	13	phaseUPFAce	phaseXPface	11	NF06	1463488	1463188	1463488	1463184	d	1463184	1461389	1463184	1461372	1795
GofDak_1024-768_new	25	1	42	<?xml version="1.0"?>\n<Clock xmlns:dt="urn:schemas-microsoft-com:datatypes"><Description dt:dt="string">E-Prime Primary Realtime Clock</Description><StartTime><Timestamp dt:dt="int">0</Timestamp><DateUtc dt:dt="string">2017-07-31T09:06:21Z</DateUtc></StartTime><FrequencyChanges><FrequencyChange><Frequency dt:dt="r8">3328125</Frequency><Timestamp dt:dt="r8">935530525</Timestamp><Current dt:dt="r8…	75.025	2278154	2274654	2278154	2274636	1	right	936196783	07-31-2017	11:06:21	09:06:21	female	60847	35322	-1	35305	104653	60863	-1	60847	496796	489975	-1	489962	15				1	7	13	phaseUPFAce	phaseXPface	12	NF09	1466647	1466347	1466647	1466337	l	1466337	1464628	1466337	1464612	1709
GofDak_1024-768_new	25	1	42	<?xml version="1.0"?>\n<Clock xmlns:dt="urn:schemas-microsoft-com:datatypes"><Description dt:dt="string">E-Prime Primary Realtime Clock</Description><StartTime><Timestamp dt:dt="int">0</Timestamp><DateUtc dt:dt="string">2017-07-31T09:06:21Z</DateUtc></StartTime><FrequencyChanges><FrequencyChange><Frequency dt:dt="r8">3328125</Frequency><Timestamp dt:dt="r8">935530525</Timestamp><Current dt:dt="r8…	75.025	2278154	2274654	2278154	2274636	1	right	936196783	07-31-2017	11:06:21	09:06:21	female	60847	35322	-1	35305	104653	60863	-1	60847	496796	489975	-1	489962	15				1	7	13	phaseUPFAce	phaseXPface	13	NM13	1470046	1469746	1470046	1469732	d	1469732	1467933	1469732	1467917	1799
GofDak_1024-768_new	25	1	42	<?xml version="1.0"?>\n<Clock xmlns:dt="urn:schemas-microsoft-com:datatypes"><Description dt:dt="string">E-Prime Primary Realtime Clock</Description><StartTime><Timestamp dt:dt="int">0</Timestamp><DateUtc dt:dt="string">2017-07-31T09:06:21Z</DateUtc></StartTime><FrequencyChanges><FrequencyChange><Frequency dt:dt="r8">3328125</Frequency><Timestamp dt:dt="r8">935530525</Timestamp><Current dt:dt="r8…	75.025	2278154	2274654	2278154	2274636	1	right	936196783	07-31-2017	11:06:21	09:06:21	female	60847	35322	-1	35305	104653	60863	-1	60847	496796	489975	-1	489962	15				1	7	13	phaseUPFAce	phaseXPface	14	NF06	1473591	1473291	1473591	1473281	l	1473281	1471652	1473281	1471644	1629
GofDak_1024-768_new	25	1	42	<?xml version="1.0"?>\n<Clock xmlns:dt="urn:schemas-microsoft-com:datatypes"><Description dt:dt="string">E-Prime Primary Realtime Clock</Description><StartTime><Timestamp dt:dt="int">0</Timestamp><DateUtc dt:dt="string">2017-07-31T09:06:21Z</DateUtc></StartTime><FrequencyChanges><FrequencyChange><Frequency dt:dt="r8">3328125</Frequency><Timestamp dt:dt="r8">935530525</Timestamp><Current dt:dt="r8…	75.025	2278154	2274654	2278154	2274636	1	right	936196783	07-31-2017	11:06:21	09:06:21	female	60847	35322	-1	35305	104653	60863	-1	60847	496796	489975	-1	489962	15				1	7	13	phaseUPFAce	phaseXPface	15	NM04	1476737	1476437	1476737	1476423	l	1476423	1474877	1476423	1474868	1546
GofDak_1024-768_new	25	1	42	<?xml version="1.0"?>\n<Clock xmlns:dt="urn:schemas-microsoft-com:datatypes"><Description dt:dt="string">E-Prime Primary Realtime Clock</Description><StartTime><Timestamp dt:dt="int">0</Timestamp><DateUtc dt:dt="string">2017-07-31T09:06:21Z</DateUtc></StartTime><FrequencyChanges><FrequencyChange><Frequency dt:dt="r8">3328125</Frequency><Timestamp dt:dt="r8">935530525</Timestamp><Current dt:dt="r8…	75.025	2278154	2274654	2278154	2274636	1	right	936196783	07-31-2017	11:06:21	09:06:21	female	60847	35322	-1	35305	104653	60863	-1	60847	496796	489975	-1	489962	15				1	7	13	phaseUPFAce	phaseXPface	16	NF09	1479803	1479503	1479803	1479496	d	1479496	1477876	1479496	1477860	1620
GofDak_1024-768_new	25	1	42	<?xml version="1.0"?>\n<Clock xmlns:dt="urn:schemas-microsoft-com:datatypes"><Description dt:dt="string">E-Prime Primary Realtime Clock</Description><StartTime><Timestamp dt:dt="int">0</Timestamp><DateUtc dt:dt="string">2017-07-31T09:06:21Z</DateUtc></StartTime><FrequencyChanges><FrequencyChange><Frequency dt:dt="r8">3328125</Frequency><Timestamp dt:dt="r8">935530525</Timestamp><Current dt:dt="r8…	75.025	2278154	2274654	2278154	2274636	1	right	936196783	07-31-2017	11:06:21	09:06:21	female	60847	35322	-1	35305	104653	60863	-1	60847	496796	489975	-1	489962	15				1	7	13	phaseUPFAce	phaseXPface	17	NF01	1483135	1482835	1483135	1482820	d	1482820	1481062	1482820	1481053	1758
GofDak_1024-768_new	25	1	42	<?xml version="1.0"?>\n<Clock xmlns:dt="urn:schemas-microsoft-com:datatypes"><Description dt:dt="string">E-Prime Primary Realtime Clock</Description><StartTime><Timestamp dt:dt="int">0</Timestamp><DateUtc dt:dt="string">2017-07-31T09:06:21Z</DateUtc></StartTime><FrequencyChanges><FrequencyChange><Frequency dt:dt="r8">3328125</Frequency><Timestamp dt:dt="r8">935530525</Timestamp><Current dt:dt="r8…	75.025	2278154	2274654	2278154	2274636	1	right	936196783	07-31-2017	11:06:21	09:06:21	female	60847	35322	-1	35305	104653	60863	-1	60847	496796	489975	-1	489962	15				1	7	13	phaseUPFAce	phaseXPface	18	NM101	1486720	1486420	1486720	1486411	d	1486411	1484474	1486411	1484461	1937
GofDak_1024-768_new	25	1	42	<?xml version="1.0"?>\n<Clock xmlns:dt="urn:schemas-microsoft-com:datatypes"><Description dt:dt="string">E-Prime Primary Realtime Clock</Description><StartTime><Timestamp dt:dt="int">0</Timestamp><DateUtc dt:dt="string">2017-07-31T09:06:21Z</DateUtc></StartTime><FrequencyChanges><FrequencyChange><Frequency dt:dt="r8">3328125</Frequency><Timestamp dt:dt="r8">935530525</Timestamp><Current dt:dt="r8…	75.025	2278154	2274654	2278154	2274636	1	right	936196783	07-31-2017	11:06:21	09:06:21	female	60847	35322	-1	35305	104653	60863	-1	60847	496796	489975	-1	489962	15				1	7	13	phaseUPFAce	phaseXPface	19	NF02	1490146	1489846	1490146	1489835	l	1489835	1487993	1489835	1487988	1842
GofDak_1024-768_new	25	1	42	<?xml version="1.0"?>\n<Clock xmlns:dt="urn:schemas-microsoft-com:datatypes"><Description dt:dt="string">E-Prime Primary Realtime Clock</Description><StartTime><Timestamp dt:dt="int">0</Timestamp><DateUtc dt:dt="string">2017-07-31T09:06:21Z</DateUtc></StartTime><FrequencyChanges><FrequencyChange><Frequency dt:dt="r8">3328125</Frequency><Timestamp dt:dt="r8">935530525</Timestamp><Current dt:dt="r8…	75.025	2278154	2274654	2278154	2274636	1	right	936196783	07-31-2017	11:06:21	09:06:21	female	60847	35322	-1	35305	104653	60863	-1	60847	496796	489975	-1	489962	15				1	7	13	phaseUPFAce	phaseXPface	20	NM08	1493945	1493645	1493945	1493641	l	1493641	1491725	1493641	1491716	1916
GofDak_1024-768_new	25	1	42	<?xml version="1.0"?>\n<Clock xmlns:dt="urn:schemas-microsoft-com:datatypes"><Description dt:dt="string">E-Prime Primary Realtime Clock</Description><StartTime><Timestamp dt:dt="int">0</Timestamp><DateUtc dt:dt="string">2017-07-31T09:06:21Z</DateUtc></StartTime><FrequencyChanges><FrequencyChange><Frequency dt:dt="r8">3328125</Frequency><Timestamp dt:dt="r8">935530525</Timestamp><Current dt:dt="r8…	75.025	2278154	2274654	2278154	2274636	1	right	936196783	07-31-2017	11:06:21	09:06:21	female	60847	35322	-1	35305	104653	60863	-1	60847	496796	489975	-1	489962	16				2	7	14	phaseINVFAce	phaseXPface	1	NM21	1497157	1496857	1497157	1496851	d	1496851	1495337	1496851	1495324	1514
GofDak_1024-768_new	25	1	42	<?xml version="1.0"?>\n<Clock xmlns:dt="urn:schemas-microsoft-com:datatypes"><Description dt:dt="string">E-Prime Primary Realtime Clock</Description><StartTime><Timestamp dt:dt="int">0</Timestamp><DateUtc dt:dt="string">2017-07-31T09:06:21Z</DateUtc></StartTime><FrequencyChanges><FrequencyChange><Frequency dt:dt="r8">3328125</Frequency><Timestamp dt:dt="r8">935530525</Timestamp><Current dt:dt="r8…	75.025	2278154	2274654	2278154	2274636	1	right	936196783	07-31-2017	11:06:21	09:06:21	female	60847	35322	-1	35305	104653	60863	-1	60847	496796	489975	-1	489962	16				2	7	14	phaseINVFAce	phaseXPface	2	NM10	1501169	1500869	1501169	1500864	l	1500864	1499096	1500864	1499085	1768
GofDak_1024-768_new	25	1	42	<?xml version="1.0"?>\n<Clock xmlns:dt="urn:schemas-microsoft-com:datatypes"><Description dt:dt="string">E-Prime Primary Realtime Clock</Description><StartTime><Timestamp dt:dt="int">0</Timestamp><DateUtc dt:dt="string">2017-07-31T09:06:21Z</DateUtc></StartTime><FrequencyChanges><FrequencyChange><Frequency dt:dt="r8">3328125</Frequency><Timestamp dt:dt="r8">935530525</Timestamp><Current dt:dt="r8…	75.025	2278154	2274654	2278154	2274636	1	right	936196783	07-31-2017	11:06:21	09:06:21	female	60847	35322	-1	35305	104653	60863	-1	60847	496796	489975	-1	489962	16				2	7	14	phaseINVFAce	phaseXPface	3	NM04	1504528	1504228	1504528	1504215	d	1504215	1502628	1504215	1502612	1587
GofDak_1024-768_new	25	1	42	<?xml version="1.0"?>\n<Clock xmlns:dt="urn:schemas-microsoft-com:datatypes"><Description dt:dt="string">E-Prime Primary Realtime Clock</Description><StartTime><Timestamp dt:dt="int">0</Timestamp><DateUtc dt:dt="string">2017-07-31T09:06:21Z</DateUtc></StartTime><FrequencyChanges><FrequencyChange><Frequency dt:dt="r8">3328125</Frequency><Timestamp dt:dt="r8">935530525</Timestamp><Current dt:dt="r8…	75.025	2278154	2274654	2278154	2274636	1	right	936196783	07-31-2017	11:06:21	09:06:21	female	60847	35322	-1	35305	104653	60863	-1	60847	496796	489975	-1	489962	16				2	7	14	phaseINVFAce	phaseXPface	4	NF27	1508313	1508013	1508313	1508002	l	1508002	1506201	1508002	1506188	1801
GofDak_1024-768_new	25	1	42	<?xml version="1.0"?>\n<Clock xmlns:dt="urn:schemas-microsoft-com:datatypes"><Description dt:dt="string">E-Prime Primary Realtime Clock</Description><StartTime><Timestamp dt:dt="int">0</Timestamp><DateUtc dt:dt="string">2017-07-31T09:06:21Z</DateUtc></StartTime><FrequencyChanges><FrequencyChange><Frequency dt:dt="r8">3328125</Frequency><Timestamp dt:dt="r8">935530525</Timestamp><Current dt:dt="r8…	75.025	2278154	2274654	2278154	2274636	1	right	936196783	07-31-2017	11:06:21	09:06:21	female	60847	35322	-1	35305	104653	60863	-1	60847	496796	489975	-1	489962	16				2	7	14	phaseINVFAce	phaseXPface	5	NF109	1512272	1511972	1512272	1511968	l	1511968	1509973	1511968	1509956	1995
GofDak_1024-768_new	25	1	42	<?xml version="1.0"?>\n<Clock xmlns:dt="urn:schemas-microsoft-com:datatypes"><Description dt:dt="string">E-Prime Primary Realtime Clock</Description><StartTime><Timestamp dt:dt="int">0</Timestamp><DateUtc dt:dt="string">2017-07-31T09:06:21Z</DateUtc></StartTime><FrequencyChanges><FrequencyChange><Frequency dt:dt="r8">3328125</Frequency><Timestamp dt:dt="r8">935530525</Timestamp><Current dt:dt="r8…	75.025	2278154	2274654	2278154	2274636	1	right	936196783	07-31-2017	11:06:21	09:06:21	female	60847	35322	-1	35305	104653	60863	-1	60847	496796	489975	-1	489962	16				2	7	14	phaseINVFAce	phaseXPface	6	NF01	1515511	1515211	1515511	1515199	l	1515199	1513625	1515199	1513612	1574
GofDak_1024-768_new	25	1	42	<?xml version="1.0"?>\n<Clock xmlns:dt="urn:schemas-microsoft-com:datatypes"><Description dt:dt="string">E-Prime Primary Realtime Clock</Description><StartTime><Timestamp dt:dt="int">0</Timestamp><DateUtc dt:dt="string">2017-07-31T09:06:21Z</DateUtc></StartTime><FrequencyChanges><FrequencyChange><Frequency dt:dt="r8">3328125</Frequency><Timestamp dt:dt="r8">935530525</Timestamp><Current dt:dt="r8…	75.025	2278154	2274654	2278154	2274636	1	right	936196783	07-31-2017	11:06:21	09:06:21	female	60847	35322	-1	35305	104653	60863	-1	60847	496796	489975	-1	489962	16				2	7	14	phaseINVFAce	phaseXPface	7	NM02	1518963	1518663	1518963	1518656	d	1518656	1517130	1518656	1517125	1526
GofDak_1024-768_new	25	1	42	<?xml version="1.0"?>\n<Clock xmlns:dt="urn:schemas-microsoft-com:datatypes"><Description dt:dt="string">E-Prime Primary Realtime Clock</Description><StartTime><Timestamp dt:dt="int">0</Timestamp><DateUtc dt:dt="string">2017-07-31T09:06:21Z</DateUtc></StartTime><FrequencyChanges><FrequencyChange><Frequency dt:dt="r8">3328125</Frequency><Timestamp dt:dt="r8">935530525</Timestamp><Current dt:dt="r8…	75.025	2278154	2274654	2278154	2274636	1	right	936196783	07-31-2017	11:06:21	09:06:21	female	60847	35322	-1	35305	104653	60863	-1	60847	496796	489975	-1	489962	16				2	7	14	phaseINVFAce	phaseXPface	8	NF01	1522482	1522182	1522482	1522175	l	1522175	1520236	1522175	1520220	1939
GofDak_1024-768_new	25	1	42	<?xml version="1.0"?>\n<Clock xmlns:dt="urn:schemas-microsoft-com:datatypes"><Description dt:dt="string">E-Prime Primary Realtime Clock</Description><StartTime><Timestamp dt:dt="int">0</Timestamp><DateUtc dt:dt="string">2017-07-31T09:06:21Z</DateUtc></StartTime><FrequencyChanges><FrequencyChange><Frequency dt:dt="r8">3328125</Frequency><Timestamp dt:dt="r8">935530525</Timestamp><Current dt:dt="r8…	75.025	2278154	2274654	2278154	2274636	1	right	936196783	07-31-2017	11:06:21	09:06:21	female	60847	35322	-1	35305	104653	60863	-1	60847	496796	489975	-1	489962	16				2	7	14	phaseINVFAce	phaseXPface	9	NM05	1525987	1525687	1525987	1525673	l	1525673	1523835	1525673	1523828	1838
GofDak_1024-768_new	25	1	42	<?xml version="1.0"?>\n<Clock xmlns:dt="urn:schemas-microsoft-com:datatypes"><Description dt:dt="string">E-Prime Primary Realtime Clock</Description><StartTime><Timestamp dt:dt="int">0</Timestamp><DateUtc dt:dt="string">2017-07-31T09:06:21Z</DateUtc></StartTime><FrequencyChanges><FrequencyChange><Frequency dt:dt="r8">3328125</Frequency><Timestamp dt:dt="r8">935530525</Timestamp><Current dt:dt="r8…	75.025	2278154	2274654	2278154	2274636	1	right	936196783	07-31-2017	11:06:21	09:06:21	female	60847	35322	-1	35305	104653	60863	-1	60847	496796	489975	-1	489962	16				2	7	14	phaseINVFAce	phaseXPface	10	NF02	1529426	1529126	1529426	1529118	l	1529118	1527593	1529118	1527589	1525
GofDak_1024-768_new	25	1	42	<?xml version="1.0"?>\n<Clock xmlns:dt="urn:schemas-microsoft-com:datatypes"><Description dt:dt="string">E-Prime Primary Realtime Clock</Description><StartTime><Timestamp dt:dt="int">0</Timestamp><DateUtc dt:dt="string">2017-07-31T09:06:21Z</DateUtc></StartTime><FrequencyChanges><FrequencyChange><Frequency dt:dt="r8">3328125</Frequency><Timestamp dt:dt="r8">935530525</Timestamp><Current dt:dt="r8…	75.025	2278154	2274654	2278154	2274636	1	right	936196783	07-31-2017	11:06:21	09:06:21	female	60847	35322	-1	35305	104653	60863	-1	60847	496796	489975	-1	489962	16				2	7	14	phaseINVFAce	phaseXPface	11	NM05	1532878	1532578	1532878	1532564	l	1532564	1530792	1532564	1530780	1772
GofDak_1024-768_new	25	1	42	<?xml version="1.0"?>\n<Clock xmlns:dt="urn:schemas-microsoft-com:datatypes"><Description dt:dt="string">E-Prime Primary Realtime Clock</Description><StartTime><Timestamp dt:dt="int">0</Timestamp><DateUtc dt:dt="string">2017-07-31T09:06:21Z</DateUtc></StartTime><FrequencyChanges><FrequencyChange><Frequency dt:dt="r8">3328125</Frequency><Timestamp dt:dt="r8">935530525</Timestamp><Current dt:dt="r8…	75.025	2278154	2274654	2278154	2274636	1	right	936196783	07-31-2017	11:06:21	09:06:21	female	60847	35322	-1	35305	104653	60863	-1	60847	496796	489975	-1	489962	16				2	7	14	phaseINVFAce	phaseXPface	12	NF11	1536904	1536604	1536904	1536592	d	1536592	1534764	1536592	1534748	1828
GofDak_1024-768_new	25	1	42	<?xml version="1.0"?>\n<Clock xmlns:dt="urn:schemas-microsoft-com:datatypes"><Description dt:dt="string">E-Prime Primary Realtime Clock</Description><StartTime><Timestamp dt:dt="int">0</Timestamp><DateUtc dt:dt="string">2017-07-31T09:06:21Z</DateUtc></StartTime><FrequencyChanges><FrequencyChange><Frequency dt:dt="r8">3328125</Frequency><Timestamp dt:dt="r8">935530525</Timestamp><Current dt:dt="r8…	75.025	2278154	2274654	2278154	2274636	1	right	936196783	07-31-2017	11:06:21	09:06:21	female	60847	35322	-1	35305	104653	60863	-1	60847	496796	489975	-1	489962	16				2	7	14	phaseINVFAce	phaseXPface	13	NF09	1539890	1539590	1539890	1539586	l	1539586	1537977	1539586	1537972	1609
GofDak_1024-768_new	25	1	42	<?xml version="1.0"?>\n<Clock xmlns:dt="urn:schemas-microsoft-com:datatypes"><Description dt:dt="string">E-Prime Primary Realtime Clock</Description><StartTime><Timestamp dt:dt="int">0</Timestamp><DateUtc dt:dt="string">2017-07-31T09:06:21Z</DateUtc></StartTime><FrequencyChanges><FrequencyChange><Frequency dt:dt="r8">3328125</Frequency><Timestamp dt:dt="r8">935530525</Timestamp><Current dt:dt="r8…	75.025	2278154	2274654	2278154	2274636	1	right	936196783	07-31-2017	11:06:21	09:06:21	female	60847	35322	-1	35305	104653	60863	-1	60847	496796	489975	-1	489962	16				2	7	14	phaseINVFAce	phaseXPface	14	NF02	1543235	1542935	1543235	1542922	d	1542922	1541376	1542922	1541365	1546
GofDak_1024-768_new	25	1	42	<?xml version="1.0"?>\n<Clock xmlns:dt="urn:schemas-microsoft-com:datatypes"><Description dt:dt="string">E-Prime Primary Realtime Clock</Description><StartTime><Timestamp dt:dt="int">0</Timestamp><DateUtc dt:dt="string">2017-07-31T09:06:21Z</DateUtc></StartTime><FrequencyChanges><FrequencyChange><Frequency dt:dt="r8">3328125</Frequency><Timestamp dt:dt="r8">935530525</Timestamp><Current dt:dt="r8…	75.025	2278154	2274654	2278154	2274636	1	right	936196783	07-31-2017	11:06:21	09:06:21	female	60847	35322	-1	35305	104653	60863	-1	60847	496796	489975	-1	489962	16				2	7	14	phaseINVFAce	phaseXPface	15	NM21	1546381	1546081	1546381	1546070	l	1546070	1544495	1546070	1544484	1575
GofDak_1024-768_new	25	1	42	<?xml version="1.0"?>\n<Clock xmlns:dt="urn:schemas-microsoft-com:datatypes"><Description dt:dt="string">E-Prime Primary Realtime Clock</Description><StartTime><Timestamp dt:dt="int">0</Timestamp><DateUtc dt:dt="string">2017-07-31T09:06:21Z</DateUtc></StartTime><FrequencyChanges><FrequencyChange><Frequency dt:dt="r8">3328125</Frequency><Timestamp dt:dt="r8">935530525</Timestamp><Current dt:dt="r8…	75.025	2278154	2274654	2278154	2274636	1	right	936196783	07-31-2017	11:06:21	09:06:21	female	60847	35322	-1	35305	104653	60863	-1	60847	496796	489975	-1	489962	16				2	7	14	phaseINVFAce	phaseXPface	16	NM08	1549473	1549173	1549473	1549165	d	1549165	1547227	1549165	1547221	1938
GofDak_1024-768_new	25	1	42	<?xml version="1.0"?>\n<Clock xmlns:dt="urn:schemas-microsoft-com:datatypes"><Description dt:dt="string">E-Prime Primary Realtime Clock</Description><StartTime><Timestamp dt:dt="int">0</Timestamp><DateUtc dt:dt="string">2017-07-31T09:06:21Z</DateUtc></StartTime><FrequencyChanges><FrequencyChange><Frequency dt:dt="r8">3328125</Frequency><Timestamp dt:dt="r8">935530525</Timestamp><Current dt:dt="r8…	75.025	2278154	2274654	2278154	2274636	1	right	936196783	07-31-2017	11:06:21	09:06:21	female	60847	35322	-1	35305	104653	60863	-1	60847	496796	489975	-1	489962	16				2	7	14	phaseINVFAce	phaseXPface	17	NM02	1553152	1552852	1553152	1552844	d	1552844	1551332	1552844	1551317	1512
GofDak_1024-768_new	25	1	42	<?xml version="1.0"?>\n<Clock xmlns:dt="urn:schemas-microsoft-com:datatypes"><Description dt:dt="string">E-Prime Primary Realtime Clock</Description><StartTime><Timestamp dt:dt="int">0</Timestamp><DateUtc dt:dt="string">2017-07-31T09:06:21Z</DateUtc></StartTime><FrequencyChanges><FrequencyChange><Frequency dt:dt="r8">3328125</Frequency><Timestamp dt:dt="r8">935530525</Timestamp><Current dt:dt="r8…	75.025	2278154	2274654	2278154	2274636	1	right	936196783	07-31-2017	11:06:21	09:06:21	female	60847	35322	-1	35305	104653	60863	-1	60847	496796	489975	-1	489962	16				2	7	14	phaseINVFAce	phaseXPface	18	NF105	1556431	1556131	1556431	1556125	d	1556125	1554505	1556125	1554493	1620
GofDak_1024-768_new	25	1	42	<?xml version="1.0"?>\n<Clock xmlns:dt="urn:schemas-microsoft-com:datatypes"><Description dt:dt="string">E-Prime Primary Realtime Clock</Description><StartTime><Timestamp dt:dt="int">0</Timestamp><DateUtc dt:dt="string">2017-07-31T09:06:21Z</DateUtc></StartTime><FrequencyChanges><FrequencyChange><Frequency dt:dt="r8">3328125</Frequency><Timestamp dt:dt="r8">935530525</Timestamp><Current dt:dt="r8…	75.025	2278154	2274654	2278154	2274636	1	right	936196783	07-31-2017	11:06:21	09:06:21	female	60847	35322	-1	35305	104653	60863	-1	60847	496796	489975	-1	489962	16				2	7	14	phaseINVFAce	phaseXPface	19	NF04	1559763	1559463	1559763	1559451	d	1559451	1557637	1559451	1557629	1814
GofDak_1024-768_new	25	1	42	<?xml version="1.0"?>\n<Clock xmlns:dt="urn:schemas-microsoft-com:datatypes"><Description dt:dt="string">E-Prime Primary Realtime Clock</Description><StartTime><Timestamp dt:dt="int">0</Timestamp><DateUtc dt:dt="string">2017-07-31T09:06:21Z</DateUtc></StartTime><FrequencyChanges><FrequencyChange><Frequency dt:dt="r8">3328125</Frequency><Timestamp dt:dt="r8">935530525</Timestamp><Current dt:dt="r8…	75.025	2278154	2274654	2278154	2274636	1	right	936196783	07-31-2017	11:06:21	09:06:21	female	60847	35322	-1	35305	104653	60863	-1	60847	496796	489975	-1	489962	16				2	7	14	phaseINVFAce	phaseXPface	20	NF11	1562909	1562609	1562909	1562601	l	1562601	1560996	1562601	1560989	1605
GofDak_1024-768_new	25	1	42	<?xml version="1.0"?>\n<Clock xmlns:dt="urn:schemas-microsoft-com:datatypes"><Description dt:dt="string">E-Prime Primary Realtime Clock</Description><StartTime><Timestamp dt:dt="int">0</Timestamp><DateUtc dt:dt="string">2017-07-31T09:06:21Z</DateUtc></StartTime><FrequencyChanges><FrequencyChange><Frequency dt:dt="r8">3328125</Frequency><Timestamp dt:dt="r8">935530525</Timestamp><Current dt:dt="r8…	75.025	2278154	2274654	2278154	2274636	1	right	936196783	07-31-2017	11:06:21	09:06:21	female	60847	35322	-1	35305	104653	60863	-1	60847	496796	489975	-1	489962	17				2	8	15	phaseINVFAce	phaseXPface	1	NM08	1566707	1566407	1566707	1566392	d	1566392	1564435	1566392	1564428	1957
GofDak_1024-768_new	25	1	42	<?xml version="1.0"?>\n<Clock xmlns:dt="urn:schemas-microsoft-com:datatypes"><Description dt:dt="string">E-Prime Primary Realtime Clock</Description><StartTime><Timestamp dt:dt="int">0</Timestamp><DateUtc dt:dt="string">2017-07-31T09:06:21Z</DateUtc></StartTime><FrequencyChanges><FrequencyChange><Frequency dt:dt="r8">3328125</Frequency><Timestamp dt:dt="r8">935530525</Timestamp><Current dt:dt="r8…	75.025	2278154	2274654	2278154	2274636	1	right	936196783	07-31-2017	11:06:21	09:06:21	female	60847	35322	-1	35305	104653	60863	-1	60847	496796	489975	-1	489962	17				2	8	15	phaseINVFAce	phaseXPface	2	NF27	1569760	1569460	1569760	1569454	l	1569454	1567927	1569454	1567916	1527
GofDak_1024-768_new	25	1	42	<?xml version="1.0"?>\n<Clock xmlns:dt="urn:schemas-microsoft-com:datatypes"><Description dt:dt="string">E-Prime Primary Realtime Clock</Description><StartTime><Timestamp dt:dt="int">0</Timestamp><DateUtc dt:dt="string">2017-07-31T09:06:21Z</DateUtc></StartTime><FrequencyChanges><FrequencyChange><Frequency dt:dt="r8">3328125</Frequency><Timestamp dt:dt="r8">935530525</Timestamp><Current dt:dt="r8…	75.025	2278154	2274654	2278154	2274636	1	right	936196783	07-31-2017	11:06:21	09:06:21	female	60847	35322	-1	35305	104653	60863	-1	60847	496796	489975	-1	489962	17				2	8	15	phaseINVFAce	phaseXPface	3	NM09	1573412	1573112	1573412	1573109	l	1573109	1571259	1573109	1571252	1850
GofDak_1024-768_new	25	1	42	<?xml version="1.0"?>\n<Clock xmlns:dt="urn:schemas-microsoft-com:datatypes"><Description dt:dt="string">E-Prime Primary Realtime Clock</Description><StartTime><Timestamp dt:dt="int">0</Timestamp><DateUtc dt:dt="string">2017-07-31T09:06:21Z</DateUtc></StartTime><FrequencyChanges><FrequencyChange><Frequency dt:dt="r8">3328125</Frequency><Timestamp dt:dt="r8">935530525</Timestamp><Current dt:dt="r8…	75.025	2278154	2274654	2278154	2274636	1	right	936196783	07-31-2017	11:06:21	09:06:21	female	60847	35322	-1	35305	104653	60863	-1	60847	496796	489975	-1	489962	17				2	8	15	phaseINVFAce	phaseXPface	4	NM04	1576877	1576577	1576877	1576568	d	1576568	1575005	1576568	1574997	1563
GofDak_1024-768_new	25	1	42	<?xml version="1.0"?>\n<Clock xmlns:dt="urn:schemas-microsoft-com:datatypes"><Description dt:dt="string">E-Prime Primary Realtime Clock</Description><StartTime><Timestamp dt:dt="int">0</Timestamp><DateUtc dt:dt="string">2017-07-31T09:06:21Z</DateUtc></StartTime><FrequencyChanges><FrequencyChange><Frequency dt:dt="r8">3328125</Frequency><Timestamp dt:dt="r8">935530525</Timestamp><Current dt:dt="r8…	75.025	2278154	2274654	2278154	2274636	1	right	936196783	07-31-2017	11:06:21	09:06:21	female	60847	35322	-1	35305	104653	60863	-1	60847	496796	489975	-1	489962	17				2	8	15	phaseINVFAce	phaseXPface	5	NM05	1579996	1579696	1579996	1579693	d	1579693	1578190	1579693	1578172	1503
GofDak_1024-768_new	25	1	42	<?xml version="1.0"?>\n<Clock xmlns:dt="urn:schemas-microsoft-com:datatypes"><Description dt:dt="string">E-Prime Primary Realtime Clock</Description><StartTime><Timestamp dt:dt="int">0</Timestamp><DateUtc dt:dt="string">2017-07-31T09:06:21Z</DateUtc></StartTime><FrequencyChanges><FrequencyChange><Frequency dt:dt="r8">3328125</Frequency><Timestamp dt:dt="r8">935530525</Timestamp><Current dt:dt="r8…	75.025	2278154	2274654	2278154	2274636	1	right	936196783	07-31-2017	11:06:21	09:06:21	female	60847	35322	-1	35305	104653	60863	-1	60847	496796	489975	-1	489962	17				2	8	15	phaseINVFAce	phaseXPface	6	NF106	1583395	1583095	1583395	1583085	d	1583085	1581309	1583085	1581292	1776
GofDak_1024-768_new	25	1	42	<?xml version="1.0"?>\n<Clock xmlns:dt="urn:schemas-microsoft-com:datatypes"><Description dt:dt="string">E-Prime Primary Realtime Clock</Description><StartTime><Timestamp dt:dt="int">0</Timestamp><DateUtc dt:dt="string">2017-07-31T09:06:21Z</DateUtc></StartTime><FrequencyChanges><FrequencyChange><Frequency dt:dt="r8">3328125</Frequency><Timestamp dt:dt="r8">935530525</Timestamp><Current dt:dt="r8…	75.025	2278154	2274654	2278154	2274636	1	right	936196783	07-31-2017	11:06:21	09:06:21	female	60847	35322	-1	35305	104653	60863	-1	60847	496796	489975	-1	489962	17				2	8	15	phaseINVFAce	phaseXPface	7	NM09	1586581	1586281	1586581	1586273	l	1586273	1584548	1586273	1584541	1725
GofDak_1024-768_new	25	1	42	<?xml version="1.0"?>\n<Clock xmlns:dt="urn:schemas-microsoft-com:datatypes"><Description dt:dt="string">E-Prime Primary Realtime Clock</Description><StartTime><Timestamp dt:dt="int">0</Timestamp><DateUtc dt:dt="string">2017-07-31T09:06:21Z</DateUtc></StartTime><FrequencyChanges><FrequencyChange><Frequency dt:dt="r8">3328125</Frequency><Timestamp dt:dt="r8">935530525</Timestamp><Current dt:dt="r8…	75.025	2278154	2274654	2278154	2274636	1	right	936196783	07-31-2017	11:06:21	09:06:21	female	60847	35322	-1	35305	104653	60863	-1	60847	496796	489975	-1	489962	17				2	8	15	phaseINVFAce	phaseXPface	8	NM09	1589980	1589680	1589980	1589670	d	1589670	1587907	1589670	1587900	1763
GofDak_1024-768_new	25	1	42	<?xml version="1.0"?>\n<Clock xmlns:dt="urn:schemas-microsoft-com:datatypes"><Description dt:dt="string">E-Prime Primary Realtime Clock</Description><StartTime><Timestamp dt:dt="int">0</Timestamp><DateUtc dt:dt="string">2017-07-31T09:06:21Z</DateUtc></StartTime><FrequencyChanges><FrequencyChange><Frequency dt:dt="r8">3328125</Frequency><Timestamp dt:dt="r8">935530525</Timestamp><Current dt:dt="r8…	75.025	2278154	2274654	2278154	2274636	1	right	936196783	07-31-2017	11:06:21	09:06:21	female	60847	35322	-1	35305	104653	60863	-1	60847	496796	489975	-1	489962	17				2	8	15	phaseINVFAce	phaseXPface	9	NM03	1593392	1593092	1593392	1593083	l	1593083	1591386	1593083	1591381	1697
GofDak_1024-768_new	25	1	42	<?xml version="1.0"?>\n<Clock xmlns:dt="urn:schemas-microsoft-com:datatypes"><Description dt:dt="string">E-Prime Primary Realtime Clock</Description><StartTime><Timestamp dt:dt="int">0</Timestamp><DateUtc dt:dt="string">2017-07-31T09:06:21Z</DateUtc></StartTime><FrequencyChanges><FrequencyChange><Frequency dt:dt="r8">3328125</Frequency><Timestamp dt:dt="r8">935530525</Timestamp><Current dt:dt="r8…	75.025	2278154	2274654	2278154	2274636	1	right	936196783	07-31-2017	11:06:21	09:06:21	female	60847	35322	-1	35305	104653	60863	-1	60847	496796	489975	-1	489962	17				2	8	15	phaseINVFAce	phaseXPface	10	NM03	1596857	1596557	1596857	1596545	l	1596545	1594705	1596545	1594692	1840
GofDak_1024-768_new	25	1	42	<?xml version="1.0"?>\n<Clock xmlns:dt="urn:schemas-microsoft-com:datatypes"><Description dt:dt="string">E-Prime Primary Realtime Clock</Description><StartTime><Timestamp dt:dt="int">0</Timestamp><DateUtc dt:dt="string">2017-07-31T09:06:21Z</DateUtc></StartTime><FrequencyChanges><FrequencyChange><Frequency dt:dt="r8">3328125</Frequency><Timestamp dt:dt="r8">935530525</Timestamp><Current dt:dt="r8…	75.025	2278154	2274654	2278154	2274636	1	right	936196783	07-31-2017	11:06:21	09:06:21	female	60847	35322	-1	35305	104653	60863	-1	60847	496796	489975	-1	489962	17				2	8	15	phaseINVFAce	phaseXPface	11	NF109	1600043	1599743	1600043	1599731	d	1599731	1598144	1599731	1598133	1587
GofDak_1024-768_new	25	1	42	<?xml version="1.0"?>\n<Clock xmlns:dt="urn:schemas-microsoft-com:datatypes"><Description dt:dt="string">E-Prime Primary Realtime Clock</Description><StartTime><Timestamp dt:dt="int">0</Timestamp><DateUtc dt:dt="string">2017-07-31T09:06:21Z</DateUtc></StartTime><FrequencyChanges><FrequencyChange><Frequency dt:dt="r8">3328125</Frequency><Timestamp dt:dt="r8">935530525</Timestamp><Current dt:dt="r8…	75.025	2278154	2274654	2278154	2274636	1	right	936196783	07-31-2017	11:06:21	09:06:21	female	60847	35322	-1	35305	104653	60863	-1	60847	496796	489975	-1	489962	17				2	8	15	phaseINVFAce	phaseXPface	12	NF106	1603375	1603075	1603375	1603070	l	1603070	1601356	1603070	1601349	1714
GofDak_1024-768_new	25	1	42	<?xml version="1.0"?>\n<Clock xmlns:dt="urn:schemas-microsoft-com:datatypes"><Description dt:dt="string">E-Prime Primary Realtime Clock</Description><StartTime><Timestamp dt:dt="int">0</Timestamp><DateUtc dt:dt="string">2017-07-31T09:06:21Z</DateUtc></StartTime><FrequencyChanges><FrequencyChange><Frequency dt:dt="r8">3328125</Frequency><Timestamp dt:dt="r8">935530525</Timestamp><Current dt:dt="r8…	75.025	2278154	2274654	2278154	2274636	1	right	936196783	07-31-2017	11:06:21	09:06:21	female	60847	35322	-1	35305	104653	60863	-1	60847	496796	489975	-1	489962	17				2	8	15	phaseINVFAce	phaseXPface	13	NM13	1606628	1606328	1606628	1606317	l	1606317	1604635	1606317	1604628	1682
GofDak_1024-768_new	25	1	42	<?xml version="1.0"?>\n<Clock xmlns:dt="urn:schemas-microsoft-com:datatypes"><Description dt:dt="string">E-Prime Primary Realtime Clock</Description><StartTime><Timestamp dt:dt="int">0</Timestamp><DateUtc dt:dt="string">2017-07-31T09:06:21Z</DateUtc></StartTime><FrequencyChanges><FrequencyChange><Frequency dt:dt="r8">3328125</Frequency><Timestamp dt:dt="r8">935530525</Timestamp><Current dt:dt="r8…	75.025	2278154	2274654	2278154	2274636	1	right	936196783	07-31-2017	11:06:21	09:06:21	female	60847	35322	-1	35305	104653	60863	-1	60847	496796	489975	-1	489962	17				2	8	15	phaseINVFAce	phaseXPface	14	NM101	1609720	1609420	1609720	1609408	l	1609408	1607834	1609408	1607828	1574
GofDak_1024-768_new	25	1	42	<?xml version="1.0"?>\n<Clock xmlns:dt="urn:schemas-microsoft-com:datatypes"><Description dt:dt="string">E-Prime Primary Realtime Clock</Description><StartTime><Timestamp dt:dt="int">0</Timestamp><DateUtc dt:dt="string">2017-07-31T09:06:21Z</DateUtc></StartTime><FrequencyChanges><FrequencyChange><Frequency dt:dt="r8">3328125</Frequency><Timestamp dt:dt="r8">935530525</Timestamp><Current dt:dt="r8…	75.025	2278154	2274654	2278154	2274636	1	right	936196783	07-31-2017	11:06:21	09:06:21	female	60847	35322	-1	35305	104653	60863	-1	60847	496796	489975	-1	489962	17				2	8	15	phaseINVFAce	phaseXPface	15	NF02	1613039	1612739	1613039	1612735	l	1612735	1610766	1612735	1610756	1969
GofDak_1024-768_new	25	1	42	<?xml version="1.0"?>\n<Clock xmlns:dt="urn:schemas-microsoft-com:datatypes"><Description dt:dt="string">E-Prime Primary Realtime Clock</Description><StartTime><Timestamp dt:dt="int">0</Timestamp><DateUtc dt:dt="string">2017-07-31T09:06:21Z</DateUtc></StartTime><FrequencyChanges><FrequencyChange><Frequency dt:dt="r8">3328125</Frequency><Timestamp dt:dt="r8">935530525</Timestamp><Current dt:dt="r8…	75.025	2278154	2274654	2278154	2274636	1	right	936196783	07-31-2017	11:06:21	09:06:21	female	60847	35322	-1	35305	104653	60863	-1	60847	496796	489975	-1	489962	17				2	8	15	phaseINVFAce	phaseXPface	16	NF04	1616251	1615951	1616251	1615946	l	1615946	1614098	1615946	1614084	1848
GofDak_1024-768_new	25	1	42	<?xml version="1.0"?>\n<Clock xmlns:dt="urn:schemas-microsoft-com:datatypes"><Description dt:dt="string">E-Prime Primary Realtime Clock</Description><StartTime><Timestamp dt:dt="int">0</Timestamp><DateUtc dt:dt="string">2017-07-31T09:06:21Z</DateUtc></StartTime><FrequencyChanges><FrequencyChange><Frequency dt:dt="r8">3328125</Frequency><Timestamp dt:dt="r8">935530525</Timestamp><Current dt:dt="r8…	75.025	2278154	2274654	2278154	2274636	1	right	936196783	07-31-2017	11:06:21	09:06:21	female	60847	35322	-1	35305	104653	60863	-1	60847	496796	489975	-1	489962	17				2	8	15	phaseINVFAce	phaseXPface	17	NM101	1619383	1619083	1619383	1619075	d	1619075	1617337	1619075	1617324	1738
GofDak_1024-768_new	25	1	42	<?xml version="1.0"?>\n<Clock xmlns:dt="urn:schemas-microsoft-com:datatypes"><Description dt:dt="string">E-Prime Primary Realtime Clock</Description><StartTime><Timestamp dt:dt="int">0</Timestamp><DateUtc dt:dt="string">2017-07-31T09:06:21Z</DateUtc></StartTime><FrequencyChanges><FrequencyChange><Frequency dt:dt="r8">3328125</Frequency><Timestamp dt:dt="r8">935530525</Timestamp><Current dt:dt="r8…	75.025	2278154	2274654	2278154	2274636	1	right	936196783	07-31-2017	11:06:21	09:06:21	female	60847	35322	-1	35305	104653	60863	-1	60847	496796	489975	-1	489962	17				2	8	15	phaseINVFAce	phaseXPface	18	NF09	1622436	1622136	1622436	1622130	d	1622130	1620443	1622130	1620436	1687
GofDak_1024-768_new	25	1	42	<?xml version="1.0"?>\n<Clock xmlns:dt="urn:schemas-microsoft-com:datatypes"><Description dt:dt="string">E-Prime Primary Realtime Clock</Description><StartTime><Timestamp dt:dt="int">0</Timestamp><DateUtc dt:dt="string">2017-07-31T09:06:21Z</DateUtc></StartTime><FrequencyChanges><FrequencyChange><Frequency dt:dt="r8">3328125</Frequency><Timestamp dt:dt="r8">935530525</Timestamp><Current dt:dt="r8…	75.025	2278154	2274654	2278154	2274636	1	right	936196783	07-31-2017	11:06:21	09:06:21	female	60847	35322	-1	35305	104653	60863	-1	60847	496796	489975	-1	489962	17				2	8	15	phaseINVFAce	phaseXPface	19	NM04	1625888	1625588	1625888	1625583	l	1625583	1623855	1625583	1623844	1728
GofDak_1024-768_new	25	1	42	<?xml version="1.0"?>\n<Clock xmlns:dt="urn:schemas-microsoft-com:datatypes"><Description dt:dt="string">E-Prime Primary Realtime Clock</Description><StartTime><Timestamp dt:dt="int">0</Timestamp><DateUtc dt:dt="string">2017-07-31T09:06:21Z</DateUtc></StartTime><FrequencyChanges><FrequencyChange><Frequency dt:dt="r8">3328125</Frequency><Timestamp dt:dt="r8">935530525</Timestamp><Current dt:dt="r8…	75.025	2278154	2274654	2278154	2274636	1	right	936196783	07-31-2017	11:06:21	09:06:21	female	60847	35322	-1	35305	104653	60863	-1	60847	496796	489975	-1	489962	17				2	8	15	phaseINVFAce	phaseXPface	20	NM02	1629500	1629200	1629500	1629190	d	1629190	1627521	1629190	1627508	1669
GofDak_1024-768_new	25	1	42	<?xml version="1.0"?>\n<Clock xmlns:dt="urn:schemas-microsoft-com:datatypes"><Description dt:dt="string">E-Prime Primary Realtime Clock</Description><StartTime><Timestamp dt:dt="int">0</Timestamp><DateUtc dt:dt="string">2017-07-31T09:06:21Z</DateUtc></StartTime><FrequencyChanges><FrequencyChange><Frequency dt:dt="r8">3328125</Frequency><Timestamp dt:dt="r8">935530525</Timestamp><Current dt:dt="r8…	75.025	2278154	2274654	2278154	2274636	1	right	936196783	07-31-2017	11:06:21	09:06:21	female	60847	35322	-1	35305	104653	60863	-1	60847	496796	489975	-1	489962	18				1	8	16	phaseUPFAce	phaseXPface	1	NM02	1642562	1642262	1642562	1642250	l	1642250	1640650	1642250	1640637	1600
GofDak_1024-768_new	25	1	42	<?xml version="1.0"?>\n<Clock xmlns:dt="urn:schemas-microsoft-com:datatypes"><Description dt:dt="string">E-Prime Primary Realtime Clock</Description><StartTime><Timestamp dt:dt="int">0</Timestamp><DateUtc dt:dt="string">2017-07-31T09:06:21Z</DateUtc></StartTime><FrequencyChanges><FrequencyChange><Frequency dt:dt="r8">3328125</Frequency><Timestamp dt:dt="r8">935530525</Timestamp><Current dt:dt="r8…	75.025	2278154	2274654	2278154	2274636	1	right	936196783	07-31-2017	11:06:21	09:06:21	female	60847	35322	-1	35305	104653	60863	-1	60847	496796	489975	-1	489962	18				1	8	16	phaseUPFAce	phaseXPface	2	NF11	1645908	1645608	1645908	1645602	l	1645602	1644022	1645602	1644005	1580
GofDak_1024-768_new	25	1	42	<?xml version="1.0"?>\n<Clock xmlns:dt="urn:schemas-microsoft-com:datatypes"><Description dt:dt="string">E-Prime Primary Realtime Clock</Description><StartTime><Timestamp dt:dt="int">0</Timestamp><DateUtc dt:dt="string">2017-07-31T09:06:21Z</DateUtc></StartTime><FrequencyChanges><FrequencyChange><Frequency dt:dt="r8">3328125</Frequency><Timestamp dt:dt="r8">935530525</Timestamp><Current dt:dt="r8…	75.025	2278154	2274654	2278154	2274636	1	right	936196783	07-31-2017	11:06:21	09:06:21	female	60847	35322	-1	35305	104653	60863	-1	60847	496796	489975	-1	489962	18				1	8	16	phaseUPFAce	phaseXPface	3	NF06	1649467	1649167	1649467	1649156	d	1649156	1647234	1649156	1647220	1922
GofDak_1024-768_new	25	1	42	<?xml version="1.0"?>\n<Clock xmlns:dt="urn:schemas-microsoft-com:datatypes"><Description dt:dt="string">E-Prime Primary Realtime Clock</Description><StartTime><Timestamp dt:dt="int">0</Timestamp><DateUtc dt:dt="string">2017-07-31T09:06:21Z</DateUtc></StartTime><FrequencyChanges><FrequencyChange><Frequency dt:dt="r8">3328125</Frequency><Timestamp dt:dt="r8">935530525</Timestamp><Current dt:dt="r8…	75.025	2278154	2274654	2278154	2274636	1	right	936196783	07-31-2017	11:06:21	09:06:21	female	60847	35322	-1	35305	104653	60863	-1	60847	496796	489975	-1	489962	18				1	8	16	phaseUPFAce	phaseXPface	4	NF106	1653039	1652739	1653039	1652732	d	1652732	1650833	1652732	1650821	1899
GofDak_1024-768_new	25	1	42	<?xml version="1.0"?>\n<Clock xmlns:dt="urn:schemas-microsoft-com:datatypes"><Description dt:dt="string">E-Prime Primary Realtime Clock</Description><StartTime><Timestamp dt:dt="int">0</Timestamp><DateUtc dt:dt="string">2017-07-31T09:06:21Z</DateUtc></StartTime><FrequencyChanges><FrequencyChange><Frequency dt:dt="r8">3328125</Frequency><Timestamp dt:dt="r8">935530525</Timestamp><Current dt:dt="r8…	75.025	2278154	2274654	2278154	2274636	1	right	936196783	07-31-2017	11:06:21	09:06:21	female	60847	35322	-1	35305	104653	60863	-1	60847	496796	489975	-1	489962	18				1	8	16	phaseUPFAce	phaseXPface	5	NM04	1656518	1656218	1656518	1656206	d	1656206	1654685	1656206	1654669	1521
GofDak_1024-768_new	25	1	42	<?xml version="1.0"?>\n<Clock xmlns:dt="urn:schemas-microsoft-com:datatypes"><Description dt:dt="string">E-Prime Primary Realtime Clock</Description><StartTime><Timestamp dt:dt="int">0</Timestamp><DateUtc dt:dt="string">2017-07-31T09:06:21Z</DateUtc></StartTime><FrequencyChanges><FrequencyChange><Frequency dt:dt="r8">3328125</Frequency><Timestamp dt:dt="r8">935530525</Timestamp><Current dt:dt="r8…	75.025	2278154	2274654	2278154	2274636	1	right	936196783	07-31-2017	11:06:21	09:06:21	female	60847	35322	-1	35305	104653	60863	-1	60847	496796	489975	-1	489962	18				1	8	16	phaseUPFAce	phaseXPface	6	NM03	1660476	1660176	1660476	1660166	l	1660166	1658217	1660166	1658205	1949
GofDak_1024-768_new	25	1	42	<?xml version="1.0"?>\n<Clock xmlns:dt="urn:schemas-microsoft-com:datatypes"><Description dt:dt="string">E-Prime Primary Realtime Clock</Description><StartTime><Timestamp dt:dt="int">0</Timestamp><DateUtc dt:dt="string">2017-07-31T09:06:21Z</DateUtc></StartTime><FrequencyChanges><FrequencyChange><Frequency dt:dt="r8">3328125</Frequency><Timestamp dt:dt="r8">935530525</Timestamp><Current dt:dt="r8…	75.025	2278154	2274654	2278154	2274636	1	right	936196783	07-31-2017	11:06:21	09:06:21	female	60847	35322	-1	35305	104653	60863	-1	60847	496796	489975	-1	489962	18				1	8	16	phaseUPFAce	phaseXPface	7	NF11	1663609	1663309	1663609	1663297	l	1663297	1661763	1663297	1661748	1534
GofDak_1024-768_new	25	1	42	<?xml version="1.0"?>\n<Clock xmlns:dt="urn:schemas-microsoft-com:datatypes"><Description dt:dt="string">E-Prime Primary Realtime Clock</Description><StartTime><Timestamp dt:dt="int">0</Timestamp><DateUtc dt:dt="string">2017-07-31T09:06:21Z</DateUtc></StartTime><FrequencyChanges><FrequencyChange><Frequency dt:dt="r8">3328125</Frequency><Timestamp dt:dt="r8">935530525</Timestamp><Current dt:dt="r8…	75.025	2278154	2274654	2278154	2274636	1	right	936196783	07-31-2017	11:06:21	09:06:21	female	60847	35322	-1	35305	104653	60863	-1	60847	496796	489975	-1	489962	18				1	8	16	phaseUPFAce	phaseXPface	8	NM02	1667008	1666708	1667008	1666700	l	1666700	1664802	1666700	1664796	1898
GofDak_1024-768_new	25	1	42	<?xml version="1.0"?>\n<Clock xmlns:dt="urn:schemas-microsoft-com:datatypes"><Description dt:dt="string">E-Prime Primary Realtime Clock</Description><StartTime><Timestamp dt:dt="int">0</Timestamp><DateUtc dt:dt="string">2017-07-31T09:06:21Z</DateUtc></StartTime><FrequencyChanges><FrequencyChange><Frequency dt:dt="r8">3328125</Frequency><Timestamp dt:dt="r8">935530525</Timestamp><Current dt:dt="r8…	75.025	2278154	2274654	2278154	2274636	1	right	936196783	07-31-2017	11:06:21	09:06:21	female	60847	35322	-1	35305	104653	60863	-1	60847	496796	489975	-1	489962	18				1	8	16	phaseUPFAce	phaseXPface	9	NF11	1670540	1670240	1670540	1670227	l	1670227	1668520	1670227	1668509	1707
GofDak_1024-768_new	25	1	42	<?xml version="1.0"?>\n<Clock xmlns:dt="urn:schemas-microsoft-com:datatypes"><Description dt:dt="string">E-Prime Primary Realtime Clock</Description><StartTime><Timestamp dt:dt="int">0</Timestamp><DateUtc dt:dt="string">2017-07-31T09:06:21Z</DateUtc></StartTime><FrequencyChanges><FrequencyChange><Frequency dt:dt="r8">3328125</Frequency><Timestamp dt:dt="r8">935530525</Timestamp><Current dt:dt="r8…	75.025	2278154	2274654	2278154	2274636	1	right	936196783	07-31-2017	11:06:21	09:06:21	female	60847	35322	-1	35305	104653	60863	-1	60847	496796	489975	-1	489962	18				1	8	16	phaseUPFAce	phaseXPface	10	NM09	1673992	1673692	1673992	1673684	l	1673684	1671706	1673684	1671700	1978
GofDak_1024-768_new	25	1	42	<?xml version="1.0"?>\n<Clock xmlns:dt="urn:schemas-microsoft-com:datatypes"><Description dt:dt="string">E-Prime Primary Realtime Clock</Description><StartTime><Timestamp dt:dt="int">0</Timestamp><DateUtc dt:dt="string">2017-07-31T09:06:21Z</DateUtc></StartTime><FrequencyChanges><FrequencyChange><Frequency dt:dt="r8">3328125</Frequency><Timestamp dt:dt="r8">935530525</Timestamp><Current dt:dt="r8…	75.025	2278154	2274654	2278154	2274636	1	right	936196783	07-31-2017	11:06:21	09:06:21	female	60847	35322	-1	35305	104653	60863	-1	60847	496796	489975	-1	489962	18				1	8	16	phaseUPFAce	phaseXPface	11	NF09	1677351	1677051	1677351	1677037	l	1677037	1675092	1677037	1675084	1945
GofDak_1024-768_new	25	1	42	<?xml version="1.0"?>\n<Clock xmlns:dt="urn:schemas-microsoft-com:datatypes"><Description dt:dt="string">E-Prime Primary Realtime Clock</Description><StartTime><Timestamp dt:dt="int">0</Timestamp><DateUtc dt:dt="string">2017-07-31T09:06:21Z</DateUtc></StartTime><FrequencyChanges><FrequencyChange><Frequency dt:dt="r8">3328125</Frequency><Timestamp dt:dt="r8">935530525</Timestamp><Current dt:dt="r8…	75.025	2278154	2274654	2278154	2274636	1	right	936196783	07-31-2017	11:06:21	09:06:21	female	60847	35322	-1	35305	104653	60863	-1	60847	496796	489975	-1	489962	18				1	8	16	phaseUPFAce	phaseXPface	12	NM05	1680790	1680490	1680790	1680478	d	1680478	1678504	1680478	1678492	1974
GofDak_1024-768_new	25	1	42	<?xml version="1.0"?>\n<Clock xmlns:dt="urn:schemas-microsoft-com:datatypes"><Description dt:dt="string">E-Prime Primary Realtime Clock</Description><StartTime><Timestamp dt:dt="int">0</Timestamp><DateUtc dt:dt="string">2017-07-31T09:06:21Z</DateUtc></StartTime><FrequencyChanges><FrequencyChange><Frequency dt:dt="r8">3328125</Frequency><Timestamp dt:dt="r8">935530525</Timestamp><Current dt:dt="r8…	75.025	2278154	2274654	2278154	2274636	1	right	936196783	07-31-2017	11:06:21	09:06:21	female	60847	35322	-1	35305	104653	60863	-1	60847	496796	489975	-1	489962	18				1	8	16	phaseUPFAce	phaseXPface	13	NM05	1683895	1683595	1683895	1683586	l	1683586	1682009	1683586	1682004	1577
GofDak_1024-768_new	25	1	42	<?xml version="1.0"?>\n<Clock xmlns:dt="urn:schemas-microsoft-com:datatypes"><Description dt:dt="string">E-Prime Primary Realtime Clock</Description><StartTime><Timestamp dt:dt="int">0</Timestamp><DateUtc dt:dt="string">2017-07-31T09:06:21Z</DateUtc></StartTime><FrequencyChanges><FrequencyChange><Frequency dt:dt="r8">3328125</Frequency><Timestamp dt:dt="r8">935530525</Timestamp><Current dt:dt="r8…	75.025	2278154	2274654	2278154	2274636	1	right	936196783	07-31-2017	11:06:21	09:06:21	female	60847	35322	-1	35305	104653	60863	-1	60847	496796	489975	-1	489962	18				1	8	16	phaseUPFAce	phaseXPface	14	NF105	1687721	1687421	1687721	1687413	d	1687413	1685901	1687413	1685893	1512
GofDak_1024-768_new	25	1	42	<?xml version="1.0"?>\n<Clock xmlns:dt="urn:schemas-microsoft-com:datatypes"><Description dt:dt="string">E-Prime Primary Realtime Clock</Description><StartTime><Timestamp dt:dt="int">0</Timestamp><DateUtc dt:dt="string">2017-07-31T09:06:21Z</DateUtc></StartTime><FrequencyChanges><FrequencyChange><Frequency dt:dt="r8">3328125</Frequency><Timestamp dt:dt="r8">935530525</Timestamp><Current dt:dt="r8…	75.025	2278154	2274654	2278154	2274636	1	right	936196783	07-31-2017	11:06:21	09:06:21	female	60847	35322	-1	35305	104653	60863	-1	60847	496796	489975	-1	489962	18				1	8	16	phaseUPFAce	phaseXPface	15	NM21	1691240	1690940	1691240	1690934	l	1690934	1689100	1690934	1689084	1834
GofDak_1024-768_new	25	1	42	<?xml version="1.0"?>\n<Clock xmlns:dt="urn:schemas-microsoft-com:datatypes"><Description dt:dt="string">E-Prime Primary Realtime Clock</Description><StartTime><Timestamp dt:dt="int">0</Timestamp><DateUtc dt:dt="string">2017-07-31T09:06:21Z</DateUtc></StartTime><FrequencyChanges><FrequencyChange><Frequency dt:dt="r8">3328125</Frequency><Timestamp dt:dt="r8">935530525</Timestamp><Current dt:dt="r8…	75.025	2278154	2274654	2278154	2274636	1	right	936196783	07-31-2017	11:06:21	09:06:21	female	60847	35322	-1	35305	104653	60863	-1	60847	496796	489975	-1	489962	18				1	8	16	phaseUPFAce	phaseXPface	16	NF06	1694692	1694392	1694692	1694389	l	1694389	1692566	1694389	1692556	1823
GofDak_1024-768_new	25	1	42	<?xml version="1.0"?>\n<Clock xmlns:dt="urn:schemas-microsoft-com:datatypes"><Description dt:dt="string">E-Prime Primary Realtime Clock</Description><StartTime><Timestamp dt:dt="int">0</Timestamp><DateUtc dt:dt="string">2017-07-31T09:06:21Z</DateUtc></StartTime><FrequencyChanges><FrequencyChange><Frequency dt:dt="r8">3328125</Frequency><Timestamp dt:dt="r8">935530525</Timestamp><Current dt:dt="r8…	75.025	2278154	2274654	2278154	2274636	1	right	936196783	07-31-2017	11:06:21	09:06:21	female	60847	35322	-1	35305	104653	60863	-1	60847	496796	489975	-1	489962	18				1	8	16	phaseUPFAce	phaseXPface	17	NF106	1697931	1697631	1697931	1697628	d	1697628	1696018	1697628	1696004	1610
GofDak_1024-768_new	25	1	42	<?xml version="1.0"?>\n<Clock xmlns:dt="urn:schemas-microsoft-com:datatypes"><Description dt:dt="string">E-Prime Primary Realtime Clock</Description><StartTime><Timestamp dt:dt="int">0</Timestamp><DateUtc dt:dt="string">2017-07-31T09:06:21Z</DateUtc></StartTime><FrequencyChanges><FrequencyChange><Frequency dt:dt="r8">3328125</Frequency><Timestamp dt:dt="r8">935530525</Timestamp><Current dt:dt="r8…	75.025	2278154	2274654	2278154	2274636	1	right	936196783	07-31-2017	11:06:21	09:06:21	female	60847	35322	-1	35305	104653	60863	-1	60847	496796	489975	-1	489962	18				1	8	16	phaseUPFAce	phaseXPface	18	NF106	1701263	1700963	1701263	1700954	l	1700954	1699310	1700954	1699300	1644
GofDak_1024-768_new	25	1	42	<?xml version="1.0"?>\n<Clock xmlns:dt="urn:schemas-microsoft-com:datatypes"><Description dt:dt="string">E-Prime Primary Realtime Clock</Description><StartTime><Timestamp dt:dt="int">0</Timestamp><DateUtc dt:dt="string">2017-07-31T09:06:21Z</DateUtc></StartTime><FrequencyChanges><FrequencyChange><Frequency dt:dt="r8">3328125</Frequency><Timestamp dt:dt="r8">935530525</Timestamp><Current dt:dt="r8…	75.025	2278154	2274654	2278154	2274636	1	right	936196783	07-31-2017	11:06:21	09:06:21	female	60847	35322	-1	35305	104653	60863	-1	60847	496796	489975	-1	489962	18				1	8	16	phaseUPFAce	phaseXPface	19	NM09	1704529	1704229	1704529	1704215	d	1704215	1702349	1704215	1702333	1866
GofDak_1024-768_new	25	1	42	<?xml version="1.0"?>\n<Clock xmlns:dt="urn:schemas-microsoft-com:datatypes"><Description dt:dt="string">E-Prime Primary Realtime Clock</Description><StartTime><Timestamp dt:dt="int">0</Timestamp><DateUtc dt:dt="string">2017-07-31T09:06:21Z</DateUtc></StartTime><FrequencyChanges><FrequencyChange><Frequency dt:dt="r8">3328125</Frequency><Timestamp dt:dt="r8">935530525</Timestamp><Current dt:dt="r8…	75.025	2278154	2274654	2278154	2274636	1	right	936196783	07-31-2017	11:06:21	09:06:21	female	60847	35322	-1	35305	104653	60863	-1	60847	496796	489975	-1	489962	18				1	8	16	phaseUPFAce	phaseXPface	20	NF11	1707688	1707388	1707688	1707373	d	1707373	1705788	1707373	1705773	1585
GofDak_1024-768_new	25	1	42	<?xml version="1.0"?>\n<Clock xmlns:dt="urn:schemas-microsoft-com:datatypes"><Description dt:dt="string">E-Prime Primary Realtime Clock</Description><StartTime><Timestamp dt:dt="int">0</Timestamp><DateUtc dt:dt="string">2017-07-31T09:06:21Z</DateUtc></StartTime><FrequencyChanges><FrequencyChange><Frequency dt:dt="r8">3328125</Frequency><Timestamp dt:dt="r8">935530525</Timestamp><Current dt:dt="r8…	75.025	2278154	2274654	2278154	2274636	1	right	936196783	07-31-2017	11:06:21	09:06:21	female	60847	35322	-1	35305	104653	60863	-1	60847	496796	489975	-1	489962	19				1	9	17	phaseUPFAce	phaseXPface	1	NM03	1712046	1711746	1712046	1711739	l	1711739	1709747	1711739	1709740	1992
GofDak_1024-768_new	25	1	42	<?xml version="1.0"?>\n<Clock xmlns:dt="urn:schemas-microsoft-com:datatypes"><Description dt:dt="string">E-Prime Primary Realtime Clock</Description><StartTime><Timestamp dt:dt="int">0</Timestamp><DateUtc dt:dt="string">2017-07-31T09:06:21Z</DateUtc></StartTime><FrequencyChanges><FrequencyChange><Frequency dt:dt="r8">3328125</Frequency><Timestamp dt:dt="r8">935530525</Timestamp><Current dt:dt="r8…	75.025	2278154	2274654	2278154	2274636	1	right	936196783	07-31-2017	11:06:21	09:06:21	female	60847	35322	-1	35305	104653	60863	-1	60847	496796	489975	-1	489962	19				1	9	17	phaseUPFAce	phaseXPface	2	NF02	1715618	1715318	1715618	1715306	d	1715306	1713346	1715306	1713332	1960
GofDak_1024-768_new	25	1	42	<?xml version="1.0"?>\n<Clock xmlns:dt="urn:schemas-microsoft-com:datatypes"><Description dt:dt="string">E-Prime Primary Realtime Clock</Description><StartTime><Timestamp dt:dt="int">0</Timestamp><DateUtc dt:dt="string">2017-07-31T09:06:21Z</DateUtc></StartTime><FrequencyChanges><FrequencyChange><Frequency dt:dt="r8">3328125</Frequency><Timestamp dt:dt="r8">935530525</Timestamp><Current dt:dt="r8…	75.025	2278154	2274654	2278154	2274636	1	right	936196783	07-31-2017	11:06:21	09:06:21	female	60847	35322	-1	35305	104653	60863	-1	60847	496796	489975	-1	489962	19				1	9	17	phaseUPFAce	phaseXPface	3	NF109	1719244	1718944	1719244	1718935	l	1718935	1717051	1718935	1717045	1884
GofDak_1024-768_new	25	1	42	<?xml version="1.0"?>\n<Clock xmlns:dt="urn:schemas-microsoft-com:datatypes"><Description dt:dt="string">E-Prime Primary Realtime Clock</Description><StartTime><Timestamp dt:dt="int">0</Timestamp><DateUtc dt:dt="string">2017-07-31T09:06:21Z</DateUtc></StartTime><FrequencyChanges><FrequencyChange><Frequency dt:dt="r8">3328125</Frequency><Timestamp dt:dt="r8">935530525</Timestamp><Current dt:dt="r8…	75.025	2278154	2274654	2278154	2274636	1	right	936196783	07-31-2017	11:06:21	09:06:21	female	60847	35322	-1	35305	104653	60863	-1	60847	496796	489975	-1	489962	19				1	9	17	phaseUPFAce	phaseXPface	4	NM10	1722443	1722143	1722443	1722139	d	1722139	1720477	1722139	1720468	1662
GofDak_1024-768_new	25	1	42	<?xml version="1.0"?>\n<Clock xmlns:dt="urn:schemas-microsoft-com:datatypes"><Description dt:dt="string">E-Prime Primary Realtime Clock</Description><StartTime><Timestamp dt:dt="int">0</Timestamp><DateUtc dt:dt="string">2017-07-31T09:06:21Z</DateUtc></StartTime><FrequencyChanges><FrequencyChange><Frequency dt:dt="r8">3328125</Frequency><Timestamp dt:dt="r8">935530525</Timestamp><Current dt:dt="r8…	75.025	2278154	2274654	2278154	2274636	1	right	936196783	07-31-2017	11:06:21	09:06:21	female	60847	35322	-1	35305	104653	60863	-1	60847	496796	489975	-1	489962	19				1	9	17	phaseUPFAce	phaseXPface	5	NF109	1726175	1725875	1726175	1725863	d	1725863	1723876	1725863	1723860	1987
GofDak_1024-768_new	25	1	42	<?xml version="1.0"?>\n<Clock xmlns:dt="urn:schemas-microsoft-com:datatypes"><Description dt:dt="string">E-Prime Primary Realtime Clock</Description><StartTime><Timestamp dt:dt="int">0</Timestamp><DateUtc dt:dt="string">2017-07-31T09:06:21Z</DateUtc></StartTime><FrequencyChanges><FrequencyChange><Frequency dt:dt="r8">3328125</Frequency><Timestamp dt:dt="r8">935530525</Timestamp><Current dt:dt="r8…	75.025	2278154	2274654	2278154	2274636	1	right	936196783	07-31-2017	11:06:21	09:06:21	female	60847	35322	-1	35305	104653	60863	-1	60847	496796	489975	-1	489962	19				1	9	17	phaseUPFAce	phaseXPface	6	NF109	1730947	1730647	1730947	1730638	l	1730638	1728941	1730638	1728925	1697
GofDak_1024-768_new	25	1	42	<?xml version="1.0"?>\n<Clock xmlns:dt="urn:schemas-microsoft-com:datatypes"><Description dt:dt="string">E-Prime Primary Realtime Clock</Description><StartTime><Timestamp dt:dt="int">0</Timestamp><DateUtc dt:dt="string">2017-07-31T09:06:21Z</DateUtc></StartTime><FrequencyChanges><FrequencyChange><Frequency dt:dt="r8">3328125</Frequency><Timestamp dt:dt="r8">935530525</Timestamp><Current dt:dt="r8…	75.025	2278154	2274654	2278154	2274636	1	right	936196783	07-31-2017	11:06:21	09:06:21	female	60847	35322	-1	35305	104653	60863	-1	60847	496796	489975	-1	489962	19				1	9	17	phaseUPFAce	phaseXPface	7	NM21	1734705	1734405	1734705	1734391	d	1734391	1732619	1734391	1732613	1772
GofDak_1024-768_new	25	1	42	<?xml version="1.0"?>\n<Clock xmlns:dt="urn:schemas-microsoft-com:datatypes"><Description dt:dt="string">E-Prime Primary Realtime Clock</Description><StartTime><Timestamp dt:dt="int">0</Timestamp><DateUtc dt:dt="string">2017-07-31T09:06:21Z</DateUtc></StartTime><FrequencyChanges><FrequencyChange><Frequency dt:dt="r8">3328125</Frequency><Timestamp dt:dt="r8">935530525</Timestamp><Current dt:dt="r8…	75.025	2278154	2274654	2278154	2274636	1	right	936196783	07-31-2017	11:06:21	09:06:21	female	60847	35322	-1	35305	104653	60863	-1	60847	496796	489975	-1	489962	19				1	9	17	phaseUPFAce	phaseXPface	8	NF01	1738171	1737871	1738171	1737867	l	1737867	1736218	1737867	1736212	1649
GofDak_1024-768_new	25	1	42	<?xml version="1.0"?>\n<Clock xmlns:dt="urn:schemas-microsoft-com:datatypes"><Description dt:dt="string">E-Prime Primary Realtime Clock</Description><StartTime><Timestamp dt:dt="int">0</Timestamp><DateUtc dt:dt="string">2017-07-31T09:06:21Z</DateUtc></StartTime><FrequencyChanges><FrequencyChange><Frequency dt:dt="r8">3328125</Frequency><Timestamp dt:dt="r8">935530525</Timestamp><Current dt:dt="r8…	75.025	2278154	2274654	2278154	2274636	1	right	936196783	07-31-2017	11:06:21	09:06:21	female	60847	35322	-1	35305	104653	60863	-1	60847	496796	489975	-1	489962	19				1	9	17	phaseUPFAce	phaseXPface	9	NM13	1741756	1741456	1741756	1741450	d	1741450	1739724	1741450	1739717	1726
GofDak_1024-768_new	25	1	42	<?xml version="1.0"?>\n<Clock xmlns:dt="urn:schemas-microsoft-com:datatypes"><Description dt:dt="string">E-Prime Primary Realtime Clock</Description><StartTime><Timestamp dt:dt="int">0</Timestamp><DateUtc dt:dt="string">2017-07-31T09:06:21Z</DateUtc></StartTime><FrequencyChanges><FrequencyChange><Frequency dt:dt="r8">3328125</Frequency><Timestamp dt:dt="r8">935530525</Timestamp><Current dt:dt="r8…	75.025	2278154	2274654	2278154	2274636	1	right	936196783	07-31-2017	11:06:21	09:06:21	female	60847	35322	-1	35305	104653	60863	-1	60847	496796	489975	-1	489962	19				1	9	17	phaseUPFAce	phaseXPface	10	NF02	1745382	1745082	1745382	1745068	d	1745068	1743083	1745068	1743076	1985
GofDak_1024-768_new	25	1	42	<?xml version="1.0"?>\n<Clock xmlns:dt="urn:schemas-microsoft-com:datatypes"><Description dt:dt="string">E-Prime Primary Realtime Clock</Description><StartTime><Timestamp dt:dt="int">0</Timestamp><DateUtc dt:dt="string">2017-07-31T09:06:21Z</DateUtc></StartTime><FrequencyChanges><FrequencyChange><Frequency dt:dt="r8">3328125</Frequency><Timestamp dt:dt="r8">935530525</Timestamp><Current dt:dt="r8…	75.025	2278154	2274654	2278154	2274636	1	right	936196783	07-31-2017	11:06:21	09:06:21	female	60847	35322	-1	35305	104653	60863	-1	60847	496796	489975	-1	489962	19				1	9	17	phaseUPFAce	phaseXPface	11	NM09	1748567	1748267	1748567	1748257	d	1748257	1746721	1748257	1746709	1536
GofDak_1024-768_new	25	1	42	<?xml version="1.0"?>\n<Clock xmlns:dt="urn:schemas-microsoft-com:datatypes"><Description dt:dt="string">E-Prime Primary Realtime Clock</Description><StartTime><Timestamp dt:dt="int">0</Timestamp><DateUtc dt:dt="string">2017-07-31T09:06:21Z</DateUtc></StartTime><FrequencyChanges><FrequencyChange><Frequency dt:dt="r8">3328125</Frequency><Timestamp dt:dt="r8">935530525</Timestamp><Current dt:dt="r8…	75.025	2278154	2274654	2278154	2274636	1	right	936196783	07-31-2017	11:06:21	09:06:21	female	60847	35322	-1	35305	104653	60863	-1	60847	496796	489975	-1	489962	19				1	9	17	phaseUPFAce	phaseXPface	12	NF06	1751900	1751600	1751900	1751587	l	1751587	1749787	1751587	1749772	1800
GofDak_1024-768_new	25	1	42	<?xml version="1.0"?>\n<Clock xmlns:dt="urn:schemas-microsoft-com:datatypes"><Description dt:dt="string">E-Prime Primary Realtime Clock</Description><StartTime><Timestamp dt:dt="int">0</Timestamp><DateUtc dt:dt="string">2017-07-31T09:06:21Z</DateUtc></StartTime><FrequencyChanges><FrequencyChange><Frequency dt:dt="r8">3328125</Frequency><Timestamp dt:dt="r8">935530525</Timestamp><Current dt:dt="r8…	75.025	2278154	2274654	2278154	2274636	1	right	936196783	07-31-2017	11:06:21	09:06:21	female	60847	35322	-1	35305	104653	60863	-1	60847	496796	489975	-1	489962	19				1	9	17	phaseUPFAce	phaseXPface	13	NM09	1755459	1755159	1755459	1755148	d	1755148	1753173	1755148	1753164	1975
GofDak_1024-768_new	25	1	42	<?xml version="1.0"?>\n<Clock xmlns:dt="urn:schemas-microsoft-com:datatypes"><Description dt:dt="string">E-Prime Primary Realtime Clock</Description><StartTime><Timestamp dt:dt="int">0</Timestamp><DateUtc dt:dt="string">2017-07-31T09:06:21Z</DateUtc></StartTime><FrequencyChanges><FrequencyChange><Frequency dt:dt="r8">3328125</Frequency><Timestamp dt:dt="r8">935530525</Timestamp><Current dt:dt="r8…	75.025	2278154	2274654	2278154	2274636	1	right	936196783	07-31-2017	11:06:21	09:06:21	female	60847	35322	-1	35305	104653	60863	-1	60847	496796	489975	-1	489962	19				1	9	17	phaseUPFAce	phaseXPface	14	NM03	1758831	1758531	1758831	1758515	l	1758515	1756758	1758515	1756740	1757
GofDak_1024-768_new	25	1	42	<?xml version="1.0"?>\n<Clock xmlns:dt="urn:schemas-microsoft-com:datatypes"><Description dt:dt="string">E-Prime Primary Realtime Clock</Description><StartTime><Timestamp dt:dt="int">0</Timestamp><DateUtc dt:dt="string">2017-07-31T09:06:21Z</DateUtc></StartTime><FrequencyChanges><FrequencyChange><Frequency dt:dt="r8">3328125</Frequency><Timestamp dt:dt="r8">935530525</Timestamp><Current dt:dt="r8…	75.025	2278154	2274654	2278154	2274636	1	right	936196783	07-31-2017	11:06:21	09:06:21	female	60847	35322	-1	35305	104653	60863	-1	60847	496796	489975	-1	489962	19				1	9	17	phaseUPFAce	phaseXPface	15	NF11	1762190	1761890	1762190	1761883	d	1761883	1760144	1761883	1760132	1739
GofDak_1024-768_new	25	1	42	<?xml version="1.0"?>\n<Clock xmlns:dt="urn:schemas-microsoft-com:datatypes"><Description dt:dt="string">E-Prime Primary Realtime Clock</Description><StartTime><Timestamp dt:dt="int">0</Timestamp><DateUtc dt:dt="string">2017-07-31T09:06:21Z</DateUtc></StartTime><FrequencyChanges><FrequencyChange><Frequency dt:dt="r8">3328125</Frequency><Timestamp dt:dt="r8">935530525</Timestamp><Current dt:dt="r8…	75.025	2278154	2274654	2278154	2274636	1	right	936196783	07-31-2017	11:06:21	09:06:21	female	60847	35322	-1	35305	104653	60863	-1	60847	496796	489975	-1	489962	19				1	9	17	phaseUPFAce	phaseXPface	16	NF109	1765642	1765342	1765642	1765334	l	1765334	1763476	1765334	1763460	1858
GofDak_1024-768_new	25	1	42	<?xml version="1.0"?>\n<Clock xmlns:dt="urn:schemas-microsoft-com:datatypes"><Description dt:dt="string">E-Prime Primary Realtime Clock</Description><StartTime><Timestamp dt:dt="int">0</Timestamp><DateUtc dt:dt="string">2017-07-31T09:06:21Z</DateUtc></StartTime><FrequencyChanges><FrequencyChange><Frequency dt:dt="r8">3328125</Frequency><Timestamp dt:dt="r8">935530525</Timestamp><Current dt:dt="r8…	75.025	2278154	2274654	2278154	2274636	1	right	936196783	07-31-2017	11:06:21	09:06:21	female	60847	35322	-1	35305	104653	60863	-1	60847	496796	489975	-1	489962	19				1	9	17	phaseUPFAce	phaseXPface	17	NF02	1769134	1768834	1769134	1768819	d	1768819	1766888	1768819	1766876	1931
GofDak_1024-768_new	25	1	42	<?xml version="1.0"?>\n<Clock xmlns:dt="urn:schemas-microsoft-com:datatypes"><Description dt:dt="string">E-Prime Primary Realtime Clock</Description><StartTime><Timestamp dt:dt="int">0</Timestamp><DateUtc dt:dt="string">2017-07-31T09:06:21Z</DateUtc></StartTime><FrequencyChanges><FrequencyChange><Frequency dt:dt="r8">3328125</Frequency><Timestamp dt:dt="r8">935530525</Timestamp><Current dt:dt="r8…	75.025	2278154	2274654	2278154	2274636	1	right	936196783	07-31-2017	11:06:21	09:06:21	female	60847	35322	-1	35305	104653	60863	-1	60847	496796	489975	-1	489962	19				1	9	17	phaseUPFAce	phaseXPface	18	NM101	1772240	1771940	1772240	1771927	l	1771927	1770274	1771927	1770268	1653
GofDak_1024-768_new	25	1	42	<?xml version="1.0"?>\n<Clock xmlns:dt="urn:schemas-microsoft-com:datatypes"><Description dt:dt="string">E-Prime Primary Realtime Clock</Description><StartTime><Timestamp dt:dt="int">0</Timestamp><DateUtc dt:dt="string">2017-07-31T09:06:21Z</DateUtc></StartTime><FrequencyChanges><FrequencyChange><Frequency dt:dt="r8">3328125</Frequency><Timestamp dt:dt="r8">935530525</Timestamp><Current dt:dt="r8…	75.025	2278154	2274654	2278154	2274636	1	right	936196783	07-31-2017	11:06:21	09:06:21	female	60847	35322	-1	35305	104653	60863	-1	60847	496796	489975	-1	489962	19				1	9	17	phaseUPFAce	phaseXPface	19	NM05	1775732	1775432	1775732	1775421	d	1775421	1773446	1775421	1773436	1975
GofDak_1024-768_new	25	1	42	<?xml version="1.0"?>\n<Clock xmlns:dt="urn:schemas-microsoft-com:datatypes"><Description dt:dt="string">E-Prime Primary Realtime Clock</Description><StartTime><Timestamp dt:dt="int">0</Timestamp><DateUtc dt:dt="string">2017-07-31T09:06:21Z</DateUtc></StartTime><FrequencyChanges><FrequencyChange><Frequency dt:dt="r8">3328125</Frequency><Timestamp dt:dt="r8">935530525</Timestamp><Current dt:dt="r8…	75.025	2278154	2274654	2278154	2274636	1	right	936196783	07-31-2017	11:06:21	09:06:21	female	60847	35322	-1	35305	104653	60863	-1	60847	496796	489975	-1	489962	19				1	9	17	phaseUPFAce	phaseXPface	20	NF01	1779371	1779071	1779371	1779068	l	1779068	1777271	1779068	1777260	1797
GofDak_1024-768_new	25	1	42	<?xml version="1.0"?>\n<Clock xmlns:dt="urn:schemas-microsoft-com:datatypes"><Description dt:dt="string">E-Prime Primary Realtime Clock</Description><StartTime><Timestamp dt:dt="int">0</Timestamp><DateUtc dt:dt="string">2017-07-31T09:06:21Z</DateUtc></StartTime><FrequencyChanges><FrequencyChange><Frequency dt:dt="r8">3328125</Frequency><Timestamp dt:dt="r8">935530525</Timestamp><Current dt:dt="r8…	75.025	2278154	2274654	2278154	2274636	1	right	936196783	07-31-2017	11:06:21	09:06:21	female	60847	35322	-1	35305	104653	60863	-1	60847	496796	489975	-1	489962	20				2	9	18	phaseINVFAce	phaseXPface	1	NF105	1782969	1782669	1782969	1782659	d	1782659	1781070	1782659	1781052	1589
GofDak_1024-768_new	25	1	42	<?xml version="1.0"?>\n<Clock xmlns:dt="urn:schemas-microsoft-com:datatypes"><Description dt:dt="string">E-Prime Primary Realtime Clock</Description><StartTime><Timestamp dt:dt="int">0</Timestamp><DateUtc dt:dt="string">2017-07-31T09:06:21Z</DateUtc></StartTime><FrequencyChanges><FrequencyChange><Frequency dt:dt="r8">3328125</Frequency><Timestamp dt:dt="r8">935530525</Timestamp><Current dt:dt="r8…	75.025	2278154	2274654	2278154	2274636	1	right	936196783	07-31-2017	11:06:21	09:06:21	female	60847	35322	-1	35305	104653	60863	-1	60847	496796	489975	-1	489962	20				2	9	18	phaseINVFAce	phaseXPface	2	NF106	1786262	1785962	1786262	1785947	l	1785947	1784269	1785947	1784261	1678
GofDak_1024-768_new	25	1	42	<?xml version="1.0"?>\n<Clock xmlns:dt="urn:schemas-microsoft-com:datatypes"><Description dt:dt="string">E-Prime Primary Realtime Clock</Description><StartTime><Timestamp dt:dt="int">0</Timestamp><DateUtc dt:dt="string">2017-07-31T09:06:21Z</DateUtc></StartTime><FrequencyChanges><FrequencyChange><Frequency dt:dt="r8">3328125</Frequency><Timestamp dt:dt="r8">935530525</Timestamp><Current dt:dt="r8…	75.025	2278154	2274654	2278154	2274636	1	right	936196783	07-31-2017	11:06:21	09:06:21	female	60847	35322	-1	35305	104653	60863	-1	60847	496796	489975	-1	489962	20				2	9	18	phaseINVFAce	phaseXPface	3	NM02	1789394	1789094	1789394	1789079	l	1789079	1787468	1789079	1787461	1611
GofDak_1024-768_new	25	1	42	<?xml version="1.0"?>\n<Clock xmlns:dt="urn:schemas-microsoft-com:datatypes"><Description dt:dt="string">E-Prime Primary Realtime Clock</Description><StartTime><Timestamp dt:dt="int">0</Timestamp><DateUtc dt:dt="string">2017-07-31T09:06:21Z</DateUtc></StartTime><FrequencyChanges><FrequencyChange><Frequency dt:dt="r8">3328125</Frequency><Timestamp dt:dt="r8">935530525</Timestamp><Current dt:dt="r8…	75.025	2278154	2274654	2278154	2274636	1	right	936196783	07-31-2017	11:06:21	09:06:21	female	60847	35322	-1	35305	104653	60863	-1	60847	496796	489975	-1	489962	20				2	9	18	phaseINVFAce	phaseXPface	4	NF27	1792806	1792506	1792806	1792495	l	1792495	1790507	1792495	1790493	1988
GofDak_1024-768_new	25	1	42	<?xml version="1.0"?>\n<Clock xmlns:dt="urn:schemas-microsoft-com:datatypes"><Description dt:dt="string">E-Prime Primary Realtime Clock</Description><StartTime><Timestamp dt:dt="int">0</Timestamp><DateUtc dt:dt="string">2017-07-31T09:06:21Z</DateUtc></StartTime><FrequencyChanges><FrequencyChange><Frequency dt:dt="r8">3328125</Frequency><Timestamp dt:dt="r8">935530525</Timestamp><Current dt:dt="r8…	75.025	2278154	2274654	2278154	2274636	1	right	936196783	07-31-2017	11:06:21	09:06:21	female	60847	35322	-1	35305	104653	60863	-1	60847	496796	489975	-1	489962	20				2	9	18	phaseINVFAce	phaseXPface	5	NM02	1796125	1795825	1796125	1795816	l	1795816	1794092	1795816	1794084	1724
GofDak_1024-768_new	25	1	42	<?xml version="1.0"?>\n<Clock xmlns:dt="urn:schemas-microsoft-com:datatypes"><Description dt:dt="string">E-Prime Primary Realtime Clock</Description><StartTime><Timestamp dt:dt="int">0</Timestamp><DateUtc dt:dt="string">2017-07-31T09:06:21Z</DateUtc></StartTime><FrequencyChanges><FrequencyChange><Frequency dt:dt="r8">3328125</Frequency><Timestamp dt:dt="r8">935530525</Timestamp><Current dt:dt="r8…	75.025	2278154	2274654	2278154	2274636	1	right	936196783	07-31-2017	11:06:21	09:06:21	female	60847	35322	-1	35305	104653	60863	-1	60847	496796	489975	-1	489962	20				2	9	18	phaseINVFAce	phaseXPface	6	NF06	1799231	1798931	1799231	1798916	d	1798916	1797211	1798916	1797204	1705
GofDak_1024-768_new	25	1	42	<?xml version="1.0"?>\n<Clock xmlns:dt="urn:schemas-microsoft-com:datatypes"><Description dt:dt="string">E-Prime Primary Realtime Clock</Description><StartTime><Timestamp dt:dt="int">0</Timestamp><DateUtc dt:dt="string">2017-07-31T09:06:21Z</DateUtc></StartTime><FrequencyChanges><FrequencyChange><Frequency dt:dt="r8">3328125</Frequency><Timestamp dt:dt="r8">935530525</Timestamp><Current dt:dt="r8…	75.025	2278154	2274654	2278154	2274636	1	right	936196783	07-31-2017	11:06:21	09:06:21	female	60847	35322	-1	35305	104653	60863	-1	60847	496796	489975	-1	489962	20				2	9	18	phaseINVFAce	phaseXPface	7	NM21	1802270	1801970	1802270	1801965	d	1801965	1800344	1801965	1800333	1621
GofDak_1024-768_new	25	1	42	<?xml version="1.0"?>\n<Clock xmlns:dt="urn:schemas-microsoft-com:datatypes"><Description dt:dt="string">E-Prime Primary Realtime Clock</Description><StartTime><Timestamp dt:dt="int">0</Timestamp><DateUtc dt:dt="string">2017-07-31T09:06:21Z</DateUtc></StartTime><FrequencyChanges><FrequencyChange><Frequency dt:dt="r8">3328125</Frequency><Timestamp dt:dt="r8">935530525</Timestamp><Current dt:dt="r8…	75.025	2278154	2274654	2278154	2274636	1	right	936196783	07-31-2017	11:06:21	09:06:21	female	60847	35322	-1	35305	104653	60863	-1	60847	496796	489975	-1	489962	20				2	9	18	phaseINVFAce	phaseXPface	8	NM10	1806468	1806168	1806468	1806162	l	1806162	1804662	1806162	1804653	1500
GofDak_1024-768_new	25	1	42	<?xml version="1.0"?>\n<Clock xmlns:dt="urn:schemas-microsoft-com:datatypes"><Description dt:dt="string">E-Prime Primary Realtime Clock</Description><StartTime><Timestamp dt:dt="int">0</Timestamp><DateUtc dt:dt="string">2017-07-31T09:06:21Z</DateUtc></StartTime><FrequencyChanges><FrequencyChange><Frequency dt:dt="r8">3328125</Frequency><Timestamp dt:dt="r8">935530525</Timestamp><Current dt:dt="r8…	75.025	2278154	2274654	2278154	2274636	1	right	936196783	07-31-2017	11:06:21	09:06:21	female	60847	35322	-1	35305	104653	60863	-1	60847	496796	489975	-1	489962	20				2	9	18	phaseINVFAce	phaseXPface	9	NF06	1809494	1809194	1809494	1809188	d	1809188	1807675	1809188	1807668	1513
GofDak_1024-768_new	25	1	42	<?xml version="1.0"?>\n<Clock xmlns:dt="urn:schemas-microsoft-com:datatypes"><Description dt:dt="string">E-Prime Primary Realtime Clock</Description><StartTime><Timestamp dt:dt="int">0</Timestamp><DateUtc dt:dt="string">2017-07-31T09:06:21Z</DateUtc></StartTime><FrequencyChanges><FrequencyChange><Frequency dt:dt="r8">3328125</Frequency><Timestamp dt:dt="r8">935530525</Timestamp><Current dt:dt="r8…	75.025	2278154	2274654	2278154	2274636	1	right	936196783	07-31-2017	11:06:21	09:06:21	female	60847	35322	-1	35305	104653	60863	-1	60847	496796	489975	-1	489962	20				2	9	18	phaseINVFAce	phaseXPface	10	NF11	1812800	1812500	1812800	1812489	d	1812489	1810714	1812489	1810708	1775
GofDak_1024-768_new	25	1	42	<?xml version="1.0"?>\n<Clock xmlns:dt="urn:schemas-microsoft-com:datatypes"><Description dt:dt="string">E-Prime Primary Realtime Clock</Description><StartTime><Timestamp dt:dt="int">0</Timestamp><DateUtc dt:dt="string">2017-07-31T09:06:21Z</DateUtc></StartTime><FrequencyChanges><FrequencyChange><Frequency dt:dt="r8">3328125</Frequency><Timestamp dt:dt="r8">935530525</Timestamp><Current dt:dt="r8…	75.025	2278154	2274654	2278154	2274636	1	right	936196783	07-31-2017	11:06:21	09:06:21	female	60847	35322	-1	35305	104653	60863	-1	60847	496796	489975	-1	489962	20				2	9	18	phaseINVFAce	phaseXPface	11	NM02	1816092	1815792	1816092	1815789	d	1815789	1814112	1815789	1814101	1677
GofDak_1024-768_new	25	1	42	<?xml version="1.0"?>\n<Clock xmlns:dt="urn:schemas-microsoft-com:datatypes"><Description dt:dt="string">E-Prime Primary Realtime Clock</Description><StartTime><Timestamp dt:dt="int">0</Timestamp><DateUtc dt:dt="string">2017-07-31T09:06:21Z</DateUtc></StartTime><FrequencyChanges><FrequencyChange><Frequency dt:dt="r8">3328125</Frequency><Timestamp dt:dt="r8">935530525</Timestamp><Current dt:dt="r8…	75.025	2278154	2274654	2278154	2274636	1	right	936196783	07-31-2017	11:06:21	09:06:21	female	60847	35322	-1	35305	104653	60863	-1	60847	496796	489975	-1	489962	20				2	9	18	phaseINVFAce	phaseXPface	12	NF106	1819358	1819058	1819358	1819046	d	1819046	1817325	1819046	1817317	1721
GofDak_1024-768_new	25	1	42	<?xml version="1.0"?>\n<Clock xmlns:dt="urn:schemas-microsoft-com:datatypes"><Description dt:dt="string">E-Prime Primary Realtime Clock</Description><StartTime><Timestamp dt:dt="int">0</Timestamp><DateUtc dt:dt="string">2017-07-31T09:06:21Z</DateUtc></StartTime><FrequencyChanges><FrequencyChange><Frequency dt:dt="r8">3328125</Frequency><Timestamp dt:dt="r8">935530525</Timestamp><Current dt:dt="r8…	75.025	2278154	2274654	2278154	2274636	1	right	936196783	07-31-2017	11:06:21	09:06:21	female	60847	35322	-1	35305	104653	60863	-1	60847	496796	489975	-1	489962	20				2	9	18	phaseINVFAce	phaseXPface	13	NM21	1822663	1822363	1822663	1822354	l	1822354	1820777	1822354	1820765	1577
GofDak_1024-768_new	25	1	42	<?xml version="1.0"?>\n<Clock xmlns:dt="urn:schemas-microsoft-com:datatypes"><Description dt:dt="string">E-Prime Primary Realtime Clock</Description><StartTime><Timestamp dt:dt="int">0</Timestamp><DateUtc dt:dt="string">2017-07-31T09:06:21Z</DateUtc></StartTime><FrequencyChanges><FrequencyChange><Frequency dt:dt="r8">3328125</Frequency><Timestamp dt:dt="r8">935530525</Timestamp><Current dt:dt="r8…	75.025	2278154	2274654	2278154	2274636	1	right	936196783	07-31-2017	11:06:21	09:06:21	female	60847	35322	-1	35305	104653	60863	-1	60847	496796	489975	-1	489962	20				2	9	18	phaseINVFAce	phaseXPface	14	NM02	1826075	1825775	1826075	1825772	l	1825772	1823963	1825772	1823948	1809
GofDak_1024-768_new	25	1	42	<?xml version="1.0"?>\n<Clock xmlns:dt="urn:schemas-microsoft-com:datatypes"><Description dt:dt="string">E-Prime Primary Realtime Clock</Description><StartTime><Timestamp dt:dt="int">0</Timestamp><DateUtc dt:dt="string">2017-07-31T09:06:21Z</DateUtc></StartTime><FrequencyChanges><FrequencyChange><Frequency dt:dt="r8">3328125</Frequency><Timestamp dt:dt="r8">935530525</Timestamp><Current dt:dt="r8…	75.025	2278154	2274654	2278154	2274636	1	right	936196783	07-31-2017	11:06:21	09:06:21	female	60847	35322	-1	35305	104653	60863	-1	60847	496796	489975	-1	489962	20				2	9	18	phaseINVFAce	phaseXPface	15	NM09	1829981	1829681	1829981	1829669	d	1829669	1827828	1829669	1827820	1841
GofDak_1024-768_new	25	1	42	<?xml version="1.0"?>\n<Clock xmlns:dt="urn:schemas-microsoft-com:datatypes"><Description dt:dt="string">E-Prime Primary Realtime Clock</Description><StartTime><Timestamp dt:dt="int">0</Timestamp><DateUtc dt:dt="string">2017-07-31T09:06:21Z</DateUtc></StartTime><FrequencyChanges><FrequencyChange><Frequency dt:dt="r8">3328125</Frequency><Timestamp dt:dt="r8">935530525</Timestamp><Current dt:dt="r8…	75.025	2278154	2274654	2278154	2274636	1	right	936196783	07-31-2017	11:06:21	09:06:21	female	60847	35322	-1	35305	104653	60863	-1	60847	496796	489975	-1	489962	20				2	9	18	phaseINVFAce	phaseXPface	16	NM101	1833273	1832973	1833273	1832966	d	1832966	1831267	1832966	1831252	1699
GofDak_1024-768_new	25	1	42	<?xml version="1.0"?>\n<Clock xmlns:dt="urn:schemas-microsoft-com:datatypes"><Description dt:dt="string">E-Prime Primary Realtime Clock</Description><StartTime><Timestamp dt:dt="int">0</Timestamp><DateUtc dt:dt="string">2017-07-31T09:06:21Z</DateUtc></StartTime><FrequencyChanges><FrequencyChange><Frequency dt:dt="r8">3328125</Frequency><Timestamp dt:dt="r8">935530525</Timestamp><Current dt:dt="r8…	75.025	2278154	2274654	2278154	2274636	1	right	936196783	07-31-2017	11:06:21	09:06:21	female	60847	35322	-1	35305	104653	60863	-1	60847	496796	489975	-1	489962	20				2	9	18	phaseINVFAce	phaseXPface	17	NM02	1836712	1836412	1836712	1836397	l	1836397	1834612	1836397	1834597	1785
GofDak_1024-768_new	25	1	42	<?xml version="1.0"?>\n<Clock xmlns:dt="urn:schemas-microsoft-com:datatypes"><Description dt:dt="string">E-Prime Primary Realtime Clock</Description><StartTime><Timestamp dt:dt="int">0</Timestamp><DateUtc dt:dt="string">2017-07-31T09:06:21Z</DateUtc></StartTime><FrequencyChanges><FrequencyChange><Frequency dt:dt="r8">3328125</Frequency><Timestamp dt:dt="r8">935530525</Timestamp><Current dt:dt="r8…	75.025	2278154	2274654	2278154	2274636	1	right	936196783	07-31-2017	11:06:21	09:06:21	female	60847	35322	-1	35305	104653	60863	-1	60847	496796	489975	-1	489962	20				2	9	18	phaseINVFAce	phaseXPface	18	NF27	1840204	1839904	1840204	1839893	l	1839893	1838251	1839893	1838244	1642
GofDak_1024-768_new	25	1	42	<?xml version="1.0"?>\n<Clock xmlns:dt="urn:schemas-microsoft-com:datatypes"><Description dt:dt="string">E-Prime Primary Realtime Clock</Description><StartTime><Timestamp dt:dt="int">0</Timestamp><DateUtc dt:dt="string">2017-07-31T09:06:21Z</DateUtc></StartTime><FrequencyChanges><FrequencyChange><Frequency dt:dt="r8">3328125</Frequency><Timestamp dt:dt="r8">935530525</Timestamp><Current dt:dt="r8…	75.025	2278154	2274654	2278154	2274636	1	right	936196783	07-31-2017	11:06:21	09:06:21	female	60847	35322	-1	35305	104653	60863	-1	60847	496796	489975	-1	489962	20				2	9	18	phaseINVFAce	phaseXPface	19	NF06	1844109	1843809	1844109	1843800	l	1843800	1841877	1843800	1841868	1923
GofDak_1024-768_new	25	1	42	<?xml version="1.0"?>\n<Clock xmlns:dt="urn:schemas-microsoft-com:datatypes"><Description dt:dt="string">E-Prime Primary Realtime Clock</Description><StartTime><Timestamp dt:dt="int">0</Timestamp><DateUtc dt:dt="string">2017-07-31T09:06:21Z</DateUtc></StartTime><FrequencyChanges><FrequencyChange><Frequency dt:dt="r8">3328125</Frequency><Timestamp dt:dt="r8">935530525</Timestamp><Current dt:dt="r8…	75.025	2278154	2274654	2278154	2274636	1	right	936196783	07-31-2017	11:06:21	09:06:21	female	60847	35322	-1	35305	104653	60863	-1	60847	496796	489975	-1	489962	20				2	9	18	phaseINVFAce	phaseXPface	20	NM04	1847588	1847288	1847588	1847275	l	1847275	1845702	1847275	1845693	1573
GofDak_1024-768_new	25	1	42	<?xml version="1.0"?>\n<Clock xmlns:dt="urn:schemas-microsoft-com:datatypes"><Description dt:dt="string">E-Prime Primary Realtime Clock</Description><StartTime><Timestamp dt:dt="int">0</Timestamp><DateUtc dt:dt="string">2017-07-31T09:06:21Z</DateUtc></StartTime><FrequencyChanges><FrequencyChange><Frequency dt:dt="r8">3328125</Frequency><Timestamp dt:dt="r8">935530525</Timestamp><Current dt:dt="r8…	75.025	2278154	2274654	2278154	2274636	1	right	936196783	07-31-2017	11:06:21	09:06:21	female	60847	35322	-1	35305	104653	60863	-1	60847	496796	489975	-1	489962	21				2	10	19	phaseINVFAce	phaseXPface	1	NM03	1858051	1857751	1858051	1857744	d	1857744	1855979	1857744	1855966	1765
GofDak_1024-768_new	25	1	42	<?xml version="1.0"?>\n<Clock xmlns:dt="urn:schemas-microsoft-com:datatypes"><Description dt:dt="string">E-Prime Primary Realtime Clock</Description><StartTime><Timestamp dt:dt="int">0</Timestamp><DateUtc dt:dt="string">2017-07-31T09:06:21Z</DateUtc></StartTime><FrequencyChanges><FrequencyChange><Frequency dt:dt="r8">3328125</Frequency><Timestamp dt:dt="r8">935530525</Timestamp><Current dt:dt="r8…	75.025	2278154	2274654	2278154	2274636	1	right	936196783	07-31-2017	11:06:21	09:06:21	female	60847	35322	-1	35305	104653	60863	-1	60847	496796	489975	-1	489962	21				2	10	19	phaseINVFAce	phaseXPface	2	NF105	1861210	1860910	1861210	1860900	d	1860900	1859191	1860900	1859181	1709
GofDak_1024-768_new	25	1	42	<?xml version="1.0"?>\n<Clock xmlns:dt="urn:schemas-microsoft-com:datatypes"><Description dt:dt="string">E-Prime Primary Realtime Clock</Description><StartTime><Timestamp dt:dt="int">0</Timestamp><DateUtc dt:dt="string">2017-07-31T09:06:21Z</DateUtc></StartTime><FrequencyChanges><FrequencyChange><Frequency dt:dt="r8">3328125</Frequency><Timestamp dt:dt="r8">935530525</Timestamp><Current dt:dt="r8…	75.025	2278154	2274654	2278154	2274636	1	right	936196783	07-31-2017	11:06:21	09:06:21	female	60847	35322	-1	35305	104653	60863	-1	60847	496796	489975	-1	489962	21				2	10	19	phaseINVFAce	phaseXPface	3	NM08	1865196	1864896	1865196	1864884	d	1864884	1862950	1864884	1862941	1934
GofDak_1024-768_new	25	1	42	<?xml version="1.0"?>\n<Clock xmlns:dt="urn:schemas-microsoft-com:datatypes"><Description dt:dt="string">E-Prime Primary Realtime Clock</Description><StartTime><Timestamp dt:dt="int">0</Timestamp><DateUtc dt:dt="string">2017-07-31T09:06:21Z</DateUtc></StartTime><FrequencyChanges><FrequencyChange><Frequency dt:dt="r8">3328125</Frequency><Timestamp dt:dt="r8">935530525</Timestamp><Current dt:dt="r8…	75.025	2278154	2274654	2278154	2274636	1	right	936196783	07-31-2017	11:06:21	09:06:21	female	60847	35322	-1	35305	104653	60863	-1	60847	496796	489975	-1	489962	21				2	10	19	phaseINVFAce	phaseXPface	4	NM10	1869594	1869294	1869594	1869281	d	1869281	1867722	1869281	1867708	1559
GofDak_1024-768_new	25	1	42	<?xml version="1.0"?>\n<Clock xmlns:dt="urn:schemas-microsoft-com:datatypes"><Description dt:dt="string">E-Prime Primary Realtime Clock</Description><StartTime><Timestamp dt:dt="int">0</Timestamp><DateUtc dt:dt="string">2017-07-31T09:06:21Z</DateUtc></StartTime><FrequencyChanges><FrequencyChange><Frequency dt:dt="r8">3328125</Frequency><Timestamp dt:dt="r8">935530525</Timestamp><Current dt:dt="r8…	75.025	2278154	2274654	2278154	2274636	1	right	936196783	07-31-2017	11:06:21	09:06:21	female	60847	35322	-1	35305	104653	60863	-1	60847	496796	489975	-1	489962	21				2	10	19	phaseINVFAce	phaseXPface	5	NM03	1872660	1872360	1872660	1872348	l	1872348	1870827	1872348	1870812	1521
GofDak_1024-768_new	25	1	42	<?xml version="1.0"?>\n<Clock xmlns:dt="urn:schemas-microsoft-com:datatypes"><Description dt:dt="string">E-Prime Primary Realtime Clock</Description><StartTime><Timestamp dt:dt="int">0</Timestamp><DateUtc dt:dt="string">2017-07-31T09:06:21Z</DateUtc></StartTime><FrequencyChanges><FrequencyChange><Frequency dt:dt="r8">3328125</Frequency><Timestamp dt:dt="r8">935530525</Timestamp><Current dt:dt="r8…	75.025	2278154	2274654	2278154	2274636	1	right	936196783	07-31-2017	11:06:21	09:06:21	female	60847	35322	-1	35305	104653	60863	-1	60847	496796	489975	-1	489962	21				2	10	19	phaseINVFAce	phaseXPface	6	NF04	1876525	1876225	1876525	1876210	d	1876210	1874266	1876210	1874260	1944
GofDak_1024-768_new	25	1	42	<?xml version="1.0"?>\n<Clock xmlns:dt="urn:schemas-microsoft-com:datatypes"><Description dt:dt="string">E-Prime Primary Realtime Clock</Description><StartTime><Timestamp dt:dt="int">0</Timestamp><DateUtc dt:dt="string">2017-07-31T09:06:21Z</DateUtc></StartTime><FrequencyChanges><FrequencyChange><Frequency dt:dt="r8">3328125</Frequency><Timestamp dt:dt="r8">935530525</Timestamp><Current dt:dt="r8…	75.025	2278154	2274654	2278154	2274636	1	right	936196783	07-31-2017	11:06:21	09:06:21	female	60847	35322	-1	35305	104653	60863	-1	60847	496796	489975	-1	489962	21				2	10	19	phaseINVFAce	phaseXPface	7	NF01	1880177	1879877	1880177	1879862	l	1879862	1877998	1879862	1877980	1864
GofDak_1024-768_new	25	1	42	<?xml version="1.0"?>\n<Clock xmlns:dt="urn:schemas-microsoft-com:datatypes"><Description dt:dt="string">E-Prime Primary Realtime Clock</Description><StartTime><Timestamp dt:dt="int">0</Timestamp><DateUtc dt:dt="string">2017-07-31T09:06:21Z</DateUtc></StartTime><FrequencyChanges><FrequencyChange><Frequency dt:dt="r8">3328125</Frequency><Timestamp dt:dt="r8">935530525</Timestamp><Current dt:dt="r8…	75.025	2278154	2274654	2278154	2274636	1	right	936196783	07-31-2017	11:06:21	09:06:21	female	60847	35322	-1	35305	104653	60863	-1	60847	496796	489975	-1	489962	21				2	10	19	phaseINVFAce	phaseXPface	8	NM05	1883616	1883316	1883616	1883312	d	1883312	1881490	1883312	1881484	1822
GofDak_1024-768_new	25	1	42	<?xml version="1.0"?>\n<Clock xmlns:dt="urn:schemas-microsoft-com:datatypes"><Description dt:dt="string">E-Prime Primary Realtime Clock</Description><StartTime><Timestamp dt:dt="int">0</Timestamp><DateUtc dt:dt="string">2017-07-31T09:06:21Z</DateUtc></StartTime><FrequencyChanges><FrequencyChange><Frequency dt:dt="r8">3328125</Frequency><Timestamp dt:dt="r8">935530525</Timestamp><Current dt:dt="r8…	75.025	2278154	2274654	2278154	2274636	1	right	936196783	07-31-2017	11:06:21	09:06:21	female	60847	35322	-1	35305	104653	60863	-1	60847	496796	489975	-1	489962	21				2	10	19	phaseINVFAce	phaseXPface	9	NF105	1886802	1886502	1886802	1886488	l	1886488	1884836	1886488	1884828	1652
GofDak_1024-768_new	25	1	42	<?xml version="1.0"?>\n<Clock xmlns:dt="urn:schemas-microsoft-com:datatypes"><Description dt:dt="string">E-Prime Primary Realtime Clock</Description><StartTime><Timestamp dt:dt="int">0</Timestamp><DateUtc dt:dt="string">2017-07-31T09:06:21Z</DateUtc></StartTime><FrequencyChanges><FrequencyChange><Frequency dt:dt="r8">3328125</Frequency><Timestamp dt:dt="r8">935530525</Timestamp><Current dt:dt="r8…	75.025	2278154	2274654	2278154	2274636	1	right	936196783	07-31-2017	11:06:21	09:06:21	female	60847	35322	-1	35305	104653	60863	-1	60847	496796	489975	-1	489962	21				2	10	19	phaseINVFAce	phaseXPface	10	NM101	1890014	1889714	1890014	1889703	l	1889703	1887995	1889703	1887980	1708
GofDak_1024-768_new	25	1	42	<?xml version="1.0"?>\n<Clock xmlns:dt="urn:schemas-microsoft-com:datatypes"><Description dt:dt="string">E-Prime Primary Realtime Clock</Description><StartTime><Timestamp dt:dt="int">0</Timestamp><DateUtc dt:dt="string">2017-07-31T09:06:21Z</DateUtc></StartTime><FrequencyChanges><FrequencyChange><Frequency dt:dt="r8">3328125</Frequency><Timestamp dt:dt="r8">935530525</Timestamp><Current dt:dt="r8…	75.025	2278154	2274654	2278154	2274636	1	right	936196783	07-31-2017	11:06:21	09:06:21	female	60847	35322	-1	35305	104653	60863	-1	60847	496796	489975	-1	489962	21				2	10	19	phaseINVFAce	phaseXPface	11	NF105	1893413	1893113	1893413	1893110	d	1893110	1891460	1893110	1891445	1650
GofDak_1024-768_new	25	1	42	<?xml version="1.0"?>\n<Clock xmlns:dt="urn:schemas-microsoft-com:datatypes"><Description dt:dt="string">E-Prime Primary Realtime Clock</Description><StartTime><Timestamp dt:dt="int">0</Timestamp><DateUtc dt:dt="string">2017-07-31T09:06:21Z</DateUtc></StartTime><FrequencyChanges><FrequencyChange><Frequency dt:dt="r8">3328125</Frequency><Timestamp dt:dt="r8">935530525</Timestamp><Current dt:dt="r8…	75.025	2278154	2274654	2278154	2274636	1	right	936196783	07-31-2017	11:06:21	09:06:21	female	60847	35322	-1	35305	104653	60863	-1	60847	496796	489975	-1	489962	21				2	10	19	phaseINVFAce	phaseXPface	12	NF02	1897052	1896752	1897052	1896737	d	1896737	1894806	1896737	1894796	1931
GofDak_1024-768_new	25	1	42	<?xml version="1.0"?>\n<Clock xmlns:dt="urn:schemas-microsoft-com:datatypes"><Description dt:dt="string">E-Prime Primary Realtime Clock</Description><StartTime><Timestamp dt:dt="int">0</Timestamp><DateUtc dt:dt="string">2017-07-31T09:06:21Z</DateUtc></StartTime><FrequencyChanges><FrequencyChange><Frequency dt:dt="r8">3328125</Frequency><Timestamp dt:dt="r8">935530525</Timestamp><Current dt:dt="r8…	75.025	2278154	2274654	2278154	2274636	1	right	936196783	07-31-2017	11:06:21	09:06:21	female	60847	35322	-1	35305	104653	60863	-1	60847	496796	489975	-1	489962	21				2	10	19	phaseINVFAce	phaseXPface	13	NM03	1900171	1899871	1900171	1899866	l	1899866	1898151	1899866	1898140	1715
GofDak_1024-768_new	25	1	42	<?xml version="1.0"?>\n<Clock xmlns:dt="urn:schemas-microsoft-com:datatypes"><Description dt:dt="string">E-Prime Primary Realtime Clock</Description><StartTime><Timestamp dt:dt="int">0</Timestamp><DateUtc dt:dt="string">2017-07-31T09:06:21Z</DateUtc></StartTime><FrequencyChanges><FrequencyChange><Frequency dt:dt="r8">3328125</Frequency><Timestamp dt:dt="r8">935530525</Timestamp><Current dt:dt="r8…	75.025	2278154	2274654	2278154	2274636	1	right	936196783	07-31-2017	11:06:21	09:06:21	female	60847	35322	-1	35305	104653	60863	-1	60847	496796	489975	-1	489962	21				2	10	19	phaseINVFAce	phaseXPface	14	NF27	1903796	1903496	1903796	1903483	l	1903483	1901684	1903483	1901676	1799
GofDak_1024-768_new	25	1	42	<?xml version="1.0"?>\n<Clock xmlns:dt="urn:schemas-microsoft-com:datatypes"><Description dt:dt="string">E-Prime Primary Realtime Clock</Description><StartTime><Timestamp dt:dt="int">0</Timestamp><DateUtc dt:dt="string">2017-07-31T09:06:21Z</DateUtc></StartTime><FrequencyChanges><FrequencyChange><Frequency dt:dt="r8">3328125</Frequency><Timestamp dt:dt="r8">935530525</Timestamp><Current dt:dt="r8…	75.025	2278154	2274654	2278154	2274636	1	right	936196783	07-31-2017	11:06:21	09:06:21	female	60847	35322	-1	35305	104653	60863	-1	60847	496796	489975	-1	489962	21				2	10	19	phaseINVFAce	phaseXPface	15	NM05	1907209	1906909	1907209	1906904	d	1906904	1905109	1906904	1905092	1795
GofDak_1024-768_new	25	1	42	<?xml version="1.0"?>\n<Clock xmlns:dt="urn:schemas-microsoft-com:datatypes"><Description dt:dt="string">E-Prime Primary Realtime Clock</Description><StartTime><Timestamp dt:dt="int">0</Timestamp><DateUtc dt:dt="string">2017-07-31T09:06:21Z</DateUtc></StartTime><FrequencyChanges><FrequencyChange><Frequency dt:dt="r8">3328125</Frequency><Timestamp dt:dt="r8">935530525</Timestamp><Current dt:dt="r8…	75.025	2278154	2274654	2278154	2274636	1	right	936196783	07-31-2017	11:06:21	09:06:21	female	60847	35322	-1	35305	104653	60863	-1	60847	496796	489975	-1	489962	21				2	10	19	phaseINVFAce	phaseXPface	16	NF106	1910661	1910361	1910661	1910353	l	1910353	1908681	1910353	1908669	1672
GofDak_1024-768_new	25	1	42	<?xml version="1.0"?>\n<Clock xmlns:dt="urn:schemas-microsoft-com:datatypes"><Description dt:dt="string">E-Prime Primary Realtime Clock</Description><StartTime><Timestamp dt:dt="int">0</Timestamp><DateUtc dt:dt="string">2017-07-31T09:06:21Z</DateUtc></StartTime><FrequencyChanges><FrequencyChange><Frequency dt:dt="r8">3328125</Frequency><Timestamp dt:dt="r8">935530525</Timestamp><Current dt:dt="r8…	75.025	2278154	2274654	2278154	2274636	1	right	936196783	07-31-2017	11:06:21	09:06:21	female	60847	35322	-1	35305	104653	60863	-1	60847	496796	489975	-1	489962	21				2	10	19	phaseINVFAce	phaseXPface	17	NF09	1914460	1914160	1914460	1914144	d	1914144	1912174	1914144	1912164	1970
GofDak_1024-768_new	25	1	42	<?xml version="1.0"?>\n<Clock xmlns:dt="urn:schemas-microsoft-com:datatypes"><Description dt:dt="string">E-Prime Primary Realtime Clock</Description><StartTime><Timestamp dt:dt="int">0</Timestamp><DateUtc dt:dt="string">2017-07-31T09:06:21Z</DateUtc></StartTime><FrequencyChanges><FrequencyChange><Frequency dt:dt="r8">3328125</Frequency><Timestamp dt:dt="r8">935530525</Timestamp><Current dt:dt="r8…	75.025	2278154	2274654	2278154	2274636	1	right	936196783	07-31-2017	11:06:21	09:06:21	female	60847	35322	-1	35305	104653	60863	-1	60847	496796	489975	-1	489962	21				2	10	19	phaseINVFAce	phaseXPface	18	NM09	1918165	1917865	1918165	1917851	l	1917851	1916132	1917851	1916124	1719
GofDak_1024-768_new	25	1	42	<?xml version="1.0"?>\n<Clock xmlns:dt="urn:schemas-microsoft-com:datatypes"><Description dt:dt="string">E-Prime Primary Realtime Clock</Description><StartTime><Timestamp dt:dt="int">0</Timestamp><DateUtc dt:dt="string">2017-07-31T09:06:21Z</DateUtc></StartTime><FrequencyChanges><FrequencyChange><Frequency dt:dt="r8">3328125</Frequency><Timestamp dt:dt="r8">935530525</Timestamp><Current dt:dt="r8…	75.025	2278154	2274654	2278154	2274636	1	right	936196783	07-31-2017	11:06:21	09:06:21	female	60847	35322	-1	35305	104653	60863	-1	60847	496796	489975	-1	489962	21				2	10	19	phaseINVFAce	phaseXPface	19	NM13	1921684	1921384	1921684	1921373	d	1921373	1919598	1921373	1919580	1775
GofDak_1024-768_new	25	1	42	<?xml version="1.0"?>\n<Clock xmlns:dt="urn:schemas-microsoft-com:datatypes"><Description dt:dt="string">E-Prime Primary Realtime Clock</Description><StartTime><Timestamp dt:dt="int">0</Timestamp><DateUtc dt:dt="string">2017-07-31T09:06:21Z</DateUtc></StartTime><FrequencyChanges><FrequencyChange><Frequency dt:dt="r8">3328125</Frequency><Timestamp dt:dt="r8">935530525</Timestamp><Current dt:dt="r8…	75.025	2278154	2274654	2278154	2274636	1	right	936196783	07-31-2017	11:06:21	09:06:21	female	60847	35322	-1	35305	104653	60863	-1	60847	496796	489975	-1	489962	21				2	10	19	phaseINVFAce	phaseXPface	20	NF01	1925616	1925316	1925616	1925313	d	1925313	1923330	1925313	1923316	1983
GofDak_1024-768_new	25	1	42	<?xml version="1.0"?>\n<Clock xmlns:dt="urn:schemas-microsoft-com:datatypes"><Description dt:dt="string">E-Prime Primary Realtime Clock</Description><StartTime><Timestamp dt:dt="int">0</Timestamp><DateUtc dt:dt="string">2017-07-31T09:06:21Z</DateUtc></StartTime><FrequencyChanges><FrequencyChange><Frequency dt:dt="r8">3328125</Frequency><Timestamp dt:dt="r8">935530525</Timestamp><Current dt:dt="r8…	75.025	2278154	2274654	2278154	2274636	1	right	936196783	07-31-2017	11:06:21	09:06:21	female	60847	35322	-1	35305	104653	60863	-1	60847	496796	489975	-1	489962	22				1	10	20	phaseUPFAce	phaseXPface	1	NF11	1929641	1929341	1929641	1929333	d	1929333	1927768	1929333	1927756	1565
GofDak_1024-768_new	25	1	42	<?xml version="1.0"?>\n<Clock xmlns:dt="urn:schemas-microsoft-com:datatypes"><Description dt:dt="string">E-Prime Primary Realtime Clock</Description><StartTime><Timestamp dt:dt="int">0</Timestamp><DateUtc dt:dt="string">2017-07-31T09:06:21Z</DateUtc></StartTime><FrequencyChanges><FrequencyChange><Frequency dt:dt="r8">3328125</Frequency><Timestamp dt:dt="r8">935530525</Timestamp><Current dt:dt="r8…	75.025	2278154	2274654	2278154	2274636	1	right	936196783	07-31-2017	11:06:21	09:06:21	female	60847	35322	-1	35305	104653	60863	-1	60847	496796	489975	-1	489962	22				1	10	20	phaseUPFAce	phaseXPface	2	NF11	1933000	1932700	1933000	1932692	l	1932692	1930994	1932692	1930980	1698
GofDak_1024-768_new	25	1	42	<?xml version="1.0"?>\n<Clock xmlns:dt="urn:schemas-microsoft-com:datatypes"><Description dt:dt="string">E-Prime Primary Realtime Clock</Description><StartTime><Timestamp dt:dt="int">0</Timestamp><DateUtc dt:dt="string">2017-07-31T09:06:21Z</DateUtc></StartTime><FrequencyChanges><FrequencyChange><Frequency dt:dt="r8">3328125</Frequency><Timestamp dt:dt="r8">935530525</Timestamp><Current dt:dt="r8…	75.025	2278154	2274654	2278154	2274636	1	right	936196783	07-31-2017	11:06:21	09:06:21	female	60847	35322	-1	35305	104653	60863	-1	60847	496796	489975	-1	489962	22				1	10	20	phaseUPFAce	phaseXPface	3	NM08	1936012	1935712	1936012	1935703	d	1935703	1934100	1935703	1934085	1603
GofDak_1024-768_new	25	1	42	<?xml version="1.0"?>\n<Clock xmlns:dt="urn:schemas-microsoft-com:datatypes"><Description dt:dt="string">E-Prime Primary Realtime Clock</Description><StartTime><Timestamp dt:dt="int">0</Timestamp><DateUtc dt:dt="string">2017-07-31T09:06:21Z</DateUtc></StartTime><FrequencyChanges><FrequencyChange><Frequency dt:dt="r8">3328125</Frequency><Timestamp dt:dt="r8">935530525</Timestamp><Current dt:dt="r8…	75.025	2278154	2274654	2278154	2274636	1	right	936196783	07-31-2017	11:06:21	09:06:21	female	60847	35322	-1	35305	104653	60863	-1	60847	496796	489975	-1	489962	22				1	10	20	phaseUPFAce	phaseXPface	4	NF01	1939118	1938818	1939118	1938815	d	1938815	1937259	1938815	1937245	1556
GofDak_1024-768_new	25	1	42	<?xml version="1.0"?>\n<Clock xmlns:dt="urn:schemas-microsoft-com:datatypes"><Description dt:dt="string">E-Prime Primary Realtime Clock</Description><StartTime><Timestamp dt:dt="int">0</Timestamp><DateUtc dt:dt="string">2017-07-31T09:06:21Z</DateUtc></StartTime><FrequencyChanges><FrequencyChange><Frequency dt:dt="r8">3328125</Frequency><Timestamp dt:dt="r8">935530525</Timestamp><Current dt:dt="r8…	75.025	2278154	2274654	2278154	2274636	1	right	936196783	07-31-2017	11:06:21	09:06:21	female	60847	35322	-1	35305	104653	60863	-1	60847	496796	489975	-1	489962	22				1	10	20	phaseUPFAce	phaseXPface	5	NF106	1942144	1941844	1942144	1941841	l	1941841	1940218	1941841	1940204	1623
GofDak_1024-768_new	25	1	42	<?xml version="1.0"?>\n<Clock xmlns:dt="urn:schemas-microsoft-com:datatypes"><Description dt:dt="string">E-Prime Primary Realtime Clock</Description><StartTime><Timestamp dt:dt="int">0</Timestamp><DateUtc dt:dt="string">2017-07-31T09:06:21Z</DateUtc></StartTime><FrequencyChanges><FrequencyChange><Frequency dt:dt="r8">3328125</Frequency><Timestamp dt:dt="r8">935530525</Timestamp><Current dt:dt="r8…	75.025	2278154	2274654	2278154	2274636	1	right	936196783	07-31-2017	11:06:21	09:06:21	female	60847	35322	-1	35305	104653	60863	-1	60847	496796	489975	-1	489962	22				1	10	20	phaseUPFAce	phaseXPface	6	NM08	1945596	1945296	1945596	1945283	d	1945283	1943657	1945283	1943644	1626
GofDak_1024-768_new	25	1	42	<?xml version="1.0"?>\n<Clock xmlns:dt="urn:schemas-microsoft-com:datatypes"><Description dt:dt="string">E-Prime Primary Realtime Clock</Description><StartTime><Timestamp dt:dt="int">0</Timestamp><DateUtc dt:dt="string">2017-07-31T09:06:21Z</DateUtc></StartTime><FrequencyChanges><FrequencyChange><Frequency dt:dt="r8">3328125</Frequency><Timestamp dt:dt="r8">935530525</Timestamp><Current dt:dt="r8…	75.025	2278154	2274654	2278154	2274636	1	right	936196783	07-31-2017	11:06:21	09:06:21	female	60847	35322	-1	35305	104653	60863	-1	60847	496796	489975	-1	489962	22				1	10	20	phaseUPFAce	phaseXPface	7	NM04	1949581	1949281	1949581	1949266	d	1949266	1947415	1949266	1947404	1851
GofDak_1024-768_new	25	1	42	<?xml version="1.0"?>\n<Clock xmlns:dt="urn:schemas-microsoft-com:datatypes"><Description dt:dt="string">E-Prime Primary Realtime Clock</Description><StartTime><Timestamp dt:dt="int">0</Timestamp><DateUtc dt:dt="string">2017-07-31T09:06:21Z</DateUtc></StartTime><FrequencyChanges><FrequencyChange><Frequency dt:dt="r8">3328125</Frequency><Timestamp dt:dt="r8">935530525</Timestamp><Current dt:dt="r8…	75.025	2278154	2274654	2278154	2274636	1	right	936196783	07-31-2017	11:06:21	09:06:21	female	60847	35322	-1	35305	104653	60863	-1	60847	496796	489975	-1	489962	22				1	10	20	phaseUPFAce	phaseXPface	8	NF27	1953007	1952707	1953007	1952700	d	1952700	1950788	1952700	1950781	1912
GofDak_1024-768_new	25	1	42	<?xml version="1.0"?>\n<Clock xmlns:dt="urn:schemas-microsoft-com:datatypes"><Description dt:dt="string">E-Prime Primary Realtime Clock</Description><StartTime><Timestamp dt:dt="int">0</Timestamp><DateUtc dt:dt="string">2017-07-31T09:06:21Z</DateUtc></StartTime><FrequencyChanges><FrequencyChange><Frequency dt:dt="r8">3328125</Frequency><Timestamp dt:dt="r8">935530525</Timestamp><Current dt:dt="r8…	75.025	2278154	2274654	2278154	2274636	1	right	936196783	07-31-2017	11:06:21	09:06:21	female	60847	35322	-1	35305	104653	60863	-1	60847	496796	489975	-1	489962	22				1	10	20	phaseUPFAce	phaseXPface	9	NM03	1956246	1955946	1956246	1955940	l	1955940	1954226	1955940	1954221	1714
GofDak_1024-768_new	25	1	42	<?xml version="1.0"?>\n<Clock xmlns:dt="urn:schemas-microsoft-com:datatypes"><Description dt:dt="string">E-Prime Primary Realtime Clock</Description><StartTime><Timestamp dt:dt="int">0</Timestamp><DateUtc dt:dt="string">2017-07-31T09:06:21Z</DateUtc></StartTime><FrequencyChanges><FrequencyChange><Frequency dt:dt="r8">3328125</Frequency><Timestamp dt:dt="r8">935530525</Timestamp><Current dt:dt="r8…	75.025	2278154	2274654	2278154	2274636	1	right	936196783	07-31-2017	11:06:21	09:06:21	female	60847	35322	-1	35305	104653	60863	-1	60847	496796	489975	-1	489962	22				1	10	20	phaseUPFAce	phaseXPface	10	NF09	1959551	1959251	1959551	1959246	d	1959246	1957532	1959246	1957516	1714
GofDak_1024-768_new	25	1	42	<?xml version="1.0"?>\n<Clock xmlns:dt="urn:schemas-microsoft-com:datatypes"><Description dt:dt="string">E-Prime Primary Realtime Clock</Description><StartTime><Timestamp dt:dt="int">0</Timestamp><DateUtc dt:dt="string">2017-07-31T09:06:21Z</DateUtc></StartTime><FrequencyChanges><FrequencyChange><Frequency dt:dt="r8">3328125</Frequency><Timestamp dt:dt="r8">935530525</Timestamp><Current dt:dt="r8…	75.025	2278154	2274654	2278154	2274636	1	right	936196783	07-31-2017	11:06:21	09:06:21	female	60847	35322	-1	35305	104653	60863	-1	60847	496796	489975	-1	489962	22				1	10	20	phaseUPFAce	phaseXPface	11	NM08	1962830	1962530	1962830	1962517	d	1962517	1960691	1962517	1960676	1826
GofDak_1024-768_new	25	1	42	<?xml version="1.0"?>\n<Clock xmlns:dt="urn:schemas-microsoft-com:datatypes"><Description dt:dt="string">E-Prime Primary Realtime Clock</Description><StartTime><Timestamp dt:dt="int">0</Timestamp><DateUtc dt:dt="string">2017-07-31T09:06:21Z</DateUtc></StartTime><FrequencyChanges><FrequencyChange><Frequency dt:dt="r8">3328125</Frequency><Timestamp dt:dt="r8">935530525</Timestamp><Current dt:dt="r8…	75.025	2278154	2274654	2278154	2274636	1	right	936196783	07-31-2017	11:06:21	09:06:21	female	60847	35322	-1	35305	104653	60863	-1	60847	496796	489975	-1	489962	22				1	10	20	phaseUPFAce	phaseXPface	12	NM10	1966282	1965982	1966282	1965976	d	1965976	1964023	1965976	1964012	1953
GofDak_1024-768_new	25	1	42	<?xml version="1.0"?>\n<Clock xmlns:dt="urn:schemas-microsoft-com:datatypes"><Description dt:dt="string">E-Prime Primary Realtime Clock</Description><StartTime><Timestamp dt:dt="int">0</Timestamp><DateUtc dt:dt="string">2017-07-31T09:06:21Z</DateUtc></StartTime><FrequencyChanges><FrequencyChange><Frequency dt:dt="r8">3328125</Frequency><Timestamp dt:dt="r8">935530525</Timestamp><Current dt:dt="r8…	75.025	2278154	2274654	2278154	2274636	1	right	936196783	07-31-2017	11:06:21	09:06:21	female	60847	35322	-1	35305	104653	60863	-1	60847	496796	489975	-1	489962	22				1	10	20	phaseUPFAce	phaseXPface	13	NF109	1969655	1969355	1969655	1969346	d	1969346	1967462	1969346	1967453	1884
GofDak_1024-768_new	25	1	42	<?xml version="1.0"?>\n<Clock xmlns:dt="urn:schemas-microsoft-com:datatypes"><Description dt:dt="string">E-Prime Primary Realtime Clock</Description><StartTime><Timestamp dt:dt="int">0</Timestamp><DateUtc dt:dt="string">2017-07-31T09:06:21Z</DateUtc></StartTime><FrequencyChanges><FrequencyChange><Frequency dt:dt="r8">3328125</Frequency><Timestamp dt:dt="r8">935530525</Timestamp><Current dt:dt="r8…	75.025	2278154	2274654	2278154	2274636	1	right	936196783	07-31-2017	11:06:21	09:06:21	female	60847	35322	-1	35305	104653	60863	-1	60847	496796	489975	-1	489962	22				1	10	20	phaseUPFAce	phaseXPface	14	NM02	1972854	1972554	1972854	1972549	l	1972549	1970808	1972549	1970796	1741
GofDak_1024-768_new	25	1	42	<?xml version="1.0"?>\n<Clock xmlns:dt="urn:schemas-microsoft-com:datatypes"><Description dt:dt="string">E-Prime Primary Realtime Clock</Description><StartTime><Timestamp dt:dt="int">0</Timestamp><DateUtc dt:dt="string">2017-07-31T09:06:21Z</DateUtc></StartTime><FrequencyChanges><FrequencyChange><Frequency dt:dt="r8">3328125</Frequency><Timestamp dt:dt="r8">935530525</Timestamp><Current dt:dt="r8…	75.025	2278154	2274654	2278154	2274636	1	right	936196783	07-31-2017	11:06:21	09:06:21	female	60847	35322	-1	35305	104653	60863	-1	60847	496796	489975	-1	489962	22				1	10	20	phaseUPFAce	phaseXPface	15	NM101	1976239	1975939	1976239	1975931	l	1975931	1974180	1975931	1974165	1751
GofDak_1024-768_new	25	1	42	<?xml version="1.0"?>\n<Clock xmlns:dt="urn:schemas-microsoft-com:datatypes"><Description dt:dt="string">E-Prime Primary Realtime Clock</Description><StartTime><Timestamp dt:dt="int">0</Timestamp><DateUtc dt:dt="string">2017-07-31T09:06:21Z</DateUtc></StartTime><FrequencyChanges><FrequencyChange><Frequency dt:dt="r8">3328125</Frequency><Timestamp dt:dt="r8">935530525</Timestamp><Current dt:dt="r8…	75.025	2278154	2274654	2278154	2274636	1	right	936196783	07-31-2017	11:06:21	09:06:21	female	60847	35322	-1	35305	104653	60863	-1	60847	496796	489975	-1	489962	22				1	10	20	phaseUPFAce	phaseXPface	16	NF105	1979332	1979032	1979332	1979016	l	1979016	1977445	1979016	1977436	1571
GofDak_1024-768_new	25	1	42	<?xml version="1.0"?>\n<Clock xmlns:dt="urn:schemas-microsoft-com:datatypes"><Description dt:dt="string">E-Prime Primary Realtime Clock</Description><StartTime><Timestamp dt:dt="int">0</Timestamp><DateUtc dt:dt="string">2017-07-31T09:06:21Z</DateUtc></StartTime><FrequencyChanges><FrequencyChange><Frequency dt:dt="r8">3328125</Frequency><Timestamp dt:dt="r8">935530525</Timestamp><Current dt:dt="r8…	75.025	2278154	2274654	2278154	2274636	1	right	936196783	07-31-2017	11:06:21	09:06:21	female	60847	35322	-1	35305	104653	60863	-1	60847	496796	489975	-1	489962	22				1	10	20	phaseUPFAce	phaseXPface	17	NF01	1982557	1982257	1982557	1982242	l	1982242	1980671	1982242	1980660	1571
GofDak_1024-768_new	25	1	42	<?xml version="1.0"?>\n<Clock xmlns:dt="urn:schemas-microsoft-com:datatypes"><Description dt:dt="string">E-Prime Primary Realtime Clock</Description><StartTime><Timestamp dt:dt="int">0</Timestamp><DateUtc dt:dt="string">2017-07-31T09:06:21Z</DateUtc></StartTime><FrequencyChanges><FrequencyChange><Frequency dt:dt="r8">3328125</Frequency><Timestamp dt:dt="r8">935530525</Timestamp><Current dt:dt="r8…	75.025	2278154	2274654	2278154	2274636	1	right	936196783	07-31-2017	11:06:21	09:06:21	female	60847	35322	-1	35305	104653	60863	-1	60847	496796	489975	-1	489962	22				1	10	20	phaseUPFAce	phaseXPface	18	NM03	1985809	1985509	1985809	1985495	d	1985495	1983830	1985495	1983812	1665
GofDak_1024-768_new	25	1	42	<?xml version="1.0"?>\n<Clock xmlns:dt="urn:schemas-microsoft-com:datatypes"><Description dt:dt="string">E-Prime Primary Realtime Clock</Description><StartTime><Timestamp dt:dt="int">0</Timestamp><DateUtc dt:dt="string">2017-07-31T09:06:21Z</DateUtc></StartTime><FrequencyChanges><FrequencyChange><Frequency dt:dt="r8">3328125</Frequency><Timestamp dt:dt="r8">935530525</Timestamp><Current dt:dt="r8…	75.025	2278154	2274654	2278154	2274636	1	right	936196783	07-31-2017	11:06:21	09:06:21	female	60847	35322	-1	35305	104653	60863	-1	60847	496796	489975	-1	489962	22				1	10	20	phaseUPFAce	phaseXPface	19	NM21	1989182	1988882	1989182	1988879	d	1988879	1987229	1988879	1987220	1650
GofDak_1024-768_new	25	1	42	<?xml version="1.0"?>\n<Clock xmlns:dt="urn:schemas-microsoft-com:datatypes"><Description dt:dt="string">E-Prime Primary Realtime Clock</Description><StartTime><Timestamp dt:dt="int">0</Timestamp><DateUtc dt:dt="string">2017-07-31T09:06:21Z</DateUtc></StartTime><FrequencyChanges><FrequencyChange><Frequency dt:dt="r8">3328125</Frequency><Timestamp dt:dt="r8">935530525</Timestamp><Current dt:dt="r8…	75.025	2278154	2274654	2278154	2274636	1	right	936196783	07-31-2017	11:06:21	09:06:21	female	60847	35322	-1	35305	104653	60863	-1	60847	496796	489975	-1	489962	22				1	10	20	phaseUPFAce	phaseXPface	20	NM08	1992660	1992360	1992660	1992355	l	1992355	1990454	1992355	1990444	1901
GofDak_1024-768_new	25	1	42	<?xml version="1.0"?>\n<Clock xmlns:dt="urn:schemas-microsoft-com:datatypes"><Description dt:dt="string">E-Prime Primary Realtime Clock</Description><StartTime><Timestamp dt:dt="int">0</Timestamp><DateUtc dt:dt="string">2017-07-31T09:06:21Z</DateUtc></StartTime><FrequencyChanges><FrequencyChange><Frequency dt:dt="r8">3328125</Frequency><Timestamp dt:dt="r8">935530525</Timestamp><Current dt:dt="r8…	75.025	2278154	2274654	2278154	2274636	1	right	936196783	07-31-2017	11:06:21	09:06:21	female	60847	35322	-1	35305	104653	60863	-1	60847	496796	489975	-1	489962	23				1	11	21	phaseUPFAce	phaseXPface	1	NM09	1996233	1995933	1996233	1995930	l	1995930	1994253	1995930	1994245	1677
GofDak_1024-768_new	25	1	42	<?xml version="1.0"?>\n<Clock xmlns:dt="urn:schemas-microsoft-com:datatypes"><Description dt:dt="string">E-Prime Primary Realtime Clock</Description><StartTime><Timestamp dt:dt="int">0</Timestamp><DateUtc dt:dt="string">2017-07-31T09:06:21Z</DateUtc></StartTime><FrequencyChanges><FrequencyChange><Frequency dt:dt="r8">3328125</Frequency><Timestamp dt:dt="r8">935530525</Timestamp><Current dt:dt="r8…	75.025	2278154	2274654	2278154	2274636	1	right	936196783	07-31-2017	11:06:21	09:06:21	female	60847	35322	-1	35305	104653	60863	-1	60847	496796	489975	-1	489962	23				1	11	21	phaseUPFAce	phaseXPface	2	NM13	1999711	1999411	1999711	1999398	l	1999398	1997425	1999398	1997412	1973
GofDak_1024-768_new	25	1	42	<?xml version="1.0"?>\n<Clock xmlns:dt="urn:schemas-microsoft-com:datatypes"><Description dt:dt="string">E-Prime Primary Realtime Clock</Description><StartTime><Timestamp dt:dt="int">0</Timestamp><DateUtc dt:dt="string">2017-07-31T09:06:21Z</DateUtc></StartTime><FrequencyChanges><FrequencyChange><Frequency dt:dt="r8">3328125</Frequency><Timestamp dt:dt="r8">935530525</Timestamp><Current dt:dt="r8…	75.025	2278154	2274654	2278154	2274636	1	right	936196783	07-31-2017	11:06:21	09:06:21	female	60847	35322	-1	35305	104653	60863	-1	60847	496796	489975	-1	489962	23				1	11	21	phaseUPFAce	phaseXPface	3	NF109	2003590	2003290	2003590	2003284	l	2003284	2001571	2003284	2001564	1713
GofDak_1024-768_new	25	1	42	<?xml version="1.0"?>\n<Clock xmlns:dt="urn:schemas-microsoft-com:datatypes"><Description dt:dt="string">E-Prime Primary Realtime Clock</Description><StartTime><Timestamp dt:dt="int">0</Timestamp><DateUtc dt:dt="string">2017-07-31T09:06:21Z</DateUtc></StartTime><FrequencyChanges><FrequencyChange><Frequency dt:dt="r8">3328125</Frequency><Timestamp dt:dt="r8">935530525</Timestamp><Current dt:dt="r8…	75.025	2278154	2274654	2278154	2274636	1	right	936196783	07-31-2017	11:06:21	09:06:21	female	60847	35322	-1	35305	104653	60863	-1	60847	496796	489975	-1	489962	23				1	11	21	phaseUPFAce	phaseXPface	4	NM05	2006762	2006462	2006762	2006456	l	2006456	2004703	2006456	2004692	1753
GofDak_1024-768_new	25	1	42	<?xml version="1.0"?>\n<Clock xmlns:dt="urn:schemas-microsoft-com:datatypes"><Description dt:dt="string">E-Prime Primary Realtime Clock</Description><StartTime><Timestamp dt:dt="int">0</Timestamp><DateUtc dt:dt="string">2017-07-31T09:06:21Z</DateUtc></StartTime><FrequencyChanges><FrequencyChange><Frequency dt:dt="r8">3328125</Frequency><Timestamp dt:dt="r8">935530525</Timestamp><Current dt:dt="r8…	75.025	2278154	2274654	2278154	2274636	1	right	936196783	07-31-2017	11:06:21	09:06:21	female	60847	35322	-1	35305	104653	60863	-1	60847	496796	489975	-1	489962	23				1	11	21	phaseUPFAce	phaseXPface	5	NM03	2009868	2009568	2009868	2009561	d	2009561	2007915	2009561	2007909	1646
GofDak_1024-768_new	25	1	42	<?xml version="1.0"?>\n<Clock xmlns:dt="urn:schemas-microsoft-com:datatypes"><Description dt:dt="string">E-Prime Primary Realtime Clock</Description><StartTime><Timestamp dt:dt="int">0</Timestamp><DateUtc dt:dt="string">2017-07-31T09:06:21Z</DateUtc></StartTime><FrequencyChanges><FrequencyChange><Frequency dt:dt="r8">3328125</Frequency><Timestamp dt:dt="r8">935530525</Timestamp><Current dt:dt="r8…	75.025	2278154	2274654	2278154	2274636	1	right	936196783	07-31-2017	11:06:21	09:06:21	female	60847	35322	-1	35305	104653	60863	-1	60847	496796	489975	-1	489962	23				1	11	21	phaseUPFAce	phaseXPface	6	NF09	2013000	2012700	2013000	2012696	d	2012696	2011141	2012696	2011125	1555
GofDak_1024-768_new	25	1	42	<?xml version="1.0"?>\n<Clock xmlns:dt="urn:schemas-microsoft-com:datatypes"><Description dt:dt="string">E-Prime Primary Realtime Clock</Description><StartTime><Timestamp dt:dt="int">0</Timestamp><DateUtc dt:dt="string">2017-07-31T09:06:21Z</DateUtc></StartTime><FrequencyChanges><FrequencyChange><Frequency dt:dt="r8">3328125</Frequency><Timestamp dt:dt="r8">935530525</Timestamp><Current dt:dt="r8…	75.025	2278154	2274654	2278154	2274636	1	right	936196783	07-31-2017	11:06:21	09:06:21	female	60847	35322	-1	35305	104653	60863	-1	60847	496796	489975	-1	489962	23				1	11	21	phaseUPFAce	phaseXPface	7	NF04	2016333	2016033	2016333	2016026	l	2016026	2014140	2016026	2014124	1886
GofDak_1024-768_new	25	1	42	<?xml version="1.0"?>\n<Clock xmlns:dt="urn:schemas-microsoft-com:datatypes"><Description dt:dt="string">E-Prime Primary Realtime Clock</Description><StartTime><Timestamp dt:dt="int">0</Timestamp><DateUtc dt:dt="string">2017-07-31T09:06:21Z</DateUtc></StartTime><FrequencyChanges><FrequencyChange><Frequency dt:dt="r8">3328125</Frequency><Timestamp dt:dt="r8">935530525</Timestamp><Current dt:dt="r8…	75.025	2278154	2274654	2278154	2274636	1	right	936196783	07-31-2017	11:06:21	09:06:21	female	60847	35322	-1	35305	104653	60863	-1	60847	496796	489975	-1	489962	23				1	11	21	phaseUPFAce	phaseXPface	8	NF105	2019558	2019258	2019558	2019255	d	2019255	2017566	2019255	2017548	1689
GofDak_1024-768_new	25	1	42	<?xml version="1.0"?>\n<Clock xmlns:dt="urn:schemas-microsoft-com:datatypes"><Description dt:dt="string">E-Prime Primary Realtime Clock</Description><StartTime><Timestamp dt:dt="int">0</Timestamp><DateUtc dt:dt="string">2017-07-31T09:06:21Z</DateUtc></StartTime><FrequencyChanges><FrequencyChange><Frequency dt:dt="r8">3328125</Frequency><Timestamp dt:dt="r8">935530525</Timestamp><Current dt:dt="r8…	75.025	2278154	2274654	2278154	2274636	1	right	936196783	07-31-2017	11:06:21	09:06:21	female	60847	35322	-1	35305	104653	60863	-1	60847	496796	489975	-1	489962	23				1	11	21	phaseUPFAce	phaseXPface	9	NF106	2023130	2022830	2023130	2022818	d	2022818	2021031	2022818	2021021	1787
GofDak_1024-768_new	25	1	42	<?xml version="1.0"?>\n<Clock xmlns:dt="urn:schemas-microsoft-com:datatypes"><Description dt:dt="string">E-Prime Primary Realtime Clock</Description><StartTime><Timestamp dt:dt="int">0</Timestamp><DateUtc dt:dt="string">2017-07-31T09:06:21Z</DateUtc></StartTime><FrequencyChanges><FrequencyChange><Frequency dt:dt="r8">3328125</Frequency><Timestamp dt:dt="r8">935530525</Timestamp><Current dt:dt="r8…	75.025	2278154	2274654	2278154	2274636	1	right	936196783	07-31-2017	11:06:21	09:06:21	female	60847	35322	-1	35305	104653	60863	-1	60847	496796	489975	-1	489962	23				1	11	21	phaseUPFAce	phaseXPface	10	NM101	2026623	2026323	2026623	2026308	d	2026308	2024443	2026308	2024428	1865
GofDak_1024-768_new	25	1	42	<?xml version="1.0"?>\n<Clock xmlns:dt="urn:schemas-microsoft-com:datatypes"><Description dt:dt="string">E-Prime Primary Realtime Clock</Description><StartTime><Timestamp dt:dt="int">0</Timestamp><DateUtc dt:dt="string">2017-07-31T09:06:21Z</DateUtc></StartTime><FrequencyChanges><FrequencyChange><Frequency dt:dt="r8">3328125</Frequency><Timestamp dt:dt="r8">935530525</Timestamp><Current dt:dt="r8…	75.025	2278154	2274654	2278154	2274636	1	right	936196783	07-31-2017	11:06:21	09:06:21	female	60847	35322	-1	35305	104653	60863	-1	60847	496796	489975	-1	489962	23				1	11	21	phaseUPFAce	phaseXPface	11	NF109	2029888	2029588	2029888	2029581	d	2029581	2027749	2029581	2027733	1832
GofDak_1024-768_new	25	1	42	<?xml version="1.0"?>\n<Clock xmlns:dt="urn:schemas-microsoft-com:datatypes"><Description dt:dt="string">E-Prime Primary Realtime Clock</Description><StartTime><Timestamp dt:dt="int">0</Timestamp><DateUtc dt:dt="string">2017-07-31T09:06:21Z</DateUtc></StartTime><FrequencyChanges><FrequencyChange><Frequency dt:dt="r8">3328125</Frequency><Timestamp dt:dt="r8">935530525</Timestamp><Current dt:dt="r8…	75.025	2278154	2274654	2278154	2274636	1	right	936196783	07-31-2017	11:06:21	09:06:21	female	60847	35322	-1	35305	104653	60863	-1	60847	496796	489975	-1	489962	23				1	11	21	phaseUPFAce	phaseXPface	12	NF04	2033167	2032867	2033167	2032864	d	2032864	2031294	2032864	2031276	1570
GofDak_1024-768_new	25	1	42	<?xml version="1.0"?>\n<Clock xmlns:dt="urn:schemas-microsoft-com:datatypes"><Description dt:dt="string">E-Prime Primary Realtime Clock</Description><StartTime><Timestamp dt:dt="int">0</Timestamp><DateUtc dt:dt="string">2017-07-31T09:06:21Z</DateUtc></StartTime><FrequencyChanges><FrequencyChange><Frequency dt:dt="r8">3328125</Frequency><Timestamp dt:dt="r8">935530525</Timestamp><Current dt:dt="r8…	75.025	2278154	2274654	2278154	2274636	1	right	936196783	07-31-2017	11:06:21	09:06:21	female	60847	35322	-1	35305	104653	60863	-1	60847	496796	489975	-1	489962	23				1	11	21	phaseUPFAce	phaseXPface	13	NM13	2036566	2036266	2036566	2036254	d	2036254	2034307	2036254	2034301	1947
GofDak_1024-768_new	25	1	42	<?xml version="1.0"?>\n<Clock xmlns:dt="urn:schemas-microsoft-com:datatypes"><Description dt:dt="string">E-Prime Primary Realtime Clock</Description><StartTime><Timestamp dt:dt="int">0</Timestamp><DateUtc dt:dt="string">2017-07-31T09:06:21Z</DateUtc></StartTime><FrequencyChanges><FrequencyChange><Frequency dt:dt="r8">3328125</Frequency><Timestamp dt:dt="r8">935530525</Timestamp><Current dt:dt="r8…	75.025	2278154	2274654	2278154	2274636	1	right	936196783	07-31-2017	11:06:21	09:06:21	female	60847	35322	-1	35305	104653	60863	-1	60847	496796	489975	-1	489962	23				1	11	21	phaseUPFAce	phaseXPface	14	NF09	2040085	2039785	2040085	2039775	l	2039775	2038025	2039775	2038012	1750
GofDak_1024-768_new	25	1	42	<?xml version="1.0"?>\n<Clock xmlns:dt="urn:schemas-microsoft-com:datatypes"><Description dt:dt="string">E-Prime Primary Realtime Clock</Description><StartTime><Timestamp dt:dt="int">0</Timestamp><DateUtc dt:dt="string">2017-07-31T09:06:21Z</DateUtc></StartTime><FrequencyChanges><FrequencyChange><Frequency dt:dt="r8">3328125</Frequency><Timestamp dt:dt="r8">935530525</Timestamp><Current dt:dt="r8…	75.025	2278154	2274654	2278154	2274636	1	right	936196783	07-31-2017	11:06:21	09:06:21	female	60847	35322	-1	35305	104653	60863	-1	60847	496796	489975	-1	489962	23				1	11	21	phaseUPFAce	phaseXPface	15	NF105	2043444	2043144	2043444	2043135	l	2043135	2041278	2043135	2041261	1857
GofDak_1024-768_new	25	1	42	<?xml version="1.0"?>\n<Clock xmlns:dt="urn:schemas-microsoft-com:datatypes"><Description dt:dt="string">E-Prime Primary Realtime Clock</Description><StartTime><Timestamp dt:dt="int">0</Timestamp><DateUtc dt:dt="string">2017-07-31T09:06:21Z</DateUtc></StartTime><FrequencyChanges><FrequencyChange><Frequency dt:dt="r8">3328125</Frequency><Timestamp dt:dt="r8">935530525</Timestamp><Current dt:dt="r8…	75.025	2278154	2274654	2278154	2274636	1	right	936196783	07-31-2017	11:06:21	09:06:21	female	60847	35322	-1	35305	104653	60863	-1	60847	496796	489975	-1	489962	23				1	11	21	phaseUPFAce	phaseXPface	16	NM04	2046856	2046556	2046856	2046545	d	2046545	2044623	2046545	2044612	1922
GofDak_1024-768_new	25	1	42	<?xml version="1.0"?>\n<Clock xmlns:dt="urn:schemas-microsoft-com:datatypes"><Description dt:dt="string">E-Prime Primary Realtime Clock</Description><StartTime><Timestamp dt:dt="int">0</Timestamp><DateUtc dt:dt="string">2017-07-31T09:06:21Z</DateUtc></StartTime><FrequencyChanges><FrequencyChange><Frequency dt:dt="r8">3328125</Frequency><Timestamp dt:dt="r8">935530525</Timestamp><Current dt:dt="r8…	75.025	2278154	2274654	2278154	2274636	1	right	936196783	07-31-2017	11:06:21	09:06:21	female	60847	35322	-1	35305	104653	60863	-1	60847	496796	489975	-1	489962	23				1	11	21	phaseUPFAce	phaseXPface	17	NF105	2050441	2050141	2050441	2050130	d	2050130	2048475	2050130	2048460	1655
GofDak_1024-768_new	25	1	42	<?xml version="1.0"?>\n<Clock xmlns:dt="urn:schemas-microsoft-com:datatypes"><Description dt:dt="string">E-Prime Primary Realtime Clock</Description><StartTime><Timestamp dt:dt="int">0</Timestamp><DateUtc dt:dt="string">2017-07-31T09:06:21Z</DateUtc></StartTime><FrequencyChanges><FrequencyChange><Frequency dt:dt="r8">3328125</Frequency><Timestamp dt:dt="r8">935530525</Timestamp><Current dt:dt="r8…	75.025	2278154	2274654	2278154	2274636	1	right	936196783	07-31-2017	11:06:21	09:06:21	female	60847	35322	-1	35305	104653	60863	-1	60847	496796	489975	-1	489962	23				1	11	21	phaseUPFAce	phaseXPface	18	NF27	2053680	2053380	2053680	2053373	d	2053373	2051621	2053373	2051604	1752
GofDak_1024-768_new	25	1	42	<?xml version="1.0"?>\n<Clock xmlns:dt="urn:schemas-microsoft-com:datatypes"><Description dt:dt="string">E-Prime Primary Realtime Clock</Description><StartTime><Timestamp dt:dt="int">0</Timestamp><DateUtc dt:dt="string">2017-07-31T09:06:21Z</DateUtc></StartTime><FrequencyChanges><FrequencyChange><Frequency dt:dt="r8">3328125</Frequency><Timestamp dt:dt="r8">935530525</Timestamp><Current dt:dt="r8…	75.025	2278154	2274654	2278154	2274636	1	right	936196783	07-31-2017	11:06:21	09:06:21	female	60847	35322	-1	35305	104653	60863	-1	60847	496796	489975	-1	489962	23				1	11	21	phaseUPFAce	phaseXPface	19	NM21	2056733	2056433	2056733	2056428	l	2056428	2054820	2056428	2054812	1608
GofDak_1024-768_new	25	1	42	<?xml version="1.0"?>\n<Clock xmlns:dt="urn:schemas-microsoft-com:datatypes"><Description dt:dt="string">E-Prime Primary Realtime Clock</Description><StartTime><Timestamp dt:dt="int">0</Timestamp><DateUtc dt:dt="string">2017-07-31T09:06:21Z</DateUtc></StartTime><FrequencyChanges><FrequencyChange><Frequency dt:dt="r8">3328125</Frequency><Timestamp dt:dt="r8">935530525</Timestamp><Current dt:dt="r8…	75.025	2278154	2274654	2278154	2274636	1	right	936196783	07-31-2017	11:06:21	09:06:21	female	60847	35322	-1	35305	104653	60863	-1	60847	496796	489975	-1	489962	23				1	11	21	phaseUPFAce	phaseXPface	20	NM21	2059798	2059498	2059798	2059485	d	2059485	2057979	2059485	2057965	1506
GofDak_1024-768_new	25	1	42	<?xml version="1.0"?>\n<Clock xmlns:dt="urn:schemas-microsoft-com:datatypes"><Description dt:dt="string">E-Prime Primary Realtime Clock</Description><StartTime><Timestamp dt:dt="int">0</Timestamp><DateUtc dt:dt="string">2017-07-31T09:06:21Z</DateUtc></StartTime><FrequencyChanges><FrequencyChange><Frequency dt:dt="r8">3328125</Frequency><Timestamp dt:dt="r8">935530525</Timestamp><Current dt:dt="r8…	75.025	2278154	2274654	2278154	2274636	1	right	936196783	07-31-2017	11:06:21	09:06:21	female	60847	35322	-1	35305	104653	60863	-1	60847	496796	489975	-1	489962	24				2	11	22	phaseINVFAce	phaseXPface	1	NM08	2069888	2069588	2069888	2069584	d	2069584	2067762	2069584	2067749	1822
GofDak_1024-768_new	25	1	42	<?xml version="1.0"?>\n<Clock xmlns:dt="urn:schemas-microsoft-com:datatypes"><Description dt:dt="string">E-Prime Primary Realtime Clock</Description><StartTime><Timestamp dt:dt="int">0</Timestamp><DateUtc dt:dt="string">2017-07-31T09:06:21Z</DateUtc></StartTime><FrequencyChanges><FrequencyChange><Frequency dt:dt="r8">3328125</Frequency><Timestamp dt:dt="r8">935530525</Timestamp><Current dt:dt="r8…	75.025	2278154	2274654	2278154	2274636	1	right	936196783	07-31-2017	11:06:21	09:06:21	female	60847	35322	-1	35305	104653	60863	-1	60847	496796	489975	-1	489962	24				2	11	22	phaseINVFAce	phaseXPface	2	NF09	2073434	2073134	2073434	2073131	d	2073131	2071135	2073131	2071117	1996
GofDak_1024-768_new	25	1	42	<?xml version="1.0"?>\n<Clock xmlns:dt="urn:schemas-microsoft-com:datatypes"><Description dt:dt="string">E-Prime Primary Realtime Clock</Description><StartTime><Timestamp dt:dt="int">0</Timestamp><DateUtc dt:dt="string">2017-07-31T09:06:21Z</DateUtc></StartTime><FrequencyChanges><FrequencyChange><Frequency dt:dt="r8">3328125</Frequency><Timestamp dt:dt="r8">935530525</Timestamp><Current dt:dt="r8…	75.025	2278154	2274654	2278154	2274636	1	right	936196783	07-31-2017	11:06:21	09:06:21	female	60847	35322	-1	35305	104653	60863	-1	60847	496796	489975	-1	489962	24				2	11	22	phaseINVFAce	phaseXPface	3	NM21	2077206	2076906	2077206	2076895	d	2076895	2075013	2076895	2074996	1882
GofDak_1024-768_new	25	1	42	<?xml version="1.0"?>\n<Clock xmlns:dt="urn:schemas-microsoft-com:datatypes"><Description dt:dt="string">E-Prime Primary Realtime Clock</Description><StartTime><Timestamp dt:dt="int">0</Timestamp><DateUtc dt:dt="string">2017-07-31T09:06:21Z</DateUtc></StartTime><FrequencyChanges><FrequencyChange><Frequency dt:dt="r8">3328125</Frequency><Timestamp dt:dt="r8">935530525</Timestamp><Current dt:dt="r8…	75.025	2278154	2274654	2278154	2274636	1	right	936196783	07-31-2017	11:06:21	09:06:21	female	60847	35322	-1	35305	104653	60863	-1	60847	496796	489975	-1	489962	24				2	11	22	phaseINVFAce	phaseXPface	4	NF09	2080498	2080198	2080498	2080192	l	2080192	2078692	2080192	2078684	1500
GofDak_1024-768_new	25	1	42	<?xml version="1.0"?>\n<Clock xmlns:dt="urn:schemas-microsoft-com:datatypes"><Description dt:dt="string">E-Prime Primary Realtime Clock</Description><StartTime><Timestamp dt:dt="int">0</Timestamp><DateUtc dt:dt="string">2017-07-31T09:06:21Z</DateUtc></StartTime><FrequencyChanges><FrequencyChange><Frequency dt:dt="r8">3328125</Frequency><Timestamp dt:dt="r8">935530525</Timestamp><Current dt:dt="r8…	75.025	2278154	2274654	2278154	2274636	1	right	936196783	07-31-2017	11:06:21	09:06:21	female	60847	35322	-1	35305	104653	60863	-1	60847	496796	489975	-1	489962	24				2	11	22	phaseINVFAce	phaseXPface	5	NF06	2084270	2083970	2084270	2083955	l	2083955	2081984	2083955	2081972	1971
GofDak_1024-768_new	25	1	42	<?xml version="1.0"?>\n<Clock xmlns:dt="urn:schemas-microsoft-com:datatypes"><Description dt:dt="string">E-Prime Primary Realtime Clock</Description><StartTime><Timestamp dt:dt="int">0</Timestamp><DateUtc dt:dt="string">2017-07-31T09:06:21Z</DateUtc></StartTime><FrequencyChanges><FrequencyChange><Frequency dt:dt="r8">3328125</Frequency><Timestamp dt:dt="r8">935530525</Timestamp><Current dt:dt="r8…	75.025	2278154	2274654	2278154	2274636	1	right	936196783	07-31-2017	11:06:21	09:06:21	female	60847	35322	-1	35305	104653	60863	-1	60847	496796	489975	-1	489962	24				2	11	22	phaseINVFAce	phaseXPface	6	NF04	2087723	2087423	2087723	2087416	d	2087416	2085716	2087416	2085700	1700
GofDak_1024-768_new	25	1	42	<?xml version="1.0"?>\n<Clock xmlns:dt="urn:schemas-microsoft-com:datatypes"><Description dt:dt="string">E-Prime Primary Realtime Clock</Description><StartTime><Timestamp dt:dt="int">0</Timestamp><DateUtc dt:dt="string">2017-07-31T09:06:21Z</DateUtc></StartTime><FrequencyChanges><FrequencyChange><Frequency dt:dt="r8">3328125</Frequency><Timestamp dt:dt="r8">935530525</Timestamp><Current dt:dt="r8…	75.025	2278154	2274654	2278154	2274636	1	right	936196783	07-31-2017	11:06:21	09:06:21	female	60847	35322	-1	35305	104653	60863	-1	60847	496796	489975	-1	489962	24				2	11	22	phaseINVFAce	phaseXPface	7	NF27	2091175	2090875	2091175	2090872	d	2090872	2088969	2090872	2088956	1903
GofDak_1024-768_new	25	1	42	<?xml version="1.0"?>\n<Clock xmlns:dt="urn:schemas-microsoft-com:datatypes"><Description dt:dt="string">E-Prime Primary Realtime Clock</Description><StartTime><Timestamp dt:dt="int">0</Timestamp><DateUtc dt:dt="string">2017-07-31T09:06:21Z</DateUtc></StartTime><FrequencyChanges><FrequencyChange><Frequency dt:dt="r8">3328125</Frequency><Timestamp dt:dt="r8">935530525</Timestamp><Current dt:dt="r8…	75.025	2278154	2274654	2278154	2274636	1	right	936196783	07-31-2017	11:06:21	09:06:21	female	60847	35322	-1	35305	104653	60863	-1	60847	496796	489975	-1	489962	24				2	11	22	phaseINVFAce	phaseXPface	8	NM10	2094454	2094154	2094454	2094150	d	2094150	2092607	2094150	2092597	1543
GofDak_1024-768_new	25	1	42	<?xml version="1.0"?>\n<Clock xmlns:dt="urn:schemas-microsoft-com:datatypes"><Description dt:dt="string">E-Prime Primary Realtime Clock</Description><StartTime><Timestamp dt:dt="int">0</Timestamp><DateUtc dt:dt="string">2017-07-31T09:06:21Z</DateUtc></StartTime><FrequencyChanges><FrequencyChange><Frequency dt:dt="r8">3328125</Frequency><Timestamp dt:dt="r8">935530525</Timestamp><Current dt:dt="r8…	75.025	2278154	2274654	2278154	2274636	1	right	936196783	07-31-2017	11:06:21	09:06:21	female	60847	35322	-1	35305	104653	60863	-1	60847	496796	489975	-1	489962	24				2	11	22	phaseINVFAce	phaseXPface	9	NF02	2097626	2097326	2097626	2097316	d	2097316	2095673	2097316	2095668	1643
GofDak_1024-768_new	25	1	42	<?xml version="1.0"?>\n<Clock xmlns:dt="urn:schemas-microsoft-com:datatypes"><Description dt:dt="string">E-Prime Primary Realtime Clock</Description><StartTime><Timestamp dt:dt="int">0</Timestamp><DateUtc dt:dt="string">2017-07-31T09:06:21Z</DateUtc></StartTime><FrequencyChanges><FrequencyChange><Frequency dt:dt="r8">3328125</Frequency><Timestamp dt:dt="r8">935530525</Timestamp><Current dt:dt="r8…	75.025	2278154	2274654	2278154	2274636	1	right	936196783	07-31-2017	11:06:21	09:06:21	female	60847	35322	-1	35305	104653	60863	-1	60847	496796	489975	-1	489962	24				2	11	22	phaseINVFAce	phaseXPface	10	NF01	2101225	2100925	2101225	2100916	d	2100916	2098965	2100916	2098949	1951
GofDak_1024-768_new	25	1	42	<?xml version="1.0"?>\n<Clock xmlns:dt="urn:schemas-microsoft-com:datatypes"><Description dt:dt="string">E-Prime Primary Realtime Clock</Description><StartTime><Timestamp dt:dt="int">0</Timestamp><DateUtc dt:dt="string">2017-07-31T09:06:21Z</DateUtc></StartTime><FrequencyChanges><FrequencyChange><Frequency dt:dt="r8">3328125</Frequency><Timestamp dt:dt="r8">935530525</Timestamp><Current dt:dt="r8…	75.025	2278154	2274654	2278154	2274636	1	right	936196783	07-31-2017	11:06:21	09:06:21	female	60847	35322	-1	35305	104653	60863	-1	60847	496796	489975	-1	489962	24				2	11	22	phaseINVFAce	phaseXPface	11	NM08	2104770	2104470	2104770	2104458	l	2104458	2102671	2104458	2102660	1787
GofDak_1024-768_new	25	1	42	<?xml version="1.0"?>\n<Clock xmlns:dt="urn:schemas-microsoft-com:datatypes"><Description dt:dt="string">E-Prime Primary Realtime Clock</Description><StartTime><Timestamp dt:dt="int">0</Timestamp><DateUtc dt:dt="string">2017-07-31T09:06:21Z</DateUtc></StartTime><FrequencyChanges><FrequencyChange><Frequency dt:dt="r8">3328125</Frequency><Timestamp dt:dt="r8">935530525</Timestamp><Current dt:dt="r8…	75.025	2278154	2274654	2278154	2274636	1	right	936196783	07-31-2017	11:06:21	09:06:21	female	60847	35322	-1	35305	104653	60863	-1	60847	496796	489975	-1	489962	24				2	11	22	phaseINVFAce	phaseXPface	12	NM21	2108023	2107723	2108023	2107717	l	2107717	2106203	2107717	2106196	1514
GofDak_1024-768_new	25	1	42	<?xml version="1.0"?>\n<Clock xmlns:dt="urn:schemas-microsoft-com:datatypes"><Description dt:dt="string">E-Prime Primary Realtime Clock</Description><StartTime><Timestamp dt:dt="int">0</Timestamp><DateUtc dt:dt="string">2017-07-31T09:06:21Z</DateUtc></StartTime><FrequencyChanges><FrequencyChange><Frequency dt:dt="r8">3328125</Frequency><Timestamp dt:dt="r8">935530525</Timestamp><Current dt:dt="r8…	75.025	2278154	2274654	2278154	2274636	1	right	936196783	07-31-2017	11:06:21	09:06:21	female	60847	35322	-1	35305	104653	60863	-1	60847	496796	489975	-1	489962	24				2	11	22	phaseINVFAce	phaseXPface	13	NM09	2111688	2111388	2111688	2111379	d	2111379	2109682	2111379	2109668	1697
GofDak_1024-768_new	25	1	42	<?xml version="1.0"?>\n<Clock xmlns:dt="urn:schemas-microsoft-com:datatypes"><Description dt:dt="string">E-Prime Primary Realtime Clock</Description><StartTime><Timestamp dt:dt="int">0</Timestamp><DateUtc dt:dt="string">2017-07-31T09:06:21Z</DateUtc></StartTime><FrequencyChanges><FrequencyChange><Frequency dt:dt="r8">3328125</Frequency><Timestamp dt:dt="r8">935530525</Timestamp><Current dt:dt="r8…	75.025	2278154	2274654	2278154	2274636	1	right	936196783	07-31-2017	11:06:21	09:06:21	female	60847	35322	-1	35305	104653	60863	-1	60847	496796	489975	-1	489962	24				2	11	22	phaseINVFAce	phaseXPface	14	NM04	2114914	2114614	2114914	2114607	l	2114607	2112921	2114607	2112909	1686
GofDak_1024-768_new	25	1	42	<?xml version="1.0"?>\n<Clock xmlns:dt="urn:schemas-microsoft-com:datatypes"><Description dt:dt="string">E-Prime Primary Realtime Clock</Description><StartTime><Timestamp dt:dt="int">0</Timestamp><DateUtc dt:dt="string">2017-07-31T09:06:21Z</DateUtc></StartTime><FrequencyChanges><FrequencyChange><Frequency dt:dt="r8">3328125</Frequency><Timestamp dt:dt="r8">935530525</Timestamp><Current dt:dt="r8…	75.025	2278154	2274654	2278154	2274636	1	right	936196783	07-31-2017	11:06:21	09:06:21	female	60847	35322	-1	35305	104653	60863	-1	60847	496796	489975	-1	489962	24				2	11	22	phaseINVFAce	phaseXPface	15	NM08	2118406	2118106	2118406	2118094	l	2118094	2116186	2118094	2116172	1908
GofDak_1024-768_new	25	1	42	<?xml version="1.0"?>\n<Clock xmlns:dt="urn:schemas-microsoft-com:datatypes"><Description dt:dt="string">E-Prime Primary Realtime Clock</Description><StartTime><Timestamp dt:dt="int">0</Timestamp><DateUtc dt:dt="string">2017-07-31T09:06:21Z</DateUtc></StartTime><FrequencyChanges><FrequencyChange><Frequency dt:dt="r8">3328125</Frequency><Timestamp dt:dt="r8">935530525</Timestamp><Current dt:dt="r8…	75.025	2278154	2274654	2278154	2274636	1	right	936196783	07-31-2017	11:06:21	09:06:21	female	60847	35322	-1	35305	104653	60863	-1	60847	496796	489975	-1	489962	24				2	11	22	phaseINVFAce	phaseXPface	16	NM13	2121898	2121598	2121898	2121590	d	2121590	2119919	2121590	2119908	1671
GofDak_1024-768_new	25	1	42	<?xml version="1.0"?>\n<Clock xmlns:dt="urn:schemas-microsoft-com:datatypes"><Description dt:dt="string">E-Prime Primary Realtime Clock</Description><StartTime><Timestamp dt:dt="int">0</Timestamp><DateUtc dt:dt="string">2017-07-31T09:06:21Z</DateUtc></StartTime><FrequencyChanges><FrequencyChange><Frequency dt:dt="r8">3328125</Frequency><Timestamp dt:dt="r8">935530525</Timestamp><Current dt:dt="r8…	75.025	2278154	2274654	2278154	2274636	1	right	936196783	07-31-2017	11:06:21	09:06:21	female	60847	35322	-1	35305	104653	60863	-1	60847	496796	489975	-1	489962	24				2	11	22	phaseINVFAce	phaseXPface	17	NF04	2125363	2125063	2125363	2125051	l	2125051	2123277	2125051	2123261	1774
GofDak_1024-768_new	25	1	42	<?xml version="1.0"?>\n<Clock xmlns:dt="urn:schemas-microsoft-com:datatypes"><Description dt:dt="string">E-Prime Primary Realtime Clock</Description><StartTime><Timestamp dt:dt="int">0</Timestamp><DateUtc dt:dt="string">2017-07-31T09:06:21Z</DateUtc></StartTime><FrequencyChanges><FrequencyChange><Frequency dt:dt="r8">3328125</Frequency><Timestamp dt:dt="r8">935530525</Timestamp><Current dt:dt="r8…	75.025	2278154	2274654	2278154	2274636	1	right	936196783	07-31-2017	11:06:21	09:06:21	female	60847	35322	-1	35305	104653	60863	-1	60847	496796	489975	-1	489962	24				2	11	22	phaseINVFAce	phaseXPface	18	NM04	2128909	2128609	2128909	2128596	d	2128596	2126703	2128596	2126692	1893
GofDak_1024-768_new	25	1	42	<?xml version="1.0"?>\n<Clock xmlns:dt="urn:schemas-microsoft-com:datatypes"><Description dt:dt="string">E-Prime Primary Realtime Clock</Description><StartTime><Timestamp dt:dt="int">0</Timestamp><DateUtc dt:dt="string">2017-07-31T09:06:21Z</DateUtc></StartTime><FrequencyChanges><FrequencyChange><Frequency dt:dt="r8">3328125</Frequency><Timestamp dt:dt="r8">935530525</Timestamp><Current dt:dt="r8…	75.025	2278154	2274654	2278154	2274636	1	right	936196783	07-31-2017	11:06:21	09:06:21	female	60847	35322	-1	35305	104653	60863	-1	60847	496796	489975	-1	489962	24				2	11	22	phaseINVFAce	phaseXPface	19	NM03	2132255	2131955	2132255	2131942	d	2131942	2130222	2131942	2130213	1720
GofDak_1024-768_new	25	1	42	<?xml version="1.0"?>\n<Clock xmlns:dt="urn:schemas-microsoft-com:datatypes"><Description dt:dt="string">E-Prime Primary Realtime Clock</Description><StartTime><Timestamp dt:dt="int">0</Timestamp><DateUtc dt:dt="string">2017-07-31T09:06:21Z</DateUtc></StartTime><FrequencyChanges><FrequencyChange><Frequency dt:dt="r8">3328125</Frequency><Timestamp dt:dt="r8">935530525</Timestamp><Current dt:dt="r8…	75.025	2278154	2274654	2278154	2274636	1	right	936196783	07-31-2017	11:06:21	09:06:21	female	60847	35322	-1	35305	104653	60863	-1	60847	496796	489975	-1	489962	24				2	11	22	phaseINVFAce	phaseXPface	20	NM02	2135893	2135593	2135893	2135578	l	2135578	2133807	2135578	2133796	1771
GofDak_1024-768_new	25	1	42	<?xml version="1.0"?>\n<Clock xmlns:dt="urn:schemas-microsoft-com:datatypes"><Description dt:dt="string">E-Prime Primary Realtime Clock</Description><StartTime><Timestamp dt:dt="int">0</Timestamp><DateUtc dt:dt="string">2017-07-31T09:06:21Z</DateUtc></StartTime><FrequencyChanges><FrequencyChange><Frequency dt:dt="r8">3328125</Frequency><Timestamp dt:dt="r8">935530525</Timestamp><Current dt:dt="r8…	75.025	2278154	2274654	2278154	2274636	1	right	936196783	07-31-2017	11:06:21	09:06:21	female	60847	35322	-1	35305	104653	60863	-1	60847	496796	489975	-1	489962	25				2	12	23	phaseINVFAce	phaseXPface	1	NF109	2139639	2139339	2139639	2139331	d	2139331	2137646	2139331	2137628	1685
GofDak_1024-768_new	25	1	42	<?xml version="1.0"?>\n<Clock xmlns:dt="urn:schemas-microsoft-com:datatypes"><Description dt:dt="string">E-Prime Primary Realtime Clock</Description><StartTime><Timestamp dt:dt="int">0</Timestamp><DateUtc dt:dt="string">2017-07-31T09:06:21Z</DateUtc></StartTime><FrequencyChanges><FrequencyChange><Frequency dt:dt="r8">3328125</Frequency><Timestamp dt:dt="r8">935530525</Timestamp><Current dt:dt="r8…	75.025	2278154	2274654	2278154	2274636	1	right	936196783	07-31-2017	11:06:21	09:06:21	female	60847	35322	-1	35305	104653	60863	-1	60847	496796	489975	-1	489962	25				2	12	23	phaseINVFAce	phaseXPface	2	NM101	2142998	2142698	2142998	2142688	l	2142688	2140952	2142688	2140940	1736
GofDak_1024-768_new	25	1	42	<?xml version="1.0"?>\n<Clock xmlns:dt="urn:schemas-microsoft-com:datatypes"><Description dt:dt="string">E-Prime Primary Realtime Clock</Description><StartTime><Timestamp dt:dt="int">0</Timestamp><DateUtc dt:dt="string">2017-07-31T09:06:21Z</DateUtc></StartTime><FrequencyChanges><FrequencyChange><Frequency dt:dt="r8">3328125</Frequency><Timestamp dt:dt="r8">935530525</Timestamp><Current dt:dt="r8…	75.025	2278154	2274654	2278154	2274636	1	right	936196783	07-31-2017	11:06:21	09:06:21	female	60847	35322	-1	35305	104653	60863	-1	60847	496796	489975	-1	489962	25				2	12	23	phaseINVFAce	phaseXPface	3	NF09	2146223	2145923	2146223	2145913	l	2145913	2144404	2145913	2144397	1509
GofDak_1024-768_new	25	1	42	<?xml version="1.0"?>\n<Clock xmlns:dt="urn:schemas-microsoft-com:datatypes"><Description dt:dt="string">E-Prime Primary Realtime Clock</Description><StartTime><Timestamp dt:dt="int">0</Timestamp><DateUtc dt:dt="string">2017-07-31T09:06:21Z</DateUtc></StartTime><FrequencyChanges><FrequencyChange><Frequency dt:dt="r8">3328125</Frequency><Timestamp dt:dt="r8">935530525</Timestamp><Current dt:dt="r8…	75.025	2278154	2274654	2278154	2274636	1	right	936196783	07-31-2017	11:06:21	09:06:21	female	60847	35322	-1	35305	104653	60863	-1	60847	496796	489975	-1	489962	25				2	12	23	phaseINVFAce	phaseXPface	4	NF106	2150195	2149895	2150195	2149888	l	2149888	2147896	2149888	2147884	1992
GofDak_1024-768_new	25	1	42	<?xml version="1.0"?>\n<Clock xmlns:dt="urn:schemas-microsoft-com:datatypes"><Description dt:dt="string">E-Prime Primary Realtime Clock</Description><StartTime><Timestamp dt:dt="int">0</Timestamp><DateUtc dt:dt="string">2017-07-31T09:06:21Z</DateUtc></StartTime><FrequencyChanges><FrequencyChange><Frequency dt:dt="r8">3328125</Frequency><Timestamp dt:dt="r8">935530525</Timestamp><Current dt:dt="r8…	75.025	2278154	2274654	2278154	2274636	1	right	936196783	07-31-2017	11:06:21	09:06:21	female	60847	35322	-1	35305	104653	60863	-1	60847	496796	489975	-1	489962	25				2	12	23	phaseINVFAce	phaseXPface	5	NM09	2154407	2154107	2154407	2154094	l	2154094	2152454	2154094	2152444	1640
GofDak_1024-768_new	25	1	42	<?xml version="1.0"?>\n<Clock xmlns:dt="urn:schemas-microsoft-com:datatypes"><Description dt:dt="string">E-Prime Primary Realtime Clock</Description><StartTime><Timestamp dt:dt="int">0</Timestamp><DateUtc dt:dt="string">2017-07-31T09:06:21Z</DateUtc></StartTime><FrequencyChanges><FrequencyChange><Frequency dt:dt="r8">3328125</Frequency><Timestamp dt:dt="r8">935530525</Timestamp><Current dt:dt="r8…	75.025	2278154	2274654	2278154	2274636	1	right	936196783	07-31-2017	11:06:21	09:06:21	female	60847	35322	-1	35305	104653	60863	-1	60847	496796	489975	-1	489962	25				2	12	23	phaseINVFAce	phaseXPface	6	NM101	2157726	2157426	2157726	2157420	d	2157420	2155720	2157420	2155708	1700
GofDak_1024-768_new	25	1	42	<?xml version="1.0"?>\n<Clock xmlns:dt="urn:schemas-microsoft-com:datatypes"><Description dt:dt="string">E-Prime Primary Realtime Clock</Description><StartTime><Timestamp dt:dt="int">0</Timestamp><DateUtc dt:dt="string">2017-07-31T09:06:21Z</DateUtc></StartTime><FrequencyChanges><FrequencyChange><Frequency dt:dt="r8">3328125</Frequency><Timestamp dt:dt="r8">935530525</Timestamp><Current dt:dt="r8…	75.025	2278154	2274654	2278154	2274636	1	right	936196783	07-31-2017	11:06:21	09:06:21	female	60847	35322	-1	35305	104653	60863	-1	60847	496796	489975	-1	489962	25				2	12	23	phaseINVFAce	phaseXPface	7	NF06	2161005	2160705	2161005	2160700	l	2160700	2159106	2160700	2159100	1594
GofDak_1024-768_new	25	1	42	<?xml version="1.0"?>\n<Clock xmlns:dt="urn:schemas-microsoft-com:datatypes"><Description dt:dt="string">E-Prime Primary Realtime Clock</Description><StartTime><Timestamp dt:dt="int">0</Timestamp><DateUtc dt:dt="string">2017-07-31T09:06:21Z</DateUtc></StartTime><FrequencyChanges><FrequencyChange><Frequency dt:dt="r8">3328125</Frequency><Timestamp dt:dt="r8">935530525</Timestamp><Current dt:dt="r8…	75.025	2278154	2274654	2278154	2274636	1	right	936196783	07-31-2017	11:06:21	09:06:21	female	60847	35322	-1	35305	104653	60863	-1	60847	496796	489975	-1	489962	25				2	12	23	phaseINVFAce	phaseXPface	8	NM03	2164444	2164144	2164444	2164130	d	2164130	2162358	2164130	2162348	1772
GofDak_1024-768_new	25	1	42	<?xml version="1.0"?>\n<Clock xmlns:dt="urn:schemas-microsoft-com:datatypes"><Description dt:dt="string">E-Prime Primary Realtime Clock</Description><StartTime><Timestamp dt:dt="int">0</Timestamp><DateUtc dt:dt="string">2017-07-31T09:06:21Z</DateUtc></StartTime><FrequencyChanges><FrequencyChange><Frequency dt:dt="r8">3328125</Frequency><Timestamp dt:dt="r8">935530525</Timestamp><Current dt:dt="r8…	75.025	2278154	2274654	2278154	2274636	1	right	936196783	07-31-2017	11:06:21	09:06:21	female	60847	35322	-1	35305	104653	60863	-1	60847	496796	489975	-1	489962	25				2	12	23	phaseINVFAce	phaseXPface	9	NF109	2167843	2167543	2167843	2167529	l	2167529	2165770	2167529	2165765	1759
GofDak_1024-768_new	25	1	42	<?xml version="1.0"?>\n<Clock xmlns:dt="urn:schemas-microsoft-com:datatypes"><Description dt:dt="string">E-Prime Primary Realtime Clock</Description><StartTime><Timestamp dt:dt="int">0</Timestamp><DateUtc dt:dt="string">2017-07-31T09:06:21Z</DateUtc></StartTime><FrequencyChanges><FrequencyChange><Frequency dt:dt="r8">3328125</Frequency><Timestamp dt:dt="r8">935530525</Timestamp><Current dt:dt="r8…	75.025	2278154	2274654	2278154	2274636	1	right	936196783	07-31-2017	11:06:21	09:06:21	female	60847	35322	-1	35305	104653	60863	-1	60847	496796	489975	-1	489962	25				2	12	23	phaseINVFAce	phaseXPface	10	NM21	2171268	2170968	2171268	2170955	d	2170955	2169116	2170955	2169108	1839
GofDak_1024-768_new	25	1	42	<?xml version="1.0"?>\n<Clock xmlns:dt="urn:schemas-microsoft-com:datatypes"><Description dt:dt="string">E-Prime Primary Realtime Clock</Description><StartTime><Timestamp dt:dt="int">0</Timestamp><DateUtc dt:dt="string">2017-07-31T09:06:21Z</DateUtc></StartTime><FrequencyChanges><FrequencyChange><Frequency dt:dt="r8">3328125</Frequency><Timestamp dt:dt="r8">935530525</Timestamp><Current dt:dt="r8…	75.025	2278154	2274654	2278154	2274636	1	right	936196783	07-31-2017	11:06:21	09:06:21	female	60847	35322	-1	35305	104653	60863	-1	60847	496796	489975	-1	489962	25				2	12	23	phaseINVFAce	phaseXPface	11	NM10	2174801	2174501	2174801	2174488	d	2174488	2172834	2174488	2172829	1654
GofDak_1024-768_new	25	1	42	<?xml version="1.0"?>\n<Clock xmlns:dt="urn:schemas-microsoft-com:datatypes"><Description dt:dt="string">E-Prime Primary Realtime Clock</Description><StartTime><Timestamp dt:dt="int">0</Timestamp><DateUtc dt:dt="string">2017-07-31T09:06:21Z</DateUtc></StartTime><FrequencyChanges><FrequencyChange><Frequency dt:dt="r8">3328125</Frequency><Timestamp dt:dt="r8">935530525</Timestamp><Current dt:dt="r8…	75.025	2278154	2274654	2278154	2274636	1	right	936196783	07-31-2017	11:06:21	09:06:21	female	60847	35322	-1	35305	104653	60863	-1	60847	496796	489975	-1	489962	25				2	12	23	phaseINVFAce	phaseXPface	12	NF27	2178559	2178259	2178559	2178248	d	2178248	2176594	2178248	2176588	1654
GofDak_1024-768_new	25	1	42	<?xml version="1.0"?>\n<Clock xmlns:dt="urn:schemas-microsoft-com:datatypes"><Description dt:dt="string">E-Prime Primary Realtime Clock</Description><StartTime><Timestamp dt:dt="int">0</Timestamp><DateUtc dt:dt="string">2017-07-31T09:06:21Z</DateUtc></StartTime><FrequencyChanges><FrequencyChange><Frequency dt:dt="r8">3328125</Frequency><Timestamp dt:dt="r8">935530525</Timestamp><Current dt:dt="r8…	75.025	2278154	2274654	2278154	2274636	1	right	936196783	07-31-2017	11:06:21	09:06:21	female	60847	35322	-1	35305	104653	60863	-1	60847	496796	489975	-1	489962	25				2	12	23	phaseINVFAce	phaseXPface	13	NF109	2183038	2182738	2183038	2182727	l	2182727	2181125	2182727	2181108	1602
GofDak_1024-768_new	25	1	42	<?xml version="1.0"?>\n<Clock xmlns:dt="urn:schemas-microsoft-com:datatypes"><Description dt:dt="string">E-Prime Primary Realtime Clock</Description><StartTime><Timestamp dt:dt="int">0</Timestamp><DateUtc dt:dt="string">2017-07-31T09:06:21Z</DateUtc></StartTime><FrequencyChanges><FrequencyChange><Frequency dt:dt="r8">3328125</Frequency><Timestamp dt:dt="r8">935530525</Timestamp><Current dt:dt="r8…	75.025	2278154	2274654	2278154	2274636	1	right	936196783	07-31-2017	11:06:21	09:06:21	female	60847	35322	-1	35305	104653	60863	-1	60847	496796	489975	-1	489962	25				2	12	23	phaseINVFAce	phaseXPface	14	NM13	2187010	2186710	2187010	2186698	l	2186698	2184964	2186698	2184956	1734
GofDak_1024-768_new	25	1	42	<?xml version="1.0"?>\n<Clock xmlns:dt="urn:schemas-microsoft-com:datatypes"><Description dt:dt="string">E-Prime Primary Realtime Clock</Description><StartTime><Timestamp dt:dt="int">0</Timestamp><DateUtc dt:dt="string">2017-07-31T09:06:21Z</DateUtc></StartTime><FrequencyChanges><FrequencyChange><Frequency dt:dt="r8">3328125</Frequency><Timestamp dt:dt="r8">935530525</Timestamp><Current dt:dt="r8…	75.025	2278154	2274654	2278154	2274636	1	right	936196783	07-31-2017	11:06:21	09:06:21	female	60847	35322	-1	35305	104653	60863	-1	60847	496796	489975	-1	489962	25				2	12	23	phaseINVFAce	phaseXPface	15	NF01	2190742	2190442	2190742	2190435	d	2190435	2188443	2190435	2188436	1992
GofDak_1024-768_new	25	1	42	<?xml version="1.0"?>\n<Clock xmlns:dt="urn:schemas-microsoft-com:datatypes"><Description dt:dt="string">E-Prime Primary Realtime Clock</Description><StartTime><Timestamp dt:dt="int">0</Timestamp><DateUtc dt:dt="string">2017-07-31T09:06:21Z</DateUtc></StartTime><FrequencyChanges><FrequencyChange><Frequency dt:dt="r8">3328125</Frequency><Timestamp dt:dt="r8">935530525</Timestamp><Current dt:dt="r8…	75.025	2278154	2274654	2278154	2274636	1	right	936196783	07-31-2017	11:06:21	09:06:21	female	60847	35322	-1	35305	104653	60863	-1	60847	496796	489975	-1	489962	25				2	12	23	phaseINVFAce	phaseXPface	16	NM03	2194341	2194041	2194341	2194037	d	2194037	2192188	2194037	2192172	1849
GofDak_1024-768_new	25	1	42	<?xml version="1.0"?>\n<Clock xmlns:dt="urn:schemas-microsoft-com:datatypes"><Description dt:dt="string">E-Prime Primary Realtime Clock</Description><StartTime><Timestamp dt:dt="int">0</Timestamp><DateUtc dt:dt="string">2017-07-31T09:06:21Z</DateUtc></StartTime><FrequencyChanges><FrequencyChange><Frequency dt:dt="r8">3328125</Frequency><Timestamp dt:dt="r8">935530525</Timestamp><Current dt:dt="r8…	75.025	2278154	2274654	2278154	2274636	1	right	936196783	07-31-2017	11:06:21	09:06:21	female	60847	35322	-1	35305	104653	60863	-1	60847	496796	489975	-1	489962	25				2	12	23	phaseINVFAce	phaseXPface	17	NF04	2197633	2197333	2197633	2197326	l	2197326	2195614	2197326	2195604	1712
GofDak_1024-768_new	25	1	42	<?xml version="1.0"?>\n<Clock xmlns:dt="urn:schemas-microsoft-com:datatypes"><Description dt:dt="string">E-Prime Primary Realtime Clock</Description><StartTime><Timestamp dt:dt="int">0</Timestamp><DateUtc dt:dt="string">2017-07-31T09:06:21Z</DateUtc></StartTime><FrequencyChanges><FrequencyChange><Frequency dt:dt="r8">3328125</Frequency><Timestamp dt:dt="r8">935530525</Timestamp><Current dt:dt="r8…	75.025	2278154	2274654	2278154	2274636	1	right	936196783	07-31-2017	11:06:21	09:06:21	female	60847	35322	-1	35305	104653	60863	-1	60847	496796	489975	-1	489962	25				2	12	23	phaseINVFAce	phaseXPface	18	NF04	2201418	2201118	2201418	2201113	d	2201113	2199226	2201113	2199220	1887
GofDak_1024-768_new	25	1	42	<?xml version="1.0"?>\n<Clock xmlns:dt="urn:schemas-microsoft-com:datatypes"><Description dt:dt="string">E-Prime Primary Realtime Clock</Description><StartTime><Timestamp dt:dt="int">0</Timestamp><DateUtc dt:dt="string">2017-07-31T09:06:21Z</DateUtc></StartTime><FrequencyChanges><FrequencyChange><Frequency dt:dt="r8">3328125</Frequency><Timestamp dt:dt="r8">935530525</Timestamp><Current dt:dt="r8…	75.025	2278154	2274654	2278154	2274636	1	right	936196783	07-31-2017	11:06:21	09:06:21	female	60847	35322	-1	35305	104653	60863	-1	60847	496796	489975	-1	489962	25				2	12	23	phaseINVFAce	phaseXPface	19	NM10	2204924	2204624	2204924	2204619	l	2204619	2203078	2204619	2203060	1541
GofDak_1024-768_new	25	1	42	<?xml version="1.0"?>\n<Clock xmlns:dt="urn:schemas-microsoft-com:datatypes"><Description dt:dt="string">E-Prime Primary Realtime Clock</Description><StartTime><Timestamp dt:dt="int">0</Timestamp><DateUtc dt:dt="string">2017-07-31T09:06:21Z</DateUtc></StartTime><FrequencyChanges><FrequencyChange><Frequency dt:dt="r8">3328125</Frequency><Timestamp dt:dt="r8">935530525</Timestamp><Current dt:dt="r8…	75.025	2278154	2274654	2278154	2274636	1	right	936196783	07-31-2017	11:06:21	09:06:21	female	60847	35322	-1	35305	104653	60863	-1	60847	496796	489975	-1	489962	25				2	12	23	phaseINVFAce	phaseXPface	20	NM09	2208509	2208209	2208509	2208206	l	2208206	2206463	2208206	2206452	1743
GofDak_1024-768_new	25	1	42	<?xml version="1.0"?>\n<Clock xmlns:dt="urn:schemas-microsoft-com:datatypes"><Description dt:dt="string">E-Prime Primary Realtime Clock</Description><StartTime><Timestamp dt:dt="int">0</Timestamp><DateUtc dt:dt="string">2017-07-31T09:06:21Z</DateUtc></StartTime><FrequencyChanges><FrequencyChange><Frequency dt:dt="r8">3328125</Frequency><Timestamp dt:dt="r8">935530525</Timestamp><Current dt:dt="r8…	75.025	2278154	2274654	2278154	2274636	1	right	936196783	07-31-2017	11:06:21	09:06:21	female	60847	35322	-1	35305	104653	60863	-1	60847	496796	489975	-1	489962	26				1	12	24	phaseUPFAce	phaseXPface	1	NM04	2211602	2211302	2211602	2211295	l	2211295	2209702	2211295	2209685	1593
GofDak_1024-768_new	25	1	42	<?xml version="1.0"?>\n<Clock xmlns:dt="urn:schemas-microsoft-com:datatypes"><Description dt:dt="string">E-Prime Primary Realtime Clock</Description><StartTime><Timestamp dt:dt="int">0</Timestamp><DateUtc dt:dt="string">2017-07-31T09:06:21Z</DateUtc></StartTime><FrequencyChanges><FrequencyChange><Frequency dt:dt="r8">3328125</Frequency><Timestamp dt:dt="r8">935530525</Timestamp><Current dt:dt="r8…	75.025	2278154	2274654	2278154	2274636	1	right	936196783	07-31-2017	11:06:21	09:06:21	female	60847	35322	-1	35305	104653	60863	-1	60847	496796	489975	-1	489962	26				1	12	24	phaseUPFAce	phaseXPface	2	NM101	2214987	2214687	2214987	2214676	d	2214676	2212821	2214676	2212804	1855
GofDak_1024-768_new	25	1	42	<?xml version="1.0"?>\n<Clock xmlns:dt="urn:schemas-microsoft-com:datatypes"><Description dt:dt="string">E-Prime Primary Realtime Clock</Description><StartTime><Timestamp dt:dt="int">0</Timestamp><DateUtc dt:dt="string">2017-07-31T09:06:21Z</DateUtc></StartTime><FrequencyChanges><FrequencyChange><Frequency dt:dt="r8">3328125</Frequency><Timestamp dt:dt="r8">935530525</Timestamp><Current dt:dt="r8…	75.025	2278154	2274654	2278154	2274636	1	right	936196783	07-31-2017	11:06:21	09:06:21	female	60847	35322	-1	35305	104653	60863	-1	60847	496796	489975	-1	489962	26				1	12	24	phaseUPFAce	phaseXPface	3	NM10	2218586	2218286	2218586	2218272	l	2218272	2216340	2218272	2216332	1932
GofDak_1024-768_new	25	1	42	<?xml version="1.0"?>\n<Clock xmlns:dt="urn:schemas-microsoft-com:datatypes"><Description dt:dt="string">E-Prime Primary Realtime Clock</Description><StartTime><Timestamp dt:dt="int">0</Timestamp><DateUtc dt:dt="string">2017-07-31T09:06:21Z</DateUtc></StartTime><FrequencyChanges><FrequencyChange><Frequency dt:dt="r8">3328125</Frequency><Timestamp dt:dt="r8">935530525</Timestamp><Current dt:dt="r8…	75.025	2278154	2274654	2278154	2274636	1	right	936196783	07-31-2017	11:06:21	09:06:21	female	60847	35322	-1	35305	104653	60863	-1	60847	496796	489975	-1	489962	26				1	12	24	phaseUPFAce	phaseXPface	4	NM10	2221718	2221418	2221718	2221411	d	2221411	2219792	2221411	2219781	1619
GofDak_1024-768_new	25	1	42	<?xml version="1.0"?>\n<Clock xmlns:dt="urn:schemas-microsoft-com:datatypes"><Description dt:dt="string">E-Prime Primary Realtime Clock</Description><StartTime><Timestamp dt:dt="int">0</Timestamp><DateUtc dt:dt="string">2017-07-31T09:06:21Z</DateUtc></StartTime><FrequencyChanges><FrequencyChange><Frequency dt:dt="r8">3328125</Frequency><Timestamp dt:dt="r8">935530525</Timestamp><Current dt:dt="r8…	75.025	2278154	2274654	2278154	2274636	1	right	936196783	07-31-2017	11:06:21	09:06:21	female	60847	35322	-1	35305	104653	60863	-1	60847	496796	489975	-1	489962	26				1	12	24	phaseUPFAce	phaseXPface	5	NM101	2224877	2224577	2224877	2224574	l	2224574	2222898	2224574	2222892	1676
GofDak_1024-768_new	25	1	42	<?xml version="1.0"?>\n<Clock xmlns:dt="urn:schemas-microsoft-com:datatypes"><Description dt:dt="string">E-Prime Primary Realtime Clock</Description><StartTime><Timestamp dt:dt="int">0</Timestamp><DateUtc dt:dt="string">2017-07-31T09:06:21Z</DateUtc></StartTime><FrequencyChanges><FrequencyChange><Frequency dt:dt="r8">3328125</Frequency><Timestamp dt:dt="r8">935530525</Timestamp><Current dt:dt="r8…	75.025	2278154	2274654	2278154	2274636	1	right	936196783	07-31-2017	11:06:21	09:06:21	female	60847	35322	-1	35305	104653	60863	-1	60847	496796	489975	-1	489962	26				1	12	24	phaseUPFAce	phaseXPface	6	NF106	2227983	2227683	2227983	2227670	l	2227670	2226070	2227670	2226053	1600
GofDak_1024-768_new	25	1	42	<?xml version="1.0"?>\n<Clock xmlns:dt="urn:schemas-microsoft-com:datatypes"><Description dt:dt="string">E-Prime Primary Realtime Clock</Description><StartTime><Timestamp dt:dt="int">0</Timestamp><DateUtc dt:dt="string">2017-07-31T09:06:21Z</DateUtc></StartTime><FrequencyChanges><FrequencyChange><Frequency dt:dt="r8">3328125</Frequency><Timestamp dt:dt="r8">935530525</Timestamp><Current dt:dt="r8…	75.025	2278154	2274654	2278154	2274636	1	right	936196783	07-31-2017	11:06:21	09:06:21	female	60847	35322	-1	35305	104653	60863	-1	60847	496796	489975	-1	489962	26				1	12	24	phaseUPFAce	phaseXPface	7	NF106	2231369	2231069	2231369	2231055	l	2231055	2229216	2231055	2229204	1839
GofDak_1024-768_new	25	1	42	<?xml version="1.0"?>\n<Clock xmlns:dt="urn:schemas-microsoft-com:datatypes"><Description dt:dt="string">E-Prime Primary Realtime Clock</Description><StartTime><Timestamp dt:dt="int">0</Timestamp><DateUtc dt:dt="string">2017-07-31T09:06:21Z</DateUtc></StartTime><FrequencyChanges><FrequencyChange><Frequency dt:dt="r8">3328125</Frequency><Timestamp dt:dt="r8">935530525</Timestamp><Current dt:dt="r8…	75.025	2278154	2274654	2278154	2274636	1	right	936196783	07-31-2017	11:06:21	09:06:21	female	60847	35322	-1	35305	104653	60863	-1	60847	496796	489975	-1	489962	26				1	12	24	phaseUPFAce	phaseXPface	8	NM13	2234408	2234108	2234408	2234098	l	2234098	2232468	2234098	2232460	1630
GofDak_1024-768_new	25	1	42	<?xml version="1.0"?>\n<Clock xmlns:dt="urn:schemas-microsoft-com:datatypes"><Description dt:dt="string">E-Prime Primary Realtime Clock</Description><StartTime><Timestamp dt:dt="int">0</Timestamp><DateUtc dt:dt="string">2017-07-31T09:06:21Z</DateUtc></StartTime><FrequencyChanges><FrequencyChange><Frequency dt:dt="r8">3328125</Frequency><Timestamp dt:dt="r8">935530525</Timestamp><Current dt:dt="r8…	75.025	2278154	2274654	2278154	2274636	1	right	936196783	07-31-2017	11:06:21	09:06:21	female	60847	35322	-1	35305	104653	60863	-1	60847	496796	489975	-1	489962	26				1	12	24	phaseUPFAce	phaseXPface	9	NM05	2237886	2237586	2237886	2237583	d	2237583	2235707	2237583	2235701	1876
GofDak_1024-768_new	25	1	42	<?xml version="1.0"?>\n<Clock xmlns:dt="urn:schemas-microsoft-com:datatypes"><Description dt:dt="string">E-Prime Primary Realtime Clock</Description><StartTime><Timestamp dt:dt="int">0</Timestamp><DateUtc dt:dt="string">2017-07-31T09:06:21Z</DateUtc></StartTime><FrequencyChanges><FrequencyChange><Frequency dt:dt="r8">3328125</Frequency><Timestamp dt:dt="r8">935530525</Timestamp><Current dt:dt="r8…	75.025	2278154	2274654	2278154	2274636	1	right	936196783	07-31-2017	11:06:21	09:06:21	female	60847	35322	-1	35305	104653	60863	-1	60847	496796	489975	-1	489962	26				1	12	24	phaseUPFAce	phaseXPface	10	NF09	2240805	2240505	2240805	2240500	l	2240500	2238973	2240500	2238964	1527
GofDak_1024-768_new	25	1	42	<?xml version="1.0"?>\n<Clock xmlns:dt="urn:schemas-microsoft-com:datatypes"><Description dt:dt="string">E-Prime Primary Realtime Clock</Description><StartTime><Timestamp dt:dt="int">0</Timestamp><DateUtc dt:dt="string">2017-07-31T09:06:21Z</DateUtc></StartTime><FrequencyChanges><FrequencyChange><Frequency dt:dt="r8">3328125</Frequency><Timestamp dt:dt="r8">935530525</Timestamp><Current dt:dt="r8…	75.025	2278154	2274654	2278154	2274636	1	right	936196783	07-31-2017	11:06:21	09:06:21	female	60847	35322	-1	35305	104653	60863	-1	60847	496796	489975	-1	489962	26				1	12	24	phaseUPFAce	phaseXPface	11	NM02	2243764	2243464	2243764	2243454	d	2243454	2241945	2243454	2241932	1509
GofDak_1024-768_new	25	1	42	<?xml version="1.0"?>\n<Clock xmlns:dt="urn:schemas-microsoft-com:datatypes"><Description dt:dt="string">E-Prime Primary Realtime Clock</Description><StartTime><Timestamp dt:dt="int">0</Timestamp><DateUtc dt:dt="string">2017-07-31T09:06:21Z</DateUtc></StartTime><FrequencyChanges><FrequencyChange><Frequency dt:dt="r8">3328125</Frequency><Timestamp dt:dt="r8">935530525</Timestamp><Current dt:dt="r8…	75.025	2278154	2274654	2278154	2274636	1	right	936196783	07-31-2017	11:06:21	09:06:21	female	60847	35322	-1	35305	104653	60863	-1	60847	496796	489975	-1	489962	26				1	12	24	phaseUPFAce	phaseXPface	12	NM02	2247430	2247130	2247430	2247126	d	2247126	2245357	2247126	2245348	1769
GofDak_1024-768_new	25	1	42	<?xml version="1.0"?>\n<Clock xmlns:dt="urn:schemas-microsoft-com:datatypes"><Description dt:dt="string">E-Prime Primary Realtime Clock</Description><StartTime><Timestamp dt:dt="int">0</Timestamp><DateUtc dt:dt="string">2017-07-31T09:06:21Z</DateUtc></StartTime><FrequencyChanges><FrequencyChange><Frequency dt:dt="r8">3328125</Frequency><Timestamp dt:dt="r8">935530525</Timestamp><Current dt:dt="r8…	75.025	2278154	2274654	2278154	2274636	1	right	936196783	07-31-2017	11:06:21	09:06:21	female	60847	35322	-1	35305	104653	60863	-1	60847	496796	489975	-1	489962	26				1	12	24	phaseUPFAce	phaseXPface	13	NF109	2250536	2250236	2250536	2250225	l	2250225	2248636	2250225	2248620	1589
GofDak_1024-768_new	25	1	42	<?xml version="1.0"?>\n<Clock xmlns:dt="urn:schemas-microsoft-com:datatypes"><Description dt:dt="string">E-Prime Primary Realtime Clock</Description><StartTime><Timestamp dt:dt="int">0</Timestamp><DateUtc dt:dt="string">2017-07-31T09:06:21Z</DateUtc></StartTime><FrequencyChanges><FrequencyChange><Frequency dt:dt="r8">3328125</Frequency><Timestamp dt:dt="r8">935530525</Timestamp><Current dt:dt="r8…	75.025	2278154	2274654	2278154	2274636	1	right	936196783	07-31-2017	11:06:21	09:06:21	female	60847	35322	-1	35305	104653	60863	-1	60847	496796	489975	-1	489962	26				1	12	24	phaseUPFAce	phaseXPface	14	NM04	2253881	2253581	2253881	2253574	l	2253574	2251928	2253574	2251916	1646
GofDak_1024-768_new	25	1	42	<?xml version="1.0"?>\n<Clock xmlns:dt="urn:schemas-microsoft-com:datatypes"><Description dt:dt="string">E-Prime Primary Realtime Clock</Description><StartTime><Timestamp dt:dt="int">0</Timestamp><DateUtc dt:dt="string">2017-07-31T09:06:21Z</DateUtc></StartTime><FrequencyChanges><FrequencyChange><Frequency dt:dt="r8">3328125</Frequency><Timestamp dt:dt="r8">935530525</Timestamp><Current dt:dt="r8…	75.025	2278154	2274654	2278154	2274636	1	right	936196783	07-31-2017	11:06:21	09:06:21	female	60847	35322	-1	35305	104653	60863	-1	60847	496796	489975	-1	489962	26				1	12	24	phaseUPFAce	phaseXPface	15	NF109	2257373	2257073	2257373	2257064	l	2257064	2255341	2257064	2255324	1723
GofDak_1024-768_new	25	1	42	<?xml version="1.0"?>\n<Clock xmlns:dt="urn:schemas-microsoft-com:datatypes"><Description dt:dt="string">E-Prime Primary Realtime Clock</Description><StartTime><Timestamp dt:dt="int">0</Timestamp><DateUtc dt:dt="string">2017-07-31T09:06:21Z</DateUtc></StartTime><FrequencyChanges><FrequencyChange><Frequency dt:dt="r8">3328125</Frequency><Timestamp dt:dt="r8">935530525</Timestamp><Current dt:dt="r8…	75.025	2278154	2274654	2278154	2274636	1	right	936196783	07-31-2017	11:06:21	09:06:21	female	60847	35322	-1	35305	104653	60863	-1	60847	496796	489975	-1	489962	26				1	12	24	phaseUPFAce	phaseXPface	16	NF27	2260826	2260526	2260826	2260519	l	2260519	2258846	2260519	2258836	1673
GofDak_1024-768_new	25	1	42	<?xml version="1.0"?>\n<Clock xmlns:dt="urn:schemas-microsoft-com:datatypes"><Description dt:dt="string">E-Prime Primary Realtime Clock</Description><StartTime><Timestamp dt:dt="int">0</Timestamp><DateUtc dt:dt="string">2017-07-31T09:06:21Z</DateUtc></StartTime><FrequencyChanges><FrequencyChange><Frequency dt:dt="r8">3328125</Frequency><Timestamp dt:dt="r8">935530525</Timestamp><Current dt:dt="r8…	75.025	2278154	2274654	2278154	2274636	1	right	936196783	07-31-2017	11:06:21	09:06:21	female	60847	35322	-1	35305	104653	60863	-1	60847	496796	489975	-1	489962	26				1	12	24	phaseUPFAce	phaseXPface	17	NM10	2263985	2263685	2263985	2263676	d	2263676	2261992	2263676	2261980	1684
GofDak_1024-768_new	25	1	42	<?xml version="1.0"?>\n<Clock xmlns:dt="urn:schemas-microsoft-com:datatypes"><Description dt:dt="string">E-Prime Primary Realtime Clock</Description><StartTime><Timestamp dt:dt="int">0</Timestamp><DateUtc dt:dt="string">2017-07-31T09:06:21Z</DateUtc></StartTime><FrequencyChanges><FrequencyChange><Frequency dt:dt="r8">3328125</Frequency><Timestamp dt:dt="r8">935530525</Timestamp><Current dt:dt="r8…	75.025	2278154	2274654	2278154	2274636	1	right	936196783	07-31-2017	11:06:21	09:06:21	female	60847	35322	-1	35305	104653	60863	-1	60847	496796	489975	-1	489962	26				1	12	24	phaseUPFAce	phaseXPface	18	NM04	2267050	2266750	2267050	2266741	l	2266741	2265217	2266741	2265204	1524
GofDak_1024-768_new	25	1	42	<?xml version="1.0"?>\n<Clock xmlns:dt="urn:schemas-microsoft-com:datatypes"><Description dt:dt="string">E-Prime Primary Realtime Clock</Description><StartTime><Timestamp dt:dt="int">0</Timestamp><DateUtc dt:dt="string">2017-07-31T09:06:21Z</DateUtc></StartTime><FrequencyChanges><FrequencyChange><Frequency dt:dt="r8">3328125</Frequency><Timestamp dt:dt="r8">935530525</Timestamp><Current dt:dt="r8…	75.025	2278154	2274654	2278154	2274636	1	right	936196783	07-31-2017	11:06:21	09:06:21	female	60847	35322	-1	35305	104653	60863	-1	60847	496796	489975	-1	489962	26				1	12	24	phaseUPFAce	phaseXPface	19	NF01	2270396	2270096	2270396	2270092	l	2270092	2268443	2270092	2268428	1649
GofDak_1024-768_new	25	1	42	<?xml version="1.0"?>\n<Clock xmlns:dt="urn:schemas-microsoft-com:datatypes"><Description dt:dt="string">E-Prime Primary Realtime Clock</Description><StartTime><Timestamp dt:dt="int">0</Timestamp><DateUtc dt:dt="string">2017-07-31T09:06:21Z</DateUtc></StartTime><FrequencyChanges><FrequencyChange><Frequency dt:dt="r8">3328125</Frequency><Timestamp dt:dt="r8">935530525</Timestamp><Current dt:dt="r8…	75.025	2278154	2274654	2278154	2274636	1	right	936196783	07-31-2017	11:06:21	09:06:21	female	60847	35322	-1	35305	104653	60863	-1	60847	496796	489975	-1	489962	26				1	12	24	phaseUPFAce	phaseXPface	20	NM13	2273448	2273148	2273448	2273135	d	2273135	2271562	2273135	2271556	1573
[truncated: 28 more columns]
