# Supplementary material for: Fixed or flexible? Orientation preference in identity and gaze processing in humans
Source: PLoS One. 2019 Jan 25;14(1):e0210503. doi: 10.1371/journal.pone.0210503 (PMC6347268; doi:10.1371/journal.pone.0210503)
Supplement: S3 File — Eprime log files were merged across gaze experiment sessions. (ZIP) [file pone.0210503.s005.zip › GofDak_1024-768_new-3-3.xlsx]

## Sheet: GofDak_1024-768_new-3-3
E:\GAZE\Gaze_data\GazeCoD_data\individual\edat_xlsx\GofDak_1024-768_new-3-3.edat2
ExperimentName	Subject	Session	Age	Clock.Information	Display.RefreshRate	fini.OffsetTime	fini.OnsetTime	fini.TargetOffsetTime	fini.TargetOnsetTime	Group	Handedness	RandomSeed	SessionDate	SessionTime	SessionTimeUtc	Sex	start.OffsetTime	start.OnsetTime	start.TargetOffsetTime	start.TargetOnsetTime	start2.OffsetTime	start2.OnsetTime	start2.TargetOffsetTime	start2.TargetOnsetTime	start5.OffsetTime	start5.OnsetTime	start5.TargetOffsetTime	start5.TargetOnsetTime	Block	phasePRACTICE1	phasePRACTICE1.Cycle	phasePRACTICE1.Sample	phaseXPface	phaseXPface.Cycle	phaseXPface.Sample	Procedure[Block]	Running[Block]	Trial	cible	cible.OffsetTime	cible.OnsetTime	cible.TargetOffsetTime	cible.TargetOnsetTime	correct	crossStart.OffsetTime	crossStart.OnsetTime	crossStart.TargetOffsetTime	crossStart.TargetOnsetTime	jitterdur
GofDak_1024-768_new	3	3	22	<?xml version="1.0"?>\n<Clock xmlns:dt="urn:schemas-microsoft-com:datatypes"><Description dt:dt="string">E-Prime Primary Realtime Clock</Description><StartTime><Timestamp dt:dt="int">0</Timestamp><DateUtc dt:dt="string">2017-05-11T14:09:13Z</DateUtc></StartTime><FrequencyChanges><FrequencyChange><Frequency dt:dt="r8">3312929</Frequency><Timestamp dt:dt="r8">74222409734</Timestamp><Current dt:dt="…	75.028	2039467	2035967	2039467	2035952	1	right	1208181012	2017-11-05	16:09:13	14:09:13	female	117968	56090	-1	56064	129815	117987	-1	117968	398042	391630	-1	391604	1	1	1	1				practUP	phasePRACTICE1	1	NF02	132908	132608	132908	132597	l	132597	130835	132597	130822	1762
GofDak_1024-768_new	3	3	22	<?xml version="1.0"?>\n<Clock xmlns:dt="urn:schemas-microsoft-com:datatypes"><Description dt:dt="string">E-Prime Primary Realtime Clock</Description><StartTime><Timestamp dt:dt="int">0</Timestamp><DateUtc dt:dt="string">2017-05-11T14:09:13Z</DateUtc></StartTime><FrequencyChanges><FrequencyChange><Frequency dt:dt="r8">3312929</Frequency><Timestamp dt:dt="r8">74222409734</Timestamp><Current dt:dt="…	75.028	2039467	2035967	2039467	2035952	1	right	1208181012	2017-11-05	16:09:13	14:09:13	female	117968	56090	-1	56064	129815	117987	-1	117968	398042	391630	-1	391604	1	1	1	1				practUP	phasePRACTICE1	2	NM13	136307	136007	136307	135997	l	135997	134127	135997	134111	1870
GofDak_1024-768_new	3	3	22	<?xml version="1.0"?>\n<Clock xmlns:dt="urn:schemas-microsoft-com:datatypes"><Description dt:dt="string">E-Prime Primary Realtime Clock</Description><StartTime><Timestamp dt:dt="int">0</Timestamp><DateUtc dt:dt="string">2017-05-11T14:09:13Z</DateUtc></StartTime><FrequencyChanges><FrequencyChange><Frequency dt:dt="r8">3312929</Frequency><Timestamp dt:dt="r8">74222409734</Timestamp><Current dt:dt="…	75.028	2039467	2035967	2039467	2035952	1	right	1208181012	2017-11-05	16:09:13	14:09:13	female	117968	56090	-1	56064	129815	117987	-1	117968	398042	391630	-1	391604	1	1	1	1				practUP	phasePRACTICE1	3	NM02	139545	139245	139545	139227	l	139227	137566	139227	137559	1661
GofDak_1024-768_new	3	3	22	<?xml version="1.0"?>\n<Clock xmlns:dt="urn:schemas-microsoft-com:datatypes"><Description dt:dt="string">E-Prime Primary Realtime Clock</Description><StartTime><Timestamp dt:dt="int">0</Timestamp><DateUtc dt:dt="string">2017-05-11T14:09:13Z</DateUtc></StartTime><FrequencyChanges><FrequencyChange><Frequency dt:dt="r8">3312929</Frequency><Timestamp dt:dt="r8">74222409734</Timestamp><Current dt:dt="…	75.028	2039467	2035967	2039467	2035952	1	right	1208181012	2017-11-05	16:09:13	14:09:13	female	117968	56090	-1	56064	129815	117987	-1	117968	398042	391630	-1	391604	1	1	1	1				practUP	phasePRACTICE1	4	NM05	142571	142271	142571	142267	l	142267	140512	142267	140494	1755
GofDak_1024-768_new	3	3	22	<?xml version="1.0"?>\n<Clock xmlns:dt="urn:schemas-microsoft-com:datatypes"><Description dt:dt="string">E-Prime Primary Realtime Clock</Description><StartTime><Timestamp dt:dt="int">0</Timestamp><DateUtc dt:dt="string">2017-05-11T14:09:13Z</DateUtc></StartTime><FrequencyChanges><FrequencyChange><Frequency dt:dt="r8">3312929</Frequency><Timestamp dt:dt="r8">74222409734</Timestamp><Current dt:dt="…	75.028	2039467	2035967	2039467	2035952	1	right	1208181012	2017-11-05	16:09:13	14:09:13	female	117968	56090	-1	56064	129815	117987	-1	117968	398042	391630	-1	391604	1	1	1	1				practUP	phasePRACTICE1	5	NM08	146050	145750	146050	145738	d	145738	143870	145738	143854	1868
GofDak_1024-768_new	3	3	22	<?xml version="1.0"?>\n<Clock xmlns:dt="urn:schemas-microsoft-com:datatypes"><Description dt:dt="string">E-Prime Primary Realtime Clock</Description><StartTime><Timestamp dt:dt="int">0</Timestamp><DateUtc dt:dt="string">2017-05-11T14:09:13Z</DateUtc></StartTime><FrequencyChanges><FrequencyChange><Frequency dt:dt="r8">3312929</Frequency><Timestamp dt:dt="r8">74222409734</Timestamp><Current dt:dt="…	75.028	2039467	2035967	2039467	2035952	1	right	1208181012	2017-11-05	16:09:13	14:09:13	female	117968	56090	-1	56064	129815	117987	-1	117968	398042	391630	-1	391604	1	1	1	1				practUP	phasePRACTICE1	6	NM08	149248	148948	149248	148929	d	148929	147189	148929	147174	1740
GofDak_1024-768_new	3	3	22	<?xml version="1.0"?>\n<Clock xmlns:dt="urn:schemas-microsoft-com:datatypes"><Description dt:dt="string">E-Prime Primary Realtime Clock</Description><StartTime><Timestamp dt:dt="int">0</Timestamp><DateUtc dt:dt="string">2017-05-11T14:09:13Z</DateUtc></StartTime><FrequencyChanges><FrequencyChange><Frequency dt:dt="r8">3312929</Frequency><Timestamp dt:dt="r8">74222409734</Timestamp><Current dt:dt="…	75.028	2039467	2035967	2039467	2035952	1	right	1208181012	2017-11-05	16:09:13	14:09:13	female	117968	56090	-1	56064	129815	117987	-1	117968	398042	391630	-1	391604	1	1	1	1				practUP	phasePRACTICE1	7	NF27	152407	152107	152407	152094	d	152094	150481	152094	150470	1613
GofDak_1024-768_new	3	3	22	<?xml version="1.0"?>\n<Clock xmlns:dt="urn:schemas-microsoft-com:datatypes"><Description dt:dt="string">E-Prime Primary Realtime Clock</Description><StartTime><Timestamp dt:dt="int">0</Timestamp><DateUtc dt:dt="string">2017-05-11T14:09:13Z</DateUtc></StartTime><FrequencyChanges><FrequencyChange><Frequency dt:dt="r8">3312929</Frequency><Timestamp dt:dt="r8">74222409734</Timestamp><Current dt:dt="…	75.028	2039467	2035967	2039467	2035952	1	right	1208181012	2017-11-05	16:09:13	14:09:13	female	117968	56090	-1	56064	129815	117987	-1	117968	398042	391630	-1	391604	1	1	1	1				practUP	phasePRACTICE1	8	NM21	155766	155466	155766	155458	d	155458	153813	155458	153806	1645
GofDak_1024-768_new	3	3	22	<?xml version="1.0"?>\n<Clock xmlns:dt="urn:schemas-microsoft-com:datatypes"><Description dt:dt="string">E-Prime Primary Realtime Clock</Description><StartTime><Timestamp dt:dt="int">0</Timestamp><DateUtc dt:dt="string">2017-05-11T14:09:13Z</DateUtc></StartTime><FrequencyChanges><FrequencyChange><Frequency dt:dt="r8">3312929</Frequency><Timestamp dt:dt="r8">74222409734</Timestamp><Current dt:dt="…	75.028	2039467	2035967	2039467	2035952	1	right	1208181012	2017-11-05	16:09:13	14:09:13	female	117968	56090	-1	56064	129815	117987	-1	117968	398042	391630	-1	391604	1	1	1	1				practUP	phasePRACTICE1	9	NM13	158978	158678	158978	158672	d	158672	157172	158672	157158	1500
GofDak_1024-768_new	3	3	22	<?xml version="1.0"?>\n<Clock xmlns:dt="urn:schemas-microsoft-com:datatypes"><Description dt:dt="string">E-Prime Primary Realtime Clock</Description><StartTime><Timestamp dt:dt="int">0</Timestamp><DateUtc dt:dt="string">2017-05-11T14:09:13Z</DateUtc></StartTime><FrequencyChanges><FrequencyChange><Frequency dt:dt="r8">3312929</Frequency><Timestamp dt:dt="r8">74222409734</Timestamp><Current dt:dt="…	75.028	2039467	2035967	2039467	2035952	1	right	1208181012	2017-11-05	16:09:13	14:09:13	female	117968	56090	-1	56064	129815	117987	-1	117968	398042	391630	-1	391604	1	1	1	1				practUP	phasePRACTICE1	10	NM08	162177	161877	162177	161863	l	161863	160211	161863	160197	1652
GofDak_1024-768_new	3	3	22	<?xml version="1.0"?>\n<Clock xmlns:dt="urn:schemas-microsoft-com:datatypes"><Description dt:dt="string">E-Prime Primary Realtime Clock</Description><StartTime><Timestamp dt:dt="int">0</Timestamp><DateUtc dt:dt="string">2017-05-11T14:09:13Z</DateUtc></StartTime><FrequencyChanges><FrequencyChange><Frequency dt:dt="r8">3312929</Frequency><Timestamp dt:dt="r8">74222409734</Timestamp><Current dt:dt="…	75.028	2039467	2035967	2039467	2035952	1	right	1208181012	2017-11-05	16:09:13	14:09:13	female	117968	56090	-1	56064	129815	117987	-1	117968	398042	391630	-1	391604	1	1	1	1				practUP	phasePRACTICE1	11	NF106	173986	173686	173986	173682	d	173682	171926	173682	171917	1756
GofDak_1024-768_new	3	3	22	<?xml version="1.0"?>\n<Clock xmlns:dt="urn:schemas-microsoft-com:datatypes"><Description dt:dt="string">E-Prime Primary Realtime Clock</Description><StartTime><Timestamp dt:dt="int">0</Timestamp><DateUtc dt:dt="string">2017-05-11T14:09:13Z</DateUtc></StartTime><FrequencyChanges><FrequencyChange><Frequency dt:dt="r8">3312929</Frequency><Timestamp dt:dt="r8">74222409734</Timestamp><Current dt:dt="…	75.028	2039467	2035967	2039467	2035952	1	right	1208181012	2017-11-05	16:09:13	14:09:13	female	117968	56090	-1	56064	129815	117987	-1	117968	398042	391630	-1	391604	1	1	1	1				practUP	phasePRACTICE1	12	NF106	177384	177084	177384	177070	l	177070	175232	177070	175213	1838
GofDak_1024-768_new	3	3	22	<?xml version="1.0"?>\n<Clock xmlns:dt="urn:schemas-microsoft-com:datatypes"><Description dt:dt="string">E-Prime Primary Realtime Clock</Description><StartTime><Timestamp dt:dt="int">0</Timestamp><DateUtc dt:dt="string">2017-05-11T14:09:13Z</DateUtc></StartTime><FrequencyChanges><FrequencyChange><Frequency dt:dt="r8">3312929</Frequency><Timestamp dt:dt="r8">74222409734</Timestamp><Current dt:dt="…	75.028	2039467	2035967	2039467	2035952	1	right	1208181012	2017-11-05	16:09:13	14:09:13	female	117968	56090	-1	56064	129815	117987	-1	117968	398042	391630	-1	391604	1	1	1	1				practUP	phasePRACTICE1	13	NF27	180623	180323	180623	180316	l	180316	178484	180316	178469	1832
GofDak_1024-768_new	3	3	22	<?xml version="1.0"?>\n<Clock xmlns:dt="urn:schemas-microsoft-com:datatypes"><Description dt:dt="string">E-Prime Primary Realtime Clock</Description><StartTime><Timestamp dt:dt="int">0</Timestamp><DateUtc dt:dt="string">2017-05-11T14:09:13Z</DateUtc></StartTime><FrequencyChanges><FrequencyChange><Frequency dt:dt="r8">3312929</Frequency><Timestamp dt:dt="r8">74222409734</Timestamp><Current dt:dt="…	75.028	2039467	2035967	2039467	2035952	1	right	1208181012	2017-11-05	16:09:13	14:09:13	female	117968	56090	-1	56064	129815	117987	-1	117968	398042	391630	-1	391604	1	1	1	1				practUP	phasePRACTICE1	14	NF105	183982	183682	183982	183667	l	183667	181683	183667	181676	1984
GofDak_1024-768_new	3	3	22	<?xml version="1.0"?>\n<Clock xmlns:dt="urn:schemas-microsoft-com:datatypes"><Description dt:dt="string">E-Prime Primary Realtime Clock</Description><StartTime><Timestamp dt:dt="int">0</Timestamp><DateUtc dt:dt="string">2017-05-11T14:09:13Z</DateUtc></StartTime><FrequencyChanges><FrequencyChange><Frequency dt:dt="r8">3312929</Frequency><Timestamp dt:dt="r8">74222409734</Timestamp><Current dt:dt="…	75.028	2039467	2035967	2039467	2035952	1	right	1208181012	2017-11-05	16:09:13	14:09:13	female	117968	56090	-1	56064	129815	117987	-1	117968	398042	391630	-1	391604	1	1	1	1				practUP	phasePRACTICE1	15	NM13	187154	186854	187154	186845	d	186845	184975	186845	184964	1870
GofDak_1024-768_new	3	3	22	<?xml version="1.0"?>\n<Clock xmlns:dt="urn:schemas-microsoft-com:datatypes"><Description dt:dt="string">E-Prime Primary Realtime Clock</Description><StartTime><Timestamp dt:dt="int">0</Timestamp><DateUtc dt:dt="string">2017-05-11T14:09:13Z</DateUtc></StartTime><FrequencyChanges><FrequencyChange><Frequency dt:dt="r8">3312929</Frequency><Timestamp dt:dt="r8">74222409734</Timestamp><Current dt:dt="…	75.028	2039467	2035967	2039467	2035952	1	right	1208181012	2017-11-05	16:09:13	14:09:13	female	117968	56090	-1	56064	129815	117987	-1	117968	398042	391630	-1	391604	1	1	1	1				practUP	phasePRACTICE1	16	NM101	190406	190106	190406	190091	l	190091	188200	190091	188188	1891
GofDak_1024-768_new	3	3	22	<?xml version="1.0"?>\n<Clock xmlns:dt="urn:schemas-microsoft-com:datatypes"><Description dt:dt="string">E-Prime Primary Realtime Clock</Description><StartTime><Timestamp dt:dt="int">0</Timestamp><DateUtc dt:dt="string">2017-05-11T14:09:13Z</DateUtc></StartTime><FrequencyChanges><FrequencyChange><Frequency dt:dt="r8">3312929</Frequency><Timestamp dt:dt="r8">74222409734</Timestamp><Current dt:dt="…	75.028	2039467	2035967	2039467	2035952	1	right	1208181012	2017-11-05	16:09:13	14:09:13	female	117968	56090	-1	56064	129815	117987	-1	117968	398042	391630	-1	391604	1	1	1	1				practUP	phasePRACTICE1	17	NF11	193538	193238	193538	193229	l	193229	191586	193229	191572	1643
GofDak_1024-768_new	3	3	22	<?xml version="1.0"?>\n<Clock xmlns:dt="urn:schemas-microsoft-com:datatypes"><Description dt:dt="string">E-Prime Primary Realtime Clock</Description><StartTime><Timestamp dt:dt="int">0</Timestamp><DateUtc dt:dt="string">2017-05-11T14:09:13Z</DateUtc></StartTime><FrequencyChanges><FrequencyChange><Frequency dt:dt="r8">3312929</Frequency><Timestamp dt:dt="r8">74222409734</Timestamp><Current dt:dt="…	75.028	2039467	2035967	2039467	2035952	1	right	1208181012	2017-11-05	16:09:13	14:09:13	female	117968	56090	-1	56064	129815	117987	-1	117968	398042	391630	-1	391604	1	1	1	1				practUP	phasePRACTICE1	18	NF02	196457	196157	196457	196141	d	196141	194518	196141	194500	1623
GofDak_1024-768_new	3	3	22	<?xml version="1.0"?>\n<Clock xmlns:dt="urn:schemas-microsoft-com:datatypes"><Description dt:dt="string">E-Prime Primary Realtime Clock</Description><StartTime><Timestamp dt:dt="int">0</Timestamp><DateUtc dt:dt="string">2017-05-11T14:09:13Z</DateUtc></StartTime><FrequencyChanges><FrequencyChange><Frequency dt:dt="r8">3312929</Frequency><Timestamp dt:dt="r8">74222409734</Timestamp><Current dt:dt="…	75.028	2039467	2035967	2039467	2035952	1	right	1208181012	2017-11-05	16:09:13	14:09:13	female	117968	56090	-1	56064	129815	117987	-1	117968	398042	391630	-1	391604	1	1	1	1				practUP	phasePRACTICE1	19	NF11	199843	199543	199843	199532	l	199532	197690	199532	197684	1842
GofDak_1024-768_new	3	3	22	<?xml version="1.0"?>\n<Clock xmlns:dt="urn:schemas-microsoft-com:datatypes"><Description dt:dt="string">E-Prime Primary Realtime Clock</Description><StartTime><Timestamp dt:dt="int">0</Timestamp><DateUtc dt:dt="string">2017-05-11T14:09:13Z</DateUtc></StartTime><FrequencyChanges><FrequencyChange><Frequency dt:dt="r8">3312929</Frequency><Timestamp dt:dt="r8">74222409734</Timestamp><Current dt:dt="…	75.028	2039467	2035967	2039467	2035952	1	right	1208181012	2017-11-05	16:09:13	14:09:13	female	117968	56090	-1	56064	129815	117987	-1	117968	398042	391630	-1	391604	1	1	1	1				practUP	phasePRACTICE1	20	NF109	203415	203115	203415	203097	l	203097	201102	203097	201083	1995
GofDak_1024-768_new	3	3	22	<?xml version="1.0"?>\n<Clock xmlns:dt="urn:schemas-microsoft-com:datatypes"><Description dt:dt="string">E-Prime Primary Realtime Clock</Description><StartTime><Timestamp dt:dt="int">0</Timestamp><DateUtc dt:dt="string">2017-05-11T14:09:13Z</DateUtc></StartTime><FrequencyChanges><FrequencyChange><Frequency dt:dt="r8">3312929</Frequency><Timestamp dt:dt="r8">74222409734</Timestamp><Current dt:dt="…	75.028	2039467	2035967	2039467	2035952	1	right	1208181012	2017-11-05	16:09:13	14:09:13	female	117968	56090	-1	56064	129815	117987	-1	117968	398042	391630	-1	391604	1	1	1	1				practUP	phasePRACTICE1	21	NM13	210145	209845	210145	209840	l	209840	208086	209840	208067	1754
GofDak_1024-768_new	3	3	22	<?xml version="1.0"?>\n<Clock xmlns:dt="urn:schemas-microsoft-com:datatypes"><Description dt:dt="string">E-Prime Primary Realtime Clock</Description><StartTime><Timestamp dt:dt="int">0</Timestamp><DateUtc dt:dt="string">2017-05-11T14:09:13Z</DateUtc></StartTime><FrequencyChanges><FrequencyChange><Frequency dt:dt="r8">3312929</Frequency><Timestamp dt:dt="r8">74222409734</Timestamp><Current dt:dt="…	75.028	2039467	2035967	2039467	2035952	1	right	1208181012	2017-11-05	16:09:13	14:09:13	female	117968	56090	-1	56064	129815	117987	-1	117968	398042	391630	-1	391604	1	1	1	1				practUP	phasePRACTICE1	22	NM03	212918	212618	212918	212610	d	212610	211098	212610	211091	1512
GofDak_1024-768_new	3	3	22	<?xml version="1.0"?>\n<Clock xmlns:dt="urn:schemas-microsoft-com:datatypes"><Description dt:dt="string">E-Prime Primary Realtime Clock</Description><StartTime><Timestamp dt:dt="int">0</Timestamp><DateUtc dt:dt="string">2017-05-11T14:09:13Z</DateUtc></StartTime><FrequencyChanges><FrequencyChange><Frequency dt:dt="r8">3312929</Frequency><Timestamp dt:dt="r8">74222409734</Timestamp><Current dt:dt="…	75.028	2039467	2035967	2039467	2035952	1	right	1208181012	2017-11-05	16:09:13	14:09:13	female	117968	56090	-1	56064	129815	117987	-1	117968	398042	391630	-1	391604	1	1	1	1				practUP	phasePRACTICE1	23	NF105	216423	216123	216423	216105	l	216105	214110	216105	214099	1995
GofDak_1024-768_new	3	3	22	<?xml version="1.0"?>\n<Clock xmlns:dt="urn:schemas-microsoft-com:datatypes"><Description dt:dt="string">E-Prime Primary Realtime Clock</Description><StartTime><Timestamp dt:dt="int">0</Timestamp><DateUtc dt:dt="string">2017-05-11T14:09:13Z</DateUtc></StartTime><FrequencyChanges><FrequencyChange><Frequency dt:dt="r8">3312929</Frequency><Timestamp dt:dt="r8">74222409734</Timestamp><Current dt:dt="…	75.028	2039467	2035967	2039467	2035952	1	right	1208181012	2017-11-05	16:09:13	14:09:13	female	117968	56090	-1	56064	129815	117987	-1	117968	398042	391630	-1	391604	1	1	1	1				practUP	phasePRACTICE1	24	NM08	219888	219588	219888	219573	l	219573	217709	219573	217691	1864
GofDak_1024-768_new	3	3	22	<?xml version="1.0"?>\n<Clock xmlns:dt="urn:schemas-microsoft-com:datatypes"><Description dt:dt="string">E-Prime Primary Realtime Clock</Description><StartTime><Timestamp dt:dt="int">0</Timestamp><DateUtc dt:dt="string">2017-05-11T14:09:13Z</DateUtc></StartTime><FrequencyChanges><FrequencyChange><Frequency dt:dt="r8">3312929</Frequency><Timestamp dt:dt="r8">74222409734</Timestamp><Current dt:dt="…	75.028	2039467	2035967	2039467	2035952	1	right	1208181012	2017-11-05	16:09:13	14:09:13	female	117968	56090	-1	56064	129815	117987	-1	117968	398042	391630	-1	391604	1	1	1	1				practUP	phasePRACTICE1	25	NM10	222967	222667	222967	222660	l	222660	220881	222660	220866	1779
GofDak_1024-768_new	3	3	22	<?xml version="1.0"?>\n<Clock xmlns:dt="urn:schemas-microsoft-com:datatypes"><Description dt:dt="string">E-Prime Primary Realtime Clock</Description><StartTime><Timestamp dt:dt="int">0</Timestamp><DateUtc dt:dt="string">2017-05-11T14:09:13Z</DateUtc></StartTime><FrequencyChanges><FrequencyChange><Frequency dt:dt="r8">3312929</Frequency><Timestamp dt:dt="r8">74222409734</Timestamp><Current dt:dt="…	75.028	2039467	2035967	2039467	2035952	1	right	1208181012	2017-11-05	16:09:13	14:09:13	female	117968	56090	-1	56064	129815	117987	-1	117968	398042	391630	-1	391604	1	1	1	1				practUP	phasePRACTICE1	26	NM04	226219	225919	226219	225910	l	225910	224120	225910	224106	1790
GofDak_1024-768_new	3	3	22	<?xml version="1.0"?>\n<Clock xmlns:dt="urn:schemas-microsoft-com:datatypes"><Description dt:dt="string">E-Prime Primary Realtime Clock</Description><StartTime><Timestamp dt:dt="int">0</Timestamp><DateUtc dt:dt="string">2017-05-11T14:09:13Z</DateUtc></StartTime><FrequencyChanges><FrequencyChange><Frequency dt:dt="r8">3312929</Frequency><Timestamp dt:dt="r8">74222409734</Timestamp><Current dt:dt="…	75.028	2039467	2035967	2039467	2035952	1	right	1208181012	2017-11-05	16:09:13	14:09:13	female	117968	56090	-1	56064	129815	117987	-1	117968	398042	391630	-1	391604	1	1	1	1				practUP	phasePRACTICE1	27	NM05	229245	228945	229245	228938	d	228938	227239	228938	227226	1699
GofDak_1024-768_new	3	3	22	<?xml version="1.0"?>\n<Clock xmlns:dt="urn:schemas-microsoft-com:datatypes"><Description dt:dt="string">E-Prime Primary Realtime Clock</Description><StartTime><Timestamp dt:dt="int">0</Timestamp><DateUtc dt:dt="string">2017-05-11T14:09:13Z</DateUtc></StartTime><FrequencyChanges><FrequencyChange><Frequency dt:dt="r8">3312929</Frequency><Timestamp dt:dt="r8">74222409734</Timestamp><Current dt:dt="…	75.028	2039467	2035967	2039467	2035952	1	right	1208181012	2017-11-05	16:09:13	14:09:13	female	117968	56090	-1	56064	129815	117987	-1	117968	398042	391630	-1	391604	1	1	1	1				practUP	phasePRACTICE1	28	NF01	232510	232210	232510	232197	l	232197	230264	232197	230258	1933
GofDak_1024-768_new	3	3	22	<?xml version="1.0"?>\n<Clock xmlns:dt="urn:schemas-microsoft-com:datatypes"><Description dt:dt="string">E-Prime Primary Realtime Clock</Description><StartTime><Timestamp dt:dt="int">0</Timestamp><DateUtc dt:dt="string">2017-05-11T14:09:13Z</DateUtc></StartTime><FrequencyChanges><FrequencyChange><Frequency dt:dt="r8">3312929</Frequency><Timestamp dt:dt="r8">74222409734</Timestamp><Current dt:dt="…	75.028	2039467	2035967	2039467	2035952	1	right	1208181012	2017-11-05	16:09:13	14:09:13	female	117968	56090	-1	56064	129815	117987	-1	117968	398042	391630	-1	391604	1	1	1	1				practUP	phasePRACTICE1	29	NM05	235682	235382	235682	235368	d	235368	233650	235368	233642	1718
GofDak_1024-768_new	3	3	22	<?xml version="1.0"?>\n<Clock xmlns:dt="urn:schemas-microsoft-com:datatypes"><Description dt:dt="string">E-Prime Primary Realtime Clock</Description><StartTime><Timestamp dt:dt="int">0</Timestamp><DateUtc dt:dt="string">2017-05-11T14:09:13Z</DateUtc></StartTime><FrequencyChanges><FrequencyChange><Frequency dt:dt="r8">3312929</Frequency><Timestamp dt:dt="r8">74222409734</Timestamp><Current dt:dt="…	75.028	2039467	2035967	2039467	2035952	1	right	1208181012	2017-11-05	16:09:13	14:09:13	female	117968	56090	-1	56064	129815	117987	-1	117968	398042	391630	-1	391604	1	1	1	1				practUP	phasePRACTICE1	30	NF06	239014	238714	239014	238700	d	238700	237048	238700	237034	1652
GofDak_1024-768_new	3	3	22	<?xml version="1.0"?>\n<Clock xmlns:dt="urn:schemas-microsoft-com:datatypes"><Description dt:dt="string">E-Prime Primary Realtime Clock</Description><StartTime><Timestamp dt:dt="int">0</Timestamp><DateUtc dt:dt="string">2017-05-11T14:09:13Z</DateUtc></StartTime><FrequencyChanges><FrequencyChange><Frequency dt:dt="r8">3312929</Frequency><Timestamp dt:dt="r8">74222409734</Timestamp><Current dt:dt="…	75.028	2039467	2035967	2039467	2035952	1	right	1208181012	2017-11-05	16:09:13	14:09:13	female	117968	56090	-1	56064	129815	117987	-1	117968	398042	391630	-1	391604	1	1	1	1				practUP	phasePRACTICE1	31	NM05	244053	243753	244053	243745	d	243745	242100	243745	242089	1645
GofDak_1024-768_new	3	3	22	<?xml version="1.0"?>\n<Clock xmlns:dt="urn:schemas-microsoft-com:datatypes"><Description dt:dt="string">E-Prime Primary Realtime Clock</Description><StartTime><Timestamp dt:dt="int">0</Timestamp><DateUtc dt:dt="string">2017-05-11T14:09:13Z</DateUtc></StartTime><FrequencyChanges><FrequencyChange><Frequency dt:dt="r8">3312929</Frequency><Timestamp dt:dt="r8">74222409734</Timestamp><Current dt:dt="…	75.028	2039467	2035967	2039467	2035952	1	right	1208181012	2017-11-05	16:09:13	14:09:13	female	117968	56090	-1	56064	129815	117987	-1	117968	398042	391630	-1	391604	1	1	1	1				practUP	phasePRACTICE1	32	NM04	247691	247391	247691	247376	d	247376	245619	247376	245601	1757
GofDak_1024-768_new	3	3	22	<?xml version="1.0"?>\n<Clock xmlns:dt="urn:schemas-microsoft-com:datatypes"><Description dt:dt="string">E-Prime Primary Realtime Clock</Description><StartTime><Timestamp dt:dt="int">0</Timestamp><DateUtc dt:dt="string">2017-05-11T14:09:13Z</DateUtc></StartTime><FrequencyChanges><FrequencyChange><Frequency dt:dt="r8">3312929</Frequency><Timestamp dt:dt="r8">74222409734</Timestamp><Current dt:dt="…	75.028	2039467	2035967	2039467	2035952	1	right	1208181012	2017-11-05	16:09:13	14:09:13	female	117968	56090	-1	56064	129815	117987	-1	117968	398042	391630	-1	391604	1	1	1	1				practUP	phasePRACTICE1	33	NF04	251170	250870	251170	250863	l	250863	248951	250863	248937	1912
GofDak_1024-768_new	3	3	22	<?xml version="1.0"?>\n<Clock xmlns:dt="urn:schemas-microsoft-com:datatypes"><Description dt:dt="string">E-Prime Primary Realtime Clock</Description><StartTime><Timestamp dt:dt="int">0</Timestamp><DateUtc dt:dt="string">2017-05-11T14:09:13Z</DateUtc></StartTime><FrequencyChanges><FrequencyChange><Frequency dt:dt="r8">3312929</Frequency><Timestamp dt:dt="r8">74222409734</Timestamp><Current dt:dt="…	75.028	2039467	2035967	2039467	2035952	1	right	1208181012	2017-11-05	16:09:13	14:09:13	female	117968	56090	-1	56064	129815	117987	-1	117968	398042	391630	-1	391604	1	1	1	1				practUP	phasePRACTICE1	34	NF109	254462	254162	254462	254144	d	254144	252243	254144	252225	1901
GofDak_1024-768_new	3	3	22	<?xml version="1.0"?>\n<Clock xmlns:dt="urn:schemas-microsoft-com:datatypes"><Description dt:dt="string">E-Prime Primary Realtime Clock</Description><StartTime><Timestamp dt:dt="int">0</Timestamp><DateUtc dt:dt="string">2017-05-11T14:09:13Z</DateUtc></StartTime><FrequencyChanges><FrequencyChange><Frequency dt:dt="r8">3312929</Frequency><Timestamp dt:dt="r8">74222409734</Timestamp><Current dt:dt="…	75.028	2039467	2035967	2039467	2035952	1	right	1208181012	2017-11-05	16:09:13	14:09:13	female	117968	56090	-1	56064	129815	117987	-1	117968	398042	391630	-1	391604	1	1	1	1				practUP	phasePRACTICE1	35	NF106	257967	257667	257967	257651	l	257651	255801	257651	255793	1850
GofDak_1024-768_new	3	3	22	<?xml version="1.0"?>\n<Clock xmlns:dt="urn:schemas-microsoft-com:datatypes"><Description dt:dt="string">E-Prime Primary Realtime Clock</Description><StartTime><Timestamp dt:dt="int">0</Timestamp><DateUtc dt:dt="string">2017-05-11T14:09:13Z</DateUtc></StartTime><FrequencyChanges><FrequencyChange><Frequency dt:dt="r8">3312929</Frequency><Timestamp dt:dt="r8">74222409734</Timestamp><Current dt:dt="…	75.028	2039467	2035967	2039467	2035952	1	right	1208181012	2017-11-05	16:09:13	14:09:13	female	117968	56090	-1	56064	129815	117987	-1	117968	398042	391630	-1	391604	1	1	1	1				practUP	phasePRACTICE1	36	NF01	261193	260893	261193	260881	d	260881	259040	260881	259033	1841
GofDak_1024-768_new	3	3	22	<?xml version="1.0"?>\n<Clock xmlns:dt="urn:schemas-microsoft-com:datatypes"><Description dt:dt="string">E-Prime Primary Realtime Clock</Description><StartTime><Timestamp dt:dt="int">0</Timestamp><DateUtc dt:dt="string">2017-05-11T14:09:13Z</DateUtc></StartTime><FrequencyChanges><FrequencyChange><Frequency dt:dt="r8">3312929</Frequency><Timestamp dt:dt="r8">74222409734</Timestamp><Current dt:dt="…	75.028	2039467	2035967	2039467	2035952	1	right	1208181012	2017-11-05	16:09:13	14:09:13	female	117968	56090	-1	56064	129815	117987	-1	117968	398042	391630	-1	391604	1	1	1	1				practUP	phasePRACTICE1	37	NM05	264445	264145	264445	264128	d	264128	262532	264128	262520	1596
GofDak_1024-768_new	3	3	22	<?xml version="1.0"?>\n<Clock xmlns:dt="urn:schemas-microsoft-com:datatypes"><Description dt:dt="string">E-Prime Primary Realtime Clock</Description><StartTime><Timestamp dt:dt="int">0</Timestamp><DateUtc dt:dt="string">2017-05-11T14:09:13Z</DateUtc></StartTime><FrequencyChanges><FrequencyChange><Frequency dt:dt="r8">3312929</Frequency><Timestamp dt:dt="r8">74222409734</Timestamp><Current dt:dt="…	75.028	2039467	2035967	2039467	2035952	1	right	1208181012	2017-11-05	16:09:13	14:09:13	female	117968	56090	-1	56064	129815	117987	-1	117968	398042	391630	-1	391604	1	1	1	1				practUP	phasePRACTICE1	38	NM101	267857	267557	267857	267541	d	267541	265824	267541	265816	1717
GofDak_1024-768_new	3	3	22	<?xml version="1.0"?>\n<Clock xmlns:dt="urn:schemas-microsoft-com:datatypes"><Description dt:dt="string">E-Prime Primary Realtime Clock</Description><StartTime><Timestamp dt:dt="int">0</Timestamp><DateUtc dt:dt="string">2017-05-11T14:09:13Z</DateUtc></StartTime><FrequencyChanges><FrequencyChange><Frequency dt:dt="r8">3312929</Frequency><Timestamp dt:dt="r8">74222409734</Timestamp><Current dt:dt="…	75.028	2039467	2035967	2039467	2035952	1	right	1208181012	2017-11-05	16:09:13	14:09:13	female	117968	56090	-1	56064	129815	117987	-1	117968	398042	391630	-1	391604	1	1	1	1				practUP	phasePRACTICE1	39	NF01	271229	270929	271229	270917	d	270917	269050	270917	269032	1867
GofDak_1024-768_new	3	3	22	<?xml version="1.0"?>\n<Clock xmlns:dt="urn:schemas-microsoft-com:datatypes"><Description dt:dt="string">E-Prime Primary Realtime Clock</Description><StartTime><Timestamp dt:dt="int">0</Timestamp><DateUtc dt:dt="string">2017-05-11T14:09:13Z</DateUtc></StartTime><FrequencyChanges><FrequencyChange><Frequency dt:dt="r8">3312929</Frequency><Timestamp dt:dt="r8">74222409734</Timestamp><Current dt:dt="…	75.028	2039467	2035967	2039467	2035952	1	right	1208181012	2017-11-05	16:09:13	14:09:13	female	117968	56090	-1	56064	129815	117987	-1	117968	398042	391630	-1	391604	1	1	1	1				practUP	phasePRACTICE1	40	NM03	274854	274554	274854	274546	l	274546	272662	274546	272656	1884
GofDak_1024-768_new	3	3	22	<?xml version="1.0"?>\n<Clock xmlns:dt="urn:schemas-microsoft-com:datatypes"><Description dt:dt="string">E-Prime Primary Realtime Clock</Description><StartTime><Timestamp dt:dt="int">0</Timestamp><DateUtc dt:dt="string">2017-05-11T14:09:13Z</DateUtc></StartTime><FrequencyChanges><FrequencyChange><Frequency dt:dt="r8">3312929</Frequency><Timestamp dt:dt="r8">74222409734</Timestamp><Current dt:dt="…	75.028	2039467	2035967	2039467	2035952	1	right	1208181012	2017-11-05	16:09:13	14:09:13	female	117968	56090	-1	56064	129815	117987	-1	117968	398042	391630	-1	391604	1	1	1	1				practUP	phasePRACTICE1	41	NF01	279693	279393	279693	279390	l	279390	277860	279390	277840	1530
GofDak_1024-768_new	3	3	22	<?xml version="1.0"?>\n<Clock xmlns:dt="urn:schemas-microsoft-com:datatypes"><Description dt:dt="string">E-Prime Primary Realtime Clock</Description><StartTime><Timestamp dt:dt="int">0</Timestamp><DateUtc dt:dt="string">2017-05-11T14:09:13Z</DateUtc></StartTime><FrequencyChanges><FrequencyChange><Frequency dt:dt="r8">3312929</Frequency><Timestamp dt:dt="r8">74222409734</Timestamp><Current dt:dt="…	75.028	2039467	2035967	2039467	2035952	1	right	1208181012	2017-11-05	16:09:13	14:09:13	female	117968	56090	-1	56064	129815	117987	-1	117968	398042	391630	-1	391604	1	1	1	1				practUP	phasePRACTICE1	42	NF04	282931	282631	282931	282625	l	282625	280872	282625	280855	1753
GofDak_1024-768_new	3	3	22	<?xml version="1.0"?>\n<Clock xmlns:dt="urn:schemas-microsoft-com:datatypes"><Description dt:dt="string">E-Prime Primary Realtime Clock</Description><StartTime><Timestamp dt:dt="int">0</Timestamp><DateUtc dt:dt="string">2017-05-11T14:09:13Z</DateUtc></StartTime><FrequencyChanges><FrequencyChange><Frequency dt:dt="r8">3312929</Frequency><Timestamp dt:dt="r8">74222409734</Timestamp><Current dt:dt="…	75.028	2039467	2035967	2039467	2035952	1	right	1208181012	2017-11-05	16:09:13	14:09:13	female	117968	56090	-1	56064	129815	117987	-1	117968	398042	391630	-1	391604	1	1	1	1				practUP	phasePRACTICE1	43	NM21	285983	285683	285983	285670	l	285670	284164	285670	284151	1506
GofDak_1024-768_new	3	3	22	<?xml version="1.0"?>\n<Clock xmlns:dt="urn:schemas-microsoft-com:datatypes"><Description dt:dt="string">E-Prime Primary Realtime Clock</Description><StartTime><Timestamp dt:dt="int">0</Timestamp><DateUtc dt:dt="string">2017-05-11T14:09:13Z</DateUtc></StartTime><FrequencyChanges><FrequencyChange><Frequency dt:dt="r8">3312929</Frequency><Timestamp dt:dt="r8">74222409734</Timestamp><Current dt:dt="…	75.028	2039467	2035967	2039467	2035952	1	right	1208181012	2017-11-05	16:09:13	14:09:13	female	117968	56090	-1	56064	129815	117987	-1	117968	398042	391630	-1	391604	1	1	1	1				practUP	phasePRACTICE1	44	NF01	289235	288935	289235	288925	l	288925	287149	288925	287143	1776
GofDak_1024-768_new	3	3	22	<?xml version="1.0"?>\n<Clock xmlns:dt="urn:schemas-microsoft-com:datatypes"><Description dt:dt="string">E-Prime Primary Realtime Clock</Description><StartTime><Timestamp dt:dt="int">0</Timestamp><DateUtc dt:dt="string">2017-05-11T14:09:13Z</DateUtc></StartTime><FrequencyChanges><FrequencyChange><Frequency dt:dt="r8">3312929</Frequency><Timestamp dt:dt="r8">74222409734</Timestamp><Current dt:dt="…	75.028	2039467	2035967	2039467	2035952	1	right	1208181012	2017-11-05	16:09:13	14:09:13	female	117968	56090	-1	56064	129815	117987	-1	117968	398042	391630	-1	391604	1	1	1	1				practUP	phasePRACTICE1	45	NM09	292381	292081	292381	292066	d	292066	290455	292066	290439	1611
GofDak_1024-768_new	3	3	22	<?xml version="1.0"?>\n<Clock xmlns:dt="urn:schemas-microsoft-com:datatypes"><Description dt:dt="string">E-Prime Primary Realtime Clock</Description><StartTime><Timestamp dt:dt="int">0</Timestamp><DateUtc dt:dt="string">2017-05-11T14:09:13Z</DateUtc></StartTime><FrequencyChanges><FrequencyChange><Frequency dt:dt="r8">3312929</Frequency><Timestamp dt:dt="r8">74222409734</Timestamp><Current dt:dt="…	75.028	2039467	2035967	2039467	2035952	1	right	1208181012	2017-11-05	16:09:13	14:09:13	female	117968	56090	-1	56064	129815	117987	-1	117968	398042	391630	-1	391604	1	1	1	1				practUP	phasePRACTICE1	46	NF02	295686	295386	295686	295374	l	295374	293640	295374	293623	1734
GofDak_1024-768_new	3	3	22	<?xml version="1.0"?>\n<Clock xmlns:dt="urn:schemas-microsoft-com:datatypes"><Description dt:dt="string">E-Prime Primary Realtime Clock</Description><StartTime><Timestamp dt:dt="int">0</Timestamp><DateUtc dt:dt="string">2017-05-11T14:09:13Z</DateUtc></StartTime><FrequencyChanges><FrequencyChange><Frequency dt:dt="r8">3312929</Frequency><Timestamp dt:dt="r8">74222409734</Timestamp><Current dt:dt="…	75.028	2039467	2035967	2039467	2035952	1	right	1208181012	2017-11-05	16:09:13	14:09:13	female	117968	56090	-1	56064	129815	117987	-1	117968	398042	391630	-1	391604	1	1	1	1				practUP	phasePRACTICE1	47	NM02	299005	298705	299005	298691	d	298691	296879	298691	296871	1812
GofDak_1024-768_new	3	3	22	<?xml version="1.0"?>\n<Clock xmlns:dt="urn:schemas-microsoft-com:datatypes"><Description dt:dt="string">E-Prime Primary Realtime Clock</Description><StartTime><Timestamp dt:dt="int">0</Timestamp><DateUtc dt:dt="string">2017-05-11T14:09:13Z</DateUtc></StartTime><FrequencyChanges><FrequencyChange><Frequency dt:dt="r8">3312929</Frequency><Timestamp dt:dt="r8">74222409734</Timestamp><Current dt:dt="…	75.028	2039467	2035967	2039467	2035952	1	right	1208181012	2017-11-05	16:09:13	14:09:13	female	117968	56090	-1	56064	129815	117987	-1	117968	398042	391630	-1	391604	1	1	1	1				practUP	phasePRACTICE1	48	NM08	302071	301771	302071	301754	d	301754	300171	301754	300159	1583
GofDak_1024-768_new	3	3	22	<?xml version="1.0"?>\n<Clock xmlns:dt="urn:schemas-microsoft-com:datatypes"><Description dt:dt="string">E-Prime Primary Realtime Clock</Description><StartTime><Timestamp dt:dt="int">0</Timestamp><DateUtc dt:dt="string">2017-05-11T14:09:13Z</DateUtc></StartTime><FrequencyChanges><FrequencyChange><Frequency dt:dt="r8">3312929</Frequency><Timestamp dt:dt="r8">74222409734</Timestamp><Current dt:dt="…	75.028	2039467	2035967	2039467	2035952	1	right	1208181012	2017-11-05	16:09:13	14:09:13	female	117968	56090	-1	56064	129815	117987	-1	117968	398042	391630	-1	391604	1	1	1	1				practUP	phasePRACTICE1	49	NM101	305123	304823	305123	304806	d	304806	303290	304806	303278	1516
GofDak_1024-768_new	3	3	22	<?xml version="1.0"?>\n<Clock xmlns:dt="urn:schemas-microsoft-com:datatypes"><Description dt:dt="string">E-Prime Primary Realtime Clock</Description><StartTime><Timestamp dt:dt="int">0</Timestamp><DateUtc dt:dt="string">2017-05-11T14:09:13Z</DateUtc></StartTime><FrequencyChanges><FrequencyChange><Frequency dt:dt="r8">3312929</Frequency><Timestamp dt:dt="r8">74222409734</Timestamp><Current dt:dt="…	75.028	2039467	2035967	2039467	2035952	1	right	1208181012	2017-11-05	16:09:13	14:09:13	female	117968	56090	-1	56064	129815	117987	-1	117968	398042	391630	-1	391604	1	1	1	1				practUP	phasePRACTICE1	50	NF105	308055	307755	308055	307741	l	307741	306182	307741	306166	1559
GofDak_1024-768_new	3	3	22	<?xml version="1.0"?>\n<Clock xmlns:dt="urn:schemas-microsoft-com:datatypes"><Description dt:dt="string">E-Prime Primary Realtime Clock</Description><StartTime><Timestamp dt:dt="int">0</Timestamp><DateUtc dt:dt="string">2017-05-11T14:09:13Z</DateUtc></StartTime><FrequencyChanges><FrequencyChange><Frequency dt:dt="r8">3312929</Frequency><Timestamp dt:dt="r8">74222409734</Timestamp><Current dt:dt="…	75.028	2039467	2035967	2039467	2035952	1	right	1208181012	2017-11-05	16:09:13	14:09:13	female	117968	56090	-1	56064	129815	117987	-1	117968	398042	391630	-1	391604	2	2	1	2				practINV	phasePRACTICE1	1	NM03	321930	321630	321930	321626	d	321626	319764	321626	319750	1862
GofDak_1024-768_new	3	3	22	<?xml version="1.0"?>\n<Clock xmlns:dt="urn:schemas-microsoft-com:datatypes"><Description dt:dt="string">E-Prime Primary Realtime Clock</Description><StartTime><Timestamp dt:dt="int">0</Timestamp><DateUtc dt:dt="string">2017-05-11T14:09:13Z</DateUtc></StartTime><FrequencyChanges><FrequencyChange><Frequency dt:dt="r8">3312929</Frequency><Timestamp dt:dt="r8">74222409734</Timestamp><Current dt:dt="…	75.028	2039467	2035967	2039467	2035952	1	right	1208181012	2017-11-05	16:09:13	14:09:13	female	117968	56090	-1	56064	129815	117987	-1	117968	398042	391630	-1	391604	2	2	1	2				practINV	phasePRACTICE1	2	NF105	325688	325388	325688	325382	d	325382	323389	325382	323373	1993
GofDak_1024-768_new	3	3	22	<?xml version="1.0"?>\n<Clock xmlns:dt="urn:schemas-microsoft-com:datatypes"><Description dt:dt="string">E-Prime Primary Realtime Clock</Description><StartTime><Timestamp dt:dt="int">0</Timestamp><DateUtc dt:dt="string">2017-05-11T14:09:13Z</DateUtc></StartTime><FrequencyChanges><FrequencyChange><Frequency dt:dt="r8">3312929</Frequency><Timestamp dt:dt="r8">74222409734</Timestamp><Current dt:dt="…	75.028	2039467	2035967	2039467	2035952	1	right	1208181012	2017-11-05	16:09:13	14:09:13	female	117968	56090	-1	56064	129815	117987	-1	117968	398042	391630	-1	391604	2	2	1	2				practINV	phasePRACTICE1	3	NF04	329100	328800	329100	328783	d	328783	327228	328783	327213	1555
GofDak_1024-768_new	3	3	22	<?xml version="1.0"?>\n<Clock xmlns:dt="urn:schemas-microsoft-com:datatypes"><Description dt:dt="string">E-Prime Primary Realtime Clock</Description><StartTime><Timestamp dt:dt="int">0</Timestamp><DateUtc dt:dt="string">2017-05-11T14:09:13Z</DateUtc></StartTime><FrequencyChanges><FrequencyChange><Frequency dt:dt="r8">3312929</Frequency><Timestamp dt:dt="r8">74222409734</Timestamp><Current dt:dt="…	75.028	2039467	2035967	2039467	2035952	1	right	1208181012	2017-11-05	16:09:13	14:09:13	female	117968	56090	-1	56064	129815	117987	-1	117968	398042	391630	-1	391604	2	2	1	2				practINV	phasePRACTICE1	4	NM05	332499	332199	332499	332190	l	332190	330320	332190	330309	1870
GofDak_1024-768_new	3	3	22	<?xml version="1.0"?>\n<Clock xmlns:dt="urn:schemas-microsoft-com:datatypes"><Description dt:dt="string">E-Prime Primary Realtime Clock</Description><StartTime><Timestamp dt:dt="int">0</Timestamp><DateUtc dt:dt="string">2017-05-11T14:09:13Z</DateUtc></StartTime><FrequencyChanges><FrequencyChange><Frequency dt:dt="r8">3312929</Frequency><Timestamp dt:dt="r8">74222409734</Timestamp><Current dt:dt="…	75.028	2039467	2035967	2039467	2035952	1	right	1208181012	2017-11-05	16:09:13	14:09:13	female	117968	56090	-1	56064	129815	117987	-1	117968	398042	391630	-1	391604	2	2	1	2				practINV	phasePRACTICE1	5	NM10	335898	335598	335898	335581	l	335581	333785	335581	333773	1796
GofDak_1024-768_new	3	3	22	<?xml version="1.0"?>\n<Clock xmlns:dt="urn:schemas-microsoft-com:datatypes"><Description dt:dt="string">E-Prime Primary Realtime Clock</Description><StartTime><Timestamp dt:dt="int">0</Timestamp><DateUtc dt:dt="string">2017-05-11T14:09:13Z</DateUtc></StartTime><FrequencyChanges><FrequencyChange><Frequency dt:dt="r8">3312929</Frequency><Timestamp dt:dt="r8">74222409734</Timestamp><Current dt:dt="…	75.028	2039467	2035967	2039467	2035952	1	right	1208181012	2017-11-05	16:09:13	14:09:13	female	117968	56090	-1	56064	129815	117987	-1	117968	398042	391630	-1	391604	2	2	1	2				practINV	phasePRACTICE1	6	NF09	339376	339076	339376	339060	l	339060	337197	339060	337181	1863
GofDak_1024-768_new	3	3	22	<?xml version="1.0"?>\n<Clock xmlns:dt="urn:schemas-microsoft-com:datatypes"><Description dt:dt="string">E-Prime Primary Realtime Clock</Description><StartTime><Timestamp dt:dt="int">0</Timestamp><DateUtc dt:dt="string">2017-05-11T14:09:13Z</DateUtc></StartTime><FrequencyChanges><FrequencyChange><Frequency dt:dt="r8">3312929</Frequency><Timestamp dt:dt="r8">74222409734</Timestamp><Current dt:dt="…	75.028	2039467	2035967	2039467	2035952	1	right	1208181012	2017-11-05	16:09:13	14:09:13	female	117968	56090	-1	56064	129815	117987	-1	117968	398042	391630	-1	391604	2	2	1	2				practINV	phasePRACTICE1	7	NF27	342549	342249	342549	342233	l	342233	340663	342233	340653	1570
GofDak_1024-768_new	3	3	22	<?xml version="1.0"?>\n<Clock xmlns:dt="urn:schemas-microsoft-com:datatypes"><Description dt:dt="string">E-Prime Primary Realtime Clock</Description><StartTime><Timestamp dt:dt="int">0</Timestamp><DateUtc dt:dt="string">2017-05-11T14:09:13Z</DateUtc></StartTime><FrequencyChanges><FrequencyChange><Frequency dt:dt="r8">3312929</Frequency><Timestamp dt:dt="r8">74222409734</Timestamp><Current dt:dt="…	75.028	2039467	2035967	2039467	2035952	1	right	1208181012	2017-11-05	16:09:13	14:09:13	female	117968	56090	-1	56064	129815	117987	-1	117968	398042	391630	-1	391604	2	2	1	2				practINV	phasePRACTICE1	8	NM13	345814	345514	345814	345506	d	345506	343781	345506	343764	1725
GofDak_1024-768_new	3	3	22	<?xml version="1.0"?>\n<Clock xmlns:dt="urn:schemas-microsoft-com:datatypes"><Description dt:dt="string">E-Prime Primary Realtime Clock</Description><StartTime><Timestamp dt:dt="int">0</Timestamp><DateUtc dt:dt="string">2017-05-11T14:09:13Z</DateUtc></StartTime><FrequencyChanges><FrequencyChange><Frequency dt:dt="r8">3312929</Frequency><Timestamp dt:dt="r8">74222409734</Timestamp><Current dt:dt="…	75.028	2039467	2035967	2039467	2035952	1	right	1208181012	2017-11-05	16:09:13	14:09:13	female	117968	56090	-1	56064	129815	117987	-1	117968	398042	391630	-1	391604	2	2	1	2				practINV	phasePRACTICE1	9	NM05	349199	348899	349199	348889	d	348889	347060	348889	347044	1829
GofDak_1024-768_new	3	3	22	<?xml version="1.0"?>\n<Clock xmlns:dt="urn:schemas-microsoft-com:datatypes"><Description dt:dt="string">E-Prime Primary Realtime Clock</Description><StartTime><Timestamp dt:dt="int">0</Timestamp><DateUtc dt:dt="string">2017-05-11T14:09:13Z</DateUtc></StartTime><FrequencyChanges><FrequencyChange><Frequency dt:dt="r8">3312929</Frequency><Timestamp dt:dt="r8">74222409734</Timestamp><Current dt:dt="…	75.028	2039467	2035967	2039467	2035952	1	right	1208181012	2017-11-05	16:09:13	14:09:13	female	117968	56090	-1	56064	129815	117987	-1	117968	398042	391630	-1	391604	2	2	1	2				practINV	phasePRACTICE1	10	NM13	352531	352231	352531	352214	d	352214	350432	352214	350420	1782
GofDak_1024-768_new	3	3	22	<?xml version="1.0"?>\n<Clock xmlns:dt="urn:schemas-microsoft-com:datatypes"><Description dt:dt="string">E-Prime Primary Realtime Clock</Description><StartTime><Timestamp dt:dt="int">0</Timestamp><DateUtc dt:dt="string">2017-05-11T14:09:13Z</DateUtc></StartTime><FrequencyChanges><FrequencyChange><Frequency dt:dt="r8">3312929</Frequency><Timestamp dt:dt="r8">74222409734</Timestamp><Current dt:dt="…	75.028	2039467	2035967	2039467	2035952	1	right	1208181012	2017-11-05	16:09:13	14:09:13	female	117968	56090	-1	56064	129815	117987	-1	117968	398042	391630	-1	391604	2	2	1	2				practINV	phasePRACTICE1	11	NF106	357410	357110	357410	357107	d	357107	355284	357107	355276	1823
GofDak_1024-768_new	3	3	22	<?xml version="1.0"?>\n<Clock xmlns:dt="urn:schemas-microsoft-com:datatypes"><Description dt:dt="string">E-Prime Primary Realtime Clock</Description><StartTime><Timestamp dt:dt="int">0</Timestamp><DateUtc dt:dt="string">2017-05-11T14:09:13Z</DateUtc></StartTime><FrequencyChanges><FrequencyChange><Frequency dt:dt="r8">3312929</Frequency><Timestamp dt:dt="r8">74222409734</Timestamp><Current dt:dt="…	75.028	2039467	2035967	2039467	2035952	1	right	1208181012	2017-11-05	16:09:13	14:09:13	female	117968	56090	-1	56064	129815	117987	-1	117968	398042	391630	-1	391604	2	2	1	2				practINV	phasePRACTICE1	12	NF105	360888	360588	360888	360574	d	360574	358709	360574	358700	1865
GofDak_1024-768_new	3	3	22	<?xml version="1.0"?>\n<Clock xmlns:dt="urn:schemas-microsoft-com:datatypes"><Description dt:dt="string">E-Prime Primary Realtime Clock</Description><StartTime><Timestamp dt:dt="int">0</Timestamp><DateUtc dt:dt="string">2017-05-11T14:09:13Z</DateUtc></StartTime><FrequencyChanges><FrequencyChange><Frequency dt:dt="r8">3312929</Frequency><Timestamp dt:dt="r8">74222409734</Timestamp><Current dt:dt="…	75.028	2039467	2035967	2039467	2035952	1	right	1208181012	2017-11-05	16:09:13	14:09:13	female	117968	56090	-1	56064	129815	117987	-1	117968	398042	391630	-1	391604	2	2	1	2				practINV	phasePRACTICE1	13	NM09	364300	364000	364300	363989	l	363989	362041	363989	362035	1948
GofDak_1024-768_new	3	3	22	<?xml version="1.0"?>\n<Clock xmlns:dt="urn:schemas-microsoft-com:datatypes"><Description dt:dt="string">E-Prime Primary Realtime Clock</Description><StartTime><Timestamp dt:dt="int">0</Timestamp><DateUtc dt:dt="string">2017-05-11T14:09:13Z</DateUtc></StartTime><FrequencyChanges><FrequencyChange><Frequency dt:dt="r8">3312929</Frequency><Timestamp dt:dt="r8">74222409734</Timestamp><Current dt:dt="…	75.028	2039467	2035967	2039467	2035952	1	right	1208181012	2017-11-05	16:09:13	14:09:13	female	117968	56090	-1	56064	129815	117987	-1	117968	398042	391630	-1	391604	2	2	1	2				practINV	phasePRACTICE1	14	NM02	367512	367212	367512	367203	d	367203	365520	367203	365507	1683
GofDak_1024-768_new	3	3	22	<?xml version="1.0"?>\n<Clock xmlns:dt="urn:schemas-microsoft-com:datatypes"><Description dt:dt="string">E-Prime Primary Realtime Clock</Description><StartTime><Timestamp dt:dt="int">0</Timestamp><DateUtc dt:dt="string">2017-05-11T14:09:13Z</DateUtc></StartTime><FrequencyChanges><FrequencyChange><Frequency dt:dt="r8">3312929</Frequency><Timestamp dt:dt="r8">74222409734</Timestamp><Current dt:dt="…	75.028	2039467	2035967	2039467	2035952	1	right	1208181012	2017-11-05	16:09:13	14:09:13	female	117968	56090	-1	56064	129815	117987	-1	117968	398042	391630	-1	391604	2	2	1	2				practINV	phasePRACTICE1	15	NM09	370631	370331	370631	370324	l	370324	368705	370324	368691	1619
GofDak_1024-768_new	3	3	22	<?xml version="1.0"?>\n<Clock xmlns:dt="urn:schemas-microsoft-com:datatypes"><Description dt:dt="string">E-Prime Primary Realtime Clock</Description><StartTime><Timestamp dt:dt="int">0</Timestamp><DateUtc dt:dt="string">2017-05-11T14:09:13Z</DateUtc></StartTime><FrequencyChanges><FrequencyChange><Frequency dt:dt="r8">3312929</Frequency><Timestamp dt:dt="r8">74222409734</Timestamp><Current dt:dt="…	75.028	2039467	2035967	2039467	2035952	1	right	1208181012	2017-11-05	16:09:13	14:09:13	female	117968	56090	-1	56064	129815	117987	-1	117968	398042	391630	-1	391604	2	2	1	2				practINV	phasePRACTICE1	16	NM05	374150	373850	374150	373837	d	373837	371971	373837	371963	1866
GofDak_1024-768_new	3	3	22	<?xml version="1.0"?>\n<Clock xmlns:dt="urn:schemas-microsoft-com:datatypes"><Description dt:dt="string">E-Prime Primary Realtime Clock</Description><StartTime><Timestamp dt:dt="int">0</Timestamp><DateUtc dt:dt="string">2017-05-11T14:09:13Z</DateUtc></StartTime><FrequencyChanges><FrequencyChange><Frequency dt:dt="r8">3312929</Frequency><Timestamp dt:dt="r8">74222409734</Timestamp><Current dt:dt="…	75.028	2039467	2035967	2039467	2035952	1	right	1208181012	2017-11-05	16:09:13	14:09:13	female	117968	56090	-1	56064	129815	117987	-1	117968	398042	391630	-1	391604	2	2	1	2				practINV	phasePRACTICE1	17	NF27	377749	377449	377749	377433	l	377433	375823	377433	375811	1610
GofDak_1024-768_new	3	3	22	<?xml version="1.0"?>\n<Clock xmlns:dt="urn:schemas-microsoft-com:datatypes"><Description dt:dt="string">E-Prime Primary Realtime Clock</Description><StartTime><Timestamp dt:dt="int">0</Timestamp><DateUtc dt:dt="string">2017-05-11T14:09:13Z</DateUtc></StartTime><FrequencyChanges><FrequencyChange><Frequency dt:dt="r8">3312929</Frequency><Timestamp dt:dt="r8">74222409734</Timestamp><Current dt:dt="…	75.028	2039467	2035967	2039467	2035952	1	right	1208181012	2017-11-05	16:09:13	14:09:13	female	117968	56090	-1	56064	129815	117987	-1	117968	398042	391630	-1	391604	2	2	1	2				practINV	phasePRACTICE1	18	NM101	381254	380954	381254	380936	l	380936	379075	380936	379059	1861
GofDak_1024-768_new	3	3	22	<?xml version="1.0"?>\n<Clock xmlns:dt="urn:schemas-microsoft-com:datatypes"><Description dt:dt="string">E-Prime Primary Realtime Clock</Description><StartTime><Timestamp dt:dt="int">0</Timestamp><DateUtc dt:dt="string">2017-05-11T14:09:13Z</DateUtc></StartTime><FrequencyChanges><FrequencyChange><Frequency dt:dt="r8">3312929</Frequency><Timestamp dt:dt="r8">74222409734</Timestamp><Current dt:dt="…	75.028	2039467	2035967	2039467	2035952	1	right	1208181012	2017-11-05	16:09:13	14:09:13	female	117968	56090	-1	56064	129815	117987	-1	117968	398042	391630	-1	391604	2	2	1	2				practINV	phasePRACTICE1	19	NM02	384706	384406	384706	384398	l	384398	382513	384398	382506	1885
GofDak_1024-768_new	3	3	22	<?xml version="1.0"?>\n<Clock xmlns:dt="urn:schemas-microsoft-com:datatypes"><Description dt:dt="string">E-Prime Primary Realtime Clock</Description><StartTime><Timestamp dt:dt="int">0</Timestamp><DateUtc dt:dt="string">2017-05-11T14:09:13Z</DateUtc></StartTime><FrequencyChanges><FrequencyChange><Frequency dt:dt="r8">3312929</Frequency><Timestamp dt:dt="r8">74222409734</Timestamp><Current dt:dt="…	75.028	2039467	2035967	2039467	2035952	1	right	1208181012	2017-11-05	16:09:13	14:09:13	female	117968	56090	-1	56064	129815	117987	-1	117968	398042	391630	-1	391604	2	2	1	2				practINV	phasePRACTICE1	20	NM08	387985	387685	387985	387669	d	387669	385979	387669	385970	1690
GofDak_1024-768_new	3	3	22	<?xml version="1.0"?>\n<Clock xmlns:dt="urn:schemas-microsoft-com:datatypes"><Description dt:dt="string">E-Prime Primary Realtime Clock</Description><StartTime><Timestamp dt:dt="int">0</Timestamp><DateUtc dt:dt="string">2017-05-11T14:09:13Z</DateUtc></StartTime><FrequencyChanges><FrequencyChange><Frequency dt:dt="r8">3312929</Frequency><Timestamp dt:dt="r8">74222409734</Timestamp><Current dt:dt="…	75.028	2039467	2035967	2039467	2035952	1	right	1208181012	2017-11-05	16:09:13	14:09:13	female	117968	56090	-1	56064	129815	117987	-1	117968	398042	391630	-1	391604	3				1	1	1	phaseUPFAce	phaseXPface	1	NM05	400993	400693	400993	400683	l	400683	399067	400683	399054	1616
GofDak_1024-768_new	3	3	22	<?xml version="1.0"?>\n<Clock xmlns:dt="urn:schemas-microsoft-com:datatypes"><Description dt:dt="string">E-Prime Primary Realtime Clock</Description><StartTime><Timestamp dt:dt="int">0</Timestamp><DateUtc dt:dt="string">2017-05-11T14:09:13Z</DateUtc></StartTime><FrequencyChanges><FrequencyChange><Frequency dt:dt="r8">3312929</Frequency><Timestamp dt:dt="r8">74222409734</Timestamp><Current dt:dt="…	75.028	2039467	2035967	2039467	2035952	1	right	1208181012	2017-11-05	16:09:13	14:09:13	female	117968	56090	-1	56064	129815	117987	-1	117968	398042	391630	-1	391604	3				1	1	1	phaseUPFAce	phaseXPface	2	NF04	404578	404278	404578	404267	l	404267	402280	404267	402273	1987
GofDak_1024-768_new	3	3	22	<?xml version="1.0"?>\n<Clock xmlns:dt="urn:schemas-microsoft-com:datatypes"><Description dt:dt="string">E-Prime Primary Realtime Clock</Description><StartTime><Timestamp dt:dt="int">0</Timestamp><DateUtc dt:dt="string">2017-05-11T14:09:13Z</DateUtc></StartTime><FrequencyChanges><FrequencyChange><Frequency dt:dt="r8">3312929</Frequency><Timestamp dt:dt="r8">74222409734</Timestamp><Current dt:dt="…	75.028	2039467	2035967	2039467	2035952	1	right	1208181012	2017-11-05	16:09:13	14:09:13	female	117968	56090	-1	56064	129815	117987	-1	117968	398042	391630	-1	391604	3				1	1	1	phaseUPFAce	phaseXPface	3	NF11	407951	407651	407951	407644	l	407644	405785	407644	405769	1859
GofDak_1024-768_new	3	3	22	<?xml version="1.0"?>\n<Clock xmlns:dt="urn:schemas-microsoft-com:datatypes"><Description dt:dt="string">E-Prime Primary Realtime Clock</Description><StartTime><Timestamp dt:dt="int">0</Timestamp><DateUtc dt:dt="string">2017-05-11T14:09:13Z</DateUtc></StartTime><FrequencyChanges><FrequencyChange><Frequency dt:dt="r8">3312929</Frequency><Timestamp dt:dt="r8">74222409734</Timestamp><Current dt:dt="…	75.028	2039467	2035967	2039467	2035952	1	right	1208181012	2017-11-05	16:09:13	14:09:13	female	117968	56090	-1	56064	129815	117987	-1	117968	398042	391630	-1	391604	3				1	1	1	phaseUPFAce	phaseXPface	4	NM13	411336	411036	411336	411029	d	411029	409143	411029	409129	1886
GofDak_1024-768_new	3	3	22	<?xml version="1.0"?>\n<Clock xmlns:dt="urn:schemas-microsoft-com:datatypes"><Description dt:dt="string">E-Prime Primary Realtime Clock</Description><StartTime><Timestamp dt:dt="int">0</Timestamp><DateUtc dt:dt="string">2017-05-11T14:09:13Z</DateUtc></StartTime><FrequencyChanges><FrequencyChange><Frequency dt:dt="r8">3312929</Frequency><Timestamp dt:dt="r8">74222409734</Timestamp><Current dt:dt="…	75.028	2039467	2035967	2039467	2035952	1	right	1208181012	2017-11-05	16:09:13	14:09:13	female	117968	56090	-1	56064	129815	117987	-1	117968	398042	391630	-1	391604	3				1	1	1	phaseUPFAce	phaseXPface	5	NF27	414588	414288	414588	414274	l	414274	412609	414274	412601	1665
GofDak_1024-768_new	3	3	22	<?xml version="1.0"?>\n<Clock xmlns:dt="urn:schemas-microsoft-com:datatypes"><Description dt:dt="string">E-Prime Primary Realtime Clock</Description><StartTime><Timestamp dt:dt="int">0</Timestamp><DateUtc dt:dt="string">2017-05-11T14:09:13Z</DateUtc></StartTime><FrequencyChanges><FrequencyChange><Frequency dt:dt="r8">3312929</Frequency><Timestamp dt:dt="r8">74222409734</Timestamp><Current dt:dt="…	75.028	2039467	2035967	2039467	2035952	1	right	1208181012	2017-11-05	16:09:13	14:09:13	female	117968	56090	-1	56064	129815	117987	-1	117968	398042	391630	-1	391604	3				1	1	1	phaseUPFAce	phaseXPface	6	NF02	417933	417633	417933	417621	l	417621	415794	417621	415777	1827
GofDak_1024-768_new	3	3	22	<?xml version="1.0"?>\n<Clock xmlns:dt="urn:schemas-microsoft-com:datatypes"><Description dt:dt="string">E-Prime Primary Realtime Clock</Description><StartTime><Timestamp dt:dt="int">0</Timestamp><DateUtc dt:dt="string">2017-05-11T14:09:13Z</DateUtc></StartTime><FrequencyChanges><FrequencyChange><Frequency dt:dt="r8">3312929</Frequency><Timestamp dt:dt="r8">74222409734</Timestamp><Current dt:dt="…	75.028	2039467	2035967	2039467	2035952	1	right	1208181012	2017-11-05	16:09:13	14:09:13	female	117968	56090	-1	56064	129815	117987	-1	117968	398042	391630	-1	391604	3				1	1	1	phaseUPFAce	phaseXPface	7	NM13	421385	421085	421385	421074	l	421074	419179	421074	419161	1895
GofDak_1024-768_new	3	3	22	<?xml version="1.0"?>\n<Clock xmlns:dt="urn:schemas-microsoft-com:datatypes"><Description dt:dt="string">E-Prime Primary Realtime Clock</Description><StartTime><Timestamp dt:dt="int">0</Timestamp><DateUtc dt:dt="string">2017-05-11T14:09:13Z</DateUtc></StartTime><FrequencyChanges><FrequencyChange><Frequency dt:dt="r8">3312929</Frequency><Timestamp dt:dt="r8">74222409734</Timestamp><Current dt:dt="…	75.028	2039467	2035967	2039467	2035952	1	right	1208181012	2017-11-05	16:09:13	14:09:13	female	117968	56090	-1	56064	129815	117987	-1	117968	398042	391630	-1	391604	3				1	1	1	phaseUPFAce	phaseXPface	8	NF06	424491	424191	424491	424176	d	424176	422658	424176	422640	1518
GofDak_1024-768_new	3	3	22	<?xml version="1.0"?>\n<Clock xmlns:dt="urn:schemas-microsoft-com:datatypes"><Description dt:dt="string">E-Prime Primary Realtime Clock</Description><StartTime><Timestamp dt:dt="int">0</Timestamp><DateUtc dt:dt="string">2017-05-11T14:09:13Z</DateUtc></StartTime><FrequencyChanges><FrequencyChange><Frequency dt:dt="r8">3312929</Frequency><Timestamp dt:dt="r8">74222409734</Timestamp><Current dt:dt="…	75.028	2039467	2035967	2039467	2035952	1	right	1208181012	2017-11-05	16:09:13	14:09:13	female	117968	56090	-1	56064	129815	117987	-1	117968	398042	391630	-1	391604	3				1	1	1	phaseUPFAce	phaseXPface	9	NM09	427916	427616	427916	427607	d	427607	425631	427607	425624	1976
GofDak_1024-768_new	3	3	22	<?xml version="1.0"?>\n<Clock xmlns:dt="urn:schemas-microsoft-com:datatypes"><Description dt:dt="string">E-Prime Primary Realtime Clock</Description><StartTime><Timestamp dt:dt="int">0</Timestamp><DateUtc dt:dt="string">2017-05-11T14:09:13Z</DateUtc></StartTime><FrequencyChanges><FrequencyChange><Frequency dt:dt="r8">3312929</Frequency><Timestamp dt:dt="r8">74222409734</Timestamp><Current dt:dt="…	75.028	2039467	2035967	2039467	2035952	1	right	1208181012	2017-11-05	16:09:13	14:09:13	female	117968	56090	-1	56064	129815	117987	-1	117968	398042	391630	-1	391604	3				1	1	1	phaseUPFAce	phaseXPface	10	NF27	431208	430908	431208	430896	l	430896	429082	430896	429072	1814
GofDak_1024-768_new	3	3	22	<?xml version="1.0"?>\n<Clock xmlns:dt="urn:schemas-microsoft-com:datatypes"><Description dt:dt="string">E-Prime Primary Realtime Clock</Description><StartTime><Timestamp dt:dt="int">0</Timestamp><DateUtc dt:dt="string">2017-05-11T14:09:13Z</DateUtc></StartTime><FrequencyChanges><FrequencyChange><Frequency dt:dt="r8">3312929</Frequency><Timestamp dt:dt="r8">74222409734</Timestamp><Current dt:dt="…	75.028	2039467	2035967	2039467	2035952	1	right	1208181012	2017-11-05	16:09:13	14:09:13	female	117968	56090	-1	56064	129815	117987	-1	117968	398042	391630	-1	391604	3				1	1	1	phaseUPFAce	phaseXPface	11	NM04	434540	434240	434540	434224	d	434224	432414	434224	432408	1810
GofDak_1024-768_new	3	3	22	<?xml version="1.0"?>\n<Clock xmlns:dt="urn:schemas-microsoft-com:datatypes"><Description dt:dt="string">E-Prime Primary Realtime Clock</Description><StartTime><Timestamp dt:dt="int">0</Timestamp><DateUtc dt:dt="string">2017-05-11T14:09:13Z</DateUtc></StartTime><FrequencyChanges><FrequencyChange><Frequency dt:dt="r8">3312929</Frequency><Timestamp dt:dt="r8">74222409734</Timestamp><Current dt:dt="…	75.028	2039467	2035967	2039467	2035952	1	right	1208181012	2017-11-05	16:09:13	14:09:13	female	117968	56090	-1	56064	129815	117987	-1	117968	398042	391630	-1	391604	3				1	1	1	phaseUPFAce	phaseXPface	12	NM101	437806	437506	437806	437499	l	437499	435653	437499	435640	1846
GofDak_1024-768_new	3	3	22	<?xml version="1.0"?>\n<Clock xmlns:dt="urn:schemas-microsoft-com:datatypes"><Description dt:dt="string">E-Prime Primary Realtime Clock</Description><StartTime><Timestamp dt:dt="int">0</Timestamp><DateUtc dt:dt="string">2017-05-11T14:09:13Z</DateUtc></StartTime><FrequencyChanges><FrequencyChange><Frequency dt:dt="r8">3312929</Frequency><Timestamp dt:dt="r8">74222409734</Timestamp><Current dt:dt="…	75.028	2039467	2035967	2039467	2035952	1	right	1208181012	2017-11-05	16:09:13	14:09:13	female	117968	56090	-1	56064	129815	117987	-1	117968	398042	391630	-1	391604	3				1	1	1	phaseUPFAce	phaseXPface	13	NF109	440805	440505	440805	440495	l	440495	438972	440495	438960	1523
GofDak_1024-768_new	3	3	22	<?xml version="1.0"?>\n<Clock xmlns:dt="urn:schemas-microsoft-com:datatypes"><Description dt:dt="string">E-Prime Primary Realtime Clock</Description><StartTime><Timestamp dt:dt="int">0</Timestamp><DateUtc dt:dt="string">2017-05-11T14:09:13Z</DateUtc></StartTime><FrequencyChanges><FrequencyChange><Frequency dt:dt="r8">3312929</Frequency><Timestamp dt:dt="r8">74222409734</Timestamp><Current dt:dt="…	75.028	2039467	2035967	2039467	2035952	1	right	1208181012	2017-11-05	16:09:13	14:09:13	female	117968	56090	-1	56064	129815	117987	-1	117968	398042	391630	-1	391604	3				1	1	1	phaseUPFAce	phaseXPface	14	NM13	444150	443850	444150	443836	d	443836	441917	443836	441903	1919
GofDak_1024-768_new	3	3	22	<?xml version="1.0"?>\n<Clock xmlns:dt="urn:schemas-microsoft-com:datatypes"><Description dt:dt="string">E-Prime Primary Realtime Clock</Description><StartTime><Timestamp dt:dt="int">0</Timestamp><DateUtc dt:dt="string">2017-05-11T14:09:13Z</DateUtc></StartTime><FrequencyChanges><FrequencyChange><Frequency dt:dt="r8">3312929</Frequency><Timestamp dt:dt="r8">74222409734</Timestamp><Current dt:dt="…	75.028	2039467	2035967	2039467	2035952	1	right	1208181012	2017-11-05	16:09:13	14:09:13	female	117968	56090	-1	56064	129815	117987	-1	117968	398042	391630	-1	391604	3				1	1	1	phaseUPFAce	phaseXPface	15	NF109	447189	446889	447189	446878	l	446878	445343	446878	445335	1535
GofDak_1024-768_new	3	3	22	<?xml version="1.0"?>\n<Clock xmlns:dt="urn:schemas-microsoft-com:datatypes"><Description dt:dt="string">E-Prime Primary Realtime Clock</Description><StartTime><Timestamp dt:dt="int">0</Timestamp><DateUtc dt:dt="string">2017-05-11T14:09:13Z</DateUtc></StartTime><FrequencyChanges><FrequencyChange><Frequency dt:dt="r8">3312929</Frequency><Timestamp dt:dt="r8">74222409734</Timestamp><Current dt:dt="…	75.028	2039467	2035967	2039467	2035952	1	right	1208181012	2017-11-05	16:09:13	14:09:13	female	117968	56090	-1	56064	129815	117987	-1	117968	398042	391630	-1	391604	3				1	1	1	phaseUPFAce	phaseXPface	16	NM101	450574	450274	450574	450258	d	450258	448435	450258	448423	1823
GofDak_1024-768_new	3	3	22	<?xml version="1.0"?>\n<Clock xmlns:dt="urn:schemas-microsoft-com:datatypes"><Description dt:dt="string">E-Prime Primary Realtime Clock</Description><StartTime><Timestamp dt:dt="int">0</Timestamp><DateUtc dt:dt="string">2017-05-11T14:09:13Z</DateUtc></StartTime><FrequencyChanges><FrequencyChange><Frequency dt:dt="r8">3312929</Frequency><Timestamp dt:dt="r8">74222409734</Timestamp><Current dt:dt="…	75.028	2039467	2035967	2039467	2035952	1	right	1208181012	2017-11-05	16:09:13	14:09:13	female	117968	56090	-1	56064	129815	117987	-1	117968	398042	391630	-1	391604	3				1	1	1	phaseUPFAce	phaseXPface	17	NM10	453880	453580	453880	453571	l	453571	451807	453571	451791	1764
GofDak_1024-768_new	3	3	22	<?xml version="1.0"?>\n<Clock xmlns:dt="urn:schemas-microsoft-com:datatypes"><Description dt:dt="string">E-Prime Primary Realtime Clock</Description><StartTime><Timestamp dt:dt="int">0</Timestamp><DateUtc dt:dt="string">2017-05-11T14:09:13Z</DateUtc></StartTime><FrequencyChanges><FrequencyChange><Frequency dt:dt="r8">3312929</Frequency><Timestamp dt:dt="r8">74222409734</Timestamp><Current dt:dt="…	75.028	2039467	2035967	2039467	2035952	1	right	1208181012	2017-11-05	16:09:13	14:09:13	female	117968	56090	-1	56064	129815	117987	-1	117968	398042	391630	-1	391604	3				1	1	1	phaseUPFAce	phaseXPface	18	NM09	457478	457178	457478	457161	d	457161	455166	457161	455151	1995
GofDak_1024-768_new	3	3	22	<?xml version="1.0"?>\n<Clock xmlns:dt="urn:schemas-microsoft-com:datatypes"><Description dt:dt="string">E-Prime Primary Realtime Clock</Description><StartTime><Timestamp dt:dt="int">0</Timestamp><DateUtc dt:dt="string">2017-05-11T14:09:13Z</DateUtc></StartTime><FrequencyChanges><FrequencyChange><Frequency dt:dt="r8">3312929</Frequency><Timestamp dt:dt="r8">74222409734</Timestamp><Current dt:dt="…	75.028	2039467	2035967	2039467	2035952	1	right	1208181012	2017-11-05	16:09:13	14:09:13	female	117968	56090	-1	56064	129815	117987	-1	117968	398042	391630	-1	391604	3				1	1	1	phaseUPFAce	phaseXPface	19	NM03	460877	460577	460877	460558	d	460558	458565	460558	458551	1993
GofDak_1024-768_new	3	3	22	<?xml version="1.0"?>\n<Clock xmlns:dt="urn:schemas-microsoft-com:datatypes"><Description dt:dt="string">E-Prime Primary Realtime Clock</Description><StartTime><Timestamp dt:dt="int">0</Timestamp><DateUtc dt:dt="string">2017-05-11T14:09:13Z</DateUtc></StartTime><FrequencyChanges><FrequencyChange><Frequency dt:dt="r8">3312929</Frequency><Timestamp dt:dt="r8">74222409734</Timestamp><Current dt:dt="…	75.028	2039467	2035967	2039467	2035952	1	right	1208181012	2017-11-05	16:09:13	14:09:13	female	117968	56090	-1	56064	129815	117987	-1	117968	398042	391630	-1	391604	3				1	1	1	phaseUPFAce	phaseXPface	20	NF06	464156	463856	464156	463841	l	463841	462017	463841	461998	1824
GofDak_1024-768_new	3	3	22	<?xml version="1.0"?>\n<Clock xmlns:dt="urn:schemas-microsoft-com:datatypes"><Description dt:dt="string">E-Prime Primary Realtime Clock</Description><StartTime><Timestamp dt:dt="int">0</Timestamp><DateUtc dt:dt="string">2017-05-11T14:09:13Z</DateUtc></StartTime><FrequencyChanges><FrequencyChange><Frequency dt:dt="r8">3312929</Frequency><Timestamp dt:dt="r8">74222409734</Timestamp><Current dt:dt="…	75.028	2039467	2035967	2039467	2035952	1	right	1208181012	2017-11-05	16:09:13	14:09:13	female	117968	56090	-1	56064	129815	117987	-1	117968	398042	391630	-1	391604	4				2	1	2	phaseINVFAce	phaseXPface	1	NF06	467608	467308	467608	467299	d	467299	465349	467299	465334	1950
GofDak_1024-768_new	3	3	22	<?xml version="1.0"?>\n<Clock xmlns:dt="urn:schemas-microsoft-com:datatypes"><Description dt:dt="string">E-Prime Primary Realtime Clock</Description><StartTime><Timestamp dt:dt="int">0</Timestamp><DateUtc dt:dt="string">2017-05-11T14:09:13Z</DateUtc></StartTime><FrequencyChanges><FrequencyChange><Frequency dt:dt="r8">3312929</Frequency><Timestamp dt:dt="r8">74222409734</Timestamp><Current dt:dt="…	75.028	2039467	2035967	2039467	2035952	1	right	1208181012	2017-11-05	16:09:13	14:09:13	female	117968	56090	-1	56064	129815	117987	-1	117968	398042	391630	-1	391604	4				2	1	2	phaseINVFAce	phaseXPface	2	NM04	470967	470667	470967	470657	d	470657	468894	470657	468886	1763
GofDak_1024-768_new	3	3	22	<?xml version="1.0"?>\n<Clock xmlns:dt="urn:schemas-microsoft-com:datatypes"><Description dt:dt="string">E-Prime Primary Realtime Clock</Description><StartTime><Timestamp dt:dt="int">0</Timestamp><DateUtc dt:dt="string">2017-05-11T14:09:13Z</DateUtc></StartTime><FrequencyChanges><FrequencyChange><Frequency dt:dt="r8">3312929</Frequency><Timestamp dt:dt="r8">74222409734</Timestamp><Current dt:dt="…	75.028	2039467	2035967	2039467	2035952	1	right	1208181012	2017-11-05	16:09:13	14:09:13	female	117968	56090	-1	56064	129815	117987	-1	117968	398042	391630	-1	391604	4				2	1	2	phaseINVFAce	phaseXPface	3	NM05	474045	473745	474045	473736	d	473736	472173	473736	472158	1563
GofDak_1024-768_new	3	3	22	<?xml version="1.0"?>\n<Clock xmlns:dt="urn:schemas-microsoft-com:datatypes"><Description dt:dt="string">E-Prime Primary Realtime Clock</Description><StartTime><Timestamp dt:dt="int">0</Timestamp><DateUtc dt:dt="string">2017-05-11T14:09:13Z</DateUtc></StartTime><FrequencyChanges><FrequencyChange><Frequency dt:dt="r8">3312929</Frequency><Timestamp dt:dt="r8">74222409734</Timestamp><Current dt:dt="…	75.028	2039467	2035967	2039467	2035952	1	right	1208181012	2017-11-05	16:09:13	14:09:13	female	117968	56090	-1	56064	129815	117987	-1	117968	398042	391630	-1	391604	4				2	1	2	phaseINVFAce	phaseXPface	4	NF02	477457	477157	477457	477143	d	477143	475225	477143	475214	1918
GofDak_1024-768_new	3	3	22	<?xml version="1.0"?>\n<Clock xmlns:dt="urn:schemas-microsoft-com:datatypes"><Description dt:dt="string">E-Prime Primary Realtime Clock</Description><StartTime><Timestamp dt:dt="int">0</Timestamp><DateUtc dt:dt="string">2017-05-11T14:09:13Z</DateUtc></StartTime><FrequencyChanges><FrequencyChange><Frequency dt:dt="r8">3312929</Frequency><Timestamp dt:dt="r8">74222409734</Timestamp><Current dt:dt="…	75.028	2039467	2035967	2039467	2035952	1	right	1208181012	2017-11-05	16:09:13	14:09:13	female	117968	56090	-1	56064	129815	117987	-1	117968	398042	391630	-1	391604	4				2	1	2	phaseINVFAce	phaseXPface	5	NF06	480736	480436	480736	480425	l	480425	478650	480425	478638	1775
GofDak_1024-768_new	3	3	22	<?xml version="1.0"?>\n<Clock xmlns:dt="urn:schemas-microsoft-com:datatypes"><Description dt:dt="string">E-Prime Primary Realtime Clock</Description><StartTime><Timestamp dt:dt="int">0</Timestamp><DateUtc dt:dt="string">2017-05-11T14:09:13Z</DateUtc></StartTime><FrequencyChanges><FrequencyChange><Frequency dt:dt="r8">3312929</Frequency><Timestamp dt:dt="r8">74222409734</Timestamp><Current dt:dt="…	75.028	2039467	2035967	2039467	2035952	1	right	1208181012	2017-11-05	16:09:13	14:09:13	female	117968	56090	-1	56064	129815	117987	-1	117968	398042	391630	-1	391604	4				2	1	2	phaseINVFAce	phaseXPface	6	NM03	484215	483915	484215	483908	d	483908	482342	483908	482333	1566
GofDak_1024-768_new	3	3	22	<?xml version="1.0"?>\n<Clock xmlns:dt="urn:schemas-microsoft-com:datatypes"><Description dt:dt="string">E-Prime Primary Realtime Clock</Description><StartTime><Timestamp dt:dt="int">0</Timestamp><DateUtc dt:dt="string">2017-05-11T14:09:13Z</DateUtc></StartTime><FrequencyChanges><FrequencyChange><Frequency dt:dt="r8">3312929</Frequency><Timestamp dt:dt="r8">74222409734</Timestamp><Current dt:dt="…	75.028	2039467	2035967	2039467	2035952	1	right	1208181012	2017-11-05	16:09:13	14:09:13	female	117968	56090	-1	56064	129815	117987	-1	117968	398042	391630	-1	391604	4				2	1	2	phaseINVFAce	phaseXPface	7	NF105	487294	486994	487294	486985	l	486985	485434	486985	485421	1551
GofDak_1024-768_new	3	3	22	<?xml version="1.0"?>\n<Clock xmlns:dt="urn:schemas-microsoft-com:datatypes"><Description dt:dt="string">E-Prime Primary Realtime Clock</Description><StartTime><Timestamp dt:dt="int">0</Timestamp><DateUtc dt:dt="string">2017-05-11T14:09:13Z</DateUtc></StartTime><FrequencyChanges><FrequencyChange><Frequency dt:dt="r8">3312929</Frequency><Timestamp dt:dt="r8">74222409734</Timestamp><Current dt:dt="…	75.028	2039467	2035967	2039467	2035952	1	right	1208181012	2017-11-05	16:09:13	14:09:13	female	117968	56090	-1	56064	129815	117987	-1	117968	398042	391630	-1	391604	4				2	1	2	phaseINVFAce	phaseXPface	8	NM04	490573	490273	490573	490259	d	490259	488660	490259	488653	1599
GofDak_1024-768_new	3	3	22	<?xml version="1.0"?>\n<Clock xmlns:dt="urn:schemas-microsoft-com:datatypes"><Description dt:dt="string">E-Prime Primary Realtime Clock</Description><StartTime><Timestamp dt:dt="int">0</Timestamp><DateUtc dt:dt="string">2017-05-11T14:09:13Z</DateUtc></StartTime><FrequencyChanges><FrequencyChange><Frequency dt:dt="r8">3312929</Frequency><Timestamp dt:dt="r8">74222409734</Timestamp><Current dt:dt="…	75.028	2039467	2035967	2039467	2035952	1	right	1208181012	2017-11-05	16:09:13	14:09:13	female	117968	56090	-1	56064	129815	117987	-1	117968	398042	391630	-1	391604	4				2	1	2	phaseINVFAce	phaseXPface	9	NF11	493718	493418	493718	493406	l	493406	491845	493406	491829	1561
GofDak_1024-768_new	3	3	22	<?xml version="1.0"?>\n<Clock xmlns:dt="urn:schemas-microsoft-com:datatypes"><Description dt:dt="string">E-Prime Primary Realtime Clock</Description><StartTime><Timestamp dt:dt="int">0</Timestamp><DateUtc dt:dt="string">2017-05-11T14:09:13Z</DateUtc></StartTime><FrequencyChanges><FrequencyChange><Frequency dt:dt="r8">3312929</Frequency><Timestamp dt:dt="r8">74222409734</Timestamp><Current dt:dt="…	75.028	2039467	2035967	2039467	2035952	1	right	1208181012	2017-11-05	16:09:13	14:09:13	female	117968	56090	-1	56064	129815	117987	-1	117968	398042	391630	-1	391604	4				2	1	2	phaseINVFAce	phaseXPface	10	NF27	497090	496790	497090	496784	l	496784	495084	496784	495077	1700
GofDak_1024-768_new	3	3	22	<?xml version="1.0"?>\n<Clock xmlns:dt="urn:schemas-microsoft-com:datatypes"><Description dt:dt="string">E-Prime Primary Realtime Clock</Description><StartTime><Timestamp dt:dt="int">0</Timestamp><DateUtc dt:dt="string">2017-05-11T14:09:13Z</DateUtc></StartTime><FrequencyChanges><FrequencyChange><Frequency dt:dt="r8">3312929</Frequency><Timestamp dt:dt="r8">74222409734</Timestamp><Current dt:dt="…	75.028	2039467	2035967	2039467	2035952	1	right	1208181012	2017-11-05	16:09:13	14:09:13	female	117968	56090	-1	56064	129815	117987	-1	117968	398042	391630	-1	391604	4				2	1	2	phaseINVFAce	phaseXPface	11	NM09	500289	499989	500289	499984	d	499984	498363	499984	498349	1621
GofDak_1024-768_new	3	3	22	<?xml version="1.0"?>\n<Clock xmlns:dt="urn:schemas-microsoft-com:datatypes"><Description dt:dt="string">E-Prime Primary Realtime Clock</Description><StartTime><Timestamp dt:dt="int">0</Timestamp><DateUtc dt:dt="string">2017-05-11T14:09:13Z</DateUtc></StartTime><FrequencyChanges><FrequencyChange><Frequency dt:dt="r8">3312929</Frequency><Timestamp dt:dt="r8">74222409734</Timestamp><Current dt:dt="…	75.028	2039467	2035967	2039467	2035952	1	right	1208181012	2017-11-05	16:09:13	14:09:13	female	117968	56090	-1	56064	129815	117987	-1	117968	398042	391630	-1	391604	4				2	1	2	phaseINVFAce	phaseXPface	12	NF11	503581	503281	503581	503265	l	503265	501575	503265	501556	1690
GofDak_1024-768_new	3	3	22	<?xml version="1.0"?>\n<Clock xmlns:dt="urn:schemas-microsoft-com:datatypes"><Description dt:dt="string">E-Prime Primary Realtime Clock</Description><StartTime><Timestamp dt:dt="int">0</Timestamp><DateUtc dt:dt="string">2017-05-11T14:09:13Z</DateUtc></StartTime><FrequencyChanges><FrequencyChange><Frequency dt:dt="r8">3312929</Frequency><Timestamp dt:dt="r8">74222409734</Timestamp><Current dt:dt="…	75.028	2039467	2035967	2039467	2035952	1	right	1208181012	2017-11-05	16:09:13	14:09:13	female	117968	56090	-1	56064	129815	117987	-1	117968	398042	391630	-1	391604	4				2	1	2	phaseINVFAce	phaseXPface	13	NM03	506726	506426	506726	506410	l	506410	504880	506410	504868	1530
GofDak_1024-768_new	3	3	22	<?xml version="1.0"?>\n<Clock xmlns:dt="urn:schemas-microsoft-com:datatypes"><Description dt:dt="string">E-Prime Primary Realtime Clock</Description><StartTime><Timestamp dt:dt="int">0</Timestamp><DateUtc dt:dt="string">2017-05-11T14:09:13Z</DateUtc></StartTime><FrequencyChanges><FrequencyChange><Frequency dt:dt="r8">3312929</Frequency><Timestamp dt:dt="r8">74222409734</Timestamp><Current dt:dt="…	75.028	2039467	2035967	2039467	2035952	1	right	1208181012	2017-11-05	16:09:13	14:09:13	female	117968	56090	-1	56064	129815	117987	-1	117968	398042	391630	-1	391604	4				2	1	2	phaseINVFAce	phaseXPface	14	NM04	510072	509772	510072	509767	l	509767	508066	509767	508052	1701
GofDak_1024-768_new	3	3	22	<?xml version="1.0"?>\n<Clock xmlns:dt="urn:schemas-microsoft-com:datatypes"><Description dt:dt="string">E-Prime Primary Realtime Clock</Description><StartTime><Timestamp dt:dt="int">0</Timestamp><DateUtc dt:dt="string">2017-05-11T14:09:13Z</DateUtc></StartTime><FrequencyChanges><FrequencyChange><Frequency dt:dt="r8">3312929</Frequency><Timestamp dt:dt="r8">74222409734</Timestamp><Current dt:dt="…	75.028	2039467	2035967	2039467	2035952	1	right	1208181012	2017-11-05	16:09:13	14:09:13	female	117968	56090	-1	56064	129815	117987	-1	117968	398042	391630	-1	391604	4				2	1	2	phaseINVFAce	phaseXPface	15	NF06	513724	513424	513724	513411	d	513411	511611	513411	511596	1800
GofDak_1024-768_new	3	3	22	<?xml version="1.0"?>\n<Clock xmlns:dt="urn:schemas-microsoft-com:datatypes"><Description dt:dt="string">E-Prime Primary Realtime Clock</Description><StartTime><Timestamp dt:dt="int">0</Timestamp><DateUtc dt:dt="string">2017-05-11T14:09:13Z</DateUtc></StartTime><FrequencyChanges><FrequencyChange><Frequency dt:dt="r8">3312929</Frequency><Timestamp dt:dt="r8">74222409734</Timestamp><Current dt:dt="…	75.028	2039467	2035967	2039467	2035952	1	right	1208181012	2017-11-05	16:09:13	14:09:13	female	117968	56090	-1	56064	129815	117987	-1	117968	398042	391630	-1	391604	4				2	1	2	phaseINVFAce	phaseXPface	16	NF01	516776	516476	516776	516464	l	516464	514837	516464	514820	1627
GofDak_1024-768_new	3	3	22	<?xml version="1.0"?>\n<Clock xmlns:dt="urn:schemas-microsoft-com:datatypes"><Description dt:dt="string">E-Prime Primary Realtime Clock</Description><StartTime><Timestamp dt:dt="int">0</Timestamp><DateUtc dt:dt="string">2017-05-11T14:09:13Z</DateUtc></StartTime><FrequencyChanges><FrequencyChange><Frequency dt:dt="r8">3312929</Frequency><Timestamp dt:dt="r8">74222409734</Timestamp><Current dt:dt="…	75.028	2039467	2035967	2039467	2035952	1	right	1208181012	2017-11-05	16:09:13	14:09:13	female	117968	56090	-1	56064	129815	117987	-1	117968	398042	391630	-1	391604	4				2	1	2	phaseINVFAce	phaseXPface	17	NM09	521201	520901	521201	520890	d	520890	519115	520890	519100	1775
GofDak_1024-768_new	3	3	22	<?xml version="1.0"?>\n<Clock xmlns:dt="urn:schemas-microsoft-com:datatypes"><Description dt:dt="string">E-Prime Primary Realtime Clock</Description><StartTime><Timestamp dt:dt="int">0</Timestamp><DateUtc dt:dt="string">2017-05-11T14:09:13Z</DateUtc></StartTime><FrequencyChanges><FrequencyChange><Frequency dt:dt="r8">3312929</Frequency><Timestamp dt:dt="r8">74222409734</Timestamp><Current dt:dt="…	75.028	2039467	2035967	2039467	2035952	1	right	1208181012	2017-11-05	16:09:13	14:09:13	female	117968	56090	-1	56064	129815	117987	-1	117968	398042	391630	-1	391604	4				2	1	2	phaseINVFAce	phaseXPface	18	NM02	524693	524393	524693	524375	l	524375	522460	524375	522451	1915
GofDak_1024-768_new	3	3	22	<?xml version="1.0"?>\n<Clock xmlns:dt="urn:schemas-microsoft-com:datatypes"><Description dt:dt="string">E-Prime Primary Realtime Clock</Description><StartTime><Timestamp dt:dt="int">0</Timestamp><DateUtc dt:dt="string">2017-05-11T14:09:13Z</DateUtc></StartTime><FrequencyChanges><FrequencyChange><Frequency dt:dt="r8">3312929</Frequency><Timestamp dt:dt="r8">74222409734</Timestamp><Current dt:dt="…	75.028	2039467	2035967	2039467	2035952	1	right	1208181012	2017-11-05	16:09:13	14:09:13	female	117968	56090	-1	56064	129815	117987	-1	117968	398042	391630	-1	391604	4				2	1	2	phaseINVFAce	phaseXPface	19	NM08	528052	527752	528052	527743	l	527743	526032	527743	526019	1711
GofDak_1024-768_new	3	3	22	<?xml version="1.0"?>\n<Clock xmlns:dt="urn:schemas-microsoft-com:datatypes"><Description dt:dt="string">E-Prime Primary Realtime Clock</Description><StartTime><Timestamp dt:dt="int">0</Timestamp><DateUtc dt:dt="string">2017-05-11T14:09:13Z</DateUtc></StartTime><FrequencyChanges><FrequencyChange><Frequency dt:dt="r8">3312929</Frequency><Timestamp dt:dt="r8">74222409734</Timestamp><Current dt:dt="…	75.028	2039467	2035967	2039467	2035952	1	right	1208181012	2017-11-05	16:09:13	14:09:13	female	117968	56090	-1	56064	129815	117987	-1	117968	398042	391630	-1	391604	4				2	1	2	phaseINVFAce	phaseXPface	20	NF06	531277	530977	531277	530971	d	530971	529298	530971	529291	1673
GofDak_1024-768_new	3	3	22	<?xml version="1.0"?>\n<Clock xmlns:dt="urn:schemas-microsoft-com:datatypes"><Description dt:dt="string">E-Prime Primary Realtime Clock</Description><StartTime><Timestamp dt:dt="int">0</Timestamp><DateUtc dt:dt="string">2017-05-11T14:09:13Z</DateUtc></StartTime><FrequencyChanges><FrequencyChange><Frequency dt:dt="r8">3312929</Frequency><Timestamp dt:dt="r8">74222409734</Timestamp><Current dt:dt="…	75.028	2039467	2035967	2039467	2035952	1	right	1208181012	2017-11-05	16:09:13	14:09:13	female	117968	56090	-1	56064	129815	117987	-1	117968	398042	391630	-1	391604	5				1	2	3	phaseUPFAce	phaseXPface	1	NF01	534623	534323	534623	534318	d	534318	532363	534318	532355	1955
GofDak_1024-768_new	3	3	22	<?xml version="1.0"?>\n<Clock xmlns:dt="urn:schemas-microsoft-com:datatypes"><Description dt:dt="string">E-Prime Primary Realtime Clock</Description><StartTime><Timestamp dt:dt="int">0</Timestamp><DateUtc dt:dt="string">2017-05-11T14:09:13Z</DateUtc></StartTime><FrequencyChanges><FrequencyChange><Frequency dt:dt="r8">3312929</Frequency><Timestamp dt:dt="r8">74222409734</Timestamp><Current dt:dt="…	75.028	2039467	2035967	2039467	2035952	1	right	1208181012	2017-11-05	16:09:13	14:09:13	female	117968	56090	-1	56064	129815	117987	-1	117968	398042	391630	-1	391604	5				1	2	3	phaseUPFAce	phaseXPface	2	NM03	537861	537561	537861	537544	d	537544	535722	537544	535715	1822
GofDak_1024-768_new	3	3	22	<?xml version="1.0"?>\n<Clock xmlns:dt="urn:schemas-microsoft-com:datatypes"><Description dt:dt="string">E-Prime Primary Realtime Clock</Description><StartTime><Timestamp dt:dt="int">0</Timestamp><DateUtc dt:dt="string">2017-05-11T14:09:13Z</DateUtc></StartTime><FrequencyChanges><FrequencyChange><Frequency dt:dt="r8">3312929</Frequency><Timestamp dt:dt="r8">74222409734</Timestamp><Current dt:dt="…	75.028	2039467	2035967	2039467	2035952	1	right	1208181012	2017-11-05	16:09:13	14:09:13	female	117968	56090	-1	56064	129815	117987	-1	117968	398042	391630	-1	391604	5				1	2	3	phaseUPFAce	phaseXPface	3	NF01	541167	540867	541167	540862	l	540862	539054	540862	539043	1808
GofDak_1024-768_new	3	3	22	<?xml version="1.0"?>\n<Clock xmlns:dt="urn:schemas-microsoft-com:datatypes"><Description dt:dt="string">E-Prime Primary Realtime Clock</Description><StartTime><Timestamp dt:dt="int">0</Timestamp><DateUtc dt:dt="string">2017-05-11T14:09:13Z</DateUtc></StartTime><FrequencyChanges><FrequencyChange><Frequency dt:dt="r8">3312929</Frequency><Timestamp dt:dt="r8">74222409734</Timestamp><Current dt:dt="…	75.028	2039467	2035967	2039467	2035952	1	right	1208181012	2017-11-05	16:09:13	14:09:13	female	117968	56090	-1	56064	129815	117987	-1	117968	398042	391630	-1	391604	5				1	2	3	phaseUPFAce	phaseXPface	4	NF09	544565	544265	544565	544253	d	544253	542453	544253	542442	1800
GofDak_1024-768_new	3	3	22	<?xml version="1.0"?>\n<Clock xmlns:dt="urn:schemas-microsoft-com:datatypes"><Description dt:dt="string">E-Prime Primary Realtime Clock</Description><StartTime><Timestamp dt:dt="int">0</Timestamp><DateUtc dt:dt="string">2017-05-11T14:09:13Z</DateUtc></StartTime><FrequencyChanges><FrequencyChange><Frequency dt:dt="r8">3312929</Frequency><Timestamp dt:dt="r8">74222409734</Timestamp><Current dt:dt="…	75.028	2039467	2035967	2039467	2035952	1	right	1208181012	2017-11-05	16:09:13	14:09:13	female	117968	56090	-1	56064	129815	117987	-1	117968	398042	391630	-1	391604	5				1	2	3	phaseUPFAce	phaseXPface	5	NM08	547551	547251	547551	547238	d	547238	545692	547238	545682	1546
GofDak_1024-768_new	3	3	22	<?xml version="1.0"?>\n<Clock xmlns:dt="urn:schemas-microsoft-com:datatypes"><Description dt:dt="string">E-Prime Primary Realtime Clock</Description><StartTime><Timestamp dt:dt="int">0</Timestamp><DateUtc dt:dt="string">2017-05-11T14:09:13Z</DateUtc></StartTime><FrequencyChanges><FrequencyChange><Frequency dt:dt="r8">3312929</Frequency><Timestamp dt:dt="r8">74222409734</Timestamp><Current dt:dt="…	75.028	2039467	2035967	2039467	2035952	1	right	1208181012	2017-11-05	16:09:13	14:09:13	female	117968	56090	-1	56064	129815	117987	-1	117968	398042	391630	-1	391604	5				1	2	3	phaseUPFAce	phaseXPface	6	NM03	551016	550716	551016	550710	d	550710	549024	550710	549010	1686
GofDak_1024-768_new	3	3	22	<?xml version="1.0"?>\n<Clock xmlns:dt="urn:schemas-microsoft-com:datatypes"><Description dt:dt="string">E-Prime Primary Realtime Clock</Description><StartTime><Timestamp dt:dt="int">0</Timestamp><DateUtc dt:dt="string">2017-05-11T14:09:13Z</DateUtc></StartTime><FrequencyChanges><FrequencyChange><Frequency dt:dt="r8">3312929</Frequency><Timestamp dt:dt="r8">74222409734</Timestamp><Current dt:dt="…	75.028	2039467	2035967	2039467	2035952	1	right	1208181012	2017-11-05	16:09:13	14:09:13	female	117968	56090	-1	56064	129815	117987	-1	117968	398042	391630	-1	391604	5				1	2	3	phaseUPFAce	phaseXPface	7	NM02	554148	553848	554148	553834	l	553834	552156	553834	552138	1678
GofDak_1024-768_new	3	3	22	<?xml version="1.0"?>\n<Clock xmlns:dt="urn:schemas-microsoft-com:datatypes"><Description dt:dt="string">E-Prime Primary Realtime Clock</Description><StartTime><Timestamp dt:dt="int">0</Timestamp><DateUtc dt:dt="string">2017-05-11T14:09:13Z</DateUtc></StartTime><FrequencyChanges><FrequencyChange><Frequency dt:dt="r8">3312929</Frequency><Timestamp dt:dt="r8">74222409734</Timestamp><Current dt:dt="…	75.028	2039467	2035967	2039467	2035952	1	right	1208181012	2017-11-05	16:09:13	14:09:13	female	117968	56090	-1	56064	129815	117987	-1	117968	398042	391630	-1	391604	5				1	2	3	phaseUPFAce	phaseXPface	8	NF109	557254	556954	557254	556942	d	556942	555315	556942	555306	1627
GofDak_1024-768_new	3	3	22	<?xml version="1.0"?>\n<Clock xmlns:dt="urn:schemas-microsoft-com:datatypes"><Description dt:dt="string">E-Prime Primary Realtime Clock</Description><StartTime><Timestamp dt:dt="int">0</Timestamp><DateUtc dt:dt="string">2017-05-11T14:09:13Z</DateUtc></StartTime><FrequencyChanges><FrequencyChange><Frequency dt:dt="r8">3312929</Frequency><Timestamp dt:dt="r8">74222409734</Timestamp><Current dt:dt="…	75.028	2039467	2035967	2039467	2035952	1	right	1208181012	2017-11-05	16:09:13	14:09:13	female	117968	56090	-1	56064	129815	117987	-1	117968	398042	391630	-1	391604	5				1	2	3	phaseUPFAce	phaseXPface	9	NF105	560506	560206	560506	560194	l	560194	558553	560194	558538	1641
GofDak_1024-768_new	3	3	22	<?xml version="1.0"?>\n<Clock xmlns:dt="urn:schemas-microsoft-com:datatypes"><Description dt:dt="string">E-Prime Primary Realtime Clock</Description><StartTime><Timestamp dt:dt="int">0</Timestamp><DateUtc dt:dt="string">2017-05-11T14:09:13Z</DateUtc></StartTime><FrequencyChanges><FrequencyChange><Frequency dt:dt="r8">3312929</Frequency><Timestamp dt:dt="r8">74222409734</Timestamp><Current dt:dt="…	75.028	2039467	2035967	2039467	2035952	1	right	1208181012	2017-11-05	16:09:13	14:09:13	female	117968	56090	-1	56064	129815	117987	-1	117968	398042	391630	-1	391604	5				1	2	3	phaseUPFAce	phaseXPface	10	NF109	563945	563645	563945	563638	d	563638	561819	563638	561801	1819
GofDak_1024-768_new	3	3	22	<?xml version="1.0"?>\n<Clock xmlns:dt="urn:schemas-microsoft-com:datatypes"><Description dt:dt="string">E-Prime Primary Realtime Clock</Description><StartTime><Timestamp dt:dt="int">0</Timestamp><DateUtc dt:dt="string">2017-05-11T14:09:13Z</DateUtc></StartTime><FrequencyChanges><FrequencyChange><Frequency dt:dt="r8">3312929</Frequency><Timestamp dt:dt="r8">74222409734</Timestamp><Current dt:dt="…	75.028	2039467	2035967	2039467	2035952	1	right	1208181012	2017-11-05	16:09:13	14:09:13	female	117968	56090	-1	56064	129815	117987	-1	117968	398042	391630	-1	391604	5				1	2	3	phaseUPFAce	phaseXPface	11	NF02	567144	566844	567144	566834	d	566834	565058	566834	565041	1776
GofDak_1024-768_new	3	3	22	<?xml version="1.0"?>\n<Clock xmlns:dt="urn:schemas-microsoft-com:datatypes"><Description dt:dt="string">E-Prime Primary Realtime Clock</Description><StartTime><Timestamp dt:dt="int">0</Timestamp><DateUtc dt:dt="string">2017-05-11T14:09:13Z</DateUtc></StartTime><FrequencyChanges><FrequencyChange><Frequency dt:dt="r8">3312929</Frequency><Timestamp dt:dt="r8">74222409734</Timestamp><Current dt:dt="…	75.028	2039467	2035967	2039467	2035952	1	right	1208181012	2017-11-05	16:09:13	14:09:13	female	117968	56090	-1	56064	129815	117987	-1	117968	398042	391630	-1	391604	5				1	2	3	phaseUPFAce	phaseXPface	12	NM02	570262	569962	570262	569953	l	569953	568243	569953	568233	1710
GofDak_1024-768_new	3	3	22	<?xml version="1.0"?>\n<Clock xmlns:dt="urn:schemas-microsoft-com:datatypes"><Description dt:dt="string">E-Prime Primary Realtime Clock</Description><StartTime><Timestamp dt:dt="int">0</Timestamp><DateUtc dt:dt="string">2017-05-11T14:09:13Z</DateUtc></StartTime><FrequencyChanges><FrequencyChange><Frequency dt:dt="r8">3312929</Frequency><Timestamp dt:dt="r8">74222409734</Timestamp><Current dt:dt="…	75.028	2039467	2035967	2039467	2035952	1	right	1208181012	2017-11-05	16:09:13	14:09:13	female	117968	56090	-1	56064	129815	117987	-1	117968	398042	391630	-1	391604	5				1	2	3	phaseUPFAce	phaseXPface	13	NM09	573674	573374	573674	573359	l	573359	571455	573359	571449	1904
GofDak_1024-768_new	3	3	22	<?xml version="1.0"?>\n<Clock xmlns:dt="urn:schemas-microsoft-com:datatypes"><Description dt:dt="string">E-Prime Primary Realtime Clock</Description><StartTime><Timestamp dt:dt="int">0</Timestamp><DateUtc dt:dt="string">2017-05-11T14:09:13Z</DateUtc></StartTime><FrequencyChanges><FrequencyChange><Frequency dt:dt="r8">3312929</Frequency><Timestamp dt:dt="r8">74222409734</Timestamp><Current dt:dt="…	75.028	2039467	2035967	2039467	2035952	1	right	1208181012	2017-11-05	16:09:13	14:09:13	female	117968	56090	-1	56064	129815	117987	-1	117968	398042	391630	-1	391604	5				1	2	3	phaseUPFAce	phaseXPface	14	NM10	576860	576560	576860	576545	l	576545	574747	576545	574737	1798
GofDak_1024-768_new	3	3	22	<?xml version="1.0"?>\n<Clock xmlns:dt="urn:schemas-microsoft-com:datatypes"><Description dt:dt="string">E-Prime Primary Realtime Clock</Description><StartTime><Timestamp dt:dt="int">0</Timestamp><DateUtc dt:dt="string">2017-05-11T14:09:13Z</DateUtc></StartTime><FrequencyChanges><FrequencyChange><Frequency dt:dt="r8">3312929</Frequency><Timestamp dt:dt="r8">74222409734</Timestamp><Current dt:dt="…	75.028	2039467	2035967	2039467	2035952	1	right	1208181012	2017-11-05	16:09:13	14:09:13	female	117968	56090	-1	56064	129815	117987	-1	117968	398042	391630	-1	391604	5				1	2	3	phaseUPFAce	phaseXPface	15	NF105	580152	579852	580152	579835	d	579835	577959	579835	577945	1876
GofDak_1024-768_new	3	3	22	<?xml version="1.0"?>\n<Clock xmlns:dt="urn:schemas-microsoft-com:datatypes"><Description dt:dt="string">E-Prime Primary Realtime Clock</Description><StartTime><Timestamp dt:dt="int">0</Timestamp><DateUtc dt:dt="string">2017-05-11T14:09:13Z</DateUtc></StartTime><FrequencyChanges><FrequencyChange><Frequency dt:dt="r8">3312929</Frequency><Timestamp dt:dt="r8">74222409734</Timestamp><Current dt:dt="…	75.028	2039467	2035967	2039467	2035952	1	right	1208181012	2017-11-05	16:09:13	14:09:13	female	117968	56090	-1	56064	129815	117987	-1	117968	398042	391630	-1	391604	5				1	2	3	phaseUPFAce	phaseXPface	16	NM08	583537	583237	583537	583230	l	583230	581251	583230	581240	1979
GofDak_1024-768_new	3	3	22	<?xml version="1.0"?>\n<Clock xmlns:dt="urn:schemas-microsoft-com:datatypes"><Description dt:dt="string">E-Prime Primary Realtime Clock</Description><StartTime><Timestamp dt:dt="int">0</Timestamp><DateUtc dt:dt="string">2017-05-11T14:09:13Z</DateUtc></StartTime><FrequencyChanges><FrequencyChange><Frequency dt:dt="r8">3312929</Frequency><Timestamp dt:dt="r8">74222409734</Timestamp><Current dt:dt="…	75.028	2039467	2035967	2039467	2035952	1	right	1208181012	2017-11-05	16:09:13	14:09:13	female	117968	56090	-1	56064	129815	117987	-1	117968	398042	391630	-1	391604	5				1	2	3	phaseUPFAce	phaseXPface	17	NM04	586536	586236	586536	586231	d	586231	584623	586231	584608	1608
GofDak_1024-768_new	3	3	22	<?xml version="1.0"?>\n<Clock xmlns:dt="urn:schemas-microsoft-com:datatypes"><Description dt:dt="string">E-Prime Primary Realtime Clock</Description><StartTime><Timestamp dt:dt="int">0</Timestamp><DateUtc dt:dt="string">2017-05-11T14:09:13Z</DateUtc></StartTime><FrequencyChanges><FrequencyChange><Frequency dt:dt="r8">3312929</Frequency><Timestamp dt:dt="r8">74222409734</Timestamp><Current dt:dt="…	75.028	2039467	2035967	2039467	2035952	1	right	1208181012	2017-11-05	16:09:13	14:09:13	female	117968	56090	-1	56064	129815	117987	-1	117968	398042	391630	-1	391604	5				1	2	3	phaseUPFAce	phaseXPface	18	NM05	589442	589142	589442	589124	d	589124	587529	589124	587520	1595
GofDak_1024-768_new	3	3	22	<?xml version="1.0"?>\n<Clock xmlns:dt="urn:schemas-microsoft-com:datatypes"><Description dt:dt="string">E-Prime Primary Realtime Clock</Description><StartTime><Timestamp dt:dt="int">0</Timestamp><DateUtc dt:dt="string">2017-05-11T14:09:13Z</DateUtc></StartTime><FrequencyChanges><FrequencyChange><Frequency dt:dt="r8">3312929</Frequency><Timestamp dt:dt="r8">74222409734</Timestamp><Current dt:dt="…	75.028	2039467	2035967	2039467	2035952	1	right	1208181012	2017-11-05	16:09:13	14:09:13	female	117968	56090	-1	56064	129815	117987	-1	117968	398042	391630	-1	391604	5				1	2	3	phaseUPFAce	phaseXPface	19	NM03	592667	592367	592667	592362	l	592362	590395	592362	590384	1967
GofDak_1024-768_new	3	3	22	<?xml version="1.0"?>\n<Clock xmlns:dt="urn:schemas-microsoft-com:datatypes"><Description dt:dt="string">E-Prime Primary Realtime Clock</Description><StartTime><Timestamp dt:dt="int">0</Timestamp><DateUtc dt:dt="string">2017-05-11T14:09:13Z</DateUtc></StartTime><FrequencyChanges><FrequencyChange><Frequency dt:dt="r8">3312929</Frequency><Timestamp dt:dt="r8">74222409734</Timestamp><Current dt:dt="…	75.028	2039467	2035967	2039467	2035952	1	right	1208181012	2017-11-05	16:09:13	14:09:13	female	117968	56090	-1	56064	129815	117987	-1	117968	398042	391630	-1	391604	5				1	2	3	phaseUPFAce	phaseXPface	20	NM13	595893	595593	595893	595583	d	595583	593887	595583	593872	1696
GofDak_1024-768_new	3	3	22	<?xml version="1.0"?>\n<Clock xmlns:dt="urn:schemas-microsoft-com:datatypes"><Description dt:dt="string">E-Prime Primary Realtime Clock</Description><StartTime><Timestamp dt:dt="int">0</Timestamp><DateUtc dt:dt="string">2017-05-11T14:09:13Z</DateUtc></StartTime><FrequencyChanges><FrequencyChange><Frequency dt:dt="r8">3312929</Frequency><Timestamp dt:dt="r8">74222409734</Timestamp><Current dt:dt="…	75.028	2039467	2035967	2039467	2035952	1	right	1208181012	2017-11-05	16:09:13	14:09:13	female	117968	56090	-1	56064	129815	117987	-1	117968	398042	391630	-1	391604	6				2	2	4	phaseINVFAce	phaseXPface	1	NF106	607542	607242	607542	607228	d	607228	605429	607228	605416	1799
GofDak_1024-768_new	3	3	22	<?xml version="1.0"?>\n<Clock xmlns:dt="urn:schemas-microsoft-com:datatypes"><Description dt:dt="string">E-Prime Primary Realtime Clock</Description><StartTime><Timestamp dt:dt="int">0</Timestamp><DateUtc dt:dt="string">2017-05-11T14:09:13Z</DateUtc></StartTime><FrequencyChanges><FrequencyChange><Frequency dt:dt="r8">3312929</Frequency><Timestamp dt:dt="r8">74222409734</Timestamp><Current dt:dt="…	75.028	2039467	2035967	2039467	2035952	1	right	1208181012	2017-11-05	16:09:13	14:09:13	female	117968	56090	-1	56064	129815	117987	-1	117968	398042	391630	-1	391604	6				2	2	4	phaseINVFAce	phaseXPface	2	NF27	610554	610254	610554	610244	l	610244	608668	610244	608655	1576
GofDak_1024-768_new	3	3	22	<?xml version="1.0"?>\n<Clock xmlns:dt="urn:schemas-microsoft-com:datatypes"><Description dt:dt="string">E-Prime Primary Realtime Clock</Description><StartTime><Timestamp dt:dt="int">0</Timestamp><DateUtc dt:dt="string">2017-05-11T14:09:13Z</DateUtc></StartTime><FrequencyChanges><FrequencyChange><Frequency dt:dt="r8">3312929</Frequency><Timestamp dt:dt="r8">74222409734</Timestamp><Current dt:dt="…	75.028	2039467	2035967	2039467	2035952	1	right	1208181012	2017-11-05	16:09:13	14:09:13	female	117968	56090	-1	56064	129815	117987	-1	117968	398042	391630	-1	391604	6				2	2	4	phaseINVFAce	phaseXPface	3	NF11	613553	613253	613553	613241	l	613241	611680	613241	611663	1561
GofDak_1024-768_new	3	3	22	<?xml version="1.0"?>\n<Clock xmlns:dt="urn:schemas-microsoft-com:datatypes"><Description dt:dt="string">E-Prime Primary Realtime Clock</Description><StartTime><Timestamp dt:dt="int">0</Timestamp><DateUtc dt:dt="string">2017-05-11T14:09:13Z</DateUtc></StartTime><FrequencyChanges><FrequencyChange><Frequency dt:dt="r8">3312929</Frequency><Timestamp dt:dt="r8">74222409734</Timestamp><Current dt:dt="…	75.028	2039467	2035967	2039467	2035952	1	right	1208181012	2017-11-05	16:09:13	14:09:13	female	117968	56090	-1	56064	129815	117987	-1	117968	398042	391630	-1	391604	6				2	2	4	phaseINVFAce	phaseXPface	4	NM04	616578	616278	616578	616264	d	616264	614519	616264	614503	1745
GofDak_1024-768_new	3	3	22	<?xml version="1.0"?>\n<Clock xmlns:dt="urn:schemas-microsoft-com:datatypes"><Description dt:dt="string">E-Prime Primary Realtime Clock</Description><StartTime><Timestamp dt:dt="int">0</Timestamp><DateUtc dt:dt="string">2017-05-11T14:09:13Z</DateUtc></StartTime><FrequencyChanges><FrequencyChange><Frequency dt:dt="r8">3312929</Frequency><Timestamp dt:dt="r8">74222409734</Timestamp><Current dt:dt="…	75.028	2039467	2035967	2039467	2035952	1	right	1208181012	2017-11-05	16:09:13	14:09:13	female	117968	56090	-1	56064	129815	117987	-1	117968	398042	391630	-1	391604	6				2	2	4	phaseINVFAce	phaseXPface	5	NF27	619737	619437	619737	619427	d	619427	617784	619427	617775	1643
GofDak_1024-768_new	3	3	22	<?xml version="1.0"?>\n<Clock xmlns:dt="urn:schemas-microsoft-com:datatypes"><Description dt:dt="string">E-Prime Primary Realtime Clock</Description><StartTime><Timestamp dt:dt="int">0</Timestamp><DateUtc dt:dt="string">2017-05-11T14:09:13Z</DateUtc></StartTime><FrequencyChanges><FrequencyChange><Frequency dt:dt="r8">3312929</Frequency><Timestamp dt:dt="r8">74222409734</Timestamp><Current dt:dt="…	75.028	2039467	2035967	2039467	2035952	1	right	1208181012	2017-11-05	16:09:13	14:09:13	female	117968	56090	-1	56064	129815	117987	-1	117968	398042	391630	-1	391604	6				2	2	4	phaseINVFAce	phaseXPface	6	NM10	623096	622796	623096	622788	l	622788	621210	622788	621191	1578
GofDak_1024-768_new	3	3	22	<?xml version="1.0"?>\n<Clock xmlns:dt="urn:schemas-microsoft-com:datatypes"><Description dt:dt="string">E-Prime Primary Realtime Clock</Description><StartTime><Timestamp dt:dt="int">0</Timestamp><DateUtc dt:dt="string">2017-05-11T14:09:13Z</DateUtc></StartTime><FrequencyChanges><FrequencyChange><Frequency dt:dt="r8">3312929</Frequency><Timestamp dt:dt="r8">74222409734</Timestamp><Current dt:dt="…	75.028	2039467	2035967	2039467	2035952	1	right	1208181012	2017-11-05	16:09:13	14:09:13	female	117968	56090	-1	56064	129815	117987	-1	117968	398042	391630	-1	391604	6				2	2	4	phaseINVFAce	phaseXPface	7	NF09	626188	625888	626188	625873	l	625873	624168	625873	624158	1705
GofDak_1024-768_new	3	3	22	<?xml version="1.0"?>\n<Clock xmlns:dt="urn:schemas-microsoft-com:datatypes"><Description dt:dt="string">E-Prime Primary Realtime Clock</Description><StartTime><Timestamp dt:dt="int">0</Timestamp><DateUtc dt:dt="string">2017-05-11T14:09:13Z</DateUtc></StartTime><FrequencyChanges><FrequencyChange><Frequency dt:dt="r8">3312929</Frequency><Timestamp dt:dt="r8">74222409734</Timestamp><Current dt:dt="…	75.028	2039467	2035967	2039467	2035952	1	right	1208181012	2017-11-05	16:09:13	14:09:13	female	117968	56090	-1	56064	129815	117987	-1	117968	398042	391630	-1	391604	6				2	2	4	phaseINVFAce	phaseXPface	8	NM03	629307	629007	629307	628991	d	628991	627261	628991	627254	1730
GofDak_1024-768_new	3	3	22	<?xml version="1.0"?>\n<Clock xmlns:dt="urn:schemas-microsoft-com:datatypes"><Description dt:dt="string">E-Prime Primary Realtime Clock</Description><StartTime><Timestamp dt:dt="int">0</Timestamp><DateUtc dt:dt="string">2017-05-11T14:09:13Z</DateUtc></StartTime><FrequencyChanges><FrequencyChange><Frequency dt:dt="r8">3312929</Frequency><Timestamp dt:dt="r8">74222409734</Timestamp><Current dt:dt="…	75.028	2039467	2035967	2039467	2035952	1	right	1208181012	2017-11-05	16:09:13	14:09:13	female	117968	56090	-1	56064	129815	117987	-1	117968	398042	391630	-1	391604	6				2	2	4	phaseINVFAce	phaseXPface	9	NF04	632279	631979	632279	631971	d	631971	630446	631971	630430	1525
GofDak_1024-768_new	3	3	22	<?xml version="1.0"?>\n<Clock xmlns:dt="urn:schemas-microsoft-com:datatypes"><Description dt:dt="string">E-Prime Primary Realtime Clock</Description><StartTime><Timestamp dt:dt="int">0</Timestamp><DateUtc dt:dt="string">2017-05-11T14:09:13Z</DateUtc></StartTime><FrequencyChanges><FrequencyChange><Frequency dt:dt="r8">3312929</Frequency><Timestamp dt:dt="r8">74222409734</Timestamp><Current dt:dt="…	75.028	2039467	2035967	2039467	2035952	1	right	1208181012	2017-11-05	16:09:13	14:09:13	female	117968	56090	-1	56064	129815	117987	-1	117968	398042	391630	-1	391604	6				2	2	4	phaseINVFAce	phaseXPface	10	NM02	635744	635444	635744	635436	l	635436	633685	635436	633670	1751
GofDak_1024-768_new	3	3	22	<?xml version="1.0"?>\n<Clock xmlns:dt="urn:schemas-microsoft-com:datatypes"><Description dt:dt="string">E-Prime Primary Realtime Clock</Description><StartTime><Timestamp dt:dt="int">0</Timestamp><DateUtc dt:dt="string">2017-05-11T14:09:13Z</DateUtc></StartTime><FrequencyChanges><FrequencyChange><Frequency dt:dt="r8">3312929</Frequency><Timestamp dt:dt="r8">74222409734</Timestamp><Current dt:dt="…	75.028	2039467	2035967	2039467	2035952	1	right	1208181012	2017-11-05	16:09:13	14:09:13	female	117968	56090	-1	56064	129815	117987	-1	117968	398042	391630	-1	391604	6				2	2	4	phaseINVFAce	phaseXPface	11	NF06	639316	639016	639316	638999	l	638999	637030	638999	637022	1969
GofDak_1024-768_new	3	3	22	<?xml version="1.0"?>\n<Clock xmlns:dt="urn:schemas-microsoft-com:datatypes"><Description dt:dt="string">E-Prime Primary Realtime Clock</Description><StartTime><Timestamp dt:dt="int">0</Timestamp><DateUtc dt:dt="string">2017-05-11T14:09:13Z</DateUtc></StartTime><FrequencyChanges><FrequencyChange><Frequency dt:dt="r8">3312929</Frequency><Timestamp dt:dt="r8">74222409734</Timestamp><Current dt:dt="…	75.028	2039467	2035967	2039467	2035952	1	right	1208181012	2017-11-05	16:09:13	14:09:13	female	117968	56090	-1	56064	129815	117987	-1	117968	398042	391630	-1	391604	6				2	2	4	phaseINVFAce	phaseXPface	12	NF27	642502	642202	642502	642187	l	642187	640509	642187	640494	1678
GofDak_1024-768_new	3	3	22	<?xml version="1.0"?>\n<Clock xmlns:dt="urn:schemas-microsoft-com:datatypes"><Description dt:dt="string">E-Prime Primary Realtime Clock</Description><StartTime><Timestamp dt:dt="int">0</Timestamp><DateUtc dt:dt="string">2017-05-11T14:09:13Z</DateUtc></StartTime><FrequencyChanges><FrequencyChange><Frequency dt:dt="r8">3312929</Frequency><Timestamp dt:dt="r8">74222409734</Timestamp><Current dt:dt="…	75.028	2039467	2035967	2039467	2035952	1	right	1208181012	2017-11-05	16:09:13	14:09:13	female	117968	56090	-1	56064	129815	117987	-1	117968	398042	391630	-1	391604	6				2	2	4	phaseINVFAce	phaseXPface	13	NM10	645807	645507	645807	645495	d	645495	643574	645495	643557	1921
GofDak_1024-768_new	3	3	22	<?xml version="1.0"?>\n<Clock xmlns:dt="urn:schemas-microsoft-com:datatypes"><Description dt:dt="string">E-Prime Primary Realtime Clock</Description><StartTime><Timestamp dt:dt="int">0</Timestamp><DateUtc dt:dt="string">2017-05-11T14:09:13Z</DateUtc></StartTime><FrequencyChanges><FrequencyChange><Frequency dt:dt="r8">3312929</Frequency><Timestamp dt:dt="r8">74222409734</Timestamp><Current dt:dt="…	75.028	2039467	2035967	2039467	2035952	1	right	1208181012	2017-11-05	16:09:13	14:09:13	female	117968	56090	-1	56064	129815	117987	-1	117968	398042	391630	-1	391604	6				2	2	4	phaseINVFAce	phaseXPface	14	NF106	649059	648759	649059	648749	d	648749	647013	648749	647005	1736
GofDak_1024-768_new	3	3	22	<?xml version="1.0"?>\n<Clock xmlns:dt="urn:schemas-microsoft-com:datatypes"><Description dt:dt="string">E-Prime Primary Realtime Clock</Description><StartTime><Timestamp dt:dt="int">0</Timestamp><DateUtc dt:dt="string">2017-05-11T14:09:13Z</DateUtc></StartTime><FrequencyChanges><FrequencyChange><Frequency dt:dt="r8">3312929</Frequency><Timestamp dt:dt="r8">74222409734</Timestamp><Current dt:dt="…	75.028	2039467	2035967	2039467	2035952	1	right	1208181012	2017-11-05	16:09:13	14:09:13	female	117968	56090	-1	56064	129815	117987	-1	117968	398042	391630	-1	391604	6				2	2	4	phaseINVFAce	phaseXPface	15	NF109	653058	652758	653058	652741	l	652741	650772	652741	650765	1969
GofDak_1024-768_new	3	3	22	<?xml version="1.0"?>\n<Clock xmlns:dt="urn:schemas-microsoft-com:datatypes"><Description dt:dt="string">E-Prime Primary Realtime Clock</Description><StartTime><Timestamp dt:dt="int">0</Timestamp><DateUtc dt:dt="string">2017-05-11T14:09:13Z</DateUtc></StartTime><FrequencyChanges><FrequencyChange><Frequency dt:dt="r8">3312929</Frequency><Timestamp dt:dt="r8">74222409734</Timestamp><Current dt:dt="…	75.028	2039467	2035967	2039467	2035952	1	right	1208181012	2017-11-05	16:09:13	14:09:13	female	117968	56090	-1	56064	129815	117987	-1	117968	398042	391630	-1	391604	6				2	2	4	phaseINVFAce	phaseXPface	16	NF11	656243	655943	656243	655939	d	655939	654130	655939	654125	1809
GofDak_1024-768_new	3	3	22	<?xml version="1.0"?>\n<Clock xmlns:dt="urn:schemas-microsoft-com:datatypes"><Description dt:dt="string">E-Prime Primary Realtime Clock</Description><StartTime><Timestamp dt:dt="int">0</Timestamp><DateUtc dt:dt="string">2017-05-11T14:09:13Z</DateUtc></StartTime><FrequencyChanges><FrequencyChange><Frequency dt:dt="r8">3312929</Frequency><Timestamp dt:dt="r8">74222409734</Timestamp><Current dt:dt="…	75.028	2039467	2035967	2039467	2035952	1	right	1208181012	2017-11-05	16:09:13	14:09:13	female	117968	56090	-1	56064	129815	117987	-1	117968	398042	391630	-1	391604	6				2	2	4	phaseINVFAce	phaseXPface	17	NF06	659402	659102	659402	659096	d	659096	657329	659096	657317	1767
GofDak_1024-768_new	3	3	22	<?xml version="1.0"?>\n<Clock xmlns:dt="urn:schemas-microsoft-com:datatypes"><Description dt:dt="string">E-Prime Primary Realtime Clock</Description><StartTime><Timestamp dt:dt="int">0</Timestamp><DateUtc dt:dt="string">2017-05-11T14:09:13Z</DateUtc></StartTime><FrequencyChanges><FrequencyChange><Frequency dt:dt="r8">3312929</Frequency><Timestamp dt:dt="r8">74222409734</Timestamp><Current dt:dt="…	75.028	2039467	2035967	2039467	2035952	1	right	1208181012	2017-11-05	16:09:13	14:09:13	female	117968	56090	-1	56064	129815	117987	-1	117968	398042	391630	-1	391604	6				2	2	4	phaseINVFAce	phaseXPface	18	NF09	662881	662581	662881	662577	l	662577	660635	662577	660629	1942
GofDak_1024-768_new	3	3	22	<?xml version="1.0"?>\n<Clock xmlns:dt="urn:schemas-microsoft-com:datatypes"><Description dt:dt="string">E-Prime Primary Realtime Clock</Description><StartTime><Timestamp dt:dt="int">0</Timestamp><DateUtc dt:dt="string">2017-05-11T14:09:13Z</DateUtc></StartTime><FrequencyChanges><FrequencyChange><Frequency dt:dt="r8">3312929</Frequency><Timestamp dt:dt="r8">74222409734</Timestamp><Current dt:dt="…	75.028	2039467	2035967	2039467	2035952	1	right	1208181012	2017-11-05	16:09:13	14:09:13	female	117968	56090	-1	56064	129815	117987	-1	117968	398042	391630	-1	391604	6				2	2	4	phaseINVFAce	phaseXPface	19	NM101	666346	666046	666346	666041	d	666041	664114	666041	664108	1927
GofDak_1024-768_new	3	3	22	<?xml version="1.0"?>\n<Clock xmlns:dt="urn:schemas-microsoft-com:datatypes"><Description dt:dt="string">E-Prime Primary Realtime Clock</Description><StartTime><Timestamp dt:dt="int">0</Timestamp><DateUtc dt:dt="string">2017-05-11T14:09:13Z</DateUtc></StartTime><FrequencyChanges><FrequencyChange><Frequency dt:dt="r8">3312929</Frequency><Timestamp dt:dt="r8">74222409734</Timestamp><Current dt:dt="…	75.028	2039467	2035967	2039467	2035952	1	right	1208181012	2017-11-05	16:09:13	14:09:13	female	117968	56090	-1	56064	129815	117987	-1	117968	398042	391630	-1	391604	6				2	2	4	phaseINVFAce	phaseXPface	20	NF106	669785	669485	669785	669475	d	669475	667885	669475	667876	1590
GofDak_1024-768_new	3	3	22	<?xml version="1.0"?>\n<Clock xmlns:dt="urn:schemas-microsoft-com:datatypes"><Description dt:dt="string">E-Prime Primary Realtime Clock</Description><StartTime><Timestamp dt:dt="int">0</Timestamp><DateUtc dt:dt="string">2017-05-11T14:09:13Z</DateUtc></StartTime><FrequencyChanges><FrequencyChange><Frequency dt:dt="r8">3312929</Frequency><Timestamp dt:dt="r8">74222409734</Timestamp><Current dt:dt="…	75.028	2039467	2035967	2039467	2035952	1	right	1208181012	2017-11-05	16:09:13	14:09:13	female	117968	56090	-1	56064	129815	117987	-1	117968	398042	391630	-1	391604	7				2	3	5	phaseINVFAce	phaseXPface	1	NF02	672970	672670	672970	672666	d	672666	671098	672666	671092	1568
GofDak_1024-768_new	3	3	22	<?xml version="1.0"?>\n<Clock xmlns:dt="urn:schemas-microsoft-com:datatypes"><Description dt:dt="string">E-Prime Primary Realtime Clock</Description><StartTime><Timestamp dt:dt="int">0</Timestamp><DateUtc dt:dt="string">2017-05-11T14:09:13Z</DateUtc></StartTime><FrequencyChanges><FrequencyChange><Frequency dt:dt="r8">3312929</Frequency><Timestamp dt:dt="r8">74222409734</Timestamp><Current dt:dt="…	75.028	2039467	2035967	2039467	2035952	1	right	1208181012	2017-11-05	16:09:13	14:09:13	female	117968	56090	-1	56064	129815	117987	-1	117968	398042	391630	-1	391604	7				2	3	5	phaseINVFAce	phaseXPface	2	NF09	676435	676135	676435	676128	l	676128	674443	676128	674436	1685
GofDak_1024-768_new	3	3	22	<?xml version="1.0"?>\n<Clock xmlns:dt="urn:schemas-microsoft-com:datatypes"><Description dt:dt="string">E-Prime Primary Realtime Clock</Description><StartTime><Timestamp dt:dt="int">0</Timestamp><DateUtc dt:dt="string">2017-05-11T14:09:13Z</DateUtc></StartTime><FrequencyChanges><FrequencyChange><Frequency dt:dt="r8">3312929</Frequency><Timestamp dt:dt="r8">74222409734</Timestamp><Current dt:dt="…	75.028	2039467	2035967	2039467	2035952	1	right	1208181012	2017-11-05	16:09:13	14:09:13	female	117968	56090	-1	56064	129815	117987	-1	117968	398042	391630	-1	391604	7				2	3	5	phaseINVFAce	phaseXPface	3	NF11	679501	679201	679501	679186	l	679186	677508	679186	677500	1678
GofDak_1024-768_new	3	3	22	<?xml version="1.0"?>\n<Clock xmlns:dt="urn:schemas-microsoft-com:datatypes"><Description dt:dt="string">E-Prime Primary Realtime Clock</Description><StartTime><Timestamp dt:dt="int">0</Timestamp><DateUtc dt:dt="string">2017-05-11T14:09:13Z</DateUtc></StartTime><FrequencyChanges><FrequencyChange><Frequency dt:dt="r8">3312929</Frequency><Timestamp dt:dt="r8">74222409734</Timestamp><Current dt:dt="…	75.028	2039467	2035967	2039467	2035952	1	right	1208181012	2017-11-05	16:09:13	14:09:13	female	117968	56090	-1	56064	129815	117987	-1	117968	398042	391630	-1	391604	7				2	3	5	phaseINVFAce	phaseXPface	4	NF01	682606	682306	682606	682302	d	682302	680667	682302	680652	1635
GofDak_1024-768_new	3	3	22	<?xml version="1.0"?>\n<Clock xmlns:dt="urn:schemas-microsoft-com:datatypes"><Description dt:dt="string">E-Prime Primary Realtime Clock</Description><StartTime><Timestamp dt:dt="int">0</Timestamp><DateUtc dt:dt="string">2017-05-11T14:09:13Z</DateUtc></StartTime><FrequencyChanges><FrequencyChange><Frequency dt:dt="r8">3312929</Frequency><Timestamp dt:dt="r8">74222409734</Timestamp><Current dt:dt="…	75.028	2039467	2035967	2039467	2035952	1	right	1208181012	2017-11-05	16:09:13	14:09:13	female	117968	56090	-1	56064	129815	117987	-1	117968	398042	391630	-1	391604	7				2	3	5	phaseINVFAce	phaseXPface	5	NM04	686045	685745	686045	685737	d	685737	683773	685737	683763	1964
GofDak_1024-768_new	3	3	22	<?xml version="1.0"?>\n<Clock xmlns:dt="urn:schemas-microsoft-com:datatypes"><Description dt:dt="string">E-Prime Primary Realtime Clock</Description><StartTime><Timestamp dt:dt="int">0</Timestamp><DateUtc dt:dt="string">2017-05-11T14:09:13Z</DateUtc></StartTime><FrequencyChanges><FrequencyChange><Frequency dt:dt="r8">3312929</Frequency><Timestamp dt:dt="r8">74222409734</Timestamp><Current dt:dt="…	75.028	2039467	2035967	2039467	2035952	1	right	1208181012	2017-11-05	16:09:13	14:09:13	female	117968	56090	-1	56064	129815	117987	-1	117968	398042	391630	-1	391604	7				2	3	5	phaseINVFAce	phaseXPface	6	NM13	689497	689197	689497	689185	l	689185	687358	689185	687347	1827
GofDak_1024-768_new	3	3	22	<?xml version="1.0"?>\n<Clock xmlns:dt="urn:schemas-microsoft-com:datatypes"><Description dt:dt="string">E-Prime Primary Realtime Clock</Description><StartTime><Timestamp dt:dt="int">0</Timestamp><DateUtc dt:dt="string">2017-05-11T14:09:13Z</DateUtc></StartTime><FrequencyChanges><FrequencyChange><Frequency dt:dt="r8">3312929</Frequency><Timestamp dt:dt="r8">74222409734</Timestamp><Current dt:dt="…	75.028	2039467	2035967	2039467	2035952	1	right	1208181012	2017-11-05	16:09:13	14:09:13	female	117968	56090	-1	56064	129815	117987	-1	117968	398042	391630	-1	391604	7				2	3	5	phaseINVFAce	phaseXPface	7	NF09	693176	692876	693176	692871	d	692871	690930	692871	690915	1941
GofDak_1024-768_new	3	3	22	<?xml version="1.0"?>\n<Clock xmlns:dt="urn:schemas-microsoft-com:datatypes"><Description dt:dt="string">E-Prime Primary Realtime Clock</Description><StartTime><Timestamp dt:dt="int">0</Timestamp><DateUtc dt:dt="string">2017-05-11T14:09:13Z</DateUtc></StartTime><FrequencyChanges><FrequencyChange><Frequency dt:dt="r8">3312929</Frequency><Timestamp dt:dt="r8">74222409734</Timestamp><Current dt:dt="…	75.028	2039467	2035967	2039467	2035952	1	right	1208181012	2017-11-05	16:09:13	14:09:13	female	117968	56090	-1	56064	129815	117987	-1	117968	398042	391630	-1	391604	7				2	3	5	phaseINVFAce	phaseXPface	8	NM03	696415	696115	696415	696102	d	696102	694169	696102	694155	1933
GofDak_1024-768_new	3	3	22	<?xml version="1.0"?>\n<Clock xmlns:dt="urn:schemas-microsoft-com:datatypes"><Description dt:dt="string">E-Prime Primary Realtime Clock</Description><StartTime><Timestamp dt:dt="int">0</Timestamp><DateUtc dt:dt="string">2017-05-11T14:09:13Z</DateUtc></StartTime><FrequencyChanges><FrequencyChange><Frequency dt:dt="r8">3312929</Frequency><Timestamp dt:dt="r8">74222409734</Timestamp><Current dt:dt="…	75.028	2039467	2035967	2039467	2035952	1	right	1208181012	2017-11-05	16:09:13	14:09:13	female	117968	56090	-1	56064	129815	117987	-1	117968	398042	391630	-1	391604	7				2	3	5	phaseINVFAce	phaseXPface	9	NF11	699400	699100	699400	699090	l	699090	697514	699090	697507	1576
GofDak_1024-768_new	3	3	22	<?xml version="1.0"?>\n<Clock xmlns:dt="urn:schemas-microsoft-com:datatypes"><Description dt:dt="string">E-Prime Primary Realtime Clock</Description><StartTime><Timestamp dt:dt="int">0</Timestamp><DateUtc dt:dt="string">2017-05-11T14:09:13Z</DateUtc></StartTime><FrequencyChanges><FrequencyChange><Frequency dt:dt="r8">3312929</Frequency><Timestamp dt:dt="r8">74222409734</Timestamp><Current dt:dt="…	75.028	2039467	2035967	2039467	2035952	1	right	1208181012	2017-11-05	16:09:13	14:09:13	female	117968	56090	-1	56064	129815	117987	-1	117968	398042	391630	-1	391604	7				2	3	5	phaseINVFAce	phaseXPface	10	NM09	702532	702232	702532	702226	d	702226	700566	702226	700555	1660
GofDak_1024-768_new	3	3	22	<?xml version="1.0"?>\n<Clock xmlns:dt="urn:schemas-microsoft-com:datatypes"><Description dt:dt="string">E-Prime Primary Realtime Clock</Description><StartTime><Timestamp dt:dt="int">0</Timestamp><DateUtc dt:dt="string">2017-05-11T14:09:13Z</DateUtc></StartTime><FrequencyChanges><FrequencyChange><Frequency dt:dt="r8">3312929</Frequency><Timestamp dt:dt="r8">74222409734</Timestamp><Current dt:dt="…	75.028	2039467	2035967	2039467	2035952	1	right	1208181012	2017-11-05	16:09:13	14:09:13	female	117968	56090	-1	56064	129815	117987	-1	117968	398042	391630	-1	391604	7				2	3	5	phaseINVFAce	phaseXPface	11	NM101	706011	705711	706011	705699	l	705699	703725	705699	703714	1974
GofDak_1024-768_new	3	3	22	<?xml version="1.0"?>\n<Clock xmlns:dt="urn:schemas-microsoft-com:datatypes"><Description dt:dt="string">E-Prime Primary Realtime Clock</Description><StartTime><Timestamp dt:dt="int">0</Timestamp><DateUtc dt:dt="string">2017-05-11T14:09:13Z</DateUtc></StartTime><FrequencyChanges><FrequencyChange><Frequency dt:dt="r8">3312929</Frequency><Timestamp dt:dt="r8">74222409734</Timestamp><Current dt:dt="…	75.028	2039467	2035967	2039467	2035952	1	right	1208181012	2017-11-05	16:09:13	14:09:13	female	117968	56090	-1	56064	129815	117987	-1	117968	398042	391630	-1	391604	7				2	3	5	phaseINVFAce	phaseXPface	12	NM10	709823	709523	709823	709513	d	709513	707750	709513	707738	1763
GofDak_1024-768_new	3	3	22	<?xml version="1.0"?>\n<Clock xmlns:dt="urn:schemas-microsoft-com:datatypes"><Description dt:dt="string">E-Prime Primary Realtime Clock</Description><StartTime><Timestamp dt:dt="int">0</Timestamp><DateUtc dt:dt="string">2017-05-11T14:09:13Z</DateUtc></StartTime><FrequencyChanges><FrequencyChange><Frequency dt:dt="r8">3312929</Frequency><Timestamp dt:dt="r8">74222409734</Timestamp><Current dt:dt="…	75.028	2039467	2035967	2039467	2035952	1	right	1208181012	2017-11-05	16:09:13	14:09:13	female	117968	56090	-1	56064	129815	117987	-1	117968	398042	391630	-1	391604	7				2	3	5	phaseINVFAce	phaseXPface	13	NF105	713102	712802	713102	712795	d	712795	710976	712795	710970	1819
GofDak_1024-768_new	3	3	22	<?xml version="1.0"?>\n<Clock xmlns:dt="urn:schemas-microsoft-com:datatypes"><Description dt:dt="string">E-Prime Primary Realtime Clock</Description><StartTime><Timestamp dt:dt="int">0</Timestamp><DateUtc dt:dt="string">2017-05-11T14:09:13Z</DateUtc></StartTime><FrequencyChanges><FrequencyChange><Frequency dt:dt="r8">3312929</Frequency><Timestamp dt:dt="r8">74222409734</Timestamp><Current dt:dt="…	75.028	2039467	2035967	2039467	2035952	1	right	1208181012	2017-11-05	16:09:13	14:09:13	female	117968	56090	-1	56064	129815	117987	-1	117968	398042	391630	-1	391604	7				2	3	5	phaseINVFAce	phaseXPface	14	NM101	716154	715854	716154	715842	l	715842	714321	715842	714306	1521
GofDak_1024-768_new	3	3	22	<?xml version="1.0"?>\n<Clock xmlns:dt="urn:schemas-microsoft-com:datatypes"><Description dt:dt="string">E-Prime Primary Realtime Clock</Description><StartTime><Timestamp dt:dt="int">0</Timestamp><DateUtc dt:dt="string">2017-05-11T14:09:13Z</DateUtc></StartTime><FrequencyChanges><FrequencyChange><Frequency dt:dt="r8">3312929</Frequency><Timestamp dt:dt="r8">74222409734</Timestamp><Current dt:dt="…	75.028	2039467	2035967	2039467	2035952	1	right	1208181012	2017-11-05	16:09:13	14:09:13	female	117968	56090	-1	56064	129815	117987	-1	117968	398042	391630	-1	391604	7				2	3	5	phaseINVFAce	phaseXPface	15	NM13	719446	719146	719446	719134	d	719134	717346	719134	717330	1788
GofDak_1024-768_new	3	3	22	<?xml version="1.0"?>\n<Clock xmlns:dt="urn:schemas-microsoft-com:datatypes"><Description dt:dt="string">E-Prime Primary Realtime Clock</Description><StartTime><Timestamp dt:dt="int">0</Timestamp><DateUtc dt:dt="string">2017-05-11T14:09:13Z</DateUtc></StartTime><FrequencyChanges><FrequencyChange><Frequency dt:dt="r8">3312929</Frequency><Timestamp dt:dt="r8">74222409734</Timestamp><Current dt:dt="…	75.028	2039467	2035967	2039467	2035952	1	right	1208181012	2017-11-05	16:09:13	14:09:13	female	117968	56090	-1	56064	129815	117987	-1	117968	398042	391630	-1	391604	7				2	3	5	phaseINVFAce	phaseXPface	16	NF01	722605	722305	722605	722291	d	722291	720572	722291	720562	1719
GofDak_1024-768_new	3	3	22	<?xml version="1.0"?>\n<Clock xmlns:dt="urn:schemas-microsoft-com:datatypes"><Description dt:dt="string">E-Prime Primary Realtime Clock</Description><StartTime><Timestamp dt:dt="int">0</Timestamp><DateUtc dt:dt="string">2017-05-11T14:09:13Z</DateUtc></StartTime><FrequencyChanges><FrequencyChange><Frequency dt:dt="r8">3312929</Frequency><Timestamp dt:dt="r8">74222409734</Timestamp><Current dt:dt="…	75.028	2039467	2035967	2039467	2035952	1	right	1208181012	2017-11-05	16:09:13	14:09:13	female	117968	56090	-1	56064	129815	117987	-1	117968	398042	391630	-1	391604	7				2	3	5	phaseINVFAce	phaseXPface	17	NF109	725750	725450	725750	725439	d	725439	723891	725439	723881	1548
GofDak_1024-768_new	3	3	22	<?xml version="1.0"?>\n<Clock xmlns:dt="urn:schemas-microsoft-com:datatypes"><Description dt:dt="string">E-Prime Primary Realtime Clock</Description><StartTime><Timestamp dt:dt="int">0</Timestamp><DateUtc dt:dt="string">2017-05-11T14:09:13Z</DateUtc></StartTime><FrequencyChanges><FrequencyChange><Frequency dt:dt="r8">3312929</Frequency><Timestamp dt:dt="r8">74222409734</Timestamp><Current dt:dt="…	75.028	2039467	2035967	2039467	2035952	1	right	1208181012	2017-11-05	16:09:13	14:09:13	female	117968	56090	-1	56064	129815	117987	-1	117968	398042	391630	-1	391604	7				2	3	5	phaseINVFAce	phaseXPface	18	NM101	729429	729129	729429	729122	d	729122	727143	729122	727129	1979
GofDak_1024-768_new	3	3	22	<?xml version="1.0"?>\n<Clock xmlns:dt="urn:schemas-microsoft-com:datatypes"><Description dt:dt="string">E-Prime Primary Realtime Clock</Description><StartTime><Timestamp dt:dt="int">0</Timestamp><DateUtc dt:dt="string">2017-05-11T14:09:13Z</DateUtc></StartTime><FrequencyChanges><FrequencyChange><Frequency dt:dt="r8">3312929</Frequency><Timestamp dt:dt="r8">74222409734</Timestamp><Current dt:dt="…	75.028	2039467	2035967	2039467	2035952	1	right	1208181012	2017-11-05	16:09:13	14:09:13	female	117968	56090	-1	56064	129815	117987	-1	117968	398042	391630	-1	391604	7				2	3	5	phaseINVFAce	phaseXPface	19	NM02	733014	732714	733014	732709	d	732709	731115	732709	731105	1594
GofDak_1024-768_new	3	3	22	<?xml version="1.0"?>\n<Clock xmlns:dt="urn:schemas-microsoft-com:datatypes"><Description dt:dt="string">E-Prime Primary Realtime Clock</Description><StartTime><Timestamp dt:dt="int">0</Timestamp><DateUtc dt:dt="string">2017-05-11T14:09:13Z</DateUtc></StartTime><FrequencyChanges><FrequencyChange><Frequency dt:dt="r8">3312929</Frequency><Timestamp dt:dt="r8">74222409734</Timestamp><Current dt:dt="…	75.028	2039467	2035967	2039467	2035952	1	right	1208181012	2017-11-05	16:09:13	14:09:13	female	117968	56090	-1	56064	129815	117987	-1	117968	398042	391630	-1	391604	7				2	3	5	phaseINVFAce	phaseXPface	20	NF02	736186	735886	736186	735871	d	735871	734233	735871	734217	1638
GofDak_1024-768_new	3	3	22	<?xml version="1.0"?>\n<Clock xmlns:dt="urn:schemas-microsoft-com:datatypes"><Description dt:dt="string">E-Prime Primary Realtime Clock</Description><StartTime><Timestamp dt:dt="int">0</Timestamp><DateUtc dt:dt="string">2017-05-11T14:09:13Z</DateUtc></StartTime><FrequencyChanges><FrequencyChange><Frequency dt:dt="r8">3312929</Frequency><Timestamp dt:dt="r8">74222409734</Timestamp><Current dt:dt="…	75.028	2039467	2035967	2039467	2035952	1	right	1208181012	2017-11-05	16:09:13	14:09:13	female	117968	56090	-1	56064	129815	117987	-1	117968	398042	391630	-1	391604	8				1	3	6	phaseUPFAce	phaseXPface	1	NF27	739452	739152	739452	739143	l	739143	737312	739143	737305	1831
GofDak_1024-768_new	3	3	22	<?xml version="1.0"?>\n<Clock xmlns:dt="urn:schemas-microsoft-com:datatypes"><Description dt:dt="string">E-Prime Primary Realtime Clock</Description><StartTime><Timestamp dt:dt="int">0</Timestamp><DateUtc dt:dt="string">2017-05-11T14:09:13Z</DateUtc></StartTime><FrequencyChanges><FrequencyChange><Frequency dt:dt="r8">3312929</Frequency><Timestamp dt:dt="r8">74222409734</Timestamp><Current dt:dt="…	75.028	2039467	2035967	2039467	2035952	1	right	1208181012	2017-11-05	16:09:13	14:09:13	female	117968	56090	-1	56064	129815	117987	-1	117968	398042	391630	-1	391604	8				1	3	6	phaseUPFAce	phaseXPface	2	NF11	742890	742590	742890	742580	l	742580	740711	742580	740705	1869
GofDak_1024-768_new	3	3	22	<?xml version="1.0"?>\n<Clock xmlns:dt="urn:schemas-microsoft-com:datatypes"><Description dt:dt="string">E-Prime Primary Realtime Clock</Description><StartTime><Timestamp dt:dt="int">0</Timestamp><DateUtc dt:dt="string">2017-05-11T14:09:13Z</DateUtc></StartTime><FrequencyChanges><FrequencyChange><Frequency dt:dt="r8">3312929</Frequency><Timestamp dt:dt="r8">74222409734</Timestamp><Current dt:dt="…	75.028	2039467	2035967	2039467	2035952	1	right	1208181012	2017-11-05	16:09:13	14:09:13	female	117968	56090	-1	56064	129815	117987	-1	117968	398042	391630	-1	391604	8				1	3	6	phaseUPFAce	phaseXPface	3	NM09	745969	745669	745969	745656	l	745656	744096	745656	744088	1560
GofDak_1024-768_new	3	3	22	<?xml version="1.0"?>\n<Clock xmlns:dt="urn:schemas-microsoft-com:datatypes"><Description dt:dt="string">E-Prime Primary Realtime Clock</Description><StartTime><Timestamp dt:dt="int">0</Timestamp><DateUtc dt:dt="string">2017-05-11T14:09:13Z</DateUtc></StartTime><FrequencyChanges><FrequencyChange><Frequency dt:dt="r8">3312929</Frequency><Timestamp dt:dt="r8">74222409734</Timestamp><Current dt:dt="…	75.028	2039467	2035967	2039467	2035952	1	right	1208181012	2017-11-05	16:09:13	14:09:13	female	117968	56090	-1	56064	129815	117987	-1	117968	398042	391630	-1	391604	8				1	3	6	phaseUPFAce	phaseXPface	4	NM04	749421	749121	749421	749112	l	749112	747122	749112	747104	1990
GofDak_1024-768_new	3	3	22	<?xml version="1.0"?>\n<Clock xmlns:dt="urn:schemas-microsoft-com:datatypes"><Description dt:dt="string">E-Prime Primary Realtime Clock</Description><StartTime><Timestamp dt:dt="int">0</Timestamp><DateUtc dt:dt="string">2017-05-11T14:09:13Z</DateUtc></StartTime><FrequencyChanges><FrequencyChange><Frequency dt:dt="r8">3312929</Frequency><Timestamp dt:dt="r8">74222409734</Timestamp><Current dt:dt="…	75.028	2039467	2035967	2039467	2035952	1	right	1208181012	2017-11-05	16:09:13	14:09:13	female	117968	56090	-1	56064	129815	117987	-1	117968	398042	391630	-1	391604	8				1	3	6	phaseUPFAce	phaseXPface	5	NF04	752487	752187	752487	752175	l	752175	750534	752175	750528	1641
GofDak_1024-768_new	3	3	22	<?xml version="1.0"?>\n<Clock xmlns:dt="urn:schemas-microsoft-com:datatypes"><Description dt:dt="string">E-Prime Primary Realtime Clock</Description><StartTime><Timestamp dt:dt="int">0</Timestamp><DateUtc dt:dt="string">2017-05-11T14:09:13Z</DateUtc></StartTime><FrequencyChanges><FrequencyChange><Frequency dt:dt="r8">3312929</Frequency><Timestamp dt:dt="r8">74222409734</Timestamp><Current dt:dt="…	75.028	2039467	2035967	2039467	2035952	1	right	1208181012	2017-11-05	16:09:13	14:09:13	female	117968	56090	-1	56064	129815	117987	-1	117968	398042	391630	-1	391604	8				1	3	6	phaseUPFAce	phaseXPface	6	NM13	755485	755185	755485	755179	d	755179	753546	755179	753536	1633
GofDak_1024-768_new	3	3	22	<?xml version="1.0"?>\n<Clock xmlns:dt="urn:schemas-microsoft-com:datatypes"><Description dt:dt="string">E-Prime Primary Realtime Clock</Description><StartTime><Timestamp dt:dt="int">0</Timestamp><DateUtc dt:dt="string">2017-05-11T14:09:13Z</DateUtc></StartTime><FrequencyChanges><FrequencyChange><Frequency dt:dt="r8">3312929</Frequency><Timestamp dt:dt="r8">74222409734</Timestamp><Current dt:dt="…	75.028	2039467	2035967	2039467	2035952	1	right	1208181012	2017-11-05	16:09:13	14:09:13	female	117968	56090	-1	56064	129815	117987	-1	117968	398042	391630	-1	391604	8				1	3	6	phaseUPFAce	phaseXPface	7	NM02	758498	758198	758498	758195	d	758195	756625	758195	756616	1570
GofDak_1024-768_new	3	3	22	<?xml version="1.0"?>\n<Clock xmlns:dt="urn:schemas-microsoft-com:datatypes"><Description dt:dt="string">E-Prime Primary Realtime Clock</Description><StartTime><Timestamp dt:dt="int">0</Timestamp><DateUtc dt:dt="string">2017-05-11T14:09:13Z</DateUtc></StartTime><FrequencyChanges><FrequencyChange><Frequency dt:dt="r8">3312929</Frequency><Timestamp dt:dt="r8">74222409734</Timestamp><Current dt:dt="…	75.028	2039467	2035967	2039467	2035952	1	right	1208181012	2017-11-05	16:09:13	14:09:13	female	117968	56090	-1	56064	129815	117987	-1	117968	398042	391630	-1	391604	8				1	3	6	phaseUPFAce	phaseXPface	8	NM13	761750	761450	761750	761436	d	761436	759624	761436	759608	1812
GofDak_1024-768_new	3	3	22	<?xml version="1.0"?>\n<Clock xmlns:dt="urn:schemas-microsoft-com:datatypes"><Description dt:dt="string">E-Prime Primary Realtime Clock</Description><StartTime><Timestamp dt:dt="int">0</Timestamp><DateUtc dt:dt="string">2017-05-11T14:09:13Z</DateUtc></StartTime><FrequencyChanges><FrequencyChange><Frequency dt:dt="r8">3312929</Frequency><Timestamp dt:dt="r8">74222409734</Timestamp><Current dt:dt="…	75.028	2039467	2035967	2039467	2035952	1	right	1208181012	2017-11-05	16:09:13	14:09:13	female	117968	56090	-1	56064	129815	117987	-1	117968	398042	391630	-1	391604	8				1	3	6	phaseUPFAce	phaseXPface	9	NM10	764895	764595	764895	764581	l	764581	762849	764581	762839	1732
GofDak_1024-768_new	3	3	22	<?xml version="1.0"?>\n<Clock xmlns:dt="urn:schemas-microsoft-com:datatypes"><Description dt:dt="string">E-Prime Primary Realtime Clock</Description><StartTime><Timestamp dt:dt="int">0</Timestamp><DateUtc dt:dt="string">2017-05-11T14:09:13Z</DateUtc></StartTime><FrequencyChanges><FrequencyChange><Frequency dt:dt="r8">3312929</Frequency><Timestamp dt:dt="r8">74222409734</Timestamp><Current dt:dt="…	75.028	2039467	2035967	2039467	2035952	1	right	1208181012	2017-11-05	16:09:13	14:09:13	female	117968	56090	-1	56064	129815	117987	-1	117968	398042	391630	-1	391604	8				1	3	6	phaseUPFAce	phaseXPface	10	NF06	768334	768034	768334	768019	l	768019	766061	768019	766047	1958
GofDak_1024-768_new	3	3	22	<?xml version="1.0"?>\n<Clock xmlns:dt="urn:schemas-microsoft-com:datatypes"><Description dt:dt="string">E-Prime Primary Realtime Clock</Description><StartTime><Timestamp dt:dt="int">0</Timestamp><DateUtc dt:dt="string">2017-05-11T14:09:13Z</DateUtc></StartTime><FrequencyChanges><FrequencyChange><Frequency dt:dt="r8">3312929</Frequency><Timestamp dt:dt="r8">74222409734</Timestamp><Current dt:dt="…	75.028	2039467	2035967	2039467	2035952	1	right	1208181012	2017-11-05	16:09:13	14:09:13	female	117968	56090	-1	56064	129815	117987	-1	117968	398042	391630	-1	391604	8				1	3	6	phaseUPFAce	phaseXPface	11	NF105	771493	771193	771493	771178	d	771178	769407	771178	769399	1771
GofDak_1024-768_new	3	3	22	<?xml version="1.0"?>\n<Clock xmlns:dt="urn:schemas-microsoft-com:datatypes"><Description dt:dt="string">E-Prime Primary Realtime Clock</Description><StartTime><Timestamp dt:dt="int">0</Timestamp><DateUtc dt:dt="string">2017-05-11T14:09:13Z</DateUtc></StartTime><FrequencyChanges><FrequencyChange><Frequency dt:dt="r8">3312929</Frequency><Timestamp dt:dt="r8">74222409734</Timestamp><Current dt:dt="…	75.028	2039467	2035967	2039467	2035952	1	right	1208181012	2017-11-05	16:09:13	14:09:13	female	117968	56090	-1	56064	129815	117987	-1	117968	398042	391630	-1	391604	8				1	3	6	phaseUPFAce	phaseXPface	12	NF04	774678	774378	774678	774375	d	774375	772579	774375	772567	1796
GofDak_1024-768_new	3	3	22	<?xml version="1.0"?>\n<Clock xmlns:dt="urn:schemas-microsoft-com:datatypes"><Description dt:dt="string">E-Prime Primary Realtime Clock</Description><StartTime><Timestamp dt:dt="int">0</Timestamp><DateUtc dt:dt="string">2017-05-11T14:09:13Z</DateUtc></StartTime><FrequencyChanges><FrequencyChange><Frequency dt:dt="r8">3312929</Frequency><Timestamp dt:dt="r8">74222409734</Timestamp><Current dt:dt="…	75.028	2039467	2035967	2039467	2035952	1	right	1208181012	2017-11-05	16:09:13	14:09:13	female	117968	56090	-1	56064	129815	117987	-1	117968	398042	391630	-1	391604	8				1	3	6	phaseUPFAce	phaseXPface	13	NF04	777877	777577	777877	777567	d	777567	775858	777567	775847	1709
GofDak_1024-768_new	3	3	22	<?xml version="1.0"?>\n<Clock xmlns:dt="urn:schemas-microsoft-com:datatypes"><Description dt:dt="string">E-Prime Primary Realtime Clock</Description><StartTime><Timestamp dt:dt="int">0</Timestamp><DateUtc dt:dt="string">2017-05-11T14:09:13Z</DateUtc></StartTime><FrequencyChanges><FrequencyChange><Frequency dt:dt="r8">3312929</Frequency><Timestamp dt:dt="r8">74222409734</Timestamp><Current dt:dt="…	75.028	2039467	2035967	2039467	2035952	1	right	1208181012	2017-11-05	16:09:13	14:09:13	female	117968	56090	-1	56064	129815	117987	-1	117968	398042	391630	-1	391604	8				1	3	6	phaseUPFAce	phaseXPface	14	NM03	781196	780896	781196	780886	l	780886	778910	780886	778895	1976
GofDak_1024-768_new	3	3	22	<?xml version="1.0"?>\n<Clock xmlns:dt="urn:schemas-microsoft-com:datatypes"><Description dt:dt="string">E-Prime Primary Realtime Clock</Description><StartTime><Timestamp dt:dt="int">0</Timestamp><DateUtc dt:dt="string">2017-05-11T14:09:13Z</DateUtc></StartTime><FrequencyChanges><FrequencyChange><Frequency dt:dt="r8">3312929</Frequency><Timestamp dt:dt="r8">74222409734</Timestamp><Current dt:dt="…	75.028	2039467	2035967	2039467	2035952	1	right	1208181012	2017-11-05	16:09:13	14:09:13	female	117968	56090	-1	56064	129815	117987	-1	117968	398042	391630	-1	391604	8				1	3	6	phaseUPFAce	phaseXPface	15	NM10	784568	784268	784568	784264	l	784264	782309	784264	782302	1955
GofDak_1024-768_new	3	3	22	<?xml version="1.0"?>\n<Clock xmlns:dt="urn:schemas-microsoft-com:datatypes"><Description dt:dt="string">E-Prime Primary Realtime Clock</Description><StartTime><Timestamp dt:dt="int">0</Timestamp><DateUtc dt:dt="string">2017-05-11T14:09:13Z</DateUtc></StartTime><FrequencyChanges><FrequencyChange><Frequency dt:dt="r8">3312929</Frequency><Timestamp dt:dt="r8">74222409734</Timestamp><Current dt:dt="…	75.028	2039467	2035967	2039467	2035952	1	right	1208181012	2017-11-05	16:09:13	14:09:13	female	117968	56090	-1	56064	129815	117987	-1	117968	398042	391630	-1	391604	8				1	3	6	phaseUPFAce	phaseXPface	16	NM04	787767	787467	787767	787456	d	787456	785721	787456	785710	1735
GofDak_1024-768_new	3	3	22	<?xml version="1.0"?>\n<Clock xmlns:dt="urn:schemas-microsoft-com:datatypes"><Description dt:dt="string">E-Prime Primary Realtime Clock</Description><StartTime><Timestamp dt:dt="int">0</Timestamp><DateUtc dt:dt="string">2017-05-11T14:09:13Z</DateUtc></StartTime><FrequencyChanges><FrequencyChange><Frequency dt:dt="r8">3312929</Frequency><Timestamp dt:dt="r8">74222409734</Timestamp><Current dt:dt="…	75.028	2039467	2035967	2039467	2035952	1	right	1208181012	2017-11-05	16:09:13	14:09:13	female	117968	56090	-1	56064	129815	117987	-1	117968	398042	391630	-1	391604	8				1	3	6	phaseUPFAce	phaseXPface	17	NM08	790832	790532	790832	790526	l	790526	788813	790526	788806	1713
GofDak_1024-768_new	3	3	22	<?xml version="1.0"?>\n<Clock xmlns:dt="urn:schemas-microsoft-com:datatypes"><Description dt:dt="string">E-Prime Primary Realtime Clock</Description><StartTime><Timestamp dt:dt="int">0</Timestamp><DateUtc dt:dt="string">2017-05-11T14:09:13Z</DateUtc></StartTime><FrequencyChanges><FrequencyChange><Frequency dt:dt="r8">3312929</Frequency><Timestamp dt:dt="r8">74222409734</Timestamp><Current dt:dt="…	75.028	2039467	2035967	2039467	2035952	1	right	1208181012	2017-11-05	16:09:13	14:09:13	female	117968	56090	-1	56064	129815	117987	-1	117968	398042	391630	-1	391604	8				1	3	6	phaseUPFAce	phaseXPface	18	NF105	793964	793664	793964	793655	l	793655	791865	793655	791854	1790
GofDak_1024-768_new	3	3	22	<?xml version="1.0"?>\n<Clock xmlns:dt="urn:schemas-microsoft-com:datatypes"><Description dt:dt="string">E-Prime Primary Realtime Clock</Description><StartTime><Timestamp dt:dt="int">0</Timestamp><DateUtc dt:dt="string">2017-05-11T14:09:13Z</DateUtc></StartTime><FrequencyChanges><FrequencyChange><Frequency dt:dt="r8">3312929</Frequency><Timestamp dt:dt="r8">74222409734</Timestamp><Current dt:dt="…	75.028	2039467	2035967	2039467	2035952	1	right	1208181012	2017-11-05	16:09:13	14:09:13	female	117968	56090	-1	56064	129815	117987	-1	117968	398042	391630	-1	391604	8				1	3	6	phaseUPFAce	phaseXPface	19	NM03	796950	796650	796950	796636	l	796636	795050	796636	795038	1586
GofDak_1024-768_new	3	3	22	<?xml version="1.0"?>\n<Clock xmlns:dt="urn:schemas-microsoft-com:datatypes"><Description dt:dt="string">E-Prime Primary Realtime Clock</Description><StartTime><Timestamp dt:dt="int">0</Timestamp><DateUtc dt:dt="string">2017-05-11T14:09:13Z</DateUtc></StartTime><FrequencyChanges><FrequencyChange><Frequency dt:dt="r8">3312929</Frequency><Timestamp dt:dt="r8">74222409734</Timestamp><Current dt:dt="…	75.028	2039467	2035967	2039467	2035952	1	right	1208181012	2017-11-05	16:09:13	14:09:13	female	117968	56090	-1	56064	129815	117987	-1	117968	398042	391630	-1	391604	8				1	3	6	phaseUPFAce	phaseXPface	20	NF01	800082	799782	800082	799769	d	799769	798169	799769	798158	1600
GofDak_1024-768_new	3	3	22	<?xml version="1.0"?>\n<Clock xmlns:dt="urn:schemas-microsoft-com:datatypes"><Description dt:dt="string">E-Prime Primary Realtime Clock</Description><StartTime><Timestamp dt:dt="int">0</Timestamp><DateUtc dt:dt="string">2017-05-11T14:09:13Z</DateUtc></StartTime><FrequencyChanges><FrequencyChange><Frequency dt:dt="r8">3312929</Frequency><Timestamp dt:dt="r8">74222409734</Timestamp><Current dt:dt="…	75.028	2039467	2035967	2039467	2035952	1	right	1208181012	2017-11-05	16:09:13	14:09:13	female	117968	56090	-1	56064	129815	117987	-1	117968	398042	391630	-1	391604	9				2	4	7	phaseINVFAce	phaseXPface	1	NM08	807359	807059	807359	807049	d	807049	805460	807049	805447	1589
GofDak_1024-768_new	3	3	22	<?xml version="1.0"?>\n<Clock xmlns:dt="urn:schemas-microsoft-com:datatypes"><Description dt:dt="string">E-Prime Primary Realtime Clock</Description><StartTime><Timestamp dt:dt="int">0</Timestamp><DateUtc dt:dt="string">2017-05-11T14:09:13Z</DateUtc></StartTime><FrequencyChanges><FrequencyChange><Frequency dt:dt="r8">3312929</Frequency><Timestamp dt:dt="r8">74222409734</Timestamp><Current dt:dt="…	75.028	2039467	2035967	2039467	2035952	1	right	1208181012	2017-11-05	16:09:13	14:09:13	female	117968	56090	-1	56064	129815	117987	-1	117968	398042	391630	-1	391604	9				2	4	7	phaseINVFAce	phaseXPface	2	NF11	810691	810391	810691	810380	d	810380	808765	810380	808757	1615
GofDak_1024-768_new	3	3	22	<?xml version="1.0"?>\n<Clock xmlns:dt="urn:schemas-microsoft-com:datatypes"><Description dt:dt="string">E-Prime Primary Realtime Clock</Description><StartTime><Timestamp dt:dt="int">0</Timestamp><DateUtc dt:dt="string">2017-05-11T14:09:13Z</DateUtc></StartTime><FrequencyChanges><FrequencyChange><Frequency dt:dt="r8">3312929</Frequency><Timestamp dt:dt="r8">74222409734</Timestamp><Current dt:dt="…	75.028	2039467	2035967	2039467	2035952	1	right	1208181012	2017-11-05	16:09:13	14:09:13	female	117968	56090	-1	56064	129815	117987	-1	117968	398042	391630	-1	391604	9				2	4	7	phaseINVFAce	phaseXPface	3	NF01	813783	813483	813783	813477	d	813477	811977	813477	811965	1500
GofDak_1024-768_new	3	3	22	<?xml version="1.0"?>\n<Clock xmlns:dt="urn:schemas-microsoft-com:datatypes"><Description dt:dt="string">E-Prime Primary Realtime Clock</Description><StartTime><Timestamp dt:dt="int">0</Timestamp><DateUtc dt:dt="string">2017-05-11T14:09:13Z</DateUtc></StartTime><FrequencyChanges><FrequencyChange><Frequency dt:dt="r8">3312929</Frequency><Timestamp dt:dt="r8">74222409734</Timestamp><Current dt:dt="…	75.028	2039467	2035967	2039467	2035952	1	right	1208181012	2017-11-05	16:09:13	14:09:13	female	117968	56090	-1	56064	129815	117987	-1	117968	398042	391630	-1	391604	9				2	4	7	phaseINVFAce	phaseXPface	4	NF04	817302	817002	817302	816996	l	816996	815069	816996	815053	1927
GofDak_1024-768_new	3	3	22	<?xml version="1.0"?>\n<Clock xmlns:dt="urn:schemas-microsoft-com:datatypes"><Description dt:dt="string">E-Prime Primary Realtime Clock</Description><StartTime><Timestamp dt:dt="int">0</Timestamp><DateUtc dt:dt="string">2017-05-11T14:09:13Z</DateUtc></StartTime><FrequencyChanges><FrequencyChange><Frequency dt:dt="r8">3312929</Frequency><Timestamp dt:dt="r8">74222409734</Timestamp><Current dt:dt="…	75.028	2039467	2035967	2039467	2035952	1	right	1208181012	2017-11-05	16:09:13	14:09:13	female	117968	56090	-1	56064	129815	117987	-1	117968	398042	391630	-1	391604	9				2	4	7	phaseINVFAce	phaseXPface	5	NF01	820714	820414	820714	820408	l	820408	818468	820408	818461	1940
GofDak_1024-768_new	3	3	22	<?xml version="1.0"?>\n<Clock xmlns:dt="urn:schemas-microsoft-com:datatypes"><Description dt:dt="string">E-Prime Primary Realtime Clock</Description><StartTime><Timestamp dt:dt="int">0</Timestamp><DateUtc dt:dt="string">2017-05-11T14:09:13Z</DateUtc></StartTime><FrequencyChanges><FrequencyChange><Frequency dt:dt="r8">3312929</Frequency><Timestamp dt:dt="r8">74222409734</Timestamp><Current dt:dt="…	75.028	2039467	2035967	2039467	2035952	1	right	1208181012	2017-11-05	16:09:13	14:09:13	female	117968	56090	-1	56064	129815	117987	-1	117968	398042	391630	-1	391604	9				2	4	7	phaseINVFAce	phaseXPface	6	NF27	823513	823213	823513	823210	d	823210	821694	823210	821677	1516
GofDak_1024-768_new	3	3	22	<?xml version="1.0"?>\n<Clock xmlns:dt="urn:schemas-microsoft-com:datatypes"><Description dt:dt="string">E-Prime Primary Realtime Clock</Description><StartTime><Timestamp dt:dt="int">0</Timestamp><DateUtc dt:dt="string">2017-05-11T14:09:13Z</DateUtc></StartTime><FrequencyChanges><FrequencyChange><Frequency dt:dt="r8">3312929</Frequency><Timestamp dt:dt="r8">74222409734</Timestamp><Current dt:dt="…	75.028	2039467	2035967	2039467	2035952	1	right	1208181012	2017-11-05	16:09:13	14:09:13	female	117968	56090	-1	56064	129815	117987	-1	117968	398042	391630	-1	391604	9				2	4	7	phaseINVFAce	phaseXPface	7	NM13	826752	826452	826752	826443	d	826443	824746	826443	824740	1697
GofDak_1024-768_new	3	3	22	<?xml version="1.0"?>\n<Clock xmlns:dt="urn:schemas-microsoft-com:datatypes"><Description dt:dt="string">E-Prime Primary Realtime Clock</Description><StartTime><Timestamp dt:dt="int">0</Timestamp><DateUtc dt:dt="string">2017-05-11T14:09:13Z</DateUtc></StartTime><FrequencyChanges><FrequencyChange><Frequency dt:dt="r8">3312929</Frequency><Timestamp dt:dt="r8">74222409734</Timestamp><Current dt:dt="…	75.028	2039467	2035967	2039467	2035952	1	right	1208181012	2017-11-05	16:09:13	14:09:13	female	117968	56090	-1	56064	129815	117987	-1	117968	398042	391630	-1	391604	9				2	4	7	phaseINVFAce	phaseXPface	8	NF09	830137	829837	830137	829829	d	829829	827851	829829	827844	1978
GofDak_1024-768_new	3	3	22	<?xml version="1.0"?>\n<Clock xmlns:dt="urn:schemas-microsoft-com:datatypes"><Description dt:dt="string">E-Prime Primary Realtime Clock</Description><StartTime><Timestamp dt:dt="int">0</Timestamp><DateUtc dt:dt="string">2017-05-11T14:09:13Z</DateUtc></StartTime><FrequencyChanges><FrequencyChange><Frequency dt:dt="r8">3312929</Frequency><Timestamp dt:dt="r8">74222409734</Timestamp><Current dt:dt="…	75.028	2039467	2035967	2039467	2035952	1	right	1208181012	2017-11-05	16:09:13	14:09:13	female	117968	56090	-1	56064	129815	117987	-1	117968	398042	391630	-1	391604	9				2	4	7	phaseINVFAce	phaseXPface	9	NF109	833496	833196	833496	833181	d	833181	831237	833181	831220	1944
GofDak_1024-768_new	3	3	22	<?xml version="1.0"?>\n<Clock xmlns:dt="urn:schemas-microsoft-com:datatypes"><Description dt:dt="string">E-Prime Primary Realtime Clock</Description><StartTime><Timestamp dt:dt="int">0</Timestamp><DateUtc dt:dt="string">2017-05-11T14:09:13Z</DateUtc></StartTime><FrequencyChanges><FrequencyChange><Frequency dt:dt="r8">3312929</Frequency><Timestamp dt:dt="r8">74222409734</Timestamp><Current dt:dt="…	75.028	2039467	2035967	2039467	2035952	1	right	1208181012	2017-11-05	16:09:13	14:09:13	female	117968	56090	-1	56064	129815	117987	-1	117968	398042	391630	-1	391604	9				2	4	7	phaseINVFAce	phaseXPface	10	NF06	837028	836728	837028	836719	l	836719	834809	836719	834796	1910
GofDak_1024-768_new	3	3	22	<?xml version="1.0"?>\n<Clock xmlns:dt="urn:schemas-microsoft-com:datatypes"><Description dt:dt="string">E-Prime Primary Realtime Clock</Description><StartTime><Timestamp dt:dt="int">0</Timestamp><DateUtc dt:dt="string">2017-05-11T14:09:13Z</DateUtc></StartTime><FrequencyChanges><FrequencyChange><Frequency dt:dt="r8">3312929</Frequency><Timestamp dt:dt="r8">74222409734</Timestamp><Current dt:dt="…	75.028	2039467	2035967	2039467	2035952	1	right	1208181012	2017-11-05	16:09:13	14:09:13	female	117968	56090	-1	56064	129815	117987	-1	117968	398042	391630	-1	391604	9				2	4	7	phaseINVFAce	phaseXPface	11	NM08	840160	839860	840160	839845	d	839845	838127	839845	838116	1718
GofDak_1024-768_new	3	3	22	<?xml version="1.0"?>\n<Clock xmlns:dt="urn:schemas-microsoft-com:datatypes"><Description dt:dt="string">E-Prime Primary Realtime Clock</Description><StartTime><Timestamp dt:dt="int">0</Timestamp><DateUtc dt:dt="string">2017-05-11T14:09:13Z</DateUtc></StartTime><FrequencyChanges><FrequencyChange><Frequency dt:dt="r8">3312929</Frequency><Timestamp dt:dt="r8">74222409734</Timestamp><Current dt:dt="…	75.028	2039467	2035967	2039467	2035952	1	right	1208181012	2017-11-05	16:09:13	14:09:13	female	117968	56090	-1	56064	129815	117987	-1	117968	398042	391630	-1	391604	9				2	4	7	phaseINVFAce	phaseXPface	12	NF09	843519	843219	843519	843209	l	843209	841313	843209	841308	1896
GofDak_1024-768_new	3	3	22	<?xml version="1.0"?>\n<Clock xmlns:dt="urn:schemas-microsoft-com:datatypes"><Description dt:dt="string">E-Prime Primary Realtime Clock</Description><StartTime><Timestamp dt:dt="int">0</Timestamp><DateUtc dt:dt="string">2017-05-11T14:09:13Z</DateUtc></StartTime><FrequencyChanges><FrequencyChange><Frequency dt:dt="r8">3312929</Frequency><Timestamp dt:dt="r8">74222409734</Timestamp><Current dt:dt="…	75.028	2039467	2035967	2039467	2035952	1	right	1208181012	2017-11-05	16:09:13	14:09:13	female	117968	56090	-1	56064	129815	117987	-1	117968	398042	391630	-1	391604	9				2	4	7	phaseINVFAce	phaseXPface	13	NM08	846544	846244	846544	846231	d	846231	844658	846231	844643	1573
GofDak_1024-768_new	3	3	22	<?xml version="1.0"?>\n<Clock xmlns:dt="urn:schemas-microsoft-com:datatypes"><Description dt:dt="string">E-Prime Primary Realtime Clock</Description><StartTime><Timestamp dt:dt="int">0</Timestamp><DateUtc dt:dt="string">2017-05-11T14:09:13Z</DateUtc></StartTime><FrequencyChanges><FrequencyChange><Frequency dt:dt="r8">3312929</Frequency><Timestamp dt:dt="r8">74222409734</Timestamp><Current dt:dt="…	75.028	2039467	2035967	2039467	2035952	1	right	1208181012	2017-11-05	16:09:13	14:09:13	female	117968	56090	-1	56064	129815	117987	-1	117968	398042	391630	-1	391604	9				2	4	7	phaseINVFAce	phaseXPface	14	NM10	850010	849710	850010	849696	d	849696	848017	849696	848003	1679
GofDak_1024-768_new	3	3	22	<?xml version="1.0"?>\n<Clock xmlns:dt="urn:schemas-microsoft-com:datatypes"><Description dt:dt="string">E-Prime Primary Realtime Clock</Description><StartTime><Timestamp dt:dt="int">0</Timestamp><DateUtc dt:dt="string">2017-05-11T14:09:13Z</DateUtc></StartTime><FrequencyChanges><FrequencyChange><Frequency dt:dt="r8">3312929</Frequency><Timestamp dt:dt="r8">74222409734</Timestamp><Current dt:dt="…	75.028	2039467	2035967	2039467	2035952	1	right	1208181012	2017-11-05	16:09:13	14:09:13	female	117968	56090	-1	56064	129815	117987	-1	117968	398042	391630	-1	391604	9				2	4	7	phaseINVFAce	phaseXPface	15	NF106	853648	853348	853648	853335	d	853335	851362	853335	851347	1973
GofDak_1024-768_new	3	3	22	<?xml version="1.0"?>\n<Clock xmlns:dt="urn:schemas-microsoft-com:datatypes"><Description dt:dt="string">E-Prime Primary Realtime Clock</Description><StartTime><Timestamp dt:dt="int">0</Timestamp><DateUtc dt:dt="string">2017-05-11T14:09:13Z</DateUtc></StartTime><FrequencyChanges><FrequencyChange><Frequency dt:dt="r8">3312929</Frequency><Timestamp dt:dt="r8">74222409734</Timestamp><Current dt:dt="…	75.028	2039467	2035967	2039467	2035952	1	right	1208181012	2017-11-05	16:09:13	14:09:13	female	117968	56090	-1	56064	129815	117987	-1	117968	398042	391630	-1	391604	9				2	4	7	phaseINVFAce	phaseXPface	16	NM05	856860	856560	856860	856545	d	856545	854841	856545	854827	1704
GofDak_1024-768_new	3	3	22	<?xml version="1.0"?>\n<Clock xmlns:dt="urn:schemas-microsoft-com:datatypes"><Description dt:dt="string">E-Prime Primary Realtime Clock</Description><StartTime><Timestamp dt:dt="int">0</Timestamp><DateUtc dt:dt="string">2017-05-11T14:09:13Z</DateUtc></StartTime><FrequencyChanges><FrequencyChange><Frequency dt:dt="r8">3312929</Frequency><Timestamp dt:dt="r8">74222409734</Timestamp><Current dt:dt="…	75.028	2039467	2035967	2039467	2035952	1	right	1208181012	2017-11-05	16:09:13	14:09:13	female	117968	56090	-1	56064	129815	117987	-1	117968	398042	391630	-1	391604	9				2	4	7	phaseINVFAce	phaseXPface	17	NM08	859726	859426	859726	859416	d	859416	857907	859416	857899	1509
GofDak_1024-768_new	3	3	22	<?xml version="1.0"?>\n<Clock xmlns:dt="urn:schemas-microsoft-com:datatypes"><Description dt:dt="string">E-Prime Primary Realtime Clock</Description><StartTime><Timestamp dt:dt="int">0</Timestamp><DateUtc dt:dt="string">2017-05-11T14:09:13Z</DateUtc></StartTime><FrequencyChanges><FrequencyChange><Frequency dt:dt="r8">3312929</Frequency><Timestamp dt:dt="r8">74222409734</Timestamp><Current dt:dt="…	75.028	2039467	2035967	2039467	2035952	1	right	1208181012	2017-11-05	16:09:13	14:09:13	female	117968	56090	-1	56064	129815	117987	-1	117968	398042	391630	-1	391604	9				2	4	7	phaseINVFAce	phaseXPface	18	NM05	863071	862771	863071	862769	d	862769	860919	862769	860907	1850
GofDak_1024-768_new	3	3	22	<?xml version="1.0"?>\n<Clock xmlns:dt="urn:schemas-microsoft-com:datatypes"><Description dt:dt="string">E-Prime Primary Realtime Clock</Description><StartTime><Timestamp dt:dt="int">0</Timestamp><DateUtc dt:dt="string">2017-05-11T14:09:13Z</DateUtc></StartTime><FrequencyChanges><FrequencyChange><Frequency dt:dt="r8">3312929</Frequency><Timestamp dt:dt="r8">74222409734</Timestamp><Current dt:dt="…	75.028	2039467	2035967	2039467	2035952	1	right	1208181012	2017-11-05	16:09:13	14:09:13	female	117968	56090	-1	56064	129815	117987	-1	117968	398042	391630	-1	391604	9				2	4	7	phaseINVFAce	phaseXPface	19	NF106	866417	866117	866417	866105	l	866105	864331	866105	864314	1774
GofDak_1024-768_new	3	3	22	<?xml version="1.0"?>\n<Clock xmlns:dt="urn:schemas-microsoft-com:datatypes"><Description dt:dt="string">E-Prime Primary Realtime Clock</Description><StartTime><Timestamp dt:dt="int">0</Timestamp><DateUtc dt:dt="string">2017-05-11T14:09:13Z</DateUtc></StartTime><FrequencyChanges><FrequencyChange><Frequency dt:dt="r8">3312929</Frequency><Timestamp dt:dt="r8">74222409734</Timestamp><Current dt:dt="…	75.028	2039467	2035967	2039467	2035952	1	right	1208181012	2017-11-05	16:09:13	14:09:13	female	117968	56090	-1	56064	129815	117987	-1	117968	398042	391630	-1	391604	9				2	4	7	phaseINVFAce	phaseXPface	20	NM10	869602	869302	869602	869293	l	869293	867583	869293	867570	1710
GofDak_1024-768_new	3	3	22	<?xml version="1.0"?>\n<Clock xmlns:dt="urn:schemas-microsoft-com:datatypes"><Description dt:dt="string">E-Prime Primary Realtime Clock</Description><StartTime><Timestamp dt:dt="int">0</Timestamp><DateUtc dt:dt="string">2017-05-11T14:09:13Z</DateUtc></StartTime><FrequencyChanges><FrequencyChange><Frequency dt:dt="r8">3312929</Frequency><Timestamp dt:dt="r8">74222409734</Timestamp><Current dt:dt="…	75.028	2039467	2035967	2039467	2035952	1	right	1208181012	2017-11-05	16:09:13	14:09:13	female	117968	56090	-1	56064	129815	117987	-1	117968	398042	391630	-1	391604	10				1	4	8	phaseUPFAce	phaseXPface	1	NF106	873028	872728	873028	872716	l	872716	870755	872716	870746	1961
GofDak_1024-768_new	3	3	22	<?xml version="1.0"?>\n<Clock xmlns:dt="urn:schemas-microsoft-com:datatypes"><Description dt:dt="string">E-Prime Primary Realtime Clock</Description><StartTime><Timestamp dt:dt="int">0</Timestamp><DateUtc dt:dt="string">2017-05-11T14:09:13Z</DateUtc></StartTime><FrequencyChanges><FrequencyChange><Frequency dt:dt="r8">3312929</Frequency><Timestamp dt:dt="r8">74222409734</Timestamp><Current dt:dt="…	75.028	2039467	2035967	2039467	2035952	1	right	1208181012	2017-11-05	16:09:13	14:09:13	female	117968	56090	-1	56064	129815	117987	-1	117968	398042	391630	-1	391604	10				1	4	8	phaseUPFAce	phaseXPface	2	NF04	876200	875900	876200	875889	d	875889	874247	875889	874234	1642
GofDak_1024-768_new	3	3	22	<?xml version="1.0"?>\n<Clock xmlns:dt="urn:schemas-microsoft-com:datatypes"><Description dt:dt="string">E-Prime Primary Realtime Clock</Description><StartTime><Timestamp dt:dt="int">0</Timestamp><DateUtc dt:dt="string">2017-05-11T14:09:13Z</DateUtc></StartTime><FrequencyChanges><FrequencyChange><Frequency dt:dt="r8">3312929</Frequency><Timestamp dt:dt="r8">74222409734</Timestamp><Current dt:dt="…	75.028	2039467	2035967	2039467	2035952	1	right	1208181012	2017-11-05	16:09:13	14:09:13	female	117968	56090	-1	56064	129815	117987	-1	117968	398042	391630	-1	391604	10				1	4	8	phaseUPFAce	phaseXPface	3	NM08	879492	879192	879492	879187	l	879187	877219	879187	877210	1968
GofDak_1024-768_new	3	3	22	<?xml version="1.0"?>\n<Clock xmlns:dt="urn:schemas-microsoft-com:datatypes"><Description dt:dt="string">E-Prime Primary Realtime Clock</Description><StartTime><Timestamp dt:dt="int">0</Timestamp><DateUtc dt:dt="string">2017-05-11T14:09:13Z</DateUtc></StartTime><FrequencyChanges><FrequencyChange><Frequency dt:dt="r8">3312929</Frequency><Timestamp dt:dt="r8">74222409734</Timestamp><Current dt:dt="…	75.028	2039467	2035967	2039467	2035952	1	right	1208181012	2017-11-05	16:09:13	14:09:13	female	117968	56090	-1	56064	129815	117987	-1	117968	398042	391630	-1	391604	10				1	4	8	phaseUPFAce	phaseXPface	4	NM13	882677	882377	882677	882366	l	882366	880498	882366	880490	1868
GofDak_1024-768_new	3	3	22	<?xml version="1.0"?>\n<Clock xmlns:dt="urn:schemas-microsoft-com:datatypes"><Description dt:dt="string">E-Prime Primary Realtime Clock</Description><StartTime><Timestamp dt:dt="int">0</Timestamp><DateUtc dt:dt="string">2017-05-11T14:09:13Z</DateUtc></StartTime><FrequencyChanges><FrequencyChange><Frequency dt:dt="r8">3312929</Frequency><Timestamp dt:dt="r8">74222409734</Timestamp><Current dt:dt="…	75.028	2039467	2035967	2039467	2035952	1	right	1208181012	2017-11-05	16:09:13	14:09:13	female	117968	56090	-1	56064	129815	117987	-1	117968	398042	391630	-1	391604	10				1	4	8	phaseUPFAce	phaseXPface	5	NF01	886063	885763	886063	885759	l	885759	883763	885759	883745	1996
GofDak_1024-768_new	3	3	22	<?xml version="1.0"?>\n<Clock xmlns:dt="urn:schemas-microsoft-com:datatypes"><Description dt:dt="string">E-Prime Primary Realtime Clock</Description><StartTime><Timestamp dt:dt="int">0</Timestamp><DateUtc dt:dt="string">2017-05-11T14:09:13Z</DateUtc></StartTime><FrequencyChanges><FrequencyChange><Frequency dt:dt="r8">3312929</Frequency><Timestamp dt:dt="r8">74222409734</Timestamp><Current dt:dt="…	75.028	2039467	2035967	2039467	2035952	1	right	1208181012	2017-11-05	16:09:13	14:09:13	female	117968	56090	-1	56064	129815	117987	-1	117968	398042	391630	-1	391604	10				1	4	8	phaseUPFAce	phaseXPface	6	NM05	889062	888762	889062	888759	l	888759	887162	888759	887153	1597
GofDak_1024-768_new	3	3	22	<?xml version="1.0"?>\n<Clock xmlns:dt="urn:schemas-microsoft-com:datatypes"><Description dt:dt="string">E-Prime Primary Realtime Clock</Description><StartTime><Timestamp dt:dt="int">0</Timestamp><DateUtc dt:dt="string">2017-05-11T14:09:13Z</DateUtc></StartTime><FrequencyChanges><FrequencyChange><Frequency dt:dt="r8">3312929</Frequency><Timestamp dt:dt="r8">74222409734</Timestamp><Current dt:dt="…	75.028	2039467	2035967	2039467	2035952	1	right	1208181012	2017-11-05	16:09:13	14:09:13	female	117968	56090	-1	56064	129815	117987	-1	117968	398042	391630	-1	391604	10				1	4	8	phaseUPFAce	phaseXPface	7	NM09	892180	891880	892180	891877	l	891877	890335	891877	890329	1542
GofDak_1024-768_new	3	3	22	<?xml version="1.0"?>\n<Clock xmlns:dt="urn:schemas-microsoft-com:datatypes"><Description dt:dt="string">E-Prime Primary Realtime Clock</Description><StartTime><Timestamp dt:dt="int">0</Timestamp><DateUtc dt:dt="string">2017-05-11T14:09:13Z</DateUtc></StartTime><FrequencyChanges><FrequencyChange><Frequency dt:dt="r8">3312929</Frequency><Timestamp dt:dt="r8">74222409734</Timestamp><Current dt:dt="…	75.028	2039467	2035967	2039467	2035952	1	right	1208181012	2017-11-05	16:09:13	14:09:13	female	117968	56090	-1	56064	129815	117987	-1	117968	398042	391630	-1	391604	10				1	4	8	phaseUPFAce	phaseXPface	8	NF11	895219	894919	895219	894908	d	894908	893293	894908	893281	1615
GofDak_1024-768_new	3	3	22	<?xml version="1.0"?>\n<Clock xmlns:dt="urn:schemas-microsoft-com:datatypes"><Description dt:dt="string">E-Prime Primary Realtime Clock</Description><StartTime><Timestamp dt:dt="int">0</Timestamp><DateUtc dt:dt="string">2017-05-11T14:09:13Z</DateUtc></StartTime><FrequencyChanges><FrequencyChange><Frequency dt:dt="r8">3312929</Frequency><Timestamp dt:dt="r8">74222409734</Timestamp><Current dt:dt="…	75.028	2039467	2035967	2039467	2035952	1	right	1208181012	2017-11-05	16:09:13	14:09:13	female	117968	56090	-1	56064	129815	117987	-1	117968	398042	391630	-1	391604	10				1	4	8	phaseUPFAce	phaseXPface	9	NM03	898378	898078	898378	898065	l	898065	896372	898065	896361	1693
GofDak_1024-768_new	3	3	22	<?xml version="1.0"?>\n<Clock xmlns:dt="urn:schemas-microsoft-com:datatypes"><Description dt:dt="string">E-Prime Primary Realtime Clock</Description><StartTime><Timestamp dt:dt="int">0</Timestamp><DateUtc dt:dt="string">2017-05-11T14:09:13Z</DateUtc></StartTime><FrequencyChanges><FrequencyChange><Frequency dt:dt="r8">3312929</Frequency><Timestamp dt:dt="r8">74222409734</Timestamp><Current dt:dt="…	75.028	2039467	2035967	2039467	2035952	1	right	1208181012	2017-11-05	16:09:13	14:09:13	female	117968	56090	-1	56064	129815	117987	-1	117968	398042	391630	-1	391604	10				1	4	8	phaseUPFAce	phaseXPface	10	NF06	901510	901210	901510	901199	l	901199	899611	901199	899601	1588
GofDak_1024-768_new	3	3	22	<?xml version="1.0"?>\n<Clock xmlns:dt="urn:schemas-microsoft-com:datatypes"><Description dt:dt="string">E-Prime Primary Realtime Clock</Description><StartTime><Timestamp dt:dt="int">0</Timestamp><DateUtc dt:dt="string">2017-05-11T14:09:13Z</DateUtc></StartTime><FrequencyChanges><FrequencyChange><Frequency dt:dt="r8">3312929</Frequency><Timestamp dt:dt="r8">74222409734</Timestamp><Current dt:dt="…	75.028	2039467	2035967	2039467	2035952	1	right	1208181012	2017-11-05	16:09:13	14:09:13	female	117968	56090	-1	56064	129815	117987	-1	117968	398042	391630	-1	391604	10				1	4	8	phaseUPFAce	phaseXPface	11	NF09	904936	904636	904936	904622	d	904622	902770	904622	902752	1852
GofDak_1024-768_new	3	3	22	<?xml version="1.0"?>\n<Clock xmlns:dt="urn:schemas-microsoft-com:datatypes"><Description dt:dt="string">E-Prime Primary Realtime Clock</Description><StartTime><Timestamp dt:dt="int">0</Timestamp><DateUtc dt:dt="string">2017-05-11T14:09:13Z</DateUtc></StartTime><FrequencyChanges><FrequencyChange><Frequency dt:dt="r8">3312929</Frequency><Timestamp dt:dt="r8">74222409734</Timestamp><Current dt:dt="…	75.028	2039467	2035967	2039467	2035952	1	right	1208181012	2017-11-05	16:09:13	14:09:13	female	117968	56090	-1	56064	129815	117987	-1	117968	398042	391630	-1	391604	10				1	4	8	phaseUPFAce	phaseXPface	12	NF06	908468	908168	908468	908165	d	908165	906182	908165	906168	1983
GofDak_1024-768_new	3	3	22	<?xml version="1.0"?>\n<Clock xmlns:dt="urn:schemas-microsoft-com:datatypes"><Description dt:dt="string">E-Prime Primary Realtime Clock</Description><StartTime><Timestamp dt:dt="int">0</Timestamp><DateUtc dt:dt="string">2017-05-11T14:09:13Z</DateUtc></StartTime><FrequencyChanges><FrequencyChange><Frequency dt:dt="r8">3312929</Frequency><Timestamp dt:dt="r8">74222409734</Timestamp><Current dt:dt="…	75.028	2039467	2035967	2039467	2035952	1	right	1208181012	2017-11-05	16:09:13	14:09:13	female	117968	56090	-1	56064	129815	117987	-1	117968	398042	391630	-1	391604	10				1	4	8	phaseUPFAce	phaseXPface	13	NF04	912026	911726	912026	911712	l	911712	909754	911712	909744	1958
GofDak_1024-768_new	3	3	22	<?xml version="1.0"?>\n<Clock xmlns:dt="urn:schemas-microsoft-com:datatypes"><Description dt:dt="string">E-Prime Primary Realtime Clock</Description><StartTime><Timestamp dt:dt="int">0</Timestamp><DateUtc dt:dt="string">2017-05-11T14:09:13Z</DateUtc></StartTime><FrequencyChanges><FrequencyChange><Frequency dt:dt="r8">3312929</Frequency><Timestamp dt:dt="r8">74222409734</Timestamp><Current dt:dt="…	75.028	2039467	2035967	2039467	2035952	1	right	1208181012	2017-11-05	16:09:13	14:09:13	female	117968	56090	-1	56064	129815	117987	-1	117968	398042	391630	-1	391604	10				1	4	8	phaseUPFAce	phaseXPface	14	NM10	915412	915112	915412	915097	d	915097	913419	915097	913408	1678
GofDak_1024-768_new	3	3	22	<?xml version="1.0"?>\n<Clock xmlns:dt="urn:schemas-microsoft-com:datatypes"><Description dt:dt="string">E-Prime Primary Realtime Clock</Description><StartTime><Timestamp dt:dt="int">0</Timestamp><DateUtc dt:dt="string">2017-05-11T14:09:13Z</DateUtc></StartTime><FrequencyChanges><FrequencyChange><Frequency dt:dt="r8">3312929</Frequency><Timestamp dt:dt="r8">74222409734</Timestamp><Current dt:dt="…	75.028	2039467	2035967	2039467	2035952	1	right	1208181012	2017-11-05	16:09:13	14:09:13	female	117968	56090	-1	56064	129815	117987	-1	117968	398042	391630	-1	391604	10				1	4	8	phaseUPFAce	phaseXPface	15	NM02	918677	918377	918677	918375	l	918375	916511	918375	916496	1864
GofDak_1024-768_new	3	3	22	<?xml version="1.0"?>\n<Clock xmlns:dt="urn:schemas-microsoft-com:datatypes"><Description dt:dt="string">E-Prime Primary Realtime Clock</Description><StartTime><Timestamp dt:dt="int">0</Timestamp><DateUtc dt:dt="string">2017-05-11T14:09:13Z</DateUtc></StartTime><FrequencyChanges><FrequencyChange><Frequency dt:dt="r8">3312929</Frequency><Timestamp dt:dt="r8">74222409734</Timestamp><Current dt:dt="…	75.028	2039467	2035967	2039467	2035952	1	right	1208181012	2017-11-05	16:09:13	14:09:13	female	117968	56090	-1	56064	129815	117987	-1	117968	398042	391630	-1	391604	10				1	4	8	phaseUPFAce	phaseXPface	16	NF02	921782	921482	921782	921475	d	921475	919963	921475	919952	1512
GofDak_1024-768_new	3	3	22	<?xml version="1.0"?>\n<Clock xmlns:dt="urn:schemas-microsoft-com:datatypes"><Description dt:dt="string">E-Prime Primary Realtime Clock</Description><StartTime><Timestamp dt:dt="int">0</Timestamp><DateUtc dt:dt="string">2017-05-11T14:09:13Z</DateUtc></StartTime><FrequencyChanges><FrequencyChange><Frequency dt:dt="r8">3312929</Frequency><Timestamp dt:dt="r8">74222409734</Timestamp><Current dt:dt="…	75.028	2039467	2035967	2039467	2035952	1	right	1208181012	2017-11-05	16:09:13	14:09:13	female	117968	56090	-1	56064	129815	117987	-1	117968	398042	391630	-1	391604	10				1	4	8	phaseUPFAce	phaseXPface	17	NM101	924995	924695	924995	924683	d	924683	922989	924683	922983	1694
GofDak_1024-768_new	3	3	22	<?xml version="1.0"?>\n<Clock xmlns:dt="urn:schemas-microsoft-com:datatypes"><Description dt:dt="string">E-Prime Primary Realtime Clock</Description><StartTime><Timestamp dt:dt="int">0</Timestamp><DateUtc dt:dt="string">2017-05-11T14:09:13Z</DateUtc></StartTime><FrequencyChanges><FrequencyChange><Frequency dt:dt="r8">3312929</Frequency><Timestamp dt:dt="r8">74222409734</Timestamp><Current dt:dt="…	75.028	2039467	2035967	2039467	2035952	1	right	1208181012	2017-11-05	16:09:13	14:09:13	female	117968	56090	-1	56064	129815	117987	-1	117968	398042	391630	-1	391604	10				1	4	8	phaseUPFAce	phaseXPface	18	NM08	928153	927853	928153	927843	l	927843	926201	927843	926183	1642
GofDak_1024-768_new	3	3	22	<?xml version="1.0"?>\n<Clock xmlns:dt="urn:schemas-microsoft-com:datatypes"><Description dt:dt="string">E-Prime Primary Realtime Clock</Description><StartTime><Timestamp dt:dt="int">0</Timestamp><DateUtc dt:dt="string">2017-05-11T14:09:13Z</DateUtc></StartTime><FrequencyChanges><FrequencyChange><Frequency dt:dt="r8">3312929</Frequency><Timestamp dt:dt="r8">74222409734</Timestamp><Current dt:dt="…	75.028	2039467	2035967	2039467	2035952	1	right	1208181012	2017-11-05	16:09:13	14:09:13	female	117968	56090	-1	56064	129815	117987	-1	117968	398042	391630	-1	391604	10				1	4	8	phaseUPFAce	phaseXPface	19	NF27	931352	931052	931352	931041	l	931041	929160	931041	929151	1881
GofDak_1024-768_new	3	3	22	<?xml version="1.0"?>\n<Clock xmlns:dt="urn:schemas-microsoft-com:datatypes"><Description dt:dt="string">E-Prime Primary Realtime Clock</Description><StartTime><Timestamp dt:dt="int">0</Timestamp><DateUtc dt:dt="string">2017-05-11T14:09:13Z</DateUtc></StartTime><FrequencyChanges><FrequencyChange><Frequency dt:dt="r8">3312929</Frequency><Timestamp dt:dt="r8">74222409734</Timestamp><Current dt:dt="…	75.028	2039467	2035967	2039467	2035952	1	right	1208181012	2017-11-05	16:09:13	14:09:13	female	117968	56090	-1	56064	129815	117987	-1	117968	398042	391630	-1	391604	10				1	4	8	phaseUPFAce	phaseXPface	20	NM10	934538	934238	934538	934223	d	934223	932518	934223	932511	1705
GofDak_1024-768_new	3	3	22	<?xml version="1.0"?>\n<Clock xmlns:dt="urn:schemas-microsoft-com:datatypes"><Description dt:dt="string">E-Prime Primary Realtime Clock</Description><StartTime><Timestamp dt:dt="int">0</Timestamp><DateUtc dt:dt="string">2017-05-11T14:09:13Z</DateUtc></StartTime><FrequencyChanges><FrequencyChange><Frequency dt:dt="r8">3312929</Frequency><Timestamp dt:dt="r8">74222409734</Timestamp><Current dt:dt="…	75.028	2039467	2035967	2039467	2035952	1	right	1208181012	2017-11-05	16:09:13	14:09:13	female	117968	56090	-1	56064	129815	117987	-1	117968	398042	391630	-1	391604	11				1	5	9	phaseUPFAce	phaseXPface	1	NF09	937696	937396	937696	937388	d	937388	935757	937388	935743	1631
GofDak_1024-768_new	3	3	22	<?xml version="1.0"?>\n<Clock xmlns:dt="urn:schemas-microsoft-com:datatypes"><Description dt:dt="string">E-Prime Primary Realtime Clock</Description><StartTime><Timestamp dt:dt="int">0</Timestamp><DateUtc dt:dt="string">2017-05-11T14:09:13Z</DateUtc></StartTime><FrequencyChanges><FrequencyChange><Frequency dt:dt="r8">3312929</Frequency><Timestamp dt:dt="r8">74222409734</Timestamp><Current dt:dt="…	75.028	2039467	2035967	2039467	2035952	1	right	1208181012	2017-11-05	16:09:13	14:09:13	female	117968	56090	-1	56064	129815	117987	-1	117968	398042	391630	-1	391604	11				1	5	9	phaseUPFAce	phaseXPface	2	NF06	940575	940275	940575	940263	d	940263	938743	940263	938735	1520
GofDak_1024-768_new	3	3	22	<?xml version="1.0"?>\n<Clock xmlns:dt="urn:schemas-microsoft-com:datatypes"><Description dt:dt="string">E-Prime Primary Realtime Clock</Description><StartTime><Timestamp dt:dt="int">0</Timestamp><DateUtc dt:dt="string">2017-05-11T14:09:13Z</DateUtc></StartTime><FrequencyChanges><FrequencyChange><Frequency dt:dt="r8">3312929</Frequency><Timestamp dt:dt="r8">74222409734</Timestamp><Current dt:dt="…	75.028	2039467	2035967	2039467	2035952	1	right	1208181012	2017-11-05	16:09:13	14:09:13	female	117968	56090	-1	56064	129815	117987	-1	117968	398042	391630	-1	391604	11				1	5	9	phaseUPFAce	phaseXPface	3	NM10	943734	943434	943734	943431	d	943431	941688	943431	941679	1743
GofDak_1024-768_new	3	3	22	<?xml version="1.0"?>\n<Clock xmlns:dt="urn:schemas-microsoft-com:datatypes"><Description dt:dt="string">E-Prime Primary Realtime Clock</Description><StartTime><Timestamp dt:dt="int">0</Timestamp><DateUtc dt:dt="string">2017-05-11T14:09:13Z</DateUtc></StartTime><FrequencyChanges><FrequencyChange><Frequency dt:dt="r8">3312929</Frequency><Timestamp dt:dt="r8">74222409734</Timestamp><Current dt:dt="…	75.028	2039467	2035967	2039467	2035952	1	right	1208181012	2017-11-05	16:09:13	14:09:13	female	117968	56090	-1	56064	129815	117987	-1	117968	398042	391630	-1	391604	11				1	5	9	phaseUPFAce	phaseXPface	4	NF02	946946	946646	946946	946633	l	946633	944794	946633	944782	1839
GofDak_1024-768_new	3	3	22	<?xml version="1.0"?>\n<Clock xmlns:dt="urn:schemas-microsoft-com:datatypes"><Description dt:dt="string">E-Prime Primary Realtime Clock</Description><StartTime><Timestamp dt:dt="int">0</Timestamp><DateUtc dt:dt="string">2017-05-11T14:09:13Z</DateUtc></StartTime><FrequencyChanges><FrequencyChange><Frequency dt:dt="r8">3312929</Frequency><Timestamp dt:dt="r8">74222409734</Timestamp><Current dt:dt="…	75.028	2039467	2035967	2039467	2035952	1	right	1208181012	2017-11-05	16:09:13	14:09:13	female	117968	56090	-1	56064	129815	117987	-1	117968	398042	391630	-1	391604	11				1	5	9	phaseUPFAce	phaseXPface	5	NM04	950158	949858	950158	949849	d	949849	948032	949849	948014	1817
GofDak_1024-768_new	3	3	22	<?xml version="1.0"?>\n<Clock xmlns:dt="urn:schemas-microsoft-com:datatypes"><Description dt:dt="string">E-Prime Primary Realtime Clock</Description><StartTime><Timestamp dt:dt="int">0</Timestamp><DateUtc dt:dt="string">2017-05-11T14:09:13Z</DateUtc></StartTime><FrequencyChanges><FrequencyChange><Frequency dt:dt="r8">3312929</Frequency><Timestamp dt:dt="r8">74222409734</Timestamp><Current dt:dt="…	75.028	2039467	2035967	2039467	2035952	1	right	1208181012	2017-11-05	16:09:13	14:09:13	female	117968	56090	-1	56064	129815	117987	-1	117968	398042	391630	-1	391604	11				1	5	9	phaseUPFAce	phaseXPface	6	NF01	953490	953190	953490	953186	l	953186	951431	953186	951414	1755
GofDak_1024-768_new	3	3	22	<?xml version="1.0"?>\n<Clock xmlns:dt="urn:schemas-microsoft-com:datatypes"><Description dt:dt="string">E-Prime Primary Realtime Clock</Description><StartTime><Timestamp dt:dt="int">0</Timestamp><DateUtc dt:dt="string">2017-05-11T14:09:13Z</DateUtc></StartTime><FrequencyChanges><FrequencyChange><Frequency dt:dt="r8">3312929</Frequency><Timestamp dt:dt="r8">74222409734</Timestamp><Current dt:dt="…	75.028	2039467	2035967	2039467	2035952	1	right	1208181012	2017-11-05	16:09:13	14:09:13	female	117968	56090	-1	56064	129815	117987	-1	117968	398042	391630	-1	391604	11				1	5	9	phaseUPFAce	phaseXPface	7	NM08	956543	956243	956543	956229	l	956229	954523	956229	954518	1706
GofDak_1024-768_new	3	3	22	<?xml version="1.0"?>\n<Clock xmlns:dt="urn:schemas-microsoft-com:datatypes"><Description dt:dt="string">E-Prime Primary Realtime Clock</Description><StartTime><Timestamp dt:dt="int">0</Timestamp><DateUtc dt:dt="string">2017-05-11T14:09:13Z</DateUtc></StartTime><FrequencyChanges><FrequencyChange><Frequency dt:dt="r8">3312929</Frequency><Timestamp dt:dt="r8">74222409734</Timestamp><Current dt:dt="…	75.028	2039467	2035967	2039467	2035952	1	right	1208181012	2017-11-05	16:09:13	14:09:13	female	117968	56090	-1	56064	129815	117987	-1	117968	398042	391630	-1	391604	11				1	5	9	phaseUPFAce	phaseXPface	8	NM21	959395	959095	959395	959091	d	959091	957549	959091	957542	1542
GofDak_1024-768_new	3	3	22	<?xml version="1.0"?>\n<Clock xmlns:dt="urn:schemas-microsoft-com:datatypes"><Description dt:dt="string">E-Prime Primary Realtime Clock</Description><StartTime><Timestamp dt:dt="int">0</Timestamp><DateUtc dt:dt="string">2017-05-11T14:09:13Z</DateUtc></StartTime><FrequencyChanges><FrequencyChange><Frequency dt:dt="r8">3312929</Frequency><Timestamp dt:dt="r8">74222409734</Timestamp><Current dt:dt="…	75.028	2039467	2035967	2039467	2035952	1	right	1208181012	2017-11-05	16:09:13	14:09:13	female	117968	56090	-1	56064	129815	117987	-1	117968	398042	391630	-1	391604	11				1	5	9	phaseUPFAce	phaseXPface	9	NM101	962247	961947	962247	961942	d	961942	960428	961942	960422	1514
GofDak_1024-768_new	3	3	22	<?xml version="1.0"?>\n<Clock xmlns:dt="urn:schemas-microsoft-com:datatypes"><Description dt:dt="string">E-Prime Primary Realtime Clock</Description><StartTime><Timestamp dt:dt="int">0</Timestamp><DateUtc dt:dt="string">2017-05-11T14:09:13Z</DateUtc></StartTime><FrequencyChanges><FrequencyChange><Frequency dt:dt="r8">3312929</Frequency><Timestamp dt:dt="r8">74222409734</Timestamp><Current dt:dt="…	75.028	2039467	2035967	2039467	2035952	1	right	1208181012	2017-11-05	16:09:13	14:09:13	female	117968	56090	-1	56064	129815	117987	-1	117968	398042	391630	-1	391604	11				1	5	9	phaseUPFAce	phaseXPface	10	NM03	965473	965173	965473	965165	l	965165	963387	965165	963381	1778
GofDak_1024-768_new	3	3	22	<?xml version="1.0"?>\n<Clock xmlns:dt="urn:schemas-microsoft-com:datatypes"><Description dt:dt="string">E-Prime Primary Realtime Clock</Description><StartTime><Timestamp dt:dt="int">0</Timestamp><DateUtc dt:dt="string">2017-05-11T14:09:13Z</DateUtc></StartTime><FrequencyChanges><FrequencyChange><Frequency dt:dt="r8">3312929</Frequency><Timestamp dt:dt="r8">74222409734</Timestamp><Current dt:dt="…	75.028	2039467	2035967	2039467	2035952	1	right	1208181012	2017-11-05	16:09:13	14:09:13	female	117968	56090	-1	56064	129815	117987	-1	117968	398042	391630	-1	391604	11				1	5	9	phaseUPFAce	phaseXPface	11	NF01	968818	968518	968818	968508	d	968508	966652	968508	966637	1856
GofDak_1024-768_new	3	3	22	<?xml version="1.0"?>\n<Clock xmlns:dt="urn:schemas-microsoft-com:datatypes"><Description dt:dt="string">E-Prime Primary Realtime Clock</Description><StartTime><Timestamp dt:dt="int">0</Timestamp><DateUtc dt:dt="string">2017-05-11T14:09:13Z</DateUtc></StartTime><FrequencyChanges><FrequencyChange><Frequency dt:dt="r8">3312929</Frequency><Timestamp dt:dt="r8">74222409734</Timestamp><Current dt:dt="…	75.028	2039467	2035967	2039467	2035952	1	right	1208181012	2017-11-05	16:09:13	14:09:13	female	117968	56090	-1	56064	129815	117987	-1	117968	398042	391630	-1	391604	11				1	5	9	phaseUPFAce	phaseXPface	12	NF106	971804	971504	971804	971499	d	971499	969891	971499	969885	1608
GofDak_1024-768_new	3	3	22	<?xml version="1.0"?>\n<Clock xmlns:dt="urn:schemas-microsoft-com:datatypes"><Description dt:dt="string">E-Prime Primary Realtime Clock</Description><StartTime><Timestamp dt:dt="int">0</Timestamp><DateUtc dt:dt="string">2017-05-11T14:09:13Z</DateUtc></StartTime><FrequencyChanges><FrequencyChange><Frequency dt:dt="r8">3312929</Frequency><Timestamp dt:dt="r8">74222409734</Timestamp><Current dt:dt="…	75.028	2039467	2035967	2039467	2035952	1	right	1208181012	2017-11-05	16:09:13	14:09:13	female	117968	56090	-1	56064	129815	117987	-1	117968	398042	391630	-1	391604	11				1	5	9	phaseUPFAce	phaseXPface	13	NM04	975162	974862	975162	974849	l	974849	972876	974849	972869	1973
GofDak_1024-768_new	3	3	22	<?xml version="1.0"?>\n<Clock xmlns:dt="urn:schemas-microsoft-com:datatypes"><Description dt:dt="string">E-Prime Primary Realtime Clock</Description><StartTime><Timestamp dt:dt="int">0</Timestamp><DateUtc dt:dt="string">2017-05-11T14:09:13Z</DateUtc></StartTime><FrequencyChanges><FrequencyChange><Frequency dt:dt="r8">3312929</Frequency><Timestamp dt:dt="r8">74222409734</Timestamp><Current dt:dt="…	75.028	2039467	2035967	2039467	2035952	1	right	1208181012	2017-11-05	16:09:13	14:09:13	female	117968	56090	-1	56064	129815	117987	-1	117968	398042	391630	-1	391604	11				1	5	9	phaseUPFAce	phaseXPface	14	NF11	978534	978234	978534	978230	d	978230	976328	978230	976317	1902
GofDak_1024-768_new	3	3	22	<?xml version="1.0"?>\n<Clock xmlns:dt="urn:schemas-microsoft-com:datatypes"><Description dt:dt="string">E-Prime Primary Realtime Clock</Description><StartTime><Timestamp dt:dt="int">0</Timestamp><DateUtc dt:dt="string">2017-05-11T14:09:13Z</DateUtc></StartTime><FrequencyChanges><FrequencyChange><Frequency dt:dt="r8">3312929</Frequency><Timestamp dt:dt="r8">74222409734</Timestamp><Current dt:dt="…	75.028	2039467	2035967	2039467	2035952	1	right	1208181012	2017-11-05	16:09:13	14:09:13	female	117968	56090	-1	56064	129815	117987	-1	117968	398042	391630	-1	391604	11				1	5	9	phaseUPFAce	phaseXPface	15	NF01	981666	981366	981666	981356	l	981356	979647	981356	979637	1709
GofDak_1024-768_new	3	3	22	<?xml version="1.0"?>\n<Clock xmlns:dt="urn:schemas-microsoft-com:datatypes"><Description dt:dt="string">E-Prime Primary Realtime Clock</Description><StartTime><Timestamp dt:dt="int">0</Timestamp><DateUtc dt:dt="string">2017-05-11T14:09:13Z</DateUtc></StartTime><FrequencyChanges><FrequencyChange><Frequency dt:dt="r8">3312929</Frequency><Timestamp dt:dt="r8">74222409734</Timestamp><Current dt:dt="…	75.028	2039467	2035967	2039467	2035952	1	right	1208181012	2017-11-05	16:09:13	14:09:13	female	117968	56090	-1	56064	129815	117987	-1	117968	398042	391630	-1	391604	11				1	5	9	phaseUPFAce	phaseXPface	16	NM101	984825	984525	984825	984512	l	984512	982806	984512	982788	1706
GofDak_1024-768_new	3	3	22	<?xml version="1.0"?>\n<Clock xmlns:dt="urn:schemas-microsoft-com:datatypes"><Description dt:dt="string">E-Prime Primary Realtime Clock</Description><StartTime><Timestamp dt:dt="int">0</Timestamp><DateUtc dt:dt="string">2017-05-11T14:09:13Z</DateUtc></StartTime><FrequencyChanges><FrequencyChange><Frequency dt:dt="r8">3312929</Frequency><Timestamp dt:dt="r8">74222409734</Timestamp><Current dt:dt="…	75.028	2039467	2035967	2039467	2035952	1	right	1208181012	2017-11-05	16:09:13	14:09:13	female	117968	56090	-1	56064	129815	117987	-1	117968	398042	391630	-1	391604	11				1	5	9	phaseUPFAce	phaseXPface	17	NM21	987811	987511	987811	987502	l	987502	985871	987502	985860	1631
GofDak_1024-768_new	3	3	22	<?xml version="1.0"?>\n<Clock xmlns:dt="urn:schemas-microsoft-com:datatypes"><Description dt:dt="string">E-Prime Primary Realtime Clock</Description><StartTime><Timestamp dt:dt="int">0</Timestamp><DateUtc dt:dt="string">2017-05-11T14:09:13Z</DateUtc></StartTime><FrequencyChanges><FrequencyChange><Frequency dt:dt="r8">3312929</Frequency><Timestamp dt:dt="r8">74222409734</Timestamp><Current dt:dt="…	75.028	2039467	2035967	2039467	2035952	1	right	1208181012	2017-11-05	16:09:13	14:09:13	female	117968	56090	-1	56064	129815	117987	-1	117968	398042	391630	-1	391604	11				1	5	9	phaseUPFAce	phaseXPface	18	NM13	990930	990630	990930	990627	l	990627	988870	990627	988852	1757
GofDak_1024-768_new	3	3	22	<?xml version="1.0"?>\n<Clock xmlns:dt="urn:schemas-microsoft-com:datatypes"><Description dt:dt="string">E-Prime Primary Realtime Clock</Description><StartTime><Timestamp dt:dt="int">0</Timestamp><DateUtc dt:dt="string">2017-05-11T14:09:13Z</DateUtc></StartTime><FrequencyChanges><FrequencyChange><Frequency dt:dt="r8">3312929</Frequency><Timestamp dt:dt="r8">74222409734</Timestamp><Current dt:dt="…	75.028	2039467	2035967	2039467	2035952	1	right	1208181012	2017-11-05	16:09:13	14:09:13	female	117968	56090	-1	56064	129815	117987	-1	117968	398042	391630	-1	391604	11				1	5	9	phaseUPFAce	phaseXPface	19	NM02	993982	993682	993982	993675	d	993675	992029	993675	992012	1646
GofDak_1024-768_new	3	3	22	<?xml version="1.0"?>\n<Clock xmlns:dt="urn:schemas-microsoft-com:datatypes"><Description dt:dt="string">E-Prime Primary Realtime Clock</Description><StartTime><Timestamp dt:dt="int">0</Timestamp><DateUtc dt:dt="string">2017-05-11T14:09:13Z</DateUtc></StartTime><FrequencyChanges><FrequencyChange><Frequency dt:dt="r8">3312929</Frequency><Timestamp dt:dt="r8">74222409734</Timestamp><Current dt:dt="…	75.028	2039467	2035967	2039467	2035952	1	right	1208181012	2017-11-05	16:09:13	14:09:13	female	117968	56090	-1	56064	129815	117987	-1	117968	398042	391630	-1	391604	11				1	5	9	phaseUPFAce	phaseXPface	20	NM13	996914	996614	996914	996606	l	996606	995081	996606	995068	1525
GofDak_1024-768_new	3	3	22	<?xml version="1.0"?>\n<Clock xmlns:dt="urn:schemas-microsoft-com:datatypes"><Description dt:dt="string">E-Prime Primary Realtime Clock</Description><StartTime><Timestamp dt:dt="int">0</Timestamp><DateUtc dt:dt="string">2017-05-11T14:09:13Z</DateUtc></StartTime><FrequencyChanges><FrequencyChange><Frequency dt:dt="r8">3312929</Frequency><Timestamp dt:dt="r8">74222409734</Timestamp><Current dt:dt="…	75.028	2039467	2035967	2039467	2035952	1	right	1208181012	2017-11-05	16:09:13	14:09:13	female	117968	56090	-1	56064	129815	117987	-1	117968	398042	391630	-1	391604	12				2	5	10	phaseINVFAce	phaseXPface	1	NM101	1015467	1015167	1015467	1015156	l	1015156	1013554	1015156	1013541	1602
GofDak_1024-768_new	3	3	22	<?xml version="1.0"?>\n<Clock xmlns:dt="urn:schemas-microsoft-com:datatypes"><Description dt:dt="string">E-Prime Primary Realtime Clock</Description><StartTime><Timestamp dt:dt="int">0</Timestamp><DateUtc dt:dt="string">2017-05-11T14:09:13Z</DateUtc></StartTime><FrequencyChanges><FrequencyChange><Frequency dt:dt="r8">3312929</Frequency><Timestamp dt:dt="r8">74222409734</Timestamp><Current dt:dt="…	75.028	2039467	2035967	2039467	2035952	1	right	1208181012	2017-11-05	16:09:13	14:09:13	female	117968	56090	-1	56064	129815	117987	-1	117968	398042	391630	-1	391604	12				2	5	10	phaseINVFAce	phaseXPface	2	NF105	1018639	1018339	1018639	1018324	d	1018324	1016646	1018324	1016635	1678
GofDak_1024-768_new	3	3	22	<?xml version="1.0"?>\n<Clock xmlns:dt="urn:schemas-microsoft-com:datatypes"><Description dt:dt="string">E-Prime Primary Realtime Clock</Description><StartTime><Timestamp dt:dt="int">0</Timestamp><DateUtc dt:dt="string">2017-05-11T14:09:13Z</DateUtc></StartTime><FrequencyChanges><FrequencyChange><Frequency dt:dt="r8">3312929</Frequency><Timestamp dt:dt="r8">74222409734</Timestamp><Current dt:dt="…	75.028	2039467	2035967	2039467	2035952	1	right	1208181012	2017-11-05	16:09:13	14:09:13	female	117968	56090	-1	56064	129815	117987	-1	117968	398042	391630	-1	391604	12				2	5	10	phaseINVFAce	phaseXPface	3	NM05	1021931	1021631	1021931	1021620	l	1021620	1019699	1021620	1019691	1921
GofDak_1024-768_new	3	3	22	<?xml version="1.0"?>\n<Clock xmlns:dt="urn:schemas-microsoft-com:datatypes"><Description dt:dt="string">E-Prime Primary Realtime Clock</Description><StartTime><Timestamp dt:dt="int">0</Timestamp><DateUtc dt:dt="string">2017-05-11T14:09:13Z</DateUtc></StartTime><FrequencyChanges><FrequencyChange><Frequency dt:dt="r8">3312929</Frequency><Timestamp dt:dt="r8">74222409734</Timestamp><Current dt:dt="…	75.028	2039467	2035967	2039467	2035952	1	right	1208181012	2017-11-05	16:09:13	14:09:13	female	117968	56090	-1	56064	129815	117987	-1	117968	398042	391630	-1	391604	12				2	5	10	phaseINVFAce	phaseXPface	4	NF105	1025250	1024950	1025250	1024945	l	1024945	1023164	1024945	1023154	1781
GofDak_1024-768_new	3	3	22	<?xml version="1.0"?>\n<Clock xmlns:dt="urn:schemas-microsoft-com:datatypes"><Description dt:dt="string">E-Prime Primary Realtime Clock</Description><StartTime><Timestamp dt:dt="int">0</Timestamp><DateUtc dt:dt="string">2017-05-11T14:09:13Z</DateUtc></StartTime><FrequencyChanges><FrequencyChange><Frequency dt:dt="r8">3312929</Frequency><Timestamp dt:dt="r8">74222409734</Timestamp><Current dt:dt="…	75.028	2039467	2035967	2039467	2035952	1	right	1208181012	2017-11-05	16:09:13	14:09:13	female	117968	56090	-1	56064	129815	117987	-1	117968	398042	391630	-1	391604	12				2	5	10	phaseINVFAce	phaseXPface	5	NM02	1028182	1027882	1028182	1027879	l	1027879	1026256	1027879	1026242	1623
GofDak_1024-768_new	3	3	22	<?xml version="1.0"?>\n<Clock xmlns:dt="urn:schemas-microsoft-com:datatypes"><Description dt:dt="string">E-Prime Primary Realtime Clock</Description><StartTime><Timestamp dt:dt="int">0</Timestamp><DateUtc dt:dt="string">2017-05-11T14:09:13Z</DateUtc></StartTime><FrequencyChanges><FrequencyChange><Frequency dt:dt="r8">3312929</Frequency><Timestamp dt:dt="r8">74222409734</Timestamp><Current dt:dt="…	75.028	2039467	2035967	2039467	2035952	1	right	1208181012	2017-11-05	16:09:13	14:09:13	female	117968	56090	-1	56064	129815	117987	-1	117968	398042	391630	-1	391604	12				2	5	10	phaseINVFAce	phaseXPface	6	NF09	1031448	1031148	1031448	1031144	d	1031144	1029322	1031144	1029306	1822
GofDak_1024-768_new	3	3	22	<?xml version="1.0"?>\n<Clock xmlns:dt="urn:schemas-microsoft-com:datatypes"><Description dt:dt="string">E-Prime Primary Realtime Clock</Description><StartTime><Timestamp dt:dt="int">0</Timestamp><DateUtc dt:dt="string">2017-05-11T14:09:13Z</DateUtc></StartTime><FrequencyChanges><FrequencyChange><Frequency dt:dt="r8">3312929</Frequency><Timestamp dt:dt="r8">74222409734</Timestamp><Current dt:dt="…	75.028	2039467	2035967	2039467	2035952	1	right	1208181012	2017-11-05	16:09:13	14:09:13	female	117968	56090	-1	56064	129815	117987	-1	117968	398042	391630	-1	391604	12				2	5	10	phaseINVFAce	phaseXPface	7	NF04	1034500	1034200	1034500	1034191	d	1034191	1032560	1034191	1032554	1631
GofDak_1024-768_new	3	3	22	<?xml version="1.0"?>\n<Clock xmlns:dt="urn:schemas-microsoft-com:datatypes"><Description dt:dt="string">E-Prime Primary Realtime Clock</Description><StartTime><Timestamp dt:dt="int">0</Timestamp><DateUtc dt:dt="string">2017-05-11T14:09:13Z</DateUtc></StartTime><FrequencyChanges><FrequencyChange><Frequency dt:dt="r8">3312929</Frequency><Timestamp dt:dt="r8">74222409734</Timestamp><Current dt:dt="…	75.028	2039467	2035967	2039467	2035952	1	right	1208181012	2017-11-05	16:09:13	14:09:13	female	117968	56090	-1	56064	129815	117987	-1	117968	398042	391630	-1	391604	12				2	5	10	phaseINVFAce	phaseXPface	8	NF27	1037725	1037425	1037725	1037416	d	1037416	1035546	1037416	1035538	1870
GofDak_1024-768_new	3	3	22	<?xml version="1.0"?>\n<Clock xmlns:dt="urn:schemas-microsoft-com:datatypes"><Description dt:dt="string">E-Prime Primary Realtime Clock</Description><StartTime><Timestamp dt:dt="int">0</Timestamp><DateUtc dt:dt="string">2017-05-11T14:09:13Z</DateUtc></StartTime><FrequencyChanges><FrequencyChange><Frequency dt:dt="r8">3312929</Frequency><Timestamp dt:dt="r8">74222409734</Timestamp><Current dt:dt="…	75.028	2039467	2035967	2039467	2035952	1	right	1208181012	2017-11-05	16:09:13	14:09:13	female	117968	56090	-1	56064	129815	117987	-1	117968	398042	391630	-1	391604	12				2	5	10	phaseINVFAce	phaseXPface	9	NM04	1040871	1040571	1040871	1040562	l	1040562	1038851	1040562	1038842	1711
GofDak_1024-768_new	3	3	22	<?xml version="1.0"?>\n<Clock xmlns:dt="urn:schemas-microsoft-com:datatypes"><Description dt:dt="string">E-Prime Primary Realtime Clock</Description><StartTime><Timestamp dt:dt="int">0</Timestamp><DateUtc dt:dt="string">2017-05-11T14:09:13Z</DateUtc></StartTime><FrequencyChanges><FrequencyChange><Frequency dt:dt="r8">3312929</Frequency><Timestamp dt:dt="r8">74222409734</Timestamp><Current dt:dt="…	75.028	2039467	2035967	2039467	2035952	1	right	1208181012	2017-11-05	16:09:13	14:09:13	female	117968	56090	-1	56064	129815	117987	-1	117968	398042	391630	-1	391604	12				2	5	10	phaseINVFAce	phaseXPface	10	NF02	1044163	1043863	1044163	1043850	l	1043850	1041944	1043850	1041938	1906
GofDak_1024-768_new	3	3	22	<?xml version="1.0"?>\n<Clock xmlns:dt="urn:schemas-microsoft-com:datatypes"><Description dt:dt="string">E-Prime Primary Realtime Clock</Description><StartTime><Timestamp dt:dt="int">0</Timestamp><DateUtc dt:dt="string">2017-05-11T14:09:13Z</DateUtc></StartTime><FrequencyChanges><FrequencyChange><Frequency dt:dt="r8">3312929</Frequency><Timestamp dt:dt="r8">74222409734</Timestamp><Current dt:dt="…	75.028	2039467	2035967	2039467	2035952	1	right	1208181012	2017-11-05	16:09:13	14:09:13	female	117968	56090	-1	56064	129815	117987	-1	117968	398042	391630	-1	391604	12				2	5	10	phaseINVFAce	phaseXPface	11	NF04	1047615	1047315	1047615	1047302	d	1047302	1045302	1047302	1045289	2000
GofDak_1024-768_new	3	3	22	<?xml version="1.0"?>\n<Clock xmlns:dt="urn:schemas-microsoft-com:datatypes"><Description dt:dt="string">E-Prime Primary Realtime Clock</Description><StartTime><Timestamp dt:dt="int">0</Timestamp><DateUtc dt:dt="string">2017-05-11T14:09:13Z</DateUtc></StartTime><FrequencyChanges><FrequencyChange><Frequency dt:dt="r8">3312929</Frequency><Timestamp dt:dt="r8">74222409734</Timestamp><Current dt:dt="…	75.028	2039467	2035967	2039467	2035952	1	right	1208181012	2017-11-05	16:09:13	14:09:13	female	117968	56090	-1	56064	129815	117987	-1	117968	398042	391630	-1	391604	12				2	5	10	phaseINVFAce	phaseXPface	12	NF27	1050720	1050420	1050720	1050411	l	1050411	1048794	1050411	1048777	1617
GofDak_1024-768_new	3	3	22	<?xml version="1.0"?>\n<Clock xmlns:dt="urn:schemas-microsoft-com:datatypes"><Description dt:dt="string">E-Prime Primary Realtime Clock</Description><StartTime><Timestamp dt:dt="int">0</Timestamp><DateUtc dt:dt="string">2017-05-11T14:09:13Z</DateUtc></StartTime><FrequencyChanges><FrequencyChange><Frequency dt:dt="r8">3312929</Frequency><Timestamp dt:dt="r8">74222409734</Timestamp><Current dt:dt="…	75.028	2039467	2035967	2039467	2035952	1	right	1208181012	2017-11-05	16:09:13	14:09:13	female	117968	56090	-1	56064	129815	117987	-1	117968	398042	391630	-1	391604	12				2	5	10	phaseINVFAce	phaseXPface	13	NF106	1053759	1053459	1053759	1053450	l	1053450	1051806	1053450	1051793	1644
GofDak_1024-768_new	3	3	22	<?xml version="1.0"?>\n<Clock xmlns:dt="urn:schemas-microsoft-com:datatypes"><Description dt:dt="string">E-Prime Primary Realtime Clock</Description><StartTime><Timestamp dt:dt="int">0</Timestamp><DateUtc dt:dt="string">2017-05-11T14:09:13Z</DateUtc></StartTime><FrequencyChanges><FrequencyChange><Frequency dt:dt="r8">3312929</Frequency><Timestamp dt:dt="r8">74222409734</Timestamp><Current dt:dt="…	75.028	2039467	2035967	2039467	2035952	1	right	1208181012	2017-11-05	16:09:13	14:09:13	female	117968	56090	-1	56064	129815	117987	-1	117968	398042	391630	-1	391604	12				2	5	10	phaseINVFAce	phaseXPface	14	NM09	1057105	1056805	1057105	1056798	l	1056798	1054979	1056798	1054961	1819
GofDak_1024-768_new	3	3	22	<?xml version="1.0"?>\n<Clock xmlns:dt="urn:schemas-microsoft-com:datatypes"><Description dt:dt="string">E-Prime Primary Realtime Clock</Description><StartTime><Timestamp dt:dt="int">0</Timestamp><DateUtc dt:dt="string">2017-05-11T14:09:13Z</DateUtc></StartTime><FrequencyChanges><FrequencyChange><Frequency dt:dt="r8">3312929</Frequency><Timestamp dt:dt="r8">74222409734</Timestamp><Current dt:dt="…	75.028	2039467	2035967	2039467	2035952	1	right	1208181012	2017-11-05	16:09:13	14:09:13	female	117968	56090	-1	56064	129815	117987	-1	117968	398042	391630	-1	391604	12				2	5	10	phaseINVFAce	phaseXPface	15	NM13	1060103	1059803	1060103	1059791	l	1059791	1058151	1059791	1058145	1640
GofDak_1024-768_new	3	3	22	<?xml version="1.0"?>\n<Clock xmlns:dt="urn:schemas-microsoft-com:datatypes"><Description dt:dt="string">E-Prime Primary Realtime Clock</Description><StartTime><Timestamp dt:dt="int">0</Timestamp><DateUtc dt:dt="string">2017-05-11T14:09:13Z</DateUtc></StartTime><FrequencyChanges><FrequencyChange><Frequency dt:dt="r8">3312929</Frequency><Timestamp dt:dt="r8">74222409734</Timestamp><Current dt:dt="…	75.028	2039467	2035967	2039467	2035952	1	right	1208181012	2017-11-05	16:09:13	14:09:13	female	117968	56090	-1	56064	129815	117987	-1	117968	398042	391630	-1	391604	12				2	5	10	phaseINVFAce	phaseXPface	16	NF109	1062956	1062656	1062956	1062651	l	1062651	1061096	1062651	1061081	1555
GofDak_1024-768_new	3	3	22	<?xml version="1.0"?>\n<Clock xmlns:dt="urn:schemas-microsoft-com:datatypes"><Description dt:dt="string">E-Prime Primary Realtime Clock</Description><StartTime><Timestamp dt:dt="int">0</Timestamp><DateUtc dt:dt="string">2017-05-11T14:09:13Z</DateUtc></StartTime><FrequencyChanges><FrequencyChange><Frequency dt:dt="r8">3312929</Frequency><Timestamp dt:dt="r8">74222409734</Timestamp><Current dt:dt="…	75.028	2039467	2035967	2039467	2035952	1	right	1208181012	2017-11-05	16:09:13	14:09:13	female	117968	56090	-1	56064	129815	117987	-1	117968	398042	391630	-1	391604	12				2	5	10	phaseINVFAce	phaseXPface	17	NM03	1066194	1065894	1066194	1065883	l	1065883	1063895	1065883	1063888	1988
GofDak_1024-768_new	3	3	22	<?xml version="1.0"?>\n<Clock xmlns:dt="urn:schemas-microsoft-com:datatypes"><Description dt:dt="string">E-Prime Primary Realtime Clock</Description><StartTime><Timestamp dt:dt="int">0</Timestamp><DateUtc dt:dt="string">2017-05-11T14:09:13Z</DateUtc></StartTime><FrequencyChanges><FrequencyChange><Frequency dt:dt="r8">3312929</Frequency><Timestamp dt:dt="r8">74222409734</Timestamp><Current dt:dt="…	75.028	2039467	2035967	2039467	2035952	1	right	1208181012	2017-11-05	16:09:13	14:09:13	female	117968	56090	-1	56064	129815	117987	-1	117968	398042	391630	-1	391604	12				2	5	10	phaseINVFAce	phaseXPface	18	NM03	1069487	1069187	1069487	1069179	d	1069179	1067374	1069179	1067360	1805
GofDak_1024-768_new	3	3	22	<?xml version="1.0"?>\n<Clock xmlns:dt="urn:schemas-microsoft-com:datatypes"><Description dt:dt="string">E-Prime Primary Realtime Clock</Description><StartTime><Timestamp dt:dt="int">0</Timestamp><DateUtc dt:dt="string">2017-05-11T14:09:13Z</DateUtc></StartTime><FrequencyChanges><FrequencyChange><Frequency dt:dt="r8">3312929</Frequency><Timestamp dt:dt="r8">74222409734</Timestamp><Current dt:dt="…	75.028	2039467	2035967	2039467	2035952	1	right	1208181012	2017-11-05	16:09:13	14:09:13	female	117968	56090	-1	56064	129815	117987	-1	117968	398042	391630	-1	391604	12				2	5	10	phaseINVFAce	phaseXPface	19	NF02	1072379	1072079	1072379	1072070	l	1072070	1070479	1072070	1070464	1591
GofDak_1024-768_new	3	3	22	<?xml version="1.0"?>\n<Clock xmlns:dt="urn:schemas-microsoft-com:datatypes"><Description dt:dt="string">E-Prime Primary Realtime Clock</Description><StartTime><Timestamp dt:dt="int">0</Timestamp><DateUtc dt:dt="string">2017-05-11T14:09:13Z</DateUtc></StartTime><FrequencyChanges><FrequencyChange><Frequency dt:dt="r8">3312929</Frequency><Timestamp dt:dt="r8">74222409734</Timestamp><Current dt:dt="…	75.028	2039467	2035967	2039467	2035952	1	right	1208181012	2017-11-05	16:09:13	14:09:13	female	117968	56090	-1	56064	129815	117987	-1	117968	398042	391630	-1	391604	12				2	5	10	phaseINVFAce	phaseXPface	20	NF109	1075418	1075118	1075418	1075114	d	1075114	1073532	1075114	1073520	1582
GofDak_1024-768_new	3	3	22	<?xml version="1.0"?>\n<Clock xmlns:dt="urn:schemas-microsoft-com:datatypes"><Description dt:dt="string">E-Prime Primary Realtime Clock</Description><StartTime><Timestamp dt:dt="int">0</Timestamp><DateUtc dt:dt="string">2017-05-11T14:09:13Z</DateUtc></StartTime><FrequencyChanges><FrequencyChange><Frequency dt:dt="r8">3312929</Frequency><Timestamp dt:dt="r8">74222409734</Timestamp><Current dt:dt="…	75.028	2039467	2035967	2039467	2035952	1	right	1208181012	2017-11-05	16:09:13	14:09:13	female	117968	56090	-1	56064	129815	117987	-1	117968	398042	391630	-1	391604	13				2	6	11	phaseINVFAce	phaseXPface	1	NM08	1078803	1078503	1078803	1078499	l	1078499	1076557	1078499	1076552	1942
GofDak_1024-768_new	3	3	22	<?xml version="1.0"?>\n<Clock xmlns:dt="urn:schemas-microsoft-com:datatypes"><Description dt:dt="string">E-Prime Primary Realtime Clock</Description><StartTime><Timestamp dt:dt="int">0</Timestamp><DateUtc dt:dt="string">2017-05-11T14:09:13Z</DateUtc></StartTime><FrequencyChanges><FrequencyChange><Frequency dt:dt="r8">3312929</Frequency><Timestamp dt:dt="r8">74222409734</Timestamp><Current dt:dt="…	75.028	2039467	2035967	2039467	2035952	1	right	1208181012	2017-11-05	16:09:13	14:09:13	female	117968	56090	-1	56064	129815	117987	-1	117968	398042	391630	-1	391604	13				2	6	11	phaseINVFAce	phaseXPface	2	NM08	1081789	1081489	1081789	1081482	d	1081482	1079849	1081482	1079840	1633
GofDak_1024-768_new	3	3	22	<?xml version="1.0"?>\n<Clock xmlns:dt="urn:schemas-microsoft-com:datatypes"><Description dt:dt="string">E-Prime Primary Realtime Clock</Description><StartTime><Timestamp dt:dt="int">0</Timestamp><DateUtc dt:dt="string">2017-05-11T14:09:13Z</DateUtc></StartTime><FrequencyChanges><FrequencyChange><Frequency dt:dt="r8">3312929</Frequency><Timestamp dt:dt="r8">74222409734</Timestamp><Current dt:dt="…	75.028	2039467	2035967	2039467	2035952	1	right	1208181012	2017-11-05	16:09:13	14:09:13	female	117968	56090	-1	56064	129815	117987	-1	117968	398042	391630	-1	391604	13				2	6	11	phaseINVFAce	phaseXPface	3	NF02	1084947	1084647	1084947	1084633	l	1084633	1082941	1084633	1082927	1692
GofDak_1024-768_new	3	3	22	<?xml version="1.0"?>\n<Clock xmlns:dt="urn:schemas-microsoft-com:datatypes"><Description dt:dt="string">E-Prime Primary Realtime Clock</Description><StartTime><Timestamp dt:dt="int">0</Timestamp><DateUtc dt:dt="string">2017-05-11T14:09:13Z</DateUtc></StartTime><FrequencyChanges><FrequencyChange><Frequency dt:dt="r8">3312929</Frequency><Timestamp dt:dt="r8">74222409734</Timestamp><Current dt:dt="…	75.028	2039467	2035967	2039467	2035952	1	right	1208181012	2017-11-05	16:09:13	14:09:13	female	117968	56090	-1	56064	129815	117987	-1	117968	398042	391630	-1	391604	13				2	6	11	phaseINVFAce	phaseXPface	4	NF106	1088266	1087966	1088266	1087953	l	1087953	1086153	1087953	1086135	1800
GofDak_1024-768_new	3	3	22	<?xml version="1.0"?>\n<Clock xmlns:dt="urn:schemas-microsoft-com:datatypes"><Description dt:dt="string">E-Prime Primary Realtime Clock</Description><StartTime><Timestamp dt:dt="int">0</Timestamp><DateUtc dt:dt="string">2017-05-11T14:09:13Z</DateUtc></StartTime><FrequencyChanges><FrequencyChange><Frequency dt:dt="r8">3312929</Frequency><Timestamp dt:dt="r8">74222409734</Timestamp><Current dt:dt="…	75.028	2039467	2035967	2039467	2035952	1	right	1208181012	2017-11-05	16:09:13	14:09:13	female	117968	56090	-1	56064	129815	117987	-1	117968	398042	391630	-1	391604	13				2	6	11	phaseINVFAce	phaseXPface	5	NM21	1091865	1091565	1091865	1091562	d	1091562	1089592	1091562	1089575	1970
GofDak_1024-768_new	3	3	22	<?xml version="1.0"?>\n<Clock xmlns:dt="urn:schemas-microsoft-com:datatypes"><Description dt:dt="string">E-Prime Primary Realtime Clock</Description><StartTime><Timestamp dt:dt="int">0</Timestamp><DateUtc dt:dt="string">2017-05-11T14:09:13Z</DateUtc></StartTime><FrequencyChanges><FrequencyChange><Frequency dt:dt="r8">3312929</Frequency><Timestamp dt:dt="r8">74222409734</Timestamp><Current dt:dt="…	75.028	2039467	2035967	2039467	2035952	1	right	1208181012	2017-11-05	16:09:13	14:09:13	female	117968	56090	-1	56064	129815	117987	-1	117968	398042	391630	-1	391604	13				2	6	11	phaseINVFAce	phaseXPface	6	NF01	1094984	1094684	1094984	1094670	d	1094670	1092924	1094670	1092919	1746
GofDak_1024-768_new	3	3	22	<?xml version="1.0"?>\n<Clock xmlns:dt="urn:schemas-microsoft-com:datatypes"><Description dt:dt="string">E-Prime Primary Realtime Clock</Description><StartTime><Timestamp dt:dt="int">0</Timestamp><DateUtc dt:dt="string">2017-05-11T14:09:13Z</DateUtc></StartTime><FrequencyChanges><FrequencyChange><Frequency dt:dt="r8">3312929</Frequency><Timestamp dt:dt="r8">74222409734</Timestamp><Current dt:dt="…	75.028	2039467	2035967	2039467	2035952	1	right	1208181012	2017-11-05	16:09:13	14:09:13	female	117968	56090	-1	56064	129815	117987	-1	117968	398042	391630	-1	391604	13				2	6	11	phaseINVFAce	phaseXPface	7	NM04	1099195	1098895	1099195	1098881	l	1098881	1096936	1098881	1096927	1945
GofDak_1024-768_new	3	3	22	<?xml version="1.0"?>\n<Clock xmlns:dt="urn:schemas-microsoft-com:datatypes"><Description dt:dt="string">E-Prime Primary Realtime Clock</Description><StartTime><Timestamp dt:dt="int">0</Timestamp><DateUtc dt:dt="string">2017-05-11T14:09:13Z</DateUtc></StartTime><FrequencyChanges><FrequencyChange><Frequency dt:dt="r8">3312929</Frequency><Timestamp dt:dt="r8">74222409734</Timestamp><Current dt:dt="…	75.028	2039467	2035967	2039467	2035952	1	right	1208181012	2017-11-05	16:09:13	14:09:13	female	117968	56090	-1	56064	129815	117987	-1	117968	398042	391630	-1	391604	13				2	6	11	phaseINVFAce	phaseXPface	8	NF105	1102461	1102161	1102461	1102156	d	1102156	1100175	1102156	1100159	1981
GofDak_1024-768_new	3	3	22	<?xml version="1.0"?>\n<Clock xmlns:dt="urn:schemas-microsoft-com:datatypes"><Description dt:dt="string">E-Prime Primary Realtime Clock</Description><StartTime><Timestamp dt:dt="int">0</Timestamp><DateUtc dt:dt="string">2017-05-11T14:09:13Z</DateUtc></StartTime><FrequencyChanges><FrequencyChange><Frequency dt:dt="r8">3312929</Frequency><Timestamp dt:dt="r8">74222409734</Timestamp><Current dt:dt="…	75.028	2039467	2035967	2039467	2035952	1	right	1208181012	2017-11-05	16:09:13	14:09:13	female	117968	56090	-1	56064	129815	117987	-1	117968	398042	391630	-1	391604	13				2	6	11	phaseINVFAce	phaseXPface	9	NF04	1105753	1105453	1105753	1105441	d	1105441	1103720	1105441	1103710	1721
GofDak_1024-768_new	3	3	22	<?xml version="1.0"?>\n<Clock xmlns:dt="urn:schemas-microsoft-com:datatypes"><Description dt:dt="string">E-Prime Primary Realtime Clock</Description><StartTime><Timestamp dt:dt="int">0</Timestamp><DateUtc dt:dt="string">2017-05-11T14:09:13Z</DateUtc></StartTime><FrequencyChanges><FrequencyChange><Frequency dt:dt="r8">3312929</Frequency><Timestamp dt:dt="r8">74222409734</Timestamp><Current dt:dt="…	75.028	2039467	2035967	2039467	2035952	1	right	1208181012	2017-11-05	16:09:13	14:09:13	female	117968	56090	-1	56064	129815	117987	-1	117968	398042	391630	-1	391604	13				2	6	11	phaseINVFAce	phaseXPface	10	NM04	1108858	1108558	1108858	1108547	d	1108547	1106879	1108547	1106862	1668
GofDak_1024-768_new	3	3	22	<?xml version="1.0"?>\n<Clock xmlns:dt="urn:schemas-microsoft-com:datatypes"><Description dt:dt="string">E-Prime Primary Realtime Clock</Description><StartTime><Timestamp dt:dt="int">0</Timestamp><DateUtc dt:dt="string">2017-05-11T14:09:13Z</DateUtc></StartTime><FrequencyChanges><FrequencyChange><Frequency dt:dt="r8">3312929</Frequency><Timestamp dt:dt="r8">74222409734</Timestamp><Current dt:dt="…	75.028	2039467	2035967	2039467	2035952	1	right	1208181012	2017-11-05	16:09:13	14:09:13	female	117968	56090	-1	56064	129815	117987	-1	117968	398042	391630	-1	391604	13				2	6	11	phaseINVFAce	phaseXPface	11	NM101	1112190	1111890	1112190	1111878	d	1111878	1109984	1111878	1109974	1894
GofDak_1024-768_new	3	3	22	<?xml version="1.0"?>\n<Clock xmlns:dt="urn:schemas-microsoft-com:datatypes"><Description dt:dt="string">E-Prime Primary Realtime Clock</Description><StartTime><Timestamp dt:dt="int">0</Timestamp><DateUtc dt:dt="string">2017-05-11T14:09:13Z</DateUtc></StartTime><FrequencyChanges><FrequencyChange><Frequency dt:dt="r8">3312929</Frequency><Timestamp dt:dt="r8">74222409734</Timestamp><Current dt:dt="…	75.028	2039467	2035967	2039467	2035952	1	right	1208181012	2017-11-05	16:09:13	14:09:13	female	117968	56090	-1	56064	129815	117987	-1	117968	398042	391630	-1	391604	13				2	6	11	phaseINVFAce	phaseXPface	12	NM10	1115229	1114929	1115229	1114921	l	1114921	1113370	1114921	1113358	1551
GofDak_1024-768_new	3	3	22	<?xml version="1.0"?>\n<Clock xmlns:dt="urn:schemas-microsoft-com:datatypes"><Description dt:dt="string">E-Prime Primary Realtime Clock</Description><StartTime><Timestamp dt:dt="int">0</Timestamp><DateUtc dt:dt="string">2017-05-11T14:09:13Z</DateUtc></StartTime><FrequencyChanges><FrequencyChange><Frequency dt:dt="r8">3312929</Frequency><Timestamp dt:dt="r8">74222409734</Timestamp><Current dt:dt="…	75.028	2039467	2035967	2039467	2035952	1	right	1208181012	2017-11-05	16:09:13	14:09:13	female	117968	56090	-1	56064	129815	117987	-1	117968	398042	391630	-1	391604	13				2	6	11	phaseINVFAce	phaseXPface	13	NF06	1118548	1118248	1118548	1118236	d	1118236	1116355	1118236	1116342	1881
GofDak_1024-768_new	3	3	22	<?xml version="1.0"?>\n<Clock xmlns:dt="urn:schemas-microsoft-com:datatypes"><Description dt:dt="string">E-Prime Primary Realtime Clock</Description><StartTime><Timestamp dt:dt="int">0</Timestamp><DateUtc dt:dt="string">2017-05-11T14:09:13Z</DateUtc></StartTime><FrequencyChanges><FrequencyChange><Frequency dt:dt="r8">3312929</Frequency><Timestamp dt:dt="r8">74222409734</Timestamp><Current dt:dt="…	75.028	2039467	2035967	2039467	2035952	1	right	1208181012	2017-11-05	16:09:13	14:09:13	female	117968	56090	-1	56064	129815	117987	-1	117968	398042	391630	-1	391604	13				2	6	11	phaseINVFAce	phaseXPface	14	NF27	1122067	1121767	1122067	1121761	l	1121761	1119847	1121761	1119830	1914
GofDak_1024-768_new	3	3	22	<?xml version="1.0"?>\n<Clock xmlns:dt="urn:schemas-microsoft-com:datatypes"><Description dt:dt="string">E-Prime Primary Realtime Clock</Description><StartTime><Timestamp dt:dt="int">0</Timestamp><DateUtc dt:dt="string">2017-05-11T14:09:13Z</DateUtc></StartTime><FrequencyChanges><FrequencyChange><Frequency dt:dt="r8">3312929</Frequency><Timestamp dt:dt="r8">74222409734</Timestamp><Current dt:dt="…	75.028	2039467	2035967	2039467	2035952	1	right	1208181012	2017-11-05	16:09:13	14:09:13	female	117968	56090	-1	56064	129815	117987	-1	117968	398042	391630	-1	391604	13				2	6	11	phaseINVFAce	phaseXPface	15	NM101	1125025	1124725	1125025	1124719	d	1124719	1123059	1124719	1123054	1660
GofDak_1024-768_new	3	3	22	<?xml version="1.0"?>\n<Clock xmlns:dt="urn:schemas-microsoft-com:datatypes"><Description dt:dt="string">E-Prime Primary Realtime Clock</Description><StartTime><Timestamp dt:dt="int">0</Timestamp><DateUtc dt:dt="string">2017-05-11T14:09:13Z</DateUtc></StartTime><FrequencyChanges><FrequencyChange><Frequency dt:dt="r8">3312929</Frequency><Timestamp dt:dt="r8">74222409734</Timestamp><Current dt:dt="…	75.028	2039467	2035967	2039467	2035952	1	right	1208181012	2017-11-05	16:09:13	14:09:13	female	117968	56090	-1	56064	129815	117987	-1	117968	398042	391630	-1	391604	13				2	6	11	phaseINVFAce	phaseXPface	16	NM21	1128051	1127751	1128051	1127742	l	1127742	1126218	1127742	1126205	1524
GofDak_1024-768_new	3	3	22	<?xml version="1.0"?>\n<Clock xmlns:dt="urn:schemas-microsoft-com:datatypes"><Description dt:dt="string">E-Prime Primary Realtime Clock</Description><StartTime><Timestamp dt:dt="int">0</Timestamp><DateUtc dt:dt="string">2017-05-11T14:09:13Z</DateUtc></StartTime><FrequencyChanges><FrequencyChange><Frequency dt:dt="r8">3312929</Frequency><Timestamp dt:dt="r8">74222409734</Timestamp><Current dt:dt="…	75.028	2039467	2035967	2039467	2035952	1	right	1208181012	2017-11-05	16:09:13	14:09:13	female	117968	56090	-1	56064	129815	117987	-1	117968	398042	391630	-1	391604	13				2	6	11	phaseINVFAce	phaseXPface	17	NM03	1131170	1130870	1131170	1130864	d	1130864	1129324	1130864	1129317	1540
GofDak_1024-768_new	3	3	22	<?xml version="1.0"?>\n<Clock xmlns:dt="urn:schemas-microsoft-com:datatypes"><Description dt:dt="string">E-Prime Primary Realtime Clock</Description><StartTime><Timestamp dt:dt="int">0</Timestamp><DateUtc dt:dt="string">2017-05-11T14:09:13Z</DateUtc></StartTime><FrequencyChanges><FrequencyChange><Frequency dt:dt="r8">3312929</Frequency><Timestamp dt:dt="r8">74222409734</Timestamp><Current dt:dt="…	75.028	2039467	2035967	2039467	2035952	1	right	1208181012	2017-11-05	16:09:13	14:09:13	female	117968	56090	-1	56064	129815	117987	-1	117968	398042	391630	-1	391604	13				2	6	11	phaseINVFAce	phaseXPface	18	NF02	1134342	1134042	1134342	1134028	l	1134028	1132363	1134028	1132349	1665
GofDak_1024-768_new	3	3	22	<?xml version="1.0"?>\n<Clock xmlns:dt="urn:schemas-microsoft-com:datatypes"><Description dt:dt="string">E-Prime Primary Realtime Clock</Description><StartTime><Timestamp dt:dt="int">0</Timestamp><DateUtc dt:dt="string">2017-05-11T14:09:13Z</DateUtc></StartTime><FrequencyChanges><FrequencyChange><Frequency dt:dt="r8">3312929</Frequency><Timestamp dt:dt="r8">74222409734</Timestamp><Current dt:dt="…	75.028	2039467	2035967	2039467	2035952	1	right	1208181012	2017-11-05	16:09:13	14:09:13	female	117968	56090	-1	56064	129815	117987	-1	117968	398042	391630	-1	391604	13				2	6	11	phaseINVFAce	phaseXPface	19	NF04	1137487	1137187	1137487	1137181	l	1137181	1135521	1137181	1135509	1660
GofDak_1024-768_new	3	3	22	<?xml version="1.0"?>\n<Clock xmlns:dt="urn:schemas-microsoft-com:datatypes"><Description dt:dt="string">E-Prime Primary Realtime Clock</Description><StartTime><Timestamp dt:dt="int">0</Timestamp><DateUtc dt:dt="string">2017-05-11T14:09:13Z</DateUtc></StartTime><FrequencyChanges><FrequencyChange><Frequency dt:dt="r8">3312929</Frequency><Timestamp dt:dt="r8">74222409734</Timestamp><Current dt:dt="…	75.028	2039467	2035967	2039467	2035952	1	right	1208181012	2017-11-05	16:09:13	14:09:13	female	117968	56090	-1	56064	129815	117987	-1	117968	398042	391630	-1	391604	13				2	6	11	phaseINVFAce	phaseXPface	20	NM02	1141153	1140853	1141153	1140842	l	1140842	1139080	1140842	1139069	1762
GofDak_1024-768_new	3	3	22	<?xml version="1.0"?>\n<Clock xmlns:dt="urn:schemas-microsoft-com:datatypes"><Description dt:dt="string">E-Prime Primary Realtime Clock</Description><StartTime><Timestamp dt:dt="int">0</Timestamp><DateUtc dt:dt="string">2017-05-11T14:09:13Z</DateUtc></StartTime><FrequencyChanges><FrequencyChange><Frequency dt:dt="r8">3312929</Frequency><Timestamp dt:dt="r8">74222409734</Timestamp><Current dt:dt="…	75.028	2039467	2035967	2039467	2035952	1	right	1208181012	2017-11-05	16:09:13	14:09:13	female	117968	56090	-1	56064	129815	117987	-1	117968	398042	391630	-1	391604	14				1	6	12	phaseUPFAce	phaseXPface	1	NM05	1144498	1144198	1144498	1144185	d	1144185	1142239	1144185	1142229	1946
GofDak_1024-768_new	3	3	22	<?xml version="1.0"?>\n<Clock xmlns:dt="urn:schemas-microsoft-com:datatypes"><Description dt:dt="string">E-Prime Primary Realtime Clock</Description><StartTime><Timestamp dt:dt="int">0</Timestamp><DateUtc dt:dt="string">2017-05-11T14:09:13Z</DateUtc></StartTime><FrequencyChanges><FrequencyChange><Frequency dt:dt="r8">3312929</Frequency><Timestamp dt:dt="r8">74222409734</Timestamp><Current dt:dt="…	75.028	2039467	2035967	2039467	2035952	1	right	1208181012	2017-11-05	16:09:13	14:09:13	female	117968	56090	-1	56064	129815	117987	-1	117968	398042	391630	-1	391604	14				1	6	12	phaseUPFAce	phaseXPface	2	NF11	1147430	1147130	1147430	1147120	l	1147120	1145611	1147120	1145604	1509
GofDak_1024-768_new	3	3	22	<?xml version="1.0"?>\n<Clock xmlns:dt="urn:schemas-microsoft-com:datatypes"><Description dt:dt="string">E-Prime Primary Realtime Clock</Description><StartTime><Timestamp dt:dt="int">0</Timestamp><DateUtc dt:dt="string">2017-05-11T14:09:13Z</DateUtc></StartTime><FrequencyChanges><FrequencyChange><Frequency dt:dt="r8">3312929</Frequency><Timestamp dt:dt="r8">74222409734</Timestamp><Current dt:dt="…	75.028	2039467	2035967	2039467	2035952	1	right	1208181012	2017-11-05	16:09:13	14:09:13	female	117968	56090	-1	56064	129815	117987	-1	117968	398042	391630	-1	391604	14				1	6	12	phaseUPFAce	phaseXPface	3	NM13	1150656	1150356	1150656	1150349	l	1150349	1148530	1150349	1148516	1819
GofDak_1024-768_new	3	3	22	<?xml version="1.0"?>\n<Clock xmlns:dt="urn:schemas-microsoft-com:datatypes"><Description dt:dt="string">E-Prime Primary Realtime Clock</Description><StartTime><Timestamp dt:dt="int">0</Timestamp><DateUtc dt:dt="string">2017-05-11T14:09:13Z</DateUtc></StartTime><FrequencyChanges><FrequencyChange><Frequency dt:dt="r8">3312929</Frequency><Timestamp dt:dt="r8">74222409734</Timestamp><Current dt:dt="…	75.028	2039467	2035967	2039467	2035952	1	right	1208181012	2017-11-05	16:09:13	14:09:13	female	117968	56090	-1	56064	129815	117987	-1	117968	398042	391630	-1	391604	14				1	6	12	phaseUPFAce	phaseXPface	4	NM10	1153561	1153261	1153561	1153247	d	1153247	1151702	1153247	1151692	1545
GofDak_1024-768_new	3	3	22	<?xml version="1.0"?>\n<Clock xmlns:dt="urn:schemas-microsoft-com:datatypes"><Description dt:dt="string">E-Prime Primary Realtime Clock</Description><StartTime><Timestamp dt:dt="int">0</Timestamp><DateUtc dt:dt="string">2017-05-11T14:09:13Z</DateUtc></StartTime><FrequencyChanges><FrequencyChange><Frequency dt:dt="r8">3312929</Frequency><Timestamp dt:dt="r8">74222409734</Timestamp><Current dt:dt="…	75.028	2039467	2035967	2039467	2035952	1	right	1208181012	2017-11-05	16:09:13	14:09:13	female	117968	56090	-1	56064	129815	117987	-1	117968	398042	391630	-1	391604	14				1	6	12	phaseUPFAce	phaseXPface	5	NF09	1156893	1156593	1156893	1156585	l	1156585	1154594	1156585	1154580	1991
GofDak_1024-768_new	3	3	22	<?xml version="1.0"?>\n<Clock xmlns:dt="urn:schemas-microsoft-com:datatypes"><Description dt:dt="string">E-Prime Primary Realtime Clock</Description><StartTime><Timestamp dt:dt="int">0</Timestamp><DateUtc dt:dt="string">2017-05-11T14:09:13Z</DateUtc></StartTime><FrequencyChanges><FrequencyChange><Frequency dt:dt="r8">3312929</Frequency><Timestamp dt:dt="r8">74222409734</Timestamp><Current dt:dt="…	75.028	2039467	2035967	2039467	2035952	1	right	1208181012	2017-11-05	16:09:13	14:09:13	female	117968	56090	-1	56064	129815	117987	-1	117968	398042	391630	-1	391604	14				1	6	12	phaseUPFAce	phaseXPface	6	NF01	1160012	1159712	1160012	1159699	d	1159699	1157900	1159699	1157892	1799
GofDak_1024-768_new	3	3	22	<?xml version="1.0"?>\n<Clock xmlns:dt="urn:schemas-microsoft-com:datatypes"><Description dt:dt="string">E-Prime Primary Realtime Clock</Description><StartTime><Timestamp dt:dt="int">0</Timestamp><DateUtc dt:dt="string">2017-05-11T14:09:13Z</DateUtc></StartTime><FrequencyChanges><FrequencyChange><Frequency dt:dt="r8">3312929</Frequency><Timestamp dt:dt="r8">74222409734</Timestamp><Current dt:dt="…	75.028	2039467	2035967	2039467	2035952	1	right	1208181012	2017-11-05	16:09:13	14:09:13	female	117968	56090	-1	56064	129815	117987	-1	117968	398042	391630	-1	391604	14				1	6	12	phaseUPFAce	phaseXPface	7	NF06	1163411	1163111	1163411	1163096	d	1163096	1161138	1163096	1161124	1958
GofDak_1024-768_new	3	3	22	<?xml version="1.0"?>\n<Clock xmlns:dt="urn:schemas-microsoft-com:datatypes"><Description dt:dt="string">E-Prime Primary Realtime Clock</Description><StartTime><Timestamp dt:dt="int">0</Timestamp><DateUtc dt:dt="string">2017-05-11T14:09:13Z</DateUtc></StartTime><FrequencyChanges><FrequencyChange><Frequency dt:dt="r8">3312929</Frequency><Timestamp dt:dt="r8">74222409734</Timestamp><Current dt:dt="…	75.028	2039467	2035967	2039467	2035952	1	right	1208181012	2017-11-05	16:09:13	14:09:13	female	117968	56090	-1	56064	129815	117987	-1	117968	398042	391630	-1	391604	14				1	6	12	phaseUPFAce	phaseXPface	8	NM02	1166716	1166416	1166716	1166409	l	1166409	1164457	1166409	1164451	1952
GofDak_1024-768_new	3	3	22	<?xml version="1.0"?>\n<Clock xmlns:dt="urn:schemas-microsoft-com:datatypes"><Description dt:dt="string">E-Prime Primary Realtime Clock</Description><StartTime><Timestamp dt:dt="int">0</Timestamp><DateUtc dt:dt="string">2017-05-11T14:09:13Z</DateUtc></StartTime><FrequencyChanges><FrequencyChange><Frequency dt:dt="r8">3312929</Frequency><Timestamp dt:dt="r8">74222409734</Timestamp><Current dt:dt="…	75.028	2039467	2035967	2039467	2035952	1	right	1208181012	2017-11-05	16:09:13	14:09:13	female	117968	56090	-1	56064	129815	117987	-1	117968	398042	391630	-1	391604	14				1	6	12	phaseUPFAce	phaseXPface	9	NF09	1170048	1169748	1170048	1169739	l	1169739	1168229	1169739	1168211	1510
GofDak_1024-768_new	3	3	22	<?xml version="1.0"?>\n<Clock xmlns:dt="urn:schemas-microsoft-com:datatypes"><Description dt:dt="string">E-Prime Primary Realtime Clock</Description><StartTime><Timestamp dt:dt="int">0</Timestamp><DateUtc dt:dt="string">2017-05-11T14:09:13Z</DateUtc></StartTime><FrequencyChanges><FrequencyChange><Frequency dt:dt="r8">3312929</Frequency><Timestamp dt:dt="r8">74222409734</Timestamp><Current dt:dt="…	75.028	2039467	2035967	2039467	2035952	1	right	1208181012	2017-11-05	16:09:13	14:09:13	female	117968	56090	-1	56064	129815	117987	-1	117968	398042	391630	-1	391604	14				1	6	12	phaseUPFAce	phaseXPface	10	NM02	1173380	1173080	1173380	1173069	l	1173069	1171081	1173069	1171075	1988
GofDak_1024-768_new	3	3	22	<?xml version="1.0"?>\n<Clock xmlns:dt="urn:schemas-microsoft-com:datatypes"><Description dt:dt="string">E-Prime Primary Realtime Clock</Description><StartTime><Timestamp dt:dt="int">0</Timestamp><DateUtc dt:dt="string">2017-05-11T14:09:13Z</DateUtc></StartTime><FrequencyChanges><FrequencyChange><Frequency dt:dt="r8">3312929</Frequency><Timestamp dt:dt="r8">74222409734</Timestamp><Current dt:dt="…	75.028	2039467	2035967	2039467	2035952	1	right	1208181012	2017-11-05	16:09:13	14:09:13	female	117968	56090	-1	56064	129815	117987	-1	117968	398042	391630	-1	391604	14				1	6	12	phaseUPFAce	phaseXPface	11	NF27	1176819	1176519	1176819	1176507	d	1176507	1174507	1176507	1174491	2000
GofDak_1024-768_new	3	3	22	<?xml version="1.0"?>\n<Clock xmlns:dt="urn:schemas-microsoft-com:datatypes"><Description dt:dt="string">E-Prime Primary Realtime Clock</Description><StartTime><Timestamp dt:dt="int">0</Timestamp><DateUtc dt:dt="string">2017-05-11T14:09:13Z</DateUtc></StartTime><FrequencyChanges><FrequencyChange><Frequency dt:dt="r8">3312929</Frequency><Timestamp dt:dt="r8">74222409734</Timestamp><Current dt:dt="…	75.028	2039467	2035967	2039467	2035952	1	right	1208181012	2017-11-05	16:09:13	14:09:13	female	117968	56090	-1	56064	129815	117987	-1	117968	398042	391630	-1	391604	14				1	6	12	phaseUPFAce	phaseXPface	12	NF106	1179818	1179518	1179818	1179514	d	1179514	1177972	1179514	1177955	1542
GofDak_1024-768_new	3	3	22	<?xml version="1.0"?>\n<Clock xmlns:dt="urn:schemas-microsoft-com:datatypes"><Description dt:dt="string">E-Prime Primary Realtime Clock</Description><StartTime><Timestamp dt:dt="int">0</Timestamp><DateUtc dt:dt="string">2017-05-11T14:09:13Z</DateUtc></StartTime><FrequencyChanges><FrequencyChange><Frequency dt:dt="r8">3312929</Frequency><Timestamp dt:dt="r8">74222409734</Timestamp><Current dt:dt="…	75.028	2039467	2035967	2039467	2035952	1	right	1208181012	2017-11-05	16:09:13	14:09:13	female	117968	56090	-1	56064	129815	117987	-1	117968	398042	391630	-1	391604	14				1	6	12	phaseUPFAce	phaseXPface	13	NF27	1182790	1182490	1182790	1182484	d	1182484	1180971	1182484	1180963	1513
GofDak_1024-768_new	3	3	22	<?xml version="1.0"?>\n<Clock xmlns:dt="urn:schemas-microsoft-com:datatypes"><Description dt:dt="string">E-Prime Primary Realtime Clock</Description><StartTime><Timestamp dt:dt="int">0</Timestamp><DateUtc dt:dt="string">2017-05-11T14:09:13Z</DateUtc></StartTime><FrequencyChanges><FrequencyChange><Frequency dt:dt="r8">3312929</Frequency><Timestamp dt:dt="r8">74222409734</Timestamp><Current dt:dt="…	75.028	2039467	2035967	2039467	2035952	1	right	1208181012	2017-11-05	16:09:13	14:09:13	female	117968	56090	-1	56064	129815	117987	-1	117968	398042	391630	-1	391604	14				1	6	12	phaseUPFAce	phaseXPface	14	NF06	1186202	1185902	1186202	1185892	d	1185892	1183903	1185892	1183890	1989
GofDak_1024-768_new	3	3	22	<?xml version="1.0"?>\n<Clock xmlns:dt="urn:schemas-microsoft-com:datatypes"><Description dt:dt="string">E-Prime Primary Realtime Clock</Description><StartTime><Timestamp dt:dt="int">0</Timestamp><DateUtc dt:dt="string">2017-05-11T14:09:13Z</DateUtc></StartTime><FrequencyChanges><FrequencyChange><Frequency dt:dt="r8">3312929</Frequency><Timestamp dt:dt="r8">74222409734</Timestamp><Current dt:dt="…	75.028	2039467	2035967	2039467	2035952	1	right	1208181012	2017-11-05	16:09:13	14:09:13	female	117968	56090	-1	56064	129815	117987	-1	117968	398042	391630	-1	391604	14				1	6	12	phaseUPFAce	phaseXPface	15	NM21	1189508	1189208	1189508	1189195	l	1189195	1187528	1189195	1187514	1667
GofDak_1024-768_new	3	3	22	<?xml version="1.0"?>\n<Clock xmlns:dt="urn:schemas-microsoft-com:datatypes"><Description dt:dt="string">E-Prime Primary Realtime Clock</Description><StartTime><Timestamp dt:dt="int">0</Timestamp><DateUtc dt:dt="string">2017-05-11T14:09:13Z</DateUtc></StartTime><FrequencyChanges><FrequencyChange><Frequency dt:dt="r8">3312929</Frequency><Timestamp dt:dt="r8">74222409734</Timestamp><Current dt:dt="…	75.028	2039467	2035967	2039467	2035952	1	right	1208181012	2017-11-05	16:09:13	14:09:13	female	117968	56090	-1	56064	129815	117987	-1	117968	398042	391630	-1	391604	14				1	6	12	phaseUPFAce	phaseXPface	16	NF105	1192453	1192153	1192453	1192142	l	1192142	1190567	1192142	1190554	1575
GofDak_1024-768_new	3	3	22	<?xml version="1.0"?>\n<Clock xmlns:dt="urn:schemas-microsoft-com:datatypes"><Description dt:dt="string">E-Prime Primary Realtime Clock</Description><StartTime><Timestamp dt:dt="int">0</Timestamp><DateUtc dt:dt="string">2017-05-11T14:09:13Z</DateUtc></StartTime><FrequencyChanges><FrequencyChange><Frequency dt:dt="r8">3312929</Frequency><Timestamp dt:dt="r8">74222409734</Timestamp><Current dt:dt="…	75.028	2039467	2035967	2039467	2035952	1	right	1208181012	2017-11-05	16:09:13	14:09:13	female	117968	56090	-1	56064	129815	117987	-1	117968	398042	391630	-1	391604	14				1	6	12	phaseUPFAce	phaseXPface	17	NM101	1195625	1195325	1195625	1195323	l	1195323	1193553	1195323	1193546	1770
GofDak_1024-768_new	3	3	22	<?xml version="1.0"?>\n<Clock xmlns:dt="urn:schemas-microsoft-com:datatypes"><Description dt:dt="string">E-Prime Primary Realtime Clock</Description><StartTime><Timestamp dt:dt="int">0</Timestamp><DateUtc dt:dt="string">2017-05-11T14:09:13Z</DateUtc></StartTime><FrequencyChanges><FrequencyChange><Frequency dt:dt="r8">3312929</Frequency><Timestamp dt:dt="r8">74222409734</Timestamp><Current dt:dt="…	75.028	2039467	2035967	2039467	2035952	1	right	1208181012	2017-11-05	16:09:13	14:09:13	female	117968	56090	-1	56064	129815	117987	-1	117968	398042	391630	-1	391604	14				1	6	12	phaseUPFAce	phaseXPface	18	NM09	1198451	1198151	1198451	1198142	l	1198142	1196632	1198142	1196618	1510
GofDak_1024-768_new	3	3	22	<?xml version="1.0"?>\n<Clock xmlns:dt="urn:schemas-microsoft-com:datatypes"><Description dt:dt="string">E-Prime Primary Realtime Clock</Description><StartTime><Timestamp dt:dt="int">0</Timestamp><DateUtc dt:dt="string">2017-05-11T14:09:13Z</DateUtc></StartTime><FrequencyChanges><FrequencyChange><Frequency dt:dt="r8">3312929</Frequency><Timestamp dt:dt="r8">74222409734</Timestamp><Current dt:dt="…	75.028	2039467	2035967	2039467	2035952	1	right	1208181012	2017-11-05	16:09:13	14:09:13	female	117968	56090	-1	56064	129815	117987	-1	117968	398042	391630	-1	391604	14				1	6	12	phaseUPFAce	phaseXPface	19	NM101	1201303	1201003	1201303	1200998	d	1200998	1199457	1200998	1199442	1541
GofDak_1024-768_new	3	3	22	<?xml version="1.0"?>\n<Clock xmlns:dt="urn:schemas-microsoft-com:datatypes"><Description dt:dt="string">E-Prime Primary Realtime Clock</Description><StartTime><Timestamp dt:dt="int">0</Timestamp><DateUtc dt:dt="string">2017-05-11T14:09:13Z</DateUtc></StartTime><FrequencyChanges><FrequencyChange><Frequency dt:dt="r8">3312929</Frequency><Timestamp dt:dt="r8">74222409734</Timestamp><Current dt:dt="…	75.028	2039467	2035967	2039467	2035952	1	right	1208181012	2017-11-05	16:09:13	14:09:13	female	117968	56090	-1	56064	129815	117987	-1	117968	398042	391630	-1	391604	14				1	6	12	phaseUPFAce	phaseXPface	20	NF09	1204715	1204415	1204715	1204401	d	1204401	1202523	1204401	1202514	1878
GofDak_1024-768_new	3	3	22	<?xml version="1.0"?>\n<Clock xmlns:dt="urn:schemas-microsoft-com:datatypes"><Description dt:dt="string">E-Prime Primary Realtime Clock</Description><StartTime><Timestamp dt:dt="int">0</Timestamp><DateUtc dt:dt="string">2017-05-11T14:09:13Z</DateUtc></StartTime><FrequencyChanges><FrequencyChange><Frequency dt:dt="r8">3312929</Frequency><Timestamp dt:dt="r8">74222409734</Timestamp><Current dt:dt="…	75.028	2039467	2035967	2039467	2035952	1	right	1208181012	2017-11-05	16:09:13	14:09:13	female	117968	56090	-1	56064	129815	117987	-1	117968	398042	391630	-1	391604	15				1	7	13	phaseUPFAce	phaseXPface	1	NM08	1226320	1226020	1226320	1226006	d	1226006	1224248	1226006	1224235	1758
GofDak_1024-768_new	3	3	22	<?xml version="1.0"?>\n<Clock xmlns:dt="urn:schemas-microsoft-com:datatypes"><Description dt:dt="string">E-Prime Primary Realtime Clock</Description><StartTime><Timestamp dt:dt="int">0</Timestamp><DateUtc dt:dt="string">2017-05-11T14:09:13Z</DateUtc></StartTime><FrequencyChanges><FrequencyChange><Frequency dt:dt="r8">3312929</Frequency><Timestamp dt:dt="r8">74222409734</Timestamp><Current dt:dt="…	75.028	2039467	2035967	2039467	2035952	1	right	1208181012	2017-11-05	16:09:13	14:09:13	female	117968	56090	-1	56064	129815	117987	-1	117968	398042	391630	-1	391604	15				1	7	13	phaseUPFAce	phaseXPface	2	NF11	1229972	1229672	1229972	1229660	d	1229660	1228113	1229660	1228096	1547
GofDak_1024-768_new	3	3	22	<?xml version="1.0"?>\n<Clock xmlns:dt="urn:schemas-microsoft-com:datatypes"><Description dt:dt="string">E-Prime Primary Realtime Clock</Description><StartTime><Timestamp dt:dt="int">0</Timestamp><DateUtc dt:dt="string">2017-05-11T14:09:13Z</DateUtc></StartTime><FrequencyChanges><FrequencyChange><Frequency dt:dt="r8">3312929</Frequency><Timestamp dt:dt="r8">74222409734</Timestamp><Current dt:dt="…	75.028	2039467	2035967	2039467	2035952	1	right	1208181012	2017-11-05	16:09:13	14:09:13	female	117968	56090	-1	56064	129815	117987	-1	117968	398042	391630	-1	391604	15				1	7	13	phaseUPFAce	phaseXPface	3	NF27	1233438	1233138	1233438	1233134	l	1233134	1231245	1233134	1231232	1889
GofDak_1024-768_new	3	3	22	<?xml version="1.0"?>\n<Clock xmlns:dt="urn:schemas-microsoft-com:datatypes"><Description dt:dt="string">E-Prime Primary Realtime Clock</Description><StartTime><Timestamp dt:dt="int">0</Timestamp><DateUtc dt:dt="string">2017-05-11T14:09:13Z</DateUtc></StartTime><FrequencyChanges><FrequencyChange><Frequency dt:dt="r8">3312929</Frequency><Timestamp dt:dt="r8">74222409734</Timestamp><Current dt:dt="…	75.028	2039467	2035967	2039467	2035952	1	right	1208181012	2017-11-05	16:09:13	14:09:13	female	117968	56090	-1	56064	129815	117987	-1	117968	398042	391630	-1	391604	15				1	7	13	phaseUPFAce	phaseXPface	4	NF09	1236237	1235937	1236237	1235933	d	1235933	1234391	1235933	1234384	1542
GofDak_1024-768_new	3	3	22	<?xml version="1.0"?>\n<Clock xmlns:dt="urn:schemas-microsoft-com:datatypes"><Description dt:dt="string">E-Prime Primary Realtime Clock</Description><StartTime><Timestamp dt:dt="int">0</Timestamp><DateUtc dt:dt="string">2017-05-11T14:09:13Z</DateUtc></StartTime><FrequencyChanges><FrequencyChange><Frequency dt:dt="r8">3312929</Frequency><Timestamp dt:dt="r8">74222409734</Timestamp><Current dt:dt="…	75.028	2039467	2035967	2039467	2035952	1	right	1208181012	2017-11-05	16:09:13	14:09:13	female	117968	56090	-1	56064	129815	117987	-1	117968	398042	391630	-1	391604	15				1	7	13	phaseUPFAce	phaseXPface	5	NM101	1239435	1239135	1239435	1239127	l	1239127	1237456	1239127	1237440	1671
GofDak_1024-768_new	3	3	22	<?xml version="1.0"?>\n<Clock xmlns:dt="urn:schemas-microsoft-com:datatypes"><Description dt:dt="string">E-Prime Primary Realtime Clock</Description><StartTime><Timestamp dt:dt="int">0</Timestamp><DateUtc dt:dt="string">2017-05-11T14:09:13Z</DateUtc></StartTime><FrequencyChanges><FrequencyChange><Frequency dt:dt="r8">3312929</Frequency><Timestamp dt:dt="r8">74222409734</Timestamp><Current dt:dt="…	75.028	2039467	2035967	2039467	2035952	1	right	1208181012	2017-11-05	16:09:13	14:09:13	female	117968	56090	-1	56064	129815	117987	-1	117968	398042	391630	-1	391604	15				1	7	13	phaseUPFAce	phaseXPface	6	NF02	1242967	1242667	1242967	1242657	l	1242657	1240695	1242657	1240680	1962
GofDak_1024-768_new	3	3	22	<?xml version="1.0"?>\n<Clock xmlns:dt="urn:schemas-microsoft-com:datatypes"><Description dt:dt="string">E-Prime Primary Realtime Clock</Description><StartTime><Timestamp dt:dt="int">0</Timestamp><DateUtc dt:dt="string">2017-05-11T14:09:13Z</DateUtc></StartTime><FrequencyChanges><FrequencyChange><Frequency dt:dt="r8">3312929</Frequency><Timestamp dt:dt="r8">74222409734</Timestamp><Current dt:dt="…	75.028	2039467	2035967	2039467	2035952	1	right	1208181012	2017-11-05	16:09:13	14:09:13	female	117968	56090	-1	56064	129815	117987	-1	117968	398042	391630	-1	391604	15				1	7	13	phaseUPFAce	phaseXPface	7	NM101	1245886	1245586	1245886	1245581	d	1245581	1244027	1245581	1244015	1554
GofDak_1024-768_new	3	3	22	<?xml version="1.0"?>\n<Clock xmlns:dt="urn:schemas-microsoft-com:datatypes"><Description dt:dt="string">E-Prime Primary Realtime Clock</Description><StartTime><Timestamp dt:dt="int">0</Timestamp><DateUtc dt:dt="string">2017-05-11T14:09:13Z</DateUtc></StartTime><FrequencyChanges><FrequencyChange><Frequency dt:dt="r8">3312929</Frequency><Timestamp dt:dt="r8">74222409734</Timestamp><Current dt:dt="…	75.028	2039467	2035967	2039467	2035952	1	right	1208181012	2017-11-05	16:09:13	14:09:13	female	117968	56090	-1	56064	129815	117987	-1	117968	398042	391630	-1	391604	15				1	7	13	phaseUPFAce	phaseXPface	8	NM21	1249192	1248892	1249192	1248888	l	1248888	1246959	1248888	1246943	1929
GofDak_1024-768_new	3	3	22	<?xml version="1.0"?>\n<Clock xmlns:dt="urn:schemas-microsoft-com:datatypes"><Description dt:dt="string">E-Prime Primary Realtime Clock</Description><StartTime><Timestamp dt:dt="int">0</Timestamp><DateUtc dt:dt="string">2017-05-11T14:09:13Z</DateUtc></StartTime><FrequencyChanges><FrequencyChange><Frequency dt:dt="r8">3312929</Frequency><Timestamp dt:dt="r8">74222409734</Timestamp><Current dt:dt="…	75.028	2039467	2035967	2039467	2035952	1	right	1208181012	2017-11-05	16:09:13	14:09:13	female	117968	56090	-1	56064	129815	117987	-1	117968	398042	391630	-1	391604	15				1	7	13	phaseUPFAce	phaseXPface	9	NM02	1252764	1252464	1252764	1252449	d	1252449	1250584	1252449	1250575	1865
GofDak_1024-768_new	3	3	22	<?xml version="1.0"?>\n<Clock xmlns:dt="urn:schemas-microsoft-com:datatypes"><Description dt:dt="string">E-Prime Primary Realtime Clock</Description><StartTime><Timestamp dt:dt="int">0</Timestamp><DateUtc dt:dt="string">2017-05-11T14:09:13Z</DateUtc></StartTime><FrequencyChanges><FrequencyChange><Frequency dt:dt="r8">3312929</Frequency><Timestamp dt:dt="r8">74222409734</Timestamp><Current dt:dt="…	75.028	2039467	2035967	2039467	2035952	1	right	1208181012	2017-11-05	16:09:13	14:09:13	female	117968	56090	-1	56064	129815	117987	-1	117968	398042	391630	-1	391604	15				1	7	13	phaseUPFAce	phaseXPface	10	NF106	1256083	1255783	1256083	1255780	d	1255780	1253850	1255780	1253839	1930
GofDak_1024-768_new	3	3	22	<?xml version="1.0"?>\n<Clock xmlns:dt="urn:schemas-microsoft-com:datatypes"><Description dt:dt="string">E-Prime Primary Realtime Clock</Description><StartTime><Timestamp dt:dt="int">0</Timestamp><DateUtc dt:dt="string">2017-05-11T14:09:13Z</DateUtc></StartTime><FrequencyChanges><FrequencyChange><Frequency dt:dt="r8">3312929</Frequency><Timestamp dt:dt="r8">74222409734</Timestamp><Current dt:dt="…	75.028	2039467	2035967	2039467	2035952	1	right	1208181012	2017-11-05	16:09:13	14:09:13	female	117968	56090	-1	56064	129815	117987	-1	117968	398042	391630	-1	391604	15				1	7	13	phaseUPFAce	phaseXPface	11	NM21	1259321	1259021	1259321	1259009	d	1259009	1257249	1259009	1257231	1760
GofDak_1024-768_new	3	3	22	<?xml version="1.0"?>\n<Clock xmlns:dt="urn:schemas-microsoft-com:datatypes"><Description dt:dt="string">E-Prime Primary Realtime Clock</Description><StartTime><Timestamp dt:dt="int">0</Timestamp><DateUtc dt:dt="string">2017-05-11T14:09:13Z</DateUtc></StartTime><FrequencyChanges><FrequencyChange><Frequency dt:dt="r8">3312929</Frequency><Timestamp dt:dt="r8">74222409734</Timestamp><Current dt:dt="…	75.028	2039467	2035967	2039467	2035952	1	right	1208181012	2017-11-05	16:09:13	14:09:13	female	117968	56090	-1	56064	129815	117987	-1	117968	398042	391630	-1	391604	15				1	7	13	phaseUPFAce	phaseXPface	12	NM09	1262587	1262287	1262587	1262277	d	1262277	1260487	1262277	1260479	1790
GofDak_1024-768_new	3	3	22	<?xml version="1.0"?>\n<Clock xmlns:dt="urn:schemas-microsoft-com:datatypes"><Description dt:dt="string">E-Prime Primary Realtime Clock</Description><StartTime><Timestamp dt:dt="int">0</Timestamp><DateUtc dt:dt="string">2017-05-11T14:09:13Z</DateUtc></StartTime><FrequencyChanges><FrequencyChange><Frequency dt:dt="r8">3312929</Frequency><Timestamp dt:dt="r8">74222409734</Timestamp><Current dt:dt="…	75.028	2039467	2035967	2039467	2035952	1	right	1208181012	2017-11-05	16:09:13	14:09:13	female	117968	56090	-1	56064	129815	117987	-1	117968	398042	391630	-1	391604	15				1	7	13	phaseUPFAce	phaseXPface	13	NM04	1266039	1265739	1266039	1265726	d	1265726	1263886	1265726	1263870	1840
GofDak_1024-768_new	3	3	22	<?xml version="1.0"?>\n<Clock xmlns:dt="urn:schemas-microsoft-com:datatypes"><Description dt:dt="string">E-Prime Primary Realtime Clock</Description><StartTime><Timestamp dt:dt="int">0</Timestamp><DateUtc dt:dt="string">2017-05-11T14:09:13Z</DateUtc></StartTime><FrequencyChanges><FrequencyChange><Frequency dt:dt="r8">3312929</Frequency><Timestamp dt:dt="r8">74222409734</Timestamp><Current dt:dt="…	75.028	2039467	2035967	2039467	2035952	1	right	1208181012	2017-11-05	16:09:13	14:09:13	female	117968	56090	-1	56064	129815	117987	-1	117968	398042	391630	-1	391604	15				1	7	13	phaseUPFAce	phaseXPface	14	NM05	1269078	1268778	1269078	1268766	l	1268766	1267192	1268766	1267182	1574
GofDak_1024-768_new	3	3	22	<?xml version="1.0"?>\n<Clock xmlns:dt="urn:schemas-microsoft-com:datatypes"><Description dt:dt="string">E-Prime Primary Realtime Clock</Description><StartTime><Timestamp dt:dt="int">0</Timestamp><DateUtc dt:dt="string">2017-05-11T14:09:13Z</DateUtc></StartTime><FrequencyChanges><FrequencyChange><Frequency dt:dt="r8">3312929</Frequency><Timestamp dt:dt="r8">74222409734</Timestamp><Current dt:dt="…	75.028	2039467	2035967	2039467	2035952	1	right	1208181012	2017-11-05	16:09:13	14:09:13	female	117968	56090	-1	56064	129815	117987	-1	117968	398042	391630	-1	391604	15				1	7	13	phaseUPFAce	phaseXPface	15	NM09	1272330	1272030	1272330	1272018	d	1272018	1270150	1272018	1270134	1868
GofDak_1024-768_new	3	3	22	<?xml version="1.0"?>\n<Clock xmlns:dt="urn:schemas-microsoft-com:datatypes"><Description dt:dt="string">E-Prime Primary Realtime Clock</Description><StartTime><Timestamp dt:dt="int">0</Timestamp><DateUtc dt:dt="string">2017-05-11T14:09:13Z</DateUtc></StartTime><FrequencyChanges><FrequencyChange><Frequency dt:dt="r8">3312929</Frequency><Timestamp dt:dt="r8">74222409734</Timestamp><Current dt:dt="…	75.028	2039467	2035967	2039467	2035952	1	right	1208181012	2017-11-05	16:09:13	14:09:13	female	117968	56090	-1	56064	129815	117987	-1	117968	398042	391630	-1	391604	15				1	7	13	phaseUPFAce	phaseXPface	16	NF109	1275169	1274869	1275169	1274856	l	1274856	1273296	1274856	1273286	1560
GofDak_1024-768_new	3	3	22	<?xml version="1.0"?>\n<Clock xmlns:dt="urn:schemas-microsoft-com:datatypes"><Description dt:dt="string">E-Prime Primary Realtime Clock</Description><StartTime><Timestamp dt:dt="int">0</Timestamp><DateUtc dt:dt="string">2017-05-11T14:09:13Z</DateUtc></StartTime><FrequencyChanges><FrequencyChange><Frequency dt:dt="r8">3312929</Frequency><Timestamp dt:dt="r8">74222409734</Timestamp><Current dt:dt="…	75.028	2039467	2035967	2039467	2035952	1	right	1208181012	2017-11-05	16:09:13	14:09:13	female	117968	56090	-1	56064	129815	117987	-1	117968	398042	391630	-1	391604	15				1	7	13	phaseUPFAce	phaseXPface	17	NF02	1278287	1277987	1278287	1277977	l	1277977	1276295	1277977	1276286	1682
GofDak_1024-768_new	3	3	22	<?xml version="1.0"?>\n<Clock xmlns:dt="urn:schemas-microsoft-com:datatypes"><Description dt:dt="string">E-Prime Primary Realtime Clock</Description><StartTime><Timestamp dt:dt="int">0</Timestamp><DateUtc dt:dt="string">2017-05-11T14:09:13Z</DateUtc></StartTime><FrequencyChanges><FrequencyChange><Frequency dt:dt="r8">3312929</Frequency><Timestamp dt:dt="r8">74222409734</Timestamp><Current dt:dt="…	75.028	2039467	2035967	2039467	2035952	1	right	1208181012	2017-11-05	16:09:13	14:09:13	female	117968	56090	-1	56064	129815	117987	-1	117968	398042	391630	-1	391604	15				1	7	13	phaseUPFAce	phaseXPface	18	NF02	1281366	1281066	1281366	1281058	l	1281058	1279374	1281058	1279358	1684
GofDak_1024-768_new	3	3	22	<?xml version="1.0"?>\n<Clock xmlns:dt="urn:schemas-microsoft-com:datatypes"><Description dt:dt="string">E-Prime Primary Realtime Clock</Description><StartTime><Timestamp dt:dt="int">0</Timestamp><DateUtc dt:dt="string">2017-05-11T14:09:13Z</DateUtc></StartTime><FrequencyChanges><FrequencyChange><Frequency dt:dt="r8">3312929</Frequency><Timestamp dt:dt="r8">74222409734</Timestamp><Current dt:dt="…	75.028	2039467	2035967	2039467	2035952	1	right	1208181012	2017-11-05	16:09:13	14:09:13	female	117968	56090	-1	56064	129815	117987	-1	117968	398042	391630	-1	391604	15				1	7	13	phaseUPFAce	phaseXPface	19	NF27	1284378	1284078	1284378	1284075	d	1284075	1282399	1284075	1282382	1676
GofDak_1024-768_new	3	3	22	<?xml version="1.0"?>\n<Clock xmlns:dt="urn:schemas-microsoft-com:datatypes"><Description dt:dt="string">E-Prime Primary Realtime Clock</Description><StartTime><Timestamp dt:dt="int">0</Timestamp><DateUtc dt:dt="string">2017-05-11T14:09:13Z</DateUtc></StartTime><FrequencyChanges><FrequencyChange><Frequency dt:dt="r8">3312929</Frequency><Timestamp dt:dt="r8">74222409734</Timestamp><Current dt:dt="…	75.028	2039467	2035967	2039467	2035952	1	right	1208181012	2017-11-05	16:09:13	14:09:13	female	117968	56090	-1	56064	129815	117987	-1	117968	398042	391630	-1	391604	15				1	7	13	phaseUPFAce	phaseXPface	20	NF04	1287458	1287158	1287458	1287155	l	1287155	1285411	1287155	1285397	1744
GofDak_1024-768_new	3	3	22	<?xml version="1.0"?>\n<Clock xmlns:dt="urn:schemas-microsoft-com:datatypes"><Description dt:dt="string">E-Prime Primary Realtime Clock</Description><StartTime><Timestamp dt:dt="int">0</Timestamp><DateUtc dt:dt="string">2017-05-11T14:09:13Z</DateUtc></StartTime><FrequencyChanges><FrequencyChange><Frequency dt:dt="r8">3312929</Frequency><Timestamp dt:dt="r8">74222409734</Timestamp><Current dt:dt="…	75.028	2039467	2035967	2039467	2035952	1	right	1208181012	2017-11-05	16:09:13	14:09:13	female	117968	56090	-1	56064	129815	117987	-1	117968	398042	391630	-1	391604	16				2	7	14	phaseINVFAce	phaseXPface	1	NM10	1290563	1290263	1290563	1290260	d	1290260	1288503	1290260	1288493	1757
GofDak_1024-768_new	3	3	22	<?xml version="1.0"?>\n<Clock xmlns:dt="urn:schemas-microsoft-com:datatypes"><Description dt:dt="string">E-Prime Primary Realtime Clock</Description><StartTime><Timestamp dt:dt="int">0</Timestamp><DateUtc dt:dt="string">2017-05-11T14:09:13Z</DateUtc></StartTime><FrequencyChanges><FrequencyChange><Frequency dt:dt="r8">3312929</Frequency><Timestamp dt:dt="r8">74222409734</Timestamp><Current dt:dt="…	75.028	2039467	2035967	2039467	2035952	1	right	1208181012	2017-11-05	16:09:13	14:09:13	female	117968	56090	-1	56064	129815	117987	-1	117968	398042	391630	-1	391604	16				2	7	14	phaseINVFAce	phaseXPface	2	NM09	1293895	1293595	1293895	1293591	l	1293591	1292022	1293591	1292013	1569
GofDak_1024-768_new	3	3	22	<?xml version="1.0"?>\n<Clock xmlns:dt="urn:schemas-microsoft-com:datatypes"><Description dt:dt="string">E-Prime Primary Realtime Clock</Description><StartTime><Timestamp dt:dt="int">0</Timestamp><DateUtc dt:dt="string">2017-05-11T14:09:13Z</DateUtc></StartTime><FrequencyChanges><FrequencyChange><Frequency dt:dt="r8">3312929</Frequency><Timestamp dt:dt="r8">74222409734</Timestamp><Current dt:dt="…	75.028	2039467	2035967	2039467	2035952	1	right	1208181012	2017-11-05	16:09:13	14:09:13	female	117968	56090	-1	56064	129815	117987	-1	117968	398042	391630	-1	391604	16				2	7	14	phaseINVFAce	phaseXPface	3	NF04	1297014	1296714	1297014	1296705	l	1296705	1294968	1296705	1294957	1737
GofDak_1024-768_new	3	3	22	<?xml version="1.0"?>\n<Clock xmlns:dt="urn:schemas-microsoft-com:datatypes"><Description dt:dt="string">E-Prime Primary Realtime Clock</Description><StartTime><Timestamp dt:dt="int">0</Timestamp><DateUtc dt:dt="string">2017-05-11T14:09:13Z</DateUtc></StartTime><FrequencyChanges><FrequencyChange><Frequency dt:dt="r8">3312929</Frequency><Timestamp dt:dt="r8">74222409734</Timestamp><Current dt:dt="…	75.028	2039467	2035967	2039467	2035952	1	right	1208181012	2017-11-05	16:09:13	14:09:13	female	117968	56090	-1	56064	129815	117987	-1	117968	398042	391630	-1	391604	16				2	7	14	phaseINVFAce	phaseXPface	4	NM03	1299986	1299686	1299986	1299675	d	1299675	1298166	1299675	1298149	1509
GofDak_1024-768_new	3	3	22	<?xml version="1.0"?>\n<Clock xmlns:dt="urn:schemas-microsoft-com:datatypes"><Description dt:dt="string">E-Prime Primary Realtime Clock</Description><StartTime><Timestamp dt:dt="int">0</Timestamp><DateUtc dt:dt="string">2017-05-11T14:09:13Z</DateUtc></StartTime><FrequencyChanges><FrequencyChange><Frequency dt:dt="r8">3312929</Frequency><Timestamp dt:dt="r8">74222409734</Timestamp><Current dt:dt="…	75.028	2039467	2035967	2039467	2035952	1	right	1208181012	2017-11-05	16:09:13	14:09:13	female	117968	56090	-1	56064	129815	117987	-1	117968	398042	391630	-1	391604	16				2	7	14	phaseINVFAce	phaseXPface	5	NM09	1303385	1303085	1303385	1303079	d	1303079	1301285	1303079	1301269	1794
GofDak_1024-768_new	3	3	22	<?xml version="1.0"?>\n<Clock xmlns:dt="urn:schemas-microsoft-com:datatypes"><Description dt:dt="string">E-Prime Primary Realtime Clock</Description><StartTime><Timestamp dt:dt="int">0</Timestamp><DateUtc dt:dt="string">2017-05-11T14:09:13Z</DateUtc></StartTime><FrequencyChanges><FrequencyChange><Frequency dt:dt="r8">3312929</Frequency><Timestamp dt:dt="r8">74222409734</Timestamp><Current dt:dt="…	75.028	2039467	2035967	2039467	2035952	1	right	1208181012	2017-11-05	16:09:13	14:09:13	female	117968	56090	-1	56064	129815	117987	-1	117968	398042	391630	-1	391604	16				2	7	14	phaseINVFAce	phaseXPface	6	NF04	1306370	1306070	1306370	1306057	l	1306057	1304538	1306057	1304532	1519
GofDak_1024-768_new	3	3	22	<?xml version="1.0"?>\n<Clock xmlns:dt="urn:schemas-microsoft-com:datatypes"><Description dt:dt="string">E-Prime Primary Realtime Clock</Description><StartTime><Timestamp dt:dt="int">0</Timestamp><DateUtc dt:dt="string">2017-05-11T14:09:13Z</DateUtc></StartTime><FrequencyChanges><FrequencyChange><Frequency dt:dt="r8">3312929</Frequency><Timestamp dt:dt="r8">74222409734</Timestamp><Current dt:dt="…	75.028	2039467	2035967	2039467	2035952	1	right	1208181012	2017-11-05	16:09:13	14:09:13	female	117968	56090	-1	56064	129815	117987	-1	117968	398042	391630	-1	391604	16				2	7	14	phaseINVFAce	phaseXPface	7	NM13	1309582	1309282	1309582	1309275	d	1309275	1307656	1309275	1307644	1619
GofDak_1024-768_new	3	3	22	<?xml version="1.0"?>\n<Clock xmlns:dt="urn:schemas-microsoft-com:datatypes"><Description dt:dt="string">E-Prime Primary Realtime Clock</Description><StartTime><Timestamp dt:dt="int">0</Timestamp><DateUtc dt:dt="string">2017-05-11T14:09:13Z</DateUtc></StartTime><FrequencyChanges><FrequencyChange><Frequency dt:dt="r8">3312929</Frequency><Timestamp dt:dt="r8">74222409734</Timestamp><Current dt:dt="…	75.028	2039467	2035967	2039467	2035952	1	right	1208181012	2017-11-05	16:09:13	14:09:13	female	117968	56090	-1	56064	129815	117987	-1	117968	398042	391630	-1	391604	16				2	7	14	phaseINVFAce	phaseXPface	8	NM03	1312461	1312161	1312461	1312150	l	1312150	1310642	1312150	1310636	1508
GofDak_1024-768_new	3	3	22	<?xml version="1.0"?>\n<Clock xmlns:dt="urn:schemas-microsoft-com:datatypes"><Description dt:dt="string">E-Prime Primary Realtime Clock</Description><StartTime><Timestamp dt:dt="int">0</Timestamp><DateUtc dt:dt="string">2017-05-11T14:09:13Z</DateUtc></StartTime><FrequencyChanges><FrequencyChange><Frequency dt:dt="r8">3312929</Frequency><Timestamp dt:dt="r8">74222409734</Timestamp><Current dt:dt="…	75.028	2039467	2035967	2039467	2035952	1	right	1208181012	2017-11-05	16:09:13	14:09:13	female	117968	56090	-1	56064	129815	117987	-1	117968	398042	391630	-1	391604	16				2	7	14	phaseINVFAce	phaseXPface	9	NF106	1315713	1315413	1315713	1315406	d	1315406	1313801	1315406	1313788	1605
GofDak_1024-768_new	3	3	22	<?xml version="1.0"?>\n<Clock xmlns:dt="urn:schemas-microsoft-com:datatypes"><Description dt:dt="string">E-Prime Primary Realtime Clock</Description><StartTime><Timestamp dt:dt="int">0</Timestamp><DateUtc dt:dt="string">2017-05-11T14:09:13Z</DateUtc></StartTime><FrequencyChanges><FrequencyChange><Frequency dt:dt="r8">3312929</Frequency><Timestamp dt:dt="r8">74222409734</Timestamp><Current dt:dt="…	75.028	2039467	2035967	2039467	2035952	1	right	1208181012	2017-11-05	16:09:13	14:09:13	female	117968	56090	-1	56064	129815	117987	-1	117968	398042	391630	-1	391604	16				2	7	14	phaseINVFAce	phaseXPface	10	NF11	1319139	1318839	1319139	1318833	l	1318833	1316999	1318833	1316988	1834
GofDak_1024-768_new	3	3	22	<?xml version="1.0"?>\n<Clock xmlns:dt="urn:schemas-microsoft-com:datatypes"><Description dt:dt="string">E-Prime Primary Realtime Clock</Description><StartTime><Timestamp dt:dt="int">0</Timestamp><DateUtc dt:dt="string">2017-05-11T14:09:13Z</DateUtc></StartTime><FrequencyChanges><FrequencyChange><Frequency dt:dt="r8">3312929</Frequency><Timestamp dt:dt="r8">74222409734</Timestamp><Current dt:dt="…	75.028	2039467	2035967	2039467	2035952	1	right	1208181012	2017-11-05	16:09:13	14:09:13	female	117968	56090	-1	56064	129815	117987	-1	117968	398042	391630	-1	391604	16				2	7	14	phaseINVFAce	phaseXPface	11	NF109	1322098	1321798	1322098	1321790	l	1321790	1320225	1321790	1320220	1565
GofDak_1024-768_new	3	3	22	<?xml version="1.0"?>\n<Clock xmlns:dt="urn:schemas-microsoft-com:datatypes"><Description dt:dt="string">E-Prime Primary Realtime Clock</Description><StartTime><Timestamp dt:dt="int">0</Timestamp><DateUtc dt:dt="string">2017-05-11T14:09:13Z</DateUtc></StartTime><FrequencyChanges><FrequencyChange><Frequency dt:dt="r8">3312929</Frequency><Timestamp dt:dt="r8">74222409734</Timestamp><Current dt:dt="…	75.028	2039467	2035967	2039467	2035952	1	right	1208181012	2017-11-05	16:09:13	14:09:13	female	117968	56090	-1	56064	129815	117987	-1	117968	398042	391630	-1	391604	16				2	7	14	phaseINVFAce	phaseXPface	12	NF01	1325416	1325116	1325416	1325108	l	1325108	1323144	1325108	1323132	1964
GofDak_1024-768_new	3	3	22	<?xml version="1.0"?>\n<Clock xmlns:dt="urn:schemas-microsoft-com:datatypes"><Description dt:dt="string">E-Prime Primary Realtime Clock</Description><StartTime><Timestamp dt:dt="int">0</Timestamp><DateUtc dt:dt="string">2017-05-11T14:09:13Z</DateUtc></StartTime><FrequencyChanges><FrequencyChange><Frequency dt:dt="r8">3312929</Frequency><Timestamp dt:dt="r8">74222409734</Timestamp><Current dt:dt="…	75.028	2039467	2035967	2039467	2035952	1	right	1208181012	2017-11-05	16:09:13	14:09:13	female	117968	56090	-1	56064	129815	117987	-1	117968	398042	391630	-1	391604	16				2	7	14	phaseINVFAce	phaseXPface	13	NM02	1328735	1328435	1328735	1328426	d	1328426	1326716	1328426	1326707	1710
GofDak_1024-768_new	3	3	22	<?xml version="1.0"?>\n<Clock xmlns:dt="urn:schemas-microsoft-com:datatypes"><Description dt:dt="string">E-Prime Primary Realtime Clock</Description><StartTime><Timestamp dt:dt="int">0</Timestamp><DateUtc dt:dt="string">2017-05-11T14:09:13Z</DateUtc></StartTime><FrequencyChanges><FrequencyChange><Frequency dt:dt="r8">3312929</Frequency><Timestamp dt:dt="r8">74222409734</Timestamp><Current dt:dt="…	75.028	2039467	2035967	2039467	2035952	1	right	1208181012	2017-11-05	16:09:13	14:09:13	female	117968	56090	-1	56064	129815	117987	-1	117968	398042	391630	-1	391604	16				2	7	14	phaseINVFAce	phaseXPface	14	NF02	1331800	1331500	1331800	1331485	l	1331485	1329834	1331485	1329827	1651
GofDak_1024-768_new	3	3	22	<?xml version="1.0"?>\n<Clock xmlns:dt="urn:schemas-microsoft-com:datatypes"><Description dt:dt="string">E-Prime Primary Realtime Clock</Description><StartTime><Timestamp dt:dt="int">0</Timestamp><DateUtc dt:dt="string">2017-05-11T14:09:13Z</DateUtc></StartTime><FrequencyChanges><FrequencyChange><Frequency dt:dt="r8">3312929</Frequency><Timestamp dt:dt="r8">74222409734</Timestamp><Current dt:dt="…	75.028	2039467	2035967	2039467	2035952	1	right	1208181012	2017-11-05	16:09:13	14:09:13	female	117968	56090	-1	56064	129815	117987	-1	117968	398042	391630	-1	391604	16				2	7	14	phaseINVFAce	phaseXPface	15	NF105	1335039	1334739	1335039	1334732	l	1334732	1332993	1334732	1332987	1739
GofDak_1024-768_new	3	3	22	<?xml version="1.0"?>\n<Clock xmlns:dt="urn:schemas-microsoft-com:datatypes"><Description dt:dt="string">E-Prime Primary Realtime Clock</Description><StartTime><Timestamp dt:dt="int">0</Timestamp><DateUtc dt:dt="string">2017-05-11T14:09:13Z</DateUtc></StartTime><FrequencyChanges><FrequencyChange><Frequency dt:dt="r8">3312929</Frequency><Timestamp dt:dt="r8">74222409734</Timestamp><Current dt:dt="…	75.028	2039467	2035967	2039467	2035952	1	right	1208181012	2017-11-05	16:09:13	14:09:13	female	117968	56090	-1	56064	129815	117987	-1	117968	398042	391630	-1	391604	16				2	7	14	phaseINVFAce	phaseXPface	16	NF11	1337918	1337618	1337918	1337616	d	1337616	1336019	1337616	1336003	1597
GofDak_1024-768_new	3	3	22	<?xml version="1.0"?>\n<Clock xmlns:dt="urn:schemas-microsoft-com:datatypes"><Description dt:dt="string">E-Prime Primary Realtime Clock</Description><StartTime><Timestamp dt:dt="int">0</Timestamp><DateUtc dt:dt="string">2017-05-11T14:09:13Z</DateUtc></StartTime><FrequencyChanges><FrequencyChange><Frequency dt:dt="r8">3312929</Frequency><Timestamp dt:dt="r8">74222409734</Timestamp><Current dt:dt="…	75.028	2039467	2035967	2039467	2035952	1	right	1208181012	2017-11-05	16:09:13	14:09:13	female	117968	56090	-1	56064	129815	117987	-1	117968	398042	391630	-1	391604	16				2	7	14	phaseINVFAce	phaseXPface	17	NM13	1341423	1341123	1341423	1341111	l	1341111	1339178	1341111	1339171	1933
GofDak_1024-768_new	3	3	22	<?xml version="1.0"?>\n<Clock xmlns:dt="urn:schemas-microsoft-com:datatypes"><Description dt:dt="string">E-Prime Primary Realtime Clock</Description><StartTime><Timestamp dt:dt="int">0</Timestamp><DateUtc dt:dt="string">2017-05-11T14:09:13Z</DateUtc></StartTime><FrequencyChanges><FrequencyChange><Frequency dt:dt="r8">3312929</Frequency><Timestamp dt:dt="r8">74222409734</Timestamp><Current dt:dt="…	75.028	2039467	2035967	2039467	2035952	1	right	1208181012	2017-11-05	16:09:13	14:09:13	female	117968	56090	-1	56064	129815	117987	-1	117968	398042	391630	-1	391604	16				2	7	14	phaseINVFAce	phaseXPface	18	NM21	1345235	1344935	1345235	1344923	l	1344923	1342949	1344923	1342939	1974
GofDak_1024-768_new	3	3	22	<?xml version="1.0"?>\n<Clock xmlns:dt="urn:schemas-microsoft-com:datatypes"><Description dt:dt="string">E-Prime Primary Realtime Clock</Description><StartTime><Timestamp dt:dt="int">0</Timestamp><DateUtc dt:dt="string">2017-05-11T14:09:13Z</DateUtc></StartTime><FrequencyChanges><FrequencyChange><Frequency dt:dt="r8">3312929</Frequency><Timestamp dt:dt="r8">74222409734</Timestamp><Current dt:dt="…	75.028	2039467	2035967	2039467	2035952	1	right	1208181012	2017-11-05	16:09:13	14:09:13	female	117968	56090	-1	56064	129815	117987	-1	117968	398042	391630	-1	391604	16				2	7	14	phaseINVFAce	phaseXPface	19	NM09	1348274	1347974	1348274	1347962	l	1347962	1346415	1347962	1346402	1547
GofDak_1024-768_new	3	3	22	<?xml version="1.0"?>\n<Clock xmlns:dt="urn:schemas-microsoft-com:datatypes"><Description dt:dt="string">E-Prime Primary Realtime Clock</Description><StartTime><Timestamp dt:dt="int">0</Timestamp><DateUtc dt:dt="string">2017-05-11T14:09:13Z</DateUtc></StartTime><FrequencyChanges><FrequencyChange><Frequency dt:dt="r8">3312929</Frequency><Timestamp dt:dt="r8">74222409734</Timestamp><Current dt:dt="…	75.028	2039467	2035967	2039467	2035952	1	right	1208181012	2017-11-05	16:09:13	14:09:13	female	117968	56090	-1	56064	129815	117987	-1	117968	398042	391630	-1	391604	16				2	7	14	phaseINVFAce	phaseXPface	20	NM101	1351486	1351186	1351486	1351179	l	1351179	1349400	1351179	1349386	1779
GofDak_1024-768_new	3	3	22	<?xml version="1.0"?>\n<Clock xmlns:dt="urn:schemas-microsoft-com:datatypes"><Description dt:dt="string">E-Prime Primary Realtime Clock</Description><StartTime><Timestamp dt:dt="int">0</Timestamp><DateUtc dt:dt="string">2017-05-11T14:09:13Z</DateUtc></StartTime><FrequencyChanges><FrequencyChange><Frequency dt:dt="r8">3312929</Frequency><Timestamp dt:dt="r8">74222409734</Timestamp><Current dt:dt="…	75.028	2039467	2035967	2039467	2035952	1	right	1208181012	2017-11-05	16:09:13	14:09:13	female	117968	56090	-1	56064	129815	117987	-1	117968	398042	391630	-1	391604	17				2	8	15	phaseINVFAce	phaseXPface	1	NF27	1354605	1354305	1354605	1354295	d	1354295	1352586	1354295	1352578	1709
GofDak_1024-768_new	3	3	22	<?xml version="1.0"?>\n<Clock xmlns:dt="urn:schemas-microsoft-com:datatypes"><Description dt:dt="string">E-Prime Primary Realtime Clock</Description><StartTime><Timestamp dt:dt="int">0</Timestamp><DateUtc dt:dt="string">2017-05-11T14:09:13Z</DateUtc></StartTime><FrequencyChanges><FrequencyChange><Frequency dt:dt="r8">3312929</Frequency><Timestamp dt:dt="r8">74222409734</Timestamp><Current dt:dt="…	75.028	2039467	2035967	2039467	2035952	1	right	1208181012	2017-11-05	16:09:13	14:09:13	female	117968	56090	-1	56064	129815	117987	-1	117968	398042	391630	-1	391604	17				2	8	15	phaseINVFAce	phaseXPface	2	NM101	1357924	1357624	1357924	1357612	l	1357612	1355865	1357612	1355858	1747
GofDak_1024-768_new	3	3	22	<?xml version="1.0"?>\n<Clock xmlns:dt="urn:schemas-microsoft-com:datatypes"><Description dt:dt="string">E-Prime Primary Realtime Clock</Description><StartTime><Timestamp dt:dt="int">0</Timestamp><DateUtc dt:dt="string">2017-05-11T14:09:13Z</DateUtc></StartTime><FrequencyChanges><FrequencyChange><Frequency dt:dt="r8">3312929</Frequency><Timestamp dt:dt="r8">74222409734</Timestamp><Current dt:dt="…	75.028	2039467	2035967	2039467	2035952	1	right	1208181012	2017-11-05	16:09:13	14:09:13	female	117968	56090	-1	56064	129815	117987	-1	117968	398042	391630	-1	391604	17				2	8	15	phaseINVFAce	phaseXPface	3	NM02	1361083	1360783	1361083	1360773	d	1360773	1359170	1360773	1359154	1603
GofDak_1024-768_new	3	3	22	<?xml version="1.0"?>\n<Clock xmlns:dt="urn:schemas-microsoft-com:datatypes"><Description dt:dt="string">E-Prime Primary Realtime Clock</Description><StartTime><Timestamp dt:dt="int">0</Timestamp><DateUtc dt:dt="string">2017-05-11T14:09:13Z</DateUtc></StartTime><FrequencyChanges><FrequencyChange><Frequency dt:dt="r8">3312929</Frequency><Timestamp dt:dt="r8">74222409734</Timestamp><Current dt:dt="…	75.028	2039467	2035967	2039467	2035952	1	right	1208181012	2017-11-05	16:09:13	14:09:13	female	117968	56090	-1	56064	129815	117987	-1	117968	398042	391630	-1	391604	17				2	8	15	phaseINVFAce	phaseXPface	4	NM21	1364202	1363902	1364202	1363898	l	1363898	1362275	1363898	1362266	1623
GofDak_1024-768_new	3	3	22	<?xml version="1.0"?>\n<Clock xmlns:dt="urn:schemas-microsoft-com:datatypes"><Description dt:dt="string">E-Prime Primary Realtime Clock</Description><StartTime><Timestamp dt:dt="int">0</Timestamp><DateUtc dt:dt="string">2017-05-11T14:09:13Z</DateUtc></StartTime><FrequencyChanges><FrequencyChange><Frequency dt:dt="r8">3312929</Frequency><Timestamp dt:dt="r8">74222409734</Timestamp><Current dt:dt="…	75.028	2039467	2035967	2039467	2035952	1	right	1208181012	2017-11-05	16:09:13	14:09:13	female	117968	56090	-1	56064	129815	117987	-1	117968	398042	391630	-1	391604	17				2	8	15	phaseINVFAce	phaseXPface	5	NM09	1367294	1366994	1367294	1366982	l	1366982	1365354	1366982	1365345	1628
GofDak_1024-768_new	3	3	22	<?xml version="1.0"?>\n<Clock xmlns:dt="urn:schemas-microsoft-com:datatypes"><Description dt:dt="string">E-Prime Primary Realtime Clock</Description><StartTime><Timestamp dt:dt="int">0</Timestamp><DateUtc dt:dt="string">2017-05-11T14:09:13Z</DateUtc></StartTime><FrequencyChanges><FrequencyChange><Frequency dt:dt="r8">3312929</Frequency><Timestamp dt:dt="r8">74222409734</Timestamp><Current dt:dt="…	75.028	2039467	2035967	2039467	2035952	1	right	1208181012	2017-11-05	16:09:13	14:09:13	female	117968	56090	-1	56064	129815	117987	-1	117968	398042	391630	-1	391604	17				2	8	15	phaseINVFAce	phaseXPface	6	NM21	1370479	1370179	1370479	1370175	d	1370175	1368353	1370175	1368345	1822
GofDak_1024-768_new	3	3	22	<?xml version="1.0"?>\n<Clock xmlns:dt="urn:schemas-microsoft-com:datatypes"><Description dt:dt="string">E-Prime Primary Realtime Clock</Description><StartTime><Timestamp dt:dt="int">0</Timestamp><DateUtc dt:dt="string">2017-05-11T14:09:13Z</DateUtc></StartTime><FrequencyChanges><FrequencyChange><Frequency dt:dt="r8">3312929</Frequency><Timestamp dt:dt="r8">74222409734</Timestamp><Current dt:dt="…	75.028	2039467	2035967	2039467	2035952	1	right	1208181012	2017-11-05	16:09:13	14:09:13	female	117968	56090	-1	56064	129815	117987	-1	117968	398042	391630	-1	391604	17				2	8	15	phaseINVFAce	phaseXPface	7	NF109	1373905	1373605	1373905	1373601	d	1373601	1371672	1373601	1371657	1929
GofDak_1024-768_new	3	3	22	<?xml version="1.0"?>\n<Clock xmlns:dt="urn:schemas-microsoft-com:datatypes"><Description dt:dt="string">E-Prime Primary Realtime Clock</Description><StartTime><Timestamp dt:dt="int">0</Timestamp><DateUtc dt:dt="string">2017-05-11T14:09:13Z</DateUtc></StartTime><FrequencyChanges><FrequencyChange><Frequency dt:dt="r8">3312929</Frequency><Timestamp dt:dt="r8">74222409734</Timestamp><Current dt:dt="…	75.028	2039467	2035967	2039467	2035952	1	right	1208181012	2017-11-05	16:09:13	14:09:13	female	117968	56090	-1	56064	129815	117987	-1	117968	398042	391630	-1	391604	17				2	8	15	phaseINVFAce	phaseXPface	8	NF01	1377223	1376923	1377223	1376909	l	1376909	1375031	1376909	1375025	1878
GofDak_1024-768_new	3	3	22	<?xml version="1.0"?>\n<Clock xmlns:dt="urn:schemas-microsoft-com:datatypes"><Description dt:dt="string">E-Prime Primary Realtime Clock</Description><StartTime><Timestamp dt:dt="int">0</Timestamp><DateUtc dt:dt="string">2017-05-11T14:09:13Z</DateUtc></StartTime><FrequencyChanges><FrequencyChange><Frequency dt:dt="r8">3312929</Frequency><Timestamp dt:dt="r8">74222409734</Timestamp><Current dt:dt="…	75.028	2039467	2035967	2039467	2035952	1	right	1208181012	2017-11-05	16:09:13	14:09:13	female	117968	56090	-1	56064	129815	117987	-1	117968	398042	391630	-1	391604	17				2	8	15	phaseINVFAce	phaseXPface	9	NF27	1380662	1380362	1380662	1380360	d	1380360	1378496	1380360	1378481	1864
GofDak_1024-768_new	3	3	22	<?xml version="1.0"?>\n<Clock xmlns:dt="urn:schemas-microsoft-com:datatypes"><Description dt:dt="string">E-Prime Primary Realtime Clock</Description><StartTime><Timestamp dt:dt="int">0</Timestamp><DateUtc dt:dt="string">2017-05-11T14:09:13Z</DateUtc></StartTime><FrequencyChanges><FrequencyChange><Frequency dt:dt="r8">3312929</Frequency><Timestamp dt:dt="r8">74222409734</Timestamp><Current dt:dt="…	75.028	2039467	2035967	2039467	2035952	1	right	1208181012	2017-11-05	16:09:13	14:09:13	female	117968	56090	-1	56064	129815	117987	-1	117968	398042	391630	-1	391604	17				2	8	15	phaseINVFAce	phaseXPface	10	NM05	1383594	1383294	1383594	1383282	d	1383282	1381681	1383282	1381665	1601
GofDak_1024-768_new	3	3	22	<?xml version="1.0"?>\n<Clock xmlns:dt="urn:schemas-microsoft-com:datatypes"><Description dt:dt="string">E-Prime Primary Realtime Clock</Description><StartTime><Timestamp dt:dt="int">0</Timestamp><DateUtc dt:dt="string">2017-05-11T14:09:13Z</DateUtc></StartTime><FrequencyChanges><FrequencyChange><Frequency dt:dt="r8">3312929</Frequency><Timestamp dt:dt="r8">74222409734</Timestamp><Current dt:dt="…	75.028	2039467	2035967	2039467	2035952	1	right	1208181012	2017-11-05	16:09:13	14:09:13	female	117968	56090	-1	56064	129815	117987	-1	117968	398042	391630	-1	391604	17				2	8	15	phaseINVFAce	phaseXPface	11	NF109	1386553	1386253	1386553	1386242	d	1386242	1384640	1386242	1384624	1602
GofDak_1024-768_new	3	3	22	<?xml version="1.0"?>\n<Clock xmlns:dt="urn:schemas-microsoft-com:datatypes"><Description dt:dt="string">E-Prime Primary Realtime Clock</Description><StartTime><Timestamp dt:dt="int">0</Timestamp><DateUtc dt:dt="string">2017-05-11T14:09:13Z</DateUtc></StartTime><FrequencyChanges><FrequencyChange><Frequency dt:dt="r8">3312929</Frequency><Timestamp dt:dt="r8">74222409734</Timestamp><Current dt:dt="…	75.028	2039467	2035967	2039467	2035952	1	right	1208181012	2017-11-05	16:09:13	14:09:13	female	117968	56090	-1	56064	129815	117987	-1	117968	398042	391630	-1	391604	17				2	8	15	phaseINVFAce	phaseXPface	12	NF01	1389592	1389292	1389592	1389280	l	1389280	1387693	1389280	1387680	1587
GofDak_1024-768_new	3	3	22	<?xml version="1.0"?>\n<Clock xmlns:dt="urn:schemas-microsoft-com:datatypes"><Description dt:dt="string">E-Prime Primary Realtime Clock</Description><StartTime><Timestamp dt:dt="int">0</Timestamp><DateUtc dt:dt="string">2017-05-11T14:09:13Z</DateUtc></StartTime><FrequencyChanges><FrequencyChange><Frequency dt:dt="r8">3312929</Frequency><Timestamp dt:dt="r8">74222409734</Timestamp><Current dt:dt="…	75.028	2039467	2035967	2039467	2035952	1	right	1208181012	2017-11-05	16:09:13	14:09:13	female	117968	56090	-1	56064	129815	117987	-1	117968	398042	391630	-1	391604	17				2	8	15	phaseINVFAce	phaseXPface	13	NM21	1393097	1392797	1393097	1392784	l	1392784	1390811	1392784	1390800	1973
GofDak_1024-768_new	3	3	22	<?xml version="1.0"?>\n<Clock xmlns:dt="urn:schemas-microsoft-com:datatypes"><Description dt:dt="string">E-Prime Primary Realtime Clock</Description><StartTime><Timestamp dt:dt="int">0</Timestamp><DateUtc dt:dt="string">2017-05-11T14:09:13Z</DateUtc></StartTime><FrequencyChanges><FrequencyChange><Frequency dt:dt="r8">3312929</Frequency><Timestamp dt:dt="r8">74222409734</Timestamp><Current dt:dt="…	75.028	2039467	2035967	2039467	2035952	1	right	1208181012	2017-11-05	16:09:13	14:09:13	female	117968	56090	-1	56064	129815	117987	-1	117968	398042	391630	-1	391604	17				2	8	15	phaseINVFAce	phaseXPface	14	NM10	1396349	1396049	1396349	1396039	l	1396039	1394223	1396039	1394216	1816
GofDak_1024-768_new	3	3	22	<?xml version="1.0"?>\n<Clock xmlns:dt="urn:schemas-microsoft-com:datatypes"><Description dt:dt="string">E-Prime Primary Realtime Clock</Description><StartTime><Timestamp dt:dt="int">0</Timestamp><DateUtc dt:dt="string">2017-05-11T14:09:13Z</DateUtc></StartTime><FrequencyChanges><FrequencyChange><Frequency dt:dt="r8">3312929</Frequency><Timestamp dt:dt="r8">74222409734</Timestamp><Current dt:dt="…	75.028	2039467	2035967	2039467	2035952	1	right	1208181012	2017-11-05	16:09:13	14:09:13	female	117968	56090	-1	56064	129815	117987	-1	117968	398042	391630	-1	391604	17				2	8	15	phaseINVFAce	phaseXPface	15	NF09	1399508	1399208	1399508	1399198	l	1399198	1397342	1399198	1397336	1856
GofDak_1024-768_new	3	3	22	<?xml version="1.0"?>\n<Clock xmlns:dt="urn:schemas-microsoft-com:datatypes"><Description dt:dt="string">E-Prime Primary Realtime Clock</Description><StartTime><Timestamp dt:dt="int">0</Timestamp><DateUtc dt:dt="string">2017-05-11T14:09:13Z</DateUtc></StartTime><FrequencyChanges><FrequencyChange><Frequency dt:dt="r8">3312929</Frequency><Timestamp dt:dt="r8">74222409734</Timestamp><Current dt:dt="…	75.028	2039467	2035967	2039467	2035952	1	right	1208181012	2017-11-05	16:09:13	14:09:13	female	117968	56090	-1	56064	129815	117987	-1	117968	398042	391630	-1	391604	17				2	8	15	phaseINVFAce	phaseXPface	16	NM08	1402680	1402380	1402680	1402372	l	1402372	1400648	1402372	1400632	1724
GofDak_1024-768_new	3	3	22	<?xml version="1.0"?>\n<Clock xmlns:dt="urn:schemas-microsoft-com:datatypes"><Description dt:dt="string">E-Prime Primary Realtime Clock</Description><StartTime><Timestamp dt:dt="int">0</Timestamp><DateUtc dt:dt="string">2017-05-11T14:09:13Z</DateUtc></StartTime><FrequencyChanges><FrequencyChange><Frequency dt:dt="r8">3312929</Frequency><Timestamp dt:dt="r8">74222409734</Timestamp><Current dt:dt="…	75.028	2039467	2035967	2039467	2035952	1	right	1208181012	2017-11-05	16:09:13	14:09:13	female	117968	56090	-1	56064	129815	117987	-1	117968	398042	391630	-1	391604	17				2	8	15	phaseINVFAce	phaseXPface	17	NM05	1405612	1405312	1405612	1405300	d	1405300	1403713	1405300	1403704	1587
GofDak_1024-768_new	3	3	22	<?xml version="1.0"?>\n<Clock xmlns:dt="urn:schemas-microsoft-com:datatypes"><Description dt:dt="string">E-Prime Primary Realtime Clock</Description><StartTime><Timestamp dt:dt="int">0</Timestamp><DateUtc dt:dt="string">2017-05-11T14:09:13Z</DateUtc></StartTime><FrequencyChanges><FrequencyChange><Frequency dt:dt="r8">3312929</Frequency><Timestamp dt:dt="r8">74222409734</Timestamp><Current dt:dt="…	75.028	2039467	2035967	2039467	2035952	1	right	1208181012	2017-11-05	16:09:13	14:09:13	female	117968	56090	-1	56064	129815	117987	-1	117968	398042	391630	-1	391604	17				2	8	15	phaseINVFAce	phaseXPface	18	NM21	1408625	1408325	1408625	1408322	d	1408322	1406792	1408322	1406783	1530
GofDak_1024-768_new	3	3	22	<?xml version="1.0"?>\n<Clock xmlns:dt="urn:schemas-microsoft-com:datatypes"><Description dt:dt="string">E-Prime Primary Realtime Clock</Description><StartTime><Timestamp dt:dt="int">0</Timestamp><DateUtc dt:dt="string">2017-05-11T14:09:13Z</DateUtc></StartTime><FrequencyChanges><FrequencyChange><Frequency dt:dt="r8">3312929</Frequency><Timestamp dt:dt="r8">74222409734</Timestamp><Current dt:dt="…	75.028	2039467	2035967	2039467	2035952	1	right	1208181012	2017-11-05	16:09:13	14:09:13	female	117968	56090	-1	56064	129815	117987	-1	117968	398042	391630	-1	391604	17				2	8	15	phaseINVFAce	phaseXPface	19	NM04	1411983	1411683	1411983	1411679	l	1411679	1409965	1411679	1409959	1714
GofDak_1024-768_new	3	3	22	<?xml version="1.0"?>\n<Clock xmlns:dt="urn:schemas-microsoft-com:datatypes"><Description dt:dt="string">E-Prime Primary Realtime Clock</Description><StartTime><Timestamp dt:dt="int">0</Timestamp><DateUtc dt:dt="string">2017-05-11T14:09:13Z</DateUtc></StartTime><FrequencyChanges><FrequencyChange><Frequency dt:dt="r8">3312929</Frequency><Timestamp dt:dt="r8">74222409734</Timestamp><Current dt:dt="…	75.028	2039467	2035967	2039467	2035952	1	right	1208181012	2017-11-05	16:09:13	14:09:13	female	117968	56090	-1	56064	129815	117987	-1	117968	398042	391630	-1	391604	17				2	8	15	phaseINVFAce	phaseXPface	20	NM08	1415582	1415282	1415582	1415280	l	1415280	1413416	1415280	1413407	1864
GofDak_1024-768_new	3	3	22	<?xml version="1.0"?>\n<Clock xmlns:dt="urn:schemas-microsoft-com:datatypes"><Description dt:dt="string">E-Prime Primary Realtime Clock</Description><StartTime><Timestamp dt:dt="int">0</Timestamp><DateUtc dt:dt="string">2017-05-11T14:09:13Z</DateUtc></StartTime><FrequencyChanges><FrequencyChange><Frequency dt:dt="r8">3312929</Frequency><Timestamp dt:dt="r8">74222409734</Timestamp><Current dt:dt="…	75.028	2039467	2035967	2039467	2035952	1	right	1208181012	2017-11-05	16:09:13	14:09:13	female	117968	56090	-1	56064	129815	117987	-1	117968	398042	391630	-1	391604	18				1	8	16	phaseUPFAce	phaseXPface	1	NF02	1426031	1425731	1426031	1425727	d	1425727	1424199	1425727	1424186	1528
GofDak_1024-768_new	3	3	22	<?xml version="1.0"?>\n<Clock xmlns:dt="urn:schemas-microsoft-com:datatypes"><Description dt:dt="string">E-Prime Primary Realtime Clock</Description><StartTime><Timestamp dt:dt="int">0</Timestamp><DateUtc dt:dt="string">2017-05-11T14:09:13Z</DateUtc></StartTime><FrequencyChanges><FrequencyChange><Frequency dt:dt="r8">3312929</Frequency><Timestamp dt:dt="r8">74222409734</Timestamp><Current dt:dt="…	75.028	2039467	2035967	2039467	2035952	1	right	1208181012	2017-11-05	16:09:13	14:09:13	female	117968	56090	-1	56064	129815	117987	-1	117968	398042	391630	-1	391604	18				1	8	16	phaseUPFAce	phaseXPface	2	NM21	1429084	1428784	1429084	1428777	d	1428777	1427198	1428777	1427190	1579
GofDak_1024-768_new	3	3	22	<?xml version="1.0"?>\n<Clock xmlns:dt="urn:schemas-microsoft-com:datatypes"><Description dt:dt="string">E-Prime Primary Realtime Clock</Description><StartTime><Timestamp dt:dt="int">0</Timestamp><DateUtc dt:dt="string">2017-05-11T14:09:13Z</DateUtc></StartTime><FrequencyChanges><FrequencyChange><Frequency dt:dt="r8">3312929</Frequency><Timestamp dt:dt="r8">74222409734</Timestamp><Current dt:dt="…	75.028	2039467	2035967	2039467	2035952	1	right	1208181012	2017-11-05	16:09:13	14:09:13	female	117968	56090	-1	56064	129815	117987	-1	117968	398042	391630	-1	391604	18				1	8	16	phaseUPFAce	phaseXPface	3	NM13	1432109	1431809	1432109	1431796	l	1431796	1430143	1431796	1430134	1653
GofDak_1024-768_new	3	3	22	<?xml version="1.0"?>\n<Clock xmlns:dt="urn:schemas-microsoft-com:datatypes"><Description dt:dt="string">E-Prime Primary Realtime Clock</Description><StartTime><Timestamp dt:dt="int">0</Timestamp><DateUtc dt:dt="string">2017-05-11T14:09:13Z</DateUtc></StartTime><FrequencyChanges><FrequencyChange><Frequency dt:dt="r8">3312929</Frequency><Timestamp dt:dt="r8">74222409734</Timestamp><Current dt:dt="…	75.028	2039467	2035967	2039467	2035952	1	right	1208181012	2017-11-05	16:09:13	14:09:13	female	117968	56090	-1	56064	129815	117987	-1	117968	398042	391630	-1	391604	18				1	8	16	phaseUPFAce	phaseXPface	4	NF106	1435441	1435141	1435441	1435130	d	1435130	1433396	1435130	1433390	1734
GofDak_1024-768_new	3	3	22	<?xml version="1.0"?>\n<Clock xmlns:dt="urn:schemas-microsoft-com:datatypes"><Description dt:dt="string">E-Prime Primary Realtime Clock</Description><StartTime><Timestamp dt:dt="int">0</Timestamp><DateUtc dt:dt="string">2017-05-11T14:09:13Z</DateUtc></StartTime><FrequencyChanges><FrequencyChange><Frequency dt:dt="r8">3312929</Frequency><Timestamp dt:dt="r8">74222409734</Timestamp><Current dt:dt="…	75.028	2039467	2035967	2039467	2035952	1	right	1208181012	2017-11-05	16:09:13	14:09:13	female	117968	56090	-1	56064	129815	117987	-1	117968	398042	391630	-1	391604	18				1	8	16	phaseUPFAce	phaseXPface	5	NF02	1438427	1438127	1438427	1438115	l	1438115	1436487	1438115	1436478	1628
GofDak_1024-768_new	3	3	22	<?xml version="1.0"?>\n<Clock xmlns:dt="urn:schemas-microsoft-com:datatypes"><Description dt:dt="string">E-Prime Primary Realtime Clock</Description><StartTime><Timestamp dt:dt="int">0</Timestamp><DateUtc dt:dt="string">2017-05-11T14:09:13Z</DateUtc></StartTime><FrequencyChanges><FrequencyChange><Frequency dt:dt="r8">3312929</Frequency><Timestamp dt:dt="r8">74222409734</Timestamp><Current dt:dt="…	75.028	2039467	2035967	2039467	2035952	1	right	1208181012	2017-11-05	16:09:13	14:09:13	female	117968	56090	-1	56064	129815	117987	-1	117968	398042	391630	-1	391604	18				1	8	16	phaseUPFAce	phaseXPface	6	NM08	1441372	1441072	1441372	1441059	d	1441059	1439526	1441059	1439518	1533
GofDak_1024-768_new	3	3	22	<?xml version="1.0"?>\n<Clock xmlns:dt="urn:schemas-microsoft-com:datatypes"><Description dt:dt="string">E-Prime Primary Realtime Clock</Description><StartTime><Timestamp dt:dt="int">0</Timestamp><DateUtc dt:dt="string">2017-05-11T14:09:13Z</DateUtc></StartTime><FrequencyChanges><FrequencyChange><Frequency dt:dt="r8">3312929</Frequency><Timestamp dt:dt="r8">74222409734</Timestamp><Current dt:dt="…	75.028	2039467	2035967	2039467	2035952	1	right	1208181012	2017-11-05	16:09:13	14:09:13	female	117968	56090	-1	56064	129815	117987	-1	117968	398042	391630	-1	391604	18				1	8	16	phaseUPFAce	phaseXPface	7	NF105	1444464	1444164	1444464	1444155	d	1444155	1442552	1444155	1442542	1603
GofDak_1024-768_new	3	3	22	<?xml version="1.0"?>\n<Clock xmlns:dt="urn:schemas-microsoft-com:datatypes"><Description dt:dt="string">E-Prime Primary Realtime Clock</Description><StartTime><Timestamp dt:dt="int">0</Timestamp><DateUtc dt:dt="string">2017-05-11T14:09:13Z</DateUtc></StartTime><FrequencyChanges><FrequencyChange><Frequency dt:dt="r8">3312929</Frequency><Timestamp dt:dt="r8">74222409734</Timestamp><Current dt:dt="…	75.028	2039467	2035967	2039467	2035952	1	right	1208181012	2017-11-05	16:09:13	14:09:13	female	117968	56090	-1	56064	129815	117987	-1	117968	398042	391630	-1	391604	18				1	8	16	phaseUPFAce	phaseXPface	8	NF02	1447663	1447363	1447663	1447353	d	1447353	1445457	1447353	1445445	1896
GofDak_1024-768_new	3	3	22	<?xml version="1.0"?>\n<Clock xmlns:dt="urn:schemas-microsoft-com:datatypes"><Description dt:dt="string">E-Prime Primary Realtime Clock</Description><StartTime><Timestamp dt:dt="int">0</Timestamp><DateUtc dt:dt="string">2017-05-11T14:09:13Z</DateUtc></StartTime><FrequencyChanges><FrequencyChange><Frequency dt:dt="r8">3312929</Frequency><Timestamp dt:dt="r8">74222409734</Timestamp><Current dt:dt="…	75.028	2039467	2035967	2039467	2035952	1	right	1208181012	2017-11-05	16:09:13	14:09:13	female	117968	56090	-1	56064	129815	117987	-1	117968	398042	391630	-1	391604	18				1	8	16	phaseUPFAce	phaseXPface	9	NF109	1450942	1450642	1450942	1450631	d	1450631	1448709	1450631	1448701	1922
GofDak_1024-768_new	3	3	22	<?xml version="1.0"?>\n<Clock xmlns:dt="urn:schemas-microsoft-com:datatypes"><Description dt:dt="string">E-Prime Primary Realtime Clock</Description><StartTime><Timestamp dt:dt="int">0</Timestamp><DateUtc dt:dt="string">2017-05-11T14:09:13Z</DateUtc></StartTime><FrequencyChanges><FrequencyChange><Frequency dt:dt="r8">3312929</Frequency><Timestamp dt:dt="r8">74222409734</Timestamp><Current dt:dt="…	75.028	2039467	2035967	2039467	2035952	1	right	1208181012	2017-11-05	16:09:13	14:09:13	female	117968	56090	-1	56064	129815	117987	-1	117968	398042	391630	-1	391604	18				1	8	16	phaseUPFAce	phaseXPface	10	NM05	1453848	1453548	1453848	1453542	d	1453542	1451975	1453542	1451957	1567
GofDak_1024-768_new	3	3	22	<?xml version="1.0"?>\n<Clock xmlns:dt="urn:schemas-microsoft-com:datatypes"><Description dt:dt="string">E-Prime Primary Realtime Clock</Description><StartTime><Timestamp dt:dt="int">0</Timestamp><DateUtc dt:dt="string">2017-05-11T14:09:13Z</DateUtc></StartTime><FrequencyChanges><FrequencyChange><Frequency dt:dt="r8">3312929</Frequency><Timestamp dt:dt="r8">74222409734</Timestamp><Current dt:dt="…	75.028	2039467	2035967	2039467	2035952	1	right	1208181012	2017-11-05	16:09:13	14:09:13	female	117968	56090	-1	56064	129815	117987	-1	117968	398042	391630	-1	391604	18				1	8	16	phaseUPFAce	phaseXPface	11	NF106	1457113	1456813	1457113	1456805	d	1456805	1454934	1456805	1454917	1871
GofDak_1024-768_new	3	3	22	<?xml version="1.0"?>\n<Clock xmlns:dt="urn:schemas-microsoft-com:datatypes"><Description dt:dt="string">E-Prime Primary Realtime Clock</Description><StartTime><Timestamp dt:dt="int">0</Timestamp><DateUtc dt:dt="string">2017-05-11T14:09:13Z</DateUtc></StartTime><FrequencyChanges><FrequencyChange><Frequency dt:dt="r8">3312929</Frequency><Timestamp dt:dt="r8">74222409734</Timestamp><Current dt:dt="…	75.028	2039467	2035967	2039467	2035952	1	right	1208181012	2017-11-05	16:09:13	14:09:13	female	117968	56090	-1	56064	129815	117987	-1	117968	398042	391630	-1	391604	18				1	8	16	phaseUPFAce	phaseXPface	12	NM09	1460432	1460132	1460432	1460119	d	1460119	1458226	1460119	1458221	1893
GofDak_1024-768_new	3	3	22	<?xml version="1.0"?>\n<Clock xmlns:dt="urn:schemas-microsoft-com:datatypes"><Description dt:dt="string">E-Prime Primary Realtime Clock</Description><StartTime><Timestamp dt:dt="int">0</Timestamp><DateUtc dt:dt="string">2017-05-11T14:09:13Z</DateUtc></StartTime><FrequencyChanges><FrequencyChange><Frequency dt:dt="r8">3312929</Frequency><Timestamp dt:dt="r8">74222409734</Timestamp><Current dt:dt="…	75.028	2039467	2035967	2039467	2035952	1	right	1208181012	2017-11-05	16:09:13	14:09:13	female	117968	56090	-1	56064	129815	117987	-1	117968	398042	391630	-1	391604	18				1	8	16	phaseUPFAce	phaseXPface	13	NF04	1463417	1463117	1463417	1463112	d	1463112	1461505	1463112	1461493	1607
GofDak_1024-768_new	3	3	22	<?xml version="1.0"?>\n<Clock xmlns:dt="urn:schemas-microsoft-com:datatypes"><Description dt:dt="string">E-Prime Primary Realtime Clock</Description><StartTime><Timestamp dt:dt="int">0</Timestamp><DateUtc dt:dt="string">2017-05-11T14:09:13Z</DateUtc></StartTime><FrequencyChanges><FrequencyChange><Frequency dt:dt="r8">3312929</Frequency><Timestamp dt:dt="r8">74222409734</Timestamp><Current dt:dt="…	75.028	2039467	2035967	2039467	2035952	1	right	1208181012	2017-11-05	16:09:13	14:09:13	female	117968	56090	-1	56064	129815	117987	-1	117968	398042	391630	-1	391604	18				1	8	16	phaseUPFAce	phaseXPface	14	NM10	1466749	1466449	1466749	1466437	d	1466437	1464610	1466437	1464604	1827
GofDak_1024-768_new	3	3	22	<?xml version="1.0"?>\n<Clock xmlns:dt="urn:schemas-microsoft-com:datatypes"><Description dt:dt="string">E-Prime Primary Realtime Clock</Description><StartTime><Timestamp dt:dt="int">0</Timestamp><DateUtc dt:dt="string">2017-05-11T14:09:13Z</DateUtc></StartTime><FrequencyChanges><FrequencyChange><Frequency dt:dt="r8">3312929</Frequency><Timestamp dt:dt="r8">74222409734</Timestamp><Current dt:dt="…	75.028	2039467	2035967	2039467	2035952	1	right	1208181012	2017-11-05	16:09:13	14:09:13	female	117968	56090	-1	56064	129815	117987	-1	117968	398042	391630	-1	391604	18				1	8	16	phaseUPFAce	phaseXPface	15	NM21	1469682	1469382	1469682	1469376	l	1469376	1467702	1469376	1467684	1674
GofDak_1024-768_new	3	3	22	<?xml version="1.0"?>\n<Clock xmlns:dt="urn:schemas-microsoft-com:datatypes"><Description dt:dt="string">E-Prime Primary Realtime Clock</Description><StartTime><Timestamp dt:dt="int">0</Timestamp><DateUtc dt:dt="string">2017-05-11T14:09:13Z</DateUtc></StartTime><FrequencyChanges><FrequencyChange><Frequency dt:dt="r8">3312929</Frequency><Timestamp dt:dt="r8">74222409734</Timestamp><Current dt:dt="…	75.028	2039467	2035967	2039467	2035952	1	right	1208181012	2017-11-05	16:09:13	14:09:13	female	117968	56090	-1	56064	129815	117987	-1	117968	398042	391630	-1	391604	18				1	8	16	phaseUPFAce	phaseXPface	16	NF06	1472947	1472647	1472947	1472642	l	1472642	1470834	1472642	1470828	1808
GofDak_1024-768_new	3	3	22	<?xml version="1.0"?>\n<Clock xmlns:dt="urn:schemas-microsoft-com:datatypes"><Description dt:dt="string">E-Prime Primary Realtime Clock</Description><StartTime><Timestamp dt:dt="int">0</Timestamp><DateUtc dt:dt="string">2017-05-11T14:09:13Z</DateUtc></StartTime><FrequencyChanges><FrequencyChange><Frequency dt:dt="r8">3312929</Frequency><Timestamp dt:dt="r8">74222409734</Timestamp><Current dt:dt="…	75.028	2039467	2035967	2039467	2035952	1	right	1208181012	2017-11-05	16:09:13	14:09:13	female	117968	56090	-1	56064	129815	117987	-1	117968	398042	391630	-1	391604	18				1	8	16	phaseUPFAce	phaseXPface	17	NF06	1476039	1475739	1476039	1475731	l	1475731	1473980	1475731	1473964	1751
GofDak_1024-768_new	3	3	22	<?xml version="1.0"?>\n<Clock xmlns:dt="urn:schemas-microsoft-com:datatypes"><Description dt:dt="string">E-Prime Primary Realtime Clock</Description><StartTime><Timestamp dt:dt="int">0</Timestamp><DateUtc dt:dt="string">2017-05-11T14:09:13Z</DateUtc></StartTime><FrequencyChanges><FrequencyChange><Frequency dt:dt="r8">3312929</Frequency><Timestamp dt:dt="r8">74222409734</Timestamp><Current dt:dt="…	75.028	2039467	2035967	2039467	2035952	1	right	1208181012	2017-11-05	16:09:13	14:09:13	female	117968	56090	-1	56064	129815	117987	-1	117968	398042	391630	-1	391604	18				1	8	16	phaseUPFAce	phaseXPface	18	NM04	1478958	1478658	1478958	1478654	l	1478654	1477045	1478654	1477036	1609
GofDak_1024-768_new	3	3	22	<?xml version="1.0"?>\n<Clock xmlns:dt="urn:schemas-microsoft-com:datatypes"><Description dt:dt="string">E-Prime Primary Realtime Clock</Description><StartTime><Timestamp dt:dt="int">0</Timestamp><DateUtc dt:dt="string">2017-05-11T14:09:13Z</DateUtc></StartTime><FrequencyChanges><FrequencyChange><Frequency dt:dt="r8">3312929</Frequency><Timestamp dt:dt="r8">74222409734</Timestamp><Current dt:dt="…	75.028	2039467	2035967	2039467	2035952	1	right	1208181012	2017-11-05	16:09:13	14:09:13	female	117968	56090	-1	56064	129815	117987	-1	117968	398042	391630	-1	391604	18				1	8	16	phaseUPFAce	phaseXPface	19	NF04	1481957	1481657	1481957	1481645	l	1481645	1480124	1481645	1480116	1521
GofDak_1024-768_new	3	3	22	<?xml version="1.0"?>\n<Clock xmlns:dt="urn:schemas-microsoft-com:datatypes"><Description dt:dt="string">E-Prime Primary Realtime Clock</Description><StartTime><Timestamp dt:dt="int">0</Timestamp><DateUtc dt:dt="string">2017-05-11T14:09:13Z</DateUtc></StartTime><FrequencyChanges><FrequencyChange><Frequency dt:dt="r8">3312929</Frequency><Timestamp dt:dt="r8">74222409734</Timestamp><Current dt:dt="…	75.028	2039467	2035967	2039467	2035952	1	right	1208181012	2017-11-05	16:09:13	14:09:13	female	117968	56090	-1	56064	129815	117987	-1	117968	398042	391630	-1	391604	18				1	8	16	phaseUPFAce	phaseXPface	20	NF09	1484996	1484696	1484996	1484684	l	1484684	1483030	1484684	1483012	1654
GofDak_1024-768_new	3	3	22	<?xml version="1.0"?>\n<Clock xmlns:dt="urn:schemas-microsoft-com:datatypes"><Description dt:dt="string">E-Prime Primary Realtime Clock</Description><StartTime><Timestamp dt:dt="int">0</Timestamp><DateUtc dt:dt="string">2017-05-11T14:09:13Z</DateUtc></StartTime><FrequencyChanges><FrequencyChange><Frequency dt:dt="r8">3312929</Frequency><Timestamp dt:dt="r8">74222409734</Timestamp><Current dt:dt="…	75.028	2039467	2035967	2039467	2035952	1	right	1208181012	2017-11-05	16:09:13	14:09:13	female	117968	56090	-1	56064	129815	117987	-1	117968	398042	391630	-1	391604	19				1	9	17	phaseUPFAce	phaseXPface	1	NF02	1487995	1487695	1487995	1487688	d	1487688	1486002	1487688	1485987	1686
GofDak_1024-768_new	3	3	22	<?xml version="1.0"?>\n<Clock xmlns:dt="urn:schemas-microsoft-com:datatypes"><Description dt:dt="string">E-Prime Primary Realtime Clock</Description><StartTime><Timestamp dt:dt="int">0</Timestamp><DateUtc dt:dt="string">2017-05-11T14:09:13Z</DateUtc></StartTime><FrequencyChanges><FrequencyChange><Frequency dt:dt="r8">3312929</Frequency><Timestamp dt:dt="r8">74222409734</Timestamp><Current dt:dt="…	75.028	2039467	2035967	2039467	2035952	1	right	1208181012	2017-11-05	16:09:13	14:09:13	female	117968	56090	-1	56064	129815	117987	-1	117968	398042	391630	-1	391604	19				1	9	17	phaseUPFAce	phaseXPface	2	NF04	1491473	1491173	1491473	1491158	d	1491158	1489187	1491158	1489179	1971
GofDak_1024-768_new	3	3	22	<?xml version="1.0"?>\n<Clock xmlns:dt="urn:schemas-microsoft-com:datatypes"><Description dt:dt="string">E-Prime Primary Realtime Clock</Description><StartTime><Timestamp dt:dt="int">0</Timestamp><DateUtc dt:dt="string">2017-05-11T14:09:13Z</DateUtc></StartTime><FrequencyChanges><FrequencyChange><Frequency dt:dt="r8">3312929</Frequency><Timestamp dt:dt="r8">74222409734</Timestamp><Current dt:dt="…	75.028	2039467	2035967	2039467	2035952	1	right	1208181012	2017-11-05	16:09:13	14:09:13	female	117968	56090	-1	56064	129815	117987	-1	117968	398042	391630	-1	391604	19				1	9	17	phaseUPFAce	phaseXPface	3	NF09	1494765	1494465	1494765	1494455	d	1494455	1492519	1494455	1492507	1936
GofDak_1024-768_new	3	3	22	<?xml version="1.0"?>\n<Clock xmlns:dt="urn:schemas-microsoft-com:datatypes"><Description dt:dt="string">E-Prime Primary Realtime Clock</Description><StartTime><Timestamp dt:dt="int">0</Timestamp><DateUtc dt:dt="string">2017-05-11T14:09:13Z</DateUtc></StartTime><FrequencyChanges><FrequencyChange><Frequency dt:dt="r8">3312929</Frequency><Timestamp dt:dt="r8">74222409734</Timestamp><Current dt:dt="…	75.028	2039467	2035967	2039467	2035952	1	right	1208181012	2017-11-05	16:09:13	14:09:13	female	117968	56090	-1	56064	129815	117987	-1	117968	398042	391630	-1	391604	19				1	9	17	phaseUPFAce	phaseXPface	4	NM21	1498631	1498331	1498631	1498328	l	1498328	1496771	1498328	1496763	1557
GofDak_1024-768_new	3	3	22	<?xml version="1.0"?>\n<Clock xmlns:dt="urn:schemas-microsoft-com:datatypes"><Description dt:dt="string">E-Prime Primary Realtime Clock</Description><StartTime><Timestamp dt:dt="int">0</Timestamp><DateUtc dt:dt="string">2017-05-11T14:09:13Z</DateUtc></StartTime><FrequencyChanges><FrequencyChange><Frequency dt:dt="r8">3312929</Frequency><Timestamp dt:dt="r8">74222409734</Timestamp><Current dt:dt="…	75.028	2039467	2035967	2039467	2035952	1	right	1208181012	2017-11-05	16:09:13	14:09:13	female	117968	56090	-1	56064	129815	117987	-1	117968	398042	391630	-1	391604	19				1	9	17	phaseUPFAce	phaseXPface	5	NM08	1501843	1501543	1501843	1501528	l	1501528	1499690	1501528	1499683	1838
GofDak_1024-768_new	3	3	22	<?xml version="1.0"?>\n<Clock xmlns:dt="urn:schemas-microsoft-com:datatypes"><Description dt:dt="string">E-Prime Primary Realtime Clock</Description><StartTime><Timestamp dt:dt="int">0</Timestamp><DateUtc dt:dt="string">2017-05-11T14:09:13Z</DateUtc></StartTime><FrequencyChanges><FrequencyChange><Frequency dt:dt="r8">3312929</Frequency><Timestamp dt:dt="r8">74222409734</Timestamp><Current dt:dt="…	75.028	2039467	2035967	2039467	2035952	1	right	1208181012	2017-11-05	16:09:13	14:09:13	female	117968	56090	-1	56064	129815	117987	-1	117968	398042	391630	-1	391604	19				1	9	17	phaseUPFAce	phaseXPface	6	NF105	1504788	1504488	1504788	1504481	d	1504481	1502916	1504481	1502899	1565
GofDak_1024-768_new	3	3	22	<?xml version="1.0"?>\n<Clock xmlns:dt="urn:schemas-microsoft-com:datatypes"><Description dt:dt="string">E-Prime Primary Realtime Clock</Description><StartTime><Timestamp dt:dt="int">0</Timestamp><DateUtc dt:dt="string">2017-05-11T14:09:13Z</DateUtc></StartTime><FrequencyChanges><FrequencyChange><Frequency dt:dt="r8">3312929</Frequency><Timestamp dt:dt="r8">74222409734</Timestamp><Current dt:dt="…	75.028	2039467	2035967	2039467	2035952	1	right	1208181012	2017-11-05	16:09:13	14:09:13	female	117968	56090	-1	56064	129815	117987	-1	117968	398042	391630	-1	391604	19				1	9	17	phaseUPFAce	phaseXPface	7	NF04	1508040	1507740	1508040	1507738	l	1507738	1505861	1507738	1505850	1877
GofDak_1024-768_new	3	3	22	<?xml version="1.0"?>\n<Clock xmlns:dt="urn:schemas-microsoft-com:datatypes"><Description dt:dt="string">E-Prime Primary Realtime Clock</Description><StartTime><Timestamp dt:dt="int">0</Timestamp><DateUtc dt:dt="string">2017-05-11T14:09:13Z</DateUtc></StartTime><FrequencyChanges><FrequencyChange><Frequency dt:dt="r8">3312929</Frequency><Timestamp dt:dt="r8">74222409734</Timestamp><Current dt:dt="…	75.028	2039467	2035967	2039467	2035952	1	right	1208181012	2017-11-05	16:09:13	14:09:13	female	117968	56090	-1	56064	129815	117987	-1	117968	398042	391630	-1	391604	19				1	9	17	phaseUPFAce	phaseXPface	8	NF27	1511079	1510779	1511079	1510774	d	1510774	1509073	1510774	1509066	1701
GofDak_1024-768_new	3	3	22	<?xml version="1.0"?>\n<Clock xmlns:dt="urn:schemas-microsoft-com:datatypes"><Description dt:dt="string">E-Prime Primary Realtime Clock</Description><StartTime><Timestamp dt:dt="int">0</Timestamp><DateUtc dt:dt="string">2017-05-11T14:09:13Z</DateUtc></StartTime><FrequencyChanges><FrequencyChange><Frequency dt:dt="r8">3312929</Frequency><Timestamp dt:dt="r8">74222409734</Timestamp><Current dt:dt="…	75.028	2039467	2035967	2039467	2035952	1	right	1208181012	2017-11-05	16:09:13	14:09:13	female	117968	56090	-1	56064	129815	117987	-1	117968	398042	391630	-1	391604	19				1	9	17	phaseUPFAce	phaseXPface	9	NF27	1514478	1514178	1514478	1514174	l	1514174	1512192	1514174	1512178	1982
GofDak_1024-768_new	3	3	22	<?xml version="1.0"?>\n<Clock xmlns:dt="urn:schemas-microsoft-com:datatypes"><Description dt:dt="string">E-Prime Primary Realtime Clock</Description><StartTime><Timestamp dt:dt="int">0</Timestamp><DateUtc dt:dt="string">2017-05-11T14:09:13Z</DateUtc></StartTime><FrequencyChanges><FrequencyChange><Frequency dt:dt="r8">3312929</Frequency><Timestamp dt:dt="r8">74222409734</Timestamp><Current dt:dt="…	75.028	2039467	2035967	2039467	2035952	1	right	1208181012	2017-11-05	16:09:13	14:09:13	female	117968	56090	-1	56064	129815	117987	-1	117968	398042	391630	-1	391604	19				1	9	17	phaseUPFAce	phaseXPface	10	NM05	1517450	1517150	1517450	1517139	d	1517139	1515604	1517139	1515586	1535
GofDak_1024-768_new	3	3	22	<?xml version="1.0"?>\n<Clock xmlns:dt="urn:schemas-microsoft-com:datatypes"><Description dt:dt="string">E-Prime Primary Realtime Clock</Description><StartTime><Timestamp dt:dt="int">0</Timestamp><DateUtc dt:dt="string">2017-05-11T14:09:13Z</DateUtc></StartTime><FrequencyChanges><FrequencyChange><Frequency dt:dt="r8">3312929</Frequency><Timestamp dt:dt="r8">74222409734</Timestamp><Current dt:dt="…	75.028	2039467	2035967	2039467	2035952	1	right	1208181012	2017-11-05	16:09:13	14:09:13	female	117968	56090	-1	56064	129815	117987	-1	117968	398042	391630	-1	391604	19				1	9	17	phaseUPFAce	phaseXPface	11	NF09	1520689	1520389	1520689	1520383	l	1520383	1518576	1520383	1518570	1807
GofDak_1024-768_new	3	3	22	<?xml version="1.0"?>\n<Clock xmlns:dt="urn:schemas-microsoft-com:datatypes"><Description dt:dt="string">E-Prime Primary Realtime Clock</Description><StartTime><Timestamp dt:dt="int">0</Timestamp><DateUtc dt:dt="string">2017-05-11T14:09:13Z</DateUtc></StartTime><FrequencyChanges><FrequencyChange><Frequency dt:dt="r8">3312929</Frequency><Timestamp dt:dt="r8">74222409734</Timestamp><Current dt:dt="…	75.028	2039467	2035967	2039467	2035952	1	right	1208181012	2017-11-05	16:09:13	14:09:13	female	117968	56090	-1	56064	129815	117987	-1	117968	398042	391630	-1	391604	19				1	9	17	phaseUPFAce	phaseXPface	12	NM101	1523901	1523601	1523901	1523597	l	1523597	1521775	1523597	1521762	1822
GofDak_1024-768_new	3	3	22	<?xml version="1.0"?>\n<Clock xmlns:dt="urn:schemas-microsoft-com:datatypes"><Description dt:dt="string">E-Prime Primary Realtime Clock</Description><StartTime><Timestamp dt:dt="int">0</Timestamp><DateUtc dt:dt="string">2017-05-11T14:09:13Z</DateUtc></StartTime><FrequencyChanges><FrequencyChange><Frequency dt:dt="r8">3312929</Frequency><Timestamp dt:dt="r8">74222409734</Timestamp><Current dt:dt="…	75.028	2039467	2035967	2039467	2035952	1	right	1208181012	2017-11-05	16:09:13	14:09:13	female	117968	56090	-1	56064	129815	117987	-1	117968	398042	391630	-1	391604	19				1	9	17	phaseUPFAce	phaseXPface	13	NM02	1526860	1526560	1526860	1526552	d	1526552	1524934	1526552	1524921	1618
GofDak_1024-768_new	3	3	22	<?xml version="1.0"?>\n<Clock xmlns:dt="urn:schemas-microsoft-com:datatypes"><Description dt:dt="string">E-Prime Primary Realtime Clock</Description><StartTime><Timestamp dt:dt="int">0</Timestamp><DateUtc dt:dt="string">2017-05-11T14:09:13Z</DateUtc></StartTime><FrequencyChanges><FrequencyChange><Frequency dt:dt="r8">3312929</Frequency><Timestamp dt:dt="r8">74222409734</Timestamp><Current dt:dt="…	75.028	2039467	2035967	2039467	2035952	1	right	1208181012	2017-11-05	16:09:13	14:09:13	female	117968	56090	-1	56064	129815	117987	-1	117968	398042	391630	-1	391604	19				1	9	17	phaseUPFAce	phaseXPface	14	NM04	1530139	1529839	1530139	1529835	l	1529835	1528026	1529835	1528009	1809
GofDak_1024-768_new	3	3	22	<?xml version="1.0"?>\n<Clock xmlns:dt="urn:schemas-microsoft-com:datatypes"><Description dt:dt="string">E-Prime Primary Realtime Clock</Description><StartTime><Timestamp dt:dt="int">0</Timestamp><DateUtc dt:dt="string">2017-05-11T14:09:13Z</DateUtc></StartTime><FrequencyChanges><FrequencyChange><Frequency dt:dt="r8">3312929</Frequency><Timestamp dt:dt="r8">74222409734</Timestamp><Current dt:dt="…	75.028	2039467	2035967	2039467	2035952	1	right	1208181012	2017-11-05	16:09:13	14:09:13	female	117968	56090	-1	56064	129815	117987	-1	117968	398042	391630	-1	391604	19				1	9	17	phaseUPFAce	phaseXPface	15	NM10	1533364	1533064	1533364	1533060	l	1533060	1531159	1533060	1531153	1901
GofDak_1024-768_new	3	3	22	<?xml version="1.0"?>\n<Clock xmlns:dt="urn:schemas-microsoft-com:datatypes"><Description dt:dt="string">E-Prime Primary Realtime Clock</Description><StartTime><Timestamp dt:dt="int">0</Timestamp><DateUtc dt:dt="string">2017-05-11T14:09:13Z</DateUtc></StartTime><FrequencyChanges><FrequencyChange><Frequency dt:dt="r8">3312929</Frequency><Timestamp dt:dt="r8">74222409734</Timestamp><Current dt:dt="…	75.028	2039467	2035967	2039467	2035952	1	right	1208181012	2017-11-05	16:09:13	14:09:13	female	117968	56090	-1	56064	129815	117987	-1	117968	398042	391630	-1	391604	19				1	9	17	phaseUPFAce	phaseXPface	16	NM21	1536443	1536143	1536443	1536133	d	1536133	1534437	1536133	1534425	1696
GofDak_1024-768_new	3	3	22	<?xml version="1.0"?>\n<Clock xmlns:dt="urn:schemas-microsoft-com:datatypes"><Description dt:dt="string">E-Prime Primary Realtime Clock</Description><StartTime><Timestamp dt:dt="int">0</Timestamp><DateUtc dt:dt="string">2017-05-11T14:09:13Z</DateUtc></StartTime><FrequencyChanges><FrequencyChange><Frequency dt:dt="r8">3312929</Frequency><Timestamp dt:dt="r8">74222409734</Timestamp><Current dt:dt="…	75.028	2039467	2035967	2039467	2035952	1	right	1208181012	2017-11-05	16:09:13	14:09:13	female	117968	56090	-1	56064	129815	117987	-1	117968	398042	391630	-1	391604	19				1	9	17	phaseUPFAce	phaseXPface	17	NF01	1539762	1539462	1539762	1539454	d	1539454	1537716	1539454	1537705	1738
GofDak_1024-768_new	3	3	22	<?xml version="1.0"?>\n<Clock xmlns:dt="urn:schemas-microsoft-com:datatypes"><Description dt:dt="string">E-Prime Primary Realtime Clock</Description><StartTime><Timestamp dt:dt="int">0</Timestamp><DateUtc dt:dt="string">2017-05-11T14:09:13Z</DateUtc></StartTime><FrequencyChanges><FrequencyChange><Frequency dt:dt="r8">3312929</Frequency><Timestamp dt:dt="r8">74222409734</Timestamp><Current dt:dt="…	75.028	2039467	2035967	2039467	2035952	1	right	1208181012	2017-11-05	16:09:13	14:09:13	female	117968	56090	-1	56064	129815	117987	-1	117968	398042	391630	-1	391604	19				1	9	17	phaseUPFAce	phaseXPface	18	NM10	1543000	1542700	1543000	1542695	d	1542695	1540994	1542695	1540985	1701
GofDak_1024-768_new	3	3	22	<?xml version="1.0"?>\n<Clock xmlns:dt="urn:schemas-microsoft-com:datatypes"><Description dt:dt="string">E-Prime Primary Realtime Clock</Description><StartTime><Timestamp dt:dt="int">0</Timestamp><DateUtc dt:dt="string">2017-05-11T14:09:13Z</DateUtc></StartTime><FrequencyChanges><FrequencyChange><Frequency dt:dt="r8">3312929</Frequency><Timestamp dt:dt="r8">74222409734</Timestamp><Current dt:dt="…	75.028	2039467	2035967	2039467	2035952	1	right	1208181012	2017-11-05	16:09:13	14:09:13	female	117968	56090	-1	56064	129815	117987	-1	117968	398042	391630	-1	391604	19				1	9	17	phaseUPFAce	phaseXPface	19	NM21	1546452	1546152	1546452	1546142	d	1546142	1544353	1546142	1544344	1789
GofDak_1024-768_new	3	3	22	<?xml version="1.0"?>\n<Clock xmlns:dt="urn:schemas-microsoft-com:datatypes"><Description dt:dt="string">E-Prime Primary Realtime Clock</Description><StartTime><Timestamp dt:dt="int">0</Timestamp><DateUtc dt:dt="string">2017-05-11T14:09:13Z</DateUtc></StartTime><FrequencyChanges><FrequencyChange><Frequency dt:dt="r8">3312929</Frequency><Timestamp dt:dt="r8">74222409734</Timestamp><Current dt:dt="…	75.028	2039467	2035967	2039467	2035952	1	right	1208181012	2017-11-05	16:09:13	14:09:13	female	117968	56090	-1	56064	129815	117987	-1	117968	398042	391630	-1	391604	19				1	9	17	phaseUPFAce	phaseXPface	20	NF11	1549905	1549605	1549905	1549595	d	1549595	1547645	1549595	1547632	1950
GofDak_1024-768_new	3	3	22	<?xml version="1.0"?>\n<Clock xmlns:dt="urn:schemas-microsoft-com:datatypes"><Description dt:dt="string">E-Prime Primary Realtime Clock</Description><StartTime><Timestamp dt:dt="int">0</Timestamp><DateUtc dt:dt="string">2017-05-11T14:09:13Z</DateUtc></StartTime><FrequencyChanges><FrequencyChange><Frequency dt:dt="r8">3312929</Frequency><Timestamp dt:dt="r8">74222409734</Timestamp><Current dt:dt="…	75.028	2039467	2035967	2039467	2035952	1	right	1208181012	2017-11-05	16:09:13	14:09:13	female	117968	56090	-1	56064	129815	117987	-1	117968	398042	391630	-1	391604	20				2	9	18	phaseINVFAce	phaseXPface	1	NM08	1553077	1552777	1553077	1552762	d	1552762	1550831	1552762	1550816	1931
GofDak_1024-768_new	3	3	22	<?xml version="1.0"?>\n<Clock xmlns:dt="urn:schemas-microsoft-com:datatypes"><Description dt:dt="string">E-Prime Primary Realtime Clock</Description><StartTime><Timestamp dt:dt="int">0</Timestamp><DateUtc dt:dt="string">2017-05-11T14:09:13Z</DateUtc></StartTime><FrequencyChanges><FrequencyChange><Frequency dt:dt="r8">3312929</Frequency><Timestamp dt:dt="r8">74222409734</Timestamp><Current dt:dt="…	75.028	2039467	2035967	2039467	2035952	1	right	1208181012	2017-11-05	16:09:13	14:09:13	female	117968	56090	-1	56064	129815	117987	-1	117968	398042	391630	-1	391604	20				2	9	18	phaseINVFAce	phaseXPface	2	NF106	1556462	1556162	1556462	1556152	d	1556152	1554296	1556152	1554288	1856
GofDak_1024-768_new	3	3	22	<?xml version="1.0"?>\n<Clock xmlns:dt="urn:schemas-microsoft-com:datatypes"><Description dt:dt="string">E-Prime Primary Realtime Clock</Description><StartTime><Timestamp dt:dt="int">0</Timestamp><DateUtc dt:dt="string">2017-05-11T14:09:13Z</DateUtc></StartTime><FrequencyChanges><FrequencyChange><Frequency dt:dt="r8">3312929</Frequency><Timestamp dt:dt="r8">74222409734</Timestamp><Current dt:dt="…	75.028	2039467	2035967	2039467	2035952	1	right	1208181012	2017-11-05	16:09:13	14:09:13	female	117968	56090	-1	56064	129815	117987	-1	117968	398042	391630	-1	391604	20				2	9	18	phaseINVFAce	phaseXPface	3	NM03	1559941	1559641	1559941	1559632	l	1559632	1557761	1559632	1557744	1871
GofDak_1024-768_new	3	3	22	<?xml version="1.0"?>\n<Clock xmlns:dt="urn:schemas-microsoft-com:datatypes"><Description dt:dt="string">E-Prime Primary Realtime Clock</Description><StartTime><Timestamp dt:dt="int">0</Timestamp><DateUtc dt:dt="string">2017-05-11T14:09:13Z</DateUtc></StartTime><FrequencyChanges><FrequencyChange><Frequency dt:dt="r8">3312929</Frequency><Timestamp dt:dt="r8">74222409734</Timestamp><Current dt:dt="…	75.028	2039467	2035967	2039467	2035952	1	right	1208181012	2017-11-05	16:09:13	14:09:13	female	117968	56090	-1	56064	129815	117987	-1	117968	398042	391630	-1	391604	20				2	9	18	phaseINVFAce	phaseXPface	4	NM05	1563153	1562853	1563153	1562847	l	1562847	1561080	1562847	1561064	1767
GofDak_1024-768_new	3	3	22	<?xml version="1.0"?>\n<Clock xmlns:dt="urn:schemas-microsoft-com:datatypes"><Description dt:dt="string">E-Prime Primary Realtime Clock</Description><StartTime><Timestamp dt:dt="int">0</Timestamp><DateUtc dt:dt="string">2017-05-11T14:09:13Z</DateUtc></StartTime><FrequencyChanges><FrequencyChange><Frequency dt:dt="r8">3312929</Frequency><Timestamp dt:dt="r8">74222409734</Timestamp><Current dt:dt="…	75.028	2039467	2035967	2039467	2035952	1	right	1208181012	2017-11-05	16:09:13	14:09:13	female	117968	56090	-1	56064	129815	117987	-1	117968	398042	391630	-1	391604	20				2	9	18	phaseINVFAce	phaseXPface	5	NM13	1566445	1566145	1566445	1566131	d	1566131	1564412	1566131	1564400	1719
GofDak_1024-768_new	3	3	22	<?xml version="1.0"?>\n<Clock xmlns:dt="urn:schemas-microsoft-com:datatypes"><Description dt:dt="string">E-Prime Primary Realtime Clock</Description><StartTime><Timestamp dt:dt="int">0</Timestamp><DateUtc dt:dt="string">2017-05-11T14:09:13Z</DateUtc></StartTime><FrequencyChanges><FrequencyChange><Frequency dt:dt="r8">3312929</Frequency><Timestamp dt:dt="r8">74222409734</Timestamp><Current dt:dt="…	75.028	2039467	2035967	2039467	2035952	1	right	1208181012	2017-11-05	16:09:13	14:09:13	female	117968	56090	-1	56064	129815	117987	-1	117968	398042	391630	-1	391604	20				2	9	18	phaseINVFAce	phaseXPface	6	NM02	1569377	1569077	1569377	1569073	d	1569073	1567531	1569073	1567519	1542
GofDak_1024-768_new	3	3	22	<?xml version="1.0"?>\n<Clock xmlns:dt="urn:schemas-microsoft-com:datatypes"><Description dt:dt="string">E-Prime Primary Realtime Clock</Description><StartTime><Timestamp dt:dt="int">0</Timestamp><DateUtc dt:dt="string">2017-05-11T14:09:13Z</DateUtc></StartTime><FrequencyChanges><FrequencyChange><Frequency dt:dt="r8">3312929</Frequency><Timestamp dt:dt="r8">74222409734</Timestamp><Current dt:dt="…	75.028	2039467	2035967	2039467	2035952	1	right	1208181012	2017-11-05	16:09:13	14:09:13	female	117968	56090	-1	56064	129815	117987	-1	117968	398042	391630	-1	391604	20				2	9	18	phaseINVFAce	phaseXPface	7	NM02	1572389	1572089	1572389	1572074	d	1572074	1570477	1572074	1570471	1597
GofDak_1024-768_new	3	3	22	<?xml version="1.0"?>\n<Clock xmlns:dt="urn:schemas-microsoft-com:datatypes"><Description dt:dt="string">E-Prime Primary Realtime Clock</Description><StartTime><Timestamp dt:dt="int">0</Timestamp><DateUtc dt:dt="string">2017-05-11T14:09:13Z</DateUtc></StartTime><FrequencyChanges><FrequencyChange><Frequency dt:dt="r8">3312929</Frequency><Timestamp dt:dt="r8">74222409734</Timestamp><Current dt:dt="…	75.028	2039467	2035967	2039467	2035952	1	right	1208181012	2017-11-05	16:09:13	14:09:13	female	117968	56090	-1	56064	129815	117987	-1	117968	398042	391630	-1	391604	20				2	9	18	phaseINVFAce	phaseXPface	8	NF04	1575735	1575435	1575735	1575430	l	1575430	1573689	1575430	1573679	1741
GofDak_1024-768_new	3	3	22	<?xml version="1.0"?>\n<Clock xmlns:dt="urn:schemas-microsoft-com:datatypes"><Description dt:dt="string">E-Prime Primary Realtime Clock</Description><StartTime><Timestamp dt:dt="int">0</Timestamp><DateUtc dt:dt="string">2017-05-11T14:09:13Z</DateUtc></StartTime><FrequencyChanges><FrequencyChange><Frequency dt:dt="r8">3312929</Frequency><Timestamp dt:dt="r8">74222409734</Timestamp><Current dt:dt="…	75.028	2039467	2035967	2039467	2035952	1	right	1208181012	2017-11-05	16:09:13	14:09:13	female	117968	56090	-1	56064	129815	117987	-1	117968	398042	391630	-1	391604	20				2	9	18	phaseINVFAce	phaseXPface	9	NF04	1578880	1578580	1578880	1578569	l	1578569	1576848	1578569	1576839	1721
GofDak_1024-768_new	3	3	22	<?xml version="1.0"?>\n<Clock xmlns:dt="urn:schemas-microsoft-com:datatypes"><Description dt:dt="string">E-Prime Primary Realtime Clock</Description><StartTime><Timestamp dt:dt="int">0</Timestamp><DateUtc dt:dt="string">2017-05-11T14:09:13Z</DateUtc></StartTime><FrequencyChanges><FrequencyChange><Frequency dt:dt="r8">3312929</Frequency><Timestamp dt:dt="r8">74222409734</Timestamp><Current dt:dt="…	75.028	2039467	2035967	2039467	2035952	1	right	1208181012	2017-11-05	16:09:13	14:09:13	female	117968	56090	-1	56064	129815	117987	-1	117968	398042	391630	-1	391604	20				2	9	18	phaseINVFAce	phaseXPface	10	NM05	1582146	1581846	1582146	1581842	d	1581842	1579993	1581842	1579983	1849
GofDak_1024-768_new	3	3	22	<?xml version="1.0"?>\n<Clock xmlns:dt="urn:schemas-microsoft-com:datatypes"><Description dt:dt="string">E-Prime Primary Realtime Clock</Description><StartTime><Timestamp dt:dt="int">0</Timestamp><DateUtc dt:dt="string">2017-05-11T14:09:13Z</DateUtc></StartTime><FrequencyChanges><FrequencyChange><Frequency dt:dt="r8">3312929</Frequency><Timestamp dt:dt="r8">74222409734</Timestamp><Current dt:dt="…	75.028	2039467	2035967	2039467	2035952	1	right	1208181012	2017-11-05	16:09:13	14:09:13	female	117968	56090	-1	56064	129815	117987	-1	117968	398042	391630	-1	391604	20				2	9	18	phaseINVFAce	phaseXPface	11	NF109	1586251	1585951	1586251	1585936	d	1585936	1584045	1585936	1584031	1891
GofDak_1024-768_new	3	3	22	<?xml version="1.0"?>\n<Clock xmlns:dt="urn:schemas-microsoft-com:datatypes"><Description dt:dt="string">E-Prime Primary Realtime Clock</Description><StartTime><Timestamp dt:dt="int">0</Timestamp><DateUtc dt:dt="string">2017-05-11T14:09:13Z</DateUtc></StartTime><FrequencyChanges><FrequencyChange><Frequency dt:dt="r8">3312929</Frequency><Timestamp dt:dt="r8">74222409734</Timestamp><Current dt:dt="…	75.028	2039467	2035967	2039467	2035952	1	right	1208181012	2017-11-05	16:09:13	14:09:13	female	117968	56090	-1	56064	129815	117987	-1	117968	398042	391630	-1	391604	20				2	9	18	phaseINVFAce	phaseXPface	12	NF09	1589796	1589496	1589796	1589485	l	1589485	1587564	1589485	1587558	1921
GofDak_1024-768_new	3	3	22	<?xml version="1.0"?>\n<Clock xmlns:dt="urn:schemas-microsoft-com:datatypes"><Description dt:dt="string">E-Prime Primary Realtime Clock</Description><StartTime><Timestamp dt:dt="int">0</Timestamp><DateUtc dt:dt="string">2017-05-11T14:09:13Z</DateUtc></StartTime><FrequencyChanges><FrequencyChange><Frequency dt:dt="r8">3312929</Frequency><Timestamp dt:dt="r8">74222409734</Timestamp><Current dt:dt="…	75.028	2039467	2035967	2039467	2035952	1	right	1208181012	2017-11-05	16:09:13	14:09:13	female	117968	56090	-1	56064	129815	117987	-1	117968	398042	391630	-1	391604	20				2	9	18	phaseINVFAce	phaseXPface	13	NM05	1593088	1592788	1593088	1592785	l	1592785	1590962	1592785	1590950	1823
GofDak_1024-768_new	3	3	22	<?xml version="1.0"?>\n<Clock xmlns:dt="urn:schemas-microsoft-com:datatypes"><Description dt:dt="string">E-Prime Primary Realtime Clock</Description><StartTime><Timestamp dt:dt="int">0</Timestamp><DateUtc dt:dt="string">2017-05-11T14:09:13Z</DateUtc></StartTime><FrequencyChanges><FrequencyChange><Frequency dt:dt="r8">3312929</Frequency><Timestamp dt:dt="r8">74222409734</Timestamp><Current dt:dt="…	75.028	2039467	2035967	2039467	2035952	1	right	1208181012	2017-11-05	16:09:13	14:09:13	female	117968	56090	-1	56064	129815	117987	-1	117968	398042	391630	-1	391604	20				2	9	18	phaseINVFAce	phaseXPface	14	NF109	1597273	1596973	1597273	1596964	l	1596964	1595014	1596964	1595006	1950
GofDak_1024-768_new	3	3	22	<?xml version="1.0"?>\n<Clock xmlns:dt="urn:schemas-microsoft-com:datatypes"><Description dt:dt="string">E-Prime Primary Realtime Clock</Description><StartTime><Timestamp dt:dt="int">0</Timestamp><DateUtc dt:dt="string">2017-05-11T14:09:13Z</DateUtc></StartTime><FrequencyChanges><FrequencyChange><Frequency dt:dt="r8">3312929</Frequency><Timestamp dt:dt="r8">74222409734</Timestamp><Current dt:dt="…	75.028	2039467	2035967	2039467	2035952	1	right	1208181012	2017-11-05	16:09:13	14:09:13	female	117968	56090	-1	56064	129815	117987	-1	117968	398042	391630	-1	391604	20				2	9	18	phaseINVFAce	phaseXPface	15	NM13	1600579	1600279	1600579	1600270	l	1600270	1598399	1600270	1598382	1871
GofDak_1024-768_new	3	3	22	<?xml version="1.0"?>\n<Clock xmlns:dt="urn:schemas-microsoft-com:datatypes"><Description dt:dt="string">E-Prime Primary Realtime Clock</Description><StartTime><Timestamp dt:dt="int">0</Timestamp><DateUtc dt:dt="string">2017-05-11T14:09:13Z</DateUtc></StartTime><FrequencyChanges><FrequencyChange><Frequency dt:dt="r8">3312929</Frequency><Timestamp dt:dt="r8">74222409734</Timestamp><Current dt:dt="…	75.028	2039467	2035967	2039467	2035952	1	right	1208181012	2017-11-05	16:09:13	14:09:13	female	117968	56090	-1	56064	129815	117987	-1	117968	398042	391630	-1	391604	20				2	9	18	phaseINVFAce	phaseXPface	16	NM08	1604351	1604051	1604351	1604037	l	1604037	1602278	1604037	1602270	1759
GofDak_1024-768_new	3	3	22	<?xml version="1.0"?>\n<Clock xmlns:dt="urn:schemas-microsoft-com:datatypes"><Description dt:dt="string">E-Prime Primary Realtime Clock</Description><StartTime><Timestamp dt:dt="int">0</Timestamp><DateUtc dt:dt="string">2017-05-11T14:09:13Z</DateUtc></StartTime><FrequencyChanges><FrequencyChange><Frequency dt:dt="r8">3312929</Frequency><Timestamp dt:dt="r8">74222409734</Timestamp><Current dt:dt="…	75.028	2039467	2035967	2039467	2035952	1	right	1208181012	2017-11-05	16:09:13	14:09:13	female	117968	56090	-1	56064	129815	117987	-1	117968	398042	391630	-1	391604	20				2	9	18	phaseINVFAce	phaseXPface	17	NM13	1607589	1607289	1607589	1607276	l	1607276	1605437	1607276	1605421	1839
GofDak_1024-768_new	3	3	22	<?xml version="1.0"?>\n<Clock xmlns:dt="urn:schemas-microsoft-com:datatypes"><Description dt:dt="string">E-Prime Primary Realtime Clock</Description><StartTime><Timestamp dt:dt="int">0</Timestamp><DateUtc dt:dt="string">2017-05-11T14:09:13Z</DateUtc></StartTime><FrequencyChanges><FrequencyChange><Frequency dt:dt="r8">3312929</Frequency><Timestamp dt:dt="r8">74222409734</Timestamp><Current dt:dt="…	75.028	2039467	2035967	2039467	2035952	1	right	1208181012	2017-11-05	16:09:13	14:09:13	female	117968	56090	-1	56064	129815	117987	-1	117968	398042	391630	-1	391604	20				2	9	18	phaseINVFAce	phaseXPface	18	NF09	1611001	1610701	1611001	1610696	d	1610696	1608729	1610696	1608717	1967
GofDak_1024-768_new	3	3	22	<?xml version="1.0"?>\n<Clock xmlns:dt="urn:schemas-microsoft-com:datatypes"><Description dt:dt="string">E-Prime Primary Realtime Clock</Description><StartTime><Timestamp dt:dt="int">0</Timestamp><DateUtc dt:dt="string">2017-05-11T14:09:13Z</DateUtc></StartTime><FrequencyChanges><FrequencyChange><Frequency dt:dt="r8">3312929</Frequency><Timestamp dt:dt="r8">74222409734</Timestamp><Current dt:dt="…	75.028	2039467	2035967	2039467	2035952	1	right	1208181012	2017-11-05	16:09:13	14:09:13	female	117968	56090	-1	56064	129815	117987	-1	117968	398042	391630	-1	391604	20				2	9	18	phaseINVFAce	phaseXPface	19	NF105	1614041	1613741	1614041	1613738	d	1613738	1612141	1613738	1612133	1597
GofDak_1024-768_new	3	3	22	<?xml version="1.0"?>\n<Clock xmlns:dt="urn:schemas-microsoft-com:datatypes"><Description dt:dt="string">E-Prime Primary Realtime Clock</Description><StartTime><Timestamp dt:dt="int">0</Timestamp><DateUtc dt:dt="string">2017-05-11T14:09:13Z</DateUtc></StartTime><FrequencyChanges><FrequencyChange><Frequency dt:dt="r8">3312929</Frequency><Timestamp dt:dt="r8">74222409734</Timestamp><Current dt:dt="…	75.028	2039467	2035967	2039467	2035952	1	right	1208181012	2017-11-05	16:09:13	14:09:13	female	117968	56090	-1	56064	129815	117987	-1	117968	398042	391630	-1	391604	20				2	9	18	phaseINVFAce	phaseXPface	20	NF105	1617132	1616832	1617132	1616817	d	1616817	1615206	1616817	1615189	1611
GofDak_1024-768_new	3	3	22	<?xml version="1.0"?>\n<Clock xmlns:dt="urn:schemas-microsoft-com:datatypes"><Description dt:dt="string">E-Prime Primary Realtime Clock</Description><StartTime><Timestamp dt:dt="int">0</Timestamp><DateUtc dt:dt="string">2017-05-11T14:09:13Z</DateUtc></StartTime><FrequencyChanges><FrequencyChange><Frequency dt:dt="r8">3312929</Frequency><Timestamp dt:dt="r8">74222409734</Timestamp><Current dt:dt="…	75.028	2039467	2035967	2039467	2035952	1	right	1208181012	2017-11-05	16:09:13	14:09:13	female	117968	56090	-1	56064	129815	117987	-1	117968	398042	391630	-1	391604	21				1	10	19	phaseUPFAce	phaseXPface	1	NF105	1640177	1639877	1640177	1639863	d	1639863	1638224	1639863	1638211	1639
GofDak_1024-768_new	3	3	22	<?xml version="1.0"?>\n<Clock xmlns:dt="urn:schemas-microsoft-com:datatypes"><Description dt:dt="string">E-Prime Primary Realtime Clock</Description><StartTime><Timestamp dt:dt="int">0</Timestamp><DateUtc dt:dt="string">2017-05-11T14:09:13Z</DateUtc></StartTime><FrequencyChanges><FrequencyChange><Frequency dt:dt="r8">3312929</Frequency><Timestamp dt:dt="r8">74222409734</Timestamp><Current dt:dt="…	75.028	2039467	2035967	2039467	2035952	1	right	1208181012	2017-11-05	16:09:13	14:09:13	female	117968	56090	-1	56064	129815	117987	-1	117968	398042	391630	-1	391604	21				1	10	19	phaseUPFAce	phaseXPface	2	NM03	1643709	1643409	1643709	1643395	d	1643395	1641783	1643395	1641772	1612
GofDak_1024-768_new	3	3	22	<?xml version="1.0"?>\n<Clock xmlns:dt="urn:schemas-microsoft-com:datatypes"><Description dt:dt="string">E-Prime Primary Realtime Clock</Description><StartTime><Timestamp dt:dt="int">0</Timestamp><DateUtc dt:dt="string">2017-05-11T14:09:13Z</DateUtc></StartTime><FrequencyChanges><FrequencyChange><Frequency dt:dt="r8">3312929</Frequency><Timestamp dt:dt="r8">74222409734</Timestamp><Current dt:dt="…	75.028	2039467	2035967	2039467	2035952	1	right	1208181012	2017-11-05	16:09:13	14:09:13	female	117968	56090	-1	56064	129815	117987	-1	117968	398042	391630	-1	391604	21				1	10	19	phaseUPFAce	phaseXPface	3	NF06	1647188	1646888	1647188	1646879	d	1646879	1645168	1646879	1645155	1711
GofDak_1024-768_new	3	3	22	<?xml version="1.0"?>\n<Clock xmlns:dt="urn:schemas-microsoft-com:datatypes"><Description dt:dt="string">E-Prime Primary Realtime Clock</Description><StartTime><Timestamp dt:dt="int">0</Timestamp><DateUtc dt:dt="string">2017-05-11T14:09:13Z</DateUtc></StartTime><FrequencyChanges><FrequencyChange><Frequency dt:dt="r8">3312929</Frequency><Timestamp dt:dt="r8">74222409734</Timestamp><Current dt:dt="…	75.028	2039467	2035967	2039467	2035952	1	right	1208181012	2017-11-05	16:09:13	14:09:13	female	117968	56090	-1	56064	129815	117987	-1	117968	398042	391630	-1	391604	21				1	10	19	phaseUPFAce	phaseXPface	4	NM21	1650573	1650273	1650573	1650263	d	1650263	1648687	1650263	1648675	1576
GofDak_1024-768_new	3	3	22	<?xml version="1.0"?>\n<Clock xmlns:dt="urn:schemas-microsoft-com:datatypes"><Description dt:dt="string">E-Prime Primary Realtime Clock</Description><StartTime><Timestamp dt:dt="int">0</Timestamp><DateUtc dt:dt="string">2017-05-11T14:09:13Z</DateUtc></StartTime><FrequencyChanges><FrequencyChange><Frequency dt:dt="r8">3312929</Frequency><Timestamp dt:dt="r8">74222409734</Timestamp><Current dt:dt="…	75.028	2039467	2035967	2039467	2035952	1	right	1208181012	2017-11-05	16:09:13	14:09:13	female	117968	56090	-1	56064	129815	117987	-1	117968	398042	391630	-1	391604	21				1	10	19	phaseUPFAce	phaseXPface	5	NF27	1653838	1653538	1653838	1653534	d	1653534	1651699	1653534	1651683	1835
GofDak_1024-768_new	3	3	22	<?xml version="1.0"?>\n<Clock xmlns:dt="urn:schemas-microsoft-com:datatypes"><Description dt:dt="string">E-Prime Primary Realtime Clock</Description><StartTime><Timestamp dt:dt="int">0</Timestamp><DateUtc dt:dt="string">2017-05-11T14:09:13Z</DateUtc></StartTime><FrequencyChanges><FrequencyChange><Frequency dt:dt="r8">3312929</Frequency><Timestamp dt:dt="r8">74222409734</Timestamp><Current dt:dt="…	75.028	2039467	2035967	2039467	2035952	1	right	1208181012	2017-11-05	16:09:13	14:09:13	female	117968	56090	-1	56064	129815	117987	-1	117968	398042	391630	-1	391604	21				1	10	19	phaseUPFAce	phaseXPface	6	NM08	1656824	1656524	1656824	1656517	d	1656517	1654978	1656517	1654963	1539
GofDak_1024-768_new	3	3	22	<?xml version="1.0"?>\n<Clock xmlns:dt="urn:schemas-microsoft-com:datatypes"><Description dt:dt="string">E-Prime Primary Realtime Clock</Description><StartTime><Timestamp dt:dt="int">0</Timestamp><DateUtc dt:dt="string">2017-05-11T14:09:13Z</DateUtc></StartTime><FrequencyChanges><FrequencyChange><Frequency dt:dt="r8">3312929</Frequency><Timestamp dt:dt="r8">74222409734</Timestamp><Current dt:dt="…	75.028	2039467	2035967	2039467	2035952	1	right	1208181012	2017-11-05	16:09:13	14:09:13	female	117968	56090	-1	56064	129815	117987	-1	117968	398042	391630	-1	391604	21				1	10	19	phaseUPFAce	phaseXPface	7	NF09	1659756	1659456	1659756	1659448	l	1659448	1657830	1659448	1657819	1618
GofDak_1024-768_new	3	3	22	<?xml version="1.0"?>\n<Clock xmlns:dt="urn:schemas-microsoft-com:datatypes"><Description dt:dt="string">E-Prime Primary Realtime Clock</Description><StartTime><Timestamp dt:dt="int">0</Timestamp><DateUtc dt:dt="string">2017-05-11T14:09:13Z</DateUtc></StartTime><FrequencyChanges><FrequencyChange><Frequency dt:dt="r8">3312929</Frequency><Timestamp dt:dt="r8">74222409734</Timestamp><Current dt:dt="…	75.028	2039467	2035967	2039467	2035952	1	right	1208181012	2017-11-05	16:09:13	14:09:13	female	117968	56090	-1	56064	129815	117987	-1	117968	398042	391630	-1	391604	21				1	10	19	phaseUPFAce	phaseXPface	8	NM09	1662822	1662522	1662822	1662519	l	1662519	1660776	1662519	1660771	1743
GofDak_1024-768_new	3	3	22	<?xml version="1.0"?>\n<Clock xmlns:dt="urn:schemas-microsoft-com:datatypes"><Description dt:dt="string">E-Prime Primary Realtime Clock</Description><StartTime><Timestamp dt:dt="int">0</Timestamp><DateUtc dt:dt="string">2017-05-11T14:09:13Z</DateUtc></StartTime><FrequencyChanges><FrequencyChange><Frequency dt:dt="r8">3312929</Frequency><Timestamp dt:dt="r8">74222409734</Timestamp><Current dt:dt="…	75.028	2039467	2035967	2039467	2035952	1	right	1208181012	2017-11-05	16:09:13	14:09:13	female	117968	56090	-1	56064	129815	117987	-1	117968	398042	391630	-1	391604	21				1	10	19	phaseUPFAce	phaseXPface	9	NF109	1665847	1665547	1665847	1665540	l	1665540	1663881	1665540	1663875	1659
GofDak_1024-768_new	3	3	22	<?xml version="1.0"?>\n<Clock xmlns:dt="urn:schemas-microsoft-com:datatypes"><Description dt:dt="string">E-Prime Primary Realtime Clock</Description><StartTime><Timestamp dt:dt="int">0</Timestamp><DateUtc dt:dt="string">2017-05-11T14:09:13Z</DateUtc></StartTime><FrequencyChanges><FrequencyChange><Frequency dt:dt="r8">3312929</Frequency><Timestamp dt:dt="r8">74222409734</Timestamp><Current dt:dt="…	75.028	2039467	2035967	2039467	2035952	1	right	1208181012	2017-11-05	16:09:13	14:09:13	female	117968	56090	-1	56064	129815	117987	-1	117968	398042	391630	-1	391604	21				1	10	19	phaseUPFAce	phaseXPface	10	NF109	1668939	1668639	1668939	1668636	l	1668636	1666827	1668636	1666818	1809
GofDak_1024-768_new	3	3	22	<?xml version="1.0"?>\n<Clock xmlns:dt="urn:schemas-microsoft-com:datatypes"><Description dt:dt="string">E-Prime Primary Realtime Clock</Description><StartTime><Timestamp dt:dt="int">0</Timestamp><DateUtc dt:dt="string">2017-05-11T14:09:13Z</DateUtc></StartTime><FrequencyChanges><FrequencyChange><Frequency dt:dt="r8">3312929</Frequency><Timestamp dt:dt="r8">74222409734</Timestamp><Current dt:dt="…	75.028	2039467	2035967	2039467	2035952	1	right	1208181012	2017-11-05	16:09:13	14:09:13	female	117968	56090	-1	56064	129815	117987	-1	117968	398042	391630	-1	391604	21				1	10	19	phaseUPFAce	phaseXPface	11	NM09	1672285	1671985	1672285	1671973	d	1671973	1670039	1671973	1670026	1934
GofDak_1024-768_new	3	3	22	<?xml version="1.0"?>\n<Clock xmlns:dt="urn:schemas-microsoft-com:datatypes"><Description dt:dt="string">E-Prime Primary Realtime Clock</Description><StartTime><Timestamp dt:dt="int">0</Timestamp><DateUtc dt:dt="string">2017-05-11T14:09:13Z</DateUtc></StartTime><FrequencyChanges><FrequencyChange><Frequency dt:dt="r8">3312929</Frequency><Timestamp dt:dt="r8">74222409734</Timestamp><Current dt:dt="…	75.028	2039467	2035967	2039467	2035952	1	right	1208181012	2017-11-05	16:09:13	14:09:13	female	117968	56090	-1	56064	129815	117987	-1	117968	398042	391630	-1	391604	21				1	10	19	phaseUPFAce	phaseXPface	12	NM09	1675364	1675064	1675364	1675060	l	1675060	1673304	1675060	1673290	1756
GofDak_1024-768_new	3	3	22	<?xml version="1.0"?>\n<Clock xmlns:dt="urn:schemas-microsoft-com:datatypes"><Description dt:dt="string">E-Prime Primary Realtime Clock</Description><StartTime><Timestamp dt:dt="int">0</Timestamp><DateUtc dt:dt="string">2017-05-11T14:09:13Z</DateUtc></StartTime><FrequencyChanges><FrequencyChange><Frequency dt:dt="r8">3312929</Frequency><Timestamp dt:dt="r8">74222409734</Timestamp><Current dt:dt="…	75.028	2039467	2035967	2039467	2035952	1	right	1208181012	2017-11-05	16:09:13	14:09:13	female	117968	56090	-1	56064	129815	117987	-1	117968	398042	391630	-1	391604	21				1	10	19	phaseUPFAce	phaseXPface	13	NM101	1678549	1678249	1678549	1678240	d	1678240	1676423	1678240	1676410	1817
GofDak_1024-768_new	3	3	22	<?xml version="1.0"?>\n<Clock xmlns:dt="urn:schemas-microsoft-com:datatypes"><Description dt:dt="string">E-Prime Primary Realtime Clock</Description><StartTime><Timestamp dt:dt="int">0</Timestamp><DateUtc dt:dt="string">2017-05-11T14:09:13Z</DateUtc></StartTime><FrequencyChanges><FrequencyChange><Frequency dt:dt="r8">3312929</Frequency><Timestamp dt:dt="r8">74222409734</Timestamp><Current dt:dt="…	75.028	2039467	2035967	2039467	2035952	1	right	1208181012	2017-11-05	16:09:13	14:09:13	female	117968	56090	-1	56064	129815	117987	-1	117968	398042	391630	-1	391604	21				1	10	19	phaseUPFAce	phaseXPface	14	NM10	1681855	1681555	1681855	1681544	l	1681544	1679675	1681544	1679666	1869
GofDak_1024-768_new	3	3	22	<?xml version="1.0"?>\n<Clock xmlns:dt="urn:schemas-microsoft-com:datatypes"><Description dt:dt="string">E-Prime Primary Realtime Clock</Description><StartTime><Timestamp dt:dt="int">0</Timestamp><DateUtc dt:dt="string">2017-05-11T14:09:13Z</DateUtc></StartTime><FrequencyChanges><FrequencyChange><Frequency dt:dt="r8">3312929</Frequency><Timestamp dt:dt="r8">74222409734</Timestamp><Current dt:dt="…	75.028	2039467	2035967	2039467	2035952	1	right	1208181012	2017-11-05	16:09:13	14:09:13	female	117968	56090	-1	56064	129815	117987	-1	117968	398042	391630	-1	391604	21				1	10	19	phaseUPFAce	phaseXPface	15	NM05	1686293	1685993	1686293	1685987	l	1685987	1684114	1685987	1684106	1873
GofDak_1024-768_new	3	3	22	<?xml version="1.0"?>\n<Clock xmlns:dt="urn:schemas-microsoft-com:datatypes"><Description dt:dt="string">E-Prime Primary Realtime Clock</Description><StartTime><Timestamp dt:dt="int">0</Timestamp><DateUtc dt:dt="string">2017-05-11T14:09:13Z</DateUtc></StartTime><FrequencyChanges><FrequencyChange><Frequency dt:dt="r8">3312929</Frequency><Timestamp dt:dt="r8">74222409734</Timestamp><Current dt:dt="…	75.028	2039467	2035967	2039467	2035952	1	right	1208181012	2017-11-05	16:09:13	14:09:13	female	117968	56090	-1	56064	129815	117987	-1	117968	398042	391630	-1	391604	21				1	10	19	phaseUPFAce	phaseXPface	16	NF27	1689532	1689232	1689532	1689221	d	1689221	1687392	1689221	1687385	1829
GofDak_1024-768_new	3	3	22	<?xml version="1.0"?>\n<Clock xmlns:dt="urn:schemas-microsoft-com:datatypes"><Description dt:dt="string">E-Prime Primary Realtime Clock</Description><StartTime><Timestamp dt:dt="int">0</Timestamp><DateUtc dt:dt="string">2017-05-11T14:09:13Z</DateUtc></StartTime><FrequencyChanges><FrequencyChange><Frequency dt:dt="r8">3312929</Frequency><Timestamp dt:dt="r8">74222409734</Timestamp><Current dt:dt="…	75.028	2039467	2035967	2039467	2035952	1	right	1208181012	2017-11-05	16:09:13	14:09:13	female	117968	56090	-1	56064	129815	117987	-1	117968	398042	391630	-1	391604	21				1	10	19	phaseUPFAce	phaseXPface	17	NM03	1692757	1692457	1692757	1692449	d	1692449	1690578	1692449	1690561	1871
GofDak_1024-768_new	3	3	22	<?xml version="1.0"?>\n<Clock xmlns:dt="urn:schemas-microsoft-com:datatypes"><Description dt:dt="string">E-Prime Primary Realtime Clock</Description><StartTime><Timestamp dt:dt="int">0</Timestamp><DateUtc dt:dt="string">2017-05-11T14:09:13Z</DateUtc></StartTime><FrequencyChanges><FrequencyChange><Frequency dt:dt="r8">3312929</Frequency><Timestamp dt:dt="r8">74222409734</Timestamp><Current dt:dt="…	75.028	2039467	2035967	2039467	2035952	1	right	1208181012	2017-11-05	16:09:13	14:09:13	female	117968	56090	-1	56064	129815	117987	-1	117968	398042	391630	-1	391604	21				1	10	19	phaseUPFAce	phaseXPface	18	NF106	1696102	1695802	1696102	1695794	l	1695794	1693923	1695794	1693913	1871
GofDak_1024-768_new	3	3	22	<?xml version="1.0"?>\n<Clock xmlns:dt="urn:schemas-microsoft-com:datatypes"><Description dt:dt="string">E-Prime Primary Realtime Clock</Description><StartTime><Timestamp dt:dt="int">0</Timestamp><DateUtc dt:dt="string">2017-05-11T14:09:13Z</DateUtc></StartTime><FrequencyChanges><FrequencyChange><Frequency dt:dt="r8">3312929</Frequency><Timestamp dt:dt="r8">74222409734</Timestamp><Current dt:dt="…	75.028	2039467	2035967	2039467	2035952	1	right	1208181012	2017-11-05	16:09:13	14:09:13	female	117968	56090	-1	56064	129815	117987	-1	117968	398042	391630	-1	391604	21				1	10	19	phaseUPFAce	phaseXPface	19	NF01	1699115	1698815	1699115	1698807	d	1698807	1697242	1698807	1697225	1565
GofDak_1024-768_new	3	3	22	<?xml version="1.0"?>\n<Clock xmlns:dt="urn:schemas-microsoft-com:datatypes"><Description dt:dt="string">E-Prime Primary Realtime Clock</Description><StartTime><Timestamp dt:dt="int">0</Timestamp><DateUtc dt:dt="string">2017-05-11T14:09:13Z</DateUtc></StartTime><FrequencyChanges><FrequencyChange><Frequency dt:dt="r8">3312929</Frequency><Timestamp dt:dt="r8">74222409734</Timestamp><Current dt:dt="…	75.028	2039467	2035967	2039467	2035952	1	right	1208181012	2017-11-05	16:09:13	14:09:13	female	117968	56090	-1	56064	129815	117987	-1	117968	398042	391630	-1	391604	21				1	10	19	phaseUPFAce	phaseXPface	20	NF109	1702100	1701800	1702100	1701791	d	1701791	1700227	1701791	1700217	1564
GofDak_1024-768_new	3	3	22	<?xml version="1.0"?>\n<Clock xmlns:dt="urn:schemas-microsoft-com:datatypes"><Description dt:dt="string">E-Prime Primary Realtime Clock</Description><StartTime><Timestamp dt:dt="int">0</Timestamp><DateUtc dt:dt="string">2017-05-11T14:09:13Z</DateUtc></StartTime><FrequencyChanges><FrequencyChange><Frequency dt:dt="r8">3312929</Frequency><Timestamp dt:dt="r8">74222409734</Timestamp><Current dt:dt="…	75.028	2039467	2035967	2039467	2035952	1	right	1208181012	2017-11-05	16:09:13	14:09:13	female	117968	56090	-1	56064	129815	117987	-1	117968	398042	391630	-1	391604	22				2	10	20	phaseINVFAce	phaseXPface	1	NF01	1705512	1705212	1705512	1705200	d	1705200	1703386	1705200	1703369	1814
GofDak_1024-768_new	3	3	22	<?xml version="1.0"?>\n<Clock xmlns:dt="urn:schemas-microsoft-com:datatypes"><Description dt:dt="string">E-Prime Primary Realtime Clock</Description><StartTime><Timestamp dt:dt="int">0</Timestamp><DateUtc dt:dt="string">2017-05-11T14:09:13Z</DateUtc></StartTime><FrequencyChanges><FrequencyChange><Frequency dt:dt="r8">3312929</Frequency><Timestamp dt:dt="r8">74222409734</Timestamp><Current dt:dt="…	75.028	2039467	2035967	2039467	2035952	1	right	1208181012	2017-11-05	16:09:13	14:09:13	female	117968	56090	-1	56064	129815	117987	-1	117968	398042	391630	-1	391604	22				2	10	20	phaseINVFAce	phaseXPface	2	NF109	1708684	1708384	1708684	1708381	l	1708381	1706505	1708381	1706496	1876
GofDak_1024-768_new	3	3	22	<?xml version="1.0"?>\n<Clock xmlns:dt="urn:schemas-microsoft-com:datatypes"><Description dt:dt="string">E-Prime Primary Realtime Clock</Description><StartTime><Timestamp dt:dt="int">0</Timestamp><DateUtc dt:dt="string">2017-05-11T14:09:13Z</DateUtc></StartTime><FrequencyChanges><FrequencyChange><Frequency dt:dt="r8">3312929</Frequency><Timestamp dt:dt="r8">74222409734</Timestamp><Current dt:dt="…	75.028	2039467	2035967	2039467	2035952	1	right	1208181012	2017-11-05	16:09:13	14:09:13	female	117968	56090	-1	56064	129815	117987	-1	117968	398042	391630	-1	391604	22				2	10	20	phaseINVFAce	phaseXPface	3	NM21	1711856	1711556	1711856	1711553	d	1711553	1709824	1711553	1709816	1729
GofDak_1024-768_new	3	3	22	<?xml version="1.0"?>\n<Clock xmlns:dt="urn:schemas-microsoft-com:datatypes"><Description dt:dt="string">E-Prime Primary Realtime Clock</Description><StartTime><Timestamp dt:dt="int">0</Timestamp><DateUtc dt:dt="string">2017-05-11T14:09:13Z</DateUtc></StartTime><FrequencyChanges><FrequencyChange><Frequency dt:dt="r8">3312929</Frequency><Timestamp dt:dt="r8">74222409734</Timestamp><Current dt:dt="…	75.028	2039467	2035967	2039467	2035952	1	right	1208181012	2017-11-05	16:09:13	14:09:13	female	117968	56090	-1	56064	129815	117987	-1	117968	398042	391630	-1	391604	22				2	10	20	phaseINVFAce	phaseXPface	4	NM21	1714842	1714542	1714842	1714535	l	1714535	1712903	1714535	1712896	1632
GofDak_1024-768_new	3	3	22	<?xml version="1.0"?>\n<Clock xmlns:dt="urn:schemas-microsoft-com:datatypes"><Description dt:dt="string">E-Prime Primary Realtime Clock</Description><StartTime><Timestamp dt:dt="int">0</Timestamp><DateUtc dt:dt="string">2017-05-11T14:09:13Z</DateUtc></StartTime><FrequencyChanges><FrequencyChange><Frequency dt:dt="r8">3312929</Frequency><Timestamp dt:dt="r8">74222409734</Timestamp><Current dt:dt="…	75.028	2039467	2035967	2039467	2035952	1	right	1208181012	2017-11-05	16:09:13	14:09:13	female	117968	56090	-1	56064	129815	117987	-1	117968	398042	391630	-1	391604	22				2	10	20	phaseINVFAce	phaseXPface	5	NM101	1718201	1717901	1718201	1717894	l	1717894	1715915	1717894	1715904	1979
GofDak_1024-768_new	3	3	22	<?xml version="1.0"?>\n<Clock xmlns:dt="urn:schemas-microsoft-com:datatypes"><Description dt:dt="string">E-Prime Primary Realtime Clock</Description><StartTime><Timestamp dt:dt="int">0</Timestamp><DateUtc dt:dt="string">2017-05-11T14:09:13Z</DateUtc></StartTime><FrequencyChanges><FrequencyChange><Frequency dt:dt="r8">3312929</Frequency><Timestamp dt:dt="r8">74222409734</Timestamp><Current dt:dt="…	75.028	2039467	2035967	2039467	2035952	1	right	1208181012	2017-11-05	16:09:13	14:09:13	female	117968	56090	-1	56064	129815	117987	-1	117968	398042	391630	-1	391604	22				2	10	20	phaseINVFAce	phaseXPface	6	NM09	1721426	1721126	1721426	1721111	d	1721111	1719247	1721111	1719240	1864
GofDak_1024-768_new	3	3	22	<?xml version="1.0"?>\n<Clock xmlns:dt="urn:schemas-microsoft-com:datatypes"><Description dt:dt="string">E-Prime Primary Realtime Clock</Description><StartTime><Timestamp dt:dt="int">0</Timestamp><DateUtc dt:dt="string">2017-05-11T14:09:13Z</DateUtc></StartTime><FrequencyChanges><FrequencyChange><Frequency dt:dt="r8">3312929</Frequency><Timestamp dt:dt="r8">74222409734</Timestamp><Current dt:dt="…	75.028	2039467	2035967	2039467	2035952	1	right	1208181012	2017-11-05	16:09:13	14:09:13	female	117968	56090	-1	56064	129815	117987	-1	117968	398042	391630	-1	391604	22				2	10	20	phaseINVFAce	phaseXPface	7	NF02	1724585	1724285	1724585	1724283	d	1724283	1722552	1724283	1722536	1731
GofDak_1024-768_new	3	3	22	<?xml version="1.0"?>\n<Clock xmlns:dt="urn:schemas-microsoft-com:datatypes"><Description dt:dt="string">E-Prime Primary Realtime Clock</Description><StartTime><Timestamp dt:dt="int">0</Timestamp><DateUtc dt:dt="string">2017-05-11T14:09:13Z</DateUtc></StartTime><FrequencyChanges><FrequencyChange><Frequency dt:dt="r8">3312929</Frequency><Timestamp dt:dt="r8">74222409734</Timestamp><Current dt:dt="…	75.028	2039467	2035967	2039467	2035952	1	right	1208181012	2017-11-05	16:09:13	14:09:13	female	117968	56090	-1	56064	129815	117987	-1	117968	398042	391630	-1	391604	22				2	10	20	phaseINVFAce	phaseXPface	8	NF11	1727451	1727151	1727451	1727146	d	1727146	1725604	1727146	1725591	1542
GofDak_1024-768_new	3	3	22	<?xml version="1.0"?>\n<Clock xmlns:dt="urn:schemas-microsoft-com:datatypes"><Description dt:dt="string">E-Prime Primary Realtime Clock</Description><StartTime><Timestamp dt:dt="int">0</Timestamp><DateUtc dt:dt="string">2017-05-11T14:09:13Z</DateUtc></StartTime><FrequencyChanges><FrequencyChange><Frequency dt:dt="r8">3312929</Frequency><Timestamp dt:dt="r8">74222409734</Timestamp><Current dt:dt="…	75.028	2039467	2035967	2039467	2035952	1	right	1208181012	2017-11-05	16:09:13	14:09:13	female	117968	56090	-1	56064	129815	117987	-1	117968	398042	391630	-1	391604	22				2	10	20	phaseINVFAce	phaseXPface	9	NM10	1730529	1730229	1730529	1730222	d	1730222	1728430	1730222	1728423	1792
GofDak_1024-768_new	3	3	22	<?xml version="1.0"?>\n<Clock xmlns:dt="urn:schemas-microsoft-com:datatypes"><Description dt:dt="string">E-Prime Primary Realtime Clock</Description><StartTime><Timestamp dt:dt="int">0</Timestamp><DateUtc dt:dt="string">2017-05-11T14:09:13Z</DateUtc></StartTime><FrequencyChanges><FrequencyChange><Frequency dt:dt="r8">3312929</Frequency><Timestamp dt:dt="r8">74222409734</Timestamp><Current dt:dt="…	75.028	2039467	2035967	2039467	2035952	1	right	1208181012	2017-11-05	16:09:13	14:09:13	female	117968	56090	-1	56064	129815	117987	-1	117968	398042	391630	-1	391604	22				2	10	20	phaseINVFAce	phaseXPface	10	NF109	1733422	1733122	1733422	1733113	l	1733113	1731589	1733113	1731583	1524
GofDak_1024-768_new	3	3	22	<?xml version="1.0"?>\n<Clock xmlns:dt="urn:schemas-microsoft-com:datatypes"><Description dt:dt="string">E-Prime Primary Realtime Clock</Description><StartTime><Timestamp dt:dt="int">0</Timestamp><DateUtc dt:dt="string">2017-05-11T14:09:13Z</DateUtc></StartTime><FrequencyChanges><FrequencyChange><Frequency dt:dt="r8">3312929</Frequency><Timestamp dt:dt="r8">74222409734</Timestamp><Current dt:dt="…	75.028	2039467	2035967	2039467	2035952	1	right	1208181012	2017-11-05	16:09:13	14:09:13	female	117968	56090	-1	56064	129815	117987	-1	117968	398042	391630	-1	391604	22				2	10	20	phaseINVFAce	phaseXPface	11	NM10	1736634	1736334	1736634	1736324	l	1736324	1734521	1736324	1734511	1803
GofDak_1024-768_new	3	3	22	<?xml version="1.0"?>\n<Clock xmlns:dt="urn:schemas-microsoft-com:datatypes"><Description dt:dt="string">E-Prime Primary Realtime Clock</Description><StartTime><Timestamp dt:dt="int">0</Timestamp><DateUtc dt:dt="string">2017-05-11T14:09:13Z</DateUtc></StartTime><FrequencyChanges><FrequencyChange><Frequency dt:dt="r8">3312929</Frequency><Timestamp dt:dt="r8">74222409734</Timestamp><Current dt:dt="…	75.028	2039467	2035967	2039467	2035952	1	right	1208181012	2017-11-05	16:09:13	14:09:13	female	117968	56090	-1	56064	129815	117987	-1	117968	398042	391630	-1	391604	22				2	10	20	phaseINVFAce	phaseXPface	12	NF01	1739659	1739359	1739659	1739344	d	1739344	1737720	1739344	1737711	1624
GofDak_1024-768_new	3	3	22	<?xml version="1.0"?>\n<Clock xmlns:dt="urn:schemas-microsoft-com:datatypes"><Description dt:dt="string">E-Prime Primary Realtime Clock</Description><StartTime><Timestamp dt:dt="int">0</Timestamp><DateUtc dt:dt="string">2017-05-11T14:09:13Z</DateUtc></StartTime><FrequencyChanges><FrequencyChange><Frequency dt:dt="r8">3312929</Frequency><Timestamp dt:dt="r8">74222409734</Timestamp><Current dt:dt="…	75.028	2039467	2035967	2039467	2035952	1	right	1208181012	2017-11-05	16:09:13	14:09:13	female	117968	56090	-1	56064	129815	117987	-1	117968	398042	391630	-1	391604	22				2	10	20	phaseINVFAce	phaseXPface	13	NM09	1742751	1742451	1742751	1742439	l	1742439	1740759	1742439	1740751	1680
GofDak_1024-768_new	3	3	22	<?xml version="1.0"?>\n<Clock xmlns:dt="urn:schemas-microsoft-com:datatypes"><Description dt:dt="string">E-Prime Primary Realtime Clock</Description><StartTime><Timestamp dt:dt="int">0</Timestamp><DateUtc dt:dt="string">2017-05-11T14:09:13Z</DateUtc></StartTime><FrequencyChanges><FrequencyChange><Frequency dt:dt="r8">3312929</Frequency><Timestamp dt:dt="r8">74222409734</Timestamp><Current dt:dt="…	75.028	2039467	2035967	2039467	2035952	1	right	1208181012	2017-11-05	16:09:13	14:09:13	female	117968	56090	-1	56064	129815	117987	-1	117968	398042	391630	-1	391604	22				2	10	20	phaseINVFAce	phaseXPface	14	NM04	1745830	1745530	1745830	1745524	d	1745524	1743798	1745524	1743791	1726
GofDak_1024-768_new	3	3	22	<?xml version="1.0"?>\n<Clock xmlns:dt="urn:schemas-microsoft-com:datatypes"><Description dt:dt="string">E-Prime Primary Realtime Clock</Description><StartTime><Timestamp dt:dt="int">0</Timestamp><DateUtc dt:dt="string">2017-05-11T14:09:13Z</DateUtc></StartTime><FrequencyChanges><FrequencyChange><Frequency dt:dt="r8">3312929</Frequency><Timestamp dt:dt="r8">74222409734</Timestamp><Current dt:dt="…	75.028	2039467	2035967	2039467	2035952	1	right	1208181012	2017-11-05	16:09:13	14:09:13	female	117968	56090	-1	56064	129815	117987	-1	117968	398042	391630	-1	391604	22				2	10	20	phaseINVFAce	phaseXPface	15	NM03	1749802	1749502	1749802	1749497	l	1749497	1747996	1749497	1747982	1501
GofDak_1024-768_new	3	3	22	<?xml version="1.0"?>\n<Clock xmlns:dt="urn:schemas-microsoft-com:datatypes"><Description dt:dt="string">E-Prime Primary Realtime Clock</Description><StartTime><Timestamp dt:dt="int">0</Timestamp><DateUtc dt:dt="string">2017-05-11T14:09:13Z</DateUtc></StartTime><FrequencyChanges><FrequencyChange><Frequency dt:dt="r8">3312929</Frequency><Timestamp dt:dt="r8">74222409734</Timestamp><Current dt:dt="…	75.028	2039467	2035967	2039467	2035952	1	right	1208181012	2017-11-05	16:09:13	14:09:13	female	117968	56090	-1	56064	129815	117987	-1	117968	398042	391630	-1	391604	22				2	10	20	phaseINVFAce	phaseXPface	16	NM04	1753014	1752714	1753014	1752708	l	1752708	1750915	1752708	1750902	1793
GofDak_1024-768_new	3	3	22	<?xml version="1.0"?>\n<Clock xmlns:dt="urn:schemas-microsoft-com:datatypes"><Description dt:dt="string">E-Prime Primary Realtime Clock</Description><StartTime><Timestamp dt:dt="int">0</Timestamp><DateUtc dt:dt="string">2017-05-11T14:09:13Z</DateUtc></StartTime><FrequencyChanges><FrequencyChange><Frequency dt:dt="r8">3312929</Frequency><Timestamp dt:dt="r8">74222409734</Timestamp><Current dt:dt="…	75.028	2039467	2035967	2039467	2035952	1	right	1208181012	2017-11-05	16:09:13	14:09:13	female	117968	56090	-1	56064	129815	117987	-1	117968	398042	391630	-1	391604	22				2	10	20	phaseINVFAce	phaseXPface	17	NF105	1756240	1755940	1756240	1755935	l	1755935	1754327	1755935	1754318	1608
GofDak_1024-768_new	3	3	22	<?xml version="1.0"?>\n<Clock xmlns:dt="urn:schemas-microsoft-com:datatypes"><Description dt:dt="string">E-Prime Primary Realtime Clock</Description><StartTime><Timestamp dt:dt="int">0</Timestamp><DateUtc dt:dt="string">2017-05-11T14:09:13Z</DateUtc></StartTime><FrequencyChanges><FrequencyChange><Frequency dt:dt="r8">3312929</Frequency><Timestamp dt:dt="r8">74222409734</Timestamp><Current dt:dt="…	75.028	2039467	2035967	2039467	2035952	1	right	1208181012	2017-11-05	16:09:13	14:09:13	female	117968	56090	-1	56064	129815	117987	-1	117968	398042	391630	-1	391604	22				2	10	20	phaseINVFAce	phaseXPface	18	NF106	1759105	1758805	1759105	1758796	l	1758796	1757272	1758796	1757262	1524
GofDak_1024-768_new	3	3	22	<?xml version="1.0"?>\n<Clock xmlns:dt="urn:schemas-microsoft-com:datatypes"><Description dt:dt="string">E-Prime Primary Realtime Clock</Description><StartTime><Timestamp dt:dt="int">0</Timestamp><DateUtc dt:dt="string">2017-05-11T14:09:13Z</DateUtc></StartTime><FrequencyChanges><FrequencyChange><Frequency dt:dt="r8">3312929</Frequency><Timestamp dt:dt="r8">74222409734</Timestamp><Current dt:dt="…	75.028	2039467	2035967	2039467	2035952	1	right	1208181012	2017-11-05	16:09:13	14:09:13	female	117968	56090	-1	56064	129815	117987	-1	117968	398042	391630	-1	391604	22				2	10	20	phaseINVFAce	phaseXPface	19	NF105	1762251	1761951	1762251	1761947	l	1761947	1760058	1761947	1760046	1889
GofDak_1024-768_new	3	3	22	<?xml version="1.0"?>\n<Clock xmlns:dt="urn:schemas-microsoft-com:datatypes"><Description dt:dt="string">E-Prime Primary Realtime Clock</Description><StartTime><Timestamp dt:dt="int">0</Timestamp><DateUtc dt:dt="string">2017-05-11T14:09:13Z</DateUtc></StartTime><FrequencyChanges><FrequencyChange><Frequency dt:dt="r8">3312929</Frequency><Timestamp dt:dt="r8">74222409734</Timestamp><Current dt:dt="…	75.028	2039467	2035967	2039467	2035952	1	right	1208181012	2017-11-05	16:09:13	14:09:13	female	117968	56090	-1	56064	129815	117987	-1	117968	398042	391630	-1	391604	22				2	10	20	phaseINVFAce	phaseXPface	20	NF11	1765396	1765096	1765396	1765093	d	1765093	1763483	1765093	1763478	1610
GofDak_1024-768_new	3	3	22	<?xml version="1.0"?>\n<Clock xmlns:dt="urn:schemas-microsoft-com:datatypes"><Description dt:dt="string">E-Prime Primary Realtime Clock</Description><StartTime><Timestamp dt:dt="int">0</Timestamp><DateUtc dt:dt="string">2017-05-11T14:09:13Z</DateUtc></StartTime><FrequencyChanges><FrequencyChange><Frequency dt:dt="r8">3312929</Frequency><Timestamp dt:dt="r8">74222409734</Timestamp><Current dt:dt="…	75.028	2039467	2035967	2039467	2035952	1	right	1208181012	2017-11-05	16:09:13	14:09:13	female	117968	56090	-1	56064	129815	117987	-1	117968	398042	391630	-1	391604	23				1	11	21	phaseUPFAce	phaseXPface	1	NF105	1768422	1768122	1768422	1768112	l	1768112	1766522	1768112	1766509	1590
GofDak_1024-768_new	3	3	22	<?xml version="1.0"?>\n<Clock xmlns:dt="urn:schemas-microsoft-com:datatypes"><Description dt:dt="string">E-Prime Primary Realtime Clock</Description><StartTime><Timestamp dt:dt="int">0</Timestamp><DateUtc dt:dt="string">2017-05-11T14:09:13Z</DateUtc></StartTime><FrequencyChanges><FrequencyChange><Frequency dt:dt="r8">3312929</Frequency><Timestamp dt:dt="r8">74222409734</Timestamp><Current dt:dt="…	75.028	2039467	2035967	2039467	2035952	1	right	1208181012	2017-11-05	16:09:13	14:09:13	female	117968	56090	-1	56064	129815	117987	-1	117968	398042	391630	-1	391604	23				1	11	21	phaseUPFAce	phaseXPface	2	NF106	1771647	1771347	1771647	1771334	d	1771334	1769508	1771334	1769493	1826
GofDak_1024-768_new	3	3	22	<?xml version="1.0"?>\n<Clock xmlns:dt="urn:schemas-microsoft-com:datatypes"><Description dt:dt="string">E-Prime Primary Realtime Clock</Description><StartTime><Timestamp dt:dt="int">0</Timestamp><DateUtc dt:dt="string">2017-05-11T14:09:13Z</DateUtc></StartTime><FrequencyChanges><FrequencyChange><Frequency dt:dt="r8">3312929</Frequency><Timestamp dt:dt="r8">74222409734</Timestamp><Current dt:dt="…	75.028	2039467	2035967	2039467	2035952	1	right	1208181012	2017-11-05	16:09:13	14:09:13	female	117968	56090	-1	56064	129815	117987	-1	117968	398042	391630	-1	391604	23				1	11	21	phaseUPFAce	phaseXPface	3	NM02	1774513	1774213	1774513	1774209	d	1774209	1772667	1774209	1772653	1542
GofDak_1024-768_new	3	3	22	<?xml version="1.0"?>\n<Clock xmlns:dt="urn:schemas-microsoft-com:datatypes"><Description dt:dt="string">E-Prime Primary Realtime Clock</Description><StartTime><Timestamp dt:dt="int">0</Timestamp><DateUtc dt:dt="string">2017-05-11T14:09:13Z</DateUtc></StartTime><FrequencyChanges><FrequencyChange><Frequency dt:dt="r8">3312929</Frequency><Timestamp dt:dt="r8">74222409734</Timestamp><Current dt:dt="…	75.028	2039467	2035967	2039467	2035952	1	right	1208181012	2017-11-05	16:09:13	14:09:13	female	117968	56090	-1	56064	129815	117987	-1	117968	398042	391630	-1	391604	23				1	11	21	phaseUPFAce	phaseXPface	4	NF109	1777538	1777238	1777538	1777226	d	1777226	1775679	1777226	1775661	1547
GofDak_1024-768_new	3	3	22	<?xml version="1.0"?>\n<Clock xmlns:dt="urn:schemas-microsoft-com:datatypes"><Description dt:dt="string">E-Prime Primary Realtime Clock</Description><StartTime><Timestamp dt:dt="int">0</Timestamp><DateUtc dt:dt="string">2017-05-11T14:09:13Z</DateUtc></StartTime><FrequencyChanges><FrequencyChange><Frequency dt:dt="r8">3312929</Frequency><Timestamp dt:dt="r8">74222409734</Timestamp><Current dt:dt="…	75.028	2039467	2035967	2039467	2035952	1	right	1208181012	2017-11-05	16:09:13	14:09:13	female	117968	56090	-1	56064	129815	117987	-1	117968	398042	391630	-1	391604	23				1	11	21	phaseUPFAce	phaseXPface	5	NF11	1780550	1780250	1780550	1780239	l	1780239	1778491	1780239	1778485	1748
GofDak_1024-768_new	3	3	22	<?xml version="1.0"?>\n<Clock xmlns:dt="urn:schemas-microsoft-com:datatypes"><Description dt:dt="string">E-Prime Primary Realtime Clock</Description><StartTime><Timestamp dt:dt="int">0</Timestamp><DateUtc dt:dt="string">2017-05-11T14:09:13Z</DateUtc></StartTime><FrequencyChanges><FrequencyChange><Frequency dt:dt="r8">3312929</Frequency><Timestamp dt:dt="r8">74222409734</Timestamp><Current dt:dt="…	75.028	2039467	2035967	2039467	2035952	1	right	1208181012	2017-11-05	16:09:13	14:09:13	female	117968	56090	-1	56064	129815	117987	-1	117968	398042	391630	-1	391604	23				1	11	21	phaseUPFAce	phaseXPface	6	NF11	1783763	1783463	1783763	1783448	d	1783448	1781650	1783448	1781645	1798
GofDak_1024-768_new	3	3	22	<?xml version="1.0"?>\n<Clock xmlns:dt="urn:schemas-microsoft-com:datatypes"><Description dt:dt="string">E-Prime Primary Realtime Clock</Description><StartTime><Timestamp dt:dt="int">0</Timestamp><DateUtc dt:dt="string">2017-05-11T14:09:13Z</DateUtc></StartTime><FrequencyChanges><FrequencyChange><Frequency dt:dt="r8">3312929</Frequency><Timestamp dt:dt="r8">74222409734</Timestamp><Current dt:dt="…	75.028	2039467	2035967	2039467	2035952	1	right	1208181012	2017-11-05	16:09:13	14:09:13	female	117968	56090	-1	56064	129815	117987	-1	117968	398042	391630	-1	391604	23				1	11	21	phaseUPFAce	phaseXPface	7	NM21	1786841	1786541	1786841	1786527	l	1786527	1784835	1786527	1784828	1692
GofDak_1024-768_new	3	3	22	<?xml version="1.0"?>\n<Clock xmlns:dt="urn:schemas-microsoft-com:datatypes"><Description dt:dt="string">E-Prime Primary Realtime Clock</Description><StartTime><Timestamp dt:dt="int">0</Timestamp><DateUtc dt:dt="string">2017-05-11T14:09:13Z</DateUtc></StartTime><FrequencyChanges><FrequencyChange><Frequency dt:dt="r8">3312929</Frequency><Timestamp dt:dt="r8">74222409734</Timestamp><Current dt:dt="…	75.028	2039467	2035967	2039467	2035952	1	right	1208181012	2017-11-05	16:09:13	14:09:13	female	117968	56090	-1	56064	129815	117987	-1	117968	398042	391630	-1	391604	23				1	11	21	phaseUPFAce	phaseXPface	8	NF106	1789814	1789514	1789814	1789504	l	1789504	1787848	1789504	1787836	1656
GofDak_1024-768_new	3	3	22	<?xml version="1.0"?>\n<Clock xmlns:dt="urn:schemas-microsoft-com:datatypes"><Description dt:dt="string">E-Prime Primary Realtime Clock</Description><StartTime><Timestamp dt:dt="int">0</Timestamp><DateUtc dt:dt="string">2017-05-11T14:09:13Z</DateUtc></StartTime><FrequencyChanges><FrequencyChange><Frequency dt:dt="r8">3312929</Frequency><Timestamp dt:dt="r8">74222409734</Timestamp><Current dt:dt="…	75.028	2039467	2035967	2039467	2035952	1	right	1208181012	2017-11-05	16:09:13	14:09:13	female	117968	56090	-1	56064	129815	117987	-1	117968	398042	391630	-1	391604	23				1	11	21	phaseUPFAce	phaseXPface	9	NF106	1792946	1792646	1792946	1792636	l	1792636	1790820	1792636	1790812	1816
GofDak_1024-768_new	3	3	22	<?xml version="1.0"?>\n<Clock xmlns:dt="urn:schemas-microsoft-com:datatypes"><Description dt:dt="string">E-Prime Primary Realtime Clock</Description><StartTime><Timestamp dt:dt="int">0</Timestamp><DateUtc dt:dt="string">2017-05-11T14:09:13Z</DateUtc></StartTime><FrequencyChanges><FrequencyChange><Frequency dt:dt="r8">3312929</Frequency><Timestamp dt:dt="r8">74222409734</Timestamp><Current dt:dt="…	75.028	2039467	2035967	2039467	2035952	1	right	1208181012	2017-11-05	16:09:13	14:09:13	female	117968	56090	-1	56064	129815	117987	-1	117968	398042	391630	-1	391604	23				1	11	21	phaseUPFAce	phaseXPface	10	NM03	1795931	1795631	1795931	1795621	l	1795621	1793979	1795621	1793964	1642
GofDak_1024-768_new	3	3	22	<?xml version="1.0"?>\n<Clock xmlns:dt="urn:schemas-microsoft-com:datatypes"><Description dt:dt="string">E-Prime Primary Realtime Clock</Description><StartTime><Timestamp dt:dt="int">0</Timestamp><DateUtc dt:dt="string">2017-05-11T14:09:13Z</DateUtc></StartTime><FrequencyChanges><FrequencyChange><Frequency dt:dt="r8">3312929</Frequency><Timestamp dt:dt="r8">74222409734</Timestamp><Current dt:dt="…	75.028	2039467	2035967	2039467	2035952	1	right	1208181012	2017-11-05	16:09:13	14:09:13	female	117968	56090	-1	56064	129815	117987	-1	117968	398042	391630	-1	391604	23				1	11	21	phaseUPFAce	phaseXPface	11	NF109	1799250	1798950	1799250	1798946	l	1798946	1797017	1798946	1797012	1929
GofDak_1024-768_new	3	3	22	<?xml version="1.0"?>\n<Clock xmlns:dt="urn:schemas-microsoft-com:datatypes"><Description dt:dt="string">E-Prime Primary Realtime Clock</Description><StartTime><Timestamp dt:dt="int">0</Timestamp><DateUtc dt:dt="string">2017-05-11T14:09:13Z</DateUtc></StartTime><FrequencyChanges><FrequencyChange><Frequency dt:dt="r8">3312929</Frequency><Timestamp dt:dt="r8">74222409734</Timestamp><Current dt:dt="…	75.028	2039467	2035967	2039467	2035952	1	right	1208181012	2017-11-05	16:09:13	14:09:13	female	117968	56090	-1	56064	129815	117987	-1	117968	398042	391630	-1	391604	23				1	11	21	phaseUPFAce	phaseXPface	12	NM04	1802249	1801949	1802249	1801941	d	1801941	1800243	1801941	1800228	1698
GofDak_1024-768_new	3	3	22	<?xml version="1.0"?>\n<Clock xmlns:dt="urn:schemas-microsoft-com:datatypes"><Description dt:dt="string">E-Prime Primary Realtime Clock</Description><StartTime><Timestamp dt:dt="int">0</Timestamp><DateUtc dt:dt="string">2017-05-11T14:09:13Z</DateUtc></StartTime><FrequencyChanges><FrequencyChange><Frequency dt:dt="r8">3312929</Frequency><Timestamp dt:dt="r8">74222409734</Timestamp><Current dt:dt="…	75.028	2039467	2035967	2039467	2035952	1	right	1208181012	2017-11-05	16:09:13	14:09:13	female	117968	56090	-1	56064	129815	117987	-1	117968	398042	391630	-1	391604	23				1	11	21	phaseUPFAce	phaseXPface	13	NM04	1805501	1805201	1805501	1805189	l	1805189	1803562	1805189	1803548	1627
GofDak_1024-768_new	3	3	22	<?xml version="1.0"?>\n<Clock xmlns:dt="urn:schemas-microsoft-com:datatypes"><Description dt:dt="string">E-Prime Primary Realtime Clock</Description><StartTime><Timestamp dt:dt="int">0</Timestamp><DateUtc dt:dt="string">2017-05-11T14:09:13Z</DateUtc></StartTime><FrequencyChanges><FrequencyChange><Frequency dt:dt="r8">3312929</Frequency><Timestamp dt:dt="r8">74222409734</Timestamp><Current dt:dt="…	75.028	2039467	2035967	2039467	2035952	1	right	1208181012	2017-11-05	16:09:13	14:09:13	female	117968	56090	-1	56064	129815	117987	-1	117968	398042	391630	-1	391604	23				1	11	21	phaseUPFAce	phaseXPface	14	NF01	1808713	1808413	1808713	1808409	l	1808409	1806534	1808409	1806523	1875
GofDak_1024-768_new	3	3	22	<?xml version="1.0"?>\n<Clock xmlns:dt="urn:schemas-microsoft-com:datatypes"><Description dt:dt="string">E-Prime Primary Realtime Clock</Description><StartTime><Timestamp dt:dt="int">0</Timestamp><DateUtc dt:dt="string">2017-05-11T14:09:13Z</DateUtc></StartTime><FrequencyChanges><FrequencyChange><Frequency dt:dt="r8">3312929</Frequency><Timestamp dt:dt="r8">74222409734</Timestamp><Current dt:dt="…	75.028	2039467	2035967	2039467	2035952	1	right	1208181012	2017-11-05	16:09:13	14:09:13	female	117968	56090	-1	56064	129815	117987	-1	117968	398042	391630	-1	391604	23				1	11	21	phaseUPFAce	phaseXPface	15	NM05	1812178	1811878	1812178	1811873	d	1811873	1810053	1811873	1810043	1820
GofDak_1024-768_new	3	3	22	<?xml version="1.0"?>\n<Clock xmlns:dt="urn:schemas-microsoft-com:datatypes"><Description dt:dt="string">E-Prime Primary Realtime Clock</Description><StartTime><Timestamp dt:dt="int">0</Timestamp><DateUtc dt:dt="string">2017-05-11T14:09:13Z</DateUtc></StartTime><FrequencyChanges><FrequencyChange><Frequency dt:dt="r8">3312929</Frequency><Timestamp dt:dt="r8">74222409734</Timestamp><Current dt:dt="…	75.028	2039467	2035967	2039467	2035952	1	right	1208181012	2017-11-05	16:09:13	14:09:13	female	117968	56090	-1	56064	129815	117987	-1	117968	398042	391630	-1	391604	23				1	11	21	phaseUPFAce	phaseXPface	16	NF02	1815351	1815051	1815351	1815038	d	1815038	1813371	1815038	1813355	1667
GofDak_1024-768_new	3	3	22	<?xml version="1.0"?>\n<Clock xmlns:dt="urn:schemas-microsoft-com:datatypes"><Description dt:dt="string">E-Prime Primary Realtime Clock</Description><StartTime><Timestamp dt:dt="int">0</Timestamp><DateUtc dt:dt="string">2017-05-11T14:09:13Z</DateUtc></StartTime><FrequencyChanges><FrequencyChange><Frequency dt:dt="r8">3312929</Frequency><Timestamp dt:dt="r8">74222409734</Timestamp><Current dt:dt="…	75.028	2039467	2035967	2039467	2035952	1	right	1208181012	2017-11-05	16:09:13	14:09:13	female	117968	56090	-1	56064	129815	117987	-1	117968	398042	391630	-1	391604	23				1	11	21	phaseUPFAce	phaseXPface	17	NM05	1818643	1818343	1818643	1818330	l	1818330	1816410	1818330	1816395	1920
GofDak_1024-768_new	3	3	22	<?xml version="1.0"?>\n<Clock xmlns:dt="urn:schemas-microsoft-com:datatypes"><Description dt:dt="string">E-Prime Primary Realtime Clock</Description><StartTime><Timestamp dt:dt="int">0</Timestamp><DateUtc dt:dt="string">2017-05-11T14:09:13Z</DateUtc></StartTime><FrequencyChanges><FrequencyChange><Frequency dt:dt="r8">3312929</Frequency><Timestamp dt:dt="r8">74222409734</Timestamp><Current dt:dt="…	75.028	2039467	2035967	2039467	2035952	1	right	1208181012	2017-11-05	16:09:13	14:09:13	female	117968	56090	-1	56064	129815	117987	-1	117968	398042	391630	-1	391604	23				1	11	21	phaseUPFAce	phaseXPface	18	NM05	1821735	1821435	1821735	1821424	d	1821424	1819596	1821424	1819579	1828
GofDak_1024-768_new	3	3	22	<?xml version="1.0"?>\n<Clock xmlns:dt="urn:schemas-microsoft-com:datatypes"><Description dt:dt="string">E-Prime Primary Realtime Clock</Description><StartTime><Timestamp dt:dt="int">0</Timestamp><DateUtc dt:dt="string">2017-05-11T14:09:13Z</DateUtc></StartTime><FrequencyChanges><FrequencyChange><Frequency dt:dt="r8">3312929</Frequency><Timestamp dt:dt="r8">74222409734</Timestamp><Current dt:dt="…	75.028	2039467	2035967	2039467	2035952	1	right	1208181012	2017-11-05	16:09:13	14:09:13	female	117968	56090	-1	56064	129815	117987	-1	117968	398042	391630	-1	391604	23				1	11	21	phaseUPFAce	phaseXPface	19	NF01	1824947	1824647	1824947	1824635	l	1824635	1822994	1824635	1822979	1641
GofDak_1024-768_new	3	3	22	<?xml version="1.0"?>\n<Clock xmlns:dt="urn:schemas-microsoft-com:datatypes"><Description dt:dt="string">E-Prime Primary Realtime Clock</Description><StartTime><Timestamp dt:dt="int">0</Timestamp><DateUtc dt:dt="string">2017-05-11T14:09:13Z</DateUtc></StartTime><FrequencyChanges><FrequencyChange><Frequency dt:dt="r8">3312929</Frequency><Timestamp dt:dt="r8">74222409734</Timestamp><Current dt:dt="…	75.028	2039467	2035967	2039467	2035952	1	right	1208181012	2017-11-05	16:09:13	14:09:13	female	117968	56090	-1	56064	129815	117987	-1	117968	398042	391630	-1	391604	23				1	11	21	phaseUPFAce	phaseXPface	20	NF11	1828132	1827832	1828132	1827825	l	1827825	1825953	1827825	1825946	1872
GofDak_1024-768_new	3	3	22	<?xml version="1.0"?>\n<Clock xmlns:dt="urn:schemas-microsoft-com:datatypes"><Description dt:dt="string">E-Prime Primary Realtime Clock</Description><StartTime><Timestamp dt:dt="int">0</Timestamp><DateUtc dt:dt="string">2017-05-11T14:09:13Z</DateUtc></StartTime><FrequencyChanges><FrequencyChange><Frequency dt:dt="r8">3312929</Frequency><Timestamp dt:dt="r8">74222409734</Timestamp><Current dt:dt="…	75.028	2039467	2035967	2039467	2035952	1	right	1208181012	2017-11-05	16:09:13	14:09:13	female	117968	56090	-1	56064	129815	117987	-1	117968	398042	391630	-1	391604	24				2	11	22	phaseINVFAce	phaseXPface	1	NF06	1846485	1846185	1846485	1846171	l	1846171	1844439	1846171	1844426	1732
GofDak_1024-768_new	3	3	22	<?xml version="1.0"?>\n<Clock xmlns:dt="urn:schemas-microsoft-com:datatypes"><Description dt:dt="string">E-Prime Primary Realtime Clock</Description><StartTime><Timestamp dt:dt="int">0</Timestamp><DateUtc dt:dt="string">2017-05-11T14:09:13Z</DateUtc></StartTime><FrequencyChanges><FrequencyChange><Frequency dt:dt="r8">3312929</Frequency><Timestamp dt:dt="r8">74222409734</Timestamp><Current dt:dt="…	75.028	2039467	2035967	2039467	2035952	1	right	1208181012	2017-11-05	16:09:13	14:09:13	female	117968	56090	-1	56064	129815	117987	-1	117968	398042	391630	-1	391604	24				2	11	22	phaseINVFAce	phaseXPface	2	NM03	1849538	1849238	1849538	1849232	l	1849232	1847479	1849232	1847473	1753
GofDak_1024-768_new	3	3	22	<?xml version="1.0"?>\n<Clock xmlns:dt="urn:schemas-microsoft-com:datatypes"><Description dt:dt="string">E-Prime Primary Realtime Clock</Description><StartTime><Timestamp dt:dt="int">0</Timestamp><DateUtc dt:dt="string">2017-05-11T14:09:13Z</DateUtc></StartTime><FrequencyChanges><FrequencyChange><Frequency dt:dt="r8">3312929</Frequency><Timestamp dt:dt="r8">74222409734</Timestamp><Current dt:dt="…	75.028	2039467	2035967	2039467	2035952	1	right	1208181012	2017-11-05	16:09:13	14:09:13	female	117968	56090	-1	56064	129815	117987	-1	117968	398042	391630	-1	391604	24				2	11	22	phaseINVFAce	phaseXPface	3	NF02	1852497	1852197	1852497	1852190	d	1852190	1850464	1852190	1850449	1726
GofDak_1024-768_new	3	3	22	<?xml version="1.0"?>\n<Clock xmlns:dt="urn:schemas-microsoft-com:datatypes"><Description dt:dt="string">E-Prime Primary Realtime Clock</Description><StartTime><Timestamp dt:dt="int">0</Timestamp><DateUtc dt:dt="string">2017-05-11T14:09:13Z</DateUtc></StartTime><FrequencyChanges><FrequencyChange><Frequency dt:dt="r8">3312929</Frequency><Timestamp dt:dt="r8">74222409734</Timestamp><Current dt:dt="…	75.028	2039467	2035967	2039467	2035952	1	right	1208181012	2017-11-05	16:09:13	14:09:13	female	117968	56090	-1	56064	129815	117987	-1	117968	398042	391630	-1	391604	24				2	11	22	phaseINVFAce	phaseXPface	4	NM21	1855989	1855689	1855989	1855675	d	1855675	1853756	1855675	1853745	1919
GofDak_1024-768_new	3	3	22	<?xml version="1.0"?>\n<Clock xmlns:dt="urn:schemas-microsoft-com:datatypes"><Description dt:dt="string">E-Prime Primary Realtime Clock</Description><StartTime><Timestamp dt:dt="int">0</Timestamp><DateUtc dt:dt="string">2017-05-11T14:09:13Z</DateUtc></StartTime><FrequencyChanges><FrequencyChange><Frequency dt:dt="r8">3312929</Frequency><Timestamp dt:dt="r8">74222409734</Timestamp><Current dt:dt="…	75.028	2039467	2035967	2039467	2035952	1	right	1208181012	2017-11-05	16:09:13	14:09:13	female	117968	56090	-1	56064	129815	117987	-1	117968	398042	391630	-1	391604	24				2	11	22	phaseINVFAce	phaseXPface	5	NF06	1859094	1858794	1859094	1858781	l	1858781	1857115	1858781	1857097	1666
GofDak_1024-768_new	3	3	22	<?xml version="1.0"?>\n<Clock xmlns:dt="urn:schemas-microsoft-com:datatypes"><Description dt:dt="string">E-Prime Primary Realtime Clock</Description><StartTime><Timestamp dt:dt="int">0</Timestamp><DateUtc dt:dt="string">2017-05-11T14:09:13Z</DateUtc></StartTime><FrequencyChanges><FrequencyChange><Frequency dt:dt="r8">3312929</Frequency><Timestamp dt:dt="r8">74222409734</Timestamp><Current dt:dt="…	75.028	2039467	2035967	2039467	2035952	1	right	1208181012	2017-11-05	16:09:13	14:09:13	female	117968	56090	-1	56064	129815	117987	-1	117968	398042	391630	-1	391604	24				2	11	22	phaseINVFAce	phaseXPface	6	NM02	1862186	1861886	1862186	1861874	l	1861874	1860114	1861874	1860105	1760
GofDak_1024-768_new	3	3	22	<?xml version="1.0"?>\n<Clock xmlns:dt="urn:schemas-microsoft-com:datatypes"><Description dt:dt="string">E-Prime Primary Realtime Clock</Description><StartTime><Timestamp dt:dt="int">0</Timestamp><DateUtc dt:dt="string">2017-05-11T14:09:13Z</DateUtc></StartTime><FrequencyChanges><FrequencyChange><Frequency dt:dt="r8">3312929</Frequency><Timestamp dt:dt="r8">74222409734</Timestamp><Current dt:dt="…	75.028	2039467	2035967	2039467	2035952	1	right	1208181012	2017-11-05	16:09:13	14:09:13	female	117968	56090	-1	56064	129815	117987	-1	117968	398042	391630	-1	391604	24				2	11	22	phaseINVFAce	phaseXPface	7	NF09	1865678	1865378	1865678	1865369	d	1865369	1863472	1865369	1863465	1897
GofDak_1024-768_new	3	3	22	<?xml version="1.0"?>\n<Clock xmlns:dt="urn:schemas-microsoft-com:datatypes"><Description dt:dt="string">E-Prime Primary Realtime Clock</Description><StartTime><Timestamp dt:dt="int">0</Timestamp><DateUtc dt:dt="string">2017-05-11T14:09:13Z</DateUtc></StartTime><FrequencyChanges><FrequencyChange><Frequency dt:dt="r8">3312929</Frequency><Timestamp dt:dt="r8">74222409734</Timestamp><Current dt:dt="…	75.028	2039467	2035967	2039467	2035952	1	right	1208181012	2017-11-05	16:09:13	14:09:13	female	117968	56090	-1	56064	129815	117987	-1	117968	398042	391630	-1	391604	24				2	11	22	phaseINVFAce	phaseXPface	8	NM13	1868610	1868310	1868610	1868302	d	1868302	1866751	1868302	1866736	1551
GofDak_1024-768_new	3	3	22	<?xml version="1.0"?>\n<Clock xmlns:dt="urn:schemas-microsoft-com:datatypes"><Description dt:dt="string">E-Prime Primary Realtime Clock</Description><StartTime><Timestamp dt:dt="int">0</Timestamp><DateUtc dt:dt="string">2017-05-11T14:09:13Z</DateUtc></StartTime><FrequencyChanges><FrequencyChange><Frequency dt:dt="r8">3312929</Frequency><Timestamp dt:dt="r8">74222409734</Timestamp><Current dt:dt="…	75.028	2039467	2035967	2039467	2035952	1	right	1208181012	2017-11-05	16:09:13	14:09:13	female	117968	56090	-1	56064	129815	117987	-1	117968	398042	391630	-1	391604	24				2	11	22	phaseINVFAce	phaseXPface	9	NF02	1871529	1871229	1871529	1871216	l	1871216	1869710	1871216	1869704	1506
GofDak_1024-768_new	3	3	22	<?xml version="1.0"?>\n<Clock xmlns:dt="urn:schemas-microsoft-com:datatypes"><Description dt:dt="string">E-Prime Primary Realtime Clock</Description><StartTime><Timestamp dt:dt="int">0</Timestamp><DateUtc dt:dt="string">2017-05-11T14:09:13Z</DateUtc></StartTime><FrequencyChanges><FrequencyChange><Frequency dt:dt="r8">3312929</Frequency><Timestamp dt:dt="r8">74222409734</Timestamp><Current dt:dt="…	75.028	2039467	2035967	2039467	2035952	1	right	1208181012	2017-11-05	16:09:13	14:09:13	female	117968	56090	-1	56064	129815	117987	-1	117968	398042	391630	-1	391604	24				2	11	22	phaseINVFAce	phaseXPface	10	NF106	1874941	1874641	1874941	1874632	l	1874632	1872655	1874632	1872640	1977
GofDak_1024-768_new	3	3	22	<?xml version="1.0"?>\n<Clock xmlns:dt="urn:schemas-microsoft-com:datatypes"><Description dt:dt="string">E-Prime Primary Realtime Clock</Description><StartTime><Timestamp dt:dt="int">0</Timestamp><DateUtc dt:dt="string">2017-05-11T14:09:13Z</DateUtc></StartTime><FrequencyChanges><FrequencyChange><Frequency dt:dt="r8">3312929</Frequency><Timestamp dt:dt="r8">74222409734</Timestamp><Current dt:dt="…	75.028	2039467	2035967	2039467	2035952	1	right	1208181012	2017-11-05	16:09:13	14:09:13	female	117968	56090	-1	56064	129815	117987	-1	117968	398042	391630	-1	391604	24				2	11	22	phaseINVFAce	phaseXPface	11	NF106	1878074	1877774	1878074	1877766	l	1877766	1875974	1877766	1875968	1792
GofDak_1024-768_new	3	3	22	<?xml version="1.0"?>\n<Clock xmlns:dt="urn:schemas-microsoft-com:datatypes"><Description dt:dt="string">E-Prime Primary Realtime Clock</Description><StartTime><Timestamp dt:dt="int">0</Timestamp><DateUtc dt:dt="string">2017-05-11T14:09:13Z</DateUtc></StartTime><FrequencyChanges><FrequencyChange><Frequency dt:dt="r8">3312929</Frequency><Timestamp dt:dt="r8">74222409734</Timestamp><Current dt:dt="…	75.028	2039467	2035967	2039467	2035952	1	right	1208181012	2017-11-05	16:09:13	14:09:13	female	117968	56090	-1	56064	129815	117987	-1	117968	398042	391630	-1	391604	24				2	11	22	phaseINVFAce	phaseXPface	12	NF01	1881259	1880959	1881259	1880949	l	1880949	1879053	1880949	1879048	1896
GofDak_1024-768_new	3	3	22	<?xml version="1.0"?>\n<Clock xmlns:dt="urn:schemas-microsoft-com:datatypes"><Description dt:dt="string">E-Prime Primary Realtime Clock</Description><StartTime><Timestamp dt:dt="int">0</Timestamp><DateUtc dt:dt="string">2017-05-11T14:09:13Z</DateUtc></StartTime><FrequencyChanges><FrequencyChange><Frequency dt:dt="r8">3312929</Frequency><Timestamp dt:dt="r8">74222409734</Timestamp><Current dt:dt="…	75.028	2039467	2035967	2039467	2035952	1	right	1208181012	2017-11-05	16:09:13	14:09:13	female	117968	56090	-1	56064	129815	117987	-1	117968	398042	391630	-1	391604	24				2	11	22	phaseINVFAce	phaseXPface	13	NF105	1884458	1884158	1884458	1884151	d	1884151	1882292	1884151	1882280	1859
GofDak_1024-768_new	3	3	22	<?xml version="1.0"?>\n<Clock xmlns:dt="urn:schemas-microsoft-com:datatypes"><Description dt:dt="string">E-Prime Primary Realtime Clock</Description><StartTime><Timestamp dt:dt="int">0</Timestamp><DateUtc dt:dt="string">2017-05-11T14:09:13Z</DateUtc></StartTime><FrequencyChanges><FrequencyChange><Frequency dt:dt="r8">3312929</Frequency><Timestamp dt:dt="r8">74222409734</Timestamp><Current dt:dt="…	75.028	2039467	2035967	2039467	2035952	1	right	1208181012	2017-11-05	16:09:13	14:09:13	female	117968	56090	-1	56064	129815	117987	-1	117968	398042	391630	-1	391604	24				2	11	22	phaseINVFAce	phaseXPface	14	NM101	1887497	1887197	1887497	1887192	d	1887192	1885677	1887192	1885663	1515
GofDak_1024-768_new	3	3	22	<?xml version="1.0"?>\n<Clock xmlns:dt="urn:schemas-microsoft-com:datatypes"><Description dt:dt="string">E-Prime Primary Realtime Clock</Description><StartTime><Timestamp dt:dt="int">0</Timestamp><DateUtc dt:dt="string">2017-05-11T14:09:13Z</DateUtc></StartTime><FrequencyChanges><FrequencyChange><Frequency dt:dt="r8">3312929</Frequency><Timestamp dt:dt="r8">74222409734</Timestamp><Current dt:dt="…	75.028	2039467	2035967	2039467	2035952	1	right	1208181012	2017-11-05	16:09:13	14:09:13	female	117968	56090	-1	56064	129815	117987	-1	117968	398042	391630	-1	391604	24				2	11	22	phaseINVFAce	phaseXPface	15	NM09	1890655	1890355	1890655	1890348	d	1890348	1888543	1890348	1888535	1805
GofDak_1024-768_new	3	3	22	<?xml version="1.0"?>\n<Clock xmlns:dt="urn:schemas-microsoft-com:datatypes"><Description dt:dt="string">E-Prime Primary Realtime Clock</Description><StartTime><Timestamp dt:dt="int">0</Timestamp><DateUtc dt:dt="string">2017-05-11T14:09:13Z</DateUtc></StartTime><FrequencyChanges><FrequencyChange><Frequency dt:dt="r8">3312929</Frequency><Timestamp dt:dt="r8">74222409734</Timestamp><Current dt:dt="…	75.028	2039467	2035967	2039467	2035952	1	right	1208181012	2017-11-05	16:09:13	14:09:13	female	117968	56090	-1	56064	129815	117987	-1	117968	398042	391630	-1	391604	24				2	11	22	phaseINVFAce	phaseXPface	16	NM21	1894027	1893727	1894027	1893724	l	1893724	1891728	1893724	1891719	1996
GofDak_1024-768_new	3	3	22	<?xml version="1.0"?>\n<Clock xmlns:dt="urn:schemas-microsoft-com:datatypes"><Description dt:dt="string">E-Prime Primary Realtime Clock</Description><StartTime><Timestamp dt:dt="int">0</Timestamp><DateUtc dt:dt="string">2017-05-11T14:09:13Z</DateUtc></StartTime><FrequencyChanges><FrequencyChange><Frequency dt:dt="r8">3312929</Frequency><Timestamp dt:dt="r8">74222409734</Timestamp><Current dt:dt="…	75.028	2039467	2035967	2039467	2035952	1	right	1208181012	2017-11-05	16:09:13	14:09:13	female	117968	56090	-1	56064	129815	117987	-1	117968	398042	391630	-1	391604	24				2	11	22	phaseINVFAce	phaseXPface	17	NM09	1897506	1897206	1897506	1897203	l	1897203	1895234	1897203	1895223	1969
GofDak_1024-768_new	3	3	22	<?xml version="1.0"?>\n<Clock xmlns:dt="urn:schemas-microsoft-com:datatypes"><Description dt:dt="string">E-Prime Primary Realtime Clock</Description><StartTime><Timestamp dt:dt="int">0</Timestamp><DateUtc dt:dt="string">2017-05-11T14:09:13Z</DateUtc></StartTime><FrequencyChanges><FrequencyChange><Frequency dt:dt="r8">3312929</Frequency><Timestamp dt:dt="r8">74222409734</Timestamp><Current dt:dt="…	75.028	2039467	2035967	2039467	2035952	1	right	1208181012	2017-11-05	16:09:13	14:09:13	female	117968	56090	-1	56064	129815	117987	-1	117968	398042	391630	-1	391604	24				2	11	22	phaseINVFAce	phaseXPface	18	NM10	1900372	1900072	1900372	1900065	d	1900065	1898472	1900065	1898463	1593
GofDak_1024-768_new	3	3	22	<?xml version="1.0"?>\n<Clock xmlns:dt="urn:schemas-microsoft-com:datatypes"><Description dt:dt="string">E-Prime Primary Realtime Clock</Description><StartTime><Timestamp dt:dt="int">0</Timestamp><DateUtc dt:dt="string">2017-05-11T14:09:13Z</DateUtc></StartTime><FrequencyChanges><FrequencyChange><Frequency dt:dt="r8">3312929</Frequency><Timestamp dt:dt="r8">74222409734</Timestamp><Current dt:dt="…	75.028	2039467	2035967	2039467	2035952	1	right	1208181012	2017-11-05	16:09:13	14:09:13	female	117968	56090	-1	56064	129815	117987	-1	117968	398042	391630	-1	391604	24				2	11	22	phaseINVFAce	phaseXPface	19	NM101	1903477	1903177	1903477	1903172	d	1903172	1901511	1903172	1901495	1661
GofDak_1024-768_new	3	3	22	<?xml version="1.0"?>\n<Clock xmlns:dt="urn:schemas-microsoft-com:datatypes"><Description dt:dt="string">E-Prime Primary Realtime Clock</Description><StartTime><Timestamp dt:dt="int">0</Timestamp><DateUtc dt:dt="string">2017-05-11T14:09:13Z</DateUtc></StartTime><FrequencyChanges><FrequencyChange><Frequency dt:dt="r8">3312929</Frequency><Timestamp dt:dt="r8">74222409734</Timestamp><Current dt:dt="…	75.028	2039467	2035967	2039467	2035952	1	right	1208181012	2017-11-05	16:09:13	14:09:13	female	117968	56090	-1	56064	129815	117987	-1	117968	398042	391630	-1	391604	24				2	11	22	phaseINVFAce	phaseXPface	20	NF27	1906583	1906283	1906583	1906278	l	1906278	1904630	1906278	1904615	1648
GofDak_1024-768_new	3	3	22	<?xml version="1.0"?>\n<Clock xmlns:dt="urn:schemas-microsoft-com:datatypes"><Description dt:dt="string">E-Prime Primary Realtime Clock</Description><StartTime><Timestamp dt:dt="int">0</Timestamp><DateUtc dt:dt="string">2017-05-11T14:09:13Z</DateUtc></StartTime><FrequencyChanges><FrequencyChange><Frequency dt:dt="r8">3312929</Frequency><Timestamp dt:dt="r8">74222409734</Timestamp><Current dt:dt="…	75.028	2039467	2035967	2039467	2035952	1	right	1208181012	2017-11-05	16:09:13	14:09:13	female	117968	56090	-1	56064	129815	117987	-1	117968	398042	391630	-1	391604	25				2	12	23	phaseINVFAce	phaseXPface	1	NF04	1909462	1909162	1909462	1909157	d	1909157	1907616	1909157	1907606	1541
GofDak_1024-768_new	3	3	22	<?xml version="1.0"?>\n<Clock xmlns:dt="urn:schemas-microsoft-com:datatypes"><Description dt:dt="string">E-Prime Primary Realtime Clock</Description><StartTime><Timestamp dt:dt="int">0</Timestamp><DateUtc dt:dt="string">2017-05-11T14:09:13Z</DateUtc></StartTime><FrequencyChanges><FrequencyChange><Frequency dt:dt="r8">3312929</Frequency><Timestamp dt:dt="r8">74222409734</Timestamp><Current dt:dt="…	75.028	2039467	2035967	2039467	2035952	1	right	1208181012	2017-11-05	16:09:13	14:09:13	female	117968	56090	-1	56064	129815	117987	-1	117968	398042	391630	-1	391604	25				2	12	23	phaseINVFAce	phaseXPface	2	NM02	1912714	1912414	1912714	1912400	d	1912400	1910468	1912400	1910454	1932
GofDak_1024-768_new	3	3	22	<?xml version="1.0"?>\n<Clock xmlns:dt="urn:schemas-microsoft-com:datatypes"><Description dt:dt="string">E-Prime Primary Realtime Clock</Description><StartTime><Timestamp dt:dt="int">0</Timestamp><DateUtc dt:dt="string">2017-05-11T14:09:13Z</DateUtc></StartTime><FrequencyChanges><FrequencyChange><Frequency dt:dt="r8">3312929</Frequency><Timestamp dt:dt="r8">74222409734</Timestamp><Current dt:dt="…	75.028	2039467	2035967	2039467	2035952	1	right	1208181012	2017-11-05	16:09:13	14:09:13	female	117968	56090	-1	56064	129815	117987	-1	117968	398042	391630	-1	391604	25				2	12	23	phaseINVFAce	phaseXPface	3	NF02	1916192	1915892	1916192	1915879	d	1915879	1914133	1915879	1914118	1746
GofDak_1024-768_new	3	3	22	<?xml version="1.0"?>\n<Clock xmlns:dt="urn:schemas-microsoft-com:datatypes"><Description dt:dt="string">E-Prime Primary Realtime Clock</Description><StartTime><Timestamp dt:dt="int">0</Timestamp><DateUtc dt:dt="string">2017-05-11T14:09:13Z</DateUtc></StartTime><FrequencyChanges><FrequencyChange><Frequency dt:dt="r8">3312929</Frequency><Timestamp dt:dt="r8">74222409734</Timestamp><Current dt:dt="…	75.028	2039467	2035967	2039467	2035952	1	right	1208181012	2017-11-05	16:09:13	14:09:13	female	117968	56090	-1	56064	129815	117987	-1	117968	398042	391630	-1	391604	25				2	12	23	phaseINVFAce	phaseXPface	4	NM04	1919298	1918998	1919298	1918992	l	1918992	1917372	1918992	1917366	1620
GofDak_1024-768_new	3	3	22	<?xml version="1.0"?>\n<Clock xmlns:dt="urn:schemas-microsoft-com:datatypes"><Description dt:dt="string">E-Prime Primary Realtime Clock</Description><StartTime><Timestamp dt:dt="int">0</Timestamp><DateUtc dt:dt="string">2017-05-11T14:09:13Z</DateUtc></StartTime><FrequencyChanges><FrequencyChange><Frequency dt:dt="r8">3312929</Frequency><Timestamp dt:dt="r8">74222409734</Timestamp><Current dt:dt="…	75.028	2039467	2035967	2039467	2035952	1	right	1208181012	2017-11-05	16:09:13	14:09:13	female	117968	56090	-1	56064	129815	117987	-1	117968	398042	391630	-1	391604	25				2	12	23	phaseINVFAce	phaseXPface	5	NM05	1922443	1922143	1922443	1922139	l	1922139	1920531	1922139	1920526	1608
GofDak_1024-768_new	3	3	22	<?xml version="1.0"?>\n<Clock xmlns:dt="urn:schemas-microsoft-com:datatypes"><Description dt:dt="string">E-Prime Primary Realtime Clock</Description><StartTime><Timestamp dt:dt="int">0</Timestamp><DateUtc dt:dt="string">2017-05-11T14:09:13Z</DateUtc></StartTime><FrequencyChanges><FrequencyChange><Frequency dt:dt="r8">3312929</Frequency><Timestamp dt:dt="r8">74222409734</Timestamp><Current dt:dt="…	75.028	2039467	2035967	2039467	2035952	1	right	1208181012	2017-11-05	16:09:13	14:09:13	female	117968	56090	-1	56064	129815	117987	-1	117968	398042	391630	-1	391604	25				2	12	23	phaseINVFAce	phaseXPface	6	NM13	1926055	1925755	1926055	1925748	l	1925748	1923796	1925748	1923790	1952
GofDak_1024-768_new	3	3	22	<?xml version="1.0"?>\n<Clock xmlns:dt="urn:schemas-microsoft-com:datatypes"><Description dt:dt="string">E-Prime Primary Realtime Clock</Description><StartTime><Timestamp dt:dt="int">0</Timestamp><DateUtc dt:dt="string">2017-05-11T14:09:13Z</DateUtc></StartTime><FrequencyChanges><FrequencyChange><Frequency dt:dt="r8">3312929</Frequency><Timestamp dt:dt="r8">74222409734</Timestamp><Current dt:dt="…	75.028	2039467	2035967	2039467	2035952	1	right	1208181012	2017-11-05	16:09:13	14:09:13	female	117968	56090	-1	56064	129815	117987	-1	117968	398042	391630	-1	391604	25				2	12	23	phaseINVFAce	phaseXPface	7	NM10	1929068	1928768	1929068	1928763	l	1928763	1927195	1928763	1927181	1568
GofDak_1024-768_new	3	3	22	<?xml version="1.0"?>\n<Clock xmlns:dt="urn:schemas-microsoft-com:datatypes"><Description dt:dt="string">E-Prime Primary Realtime Clock</Description><StartTime><Timestamp dt:dt="int">0</Timestamp><DateUtc dt:dt="string">2017-05-11T14:09:13Z</DateUtc></StartTime><FrequencyChanges><FrequencyChange><Frequency dt:dt="r8">3312929</Frequency><Timestamp dt:dt="r8">74222409734</Timestamp><Current dt:dt="…	75.028	2039467	2035967	2039467	2035952	1	right	1208181012	2017-11-05	16:09:13	14:09:13	female	117968	56090	-1	56064	129815	117987	-1	117968	398042	391630	-1	391604	25				2	12	23	phaseINVFAce	phaseXPface	8	NF06	1932213	1931913	1932213	1931905	d	1931905	1930074	1931905	1930061	1831
GofDak_1024-768_new	3	3	22	<?xml version="1.0"?>\n<Clock xmlns:dt="urn:schemas-microsoft-com:datatypes"><Description dt:dt="string">E-Prime Primary Realtime Clock</Description><StartTime><Timestamp dt:dt="int">0</Timestamp><DateUtc dt:dt="string">2017-05-11T14:09:13Z</DateUtc></StartTime><FrequencyChanges><FrequencyChange><Frequency dt:dt="r8">3312929</Frequency><Timestamp dt:dt="r8">74222409734</Timestamp><Current dt:dt="…	75.028	2039467	2035967	2039467	2035952	1	right	1208181012	2017-11-05	16:09:13	14:09:13	female	117968	56090	-1	56064	129815	117987	-1	117968	398042	391630	-1	391604	25				2	12	23	phaseINVFAce	phaseXPface	9	NF11	1935492	1935192	1935492	1935186	d	1935186	1933486	1935186	1933477	1700
GofDak_1024-768_new	3	3	22	<?xml version="1.0"?>\n<Clock xmlns:dt="urn:schemas-microsoft-com:datatypes"><Description dt:dt="string">E-Prime Primary Realtime Clock</Description><StartTime><Timestamp dt:dt="int">0</Timestamp><DateUtc dt:dt="string">2017-05-11T14:09:13Z</DateUtc></StartTime><FrequencyChanges><FrequencyChange><Frequency dt:dt="r8">3312929</Frequency><Timestamp dt:dt="r8">74222409734</Timestamp><Current dt:dt="…	75.028	2039467	2035967	2039467	2035952	1	right	1208181012	2017-11-05	16:09:13	14:09:13	female	117968	56090	-1	56064	129815	117987	-1	117968	398042	391630	-1	391604	25				2	12	23	phaseINVFAce	phaseXPface	10	NF105	1938477	1938177	1938477	1938169	l	1938169	1936551	1938169	1936541	1618
GofDak_1024-768_new	3	3	22	<?xml version="1.0"?>\n<Clock xmlns:dt="urn:schemas-microsoft-com:datatypes"><Description dt:dt="string">E-Prime Primary Realtime Clock</Description><StartTime><Timestamp dt:dt="int">0</Timestamp><DateUtc dt:dt="string">2017-05-11T14:09:13Z</DateUtc></StartTime><FrequencyChanges><FrequencyChange><Frequency dt:dt="r8">3312929</Frequency><Timestamp dt:dt="r8">74222409734</Timestamp><Current dt:dt="…	75.028	2039467	2035967	2039467	2035952	1	right	1208181012	2017-11-05	16:09:13	14:09:13	female	117968	56090	-1	56064	129815	117987	-1	117968	398042	391630	-1	391604	25				2	12	23	phaseINVFAce	phaseXPface	11	NF27	1942049	1941749	1942049	1941738	d	1941738	1939803	1941738	1939789	1935
GofDak_1024-768_new	3	3	22	<?xml version="1.0"?>\n<Clock xmlns:dt="urn:schemas-microsoft-com:datatypes"><Description dt:dt="string">E-Prime Primary Realtime Clock</Description><StartTime><Timestamp dt:dt="int">0</Timestamp><DateUtc dt:dt="string">2017-05-11T14:09:13Z</DateUtc></StartTime><FrequencyChanges><FrequencyChange><Frequency dt:dt="r8">3312929</Frequency><Timestamp dt:dt="r8">74222409734</Timestamp><Current dt:dt="…	75.028	2039467	2035967	2039467	2035952	1	right	1208181012	2017-11-05	16:09:13	14:09:13	female	117968	56090	-1	56064	129815	117987	-1	117968	398042	391630	-1	391604	25				2	12	23	phaseINVFAce	phaseXPface	12	NM05	1945448	1945148	1945448	1945134	l	1945134	1943149	1945134	1943133	1985
GofDak_1024-768_new	3	3	22	<?xml version="1.0"?>\n<Clock xmlns:dt="urn:schemas-microsoft-com:datatypes"><Description dt:dt="string">E-Prime Primary Realtime Clock</Description><StartTime><Timestamp dt:dt="int">0</Timestamp><DateUtc dt:dt="string">2017-05-11T14:09:13Z</DateUtc></StartTime><FrequencyChanges><FrequencyChange><Frequency dt:dt="r8">3312929</Frequency><Timestamp dt:dt="r8">74222409734</Timestamp><Current dt:dt="…	75.028	2039467	2035967	2039467	2035952	1	right	1208181012	2017-11-05	16:09:13	14:09:13	female	117968	56090	-1	56064	129815	117987	-1	117968	398042	391630	-1	391604	25				2	12	23	phaseINVFAce	phaseXPface	13	NF06	1948847	1948547	1948847	1948543	l	1948543	1946827	1948543	1946812	1716
GofDak_1024-768_new	3	3	22	<?xml version="1.0"?>\n<Clock xmlns:dt="urn:schemas-microsoft-com:datatypes"><Description dt:dt="string">E-Prime Primary Realtime Clock</Description><StartTime><Timestamp dt:dt="int">0</Timestamp><DateUtc dt:dt="string">2017-05-11T14:09:13Z</DateUtc></StartTime><FrequencyChanges><FrequencyChange><Frequency dt:dt="r8">3312929</Frequency><Timestamp dt:dt="r8">74222409734</Timestamp><Current dt:dt="…	75.028	2039467	2035967	2039467	2035952	1	right	1208181012	2017-11-05	16:09:13	14:09:13	female	117968	56090	-1	56064	129815	117987	-1	117968	398042	391630	-1	391604	25				2	12	23	phaseINVFAce	phaseXPface	14	NM13	1951739	1951439	1951739	1951433	d	1951433	1949880	1951433	1949868	1553
GofDak_1024-768_new	3	3	22	<?xml version="1.0"?>\n<Clock xmlns:dt="urn:schemas-microsoft-com:datatypes"><Description dt:dt="string">E-Prime Primary Realtime Clock</Description><StartTime><Timestamp dt:dt="int">0</Timestamp><DateUtc dt:dt="string">2017-05-11T14:09:13Z</DateUtc></StartTime><FrequencyChanges><FrequencyChange><Frequency dt:dt="r8">3312929</Frequency><Timestamp dt:dt="r8">74222409734</Timestamp><Current dt:dt="…	75.028	2039467	2035967	2039467	2035952	1	right	1208181012	2017-11-05	16:09:13	14:09:13	female	117968	56090	-1	56064	129815	117987	-1	117968	398042	391630	-1	391604	25				2	12	23	phaseINVFAce	phaseXPface	15	NM05	1954978	1954678	1954978	1954668	l	1954668	1952772	1954668	1952756	1896
GofDak_1024-768_new	3	3	22	<?xml version="1.0"?>\n<Clock xmlns:dt="urn:schemas-microsoft-com:datatypes"><Description dt:dt="string">E-Prime Primary Realtime Clock</Description><StartTime><Timestamp dt:dt="int">0</Timestamp><DateUtc dt:dt="string">2017-05-11T14:09:13Z</DateUtc></StartTime><FrequencyChanges><FrequencyChange><Frequency dt:dt="r8">3312929</Frequency><Timestamp dt:dt="r8">74222409734</Timestamp><Current dt:dt="…	75.028	2039467	2035967	2039467	2035952	1	right	1208181012	2017-11-05	16:09:13	14:09:13	female	117968	56090	-1	56064	129815	117987	-1	117968	398042	391630	-1	391604	25				2	12	23	phaseINVFAce	phaseXPface	16	NF04	1957803	1957503	1957803	1957499	d	1957499	1955957	1957499	1955940	1542
GofDak_1024-768_new	3	3	22	<?xml version="1.0"?>\n<Clock xmlns:dt="urn:schemas-microsoft-com:datatypes"><Description dt:dt="string">E-Prime Primary Realtime Clock</Description><StartTime><Timestamp dt:dt="int">0</Timestamp><DateUtc dt:dt="string">2017-05-11T14:09:13Z</DateUtc></StartTime><FrequencyChanges><FrequencyChange><Frequency dt:dt="r8">3312929</Frequency><Timestamp dt:dt="r8">74222409734</Timestamp><Current dt:dt="…	75.028	2039467	2035967	2039467	2035952	1	right	1208181012	2017-11-05	16:09:13	14:09:13	female	117968	56090	-1	56064	129815	117987	-1	117968	398042	391630	-1	391604	25				2	12	23	phaseINVFAce	phaseXPface	17	NM08	1961082	1960782	1961082	1960767	l	1960767	1959156	1960767	1959148	1611
GofDak_1024-768_new	3	3	22	<?xml version="1.0"?>\n<Clock xmlns:dt="urn:schemas-microsoft-com:datatypes"><Description dt:dt="string">E-Prime Primary Realtime Clock</Description><StartTime><Timestamp dt:dt="int">0</Timestamp><DateUtc dt:dt="string">2017-05-11T14:09:13Z</DateUtc></StartTime><FrequencyChanges><FrequencyChange><Frequency dt:dt="r8">3312929</Frequency><Timestamp dt:dt="r8">74222409734</Timestamp><Current dt:dt="…	75.028	2039467	2035967	2039467	2035952	1	right	1208181012	2017-11-05	16:09:13	14:09:13	female	117968	56090	-1	56064	129815	117987	-1	117968	398042	391630	-1	391604	25				2	12	23	phaseINVFAce	phaseXPface	18	NM02	1964321	1964021	1964321	1964012	l	1964012	1962155	1964012	1962140	1857
GofDak_1024-768_new	3	3	22	<?xml version="1.0"?>\n<Clock xmlns:dt="urn:schemas-microsoft-com:datatypes"><Description dt:dt="string">E-Prime Primary Realtime Clock</Description><StartTime><Timestamp dt:dt="int">0</Timestamp><DateUtc dt:dt="string">2017-05-11T14:09:13Z</DateUtc></StartTime><FrequencyChanges><FrequencyChange><Frequency dt:dt="r8">3312929</Frequency><Timestamp dt:dt="r8">74222409734</Timestamp><Current dt:dt="…	75.028	2039467	2035967	2039467	2035952	1	right	1208181012	2017-11-05	16:09:13	14:09:13	female	117968	56090	-1	56064	129815	117987	-1	117968	398042	391630	-1	391604	25				2	12	23	phaseINVFAce	phaseXPface	19	NF09	1967640	1967340	1967640	1967325	d	1967325	1965500	1967325	1965484	1825
GofDak_1024-768_new	3	3	22	<?xml version="1.0"?>\n<Clock xmlns:dt="urn:schemas-microsoft-com:datatypes"><Description dt:dt="string">E-Prime Primary Realtime Clock</Description><StartTime><Timestamp dt:dt="int">0</Timestamp><DateUtc dt:dt="string">2017-05-11T14:09:13Z</DateUtc></StartTime><FrequencyChanges><FrequencyChange><Frequency dt:dt="r8">3312929</Frequency><Timestamp dt:dt="r8">74222409734</Timestamp><Current dt:dt="…	75.028	2039467	2035967	2039467	2035952	1	right	1208181012	2017-11-05	16:09:13	14:09:13	female	117968	56090	-1	56064	129815	117987	-1	117968	398042	391630	-1	391604	25				2	12	23	phaseINVFAce	phaseXPface	20	NM21	1970625	1970325	1970625	1970322	d	1970322	1968686	1970322	1968675	1636
GofDak_1024-768_new	3	3	22	<?xml version="1.0"?>\n<Clock xmlns:dt="urn:schemas-microsoft-com:datatypes"><Description dt:dt="string">E-Prime Primary Realtime Clock</Description><StartTime><Timestamp dt:dt="int">0</Timestamp><DateUtc dt:dt="string">2017-05-11T14:09:13Z</DateUtc></StartTime><FrequencyChanges><FrequencyChange><Frequency dt:dt="r8">3312929</Frequency><Timestamp dt:dt="r8">74222409734</Timestamp><Current dt:dt="…	75.028	2039467	2035967	2039467	2035952	1	right	1208181012	2017-11-05	16:09:13	14:09:13	female	117968	56090	-1	56064	129815	117987	-1	117968	398042	391630	-1	391604	26				1	12	24	phaseUPFAce	phaseXPface	1	NM03	1973704	1973404	1973704	1973394	d	1973394	1971698	1973394	1971691	1696
GofDak_1024-768_new	3	3	22	<?xml version="1.0"?>\n<Clock xmlns:dt="urn:schemas-microsoft-com:datatypes"><Description dt:dt="string">E-Prime Primary Realtime Clock</Description><StartTime><Timestamp dt:dt="int">0</Timestamp><DateUtc dt:dt="string">2017-05-11T14:09:13Z</DateUtc></StartTime><FrequencyChanges><FrequencyChange><Frequency dt:dt="r8">3312929</Frequency><Timestamp dt:dt="r8">74222409734</Timestamp><Current dt:dt="…	75.028	2039467	2035967	2039467	2035952	1	right	1208181012	2017-11-05	16:09:13	14:09:13	female	117968	56090	-1	56064	129815	117987	-1	117968	398042	391630	-1	391604	26				1	12	24	phaseUPFAce	phaseXPface	2	NM101	1978036	1977736	1978036	1977722	l	1977722	1976190	1977722	1976179	1532
GofDak_1024-768_new	3	3	22	<?xml version="1.0"?>\n<Clock xmlns:dt="urn:schemas-microsoft-com:datatypes"><Description dt:dt="string">E-Prime Primary Realtime Clock</Description><StartTime><Timestamp dt:dt="int">0</Timestamp><DateUtc dt:dt="string">2017-05-11T14:09:13Z</DateUtc></StartTime><FrequencyChanges><FrequencyChange><Frequency dt:dt="r8">3312929</Frequency><Timestamp dt:dt="r8">74222409734</Timestamp><Current dt:dt="…	75.028	2039467	2035967	2039467	2035952	1	right	1208181012	2017-11-05	16:09:13	14:09:13	female	117968	56090	-1	56064	129815	117987	-1	117968	398042	391630	-1	391604	26				1	12	24	phaseUPFAce	phaseXPface	3	NM13	1980981	1980681	1980981	1980675	d	1980675	1979162	1980675	1979147	1513
GofDak_1024-768_new	3	3	22	<?xml version="1.0"?>\n<Clock xmlns:dt="urn:schemas-microsoft-com:datatypes"><Description dt:dt="string">E-Prime Primary Realtime Clock</Description><StartTime><Timestamp dt:dt="int">0</Timestamp><DateUtc dt:dt="string">2017-05-11T14:09:13Z</DateUtc></StartTime><FrequencyChanges><FrequencyChange><Frequency dt:dt="r8">3312929</Frequency><Timestamp dt:dt="r8">74222409734</Timestamp><Current dt:dt="…	75.028	2039467	2035967	2039467	2035952	1	right	1208181012	2017-11-05	16:09:13	14:09:13	female	117968	56090	-1	56064	129815	117987	-1	117968	398042	391630	-1	391604	26				1	12	24	phaseUPFAce	phaseXPface	4	NF106	1984100	1983800	1984100	1983794	l	1983794	1982187	1983794	1982179	1607
GofDak_1024-768_new	3	3	22	<?xml version="1.0"?>\n<Clock xmlns:dt="urn:schemas-microsoft-com:datatypes"><Description dt:dt="string">E-Prime Primary Realtime Clock</Description><StartTime><Timestamp dt:dt="int">0</Timestamp><DateUtc dt:dt="string">2017-05-11T14:09:13Z</DateUtc></StartTime><FrequencyChanges><FrequencyChange><Frequency dt:dt="r8">3312929</Frequency><Timestamp dt:dt="r8">74222409734</Timestamp><Current dt:dt="…	75.028	2039467	2035967	2039467	2035952	1	right	1208181012	2017-11-05	16:09:13	14:09:13	female	117968	56090	-1	56064	129815	117987	-1	117968	398042	391630	-1	391604	26				1	12	24	phaseUPFAce	phaseXPface	5	NM02	1987219	1986919	1987219	1986914	l	1986914	1985226	1986914	1985219	1688
GofDak_1024-768_new	3	3	22	<?xml version="1.0"?>\n<Clock xmlns:dt="urn:schemas-microsoft-com:datatypes"><Description dt:dt="string">E-Prime Primary Realtime Clock</Description><StartTime><Timestamp dt:dt="int">0</Timestamp><DateUtc dt:dt="string">2017-05-11T14:09:13Z</DateUtc></StartTime><FrequencyChanges><FrequencyChange><Frequency dt:dt="r8">3312929</Frequency><Timestamp dt:dt="r8">74222409734</Timestamp><Current dt:dt="…	75.028	2039467	2035967	2039467	2035952	1	right	1208181012	2017-11-05	16:09:13	14:09:13	female	117968	56090	-1	56064	129815	117987	-1	117968	398042	391630	-1	391604	26				1	12	24	phaseUPFAce	phaseXPface	6	NM08	1990498	1990198	1990498	1990191	d	1990191	1988225	1990191	1988210	1966
GofDak_1024-768_new	3	3	22	<?xml version="1.0"?>\n<Clock xmlns:dt="urn:schemas-microsoft-com:datatypes"><Description dt:dt="string">E-Prime Primary Realtime Clock</Description><StartTime><Timestamp dt:dt="int">0</Timestamp><DateUtc dt:dt="string">2017-05-11T14:09:13Z</DateUtc></StartTime><FrequencyChanges><FrequencyChange><Frequency dt:dt="r8">3312929</Frequency><Timestamp dt:dt="r8">74222409734</Timestamp><Current dt:dt="…	75.028	2039467	2035967	2039467	2035952	1	right	1208181012	2017-11-05	16:09:13	14:09:13	female	117968	56090	-1	56064	129815	117987	-1	117968	398042	391630	-1	391604	26				1	12	24	phaseUPFAce	phaseXPface	7	NM04	1993843	1993543	1993843	1993532	l	1993532	1991544	1993532	1991538	1988
GofDak_1024-768_new	3	3	22	<?xml version="1.0"?>\n<Clock xmlns:dt="urn:schemas-microsoft-com:datatypes"><Description dt:dt="string">E-Prime Primary Realtime Clock</Description><StartTime><Timestamp dt:dt="int">0</Timestamp><DateUtc dt:dt="string">2017-05-11T14:09:13Z</DateUtc></StartTime><FrequencyChanges><FrequencyChange><Frequency dt:dt="r8">3312929</Frequency><Timestamp dt:dt="r8">74222409734</Timestamp><Current dt:dt="…	75.028	2039467	2035967	2039467	2035952	1	right	1208181012	2017-11-05	16:09:13	14:09:13	female	117968	56090	-1	56064	129815	117987	-1	117968	398042	391630	-1	391604	26				1	12	24	phaseUPFAce	phaseXPface	8	NF105	1996935	1996635	1996935	1996620	l	1996620	1994942	1996620	1994930	1678
GofDak_1024-768_new	3	3	22	<?xml version="1.0"?>\n<Clock xmlns:dt="urn:schemas-microsoft-com:datatypes"><Description dt:dt="string">E-Prime Primary Realtime Clock</Description><StartTime><Timestamp dt:dt="int">0</Timestamp><DateUtc dt:dt="string">2017-05-11T14:09:13Z</DateUtc></StartTime><FrequencyChanges><FrequencyChange><Frequency dt:dt="r8">3312929</Frequency><Timestamp dt:dt="r8">74222409734</Timestamp><Current dt:dt="…	75.028	2039467	2035967	2039467	2035952	1	right	1208181012	2017-11-05	16:09:13	14:09:13	female	117968	56090	-1	56064	129815	117987	-1	117968	398042	391630	-1	391604	26				1	12	24	phaseUPFAce	phaseXPface	9	NF11	2000054	1999754	2000054	1999741	d	1999741	1997915	1999741	1997906	1826
GofDak_1024-768_new	3	3	22	<?xml version="1.0"?>\n<Clock xmlns:dt="urn:schemas-microsoft-com:datatypes"><Description dt:dt="string">E-Prime Primary Realtime Clock</Description><StartTime><Timestamp dt:dt="int">0</Timestamp><DateUtc dt:dt="string">2017-05-11T14:09:13Z</DateUtc></StartTime><FrequencyChanges><FrequencyChange><Frequency dt:dt="r8">3312929</Frequency><Timestamp dt:dt="r8">74222409734</Timestamp><Current dt:dt="…	75.028	2039467	2035967	2039467	2035952	1	right	1208181012	2017-11-05	16:09:13	14:09:13	female	117968	56090	-1	56064	129815	117987	-1	117968	398042	391630	-1	391604	26				1	12	24	phaseUPFAce	phaseXPface	10	NF11	2003093	2002793	2003093	2002778	l	2002778	2001193	2002778	2001186	1585
GofDak_1024-768_new	3	3	22	<?xml version="1.0"?>\n<Clock xmlns:dt="urn:schemas-microsoft-com:datatypes"><Description dt:dt="string">E-Prime Primary Realtime Clock</Description><StartTime><Timestamp dt:dt="int">0</Timestamp><DateUtc dt:dt="string">2017-05-11T14:09:13Z</DateUtc></StartTime><FrequencyChanges><FrequencyChange><Frequency dt:dt="r8">3312929</Frequency><Timestamp dt:dt="r8">74222409734</Timestamp><Current dt:dt="…	75.028	2039467	2035967	2039467	2035952	1	right	1208181012	2017-11-05	16:09:13	14:09:13	female	117968	56090	-1	56064	129815	117987	-1	117968	398042	391630	-1	391604	26				1	12	24	phaseUPFAce	phaseXPface	11	NF105	2006092	2005792	2006092	2005787	d	2005787	2004166	2005787	2004154	1621
GofDak_1024-768_new	3	3	22	<?xml version="1.0"?>\n<Clock xmlns:dt="urn:schemas-microsoft-com:datatypes"><Description dt:dt="string">E-Prime Primary Realtime Clock</Description><StartTime><Timestamp dt:dt="int">0</Timestamp><DateUtc dt:dt="string">2017-05-11T14:09:13Z</DateUtc></StartTime><FrequencyChanges><FrequencyChange><Frequency dt:dt="r8">3312929</Frequency><Timestamp dt:dt="r8">74222409734</Timestamp><Current dt:dt="…	75.028	2039467	2035967	2039467	2035952	1	right	1208181012	2017-11-05	16:09:13	14:09:13	female	117968	56090	-1	56064	129815	117987	-1	117968	398042	391630	-1	391604	26				1	12	24	phaseUPFAce	phaseXPface	12	NF04	2009477	2009177	2009477	2009164	d	2009164	2007271	2009164	2007257	1893
GofDak_1024-768_new	3	3	22	<?xml version="1.0"?>\n<Clock xmlns:dt="urn:schemas-microsoft-com:datatypes"><Description dt:dt="string">E-Prime Primary Realtime Clock</Description><StartTime><Timestamp dt:dt="int">0</Timestamp><DateUtc dt:dt="string">2017-05-11T14:09:13Z</DateUtc></StartTime><FrequencyChanges><FrequencyChange><Frequency dt:dt="r8">3312929</Frequency><Timestamp dt:dt="r8">74222409734</Timestamp><Current dt:dt="…	75.028	2039467	2035967	2039467	2035952	1	right	1208181012	2017-11-05	16:09:13	14:09:13	female	117968	56090	-1	56064	129815	117987	-1	117968	398042	391630	-1	391604	26				1	12	24	phaseUPFAce	phaseXPface	13	NM08	2012729	2012429	2012729	2012425	d	2012425	2010590	2012425	2010577	1835
GofDak_1024-768_new	3	3	22	<?xml version="1.0"?>\n<Clock xmlns:dt="urn:schemas-microsoft-com:datatypes"><Description dt:dt="string">E-Prime Primary Realtime Clock</Description><StartTime><Timestamp dt:dt="int">0</Timestamp><DateUtc dt:dt="string">2017-05-11T14:09:13Z</DateUtc></StartTime><FrequencyChanges><FrequencyChange><Frequency dt:dt="r8">3312929</Frequency><Timestamp dt:dt="r8">74222409734</Timestamp><Current dt:dt="…	75.028	2039467	2035967	2039467	2035952	1	right	1208181012	2017-11-05	16:09:13	14:09:13	female	117968	56090	-1	56064	129815	117987	-1	117968	398042	391630	-1	391604	26				1	12	24	phaseUPFAce	phaseXPface	14	NF106	2015835	2015535	2015835	2015532	l	2015532	2013802	2015532	2013793	1730
GofDak_1024-768_new	3	3	22	<?xml version="1.0"?>\n<Clock xmlns:dt="urn:schemas-microsoft-com:datatypes"><Description dt:dt="string">E-Prime Primary Realtime Clock</Description><StartTime><Timestamp dt:dt="int">0</Timestamp><DateUtc dt:dt="string">2017-05-11T14:09:13Z</DateUtc></StartTime><FrequencyChanges><FrequencyChange><Frequency dt:dt="r8">3312929</Frequency><Timestamp dt:dt="r8">74222409734</Timestamp><Current dt:dt="…	75.028	2039467	2035967	2039467	2035952	1	right	1208181012	2017-11-05	16:09:13	14:09:13	female	117968	56090	-1	56064	129815	117987	-1	117968	398042	391630	-1	391604	26				1	12	24	phaseUPFAce	phaseXPface	15	NF06	2019047	2018747	2019047	2018743	l	2018743	2016841	2018743	2016825	1902
GofDak_1024-768_new	3	3	22	<?xml version="1.0"?>\n<Clock xmlns:dt="urn:schemas-microsoft-com:datatypes"><Description dt:dt="string">E-Prime Primary Realtime Clock</Description><StartTime><Timestamp dt:dt="int">0</Timestamp><DateUtc dt:dt="string">2017-05-11T14:09:13Z</DateUtc></StartTime><FrequencyChanges><FrequencyChange><Frequency dt:dt="r8">3312929</Frequency><Timestamp dt:dt="r8">74222409734</Timestamp><Current dt:dt="…	75.028	2039467	2035967	2039467	2035952	1	right	1208181012	2017-11-05	16:09:13	14:09:13	female	117968	56090	-1	56064	129815	117987	-1	117968	398042	391630	-1	391604	26				1	12	24	phaseUPFAce	phaseXPface	16	NF09	2022006	2021706	2022006	2021693	l	2021693	2020093	2021693	2020081	1600
GofDak_1024-768_new	3	3	22	<?xml version="1.0"?>\n<Clock xmlns:dt="urn:schemas-microsoft-com:datatypes"><Description dt:dt="string">E-Prime Primary Realtime Clock</Description><StartTime><Timestamp dt:dt="int">0</Timestamp><DateUtc dt:dt="string">2017-05-11T14:09:13Z</DateUtc></StartTime><FrequencyChanges><FrequencyChange><Frequency dt:dt="r8">3312929</Frequency><Timestamp dt:dt="r8">74222409734</Timestamp><Current dt:dt="…	75.028	2039467	2035967	2039467	2035952	1	right	1208181012	2017-11-05	16:09:13	14:09:13	female	117968	56090	-1	56064	129815	117987	-1	117968	398042	391630	-1	391604	26				1	12	24	phaseUPFAce	phaseXPface	17	NF109	2025031	2024731	2025031	2024722	d	2024722	2023052	2024722	2023041	1670
GofDak_1024-768_new	3	3	22	<?xml version="1.0"?>\n<Clock xmlns:dt="urn:schemas-microsoft-com:datatypes"><Description dt:dt="string">E-Prime Primary Realtime Clock</Description><StartTime><Timestamp dt:dt="int">0</Timestamp><DateUtc dt:dt="string">2017-05-11T14:09:13Z</DateUtc></StartTime><FrequencyChanges><FrequencyChange><Frequency dt:dt="r8">3312929</Frequency><Timestamp dt:dt="r8">74222409734</Timestamp><Current dt:dt="…	75.028	2039467	2035967	2039467	2035952	1	right	1208181012	2017-11-05	16:09:13	14:09:13	female	117968	56090	-1	56064	129815	117987	-1	117968	398042	391630	-1	391604	26				1	12	24	phaseUPFAce	phaseXPface	18	NF105	2028257	2027957	2028257	2027948	l	2027948	2026304	2027948	2026296	1644
GofDak_1024-768_new	3	3	22	<?xml version="1.0"?>\n<Clock xmlns:dt="urn:schemas-microsoft-com:datatypes"><Description dt:dt="string">E-Prime Primary Realtime Clock</Description><StartTime><Timestamp dt:dt="int">0</Timestamp><DateUtc dt:dt="string">2017-05-11T14:09:13Z</DateUtc></StartTime><FrequencyChanges><FrequencyChange><Frequency dt:dt="r8">3312929</Frequency><Timestamp dt:dt="r8">74222409734</Timestamp><Current dt:dt="…	75.028	2039467	2035967	2039467	2035952	1	right	1208181012	2017-11-05	16:09:13	14:09:13	female	117968	56090	-1	56064	129815	117987	-1	117968	398042	391630	-1	391604	26				1	12	24	phaseUPFAce	phaseXPface	19	NM05	2031562	2031262	2031562	2031254	l	2031254	2029289	2031254	2029280	1965
GofDak_1024-768_new	3	3	22	<?xml version="1.0"?>\n<Clock xmlns:dt="urn:schemas-microsoft-com:datatypes"><Description dt:dt="string">E-Prime Primary Realtime Clock</Description><StartTime><Timestamp dt:dt="int">0</Timestamp><DateUtc dt:dt="string">2017-05-11T14:09:13Z</DateUtc></StartTime><FrequencyChanges><FrequencyChange><Frequency dt:dt="r8">3312929</Frequency><Timestamp dt:dt="r8">74222409734</Timestamp><Current dt:dt="…	75.028	2039467	2035967	2039467	2035952	1	right	1208181012	2017-11-05	16:09:13	14:09:13	female	117968	56090	-1	56064	129815	117987	-1	117968	398042	391630	-1	391604	26				1	12	24	phaseUPFAce	phaseXPface	20	NM02	2034734	2034434	2034734	2034420	d	2034420	2032568	2034420	2032560	1852
[truncated: 28 more columns]
