# Supplementary material for: Fixed or flexible? Orientation preference in identity and gaze processing in humans
Source: PLoS One. 2019 Jan 25;14(1):e0210503. doi: 10.1371/journal.pone.0210503 (PMC6347268; doi:10.1371/journal.pone.0210503)
Supplement: S3 File — Eprime log files were merged across gaze experiment sessions. (ZIP) [file pone.0210503.s005.zip › GofDak_1024-768_new-4-3.xlsx]

## Sheet: GofDak_1024-768_new-4-3
E:\GAZE\Gaze_data\GazeCoD_data\individual\edat_xlsx\GofDak_1024-768_new-4-3.edat2
ExperimentName	Subject	Session	Age	Clock.Information	Display.RefreshRate	fini.OffsetTime	fini.OnsetTime	fini.TargetOffsetTime	fini.TargetOnsetTime	Group	Handedness	RandomSeed	SessionDate	SessionTime	SessionTimeUtc	Sex	start.OffsetTime	start.OnsetTime	start.TargetOffsetTime	start.TargetOnsetTime	start2.OffsetTime	start2.OnsetTime	start2.TargetOffsetTime	start2.TargetOnsetTime	start5.OffsetTime	start5.OnsetTime	start5.TargetOffsetTime	start5.TargetOnsetTime	Block	phasePRACTICE1	phasePRACTICE1.Cycle	phasePRACTICE1.Sample	phaseXPface	phaseXPface.Cycle	phaseXPface.Sample	Procedure[Block]	Running[Block]	Trial	cible	cible.OffsetTime	cible.OnsetTime	cible.TargetOffsetTime	cible.TargetOnsetTime	correct	crossStart.OffsetTime	crossStart.OnsetTime	crossStart.TargetOffsetTime	crossStart.TargetOnsetTime	jitterdur
GofDak_1024-768_new	4	3	21	<?xml version="1.0"?>\n<Clock xmlns:dt="urn:schemas-microsoft-com:datatypes"><Description dt:dt="string">E-Prime Primary Realtime Clock</Description><StartTime><Timestamp dt:dt="int">0</Timestamp><DateUtc dt:dt="string">2017-05-11T08:04:44Z</DateUtc></StartTime><FrequencyChanges><FrequencyChange><Frequency dt:dt="r8">3312929</Frequency><Timestamp dt:dt="r8">1777424394</Timestamp><Current dt:dt="r…	75.028	2435416	2431916	2435416	2431902	1	right	1778082687	2017-11-05	10:04:45	08:04:45	female	137713	72213	-1	72129	144488	137732	-1	137713	472856	463475	-1	463462	1	1	1	1				practUP	phasePRACTICE1	1	NM13	147641	147341	147641	147271	l	147271	145555	147271	145489	1716
GofDak_1024-768_new	4	3	21	<?xml version="1.0"?>\n<Clock xmlns:dt="urn:schemas-microsoft-com:datatypes"><Description dt:dt="string">E-Prime Primary Realtime Clock</Description><StartTime><Timestamp dt:dt="int">0</Timestamp><DateUtc dt:dt="string">2017-05-11T08:04:44Z</DateUtc></StartTime><FrequencyChanges><FrequencyChange><Frequency dt:dt="r8">3312929</Frequency><Timestamp dt:dt="r8">1777424394</Timestamp><Current dt:dt="r…	75.028	2435416	2431916	2435416	2431902	1	right	1778082687	2017-11-05	10:04:45	08:04:45	female	137713	72213	-1	72129	144488	137732	-1	137713	472856	463475	-1	463462	1	1	1	1				practUP	phasePRACTICE1	2	NM02	153399	153099	153399	153059	l	153059	151180	153059	151168	1879
GofDak_1024-768_new	4	3	21	<?xml version="1.0"?>\n<Clock xmlns:dt="urn:schemas-microsoft-com:datatypes"><Description dt:dt="string">E-Prime Primary Realtime Clock</Description><StartTime><Timestamp dt:dt="int">0</Timestamp><DateUtc dt:dt="string">2017-05-11T08:04:44Z</DateUtc></StartTime><FrequencyChanges><FrequencyChange><Frequency dt:dt="r8">3312929</Frequency><Timestamp dt:dt="r8">1777424394</Timestamp><Current dt:dt="r…	75.028	2435416	2431916	2435416	2431902	1	right	1778082687	2017-11-05	10:04:45	08:04:45	female	137713	72213	-1	72129	144488	137732	-1	137713	472856	463475	-1	463462	1	1	1	1				practUP	phasePRACTICE1	3	NM10	157304	157004	157304	156827	d	156827	155258	156827	155240	1569
GofDak_1024-768_new	4	3	21	<?xml version="1.0"?>\n<Clock xmlns:dt="urn:schemas-microsoft-com:datatypes"><Description dt:dt="string">E-Prime Primary Realtime Clock</Description><StartTime><Timestamp dt:dt="int">0</Timestamp><DateUtc dt:dt="string">2017-05-11T08:04:44Z</DateUtc></StartTime><FrequencyChanges><FrequencyChange><Frequency dt:dt="r8">3312929</Frequency><Timestamp dt:dt="r8">1777424394</Timestamp><Current dt:dt="r…	75.028	2435416	2431916	2435416	2431902	1	right	1778082687	2017-11-05	10:04:45	08:04:45	female	137713	72213	-1	72129	144488	137732	-1	137713	472856	463475	-1	463462	1	1	1	1				practUP	phasePRACTICE1	4	NM09	161329	161029	161329	161021	l	161021	159204	161021	159192	1817
GofDak_1024-768_new	4	3	21	<?xml version="1.0"?>\n<Clock xmlns:dt="urn:schemas-microsoft-com:datatypes"><Description dt:dt="string">E-Prime Primary Realtime Clock</Description><StartTime><Timestamp dt:dt="int">0</Timestamp><DateUtc dt:dt="string">2017-05-11T08:04:44Z</DateUtc></StartTime><FrequencyChanges><FrequencyChange><Frequency dt:dt="r8">3312929</Frequency><Timestamp dt:dt="r8">1777424394</Timestamp><Current dt:dt="r…	75.028	2435416	2431916	2435416	2431902	1	right	1778082687	2017-11-05	10:04:45	08:04:45	female	137713	72213	-1	72129	144488	137732	-1	137713	472856	463475	-1	463462	1	1	1	1				practUP	phasePRACTICE1	5	NF27	165248	164948	165248	164942	l	164942	163309	164942	163295	1633
GofDak_1024-768_new	4	3	21	<?xml version="1.0"?>\n<Clock xmlns:dt="urn:schemas-microsoft-com:datatypes"><Description dt:dt="string">E-Prime Primary Realtime Clock</Description><StartTime><Timestamp dt:dt="int">0</Timestamp><DateUtc dt:dt="string">2017-05-11T08:04:44Z</DateUtc></StartTime><FrequencyChanges><FrequencyChange><Frequency dt:dt="r8">3312929</Frequency><Timestamp dt:dt="r8">1777424394</Timestamp><Current dt:dt="r…	75.028	2435416	2431916	2435416	2431902	1	right	1778082687	2017-11-05	10:04:45	08:04:45	female	137713	72213	-1	72129	144488	137732	-1	137713	472856	463475	-1	463462	1	1	1	1				practUP	phasePRACTICE1	6	NM10	170100	169800	170100	169785	l	169785	167867	169785	167855	1918
GofDak_1024-768_new	4	3	21	<?xml version="1.0"?>\n<Clock xmlns:dt="urn:schemas-microsoft-com:datatypes"><Description dt:dt="string">E-Prime Primary Realtime Clock</Description><StartTime><Timestamp dt:dt="int">0</Timestamp><DateUtc dt:dt="string">2017-05-11T08:04:44Z</DateUtc></StartTime><FrequencyChanges><FrequencyChange><Frequency dt:dt="r8">3312929</Frequency><Timestamp dt:dt="r8">1777424394</Timestamp><Current dt:dt="r…	75.028	2435416	2431916	2435416	2431902	1	right	1778082687	2017-11-05	10:04:45	08:04:45	female	137713	72213	-1	72129	144488	137732	-1	137713	472856	463475	-1	463462	1	1	1	1				practUP	phasePRACTICE1	7	NF02	173738	173438	173738	173431	d	173431	171599	173431	171591	1832
GofDak_1024-768_new	4	3	21	<?xml version="1.0"?>\n<Clock xmlns:dt="urn:schemas-microsoft-com:datatypes"><Description dt:dt="string">E-Prime Primary Realtime Clock</Description><StartTime><Timestamp dt:dt="int">0</Timestamp><DateUtc dt:dt="string">2017-05-11T08:04:44Z</DateUtc></StartTime><FrequencyChanges><FrequencyChange><Frequency dt:dt="r8">3312929</Frequency><Timestamp dt:dt="r8">1777424394</Timestamp><Current dt:dt="r…	75.028	2435416	2431916	2435416	2431902	1	right	1778082687	2017-11-05	10:04:45	08:04:45	female	137713	72213	-1	72129	144488	137732	-1	137713	472856	463475	-1	463462	1	1	1	1				practUP	phasePRACTICE1	8	NF09	177657	177357	177657	177341	d	177341	175437	177341	175423	1904
GofDak_1024-768_new	4	3	21	<?xml version="1.0"?>\n<Clock xmlns:dt="urn:schemas-microsoft-com:datatypes"><Description dt:dt="string">E-Prime Primary Realtime Clock</Description><StartTime><Timestamp dt:dt="int">0</Timestamp><DateUtc dt:dt="string">2017-05-11T08:04:44Z</DateUtc></StartTime><FrequencyChanges><FrequencyChange><Frequency dt:dt="r8">3312929</Frequency><Timestamp dt:dt="r8">1777424394</Timestamp><Current dt:dt="r…	75.028	2435416	2431916	2435416	2431902	1	right	1778082687	2017-11-05	10:04:45	08:04:45	female	137713	72213	-1	72129	144488	137732	-1	137713	472856	463475	-1	463462	1	1	1	1				practUP	phasePRACTICE1	9	NM05	181442	181142	181442	181086	l	181086	179582	181086	179567	1504
GofDak_1024-768_new	4	3	21	<?xml version="1.0"?>\n<Clock xmlns:dt="urn:schemas-microsoft-com:datatypes"><Description dt:dt="string">E-Prime Primary Realtime Clock</Description><StartTime><Timestamp dt:dt="int">0</Timestamp><DateUtc dt:dt="string">2017-05-11T08:04:44Z</DateUtc></StartTime><FrequencyChanges><FrequencyChange><Frequency dt:dt="r8">3312929</Frequency><Timestamp dt:dt="r8">1777424394</Timestamp><Current dt:dt="r…	75.028	2435416	2431916	2435416	2431902	1	right	1778082687	2017-11-05	10:04:45	08:04:45	female	137713	72213	-1	72129	144488	137732	-1	137713	472856	463475	-1	463462	1	1	1	1				practUP	phasePRACTICE1	10	NM04	185307	185007	185307	184977	l	184977	183088	184977	183078	1889
GofDak_1024-768_new	4	3	21	<?xml version="1.0"?>\n<Clock xmlns:dt="urn:schemas-microsoft-com:datatypes"><Description dt:dt="string">E-Prime Primary Realtime Clock</Description><StartTime><Timestamp dt:dt="int">0</Timestamp><DateUtc dt:dt="string">2017-05-11T08:04:44Z</DateUtc></StartTime><FrequencyChanges><FrequencyChange><Frequency dt:dt="r8">3312929</Frequency><Timestamp dt:dt="r8">1777424394</Timestamp><Current dt:dt="r…	75.028	2435416	2431916	2435416	2431902	1	right	1778082687	2017-11-05	10:04:45	08:04:45	female	137713	72213	-1	72129	144488	137732	-1	137713	472856	463475	-1	463462	1	1	1	1				practUP	phasePRACTICE1	11	NM02	202394	202094	202394	202081	d	202081	200455	202081	200438	1626
GofDak_1024-768_new	4	3	21	<?xml version="1.0"?>\n<Clock xmlns:dt="urn:schemas-microsoft-com:datatypes"><Description dt:dt="string">E-Prime Primary Realtime Clock</Description><StartTime><Timestamp dt:dt="int">0</Timestamp><DateUtc dt:dt="string">2017-05-11T08:04:44Z</DateUtc></StartTime><FrequencyChanges><FrequencyChange><Frequency dt:dt="r8">3312929</Frequency><Timestamp dt:dt="r8">1777424394</Timestamp><Current dt:dt="r…	75.028	2435416	2431916	2435416	2431902	1	right	1778082687	2017-11-05	10:04:45	08:04:45	female	137713	72213	-1	72129	144488	137732	-1	137713	472856	463475	-1	463462	1	1	1	1				practUP	phasePRACTICE1	12	NM04	206206	205906	206206	205851	d	205851	204200	205851	204181	1651
GofDak_1024-768_new	4	3	21	<?xml version="1.0"?>\n<Clock xmlns:dt="urn:schemas-microsoft-com:datatypes"><Description dt:dt="string">E-Prime Primary Realtime Clock</Description><StartTime><Timestamp dt:dt="int">0</Timestamp><DateUtc dt:dt="string">2017-05-11T08:04:44Z</DateUtc></StartTime><FrequencyChanges><FrequencyChange><Frequency dt:dt="r8">3312929</Frequency><Timestamp dt:dt="r8">1777424394</Timestamp><Current dt:dt="r…	75.028	2435416	2431916	2435416	2431902	1	right	1778082687	2017-11-05	10:04:45	08:04:45	female	137713	72213	-1	72129	144488	137732	-1	137713	472856	463475	-1	463462	1	1	1	1				practUP	phasePRACTICE1	13	NM101	210018	209718	210018	209710	d	209710	208012	209710	207997	1698
GofDak_1024-768_new	4	3	21	<?xml version="1.0"?>\n<Clock xmlns:dt="urn:schemas-microsoft-com:datatypes"><Description dt:dt="string">E-Prime Primary Realtime Clock</Description><StartTime><Timestamp dt:dt="int">0</Timestamp><DateUtc dt:dt="string">2017-05-11T08:04:44Z</DateUtc></StartTime><FrequencyChanges><FrequencyChange><Frequency dt:dt="r8">3312929</Frequency><Timestamp dt:dt="r8">1777424394</Timestamp><Current dt:dt="r…	75.028	2435416	2431916	2435416	2431902	1	right	1778082687	2017-11-05	10:04:45	08:04:45	female	137713	72213	-1	72129	144488	137732	-1	137713	472856	463475	-1	463462	1	1	1	1				practUP	phasePRACTICE1	14	NF04	213790	213490	213790	213479	d	213479	211637	213479	211621	1842
GofDak_1024-768_new	4	3	21	<?xml version="1.0"?>\n<Clock xmlns:dt="urn:schemas-microsoft-com:datatypes"><Description dt:dt="string">E-Prime Primary Realtime Clock</Description><StartTime><Timestamp dt:dt="int">0</Timestamp><DateUtc dt:dt="string">2017-05-11T08:04:44Z</DateUtc></StartTime><FrequencyChanges><FrequencyChange><Frequency dt:dt="r8">3312929</Frequency><Timestamp dt:dt="r8">1777424394</Timestamp><Current dt:dt="r…	75.028	2435416	2431916	2435416	2431902	1	right	1778082687	2017-11-05	10:04:45	08:04:45	female	137713	72213	-1	72129	144488	137732	-1	137713	472856	463475	-1	463462	1	1	1	1				practUP	phasePRACTICE1	15	NF27	217788	217488	217788	217482	d	217482	215702	217482	215693	1780
GofDak_1024-768_new	4	3	21	<?xml version="1.0"?>\n<Clock xmlns:dt="urn:schemas-microsoft-com:datatypes"><Description dt:dt="string">E-Prime Primary Realtime Clock</Description><StartTime><Timestamp dt:dt="int">0</Timestamp><DateUtc dt:dt="string">2017-05-11T08:04:44Z</DateUtc></StartTime><FrequencyChanges><FrequencyChange><Frequency dt:dt="r8">3312929</Frequency><Timestamp dt:dt="r8">1777424394</Timestamp><Current dt:dt="r…	75.028	2435416	2431916	2435416	2431902	1	right	1778082687	2017-11-05	10:04:45	08:04:45	female	137713	72213	-1	72129	144488	137732	-1	137713	472856	463475	-1	463462	1	1	1	1				practUP	phasePRACTICE1	16	NM02	220987	220687	220987	220679	l	220679	219074	220679	219061	1605
GofDak_1024-768_new	4	3	21	<?xml version="1.0"?>\n<Clock xmlns:dt="urn:schemas-microsoft-com:datatypes"><Description dt:dt="string">E-Prime Primary Realtime Clock</Description><StartTime><Timestamp dt:dt="int">0</Timestamp><DateUtc dt:dt="string">2017-05-11T08:04:44Z</DateUtc></StartTime><FrequencyChanges><FrequencyChange><Frequency dt:dt="r8">3312929</Frequency><Timestamp dt:dt="r8">1777424394</Timestamp><Current dt:dt="r…	75.028	2435416	2431916	2435416	2431902	1	right	1778082687	2017-11-05	10:04:45	08:04:45	female	137713	72213	-1	72129	144488	137732	-1	137713	472856	463475	-1	463462	1	1	1	1				practUP	phasePRACTICE1	17	NF09	225079	224779	225079	224672	l	224672	222979	224672	222965	1693
GofDak_1024-768_new	4	3	21	<?xml version="1.0"?>\n<Clock xmlns:dt="urn:schemas-microsoft-com:datatypes"><Description dt:dt="string">E-Prime Primary Realtime Clock</Description><StartTime><Timestamp dt:dt="int">0</Timestamp><DateUtc dt:dt="string">2017-05-11T08:04:44Z</DateUtc></StartTime><FrequencyChanges><FrequencyChange><Frequency dt:dt="r8">3312929</Frequency><Timestamp dt:dt="r8">1777424394</Timestamp><Current dt:dt="r…	75.028	2435416	2431916	2435416	2431902	1	right	1778082687	2017-11-05	10:04:45	08:04:45	female	137713	72213	-1	72129	144488	137732	-1	137713	472856	463475	-1	463462	1	1	1	1				practUP	phasePRACTICE1	18	NM13	228757	228457	228757	228441	d	228441	226925	228441	226916	1516
GofDak_1024-768_new	4	3	21	<?xml version="1.0"?>\n<Clock xmlns:dt="urn:schemas-microsoft-com:datatypes"><Description dt:dt="string">E-Prime Primary Realtime Clock</Description><StartTime><Timestamp dt:dt="int">0</Timestamp><DateUtc dt:dt="string">2017-05-11T08:04:44Z</DateUtc></StartTime><FrequencyChanges><FrequencyChange><Frequency dt:dt="r8">3312929</Frequency><Timestamp dt:dt="r8">1777424394</Timestamp><Current dt:dt="r…	75.028	2435416	2431916	2435416	2431902	1	right	1778082687	2017-11-05	10:04:45	08:04:45	female	137713	72213	-1	72129	144488	137732	-1	137713	472856	463475	-1	463462	1	1	1	1				practUP	phasePRACTICE1	19	NF105	232649	232349	232649	232337	l	232337	230590	232337	230572	1747
GofDak_1024-768_new	4	3	21	<?xml version="1.0"?>\n<Clock xmlns:dt="urn:schemas-microsoft-com:datatypes"><Description dt:dt="string">E-Prime Primary Realtime Clock</Description><StartTime><Timestamp dt:dt="int">0</Timestamp><DateUtc dt:dt="string">2017-05-11T08:04:44Z</DateUtc></StartTime><FrequencyChanges><FrequencyChange><Frequency dt:dt="r8">3312929</Frequency><Timestamp dt:dt="r8">1777424394</Timestamp><Current dt:dt="r…	75.028	2435416	2431916	2435416	2431902	1	right	1778082687	2017-11-05	10:04:45	08:04:45	female	137713	72213	-1	72129	144488	137732	-1	137713	472856	463475	-1	463462	1	1	1	1				practUP	phasePRACTICE1	20	NF27	236021	235721	236021	235710	l	235710	233989	235710	233972	1721
GofDak_1024-768_new	4	3	21	<?xml version="1.0"?>\n<Clock xmlns:dt="urn:schemas-microsoft-com:datatypes"><Description dt:dt="string">E-Prime Primary Realtime Clock</Description><StartTime><Timestamp dt:dt="int">0</Timestamp><DateUtc dt:dt="string">2017-05-11T08:04:44Z</DateUtc></StartTime><FrequencyChanges><FrequencyChange><Frequency dt:dt="r8">3312929</Frequency><Timestamp dt:dt="r8">1777424394</Timestamp><Current dt:dt="r…	75.028	2435416	2431916	2435416	2431902	1	right	1778082687	2017-11-05	10:04:45	08:04:45	female	137713	72213	-1	72129	144488	137732	-1	137713	472856	463475	-1	463462	1	1	1	1				practUP	phasePRACTICE1	21	NF06	242845	242545	242845	242472	d	242472	240773	242472	240764	1699
GofDak_1024-768_new	4	3	21	<?xml version="1.0"?>\n<Clock xmlns:dt="urn:schemas-microsoft-com:datatypes"><Description dt:dt="string">E-Prime Primary Realtime Clock</Description><StartTime><Timestamp dt:dt="int">0</Timestamp><DateUtc dt:dt="string">2017-05-11T08:04:44Z</DateUtc></StartTime><FrequencyChanges><FrequencyChange><Frequency dt:dt="r8">3312929</Frequency><Timestamp dt:dt="r8">1777424394</Timestamp><Current dt:dt="r…	75.028	2435416	2431916	2435416	2431902	1	right	1778082687	2017-11-05	10:04:45	08:04:45	female	137713	72213	-1	72129	144488	137732	-1	137713	472856	463475	-1	463462	1	1	1	1				practUP	phasePRACTICE1	22	NM09	246404	246104	246404	246098	l	246098	244465	246098	244443	1633
GofDak_1024-768_new	4	3	21	<?xml version="1.0"?>\n<Clock xmlns:dt="urn:schemas-microsoft-com:datatypes"><Description dt:dt="string">E-Prime Primary Realtime Clock</Description><StartTime><Timestamp dt:dt="int">0</Timestamp><DateUtc dt:dt="string">2017-05-11T08:04:44Z</DateUtc></StartTime><FrequencyChanges><FrequencyChange><Frequency dt:dt="r8">3312929</Frequency><Timestamp dt:dt="r8">1777424394</Timestamp><Current dt:dt="r…	75.028	2435416	2431916	2435416	2431902	1	right	1778082687	2017-11-05	10:04:45	08:04:45	female	137713	72213	-1	72129	144488	137732	-1	137713	472856	463475	-1	463462	1	1	1	1				practUP	phasePRACTICE1	23	NF27	250163	249863	250163	249857	l	249857	247943	249857	247923	1914
GofDak_1024-768_new	4	3	21	<?xml version="1.0"?>\n<Clock xmlns:dt="urn:schemas-microsoft-com:datatypes"><Description dt:dt="string">E-Prime Primary Realtime Clock</Description><StartTime><Timestamp dt:dt="int">0</Timestamp><DateUtc dt:dt="string">2017-05-11T08:04:44Z</DateUtc></StartTime><FrequencyChanges><FrequencyChange><Frequency dt:dt="r8">3312929</Frequency><Timestamp dt:dt="r8">1777424394</Timestamp><Current dt:dt="r…	75.028	2435416	2431916	2435416	2431902	1	right	1778082687	2017-11-05	10:04:45	08:04:45	female	137713	72213	-1	72129	144488	137732	-1	137713	472856	463475	-1	463462	1	1	1	1				practUP	phasePRACTICE1	24	NF109	253761	253461	253761	253446	l	253446	251596	253446	251587	1850
GofDak_1024-768_new	4	3	21	<?xml version="1.0"?>\n<Clock xmlns:dt="urn:schemas-microsoft-com:datatypes"><Description dt:dt="string">E-Prime Primary Realtime Clock</Description><StartTime><Timestamp dt:dt="int">0</Timestamp><DateUtc dt:dt="string">2017-05-11T08:04:44Z</DateUtc></StartTime><FrequencyChanges><FrequencyChange><Frequency dt:dt="r8">3312929</Frequency><Timestamp dt:dt="r8">1777424394</Timestamp><Current dt:dt="r…	75.028	2435416	2431916	2435416	2431902	1	right	1778082687	2017-11-05	10:04:45	08:04:45	female	137713	72213	-1	72129	144488	137732	-1	137713	472856	463475	-1	463462	1	1	1	1				practUP	phasePRACTICE1	25	NF105	257400	257100	257400	257086	d	257086	255181	257086	255163	1905
GofDak_1024-768_new	4	3	21	<?xml version="1.0"?>\n<Clock xmlns:dt="urn:schemas-microsoft-com:datatypes"><Description dt:dt="string">E-Prime Primary Realtime Clock</Description><StartTime><Timestamp dt:dt="int">0</Timestamp><DateUtc dt:dt="string">2017-05-11T08:04:44Z</DateUtc></StartTime><FrequencyChanges><FrequencyChange><Frequency dt:dt="r8">3312929</Frequency><Timestamp dt:dt="r8">1777424394</Timestamp><Current dt:dt="r…	75.028	2435416	2431916	2435416	2431902	1	right	1778082687	2017-11-05	10:04:45	08:04:45	female	137713	72213	-1	72129	144488	137732	-1	137713	472856	463475	-1	463462	1	1	1	1				practUP	phasePRACTICE1	26	NF02	261105	260805	261105	260796	l	260796	259112	260796	259099	1684
GofDak_1024-768_new	4	3	21	<?xml version="1.0"?>\n<Clock xmlns:dt="urn:schemas-microsoft-com:datatypes"><Description dt:dt="string">E-Prime Primary Realtime Clock</Description><StartTime><Timestamp dt:dt="int">0</Timestamp><DateUtc dt:dt="string">2017-05-11T08:04:44Z</DateUtc></StartTime><FrequencyChanges><FrequencyChange><Frequency dt:dt="r8">3312929</Frequency><Timestamp dt:dt="r8">1777424394</Timestamp><Current dt:dt="r…	75.028	2435416	2431916	2435416	2431902	1	right	1778082687	2017-11-05	10:04:45	08:04:45	female	137713	72213	-1	72129	144488	137732	-1	137713	472856	463475	-1	463462	1	1	1	1				practUP	phasePRACTICE1	27	NF27	264664	264364	264664	264354	d	264354	262458	264354	262443	1896
GofDak_1024-768_new	4	3	21	<?xml version="1.0"?>\n<Clock xmlns:dt="urn:schemas-microsoft-com:datatypes"><Description dt:dt="string">E-Prime Primary Realtime Clock</Description><StartTime><Timestamp dt:dt="int">0</Timestamp><DateUtc dt:dt="string">2017-05-11T08:04:44Z</DateUtc></StartTime><FrequencyChanges><FrequencyChange><Frequency dt:dt="r8">3312929</Frequency><Timestamp dt:dt="r8">1777424394</Timestamp><Current dt:dt="r…	75.028	2435416	2431916	2435416	2431902	1	right	1778082687	2017-11-05	10:04:45	08:04:45	female	137713	72213	-1	72129	144488	137732	-1	137713	472856	463475	-1	463462	1	1	1	1				practUP	phasePRACTICE1	28	NM101	268169	267869	268169	267852	d	267852	266243	267852	266234	1609
GofDak_1024-768_new	4	3	21	<?xml version="1.0"?>\n<Clock xmlns:dt="urn:schemas-microsoft-com:datatypes"><Description dt:dt="string">E-Prime Primary Realtime Clock</Description><StartTime><Timestamp dt:dt="int">0</Timestamp><DateUtc dt:dt="string">2017-05-11T08:04:44Z</DateUtc></StartTime><FrequencyChanges><FrequencyChange><Frequency dt:dt="r8">3312929</Frequency><Timestamp dt:dt="r8">1777424394</Timestamp><Current dt:dt="r…	75.028	2435416	2431916	2435416	2431902	1	right	1778082687	2017-11-05	10:04:45	08:04:45	female	137713	72213	-1	72129	144488	137732	-1	137713	472856	463475	-1	463462	1	1	1	1				practUP	phasePRACTICE1	29	NF27	272501	272201	272501	272184	d	272184	270255	272184	270234	1929
GofDak_1024-768_new	4	3	21	<?xml version="1.0"?>\n<Clock xmlns:dt="urn:schemas-microsoft-com:datatypes"><Description dt:dt="string">E-Prime Primary Realtime Clock</Description><StartTime><Timestamp dt:dt="int">0</Timestamp><DateUtc dt:dt="string">2017-05-11T08:04:44Z</DateUtc></StartTime><FrequencyChanges><FrequencyChange><Frequency dt:dt="r8">3312929</Frequency><Timestamp dt:dt="r8">1777424394</Timestamp><Current dt:dt="r…	75.028	2435416	2431916	2435416	2431902	1	right	1778082687	2017-11-05	10:04:45	08:04:45	female	137713	72213	-1	72129	144488	137732	-1	137713	472856	463475	-1	463462	1	1	1	1				practUP	phasePRACTICE1	30	NF27	276299	275999	276299	275983	d	275983	274320	275983	274306	1663
GofDak_1024-768_new	4	3	21	<?xml version="1.0"?>\n<Clock xmlns:dt="urn:schemas-microsoft-com:datatypes"><Description dt:dt="string">E-Prime Primary Realtime Clock</Description><StartTime><Timestamp dt:dt="int">0</Timestamp><DateUtc dt:dt="string">2017-05-11T08:04:44Z</DateUtc></StartTime><FrequencyChanges><FrequencyChange><Frequency dt:dt="r8">3312929</Frequency><Timestamp dt:dt="r8">1777424394</Timestamp><Current dt:dt="r…	75.028	2435416	2431916	2435416	2431902	1	right	1778082687	2017-11-05	10:04:45	08:04:45	female	137713	72213	-1	72129	144488	137732	-1	137713	472856	463475	-1	463462	1	1	1	1				practUP	phasePRACTICE1	31	NM08	284949	284649	284949	284636	l	284636	282637	284636	282626	1999
GofDak_1024-768_new	4	3	21	<?xml version="1.0"?>\n<Clock xmlns:dt="urn:schemas-microsoft-com:datatypes"><Description dt:dt="string">E-Prime Primary Realtime Clock</Description><StartTime><Timestamp dt:dt="int">0</Timestamp><DateUtc dt:dt="string">2017-05-11T08:04:44Z</DateUtc></StartTime><FrequencyChanges><FrequencyChange><Frequency dt:dt="r8">3312929</Frequency><Timestamp dt:dt="r8">1777424394</Timestamp><Current dt:dt="r…	75.028	2435416	2431916	2435416	2431902	1	right	1778082687	2017-11-05	10:04:45	08:04:45	female	137713	72213	-1	72129	144488	137732	-1	137713	472856	463475	-1	463462	1	1	1	1				practUP	phasePRACTICE1	32	NM101	288588	288288	288588	288275	l	288275	286449	288275	286433	1826
GofDak_1024-768_new	4	3	21	<?xml version="1.0"?>\n<Clock xmlns:dt="urn:schemas-microsoft-com:datatypes"><Description dt:dt="string">E-Prime Primary Realtime Clock</Description><StartTime><Timestamp dt:dt="int">0</Timestamp><DateUtc dt:dt="string">2017-05-11T08:04:44Z</DateUtc></StartTime><FrequencyChanges><FrequencyChange><Frequency dt:dt="r8">3312929</Frequency><Timestamp dt:dt="r8">1777424394</Timestamp><Current dt:dt="r…	75.028	2435416	2431916	2435416	2431902	1	right	1778082687	2017-11-05	10:04:45	08:04:45	female	137713	72213	-1	72129	144488	137732	-1	137713	472856	463475	-1	463462	1	1	1	1				practUP	phasePRACTICE1	33	NM21	291907	291607	291907	291577	l	291577	290021	291577	290009	1556
GofDak_1024-768_new	4	3	21	<?xml version="1.0"?>\n<Clock xmlns:dt="urn:schemas-microsoft-com:datatypes"><Description dt:dt="string">E-Prime Primary Realtime Clock</Description><StartTime><Timestamp dt:dt="int">0</Timestamp><DateUtc dt:dt="string">2017-05-11T08:04:44Z</DateUtc></StartTime><FrequencyChanges><FrequencyChange><Frequency dt:dt="r8">3312929</Frequency><Timestamp dt:dt="r8">1777424394</Timestamp><Current dt:dt="r…	75.028	2435416	2431916	2435416	2431902	1	right	1778082687	2017-11-05	10:04:45	08:04:45	female	137713	72213	-1	72129	144488	137732	-1	137713	472856	463475	-1	463462	1	1	1	1				practUP	phasePRACTICE1	34	NM10	295666	295366	295666	295360	l	295360	293379	295360	293361	1981
GofDak_1024-768_new	4	3	21	<?xml version="1.0"?>\n<Clock xmlns:dt="urn:schemas-microsoft-com:datatypes"><Description dt:dt="string">E-Prime Primary Realtime Clock</Description><StartTime><Timestamp dt:dt="int">0</Timestamp><DateUtc dt:dt="string">2017-05-11T08:04:44Z</DateUtc></StartTime><FrequencyChanges><FrequencyChange><Frequency dt:dt="r8">3312929</Frequency><Timestamp dt:dt="r8">1777424394</Timestamp><Current dt:dt="r…	75.028	2435416	2431916	2435416	2431902	1	right	1778082687	2017-11-05	10:04:45	08:04:45	female	137713	72213	-1	72129	144488	137732	-1	137713	472856	463475	-1	463462	1	1	1	1				practUP	phasePRACTICE1	35	NF01	299291	298991	299291	298979	d	298979	297258	298979	297241	1721
GofDak_1024-768_new	4	3	21	<?xml version="1.0"?>\n<Clock xmlns:dt="urn:schemas-microsoft-com:datatypes"><Description dt:dt="string">E-Prime Primary Realtime Clock</Description><StartTime><Timestamp dt:dt="int">0</Timestamp><DateUtc dt:dt="string">2017-05-11T08:04:44Z</DateUtc></StartTime><FrequencyChanges><FrequencyChange><Frequency dt:dt="r8">3312929</Frequency><Timestamp dt:dt="r8">1777424394</Timestamp><Current dt:dt="r…	75.028	2435416	2431916	2435416	2431902	1	right	1778082687	2017-11-05	10:04:45	08:04:45	female	137713	72213	-1	72129	144488	137732	-1	137713	472856	463475	-1	463462	1	1	1	1				practUP	phasePRACTICE1	36	NF09	303369	303069	303369	303053	d	303053	301283	303053	301265	1770
GofDak_1024-768_new	4	3	21	<?xml version="1.0"?>\n<Clock xmlns:dt="urn:schemas-microsoft-com:datatypes"><Description dt:dt="string">E-Prime Primary Realtime Clock</Description><StartTime><Timestamp dt:dt="int">0</Timestamp><DateUtc dt:dt="string">2017-05-11T08:04:44Z</DateUtc></StartTime><FrequencyChanges><FrequencyChange><Frequency dt:dt="r8">3312929</Frequency><Timestamp dt:dt="r8">1777424394</Timestamp><Current dt:dt="r…	75.028	2435416	2431916	2435416	2431902	1	right	1778082687	2017-11-05	10:04:45	08:04:45	female	137713	72213	-1	72129	144488	137732	-1	137713	472856	463475	-1	463462	1	1	1	1				practUP	phasePRACTICE1	37	NF106	306581	306281	306581	306263	l	306263	304748	306263	304728	1515
GofDak_1024-768_new	4	3	21	<?xml version="1.0"?>\n<Clock xmlns:dt="urn:schemas-microsoft-com:datatypes"><Description dt:dt="string">E-Prime Primary Realtime Clock</Description><StartTime><Timestamp dt:dt="int">0</Timestamp><DateUtc dt:dt="string">2017-05-11T08:04:44Z</DateUtc></StartTime><FrequencyChanges><FrequencyChange><Frequency dt:dt="r8">3312929</Frequency><Timestamp dt:dt="r8">1777424394</Timestamp><Current dt:dt="r…	75.028	2435416	2431916	2435416	2431902	1	right	1778082687	2017-11-05	10:04:45	08:04:45	female	137713	72213	-1	72129	144488	137732	-1	137713	472856	463475	-1	463462	1	1	1	1				practUP	phasePRACTICE1	38	NF04	310860	310560	310860	310528	d	310528	308560	310528	308544	1968
GofDak_1024-768_new	4	3	21	<?xml version="1.0"?>\n<Clock xmlns:dt="urn:schemas-microsoft-com:datatypes"><Description dt:dt="string">E-Prime Primary Realtime Clock</Description><StartTime><Timestamp dt:dt="int">0</Timestamp><DateUtc dt:dt="string">2017-05-11T08:04:44Z</DateUtc></StartTime><FrequencyChanges><FrequencyChange><Frequency dt:dt="r8">3312929</Frequency><Timestamp dt:dt="r8">1777424394</Timestamp><Current dt:dt="r…	75.028	2435416	2431916	2435416	2431902	1	right	1778082687	2017-11-05	10:04:45	08:04:45	female	137713	72213	-1	72129	144488	137732	-1	137713	472856	463475	-1	463462	1	1	1	1				practUP	phasePRACTICE1	39	NM04	314911	314611	314911	314599	d	314599	312785	314599	312776	1814
GofDak_1024-768_new	4	3	21	<?xml version="1.0"?>\n<Clock xmlns:dt="urn:schemas-microsoft-com:datatypes"><Description dt:dt="string">E-Prime Primary Realtime Clock</Description><StartTime><Timestamp dt:dt="int">0</Timestamp><DateUtc dt:dt="string">2017-05-11T08:04:44Z</DateUtc></StartTime><FrequencyChanges><FrequencyChange><Frequency dt:dt="r8">3312929</Frequency><Timestamp dt:dt="r8">1777424394</Timestamp><Current dt:dt="r…	75.028	2435416	2431916	2435416	2431902	1	right	1778082687	2017-11-05	10:04:45	08:04:45	female	137713	72213	-1	72129	144488	137732	-1	137713	472856	463475	-1	463462	1	1	1	1				practUP	phasePRACTICE1	40	NM04	319523	319223	319523	319209	l	319209	317250	319209	317240	1959
GofDak_1024-768_new	4	3	21	<?xml version="1.0"?>\n<Clock xmlns:dt="urn:schemas-microsoft-com:datatypes"><Description dt:dt="string">E-Prime Primary Realtime Clock</Description><StartTime><Timestamp dt:dt="int">0</Timestamp><DateUtc dt:dt="string">2017-05-11T08:04:44Z</DateUtc></StartTime><FrequencyChanges><FrequencyChange><Frequency dt:dt="r8">3312929</Frequency><Timestamp dt:dt="r8">1777424394</Timestamp><Current dt:dt="r…	75.028	2435416	2431916	2435416	2431902	1	right	1778082687	2017-11-05	10:04:45	08:04:45	female	137713	72213	-1	72129	144488	137732	-1	137713	472856	463475	-1	463462	1	1	1	1				practUP	phasePRACTICE1	41	NF11	325001	324701	325001	324694	l	324694	322915	324694	322904	1779
GofDak_1024-768_new	4	3	21	<?xml version="1.0"?>\n<Clock xmlns:dt="urn:schemas-microsoft-com:datatypes"><Description dt:dt="string">E-Prime Primary Realtime Clock</Description><StartTime><Timestamp dt:dt="int">0</Timestamp><DateUtc dt:dt="string">2017-05-11T08:04:44Z</DateUtc></StartTime><FrequencyChanges><FrequencyChange><Frequency dt:dt="r8">3312929</Frequency><Timestamp dt:dt="r8">1777424394</Timestamp><Current dt:dt="r…	75.028	2435416	2431916	2435416	2431902	1	right	1778082687	2017-11-05	10:04:45	08:04:45	female	137713	72213	-1	72129	144488	137732	-1	137713	472856	463475	-1	463462	1	1	1	1				practUP	phasePRACTICE1	42	NM03	328653	328353	328653	328335	l	328335	326793	328335	326775	1542
GofDak_1024-768_new	4	3	21	<?xml version="1.0"?>\n<Clock xmlns:dt="urn:schemas-microsoft-com:datatypes"><Description dt:dt="string">E-Prime Primary Realtime Clock</Description><StartTime><Timestamp dt:dt="int">0</Timestamp><DateUtc dt:dt="string">2017-05-11T08:04:44Z</DateUtc></StartTime><FrequencyChanges><FrequencyChange><Frequency dt:dt="r8">3312929</Frequency><Timestamp dt:dt="r8">1777424394</Timestamp><Current dt:dt="r…	75.028	2435416	2431916	2435416	2431902	1	right	1778082687	2017-11-05	10:04:45	08:04:45	female	137713	72213	-1	72129	144488	137732	-1	137713	472856	463475	-1	463462	1	1	1	1				practUP	phasePRACTICE1	43	NM21	332238	331938	332238	331922	d	331922	329952	331922	329935	1970
GofDak_1024-768_new	4	3	21	<?xml version="1.0"?>\n<Clock xmlns:dt="urn:schemas-microsoft-com:datatypes"><Description dt:dt="string">E-Prime Primary Realtime Clock</Description><StartTime><Timestamp dt:dt="int">0</Timestamp><DateUtc dt:dt="string">2017-05-11T08:04:44Z</DateUtc></StartTime><FrequencyChanges><FrequencyChange><Frequency dt:dt="r8">3312929</Frequency><Timestamp dt:dt="r8">1777424394</Timestamp><Current dt:dt="r…	75.028	2435416	2431916	2435416	2431902	1	right	1778082687	2017-11-05	10:04:45	08:04:45	female	137713	72213	-1	72129	144488	137732	-1	137713	472856	463475	-1	463462	1	1	1	1				practUP	phasePRACTICE1	44	NF11	336810	336510	336810	336492	d	336492	334524	336492	334511	1968
GofDak_1024-768_new	4	3	21	<?xml version="1.0"?>\n<Clock xmlns:dt="urn:schemas-microsoft-com:datatypes"><Description dt:dt="string">E-Prime Primary Realtime Clock</Description><StartTime><Timestamp dt:dt="int">0</Timestamp><DateUtc dt:dt="string">2017-05-11T08:04:44Z</DateUtc></StartTime><FrequencyChanges><FrequencyChange><Frequency dt:dt="r8">3312929</Frequency><Timestamp dt:dt="r8">1777424394</Timestamp><Current dt:dt="r…	75.028	2435416	2431916	2435416	2431902	1	right	1778082687	2017-11-05	10:04:45	08:04:45	female	137713	72213	-1	72129	144488	137732	-1	137713	472856	463475	-1	463462	1	1	1	1				practUP	phasePRACTICE1	45	NM02	340901	340601	340901	340595	l	340595	338629	340595	338615	1966
GofDak_1024-768_new	4	3	21	<?xml version="1.0"?>\n<Clock xmlns:dt="urn:schemas-microsoft-com:datatypes"><Description dt:dt="string">E-Prime Primary Realtime Clock</Description><StartTime><Timestamp dt:dt="int">0</Timestamp><DateUtc dt:dt="string">2017-05-11T08:04:44Z</DateUtc></StartTime><FrequencyChanges><FrequencyChange><Frequency dt:dt="r8">3312929</Frequency><Timestamp dt:dt="r8">1777424394</Timestamp><Current dt:dt="r…	75.028	2435416	2431916	2435416	2431902	1	right	1778082687	2017-11-05	10:04:45	08:04:45	female	137713	72213	-1	72129	144488	137732	-1	137713	472856	463475	-1	463462	1	1	1	1				practUP	phasePRACTICE1	46	NF11	344553	344253	344553	344246	d	344246	342507	344246	342495	1739
GofDak_1024-768_new	4	3	21	<?xml version="1.0"?>\n<Clock xmlns:dt="urn:schemas-microsoft-com:datatypes"><Description dt:dt="string">E-Prime Primary Realtime Clock</Description><StartTime><Timestamp dt:dt="int">0</Timestamp><DateUtc dt:dt="string">2017-05-11T08:04:44Z</DateUtc></StartTime><FrequencyChanges><FrequencyChange><Frequency dt:dt="r8">3312929</Frequency><Timestamp dt:dt="r8">1777424394</Timestamp><Current dt:dt="r…	75.028	2435416	2431916	2435416	2431902	1	right	1778082687	2017-11-05	10:04:45	08:04:45	female	137713	72213	-1	72129	144488	137732	-1	137713	472856	463475	-1	463462	1	1	1	1				practUP	phasePRACTICE1	47	NF106	348619	348319	348619	348313	d	348313	346319	348313	346310	1994
GofDak_1024-768_new	4	3	21	<?xml version="1.0"?>\n<Clock xmlns:dt="urn:schemas-microsoft-com:datatypes"><Description dt:dt="string">E-Prime Primary Realtime Clock</Description><StartTime><Timestamp dt:dt="int">0</Timestamp><DateUtc dt:dt="string">2017-05-11T08:04:44Z</DateUtc></StartTime><FrequencyChanges><FrequencyChange><Frequency dt:dt="r8">3312929</Frequency><Timestamp dt:dt="r8">1777424394</Timestamp><Current dt:dt="r…	75.028	2435416	2431916	2435416	2431902	1	right	1778082687	2017-11-05	10:04:45	08:04:45	female	137713	72213	-1	72129	144488	137732	-1	137713	472856	463475	-1	463462	1	1	1	1				practUP	phasePRACTICE1	48	NM09	353390	353090	353390	353079	d	353079	351304	353079	351286	1775
GofDak_1024-768_new	4	3	21	<?xml version="1.0"?>\n<Clock xmlns:dt="urn:schemas-microsoft-com:datatypes"><Description dt:dt="string">E-Prime Primary Realtime Clock</Description><StartTime><Timestamp dt:dt="int">0</Timestamp><DateUtc dt:dt="string">2017-05-11T08:04:44Z</DateUtc></StartTime><FrequencyChanges><FrequencyChange><Frequency dt:dt="r8">3312929</Frequency><Timestamp dt:dt="r8">1777424394</Timestamp><Current dt:dt="r…	75.028	2435416	2431916	2435416	2431902	1	right	1778082687	2017-11-05	10:04:45	08:04:45	female	137713	72213	-1	72129	144488	137732	-1	137713	472856	463475	-1	463462	1	1	1	1				practUP	phasePRACTICE1	49	NM05	357322	357022	357322	357006	d	357006	355329	357006	355310	1677
GofDak_1024-768_new	4	3	21	<?xml version="1.0"?>\n<Clock xmlns:dt="urn:schemas-microsoft-com:datatypes"><Description dt:dt="string">E-Prime Primary Realtime Clock</Description><StartTime><Timestamp dt:dt="int">0</Timestamp><DateUtc dt:dt="string">2017-05-11T08:04:44Z</DateUtc></StartTime><FrequencyChanges><FrequencyChange><Frequency dt:dt="r8">3312929</Frequency><Timestamp dt:dt="r8">1777424394</Timestamp><Current dt:dt="r…	75.028	2435416	2431916	2435416	2431902	1	right	1778082687	2017-11-05	10:04:45	08:04:45	female	137713	72213	-1	72129	144488	137732	-1	137713	472856	463475	-1	463462	1	1	1	1				practUP	phasePRACTICE1	50	NM08	360734	360434	360734	360426	d	360426	358915	360426	358902	1511
GofDak_1024-768_new	4	3	21	<?xml version="1.0"?>\n<Clock xmlns:dt="urn:schemas-microsoft-com:datatypes"><Description dt:dt="string">E-Prime Primary Realtime Clock</Description><StartTime><Timestamp dt:dt="int">0</Timestamp><DateUtc dt:dt="string">2017-05-11T08:04:44Z</DateUtc></StartTime><FrequencyChanges><FrequencyChange><Frequency dt:dt="r8">3312929</Frequency><Timestamp dt:dt="r8">1777424394</Timestamp><Current dt:dt="r…	75.028	2435416	2431916	2435416	2431902	1	right	1778082687	2017-11-05	10:04:45	08:04:45	female	137713	72213	-1	72129	144488	137732	-1	137713	472856	463475	-1	463462	2	2	1	2				practINV	phasePRACTICE1	1	NM03	373956	373656	373956	373641	d	373641	372083	373641	372069	1558
GofDak_1024-768_new	4	3	21	<?xml version="1.0"?>\n<Clock xmlns:dt="urn:schemas-microsoft-com:datatypes"><Description dt:dt="string">E-Prime Primary Realtime Clock</Description><StartTime><Timestamp dt:dt="int">0</Timestamp><DateUtc dt:dt="string">2017-05-11T08:04:44Z</DateUtc></StartTime><FrequencyChanges><FrequencyChange><Frequency dt:dt="r8">3312929</Frequency><Timestamp dt:dt="r8">1777424394</Timestamp><Current dt:dt="r…	75.028	2435416	2431916	2435416	2431902	1	right	1778082687	2017-11-05	10:04:45	08:04:45	female	137713	72213	-1	72129	144488	137732	-1	137713	472856	463475	-1	463462	2	2	1	2				practINV	phasePRACTICE1	2	NM05	377954	377654	377954	377647	l	377647	375828	377647	375813	1819
GofDak_1024-768_new	4	3	21	<?xml version="1.0"?>\n<Clock xmlns:dt="urn:schemas-microsoft-com:datatypes"><Description dt:dt="string">E-Prime Primary Realtime Clock</Description><StartTime><Timestamp dt:dt="int">0</Timestamp><DateUtc dt:dt="string">2017-05-11T08:04:44Z</DateUtc></StartTime><FrequencyChanges><FrequencyChange><Frequency dt:dt="r8">3312929</Frequency><Timestamp dt:dt="r8">1777424394</Timestamp><Current dt:dt="r…	75.028	2435416	2431916	2435416	2431902	1	right	1778082687	2017-11-05	10:04:45	08:04:45	female	137713	72213	-1	72129	144488	137732	-1	137713	472856	463475	-1	463462	2	2	1	2				practINV	phasePRACTICE1	3	NF04	381473	381173	381473	381137	l	381137	379387	381137	379373	1750
GofDak_1024-768_new	4	3	21	<?xml version="1.0"?>\n<Clock xmlns:dt="urn:schemas-microsoft-com:datatypes"><Description dt:dt="string">E-Prime Primary Realtime Clock</Description><StartTime><Timestamp dt:dt="int">0</Timestamp><DateUtc dt:dt="string">2017-05-11T08:04:44Z</DateUtc></StartTime><FrequencyChanges><FrequencyChange><Frequency dt:dt="r8">3312929</Frequency><Timestamp dt:dt="r8">1777424394</Timestamp><Current dt:dt="r…	75.028	2435416	2431916	2435416	2431902	1	right	1778082687	2017-11-05	10:04:45	08:04:45	female	137713	72213	-1	72129	144488	137732	-1	137713	472856	463475	-1	463462	2	2	1	2				practINV	phasePRACTICE1	4	NM04	384805	384505	384805	384469	d	384469	382919	384469	382901	1550
GofDak_1024-768_new	4	3	21	<?xml version="1.0"?>\n<Clock xmlns:dt="urn:schemas-microsoft-com:datatypes"><Description dt:dt="string">E-Prime Primary Realtime Clock</Description><StartTime><Timestamp dt:dt="int">0</Timestamp><DateUtc dt:dt="string">2017-05-11T08:04:44Z</DateUtc></StartTime><FrequencyChanges><FrequencyChange><Frequency dt:dt="r8">3312929</Frequency><Timestamp dt:dt="r8">1777424394</Timestamp><Current dt:dt="r…	75.028	2435416	2431916	2435416	2431902	1	right	1778082687	2017-11-05	10:04:45	08:04:45	female	137713	72213	-1	72129	144488	137732	-1	137713	472856	463475	-1	463462	2	2	1	2				practINV	phasePRACTICE1	5	NF01	388310	388010	388310	387960	d	387960	386224	387960	386204	1736
GofDak_1024-768_new	4	3	21	<?xml version="1.0"?>\n<Clock xmlns:dt="urn:schemas-microsoft-com:datatypes"><Description dt:dt="string">E-Prime Primary Realtime Clock</Description><StartTime><Timestamp dt:dt="int">0</Timestamp><DateUtc dt:dt="string">2017-05-11T08:04:44Z</DateUtc></StartTime><FrequencyChanges><FrequencyChange><Frequency dt:dt="r8">3312929</Frequency><Timestamp dt:dt="r8">1777424394</Timestamp><Current dt:dt="r…	75.028	2435416	2431916	2435416	2431902	1	right	1778082687	2017-11-05	10:04:45	08:04:45	female	137713	72213	-1	72129	144488	137732	-1	137713	472856	463475	-1	463462	2	2	1	2				practINV	phasePRACTICE1	6	NM101	391629	391329	391629	391317	l	391317	389716	391317	389700	1601
GofDak_1024-768_new	4	3	21	<?xml version="1.0"?>\n<Clock xmlns:dt="urn:schemas-microsoft-com:datatypes"><Description dt:dt="string">E-Prime Primary Realtime Clock</Description><StartTime><Timestamp dt:dt="int">0</Timestamp><DateUtc dt:dt="string">2017-05-11T08:04:44Z</DateUtc></StartTime><FrequencyChanges><FrequencyChange><Frequency dt:dt="r8">3312929</Frequency><Timestamp dt:dt="r8">1777424394</Timestamp><Current dt:dt="r…	75.028	2435416	2431916	2435416	2431902	1	right	1778082687	2017-11-05	10:04:45	08:04:45	female	137713	72213	-1	72129	144488	137732	-1	137713	472856	463475	-1	463462	2	2	1	2				practINV	phasePRACTICE1	7	NF11	395654	395354	395654	395340	d	395340	393448	395340	393428	1892
GofDak_1024-768_new	4	3	21	<?xml version="1.0"?>\n<Clock xmlns:dt="urn:schemas-microsoft-com:datatypes"><Description dt:dt="string">E-Prime Primary Realtime Clock</Description><StartTime><Timestamp dt:dt="int">0</Timestamp><DateUtc dt:dt="string">2017-05-11T08:04:44Z</DateUtc></StartTime><FrequencyChanges><FrequencyChange><Frequency dt:dt="r8">3312929</Frequency><Timestamp dt:dt="r8">1777424394</Timestamp><Current dt:dt="r…	75.028	2435416	2431916	2435416	2431902	1	right	1778082687	2017-11-05	10:04:45	08:04:45	female	137713	72213	-1	72129	144488	137732	-1	137713	472856	463475	-1	463462	2	2	1	2				practINV	phasePRACTICE1	8	NM08	399519	399219	399519	399202	l	399202	397273	399202	397260	1929
GofDak_1024-768_new	4	3	21	<?xml version="1.0"?>\n<Clock xmlns:dt="urn:schemas-microsoft-com:datatypes"><Description dt:dt="string">E-Prime Primary Realtime Clock</Description><StartTime><Timestamp dt:dt="int">0</Timestamp><DateUtc dt:dt="string">2017-05-11T08:04:44Z</DateUtc></StartTime><FrequencyChanges><FrequencyChange><Frequency dt:dt="r8">3312929</Frequency><Timestamp dt:dt="r8">1777424394</Timestamp><Current dt:dt="r…	75.028	2435416	2431916	2435416	2431902	1	right	1778082687	2017-11-05	10:04:45	08:04:45	female	137713	72213	-1	72129	144488	137732	-1	137713	472856	463475	-1	463462	2	2	1	2				practINV	phasePRACTICE1	9	NM13	403145	402845	403145	402831	l	402831	401112	402831	401100	1719
GofDak_1024-768_new	4	3	21	<?xml version="1.0"?>\n<Clock xmlns:dt="urn:schemas-microsoft-com:datatypes"><Description dt:dt="string">E-Prime Primary Realtime Clock</Description><StartTime><Timestamp dt:dt="int">0</Timestamp><DateUtc dt:dt="string">2017-05-11T08:04:44Z</DateUtc></StartTime><FrequencyChanges><FrequencyChange><Frequency dt:dt="r8">3312929</Frequency><Timestamp dt:dt="r8">1777424394</Timestamp><Current dt:dt="r…	75.028	2435416	2431916	2435416	2431902	1	right	1778082687	2017-11-05	10:04:45	08:04:45	female	137713	72213	-1	72129	144488	137732	-1	137713	472856	463475	-1	463462	2	2	1	2				practINV	phasePRACTICE1	10	NM101	406797	406497	406797	406482	d	406482	404657	406482	404643	1825
GofDak_1024-768_new	4	3	21	<?xml version="1.0"?>\n<Clock xmlns:dt="urn:schemas-microsoft-com:datatypes"><Description dt:dt="string">E-Prime Primary Realtime Clock</Description><StartTime><Timestamp dt:dt="int">0</Timestamp><DateUtc dt:dt="string">2017-05-11T08:04:44Z</DateUtc></StartTime><FrequencyChanges><FrequencyChange><Frequency dt:dt="r8">3312929</Frequency><Timestamp dt:dt="r8">1777424394</Timestamp><Current dt:dt="r…	75.028	2435416	2431916	2435416	2431902	1	right	1778082687	2017-11-05	10:04:45	08:04:45	female	137713	72213	-1	72129	144488	137732	-1	137713	472856	463475	-1	463462	2	2	1	2				practINV	phasePRACTICE1	11	NM13	412688	412388	412688	412369	d	412369	410828	412369	410819	1541
GofDak_1024-768_new	4	3	21	<?xml version="1.0"?>\n<Clock xmlns:dt="urn:schemas-microsoft-com:datatypes"><Description dt:dt="string">E-Prime Primary Realtime Clock</Description><StartTime><Timestamp dt:dt="int">0</Timestamp><DateUtc dt:dt="string">2017-05-11T08:04:44Z</DateUtc></StartTime><FrequencyChanges><FrequencyChange><Frequency dt:dt="r8">3312929</Frequency><Timestamp dt:dt="r8">1777424394</Timestamp><Current dt:dt="r…	75.028	2435416	2431916	2435416	2431902	1	right	1778082687	2017-11-05	10:04:45	08:04:45	female	137713	72213	-1	72129	144488	137732	-1	137713	472856	463475	-1	463462	2	2	1	2				practINV	phasePRACTICE1	12	NM03	416739	416439	416739	416425	l	416425	414533	416425	414523	1892
GofDak_1024-768_new	4	3	21	<?xml version="1.0"?>\n<Clock xmlns:dt="urn:schemas-microsoft-com:datatypes"><Description dt:dt="string">E-Prime Primary Realtime Clock</Description><StartTime><Timestamp dt:dt="int">0</Timestamp><DateUtc dt:dt="string">2017-05-11T08:04:44Z</DateUtc></StartTime><FrequencyChanges><FrequencyChange><Frequency dt:dt="r8">3312929</Frequency><Timestamp dt:dt="r8">1777424394</Timestamp><Current dt:dt="r…	75.028	2435416	2431916	2435416	2431902	1	right	1778082687	2017-11-05	10:04:45	08:04:45	female	137713	72213	-1	72129	144488	137732	-1	137713	472856	463475	-1	463462	2	2	1	2				practINV	phasePRACTICE1	13	NM04	420391	420091	420391	420085	l	420085	418319	420085	418299	1766
GofDak_1024-768_new	4	3	21	<?xml version="1.0"?>\n<Clock xmlns:dt="urn:schemas-microsoft-com:datatypes"><Description dt:dt="string">E-Prime Primary Realtime Clock</Description><StartTime><Timestamp dt:dt="int">0</Timestamp><DateUtc dt:dt="string">2017-05-11T08:04:44Z</DateUtc></StartTime><FrequencyChanges><FrequencyChange><Frequency dt:dt="r8">3312929</Frequency><Timestamp dt:dt="r8">1777424394</Timestamp><Current dt:dt="r…	75.028	2435416	2431916	2435416	2431902	1	right	1778082687	2017-11-05	10:04:45	08:04:45	female	137713	72213	-1	72129	144488	137732	-1	137713	472856	463475	-1	463462	2	2	1	2				practINV	phasePRACTICE1	14	NM08	423870	423570	423870	423557	l	423557	421811	423557	421795	1746
GofDak_1024-768_new	4	3	21	<?xml version="1.0"?>\n<Clock xmlns:dt="urn:schemas-microsoft-com:datatypes"><Description dt:dt="string">E-Prime Primary Realtime Clock</Description><StartTime><Timestamp dt:dt="int">0</Timestamp><DateUtc dt:dt="string">2017-05-11T08:04:44Z</DateUtc></StartTime><FrequencyChanges><FrequencyChange><Frequency dt:dt="r8">3312929</Frequency><Timestamp dt:dt="r8">1777424394</Timestamp><Current dt:dt="r…	75.028	2435416	2431916	2435416	2431902	1	right	1778082687	2017-11-05	10:04:45	08:04:45	female	137713	72213	-1	72129	144488	137732	-1	137713	472856	463475	-1	463462	2	2	1	2				practINV	phasePRACTICE1	15	NF109	427962	427662	427962	427647	d	427647	425796	427647	425786	1851
GofDak_1024-768_new	4	3	21	<?xml version="1.0"?>\n<Clock xmlns:dt="urn:schemas-microsoft-com:datatypes"><Description dt:dt="string">E-Prime Primary Realtime Clock</Description><StartTime><Timestamp dt:dt="int">0</Timestamp><DateUtc dt:dt="string">2017-05-11T08:04:44Z</DateUtc></StartTime><FrequencyChanges><FrequencyChange><Frequency dt:dt="r8">3312929</Frequency><Timestamp dt:dt="r8">1777424394</Timestamp><Current dt:dt="r…	75.028	2435416	2431916	2435416	2431902	1	right	1778082687	2017-11-05	10:04:45	08:04:45	female	137713	72213	-1	72129	144488	137732	-1	137713	472856	463475	-1	463462	2	2	1	2				practINV	phasePRACTICE1	16	NM02	431574	431274	431574	431201	d	431201	429461	431201	429450	1740
GofDak_1024-768_new	4	3	21	<?xml version="1.0"?>\n<Clock xmlns:dt="urn:schemas-microsoft-com:datatypes"><Description dt:dt="string">E-Prime Primary Realtime Clock</Description><StartTime><Timestamp dt:dt="int">0</Timestamp><DateUtc dt:dt="string">2017-05-11T08:04:44Z</DateUtc></StartTime><FrequencyChanges><FrequencyChange><Frequency dt:dt="r8">3312929</Frequency><Timestamp dt:dt="r8">1777424394</Timestamp><Current dt:dt="r…	75.028	2435416	2431916	2435416	2431902	1	right	1778082687	2017-11-05	10:04:45	08:04:45	female	137713	72213	-1	72129	144488	137732	-1	137713	472856	463475	-1	463462	2	2	1	2				practINV	phasePRACTICE1	17	NM03	434866	434566	434866	434533	l	434533	432926	434533	432906	1607
GofDak_1024-768_new	4	3	21	<?xml version="1.0"?>\n<Clock xmlns:dt="urn:schemas-microsoft-com:datatypes"><Description dt:dt="string">E-Prime Primary Realtime Clock</Description><StartTime><Timestamp dt:dt="int">0</Timestamp><DateUtc dt:dt="string">2017-05-11T08:04:44Z</DateUtc></StartTime><FrequencyChanges><FrequencyChange><Frequency dt:dt="r8">3312929</Frequency><Timestamp dt:dt="r8">1777424394</Timestamp><Current dt:dt="r…	75.028	2435416	2431916	2435416	2431902	1	right	1778082687	2017-11-05	10:04:45	08:04:45	female	137713	72213	-1	72129	144488	137732	-1	137713	472856	463475	-1	463462	2	2	1	2				practINV	phasePRACTICE1	18	NM101	438425	438125	438425	438106	l	438106	436592	438106	436578	1514
GofDak_1024-768_new	4	3	21	<?xml version="1.0"?>\n<Clock xmlns:dt="urn:schemas-microsoft-com:datatypes"><Description dt:dt="string">E-Prime Primary Realtime Clock</Description><StartTime><Timestamp dt:dt="int">0</Timestamp><DateUtc dt:dt="string">2017-05-11T08:04:44Z</DateUtc></StartTime><FrequencyChanges><FrequencyChange><Frequency dt:dt="r8">3312929</Frequency><Timestamp dt:dt="r8">1777424394</Timestamp><Current dt:dt="r…	75.028	2435416	2431916	2435416	2431902	1	right	1778082687	2017-11-05	10:04:45	08:04:45	female	137713	72213	-1	72129	144488	137732	-1	137713	472856	463475	-1	463462	2	2	1	2				practINV	phasePRACTICE1	19	NM10	441610	441310	441610	441303	l	441303	439671	441303	439658	1632
GofDak_1024-768_new	4	3	21	<?xml version="1.0"?>\n<Clock xmlns:dt="urn:schemas-microsoft-com:datatypes"><Description dt:dt="string">E-Prime Primary Realtime Clock</Description><StartTime><Timestamp dt:dt="int">0</Timestamp><DateUtc dt:dt="string">2017-05-11T08:04:44Z</DateUtc></StartTime><FrequencyChanges><FrequencyChange><Frequency dt:dt="r8">3312929</Frequency><Timestamp dt:dt="r8">1777424394</Timestamp><Current dt:dt="r…	75.028	2435416	2431916	2435416	2431902	1	right	1778082687	2017-11-05	10:04:45	08:04:45	female	137713	72213	-1	72129	144488	137732	-1	137713	472856	463475	-1	463462	2	2	1	2				practINV	phasePRACTICE1	20	NM13	444902	444602	444902	444584	d	444584	442963	444584	442946	1621
GofDak_1024-768_new	4	3	21	<?xml version="1.0"?>\n<Clock xmlns:dt="urn:schemas-microsoft-com:datatypes"><Description dt:dt="string">E-Prime Primary Realtime Clock</Description><StartTime><Timestamp dt:dt="int">0</Timestamp><DateUtc dt:dt="string">2017-05-11T08:04:44Z</DateUtc></StartTime><FrequencyChanges><FrequencyChange><Frequency dt:dt="r8">3312929</Frequency><Timestamp dt:dt="r8">1777424394</Timestamp><Current dt:dt="r…	75.028	2435416	2431916	2435416	2431902	1	right	1778082687	2017-11-05	10:04:45	08:04:45	female	137713	72213	-1	72129	144488	137732	-1	137713	472856	463475	-1	463462	3				1	1	1	phaseUPFAce	phaseXPface	1	NF06	476117	475817	476117	475800	l	475800	473871	475800	473858	1929
GofDak_1024-768_new	4	3	21	<?xml version="1.0"?>\n<Clock xmlns:dt="urn:schemas-microsoft-com:datatypes"><Description dt:dt="string">E-Prime Primary Realtime Clock</Description><StartTime><Timestamp dt:dt="int">0</Timestamp><DateUtc dt:dt="string">2017-05-11T08:04:44Z</DateUtc></StartTime><FrequencyChanges><FrequencyChange><Frequency dt:dt="r8">3312929</Frequency><Timestamp dt:dt="r8">1777424394</Timestamp><Current dt:dt="r…	75.028	2435416	2431916	2435416	2431902	1	right	1778082687	2017-11-05	10:04:45	08:04:45	female	137713	72213	-1	72129	144488	137732	-1	137713	472856	463475	-1	463462	3				1	1	1	phaseUPFAce	phaseXPface	2	NF11	480275	479975	480275	479957	l	479957	478416	479957	478400	1541
GofDak_1024-768_new	4	3	21	<?xml version="1.0"?>\n<Clock xmlns:dt="urn:schemas-microsoft-com:datatypes"><Description dt:dt="string">E-Prime Primary Realtime Clock</Description><StartTime><Timestamp dt:dt="int">0</Timestamp><DateUtc dt:dt="string">2017-05-11T08:04:44Z</DateUtc></StartTime><FrequencyChanges><FrequencyChange><Frequency dt:dt="r8">3312929</Frequency><Timestamp dt:dt="r8">1777424394</Timestamp><Current dt:dt="r…	75.028	2435416	2431916	2435416	2431902	1	right	1778082687	2017-11-05	10:04:45	08:04:45	female	137713	72213	-1	72129	144488	137732	-1	137713	472856	463475	-1	463462	3				1	1	1	phaseUPFAce	phaseXPface	3	NM21	483501	483201	483501	483187	d	483187	481508	483187	481496	1679
GofDak_1024-768_new	4	3	21	<?xml version="1.0"?>\n<Clock xmlns:dt="urn:schemas-microsoft-com:datatypes"><Description dt:dt="string">E-Prime Primary Realtime Clock</Description><StartTime><Timestamp dt:dt="int">0</Timestamp><DateUtc dt:dt="string">2017-05-11T08:04:44Z</DateUtc></StartTime><FrequencyChanges><FrequencyChange><Frequency dt:dt="r8">3312929</Frequency><Timestamp dt:dt="r8">1777424394</Timestamp><Current dt:dt="r…	75.028	2435416	2431916	2435416	2431902	1	right	1778082687	2017-11-05	10:04:45	08:04:45	female	137713	72213	-1	72129	144488	137732	-1	137713	472856	463475	-1	463462	3				1	1	1	phaseUPFAce	phaseXPface	4	NM08	487259	486959	487259	486947	l	486947	484960	486947	484943	1987
GofDak_1024-768_new	4	3	21	<?xml version="1.0"?>\n<Clock xmlns:dt="urn:schemas-microsoft-com:datatypes"><Description dt:dt="string">E-Prime Primary Realtime Clock</Description><StartTime><Timestamp dt:dt="int">0</Timestamp><DateUtc dt:dt="string">2017-05-11T08:04:44Z</DateUtc></StartTime><FrequencyChanges><FrequencyChange><Frequency dt:dt="r8">3312929</Frequency><Timestamp dt:dt="r8">1777424394</Timestamp><Current dt:dt="r…	75.028	2435416	2431916	2435416	2431902	1	right	1778082687	2017-11-05	10:04:45	08:04:45	female	137713	72213	-1	72129	144488	137732	-1	137713	472856	463475	-1	463462	3				1	1	1	phaseUPFAce	phaseXPface	5	NM05	490791	490491	490791	490482	d	490482	488492	490482	488479	1990
GofDak_1024-768_new	4	3	21	<?xml version="1.0"?>\n<Clock xmlns:dt="urn:schemas-microsoft-com:datatypes"><Description dt:dt="string">E-Prime Primary Realtime Clock</Description><StartTime><Timestamp dt:dt="int">0</Timestamp><DateUtc dt:dt="string">2017-05-11T08:04:44Z</DateUtc></StartTime><FrequencyChanges><FrequencyChange><Frequency dt:dt="r8">3312929</Frequency><Timestamp dt:dt="r8">1777424394</Timestamp><Current dt:dt="r…	75.028	2435416	2431916	2435416	2431902	1	right	1778082687	2017-11-05	10:04:45	08:04:45	female	137713	72213	-1	72129	144488	137732	-1	137713	472856	463475	-1	463462	3				1	1	1	phaseUPFAce	phaseXPface	6	NM09	494417	494117	494417	494106	d	494106	492291	494106	492279	1815
GofDak_1024-768_new	4	3	21	<?xml version="1.0"?>\n<Clock xmlns:dt="urn:schemas-microsoft-com:datatypes"><Description dt:dt="string">E-Prime Primary Realtime Clock</Description><StartTime><Timestamp dt:dt="int">0</Timestamp><DateUtc dt:dt="string">2017-05-11T08:04:44Z</DateUtc></StartTime><FrequencyChanges><FrequencyChange><Frequency dt:dt="r8">3312929</Frequency><Timestamp dt:dt="r8">1777424394</Timestamp><Current dt:dt="r…	75.028	2435416	2431916	2435416	2431902	1	right	1778082687	2017-11-05	10:04:45	08:04:45	female	137713	72213	-1	72129	144488	137732	-1	137713	472856	463475	-1	463462	3				1	1	1	phaseUPFAce	phaseXPface	7	NM08	498548	498248	498548	498231	d	498231	496289	498231	496271	1942
GofDak_1024-768_new	4	3	21	<?xml version="1.0"?>\n<Clock xmlns:dt="urn:schemas-microsoft-com:datatypes"><Description dt:dt="string">E-Prime Primary Realtime Clock</Description><StartTime><Timestamp dt:dt="int">0</Timestamp><DateUtc dt:dt="string">2017-05-11T08:04:44Z</DateUtc></StartTime><FrequencyChanges><FrequencyChange><Frequency dt:dt="r8">3312929</Frequency><Timestamp dt:dt="r8">1777424394</Timestamp><Current dt:dt="r…	75.028	2435416	2431916	2435416	2431902	1	right	1778082687	2017-11-05	10:04:45	08:04:45	female	137713	72213	-1	72129	144488	137732	-1	137713	472856	463475	-1	463462	3				1	1	1	phaseUPFAce	phaseXPface	8	NM08	502280	501980	502280	501974	l	501974	500434	501974	500423	1540
GofDak_1024-768_new	4	3	21	<?xml version="1.0"?>\n<Clock xmlns:dt="urn:schemas-microsoft-com:datatypes"><Description dt:dt="string">E-Prime Primary Realtime Clock</Description><StartTime><Timestamp dt:dt="int">0</Timestamp><DateUtc dt:dt="string">2017-05-11T08:04:44Z</DateUtc></StartTime><FrequencyChanges><FrequencyChange><Frequency dt:dt="r8">3312929</Frequency><Timestamp dt:dt="r8">1777424394</Timestamp><Current dt:dt="r…	75.028	2435416	2431916	2435416	2431902	1	right	1778082687	2017-11-05	10:04:45	08:04:45	female	137713	72213	-1	72129	144488	137732	-1	137713	472856	463475	-1	463462	3				1	1	1	phaseUPFAce	phaseXPface	9	NM09	505572	505272	505572	505266	d	505266	503526	505266	503510	1740
GofDak_1024-768_new	4	3	21	<?xml version="1.0"?>\n<Clock xmlns:dt="urn:schemas-microsoft-com:datatypes"><Description dt:dt="string">E-Prime Primary Realtime Clock</Description><StartTime><Timestamp dt:dt="int">0</Timestamp><DateUtc dt:dt="string">2017-05-11T08:04:44Z</DateUtc></StartTime><FrequencyChanges><FrequencyChange><Frequency dt:dt="r8">3312929</Frequency><Timestamp dt:dt="r8">1777424394</Timestamp><Current dt:dt="r…	75.028	2435416	2431916	2435416	2431902	1	right	1778082687	2017-11-05	10:04:45	08:04:45	female	137713	72213	-1	72129	144488	137732	-1	137713	472856	463475	-1	463462	3				1	1	1	phaseUPFAce	phaseXPface	10	NM101	509478	509178	509478	509163	d	509163	507258	509163	507238	1905
GofDak_1024-768_new	4	3	21	<?xml version="1.0"?>\n<Clock xmlns:dt="urn:schemas-microsoft-com:datatypes"><Description dt:dt="string">E-Prime Primary Realtime Clock</Description><StartTime><Timestamp dt:dt="int">0</Timestamp><DateUtc dt:dt="string">2017-05-11T08:04:44Z</DateUtc></StartTime><FrequencyChanges><FrequencyChange><Frequency dt:dt="r8">3312929</Frequency><Timestamp dt:dt="r8">1777424394</Timestamp><Current dt:dt="r…	75.028	2435416	2431916	2435416	2431902	1	right	1778082687	2017-11-05	10:04:45	08:04:45	female	137713	72213	-1	72129	144488	137732	-1	137713	472856	463475	-1	463462	3				1	1	1	phaseUPFAce	phaseXPface	11	NF106	513063	512763	513063	512747	l	512747	511217	512747	511206	1530
GofDak_1024-768_new	4	3	21	<?xml version="1.0"?>\n<Clock xmlns:dt="urn:schemas-microsoft-com:datatypes"><Description dt:dt="string">E-Prime Primary Realtime Clock</Description><StartTime><Timestamp dt:dt="int">0</Timestamp><DateUtc dt:dt="string">2017-05-11T08:04:44Z</DateUtc></StartTime><FrequencyChanges><FrequencyChange><Frequency dt:dt="r8">3312929</Frequency><Timestamp dt:dt="r8">1777424394</Timestamp><Current dt:dt="r…	75.028	2435416	2431916	2435416	2431902	1	right	1778082687	2017-11-05	10:04:45	08:04:45	female	137713	72213	-1	72129	144488	137732	-1	137713	472856	463475	-1	463462	3				1	1	1	phaseUPFAce	phaseXPface	12	NM09	516941	516641	516941	516635	l	516635	514642	516635	514630	1993
GofDak_1024-768_new	4	3	21	<?xml version="1.0"?>\n<Clock xmlns:dt="urn:schemas-microsoft-com:datatypes"><Description dt:dt="string">E-Prime Primary Realtime Clock</Description><StartTime><Timestamp dt:dt="int">0</Timestamp><DateUtc dt:dt="string">2017-05-11T08:04:44Z</DateUtc></StartTime><FrequencyChanges><FrequencyChange><Frequency dt:dt="r8">3312929</Frequency><Timestamp dt:dt="r8">1777424394</Timestamp><Current dt:dt="r…	75.028	2435416	2431916	2435416	2431902	1	right	1778082687	2017-11-05	10:04:45	08:04:45	female	137713	72213	-1	72129	144488	137732	-1	137713	472856	463475	-1	463462	3				1	1	1	phaseUPFAce	phaseXPface	13	NM10	520860	520560	520860	520542	d	520542	518921	520542	518910	1621
GofDak_1024-768_new	4	3	21	<?xml version="1.0"?>\n<Clock xmlns:dt="urn:schemas-microsoft-com:datatypes"><Description dt:dt="string">E-Prime Primary Realtime Clock</Description><StartTime><Timestamp dt:dt="int">0</Timestamp><DateUtc dt:dt="string">2017-05-11T08:04:44Z</DateUtc></StartTime><FrequencyChanges><FrequencyChange><Frequency dt:dt="r8">3312929</Frequency><Timestamp dt:dt="r8">1777424394</Timestamp><Current dt:dt="r…	75.028	2435416	2431916	2435416	2431902	1	right	1778082687	2017-11-05	10:04:45	08:04:45	female	137713	72213	-1	72129	144488	137732	-1	137713	472856	463475	-1	463462	3				1	1	1	phaseUPFAce	phaseXPface	14	NM13	524339	524039	524339	524026	l	524026	522226	524026	522214	1800
GofDak_1024-768_new	4	3	21	<?xml version="1.0"?>\n<Clock xmlns:dt="urn:schemas-microsoft-com:datatypes"><Description dt:dt="string">E-Prime Primary Realtime Clock</Description><StartTime><Timestamp dt:dt="int">0</Timestamp><DateUtc dt:dt="string">2017-05-11T08:04:44Z</DateUtc></StartTime><FrequencyChanges><FrequencyChange><Frequency dt:dt="r8">3312929</Frequency><Timestamp dt:dt="r8">1777424394</Timestamp><Current dt:dt="r…	75.028	2435416	2431916	2435416	2431902	1	right	1778082687	2017-11-05	10:04:45	08:04:45	female	137713	72213	-1	72129	144488	137732	-1	137713	472856	463475	-1	463462	3				1	1	1	phaseUPFAce	phaseXPface	15	NF105	527777	527477	527777	527470	l	527470	525651	527470	525637	1819
GofDak_1024-768_new	4	3	21	<?xml version="1.0"?>\n<Clock xmlns:dt="urn:schemas-microsoft-com:datatypes"><Description dt:dt="string">E-Prime Primary Realtime Clock</Description><StartTime><Timestamp dt:dt="int">0</Timestamp><DateUtc dt:dt="string">2017-05-11T08:04:44Z</DateUtc></StartTime><FrequencyChanges><FrequencyChange><Frequency dt:dt="r8">3312929</Frequency><Timestamp dt:dt="r8">1777424394</Timestamp><Current dt:dt="r…	75.028	2435416	2431916	2435416	2431902	1	right	1778082687	2017-11-05	10:04:45	08:04:45	female	137713	72213	-1	72129	144488	137732	-1	137713	472856	463475	-1	463462	3				1	1	1	phaseUPFAce	phaseXPface	16	NM08	531056	530756	531056	530749	d	530749	528903	530749	528885	1846
GofDak_1024-768_new	4	3	21	<?xml version="1.0"?>\n<Clock xmlns:dt="urn:schemas-microsoft-com:datatypes"><Description dt:dt="string">E-Prime Primary Realtime Clock</Description><StartTime><Timestamp dt:dt="int">0</Timestamp><DateUtc dt:dt="string">2017-05-11T08:04:44Z</DateUtc></StartTime><FrequencyChanges><FrequencyChange><Frequency dt:dt="r8">3312929</Frequency><Timestamp dt:dt="r8">1777424394</Timestamp><Current dt:dt="r…	75.028	2435416	2431916	2435416	2431902	1	right	1778082687	2017-11-05	10:04:45	08:04:45	female	137713	72213	-1	72129	144488	137732	-1	137713	472856	463475	-1	463462	3				1	1	1	phaseUPFAce	phaseXPface	17	NM05	534388	534088	534388	534072	d	534072	532435	534072	532421	1637
GofDak_1024-768_new	4	3	21	<?xml version="1.0"?>\n<Clock xmlns:dt="urn:schemas-microsoft-com:datatypes"><Description dt:dt="string">E-Prime Primary Realtime Clock</Description><StartTime><Timestamp dt:dt="int">0</Timestamp><DateUtc dt:dt="string">2017-05-11T08:04:44Z</DateUtc></StartTime><FrequencyChanges><FrequencyChange><Frequency dt:dt="r8">3312929</Frequency><Timestamp dt:dt="r8">1777424394</Timestamp><Current dt:dt="r…	75.028	2435416	2431916	2435416	2431902	1	right	1778082687	2017-11-05	10:04:45	08:04:45	female	137713	72213	-1	72129	144488	137732	-1	137713	472856	463475	-1	463462	3				1	1	1	phaseUPFAce	phaseXPface	18	NM21	539853	539553	539853	539543	d	539543	537927	539543	537915	1616
GofDak_1024-768_new	4	3	21	<?xml version="1.0"?>\n<Clock xmlns:dt="urn:schemas-microsoft-com:datatypes"><Description dt:dt="string">E-Prime Primary Realtime Clock</Description><StartTime><Timestamp dt:dt="int">0</Timestamp><DateUtc dt:dt="string">2017-05-11T08:04:44Z</DateUtc></StartTime><FrequencyChanges><FrequencyChange><Frequency dt:dt="r8">3312929</Frequency><Timestamp dt:dt="r8">1777424394</Timestamp><Current dt:dt="r…	75.028	2435416	2431916	2435416	2431902	1	right	1778082687	2017-11-05	10:04:45	08:04:45	female	137713	72213	-1	72129	144488	137732	-1	137713	472856	463475	-1	463462	3				1	1	1	phaseUPFAce	phaseXPface	19	NM04	543291	542991	543291	542978	l	542978	541086	542978	541069	1892
GofDak_1024-768_new	4	3	21	<?xml version="1.0"?>\n<Clock xmlns:dt="urn:schemas-microsoft-com:datatypes"><Description dt:dt="string">E-Prime Primary Realtime Clock</Description><StartTime><Timestamp dt:dt="int">0</Timestamp><DateUtc dt:dt="string">2017-05-11T08:04:44Z</DateUtc></StartTime><FrequencyChanges><FrequencyChange><Frequency dt:dt="r8">3312929</Frequency><Timestamp dt:dt="r8">1777424394</Timestamp><Current dt:dt="r…	75.028	2435416	2431916	2435416	2431902	1	right	1778082687	2017-11-05	10:04:45	08:04:45	female	137713	72213	-1	72129	144488	137732	-1	137713	472856	463475	-1	463462	3				1	1	1	phaseUPFAce	phaseXPface	20	NM04	546664	546364	546664	546358	d	546358	544431	546358	544420	1927
GofDak_1024-768_new	4	3	21	<?xml version="1.0"?>\n<Clock xmlns:dt="urn:schemas-microsoft-com:datatypes"><Description dt:dt="string">E-Prime Primary Realtime Clock</Description><StartTime><Timestamp dt:dt="int">0</Timestamp><DateUtc dt:dt="string">2017-05-11T08:04:44Z</DateUtc></StartTime><FrequencyChanges><FrequencyChange><Frequency dt:dt="r8">3312929</Frequency><Timestamp dt:dt="r8">1777424394</Timestamp><Current dt:dt="r…	75.028	2435416	2431916	2435416	2431902	1	right	1778082687	2017-11-05	10:04:45	08:04:45	female	137713	72213	-1	72129	144488	137732	-1	137713	472856	463475	-1	463462	4				2	1	2	phaseINVFAce	phaseXPface	1	NF02	550315	550015	550315	549999	d	549999	548323	549999	548316	1676
GofDak_1024-768_new	4	3	21	<?xml version="1.0"?>\n<Clock xmlns:dt="urn:schemas-microsoft-com:datatypes"><Description dt:dt="string">E-Prime Primary Realtime Clock</Description><StartTime><Timestamp dt:dt="int">0</Timestamp><DateUtc dt:dt="string">2017-05-11T08:04:44Z</DateUtc></StartTime><FrequencyChanges><FrequencyChange><Frequency dt:dt="r8">3312929</Frequency><Timestamp dt:dt="r8">1777424394</Timestamp><Current dt:dt="r…	75.028	2435416	2431916	2435416	2431902	1	right	1778082687	2017-11-05	10:04:45	08:04:45	female	137713	72213	-1	72129	144488	137732	-1	137713	472856	463475	-1	463462	4				2	1	2	phaseINVFAce	phaseXPface	2	NF106	554874	554574	554874	554570	l	554570	552668	554570	552660	1902
GofDak_1024-768_new	4	3	21	<?xml version="1.0"?>\n<Clock xmlns:dt="urn:schemas-microsoft-com:datatypes"><Description dt:dt="string">E-Prime Primary Realtime Clock</Description><StartTime><Timestamp dt:dt="int">0</Timestamp><DateUtc dt:dt="string">2017-05-11T08:04:44Z</DateUtc></StartTime><FrequencyChanges><FrequencyChange><Frequency dt:dt="r8">3312929</Frequency><Timestamp dt:dt="r8">1777424394</Timestamp><Current dt:dt="r…	75.028	2435416	2431916	2435416	2431902	1	right	1778082687	2017-11-05	10:04:45	08:04:45	female	137713	72213	-1	72129	144488	137732	-1	137713	472856	463475	-1	463462	4				2	1	2	phaseINVFAce	phaseXPface	3	NF11	558232	557932	558232	557923	l	557923	556253	557923	556244	1670
GofDak_1024-768_new	4	3	21	<?xml version="1.0"?>\n<Clock xmlns:dt="urn:schemas-microsoft-com:datatypes"><Description dt:dt="string">E-Prime Primary Realtime Clock</Description><StartTime><Timestamp dt:dt="int">0</Timestamp><DateUtc dt:dt="string">2017-05-11T08:04:44Z</DateUtc></StartTime><FrequencyChanges><FrequencyChange><Frequency dt:dt="r8">3312929</Frequency><Timestamp dt:dt="r8">1777424394</Timestamp><Current dt:dt="r…	75.028	2435416	2431916	2435416	2431902	1	right	1778082687	2017-11-05	10:04:45	08:04:45	female	137713	72213	-1	72129	144488	137732	-1	137713	472856	463475	-1	463462	4				2	1	2	phaseINVFAce	phaseXPface	4	NF105	561338	561038	561338	561023	l	561023	559319	561023	559300	1704
GofDak_1024-768_new	4	3	21	<?xml version="1.0"?>\n<Clock xmlns:dt="urn:schemas-microsoft-com:datatypes"><Description dt:dt="string">E-Prime Primary Realtime Clock</Description><StartTime><Timestamp dt:dt="int">0</Timestamp><DateUtc dt:dt="string">2017-05-11T08:04:44Z</DateUtc></StartTime><FrequencyChanges><FrequencyChange><Frequency dt:dt="r8">3312929</Frequency><Timestamp dt:dt="r8">1777424394</Timestamp><Current dt:dt="r…	75.028	2435416	2431916	2435416	2431902	1	right	1778082687	2017-11-05	10:04:45	08:04:45	female	137713	72213	-1	72129	144488	137732	-1	137713	472856	463475	-1	463462	4				2	1	2	phaseINVFAce	phaseXPface	5	NM101	565083	564783	565083	564767	l	564767	563117	564767	563108	1650
GofDak_1024-768_new	4	3	21	<?xml version="1.0"?>\n<Clock xmlns:dt="urn:schemas-microsoft-com:datatypes"><Description dt:dt="string">E-Prime Primary Realtime Clock</Description><StartTime><Timestamp dt:dt="int">0</Timestamp><DateUtc dt:dt="string">2017-05-11T08:04:44Z</DateUtc></StartTime><FrequencyChanges><FrequencyChange><Frequency dt:dt="r8">3312929</Frequency><Timestamp dt:dt="r8">1777424394</Timestamp><Current dt:dt="r…	75.028	2435416	2431916	2435416	2431902	1	right	1778082687	2017-11-05	10:04:45	08:04:45	female	137713	72213	-1	72129	144488	137732	-1	137713	472856	463475	-1	463462	4				2	1	2	phaseINVFAce	phaseXPface	6	NF27	568429	568129	568429	568120	d	568120	566529	568120	566515	1591
GofDak_1024-768_new	4	3	21	<?xml version="1.0"?>\n<Clock xmlns:dt="urn:schemas-microsoft-com:datatypes"><Description dt:dt="string">E-Prime Primary Realtime Clock</Description><StartTime><Timestamp dt:dt="int">0</Timestamp><DateUtc dt:dt="string">2017-05-11T08:04:44Z</DateUtc></StartTime><FrequencyChanges><FrequencyChange><Frequency dt:dt="r8">3312929</Frequency><Timestamp dt:dt="r8">1777424394</Timestamp><Current dt:dt="r…	75.028	2435416	2431916	2435416	2431902	1	right	1778082687	2017-11-05	10:04:45	08:04:45	female	137713	72213	-1	72129	144488	137732	-1	137713	472856	463475	-1	463462	4				2	1	2	phaseINVFAce	phaseXPface	7	NM04	573094	572794	573094	572782	d	572782	570981	572782	570963	1801
GofDak_1024-768_new	4	3	21	<?xml version="1.0"?>\n<Clock xmlns:dt="urn:schemas-microsoft-com:datatypes"><Description dt:dt="string">E-Prime Primary Realtime Clock</Description><StartTime><Timestamp dt:dt="int">0</Timestamp><DateUtc dt:dt="string">2017-05-11T08:04:44Z</DateUtc></StartTime><FrequencyChanges><FrequencyChange><Frequency dt:dt="r8">3312929</Frequency><Timestamp dt:dt="r8">1777424394</Timestamp><Current dt:dt="r…	75.028	2435416	2431916	2435416	2431902	1	right	1778082687	2017-11-05	10:04:45	08:04:45	female	137713	72213	-1	72129	144488	137732	-1	137713	472856	463475	-1	463462	4				2	1	2	phaseINVFAce	phaseXPface	8	NF105	577838	577538	577838	577517	d	577517	575659	577517	575643	1858
GofDak_1024-768_new	4	3	21	<?xml version="1.0"?>\n<Clock xmlns:dt="urn:schemas-microsoft-com:datatypes"><Description dt:dt="string">E-Prime Primary Realtime Clock</Description><StartTime><Timestamp dt:dt="int">0</Timestamp><DateUtc dt:dt="string">2017-05-11T08:04:44Z</DateUtc></StartTime><FrequencyChanges><FrequencyChange><Frequency dt:dt="r8">3312929</Frequency><Timestamp dt:dt="r8">1777424394</Timestamp><Current dt:dt="r…	75.028	2435416	2431916	2435416	2431902	1	right	1778082687	2017-11-05	10:04:45	08:04:45	female	137713	72213	-1	72129	144488	137732	-1	137713	472856	463475	-1	463462	4				2	1	2	phaseINVFAce	phaseXPface	9	NF106	582943	582643	582943	582635	l	582635	581124	582635	581107	1511
GofDak_1024-768_new	4	3	21	<?xml version="1.0"?>\n<Clock xmlns:dt="urn:schemas-microsoft-com:datatypes"><Description dt:dt="string">E-Prime Primary Realtime Clock</Description><StartTime><Timestamp dt:dt="int">0</Timestamp><DateUtc dt:dt="string">2017-05-11T08:04:44Z</DateUtc></StartTime><FrequencyChanges><FrequencyChange><Frequency dt:dt="r8">3312929</Frequency><Timestamp dt:dt="r8">1777424394</Timestamp><Current dt:dt="r…	75.028	2435416	2431916	2435416	2431902	1	right	1778082687	2017-11-05	10:04:45	08:04:45	female	137713	72213	-1	72129	144488	137732	-1	137713	472856	463475	-1	463462	4				2	1	2	phaseINVFAce	phaseXPface	10	NF06	586275	585975	586275	585968	d	585968	584349	585968	584330	1619
GofDak_1024-768_new	4	3	21	<?xml version="1.0"?>\n<Clock xmlns:dt="urn:schemas-microsoft-com:datatypes"><Description dt:dt="string">E-Prime Primary Realtime Clock</Description><StartTime><Timestamp dt:dt="int">0</Timestamp><DateUtc dt:dt="string">2017-05-11T08:04:44Z</DateUtc></StartTime><FrequencyChanges><FrequencyChange><Frequency dt:dt="r8">3312929</Frequency><Timestamp dt:dt="r8">1777424394</Timestamp><Current dt:dt="r…	75.028	2435416	2431916	2435416	2431902	1	right	1778082687	2017-11-05	10:04:45	08:04:45	female	137713	72213	-1	72129	144488	137732	-1	137713	472856	463475	-1	463462	4				2	1	2	phaseINVFAce	phaseXPface	11	NM10	589634	589334	589634	589327	l	589327	587561	589327	587554	1766
GofDak_1024-768_new	4	3	21	<?xml version="1.0"?>\n<Clock xmlns:dt="urn:schemas-microsoft-com:datatypes"><Description dt:dt="string">E-Prime Primary Realtime Clock</Description><StartTime><Timestamp dt:dt="int">0</Timestamp><DateUtc dt:dt="string">2017-05-11T08:04:44Z</DateUtc></StartTime><FrequencyChanges><FrequencyChange><Frequency dt:dt="r8">3312929</Frequency><Timestamp dt:dt="r8">1777424394</Timestamp><Current dt:dt="r…	75.028	2435416	2431916	2435416	2431902	1	right	1778082687	2017-11-05	10:04:45	08:04:45	female	137713	72213	-1	72129	144488	137732	-1	137713	472856	463475	-1	463462	4				2	1	2	phaseINVFAce	phaseXPface	12	NM04	593766	593466	593766	593455	d	593455	591653	593455	591642	1802
GofDak_1024-768_new	4	3	21	<?xml version="1.0"?>\n<Clock xmlns:dt="urn:schemas-microsoft-com:datatypes"><Description dt:dt="string">E-Prime Primary Realtime Clock</Description><StartTime><Timestamp dt:dt="int">0</Timestamp><DateUtc dt:dt="string">2017-05-11T08:04:44Z</DateUtc></StartTime><FrequencyChanges><FrequencyChange><Frequency dt:dt="r8">3312929</Frequency><Timestamp dt:dt="r8">1777424394</Timestamp><Current dt:dt="r…	75.028	2435416	2431916	2435416	2431902	1	right	1778082687	2017-11-05	10:04:45	08:04:45	female	137713	72213	-1	72129	144488	137732	-1	137713	472856	463475	-1	463462	4				2	1	2	phaseINVFAce	phaseXPface	13	NM101	597031	596731	597031	596722	d	596722	594998	596722	594986	1724
GofDak_1024-768_new	4	3	21	<?xml version="1.0"?>\n<Clock xmlns:dt="urn:schemas-microsoft-com:datatypes"><Description dt:dt="string">E-Prime Primary Realtime Clock</Description><StartTime><Timestamp dt:dt="int">0</Timestamp><DateUtc dt:dt="string">2017-05-11T08:04:44Z</DateUtc></StartTime><FrequencyChanges><FrequencyChange><Frequency dt:dt="r8">3312929</Frequency><Timestamp dt:dt="r8">1777424394</Timestamp><Current dt:dt="r…	75.028	2435416	2431916	2435416	2431902	1	right	1778082687	2017-11-05	10:04:45	08:04:45	female	137713	72213	-1	72129	144488	137732	-1	137713	472856	463475	-1	463462	4				2	1	2	phaseINVFAce	phaseXPface	14	NM13	601230	600930	601230	600921	d	600921	599277	600921	599266	1644
GofDak_1024-768_new	4	3	21	<?xml version="1.0"?>\n<Clock xmlns:dt="urn:schemas-microsoft-com:datatypes"><Description dt:dt="string">E-Prime Primary Realtime Clock</Description><StartTime><Timestamp dt:dt="int">0</Timestamp><DateUtc dt:dt="string">2017-05-11T08:04:44Z</DateUtc></StartTime><FrequencyChanges><FrequencyChange><Frequency dt:dt="r8">3312929</Frequency><Timestamp dt:dt="r8">1777424394</Timestamp><Current dt:dt="r…	75.028	2435416	2431916	2435416	2431902	1	right	1778082687	2017-11-05	10:04:45	08:04:45	female	137713	72213	-1	72129	144488	137732	-1	137713	472856	463475	-1	463462	4				2	1	2	phaseINVFAce	phaseXPface	15	NM08	604761	604461	604761	604445	d	604445	602875	604445	602858	1570
GofDak_1024-768_new	4	3	21	<?xml version="1.0"?>\n<Clock xmlns:dt="urn:schemas-microsoft-com:datatypes"><Description dt:dt="string">E-Prime Primary Realtime Clock</Description><StartTime><Timestamp dt:dt="int">0</Timestamp><DateUtc dt:dt="string">2017-05-11T08:04:44Z</DateUtc></StartTime><FrequencyChanges><FrequencyChange><Frequency dt:dt="r8">3312929</Frequency><Timestamp dt:dt="r8">1777424394</Timestamp><Current dt:dt="r…	75.028	2435416	2431916	2435416	2431902	1	right	1778082687	2017-11-05	10:04:45	08:04:45	female	137713	72213	-1	72129	144488	137732	-1	137713	472856	463475	-1	463462	4				2	1	2	phaseINVFAce	phaseXPface	16	NM02	609373	609073	609373	609055	l	609055	607500	609055	607481	1555
GofDak_1024-768_new	4	3	21	<?xml version="1.0"?>\n<Clock xmlns:dt="urn:schemas-microsoft-com:datatypes"><Description dt:dt="string">E-Prime Primary Realtime Clock</Description><StartTime><Timestamp dt:dt="int">0</Timestamp><DateUtc dt:dt="string">2017-05-11T08:04:44Z</DateUtc></StartTime><FrequencyChanges><FrequencyChange><Frequency dt:dt="r8">3312929</Frequency><Timestamp dt:dt="r8">1777424394</Timestamp><Current dt:dt="r…	75.028	2435416	2431916	2435416	2431902	1	right	1778082687	2017-11-05	10:04:45	08:04:45	female	137713	72213	-1	72129	144488	137732	-1	137713	472856	463475	-1	463462	4				2	1	2	phaseINVFAce	phaseXPface	17	NM03	612758	612458	612758	612441	d	612441	610499	612441	610481	1942
GofDak_1024-768_new	4	3	21	<?xml version="1.0"?>\n<Clock xmlns:dt="urn:schemas-microsoft-com:datatypes"><Description dt:dt="string">E-Prime Primary Realtime Clock</Description><StartTime><Timestamp dt:dt="int">0</Timestamp><DateUtc dt:dt="string">2017-05-11T08:04:44Z</DateUtc></StartTime><FrequencyChanges><FrequencyChange><Frequency dt:dt="r8">3312929</Frequency><Timestamp dt:dt="r8">1777424394</Timestamp><Current dt:dt="r…	75.028	2435416	2431916	2435416	2431902	1	right	1778082687	2017-11-05	10:04:45	08:04:45	female	137713	72213	-1	72129	144488	137732	-1	137713	472856	463475	-1	463462	4				2	1	2	phaseINVFAce	phaseXPface	18	NM21	616944	616644	616944	616636	d	616636	614818	616636	614801	1818
GofDak_1024-768_new	4	3	21	<?xml version="1.0"?>\n<Clock xmlns:dt="urn:schemas-microsoft-com:datatypes"><Description dt:dt="string">E-Prime Primary Realtime Clock</Description><StartTime><Timestamp dt:dt="int">0</Timestamp><DateUtc dt:dt="string">2017-05-11T08:04:44Z</DateUtc></StartTime><FrequencyChanges><FrequencyChange><Frequency dt:dt="r8">3312929</Frequency><Timestamp dt:dt="r8">1777424394</Timestamp><Current dt:dt="r…	75.028	2435416	2431916	2435416	2431902	1	right	1778082687	2017-11-05	10:04:45	08:04:45	female	137713	72213	-1	72129	144488	137732	-1	137713	472856	463475	-1	463462	4				2	1	2	phaseINVFAce	phaseXPface	19	NM21	621115	620815	621115	620806	l	620806	619176	620806	619161	1630
GofDak_1024-768_new	4	3	21	<?xml version="1.0"?>\n<Clock xmlns:dt="urn:schemas-microsoft-com:datatypes"><Description dt:dt="string">E-Prime Primary Realtime Clock</Description><StartTime><Timestamp dt:dt="int">0</Timestamp><DateUtc dt:dt="string">2017-05-11T08:04:44Z</DateUtc></StartTime><FrequencyChanges><FrequencyChange><Frequency dt:dt="r8">3312929</Frequency><Timestamp dt:dt="r8">1777424394</Timestamp><Current dt:dt="r…	75.028	2435416	2431916	2435416	2431902	1	right	1778082687	2017-11-05	10:04:45	08:04:45	female	137713	72213	-1	72129	144488	137732	-1	137713	472856	463475	-1	463462	4				2	1	2	phaseINVFAce	phaseXPface	20	NF105	626553	626253	626553	626248	d	626248	624654	626248	624642	1594
GofDak_1024-768_new	4	3	21	<?xml version="1.0"?>\n<Clock xmlns:dt="urn:schemas-microsoft-com:datatypes"><Description dt:dt="string">E-Prime Primary Realtime Clock</Description><StartTime><Timestamp dt:dt="int">0</Timestamp><DateUtc dt:dt="string">2017-05-11T08:04:44Z</DateUtc></StartTime><FrequencyChanges><FrequencyChange><Frequency dt:dt="r8">3312929</Frequency><Timestamp dt:dt="r8">1777424394</Timestamp><Current dt:dt="r…	75.028	2435416	2431916	2435416	2431902	1	right	1778082687	2017-11-05	10:04:45	08:04:45	female	137713	72213	-1	72129	144488	137732	-1	137713	472856	463475	-1	463462	5				1	2	3	phaseUPFAce	phaseXPface	1	NF11	632404	632104	632404	632091	d	632091	630145	632091	630133	1946
GofDak_1024-768_new	4	3	21	<?xml version="1.0"?>\n<Clock xmlns:dt="urn:schemas-microsoft-com:datatypes"><Description dt:dt="string">E-Prime Primary Realtime Clock</Description><StartTime><Timestamp dt:dt="int">0</Timestamp><DateUtc dt:dt="string">2017-05-11T08:04:44Z</DateUtc></StartTime><FrequencyChanges><FrequencyChange><Frequency dt:dt="r8">3312929</Frequency><Timestamp dt:dt="r8">1777424394</Timestamp><Current dt:dt="r…	75.028	2435416	2431916	2435416	2431902	1	right	1778082687	2017-11-05	10:04:45	08:04:45	female	137713	72213	-1	72129	144488	137732	-1	137713	472856	463475	-1	463462	5				1	2	3	phaseUPFAce	phaseXPface	2	NF06	637389	637089	637389	637078	l	637078	635090	637078	635080	1988
GofDak_1024-768_new	4	3	21	<?xml version="1.0"?>\n<Clock xmlns:dt="urn:schemas-microsoft-com:datatypes"><Description dt:dt="string">E-Prime Primary Realtime Clock</Description><StartTime><Timestamp dt:dt="int">0</Timestamp><DateUtc dt:dt="string">2017-05-11T08:04:44Z</DateUtc></StartTime><FrequencyChanges><FrequencyChange><Frequency dt:dt="r8">3312929</Frequency><Timestamp dt:dt="r8">1777424394</Timestamp><Current dt:dt="r…	75.028	2435416	2431916	2435416	2431902	1	right	1778082687	2017-11-05	10:04:45	08:04:45	female	137713	72213	-1	72129	144488	137732	-1	137713	472856	463475	-1	463462	5				1	2	3	phaseUPFAce	phaseXPface	3	NF01	640628	640328	640628	640309	d	640309	638715	640309	638696	1594
GofDak_1024-768_new	4	3	21	<?xml version="1.0"?>\n<Clock xmlns:dt="urn:schemas-microsoft-com:datatypes"><Description dt:dt="string">E-Prime Primary Realtime Clock</Description><StartTime><Timestamp dt:dt="int">0</Timestamp><DateUtc dt:dt="string">2017-05-11T08:04:44Z</DateUtc></StartTime><FrequencyChanges><FrequencyChange><Frequency dt:dt="r8">3312929</Frequency><Timestamp dt:dt="r8">1777424394</Timestamp><Current dt:dt="r…	75.028	2435416	2431916	2435416	2431902	1	right	1778082687	2017-11-05	10:04:45	08:04:45	female	137713	72213	-1	72129	144488	137732	-1	137713	472856	463475	-1	463462	5				1	2	3	phaseUPFAce	phaseXPface	4	NM02	644347	644047	644347	644036	d	644036	642087	644036	642072	1949
GofDak_1024-768_new	4	3	21	<?xml version="1.0"?>\n<Clock xmlns:dt="urn:schemas-microsoft-com:datatypes"><Description dt:dt="string">E-Prime Primary Realtime Clock</Description><StartTime><Timestamp dt:dt="int">0</Timestamp><DateUtc dt:dt="string">2017-05-11T08:04:44Z</DateUtc></StartTime><FrequencyChanges><FrequencyChange><Frequency dt:dt="r8">3312929</Frequency><Timestamp dt:dt="r8">1777424394</Timestamp><Current dt:dt="r…	75.028	2435416	2431916	2435416	2431902	1	right	1778082687	2017-11-05	10:04:45	08:04:45	female	137713	72213	-1	72129	144488	137732	-1	137713	472856	463475	-1	463462	5				1	2	3	phaseUPFAce	phaseXPface	5	NM21	647492	647192	647492	647182	l	647182	645606	647182	645591	1576
GofDak_1024-768_new	4	3	21	<?xml version="1.0"?>\n<Clock xmlns:dt="urn:schemas-microsoft-com:datatypes"><Description dt:dt="string">E-Prime Primary Realtime Clock</Description><StartTime><Timestamp dt:dt="int">0</Timestamp><DateUtc dt:dt="string">2017-05-11T08:04:44Z</DateUtc></StartTime><FrequencyChanges><FrequencyChange><Frequency dt:dt="r8">3312929</Frequency><Timestamp dt:dt="r8">1777424394</Timestamp><Current dt:dt="r…	75.028	2435416	2431916	2435416	2431902	1	right	1778082687	2017-11-05	10:04:45	08:04:45	female	137713	72213	-1	72129	144488	137732	-1	137713	472856	463475	-1	463462	5				1	2	3	phaseUPFAce	phaseXPface	6	NM02	650637	650337	650637	650333	l	650333	648765	650333	648751	1568
GofDak_1024-768_new	4	3	21	<?xml version="1.0"?>\n<Clock xmlns:dt="urn:schemas-microsoft-com:datatypes"><Description dt:dt="string">E-Prime Primary Realtime Clock</Description><StartTime><Timestamp dt:dt="int">0</Timestamp><DateUtc dt:dt="string">2017-05-11T08:04:44Z</DateUtc></StartTime><FrequencyChanges><FrequencyChange><Frequency dt:dt="r8">3312929</Frequency><Timestamp dt:dt="r8">1777424394</Timestamp><Current dt:dt="r…	75.028	2435416	2431916	2435416	2431902	1	right	1778082687	2017-11-05	10:04:45	08:04:45	female	137713	72213	-1	72129	144488	137732	-1	137713	472856	463475	-1	463462	5				1	2	3	phaseUPFAce	phaseXPface	7	NM09	653730	653430	653730	653420	d	653420	651524	653420	651511	1896
GofDak_1024-768_new	4	3	21	<?xml version="1.0"?>\n<Clock xmlns:dt="urn:schemas-microsoft-com:datatypes"><Description dt:dt="string">E-Prime Primary Realtime Clock</Description><StartTime><Timestamp dt:dt="int">0</Timestamp><DateUtc dt:dt="string">2017-05-11T08:04:44Z</DateUtc></StartTime><FrequencyChanges><FrequencyChange><Frequency dt:dt="r8">3312929</Frequency><Timestamp dt:dt="r8">1777424394</Timestamp><Current dt:dt="r…	75.028	2435416	2431916	2435416	2431902	1	right	1778082687	2017-11-05	10:04:45	08:04:45	female	137713	72213	-1	72129	144488	137732	-1	137713	472856	463475	-1	463462	5				1	2	3	phaseUPFAce	phaseXPface	8	NM02	657315	657015	657315	657003	l	657003	655162	657003	655151	1841
GofDak_1024-768_new	4	3	21	<?xml version="1.0"?>\n<Clock xmlns:dt="urn:schemas-microsoft-com:datatypes"><Description dt:dt="string">E-Prime Primary Realtime Clock</Description><StartTime><Timestamp dt:dt="int">0</Timestamp><DateUtc dt:dt="string">2017-05-11T08:04:44Z</DateUtc></StartTime><FrequencyChanges><FrequencyChange><Frequency dt:dt="r8">3312929</Frequency><Timestamp dt:dt="r8">1777424394</Timestamp><Current dt:dt="r…	75.028	2435416	2431916	2435416	2431902	1	right	1778082687	2017-11-05	10:04:45	08:04:45	female	137713	72213	-1	72129	144488	137732	-1	137713	472856	463475	-1	463462	5				1	2	3	phaseUPFAce	phaseXPface	9	NF27	662833	662533	662833	662525	l	662525	660853	662525	660841	1672
GofDak_1024-768_new	4	3	21	<?xml version="1.0"?>\n<Clock xmlns:dt="urn:schemas-microsoft-com:datatypes"><Description dt:dt="string">E-Prime Primary Realtime Clock</Description><StartTime><Timestamp dt:dt="int">0</Timestamp><DateUtc dt:dt="string">2017-05-11T08:04:44Z</DateUtc></StartTime><FrequencyChanges><FrequencyChange><Frequency dt:dt="r8">3312929</Frequency><Timestamp dt:dt="r8">1777424394</Timestamp><Current dt:dt="r…	75.028	2435416	2431916	2435416	2431902	1	right	1778082687	2017-11-05	10:04:45	08:04:45	female	137713	72213	-1	72129	144488	137732	-1	137713	472856	463475	-1	463462	5				1	2	3	phaseUPFAce	phaseXPface	10	NF109	666498	666198	666498	666184	l	666184	664186	666184	664175	1998
GofDak_1024-768_new	4	3	21	<?xml version="1.0"?>\n<Clock xmlns:dt="urn:schemas-microsoft-com:datatypes"><Description dt:dt="string">E-Prime Primary Realtime Clock</Description><StartTime><Timestamp dt:dt="int">0</Timestamp><DateUtc dt:dt="string">2017-05-11T08:04:44Z</DateUtc></StartTime><FrequencyChanges><FrequencyChange><Frequency dt:dt="r8">3312929</Frequency><Timestamp dt:dt="r8">1777424394</Timestamp><Current dt:dt="r…	75.028	2435416	2431916	2435416	2431902	1	right	1778082687	2017-11-05	10:04:45	08:04:45	female	137713	72213	-1	72129	144488	137732	-1	137713	472856	463475	-1	463462	5				1	2	3	phaseUPFAce	phaseXPface	11	NM03	670710	670410	670710	670400	l	670400	668531	670400	668518	1869
GofDak_1024-768_new	4	3	21	<?xml version="1.0"?>\n<Clock xmlns:dt="urn:schemas-microsoft-com:datatypes"><Description dt:dt="string">E-Prime Primary Realtime Clock</Description><StartTime><Timestamp dt:dt="int">0</Timestamp><DateUtc dt:dt="string">2017-05-11T08:04:44Z</DateUtc></StartTime><FrequencyChanges><FrequencyChange><Frequency dt:dt="r8">3312929</Frequency><Timestamp dt:dt="r8">1777424394</Timestamp><Current dt:dt="r…	75.028	2435416	2431916	2435416	2431902	1	right	1778082687	2017-11-05	10:04:45	08:04:45	female	137713	72213	-1	72129	144488	137732	-1	137713	472856	463475	-1	463462	5				1	2	3	phaseUPFAce	phaseXPface	12	NM03	673869	673569	673869	673565	l	673565	671729	673565	671718	1836
GofDak_1024-768_new	4	3	21	<?xml version="1.0"?>\n<Clock xmlns:dt="urn:schemas-microsoft-com:datatypes"><Description dt:dt="string">E-Prime Primary Realtime Clock</Description><StartTime><Timestamp dt:dt="int">0</Timestamp><DateUtc dt:dt="string">2017-05-11T08:04:44Z</DateUtc></StartTime><FrequencyChanges><FrequencyChange><Frequency dt:dt="r8">3312929</Frequency><Timestamp dt:dt="r8">1777424394</Timestamp><Current dt:dt="r…	75.028	2435416	2431916	2435416	2431902	1	right	1778082687	2017-11-05	10:04:45	08:04:45	female	137713	72213	-1	72129	144488	137732	-1	137713	472856	463475	-1	463462	5				1	2	3	phaseUPFAce	phaseXPface	13	NF09	678640	678340	678640	678327	l	678327	676767	678327	676750	1560
GofDak_1024-768_new	4	3	21	<?xml version="1.0"?>\n<Clock xmlns:dt="urn:schemas-microsoft-com:datatypes"><Description dt:dt="string">E-Prime Primary Realtime Clock</Description><StartTime><Timestamp dt:dt="int">0</Timestamp><DateUtc dt:dt="string">2017-05-11T08:04:44Z</DateUtc></StartTime><FrequencyChanges><FrequencyChange><Frequency dt:dt="r8">3312929</Frequency><Timestamp dt:dt="r8">1777424394</Timestamp><Current dt:dt="r…	75.028	2435416	2431916	2435416	2431902	1	right	1778082687	2017-11-05	10:04:45	08:04:45	female	137713	72213	-1	72129	144488	137732	-1	137713	472856	463475	-1	463462	5				1	2	3	phaseUPFAce	phaseXPface	14	NM101	682252	681952	682252	681949	d	681949	680379	681949	680374	1570
GofDak_1024-768_new	4	3	21	<?xml version="1.0"?>\n<Clock xmlns:dt="urn:schemas-microsoft-com:datatypes"><Description dt:dt="string">E-Prime Primary Realtime Clock</Description><StartTime><Timestamp dt:dt="int">0</Timestamp><DateUtc dt:dt="string">2017-05-11T08:04:44Z</DateUtc></StartTime><FrequencyChanges><FrequencyChange><Frequency dt:dt="r8">3312929</Frequency><Timestamp dt:dt="r8">1777424394</Timestamp><Current dt:dt="r…	75.028	2435416	2431916	2435416	2431902	1	right	1778082687	2017-11-05	10:04:45	08:04:45	female	137713	72213	-1	72129	144488	137732	-1	137713	472856	463475	-1	463462	5				1	2	3	phaseUPFAce	phaseXPface	15	NM10	685811	685511	685811	685496	l	685496	683725	685496	683710	1771
GofDak_1024-768_new	4	3	21	<?xml version="1.0"?>\n<Clock xmlns:dt="urn:schemas-microsoft-com:datatypes"><Description dt:dt="string">E-Prime Primary Realtime Clock</Description><StartTime><Timestamp dt:dt="int">0</Timestamp><DateUtc dt:dt="string">2017-05-11T08:04:44Z</DateUtc></StartTime><FrequencyChanges><FrequencyChange><Frequency dt:dt="r8">3312929</Frequency><Timestamp dt:dt="r8">1777424394</Timestamp><Current dt:dt="r…	75.028	2435416	2431916	2435416	2431902	1	right	1778082687	2017-11-05	10:04:45	08:04:45	female	137713	72213	-1	72129	144488	137732	-1	137713	472856	463475	-1	463462	5				1	2	3	phaseUPFAce	phaseXPface	16	NF02	688996	688696	688996	688691	d	688691	687084	688691	687069	1607
GofDak_1024-768_new	4	3	21	<?xml version="1.0"?>\n<Clock xmlns:dt="urn:schemas-microsoft-com:datatypes"><Description dt:dt="string">E-Prime Primary Realtime Clock</Description><StartTime><Timestamp dt:dt="int">0</Timestamp><DateUtc dt:dt="string">2017-05-11T08:04:44Z</DateUtc></StartTime><FrequencyChanges><FrequencyChange><Frequency dt:dt="r8">3312929</Frequency><Timestamp dt:dt="r8">1777424394</Timestamp><Current dt:dt="r…	75.028	2435416	2431916	2435416	2431902	1	right	1778082687	2017-11-05	10:04:45	08:04:45	female	137713	72213	-1	72129	144488	137732	-1	137713	472856	463475	-1	463462	5				1	2	3	phaseUPFAce	phaseXPface	17	NM10	692542	692242	692542	692231	d	692231	690309	692231	690293	1922
GofDak_1024-768_new	4	3	21	<?xml version="1.0"?>\n<Clock xmlns:dt="urn:schemas-microsoft-com:datatypes"><Description dt:dt="string">E-Prime Primary Realtime Clock</Description><StartTime><Timestamp dt:dt="int">0</Timestamp><DateUtc dt:dt="string">2017-05-11T08:04:44Z</DateUtc></StartTime><FrequencyChanges><FrequencyChange><Frequency dt:dt="r8">3312929</Frequency><Timestamp dt:dt="r8">1777424394</Timestamp><Current dt:dt="r…	75.028	2435416	2431916	2435416	2431902	1	right	1778082687	2017-11-05	10:04:45	08:04:45	female	137713	72213	-1	72129	144488	137732	-1	137713	472856	463475	-1	463462	5				1	2	3	phaseUPFAce	phaseXPface	18	NF106	696887	696587	696887	696574	l	696574	694947	696574	694941	1627
GofDak_1024-768_new	4	3	21	<?xml version="1.0"?>\n<Clock xmlns:dt="urn:schemas-microsoft-com:datatypes"><Description dt:dt="string">E-Prime Primary Realtime Clock</Description><StartTime><Timestamp dt:dt="int">0</Timestamp><DateUtc dt:dt="string">2017-05-11T08:04:44Z</DateUtc></StartTime><FrequencyChanges><FrequencyChange><Frequency dt:dt="r8">3312929</Frequency><Timestamp dt:dt="r8">1777424394</Timestamp><Current dt:dt="r…	75.028	2435416	2431916	2435416	2431902	1	right	1778082687	2017-11-05	10:04:45	08:04:45	female	137713	72213	-1	72129	144488	137732	-1	137713	472856	463475	-1	463462	5				1	2	3	phaseUPFAce	phaseXPface	19	NF27	700032	699732	700032	699724	l	699724	697893	699724	697877	1831
GofDak_1024-768_new	4	3	21	<?xml version="1.0"?>\n<Clock xmlns:dt="urn:schemas-microsoft-com:datatypes"><Description dt:dt="string">E-Prime Primary Realtime Clock</Description><StartTime><Timestamp dt:dt="int">0</Timestamp><DateUtc dt:dt="string">2017-05-11T08:04:44Z</DateUtc></StartTime><FrequencyChanges><FrequencyChange><Frequency dt:dt="r8">3312929</Frequency><Timestamp dt:dt="r8">1777424394</Timestamp><Current dt:dt="r…	75.028	2435416	2431916	2435416	2431902	1	right	1778082687	2017-11-05	10:04:45	08:04:45	female	137713	72213	-1	72129	144488	137732	-1	137713	472856	463475	-1	463462	5				1	2	3	phaseUPFAce	phaseXPface	20	NM02	703431	703131	703431	703117	l	703117	701465	703117	701453	1652
GofDak_1024-768_new	4	3	21	<?xml version="1.0"?>\n<Clock xmlns:dt="urn:schemas-microsoft-com:datatypes"><Description dt:dt="string">E-Prime Primary Realtime Clock</Description><StartTime><Timestamp dt:dt="int">0</Timestamp><DateUtc dt:dt="string">2017-05-11T08:04:44Z</DateUtc></StartTime><FrequencyChanges><FrequencyChange><Frequency dt:dt="r8">3312929</Frequency><Timestamp dt:dt="r8">1777424394</Timestamp><Current dt:dt="r…	75.028	2435416	2431916	2435416	2431902	1	right	1778082687	2017-11-05	10:04:45	08:04:45	female	137713	72213	-1	72129	144488	137732	-1	137713	472856	463475	-1	463462	6				2	2	4	phaseINVFAce	phaseXPface	1	NF02	735725	735425	735725	735417	l	735417	733906	735417	733893	1511
GofDak_1024-768_new	4	3	21	<?xml version="1.0"?>\n<Clock xmlns:dt="urn:schemas-microsoft-com:datatypes"><Description dt:dt="string">E-Prime Primary Realtime Clock</Description><StartTime><Timestamp dt:dt="int">0</Timestamp><DateUtc dt:dt="string">2017-05-11T08:04:44Z</DateUtc></StartTime><FrequencyChanges><FrequencyChange><Frequency dt:dt="r8">3312929</Frequency><Timestamp dt:dt="r8">1777424394</Timestamp><Current dt:dt="r…	75.028	2435416	2431916	2435416	2431902	1	right	1778082687	2017-11-05	10:04:45	08:04:45	female	137713	72213	-1	72129	144488	137732	-1	137713	472856	463475	-1	463462	6				2	2	4	phaseINVFAce	phaseXPface	2	NM10	739217	738917	739217	738904	l	738904	736905	738904	736891	1999
GofDak_1024-768_new	4	3	21	<?xml version="1.0"?>\n<Clock xmlns:dt="urn:schemas-microsoft-com:datatypes"><Description dt:dt="string">E-Prime Primary Realtime Clock</Description><StartTime><Timestamp dt:dt="int">0</Timestamp><DateUtc dt:dt="string">2017-05-11T08:04:44Z</DateUtc></StartTime><FrequencyChanges><FrequencyChange><Frequency dt:dt="r8">3312929</Frequency><Timestamp dt:dt="r8">1777424394</Timestamp><Current dt:dt="r…	75.028	2435416	2431916	2435416	2431902	1	right	1778082687	2017-11-05	10:04:45	08:04:45	female	137713	72213	-1	72129	144488	137732	-1	137713	472856	463475	-1	463462	6				2	2	4	phaseINVFAce	phaseXPface	3	NM13	742443	742143	742443	742135	l	742135	740437	742135	740419	1698
GofDak_1024-768_new	4	3	21	<?xml version="1.0"?>\n<Clock xmlns:dt="urn:schemas-microsoft-com:datatypes"><Description dt:dt="string">E-Prime Primary Realtime Clock</Description><StartTime><Timestamp dt:dt="int">0</Timestamp><DateUtc dt:dt="string">2017-05-11T08:04:44Z</DateUtc></StartTime><FrequencyChanges><FrequencyChange><Frequency dt:dt="r8">3312929</Frequency><Timestamp dt:dt="r8">1777424394</Timestamp><Current dt:dt="r…	75.028	2435416	2431916	2435416	2431902	1	right	1778082687	2017-11-05	10:04:45	08:04:45	female	137713	72213	-1	72129	144488	137732	-1	137713	472856	463475	-1	463462	6				2	2	4	phaseINVFAce	phaseXPface	4	NF106	746948	746648	746948	746644	d	746644	744835	746644	744826	1809
GofDak_1024-768_new	4	3	21	<?xml version="1.0"?>\n<Clock xmlns:dt="urn:schemas-microsoft-com:datatypes"><Description dt:dt="string">E-Prime Primary Realtime Clock</Description><StartTime><Timestamp dt:dt="int">0</Timestamp><DateUtc dt:dt="string">2017-05-11T08:04:44Z</DateUtc></StartTime><FrequencyChanges><FrequencyChange><Frequency dt:dt="r8">3312929</Frequency><Timestamp dt:dt="r8">1777424394</Timestamp><Current dt:dt="r…	75.028	2435416	2431916	2435416	2431902	1	right	1778082687	2017-11-05	10:04:45	08:04:45	female	137713	72213	-1	72129	144488	137732	-1	137713	472856	463475	-1	463462	6				2	2	4	phaseINVFAce	phaseXPface	5	NM02	750386	750086	750386	750079	d	750079	748554	750079	748538	1525
GofDak_1024-768_new	4	3	21	<?xml version="1.0"?>\n<Clock xmlns:dt="urn:schemas-microsoft-com:datatypes"><Description dt:dt="string">E-Prime Primary Realtime Clock</Description><StartTime><Timestamp dt:dt="int">0</Timestamp><DateUtc dt:dt="string">2017-05-11T08:04:44Z</DateUtc></StartTime><FrequencyChanges><FrequencyChange><Frequency dt:dt="r8">3312929</Frequency><Timestamp dt:dt="r8">1777424394</Timestamp><Current dt:dt="r…	75.028	2435416	2431916	2435416	2431902	1	right	1778082687	2017-11-05	10:04:45	08:04:45	female	137713	72213	-1	72129	144488	137732	-1	137713	472856	463475	-1	463462	6				2	2	4	phaseINVFAce	phaseXPface	6	NF06	754078	753778	754078	753769	l	753769	752059	753769	752042	1710
GofDak_1024-768_new	4	3	21	<?xml version="1.0"?>\n<Clock xmlns:dt="urn:schemas-microsoft-com:datatypes"><Description dt:dt="string">E-Prime Primary Realtime Clock</Description><StartTime><Timestamp dt:dt="int">0</Timestamp><DateUtc dt:dt="string">2017-05-11T08:04:44Z</DateUtc></StartTime><FrequencyChanges><FrequencyChange><Frequency dt:dt="r8">3312929</Frequency><Timestamp dt:dt="r8">1777424394</Timestamp><Current dt:dt="r…	75.028	2435416	2431916	2435416	2431902	1	right	1778082687	2017-11-05	10:04:45	08:04:45	female	137713	72213	-1	72129	144488	137732	-1	137713	472856	463475	-1	463462	6				2	2	4	phaseINVFAce	phaseXPface	7	NM02	758077	757777	758077	757763	l	757763	755964	757763	755954	1799
GofDak_1024-768_new	4	3	21	<?xml version="1.0"?>\n<Clock xmlns:dt="urn:schemas-microsoft-com:datatypes"><Description dt:dt="string">E-Prime Primary Realtime Clock</Description><StartTime><Timestamp dt:dt="int">0</Timestamp><DateUtc dt:dt="string">2017-05-11T08:04:44Z</DateUtc></StartTime><FrequencyChanges><FrequencyChange><Frequency dt:dt="r8">3312929</Frequency><Timestamp dt:dt="r8">1777424394</Timestamp><Current dt:dt="r…	75.028	2435416	2431916	2435416	2431902	1	right	1778082687	2017-11-05	10:04:45	08:04:45	female	137713	72213	-1	72129	144488	137732	-1	137713	472856	463475	-1	463462	6				2	2	4	phaseINVFAce	phaseXPface	8	NF06	762155	761855	762155	761841	l	761841	759883	761841	759874	1958
GofDak_1024-768_new	4	3	21	<?xml version="1.0"?>\n<Clock xmlns:dt="urn:schemas-microsoft-com:datatypes"><Description dt:dt="string">E-Prime Primary Realtime Clock</Description><StartTime><Timestamp dt:dt="int">0</Timestamp><DateUtc dt:dt="string">2017-05-11T08:04:44Z</DateUtc></StartTime><FrequencyChanges><FrequencyChange><Frequency dt:dt="r8">3312929</Frequency><Timestamp dt:dt="r8">1777424394</Timestamp><Current dt:dt="r…	75.028	2435416	2431916	2435416	2431902	1	right	1778082687	2017-11-05	10:04:45	08:04:45	female	137713	72213	-1	72129	144488	137732	-1	137713	472856	463475	-1	463462	6				2	2	4	phaseINVFAce	phaseXPface	9	NF09	765621	765321	765621	765309	d	765309	763415	765309	763402	1894
GofDak_1024-768_new	4	3	21	<?xml version="1.0"?>\n<Clock xmlns:dt="urn:schemas-microsoft-com:datatypes"><Description dt:dt="string">E-Prime Primary Realtime Clock</Description><StartTime><Timestamp dt:dt="int">0</Timestamp><DateUtc dt:dt="string">2017-05-11T08:04:44Z</DateUtc></StartTime><FrequencyChanges><FrequencyChange><Frequency dt:dt="r8">3312929</Frequency><Timestamp dt:dt="r8">1777424394</Timestamp><Current dt:dt="r…	75.028	2435416	2431916	2435416	2431902	1	right	1778082687	2017-11-05	10:04:45	08:04:45	female	137713	72213	-1	72129	144488	137732	-1	137713	472856	463475	-1	463462	6				2	2	4	phaseINVFAce	phaseXPface	10	NM10	770499	770199	770499	770184	d	770184	768573	770184	768553	1611
GofDak_1024-768_new	4	3	21	<?xml version="1.0"?>\n<Clock xmlns:dt="urn:schemas-microsoft-com:datatypes"><Description dt:dt="string">E-Prime Primary Realtime Clock</Description><StartTime><Timestamp dt:dt="int">0</Timestamp><DateUtc dt:dt="string">2017-05-11T08:04:44Z</DateUtc></StartTime><FrequencyChanges><FrequencyChange><Frequency dt:dt="r8">3312929</Frequency><Timestamp dt:dt="r8">1777424394</Timestamp><Current dt:dt="r…	75.028	2435416	2431916	2435416	2431902	1	right	1778082687	2017-11-05	10:04:45	08:04:45	female	137713	72213	-1	72129	144488	137732	-1	137713	472856	463475	-1	463462	6				2	2	4	phaseINVFAce	phaseXPface	11	NF09	774217	773917	774217	773905	d	773905	772185	773905	772169	1720
GofDak_1024-768_new	4	3	21	<?xml version="1.0"?>\n<Clock xmlns:dt="urn:schemas-microsoft-com:datatypes"><Description dt:dt="string">E-Prime Primary Realtime Clock</Description><StartTime><Timestamp dt:dt="int">0</Timestamp><DateUtc dt:dt="string">2017-05-11T08:04:44Z</DateUtc></StartTime><FrequencyChanges><FrequencyChange><Frequency dt:dt="r8">3312929</Frequency><Timestamp dt:dt="r8">1777424394</Timestamp><Current dt:dt="r…	75.028	2435416	2431916	2435416	2431902	1	right	1778082687	2017-11-05	10:04:45	08:04:45	female	137713	72213	-1	72129	144488	137732	-1	137713	472856	463475	-1	463462	6				2	2	4	phaseINVFAce	phaseXPface	12	NF109	777736	777436	777736	777420	l	777420	775917	777420	775905	1503
GofDak_1024-768_new	4	3	21	<?xml version="1.0"?>\n<Clock xmlns:dt="urn:schemas-microsoft-com:datatypes"><Description dt:dt="string">E-Prime Primary Realtime Clock</Description><StartTime><Timestamp dt:dt="int">0</Timestamp><DateUtc dt:dt="string">2017-05-11T08:04:44Z</DateUtc></StartTime><FrequencyChanges><FrequencyChange><Frequency dt:dt="r8">3312929</Frequency><Timestamp dt:dt="r8">1777424394</Timestamp><Current dt:dt="r…	75.028	2435416	2431916	2435416	2431902	1	right	1778082687	2017-11-05	10:04:45	08:04:45	female	137713	72213	-1	72129	144488	137732	-1	137713	472856	463475	-1	463462	6				2	2	4	phaseINVFAce	phaseXPface	13	NM13	781175	780875	781175	780860	d	780860	778915	780860	778905	1945
GofDak_1024-768_new	4	3	21	<?xml version="1.0"?>\n<Clock xmlns:dt="urn:schemas-microsoft-com:datatypes"><Description dt:dt="string">E-Prime Primary Realtime Clock</Description><StartTime><Timestamp dt:dt="int">0</Timestamp><DateUtc dt:dt="string">2017-05-11T08:04:44Z</DateUtc></StartTime><FrequencyChanges><FrequencyChange><Frequency dt:dt="r8">3312929</Frequency><Timestamp dt:dt="r8">1777424394</Timestamp><Current dt:dt="r…	75.028	2435416	2431916	2435416	2431902	1	right	1778082687	2017-11-05	10:04:45	08:04:45	female	137713	72213	-1	72129	144488	137732	-1	137713	472856	463475	-1	463462	6				2	2	4	phaseINVFAce	phaseXPface	14	NM101	784400	784100	784400	784082	d	784082	782434	784082	782425	1648
GofDak_1024-768_new	4	3	21	<?xml version="1.0"?>\n<Clock xmlns:dt="urn:schemas-microsoft-com:datatypes"><Description dt:dt="string">E-Prime Primary Realtime Clock</Description><StartTime><Timestamp dt:dt="int">0</Timestamp><DateUtc dt:dt="string">2017-05-11T08:04:44Z</DateUtc></StartTime><FrequencyChanges><FrequencyChange><Frequency dt:dt="r8">3312929</Frequency><Timestamp dt:dt="r8">1777424394</Timestamp><Current dt:dt="r…	75.028	2435416	2431916	2435416	2431902	1	right	1778082687	2017-11-05	10:04:45	08:04:45	female	137713	72213	-1	72129	144488	137732	-1	137713	472856	463475	-1	463462	6				2	2	4	phaseINVFAce	phaseXPface	15	NF105	788412	788112	788412	788105	l	788105	786273	788105	786256	1832
GofDak_1024-768_new	4	3	21	<?xml version="1.0"?>\n<Clock xmlns:dt="urn:schemas-microsoft-com:datatypes"><Description dt:dt="string">E-Prime Primary Realtime Clock</Description><StartTime><Timestamp dt:dt="int">0</Timestamp><DateUtc dt:dt="string">2017-05-11T08:04:44Z</DateUtc></StartTime><FrequencyChanges><FrequencyChange><Frequency dt:dt="r8">3312929</Frequency><Timestamp dt:dt="r8">1777424394</Timestamp><Current dt:dt="r…	75.028	2435416	2431916	2435416	2431902	1	right	1778082687	2017-11-05	10:04:45	08:04:45	female	137713	72213	-1	72129	144488	137732	-1	137713	472856	463475	-1	463462	6				2	2	4	phaseINVFAce	phaseXPface	16	NM13	792091	791791	792091	791779	d	791779	789938	791779	789928	1841
GofDak_1024-768_new	4	3	21	<?xml version="1.0"?>\n<Clock xmlns:dt="urn:schemas-microsoft-com:datatypes"><Description dt:dt="string">E-Prime Primary Realtime Clock</Description><StartTime><Timestamp dt:dt="int">0</Timestamp><DateUtc dt:dt="string">2017-05-11T08:04:44Z</DateUtc></StartTime><FrequencyChanges><FrequencyChange><Frequency dt:dt="r8">3312929</Frequency><Timestamp dt:dt="r8">1777424394</Timestamp><Current dt:dt="r…	75.028	2435416	2431916	2435416	2431902	1	right	1778082687	2017-11-05	10:04:45	08:04:45	female	137713	72213	-1	72129	144488	137732	-1	137713	472856	463475	-1	463462	6				2	2	4	phaseINVFAce	phaseXPface	17	NM05	795583	795283	795583	795271	d	795271	793363	795271	793344	1908
GofDak_1024-768_new	4	3	21	<?xml version="1.0"?>\n<Clock xmlns:dt="urn:schemas-microsoft-com:datatypes"><Description dt:dt="string">E-Prime Primary Realtime Clock</Description><StartTime><Timestamp dt:dt="int">0</Timestamp><DateUtc dt:dt="string">2017-05-11T08:04:44Z</DateUtc></StartTime><FrequencyChanges><FrequencyChange><Frequency dt:dt="r8">3312929</Frequency><Timestamp dt:dt="r8">1777424394</Timestamp><Current dt:dt="r…	75.028	2435416	2431916	2435416	2431902	1	right	1778082687	2017-11-05	10:04:45	08:04:45	female	137713	72213	-1	72129	144488	137732	-1	137713	472856	463475	-1	463462	6				2	2	4	phaseINVFAce	phaseXPface	18	NF02	800207	799907	800207	799848	l	799848	798042	799848	798024	1806
GofDak_1024-768_new	4	3	21	<?xml version="1.0"?>\n<Clock xmlns:dt="urn:schemas-microsoft-com:datatypes"><Description dt:dt="string">E-Prime Primary Realtime Clock</Description><StartTime><Timestamp dt:dt="int">0</Timestamp><DateUtc dt:dt="string">2017-05-11T08:04:44Z</DateUtc></StartTime><FrequencyChanges><FrequencyChange><Frequency dt:dt="r8">3312929</Frequency><Timestamp dt:dt="r8">1777424394</Timestamp><Current dt:dt="r…	75.028	2435416	2431916	2435416	2431902	1	right	1778082687	2017-11-05	10:04:45	08:04:45	female	137713	72213	-1	72129	144488	137732	-1	137713	472856	463475	-1	463462	6				2	2	4	phaseINVFAce	phaseXPface	19	NM101	803073	802773	803073	802768	d	802768	801094	802768	801080	1674
GofDak_1024-768_new	4	3	21	<?xml version="1.0"?>\n<Clock xmlns:dt="urn:schemas-microsoft-com:datatypes"><Description dt:dt="string">E-Prime Primary Realtime Clock</Description><StartTime><Timestamp dt:dt="int">0</Timestamp><DateUtc dt:dt="string">2017-05-11T08:04:44Z</DateUtc></StartTime><FrequencyChanges><FrequencyChange><Frequency dt:dt="r8">3312929</Frequency><Timestamp dt:dt="r8">1777424394</Timestamp><Current dt:dt="r…	75.028	2435416	2431916	2435416	2431902	1	right	1778082687	2017-11-05	10:04:45	08:04:45	female	137713	72213	-1	72129	144488	137732	-1	137713	472856	463475	-1	463462	6				2	2	4	phaseINVFAce	phaseXPface	20	NF09	807405	807105	807405	807096	l	807096	805345	807096	805327	1751
GofDak_1024-768_new	4	3	21	<?xml version="1.0"?>\n<Clock xmlns:dt="urn:schemas-microsoft-com:datatypes"><Description dt:dt="string">E-Prime Primary Realtime Clock</Description><StartTime><Timestamp dt:dt="int">0</Timestamp><DateUtc dt:dt="string">2017-05-11T08:04:44Z</DateUtc></StartTime><FrequencyChanges><FrequencyChange><Frequency dt:dt="r8">3312929</Frequency><Timestamp dt:dt="r8">1777424394</Timestamp><Current dt:dt="r…	75.028	2435416	2431916	2435416	2431902	1	right	1778082687	2017-11-05	10:04:45	08:04:45	female	137713	72213	-1	72129	144488	137732	-1	137713	472856	463475	-1	463462	7				1	3	5	phaseUPFAce	phaseXPface	1	NM08	811430	811130	811430	811116	l	811116	809251	811116	809231	1865
GofDak_1024-768_new	4	3	21	<?xml version="1.0"?>\n<Clock xmlns:dt="urn:schemas-microsoft-com:datatypes"><Description dt:dt="string">E-Prime Primary Realtime Clock</Description><StartTime><Timestamp dt:dt="int">0</Timestamp><DateUtc dt:dt="string">2017-05-11T08:04:44Z</DateUtc></StartTime><FrequencyChanges><FrequencyChange><Frequency dt:dt="r8">3312929</Frequency><Timestamp dt:dt="r8">1777424394</Timestamp><Current dt:dt="r…	75.028	2435416	2431916	2435416	2431902	1	right	1778082687	2017-11-05	10:04:45	08:04:45	female	137713	72213	-1	72129	144488	137732	-1	137713	472856	463475	-1	463462	7				1	3	5	phaseUPFAce	phaseXPface	2	NF27	814442	814142	814442	814132	d	814132	812569	814132	812551	1563
GofDak_1024-768_new	4	3	21	<?xml version="1.0"?>\n<Clock xmlns:dt="urn:schemas-microsoft-com:datatypes"><Description dt:dt="string">E-Prime Primary Realtime Clock</Description><StartTime><Timestamp dt:dt="int">0</Timestamp><DateUtc dt:dt="string">2017-05-11T08:04:44Z</DateUtc></StartTime><FrequencyChanges><FrequencyChange><Frequency dt:dt="r8">3312929</Frequency><Timestamp dt:dt="r8">1777424394</Timestamp><Current dt:dt="r…	75.028	2435416	2431916	2435416	2431902	1	right	1778082687	2017-11-05	10:04:45	08:04:45	female	137713	72213	-1	72129	144488	137732	-1	137713	472856	463475	-1	463462	7				1	3	5	phaseUPFAce	phaseXPface	3	NM05	817747	817447	817747	817437	d	817437	815728	817437	815719	1709
GofDak_1024-768_new	4	3	21	<?xml version="1.0"?>\n<Clock xmlns:dt="urn:schemas-microsoft-com:datatypes"><Description dt:dt="string">E-Prime Primary Realtime Clock</Description><StartTime><Timestamp dt:dt="int">0</Timestamp><DateUtc dt:dt="string">2017-05-11T08:04:44Z</DateUtc></StartTime><FrequencyChanges><FrequencyChange><Frequency dt:dt="r8">3312929</Frequency><Timestamp dt:dt="r8">1777424394</Timestamp><Current dt:dt="r…	75.028	2435416	2431916	2435416	2431902	1	right	1778082687	2017-11-05	10:04:45	08:04:45	female	137713	72213	-1	72129	144488	137732	-1	137713	472856	463475	-1	463462	7				1	3	5	phaseUPFAce	phaseXPface	4	NM13	822359	822059	822359	822047	l	822047	820126	822047	820111	1921
GofDak_1024-768_new	4	3	21	<?xml version="1.0"?>\n<Clock xmlns:dt="urn:schemas-microsoft-com:datatypes"><Description dt:dt="string">E-Prime Primary Realtime Clock</Description><StartTime><Timestamp dt:dt="int">0</Timestamp><DateUtc dt:dt="string">2017-05-11T08:04:44Z</DateUtc></StartTime><FrequencyChanges><FrequencyChange><Frequency dt:dt="r8">3312929</Frequency><Timestamp dt:dt="r8">1777424394</Timestamp><Current dt:dt="r…	75.028	2435416	2431916	2435416	2431902	1	right	1778082687	2017-11-05	10:04:45	08:04:45	female	137713	72213	-1	72129	144488	137732	-1	137713	472856	463475	-1	463462	7				1	3	5	phaseUPFAce	phaseXPface	5	NM03	825758	825458	825758	825440	d	825440	823738	825440	823727	1702
GofDak_1024-768_new	4	3	21	<?xml version="1.0"?>\n<Clock xmlns:dt="urn:schemas-microsoft-com:datatypes"><Description dt:dt="string">E-Prime Primary Realtime Clock</Description><StartTime><Timestamp dt:dt="int">0</Timestamp><DateUtc dt:dt="string">2017-05-11T08:04:44Z</DateUtc></StartTime><FrequencyChanges><FrequencyChange><Frequency dt:dt="r8">3312929</Frequency><Timestamp dt:dt="r8">1777424394</Timestamp><Current dt:dt="r…	75.028	2435416	2431916	2435416	2431902	1	right	1778082687	2017-11-05	10:04:45	08:04:45	female	137713	72213	-1	72129	144488	137732	-1	137713	472856	463475	-1	463462	7				1	3	5	phaseUPFAce	phaseXPface	6	NF09	829250	828950	829250	828940	d	828940	827258	828940	827246	1682
GofDak_1024-768_new	4	3	21	<?xml version="1.0"?>\n<Clock xmlns:dt="urn:schemas-microsoft-com:datatypes"><Description dt:dt="string">E-Prime Primary Realtime Clock</Description><StartTime><Timestamp dt:dt="int">0</Timestamp><DateUtc dt:dt="string">2017-05-11T08:04:44Z</DateUtc></StartTime><FrequencyChanges><FrequencyChange><Frequency dt:dt="r8">3312929</Frequency><Timestamp dt:dt="r8">1777424394</Timestamp><Current dt:dt="r…	75.028	2435416	2431916	2435416	2431902	1	right	1778082687	2017-11-05	10:04:45	08:04:45	female	137713	72213	-1	72129	144488	137732	-1	137713	472856	463475	-1	463462	7				1	3	5	phaseUPFAce	phaseXPface	7	NM09	832848	832548	832848	832533	l	832533	830682	832533	830670	1851
GofDak_1024-768_new	4	3	21	<?xml version="1.0"?>\n<Clock xmlns:dt="urn:schemas-microsoft-com:datatypes"><Description dt:dt="string">E-Prime Primary Realtime Clock</Description><StartTime><Timestamp dt:dt="int">0</Timestamp><DateUtc dt:dt="string">2017-05-11T08:04:44Z</DateUtc></StartTime><FrequencyChanges><FrequencyChange><Frequency dt:dt="r8">3312929</Frequency><Timestamp dt:dt="r8">1777424394</Timestamp><Current dt:dt="r…	75.028	2435416	2431916	2435416	2431902	1	right	1778082687	2017-11-05	10:04:45	08:04:45	female	137713	72213	-1	72129	144488	137732	-1	137713	472856	463475	-1	463462	7				1	3	5	phaseUPFAce	phaseXPface	8	NM13	836127	835827	836127	835814	l	835814	834214	835814	834206	1600
GofDak_1024-768_new	4	3	21	<?xml version="1.0"?>\n<Clock xmlns:dt="urn:schemas-microsoft-com:datatypes"><Description dt:dt="string">E-Prime Primary Realtime Clock</Description><StartTime><Timestamp dt:dt="int">0</Timestamp><DateUtc dt:dt="string">2017-05-11T08:04:44Z</DateUtc></StartTime><FrequencyChanges><FrequencyChange><Frequency dt:dt="r8">3312929</Frequency><Timestamp dt:dt="r8">1777424394</Timestamp><Current dt:dt="r…	75.028	2435416	2431916	2435416	2431902	1	right	1778082687	2017-11-05	10:04:45	08:04:45	female	137713	72213	-1	72129	144488	137732	-1	137713	472856	463475	-1	463462	7				1	3	5	phaseUPFAce	phaseXPface	9	NF01	839726	839426	839726	839417	d	839417	837746	839417	837726	1671
GofDak_1024-768_new	4	3	21	<?xml version="1.0"?>\n<Clock xmlns:dt="urn:schemas-microsoft-com:datatypes"><Description dt:dt="string">E-Prime Primary Realtime Clock</Description><StartTime><Timestamp dt:dt="int">0</Timestamp><DateUtc dt:dt="string">2017-05-11T08:04:44Z</DateUtc></StartTime><FrequencyChanges><FrequencyChange><Frequency dt:dt="r8">3312929</Frequency><Timestamp dt:dt="r8">1777424394</Timestamp><Current dt:dt="r…	75.028	2435416	2431916	2435416	2431902	1	right	1778082687	2017-11-05	10:04:45	08:04:45	female	137713	72213	-1	72129	144488	137732	-1	137713	472856	463475	-1	463462	7				1	3	5	phaseUPFAce	phaseXPface	10	NF06	843125	842825	843125	842816	d	842816	841198	842816	841182	1618
GofDak_1024-768_new	4	3	21	<?xml version="1.0"?>\n<Clock xmlns:dt="urn:schemas-microsoft-com:datatypes"><Description dt:dt="string">E-Prime Primary Realtime Clock</Description><StartTime><Timestamp dt:dt="int">0</Timestamp><DateUtc dt:dt="string">2017-05-11T08:04:44Z</DateUtc></StartTime><FrequencyChanges><FrequencyChange><Frequency dt:dt="r8">3312929</Frequency><Timestamp dt:dt="r8">1777424394</Timestamp><Current dt:dt="r…	75.028	2435416	2431916	2435416	2431902	1	right	1778082687	2017-11-05	10:04:45	08:04:45	female	137713	72213	-1	72129	144488	137732	-1	137713	472856	463475	-1	463462	7				1	3	5	phaseUPFAce	phaseXPface	11	NF109	846563	846263	846563	846244	l	846244	844597	846244	844574	1647
GofDak_1024-768_new	4	3	21	<?xml version="1.0"?>\n<Clock xmlns:dt="urn:schemas-microsoft-com:datatypes"><Description dt:dt="string">E-Prime Primary Realtime Clock</Description><StartTime><Timestamp dt:dt="int">0</Timestamp><DateUtc dt:dt="string">2017-05-11T08:04:44Z</DateUtc></StartTime><FrequencyChanges><FrequencyChange><Frequency dt:dt="r8">3312929</Frequency><Timestamp dt:dt="r8">1777424394</Timestamp><Current dt:dt="r…	75.028	2435416	2431916	2435416	2431902	1	right	1778082687	2017-11-05	10:04:45	08:04:45	female	137713	72213	-1	72129	144488	137732	-1	137713	472856	463475	-1	463462	7				1	3	5	phaseUPFAce	phaseXPface	12	NF109	850228	849928	850228	849913	d	849913	847969	849913	847957	1944
GofDak_1024-768_new	4	3	21	<?xml version="1.0"?>\n<Clock xmlns:dt="urn:schemas-microsoft-com:datatypes"><Description dt:dt="string">E-Prime Primary Realtime Clock</Description><StartTime><Timestamp dt:dt="int">0</Timestamp><DateUtc dt:dt="string">2017-05-11T08:04:44Z</DateUtc></StartTime><FrequencyChanges><FrequencyChange><Frequency dt:dt="r8">3312929</Frequency><Timestamp dt:dt="r8">1777424394</Timestamp><Current dt:dt="r…	75.028	2435416	2431916	2435416	2431902	1	right	1778082687	2017-11-05	10:04:45	08:04:45	female	137713	72213	-1	72129	144488	137732	-1	137713	472856	463475	-1	463462	7				1	3	5	phaseUPFAce	phaseXPface	13	NM101	853774	853474	853774	853457	d	853457	851555	853457	851541	1902
GofDak_1024-768_new	4	3	21	<?xml version="1.0"?>\n<Clock xmlns:dt="urn:schemas-microsoft-com:datatypes"><Description dt:dt="string">E-Prime Primary Realtime Clock</Description><StartTime><Timestamp dt:dt="int">0</Timestamp><DateUtc dt:dt="string">2017-05-11T08:04:44Z</DateUtc></StartTime><FrequencyChanges><FrequencyChange><Frequency dt:dt="r8">3312929</Frequency><Timestamp dt:dt="r8">1777424394</Timestamp><Current dt:dt="r…	75.028	2435416	2431916	2435416	2431902	1	right	1778082687	2017-11-05	10:04:45	08:04:45	female	137713	72213	-1	72129	144488	137732	-1	137713	472856	463475	-1	463462	7				1	3	5	phaseUPFAce	phaseXPface	14	NM21	858585	858285	858585	858265	l	858265	856713	858265	856701	1552
GofDak_1024-768_new	4	3	21	<?xml version="1.0"?>\n<Clock xmlns:dt="urn:schemas-microsoft-com:datatypes"><Description dt:dt="string">E-Prime Primary Realtime Clock</Description><StartTime><Timestamp dt:dt="int">0</Timestamp><DateUtc dt:dt="string">2017-05-11T08:04:44Z</DateUtc></StartTime><FrequencyChanges><FrequencyChange><Frequency dt:dt="r8">3312929</Frequency><Timestamp dt:dt="r8">1777424394</Timestamp><Current dt:dt="r…	75.028	2435416	2431916	2435416	2431902	1	right	1778082687	2017-11-05	10:04:45	08:04:45	female	137713	72213	-1	72129	144488	137732	-1	137713	472856	463475	-1	463462	7				1	3	5	phaseUPFAce	phaseXPface	15	NM03	861744	861444	861744	861424	l	861424	859671	861424	859661	1753
GofDak_1024-768_new	4	3	21	<?xml version="1.0"?>\n<Clock xmlns:dt="urn:schemas-microsoft-com:datatypes"><Description dt:dt="string">E-Prime Primary Realtime Clock</Description><StartTime><Timestamp dt:dt="int">0</Timestamp><DateUtc dt:dt="string">2017-05-11T08:04:44Z</DateUtc></StartTime><FrequencyChanges><FrequencyChange><Frequency dt:dt="r8">3312929</Frequency><Timestamp dt:dt="r8">1777424394</Timestamp><Current dt:dt="r…	75.028	2435416	2431916	2435416	2431902	1	right	1778082687	2017-11-05	10:04:45	08:04:45	female	137713	72213	-1	72129	144488	137732	-1	137713	472856	463475	-1	463462	7				1	3	5	phaseUPFAce	phaseXPface	16	NF27	864903	864603	864903	864589	l	864589	863017	864589	863005	1572
GofDak_1024-768_new	4	3	21	<?xml version="1.0"?>\n<Clock xmlns:dt="urn:schemas-microsoft-com:datatypes"><Description dt:dt="string">E-Prime Primary Realtime Clock</Description><StartTime><Timestamp dt:dt="int">0</Timestamp><DateUtc dt:dt="string">2017-05-11T08:04:44Z</DateUtc></StartTime><FrequencyChanges><FrequencyChange><Frequency dt:dt="r8">3312929</Frequency><Timestamp dt:dt="r8">1777424394</Timestamp><Current dt:dt="r…	75.028	2435416	2431916	2435416	2431902	1	right	1778082687	2017-11-05	10:04:45	08:04:45	female	137713	72213	-1	72129	144488	137732	-1	137713	472856	463475	-1	463462	7				1	3	5	phaseUPFAce	phaseXPface	17	NF09	869328	869028	869328	869017	d	869017	867402	869017	867380	1615
GofDak_1024-768_new	4	3	21	<?xml version="1.0"?>\n<Clock xmlns:dt="urn:schemas-microsoft-com:datatypes"><Description dt:dt="string">E-Prime Primary Realtime Clock</Description><StartTime><Timestamp dt:dt="int">0</Timestamp><DateUtc dt:dt="string">2017-05-11T08:04:44Z</DateUtc></StartTime><FrequencyChanges><FrequencyChange><Frequency dt:dt="r8">3312929</Frequency><Timestamp dt:dt="r8">1777424394</Timestamp><Current dt:dt="r…	75.028	2435416	2431916	2435416	2431902	1	right	1778082687	2017-11-05	10:04:45	08:04:45	female	137713	72213	-1	72129	144488	137732	-1	137713	472856	463475	-1	463462	7				1	3	5	phaseUPFAce	phaseXPface	18	NM13	872620	872320	872620	872302	d	872302	870641	872302	870628	1661
GofDak_1024-768_new	4	3	21	<?xml version="1.0"?>\n<Clock xmlns:dt="urn:schemas-microsoft-com:datatypes"><Description dt:dt="string">E-Prime Primary Realtime Clock</Description><StartTime><Timestamp dt:dt="int">0</Timestamp><DateUtc dt:dt="string">2017-05-11T08:04:44Z</DateUtc></StartTime><FrequencyChanges><FrequencyChange><Frequency dt:dt="r8">3312929</Frequency><Timestamp dt:dt="r8">1777424394</Timestamp><Current dt:dt="r…	75.028	2435416	2431916	2435416	2431902	1	right	1778082687	2017-11-05	10:04:45	08:04:45	female	137713	72213	-1	72129	144488	137732	-1	137713	472856	463475	-1	463462	7				1	3	5	phaseUPFAce	phaseXPface	19	NF106	877285	876985	877285	876970	d	876970	875039	876970	875028	1931
GofDak_1024-768_new	4	3	21	<?xml version="1.0"?>\n<Clock xmlns:dt="urn:schemas-microsoft-com:datatypes"><Description dt:dt="string">E-Prime Primary Realtime Clock</Description><StartTime><Timestamp dt:dt="int">0</Timestamp><DateUtc dt:dt="string">2017-05-11T08:04:44Z</DateUtc></StartTime><FrequencyChanges><FrequencyChange><Frequency dt:dt="r8">3312929</Frequency><Timestamp dt:dt="r8">1777424394</Timestamp><Current dt:dt="r…	75.028	2435416	2431916	2435416	2431902	1	right	1778082687	2017-11-05	10:04:45	08:04:45	female	137713	72213	-1	72129	144488	137732	-1	137713	472856	463475	-1	463462	7				1	3	5	phaseUPFAce	phaseXPface	20	NF06	881190	880890	881190	880872	l	880872	879144	880872	879132	1728
GofDak_1024-768_new	4	3	21	<?xml version="1.0"?>\n<Clock xmlns:dt="urn:schemas-microsoft-com:datatypes"><Description dt:dt="string">E-Prime Primary Realtime Clock</Description><StartTime><Timestamp dt:dt="int">0</Timestamp><DateUtc dt:dt="string">2017-05-11T08:04:44Z</DateUtc></StartTime><FrequencyChanges><FrequencyChange><Frequency dt:dt="r8">3312929</Frequency><Timestamp dt:dt="r8">1777424394</Timestamp><Current dt:dt="r…	75.028	2435416	2431916	2435416	2431902	1	right	1778082687	2017-11-05	10:04:45	08:04:45	female	137713	72213	-1	72129	144488	137732	-1	137713	472856	463475	-1	463462	8				2	3	6	phaseINVFAce	phaseXPface	1	NM02	884269	883969	884269	883953	d	883953	882396	883953	882380	1557
GofDak_1024-768_new	4	3	21	<?xml version="1.0"?>\n<Clock xmlns:dt="urn:schemas-microsoft-com:datatypes"><Description dt:dt="string">E-Prime Primary Realtime Clock</Description><StartTime><Timestamp dt:dt="int">0</Timestamp><DateUtc dt:dt="string">2017-05-11T08:04:44Z</DateUtc></StartTime><FrequencyChanges><FrequencyChange><Frequency dt:dt="r8">3312929</Frequency><Timestamp dt:dt="r8">1777424394</Timestamp><Current dt:dt="r…	75.028	2435416	2431916	2435416	2431902	1	right	1778082687	2017-11-05	10:04:45	08:04:45	female	137713	72213	-1	72129	144488	137732	-1	137713	472856	463475	-1	463462	8				2	3	6	phaseINVFAce	phaseXPface	2	NM03	889680	889380	889680	889344	d	889344	887807	889344	887795	1537
GofDak_1024-768_new	4	3	21	<?xml version="1.0"?>\n<Clock xmlns:dt="urn:schemas-microsoft-com:datatypes"><Description dt:dt="string">E-Prime Primary Realtime Clock</Description><StartTime><Timestamp dt:dt="int">0</Timestamp><DateUtc dt:dt="string">2017-05-11T08:04:44Z</DateUtc></StartTime><FrequencyChanges><FrequencyChange><Frequency dt:dt="r8">3312929</Frequency><Timestamp dt:dt="r8">1777424394</Timestamp><Current dt:dt="r…	75.028	2435416	2431916	2435416	2431902	1	right	1778082687	2017-11-05	10:04:45	08:04:45	female	137713	72213	-1	72129	144488	137732	-1	137713	472856	463475	-1	463462	8				2	3	6	phaseINVFAce	phaseXPface	3	NF109	894452	894152	894452	894143	l	894143	892539	894143	892523	1604
GofDak_1024-768_new	4	3	21	<?xml version="1.0"?>\n<Clock xmlns:dt="urn:schemas-microsoft-com:datatypes"><Description dt:dt="string">E-Prime Primary Realtime Clock</Description><StartTime><Timestamp dt:dt="int">0</Timestamp><DateUtc dt:dt="string">2017-05-11T08:04:44Z</DateUtc></StartTime><FrequencyChanges><FrequencyChange><Frequency dt:dt="r8">3312929</Frequency><Timestamp dt:dt="r8">1777424394</Timestamp><Current dt:dt="r…	75.028	2435416	2431916	2435416	2431902	1	right	1778082687	2017-11-05	10:04:45	08:04:45	female	137713	72213	-1	72129	144488	137732	-1	137713	472856	463475	-1	463462	8				2	3	6	phaseINVFAce	phaseXPface	4	NM10	897890	897590	897890	897582	d	897582	895884	897582	895867	1698
GofDak_1024-768_new	4	3	21	<?xml version="1.0"?>\n<Clock xmlns:dt="urn:schemas-microsoft-com:datatypes"><Description dt:dt="string">E-Prime Primary Realtime Clock</Description><StartTime><Timestamp dt:dt="int">0</Timestamp><DateUtc dt:dt="string">2017-05-11T08:04:44Z</DateUtc></StartTime><FrequencyChanges><FrequencyChange><Frequency dt:dt="r8">3312929</Frequency><Timestamp dt:dt="r8">1777424394</Timestamp><Current dt:dt="r…	75.028	2435416	2431916	2435416	2431902	1	right	1778082687	2017-11-05	10:04:45	08:04:45	female	137713	72213	-1	72129	144488	137732	-1	137713	472856	463475	-1	463462	8				2	3	6	phaseINVFAce	phaseXPface	5	NF27	901129	900829	901129	900799	d	900799	898923	900799	898907	1876
GofDak_1024-768_new	4	3	21	<?xml version="1.0"?>\n<Clock xmlns:dt="urn:schemas-microsoft-com:datatypes"><Description dt:dt="string">E-Prime Primary Realtime Clock</Description><StartTime><Timestamp dt:dt="int">0</Timestamp><DateUtc dt:dt="string">2017-05-11T08:04:44Z</DateUtc></StartTime><FrequencyChanges><FrequencyChange><Frequency dt:dt="r8">3312929</Frequency><Timestamp dt:dt="r8">1777424394</Timestamp><Current dt:dt="r…	75.028	2435416	2431916	2435416	2431902	1	right	1778082687	2017-11-05	10:04:45	08:04:45	female	137713	72213	-1	72129	144488	137732	-1	137713	472856	463475	-1	463462	8				2	3	6	phaseINVFAce	phaseXPface	6	NF06	904528	904228	904528	904213	d	904213	902495	904213	902483	1718
GofDak_1024-768_new	4	3	21	<?xml version="1.0"?>\n<Clock xmlns:dt="urn:schemas-microsoft-com:datatypes"><Description dt:dt="string">E-Prime Primary Realtime Clock</Description><StartTime><Timestamp dt:dt="int">0</Timestamp><DateUtc dt:dt="string">2017-05-11T08:04:44Z</DateUtc></StartTime><FrequencyChanges><FrequencyChange><Frequency dt:dt="r8">3312929</Frequency><Timestamp dt:dt="r8">1777424394</Timestamp><Current dt:dt="r…	75.028	2435416	2431916	2435416	2431902	1	right	1778082687	2017-11-05	10:04:45	08:04:45	female	137713	72213	-1	72129	144488	137732	-1	137713	472856	463475	-1	463462	8				2	3	6	phaseINVFAce	phaseXPface	7	NF02	907887	907587	907887	907576	l	907576	905987	907576	905970	1589
GofDak_1024-768_new	4	3	21	<?xml version="1.0"?>\n<Clock xmlns:dt="urn:schemas-microsoft-com:datatypes"><Description dt:dt="string">E-Prime Primary Realtime Clock</Description><StartTime><Timestamp dt:dt="int">0</Timestamp><DateUtc dt:dt="string">2017-05-11T08:04:44Z</DateUtc></StartTime><FrequencyChanges><FrequencyChange><Frequency dt:dt="r8">3312929</Frequency><Timestamp dt:dt="r8">1777424394</Timestamp><Current dt:dt="r…	75.028	2435416	2431916	2435416	2431902	1	right	1778082687	2017-11-05	10:04:45	08:04:45	female	137713	72213	-1	72129	144488	137732	-1	137713	472856	463475	-1	463462	8				2	3	6	phaseINVFAce	phaseXPface	8	NM101	911085	910785	911085	910776	l	910776	908840	910776	908826	1936
GofDak_1024-768_new	4	3	21	<?xml version="1.0"?>\n<Clock xmlns:dt="urn:schemas-microsoft-com:datatypes"><Description dt:dt="string">E-Prime Primary Realtime Clock</Description><StartTime><Timestamp dt:dt="int">0</Timestamp><DateUtc dt:dt="string">2017-05-11T08:04:44Z</DateUtc></StartTime><FrequencyChanges><FrequencyChange><Frequency dt:dt="r8">3312929</Frequency><Timestamp dt:dt="r8">1777424394</Timestamp><Current dt:dt="r…	75.028	2435416	2431916	2435416	2431902	1	right	1778082687	2017-11-05	10:04:45	08:04:45	female	137713	72213	-1	72129	144488	137732	-1	137713	472856	463475	-1	463462	8				2	3	6	phaseINVFAce	phaseXPface	9	NF01	914685	914385	914685	914376	d	914376	912465	914376	912450	1911
GofDak_1024-768_new	4	3	21	<?xml version="1.0"?>\n<Clock xmlns:dt="urn:schemas-microsoft-com:datatypes"><Description dt:dt="string">E-Prime Primary Realtime Clock</Description><StartTime><Timestamp dt:dt="int">0</Timestamp><DateUtc dt:dt="string">2017-05-11T08:04:44Z</DateUtc></StartTime><FrequencyChanges><FrequencyChange><Frequency dt:dt="r8">3312929</Frequency><Timestamp dt:dt="r8">1777424394</Timestamp><Current dt:dt="r…	75.028	2435416	2431916	2435416	2431902	1	right	1778082687	2017-11-05	10:04:45	08:04:45	female	137713	72213	-1	72129	144488	137732	-1	137713	472856	463475	-1	463462	8				2	3	6	phaseINVFAce	phaseXPface	10	NF04	917856	917556	917856	917538	l	917538	915810	917538	915794	1728
GofDak_1024-768_new	4	3	21	<?xml version="1.0"?>\n<Clock xmlns:dt="urn:schemas-microsoft-com:datatypes"><Description dt:dt="string">E-Prime Primary Realtime Clock</Description><StartTime><Timestamp dt:dt="int">0</Timestamp><DateUtc dt:dt="string">2017-05-11T08:04:44Z</DateUtc></StartTime><FrequencyChanges><FrequencyChange><Frequency dt:dt="r8">3312929</Frequency><Timestamp dt:dt="r8">1777424394</Timestamp><Current dt:dt="r…	75.028	2435416	2431916	2435416	2431902	1	right	1778082687	2017-11-05	10:04:45	08:04:45	female	137713	72213	-1	72129	144488	137732	-1	137713	472856	463475	-1	463462	8				2	3	6	phaseINVFAce	phaseXPface	11	NM10	921428	921128	921428	921113	d	921113	919502	921113	919490	1611
GofDak_1024-768_new	4	3	21	<?xml version="1.0"?>\n<Clock xmlns:dt="urn:schemas-microsoft-com:datatypes"><Description dt:dt="string">E-Prime Primary Realtime Clock</Description><StartTime><Timestamp dt:dt="int">0</Timestamp><DateUtc dt:dt="string">2017-05-11T08:04:44Z</DateUtc></StartTime><FrequencyChanges><FrequencyChange><Frequency dt:dt="r8">3312929</Frequency><Timestamp dt:dt="r8">1777424394</Timestamp><Current dt:dt="r…	75.028	2435416	2431916	2435416	2431902	1	right	1778082687	2017-11-05	10:04:45	08:04:45	female	137713	72213	-1	72129	144488	137732	-1	137713	472856	463475	-1	463462	8				2	3	6	phaseINVFAce	phaseXPface	12	NM02	925720	925420	925720	925407	l	925407	923714	925407	923698	1693
GofDak_1024-768_new	4	3	21	<?xml version="1.0"?>\n<Clock xmlns:dt="urn:schemas-microsoft-com:datatypes"><Description dt:dt="string">E-Prime Primary Realtime Clock</Description><StartTime><Timestamp dt:dt="int">0</Timestamp><DateUtc dt:dt="string">2017-05-11T08:04:44Z</DateUtc></StartTime><FrequencyChanges><FrequencyChange><Frequency dt:dt="r8">3312929</Frequency><Timestamp dt:dt="r8">1777424394</Timestamp><Current dt:dt="r…	75.028	2435416	2431916	2435416	2431902	1	right	1778082687	2017-11-05	10:04:45	08:04:45	female	137713	72213	-1	72129	144488	137732	-1	137713	472856	463475	-1	463462	8				2	3	6	phaseINVFAce	phaseXPface	13	NM13	929105	928805	929105	928799	d	928799	927019	928799	927009	1780
GofDak_1024-768_new	4	3	21	<?xml version="1.0"?>\n<Clock xmlns:dt="urn:schemas-microsoft-com:datatypes"><Description dt:dt="string">E-Prime Primary Realtime Clock</Description><StartTime><Timestamp dt:dt="int">0</Timestamp><DateUtc dt:dt="string">2017-05-11T08:04:44Z</DateUtc></StartTime><FrequencyChanges><FrequencyChange><Frequency dt:dt="r8">3312929</Frequency><Timestamp dt:dt="r8">1777424394</Timestamp><Current dt:dt="r…	75.028	2435416	2431916	2435416	2431902	1	right	1778082687	2017-11-05	10:04:45	08:04:45	female	137713	72213	-1	72129	144488	137732	-1	137713	472856	463475	-1	463462	8				2	3	6	phaseINVFAce	phaseXPface	14	NM08	932264	931964	932264	931959	l	931959	930418	931959	930401	1541
GofDak_1024-768_new	4	3	21	<?xml version="1.0"?>\n<Clock xmlns:dt="urn:schemas-microsoft-com:datatypes"><Description dt:dt="string">E-Prime Primary Realtime Clock</Description><StartTime><Timestamp dt:dt="int">0</Timestamp><DateUtc dt:dt="string">2017-05-11T08:04:44Z</DateUtc></StartTime><FrequencyChanges><FrequencyChange><Frequency dt:dt="r8">3312929</Frequency><Timestamp dt:dt="r8">1777424394</Timestamp><Current dt:dt="r…	75.028	2435416	2431916	2435416	2431902	1	right	1778082687	2017-11-05	10:04:45	08:04:45	female	137713	72213	-1	72129	144488	137732	-1	137713	472856	463475	-1	463462	8				2	3	6	phaseINVFAce	phaseXPface	15	NF105	937755	937455	937755	937437	l	937437	935669	937437	935649	1768
GofDak_1024-768_new	4	3	21	<?xml version="1.0"?>\n<Clock xmlns:dt="urn:schemas-microsoft-com:datatypes"><Description dt:dt="string">E-Prime Primary Realtime Clock</Description><StartTime><Timestamp dt:dt="int">0</Timestamp><DateUtc dt:dt="string">2017-05-11T08:04:44Z</DateUtc></StartTime><FrequencyChanges><FrequencyChange><Frequency dt:dt="r8">3312929</Frequency><Timestamp dt:dt="r8">1777424394</Timestamp><Current dt:dt="r…	75.028	2435416	2431916	2435416	2431902	1	right	1778082687	2017-11-05	10:04:45	08:04:45	female	137713	72213	-1	72129	144488	137732	-1	137713	472856	463475	-1	463462	8				2	3	6	phaseINVFAce	phaseXPface	16	NM04	941261	940961	941261	940946	l	940946	939282	940946	939273	1664
GofDak_1024-768_new	4	3	21	<?xml version="1.0"?>\n<Clock xmlns:dt="urn:schemas-microsoft-com:datatypes"><Description dt:dt="string">E-Prime Primary Realtime Clock</Description><StartTime><Timestamp dt:dt="int">0</Timestamp><DateUtc dt:dt="string">2017-05-11T08:04:44Z</DateUtc></StartTime><FrequencyChanges><FrequencyChange><Frequency dt:dt="r8">3312929</Frequency><Timestamp dt:dt="r8">1777424394</Timestamp><Current dt:dt="r…	75.028	2435416	2431916	2435416	2431902	1	right	1778082687	2017-11-05	10:04:45	08:04:45	female	137713	72213	-1	72129	144488	137732	-1	137713	472856	463475	-1	463462	8				2	3	6	phaseINVFAce	phaseXPface	17	NF106	945672	945372	945672	945359	l	945359	943653	945359	943633	1706
GofDak_1024-768_new	4	3	21	<?xml version="1.0"?>\n<Clock xmlns:dt="urn:schemas-microsoft-com:datatypes"><Description dt:dt="string">E-Prime Primary Realtime Clock</Description><StartTime><Timestamp dt:dt="int">0</Timestamp><DateUtc dt:dt="string">2017-05-11T08:04:44Z</DateUtc></StartTime><FrequencyChanges><FrequencyChange><Frequency dt:dt="r8">3312929</Frequency><Timestamp dt:dt="r8">1777424394</Timestamp><Current dt:dt="r…	75.028	2435416	2431916	2435416	2431902	1	right	1778082687	2017-11-05	10:04:45	08:04:45	female	137713	72213	-1	72129	144488	137732	-1	137713	472856	463475	-1	463462	8				2	3	6	phaseINVFAce	phaseXPface	18	NM09	948964	948664	948964	948647	d	948647	946932	948647	946920	1715
GofDak_1024-768_new	4	3	21	<?xml version="1.0"?>\n<Clock xmlns:dt="urn:schemas-microsoft-com:datatypes"><Description dt:dt="string">E-Prime Primary Realtime Clock</Description><StartTime><Timestamp dt:dt="int">0</Timestamp><DateUtc dt:dt="string">2017-05-11T08:04:44Z</DateUtc></StartTime><FrequencyChanges><FrequencyChange><Frequency dt:dt="r8">3312929</Frequency><Timestamp dt:dt="r8">1777424394</Timestamp><Current dt:dt="r…	75.028	2435416	2431916	2435416	2431902	1	right	1778082687	2017-11-05	10:04:45	08:04:45	female	137713	72213	-1	72129	144488	137732	-1	137713	472856	463475	-1	463462	8				2	3	6	phaseINVFAce	phaseXPface	19	NM101	952696	952396	952696	952383	l	952383	950397	952383	950384	1986
GofDak_1024-768_new	4	3	21	<?xml version="1.0"?>\n<Clock xmlns:dt="urn:schemas-microsoft-com:datatypes"><Description dt:dt="string">E-Prime Primary Realtime Clock</Description><StartTime><Timestamp dt:dt="int">0</Timestamp><DateUtc dt:dt="string">2017-05-11T08:04:44Z</DateUtc></StartTime><FrequencyChanges><FrequencyChange><Frequency dt:dt="r8">3312929</Frequency><Timestamp dt:dt="r8">1777424394</Timestamp><Current dt:dt="r…	75.028	2435416	2431916	2435416	2431902	1	right	1778082687	2017-11-05	10:04:45	08:04:45	female	137713	72213	-1	72129	144488	137732	-1	137713	472856	463475	-1	463462	8				2	3	6	phaseINVFAce	phaseXPface	20	NF105	956375	956075	956375	956060	l	956060	954102	956060	954088	1958
GofDak_1024-768_new	4	3	21	<?xml version="1.0"?>\n<Clock xmlns:dt="urn:schemas-microsoft-com:datatypes"><Description dt:dt="string">E-Prime Primary Realtime Clock</Description><StartTime><Timestamp dt:dt="int">0</Timestamp><DateUtc dt:dt="string">2017-05-11T08:04:44Z</DateUtc></StartTime><FrequencyChanges><FrequencyChange><Frequency dt:dt="r8">3312929</Frequency><Timestamp dt:dt="r8">1777424394</Timestamp><Current dt:dt="r…	75.028	2435416	2431916	2435416	2431902	1	right	1778082687	2017-11-05	10:04:45	08:04:45	female	137713	72213	-1	72129	144488	137732	-1	137713	472856	463475	-1	463462	9				2	4	7	phaseINVFAce	phaseXPface	1	NM10	1009368	1009068	1009368	1009052	l	1009052	1007122	1009052	1007110	1930
GofDak_1024-768_new	4	3	21	<?xml version="1.0"?>\n<Clock xmlns:dt="urn:schemas-microsoft-com:datatypes"><Description dt:dt="string">E-Prime Primary Realtime Clock</Description><StartTime><Timestamp dt:dt="int">0</Timestamp><DateUtc dt:dt="string">2017-05-11T08:04:44Z</DateUtc></StartTime><FrequencyChanges><FrequencyChange><Frequency dt:dt="r8">3312929</Frequency><Timestamp dt:dt="r8">1777424394</Timestamp><Current dt:dt="r…	75.028	2435416	2431916	2435416	2431902	1	right	1778082687	2017-11-05	10:04:45	08:04:45	female	137713	72213	-1	72129	144488	137732	-1	137713	472856	463475	-1	463462	9				2	4	7	phaseINVFAce	phaseXPface	2	NM04	1015033	1014733	1015033	1014718	l	1014718	1012720	1014718	1012709	1998
GofDak_1024-768_new	4	3	21	<?xml version="1.0"?>\n<Clock xmlns:dt="urn:schemas-microsoft-com:datatypes"><Description dt:dt="string">E-Prime Primary Realtime Clock</Description><StartTime><Timestamp dt:dt="int">0</Timestamp><DateUtc dt:dt="string">2017-05-11T08:04:44Z</DateUtc></StartTime><FrequencyChanges><FrequencyChange><Frequency dt:dt="r8">3312929</Frequency><Timestamp dt:dt="r8">1777424394</Timestamp><Current dt:dt="r…	75.028	2435416	2431916	2435416	2431902	1	right	1778082687	2017-11-05	10:04:45	08:04:45	female	137713	72213	-1	72129	144488	137732	-1	137713	472856	463475	-1	463462	9				2	4	7	phaseINVFAce	phaseXPface	3	NM09	1019311	1019011	1019311	1019005	l	1019005	1017292	1019005	1017277	1713
GofDak_1024-768_new	4	3	21	<?xml version="1.0"?>\n<Clock xmlns:dt="urn:schemas-microsoft-com:datatypes"><Description dt:dt="string">E-Prime Primary Realtime Clock</Description><StartTime><Timestamp dt:dt="int">0</Timestamp><DateUtc dt:dt="string">2017-05-11T08:04:44Z</DateUtc></StartTime><FrequencyChanges><FrequencyChange><Frequency dt:dt="r8">3312929</Frequency><Timestamp dt:dt="r8">1777424394</Timestamp><Current dt:dt="r…	75.028	2435416	2431916	2435416	2431902	1	right	1778082687	2017-11-05	10:04:45	08:04:45	female	137713	72213	-1	72129	144488	137732	-1	137713	472856	463475	-1	463462	9				2	4	7	phaseINVFAce	phaseXPface	4	NF04	1023803	1023503	1023803	1023499	l	1023499	1021890	1023499	1021877	1609
GofDak_1024-768_new	4	3	21	<?xml version="1.0"?>\n<Clock xmlns:dt="urn:schemas-microsoft-com:datatypes"><Description dt:dt="string">E-Prime Primary Realtime Clock</Description><StartTime><Timestamp dt:dt="int">0</Timestamp><DateUtc dt:dt="string">2017-05-11T08:04:44Z</DateUtc></StartTime><FrequencyChanges><FrequencyChange><Frequency dt:dt="r8">3312929</Frequency><Timestamp dt:dt="r8">1777424394</Timestamp><Current dt:dt="r…	75.028	2435416	2431916	2435416	2431902	1	right	1778082687	2017-11-05	10:04:45	08:04:45	female	137713	72213	-1	72129	144488	137732	-1	137713	472856	463475	-1	463462	9				2	4	7	phaseINVFAce	phaseXPface	5	NM101	1027135	1026835	1027135	1026827	d	1026827	1025115	1026827	1025101	1712
GofDak_1024-768_new	4	3	21	<?xml version="1.0"?>\n<Clock xmlns:dt="urn:schemas-microsoft-com:datatypes"><Description dt:dt="string">E-Prime Primary Realtime Clock</Description><StartTime><Timestamp dt:dt="int">0</Timestamp><DateUtc dt:dt="string">2017-05-11T08:04:44Z</DateUtc></StartTime><FrequencyChanges><FrequencyChange><Frequency dt:dt="r8">3312929</Frequency><Timestamp dt:dt="r8">1777424394</Timestamp><Current dt:dt="r…	75.028	2435416	2431916	2435416	2431902	1	right	1778082687	2017-11-05	10:04:45	08:04:45	female	137713	72213	-1	72129	144488	137732	-1	137713	472856	463475	-1	463462	9				2	4	7	phaseINVFAce	phaseXPface	6	NF11	1030427	1030127	1030427	1030115	l	1030115	1028234	1030115	1028220	1881
GofDak_1024-768_new	4	3	21	<?xml version="1.0"?>\n<Clock xmlns:dt="urn:schemas-microsoft-com:datatypes"><Description dt:dt="string">E-Prime Primary Realtime Clock</Description><StartTime><Timestamp dt:dt="int">0</Timestamp><DateUtc dt:dt="string">2017-05-11T08:04:44Z</DateUtc></StartTime><FrequencyChanges><FrequencyChange><Frequency dt:dt="r8">3312929</Frequency><Timestamp dt:dt="r8">1777424394</Timestamp><Current dt:dt="r…	75.028	2435416	2431916	2435416	2431902	1	right	1778082687	2017-11-05	10:04:45	08:04:45	female	137713	72213	-1	72129	144488	137732	-1	137713	472856	463475	-1	463462	9				2	4	7	phaseINVFAce	phaseXPface	7	NF01	1033199	1032899	1033199	1032885	l	1032885	1031300	1032885	1031292	1585
GofDak_1024-768_new	4	3	21	<?xml version="1.0"?>\n<Clock xmlns:dt="urn:schemas-microsoft-com:datatypes"><Description dt:dt="string">E-Prime Primary Realtime Clock</Description><StartTime><Timestamp dt:dt="int">0</Timestamp><DateUtc dt:dt="string">2017-05-11T08:04:44Z</DateUtc></StartTime><FrequencyChanges><FrequencyChange><Frequency dt:dt="r8">3312929</Frequency><Timestamp dt:dt="r8">1777424394</Timestamp><Current dt:dt="r…	75.028	2435416	2431916	2435416	2431902	1	right	1778082687	2017-11-05	10:04:45	08:04:45	female	137713	72213	-1	72129	144488	137732	-1	137713	472856	463475	-1	463462	9				2	4	7	phaseINVFAce	phaseXPface	8	NM21	1036198	1035898	1036198	1035889	d	1035889	1034272	1035889	1034260	1617
GofDak_1024-768_new	4	3	21	<?xml version="1.0"?>\n<Clock xmlns:dt="urn:schemas-microsoft-com:datatypes"><Description dt:dt="string">E-Prime Primary Realtime Clock</Description><StartTime><Timestamp dt:dt="int">0</Timestamp><DateUtc dt:dt="string">2017-05-11T08:04:44Z</DateUtc></StartTime><FrequencyChanges><FrequencyChange><Frequency dt:dt="r8">3312929</Frequency><Timestamp dt:dt="r8">1777424394</Timestamp><Current dt:dt="r…	75.028	2435416	2431916	2435416	2431902	1	right	1778082687	2017-11-05	10:04:45	08:04:45	female	137713	72213	-1	72129	144488	137732	-1	137713	472856	463475	-1	463462	9				2	4	7	phaseINVFAce	phaseXPface	9	NF11	1039450	1039150	1039450	1039135	l	1039135	1037311	1039135	1037292	1824
GofDak_1024-768_new	4	3	21	<?xml version="1.0"?>\n<Clock xmlns:dt="urn:schemas-microsoft-com:datatypes"><Description dt:dt="string">E-Prime Primary Realtime Clock</Description><StartTime><Timestamp dt:dt="int">0</Timestamp><DateUtc dt:dt="string">2017-05-11T08:04:44Z</DateUtc></StartTime><FrequencyChanges><FrequencyChange><Frequency dt:dt="r8">3312929</Frequency><Timestamp dt:dt="r8">1777424394</Timestamp><Current dt:dt="r…	75.028	2435416	2431916	2435416	2431902	1	right	1778082687	2017-11-05	10:04:45	08:04:45	female	137713	72213	-1	72129	144488	137732	-1	137713	472856	463475	-1	463462	9				2	4	7	phaseINVFAce	phaseXPface	10	NF01	1042889	1042589	1042889	1042579	l	1042579	1040763	1042579	1040756	1816
GofDak_1024-768_new	4	3	21	<?xml version="1.0"?>\n<Clock xmlns:dt="urn:schemas-microsoft-com:datatypes"><Description dt:dt="string">E-Prime Primary Realtime Clock</Description><StartTime><Timestamp dt:dt="int">0</Timestamp><DateUtc dt:dt="string">2017-05-11T08:04:44Z</DateUtc></StartTime><FrequencyChanges><FrequencyChange><Frequency dt:dt="r8">3312929</Frequency><Timestamp dt:dt="r8">1777424394</Timestamp><Current dt:dt="r…	75.028	2435416	2431916	2435416	2431902	1	right	1778082687	2017-11-05	10:04:45	08:04:45	female	137713	72213	-1	72129	144488	137732	-1	137713	472856	463475	-1	463462	9				2	4	7	phaseINVFAce	phaseXPface	11	NF04	1045941	1045641	1045941	1045598	d	1045598	1044082	1045598	1044068	1516
GofDak_1024-768_new	4	3	21	<?xml version="1.0"?>\n<Clock xmlns:dt="urn:schemas-microsoft-com:datatypes"><Description dt:dt="string">E-Prime Primary Realtime Clock</Description><StartTime><Timestamp dt:dt="int">0</Timestamp><DateUtc dt:dt="string">2017-05-11T08:04:44Z</DateUtc></StartTime><FrequencyChanges><FrequencyChange><Frequency dt:dt="r8">3312929</Frequency><Timestamp dt:dt="r8">1777424394</Timestamp><Current dt:dt="r…	75.028	2435416	2431916	2435416	2431902	1	right	1778082687	2017-11-05	10:04:45	08:04:45	female	137713	72213	-1	72129	144488	137732	-1	137713	472856	463475	-1	463462	9				2	4	7	phaseINVFAce	phaseXPface	12	NF11	1051686	1051386	1051686	1051374	d	1051374	1049480	1051374	1049467	1894
GofDak_1024-768_new	4	3	21	<?xml version="1.0"?>\n<Clock xmlns:dt="urn:schemas-microsoft-com:datatypes"><Description dt:dt="string">E-Prime Primary Realtime Clock</Description><StartTime><Timestamp dt:dt="int">0</Timestamp><DateUtc dt:dt="string">2017-05-11T08:04:44Z</DateUtc></StartTime><FrequencyChanges><FrequencyChange><Frequency dt:dt="r8">3312929</Frequency><Timestamp dt:dt="r8">1777424394</Timestamp><Current dt:dt="r…	75.028	2435416	2431916	2435416	2431902	1	right	1778082687	2017-11-05	10:04:45	08:04:45	female	137713	72213	-1	72129	144488	137732	-1	137713	472856	463475	-1	463462	9				2	4	7	phaseINVFAce	phaseXPface	13	NF09	1055138	1054838	1055138	1054824	l	1054824	1052905	1054824	1052899	1919
GofDak_1024-768_new	4	3	21	<?xml version="1.0"?>\n<Clock xmlns:dt="urn:schemas-microsoft-com:datatypes"><Description dt:dt="string">E-Prime Primary Realtime Clock</Description><StartTime><Timestamp dt:dt="int">0</Timestamp><DateUtc dt:dt="string">2017-05-11T08:04:44Z</DateUtc></StartTime><FrequencyChanges><FrequencyChange><Frequency dt:dt="r8">3312929</Frequency><Timestamp dt:dt="r8">1777424394</Timestamp><Current dt:dt="r…	75.028	2435416	2431916	2435416	2431902	1	right	1778082687	2017-11-05	10:04:45	08:04:45	female	137713	72213	-1	72129	144488	137732	-1	137713	472856	463475	-1	463462	9				2	4	7	phaseINVFAce	phaseXPface	14	NM03	1058430	1058130	1058430	1058119	l	1058119	1056370	1058119	1056355	1749
GofDak_1024-768_new	4	3	21	<?xml version="1.0"?>\n<Clock xmlns:dt="urn:schemas-microsoft-com:datatypes"><Description dt:dt="string">E-Prime Primary Realtime Clock</Description><StartTime><Timestamp dt:dt="int">0</Timestamp><DateUtc dt:dt="string">2017-05-11T08:04:44Z</DateUtc></StartTime><FrequencyChanges><FrequencyChange><Frequency dt:dt="r8">3312929</Frequency><Timestamp dt:dt="r8">1777424394</Timestamp><Current dt:dt="r…	75.028	2435416	2431916	2435416	2431902	1	right	1778082687	2017-11-05	10:04:45	08:04:45	female	137713	72213	-1	72129	144488	137732	-1	137713	472856	463475	-1	463462	9				2	4	7	phaseINVFAce	phaseXPface	15	NM05	1063028	1062728	1063028	1062713	l	1062713	1061022	1062713	1061011	1691
GofDak_1024-768_new	4	3	21	<?xml version="1.0"?>\n<Clock xmlns:dt="urn:schemas-microsoft-com:datatypes"><Description dt:dt="string">E-Prime Primary Realtime Clock</Description><StartTime><Timestamp dt:dt="int">0</Timestamp><DateUtc dt:dt="string">2017-05-11T08:04:44Z</DateUtc></StartTime><FrequencyChanges><FrequencyChange><Frequency dt:dt="r8">3312929</Frequency><Timestamp dt:dt="r8">1777424394</Timestamp><Current dt:dt="r…	75.028	2435416	2431916	2435416	2431902	1	right	1778082687	2017-11-05	10:04:45	08:04:45	female	137713	72213	-1	72129	144488	137732	-1	137713	472856	463475	-1	463462	9				2	4	7	phaseINVFAce	phaseXPface	16	NF01	1066853	1066553	1066853	1066515	l	1066515	1064541	1066515	1064523	1974
GofDak_1024-768_new	4	3	21	<?xml version="1.0"?>\n<Clock xmlns:dt="urn:schemas-microsoft-com:datatypes"><Description dt:dt="string">E-Prime Primary Realtime Clock</Description><StartTime><Timestamp dt:dt="int">0</Timestamp><DateUtc dt:dt="string">2017-05-11T08:04:44Z</DateUtc></StartTime><FrequencyChanges><FrequencyChange><Frequency dt:dt="r8">3312929</Frequency><Timestamp dt:dt="r8">1777424394</Timestamp><Current dt:dt="r…	75.028	2435416	2431916	2435416	2431902	1	right	1778082687	2017-11-05	10:04:45	08:04:45	female	137713	72213	-1	72129	144488	137732	-1	137713	472856	463475	-1	463462	9				2	4	7	phaseINVFAce	phaseXPface	17	NM04	1070345	1070045	1070345	1070035	l	1070035	1068046	1070035	1068034	1989
GofDak_1024-768_new	4	3	21	<?xml version="1.0"?>\n<Clock xmlns:dt="urn:schemas-microsoft-com:datatypes"><Description dt:dt="string">E-Prime Primary Realtime Clock</Description><StartTime><Timestamp dt:dt="int">0</Timestamp><DateUtc dt:dt="string">2017-05-11T08:04:44Z</DateUtc></StartTime><FrequencyChanges><FrequencyChange><Frequency dt:dt="r8">3312929</Frequency><Timestamp dt:dt="r8">1777424394</Timestamp><Current dt:dt="r…	75.028	2435416	2431916	2435416	2431902	1	right	1778082687	2017-11-05	10:04:45	08:04:45	female	137713	72213	-1	72129	144488	137732	-1	137713	472856	463475	-1	463462	9				2	4	7	phaseINVFAce	phaseXPface	18	NM10	1073304	1073004	1073304	1072998	d	1072998	1071418	1072998	1071410	1580
GofDak_1024-768_new	4	3	21	<?xml version="1.0"?>\n<Clock xmlns:dt="urn:schemas-microsoft-com:datatypes"><Description dt:dt="string">E-Prime Primary Realtime Clock</Description><StartTime><Timestamp dt:dt="int">0</Timestamp><DateUtc dt:dt="string">2017-05-11T08:04:44Z</DateUtc></StartTime><FrequencyChanges><FrequencyChange><Frequency dt:dt="r8">3312929</Frequency><Timestamp dt:dt="r8">1777424394</Timestamp><Current dt:dt="r…	75.028	2435416	2431916	2435416	2431902	1	right	1778082687	2017-11-05	10:04:45	08:04:45	female	137713	72213	-1	72129	144488	137732	-1	137713	472856	463475	-1	463462	9				2	4	7	phaseINVFAce	phaseXPface	19	NF06	1077196	1076896	1077196	1076882	l	1076882	1074910	1076882	1074898	1972
GofDak_1024-768_new	4	3	21	<?xml version="1.0"?>\n<Clock xmlns:dt="urn:schemas-microsoft-com:datatypes"><Description dt:dt="string">E-Prime Primary Realtime Clock</Description><StartTime><Timestamp dt:dt="int">0</Timestamp><DateUtc dt:dt="string">2017-05-11T08:04:44Z</DateUtc></StartTime><FrequencyChanges><FrequencyChange><Frequency dt:dt="r8">3312929</Frequency><Timestamp dt:dt="r8">1777424394</Timestamp><Current dt:dt="r…	75.028	2435416	2431916	2435416	2431902	1	right	1778082687	2017-11-05	10:04:45	08:04:45	female	137713	72213	-1	72129	144488	137732	-1	137713	472856	463475	-1	463462	9				2	4	7	phaseINVFAce	phaseXPface	20	NF02	1080408	1080108	1080408	1080100	d	1080100	1078322	1080100	1078306	1778
GofDak_1024-768_new	4	3	21	<?xml version="1.0"?>\n<Clock xmlns:dt="urn:schemas-microsoft-com:datatypes"><Description dt:dt="string">E-Prime Primary Realtime Clock</Description><StartTime><Timestamp dt:dt="int">0</Timestamp><DateUtc dt:dt="string">2017-05-11T08:04:44Z</DateUtc></StartTime><FrequencyChanges><FrequencyChange><Frequency dt:dt="r8">3312929</Frequency><Timestamp dt:dt="r8">1777424394</Timestamp><Current dt:dt="r…	75.028	2435416	2431916	2435416	2431902	1	right	1778082687	2017-11-05	10:04:45	08:04:45	female	137713	72213	-1	72129	144488	137732	-1	137713	472856	463475	-1	463462	10				1	4	8	phaseUPFAce	phaseXPface	1	NM02	1083940	1083640	1083940	1083626	l	1083626	1082027	1083626	1082010	1599
GofDak_1024-768_new	4	3	21	<?xml version="1.0"?>\n<Clock xmlns:dt="urn:schemas-microsoft-com:datatypes"><Description dt:dt="string">E-Prime Primary Realtime Clock</Description><StartTime><Timestamp dt:dt="int">0</Timestamp><DateUtc dt:dt="string">2017-05-11T08:04:44Z</DateUtc></StartTime><FrequencyChanges><FrequencyChange><Frequency dt:dt="r8">3312929</Frequency><Timestamp dt:dt="r8">1777424394</Timestamp><Current dt:dt="r…	75.028	2435416	2431916	2435416	2431902	1	right	1778082687	2017-11-05	10:04:45	08:04:45	female	137713	72213	-1	72129	144488	137732	-1	137713	472856	463475	-1	463462	10				1	4	8	phaseUPFAce	phaseXPface	2	NM03	1087099	1086799	1087099	1086790	l	1086790	1084866	1086790	1084850	1924
GofDak_1024-768_new	4	3	21	<?xml version="1.0"?>\n<Clock xmlns:dt="urn:schemas-microsoft-com:datatypes"><Description dt:dt="string">E-Prime Primary Realtime Clock</Description><StartTime><Timestamp dt:dt="int">0</Timestamp><DateUtc dt:dt="string">2017-05-11T08:04:44Z</DateUtc></StartTime><FrequencyChanges><FrequencyChange><Frequency dt:dt="r8">3312929</Frequency><Timestamp dt:dt="r8">1777424394</Timestamp><Current dt:dt="r…	75.028	2435416	2431916	2435416	2431902	1	right	1778082687	2017-11-05	10:04:45	08:04:45	female	137713	72213	-1	72129	144488	137732	-1	137713	472856	463475	-1	463462	10				1	4	8	phaseUPFAce	phaseXPface	3	NF105	1089924	1089624	1089924	1089615	d	1089615	1087652	1089615	1087641	1963
GofDak_1024-768_new	4	3	21	<?xml version="1.0"?>\n<Clock xmlns:dt="urn:schemas-microsoft-com:datatypes"><Description dt:dt="string">E-Prime Primary Realtime Clock</Description><StartTime><Timestamp dt:dt="int">0</Timestamp><DateUtc dt:dt="string">2017-05-11T08:04:44Z</DateUtc></StartTime><FrequencyChanges><FrequencyChange><Frequency dt:dt="r8">3312929</Frequency><Timestamp dt:dt="r8">1777424394</Timestamp><Current dt:dt="r…	75.028	2435416	2431916	2435416	2431902	1	right	1778082687	2017-11-05	10:04:45	08:04:45	female	137713	72213	-1	72129	144488	137732	-1	137713	472856	463475	-1	463462	10				1	4	8	phaseUPFAce	phaseXPface	4	NM08	1093057	1092757	1093057	1092743	d	1092743	1091024	1092743	1091009	1719
GofDak_1024-768_new	4	3	21	<?xml version="1.0"?>\n<Clock xmlns:dt="urn:schemas-microsoft-com:datatypes"><Description dt:dt="string">E-Prime Primary Realtime Clock</Description><StartTime><Timestamp dt:dt="int">0</Timestamp><DateUtc dt:dt="string">2017-05-11T08:04:44Z</DateUtc></StartTime><FrequencyChanges><FrequencyChange><Frequency dt:dt="r8">3312929</Frequency><Timestamp dt:dt="r8">1777424394</Timestamp><Current dt:dt="r…	75.028	2435416	2431916	2435416	2431902	1	right	1778082687	2017-11-05	10:04:45	08:04:45	female	137713	72213	-1	72129	144488	137732	-1	137713	472856	463475	-1	463462	10				1	4	8	phaseUPFAce	phaseXPface	5	NF106	1096495	1096195	1096495	1096186	l	1096186	1094249	1096186	1094233	1937
GofDak_1024-768_new	4	3	21	<?xml version="1.0"?>\n<Clock xmlns:dt="urn:schemas-microsoft-com:datatypes"><Description dt:dt="string">E-Prime Primary Realtime Clock</Description><StartTime><Timestamp dt:dt="int">0</Timestamp><DateUtc dt:dt="string">2017-05-11T08:04:44Z</DateUtc></StartTime><FrequencyChanges><FrequencyChange><Frequency dt:dt="r8">3312929</Frequency><Timestamp dt:dt="r8">1777424394</Timestamp><Current dt:dt="r…	75.028	2435416	2431916	2435416	2431902	1	right	1778082687	2017-11-05	10:04:45	08:04:45	female	137713	72213	-1	72129	144488	137732	-1	137713	472856	463475	-1	463462	10				1	4	8	phaseUPFAce	phaseXPface	6	NM05	1099841	1099541	1099841	1099519	l	1099519	1097608	1099519	1097593	1911
GofDak_1024-768_new	4	3	21	<?xml version="1.0"?>\n<Clock xmlns:dt="urn:schemas-microsoft-com:datatypes"><Description dt:dt="string">E-Prime Primary Realtime Clock</Description><StartTime><Timestamp dt:dt="int">0</Timestamp><DateUtc dt:dt="string">2017-05-11T08:04:44Z</DateUtc></StartTime><FrequencyChanges><FrequencyChange><Frequency dt:dt="r8">3312929</Frequency><Timestamp dt:dt="r8">1777424394</Timestamp><Current dt:dt="r…	75.028	2435416	2431916	2435416	2431902	1	right	1778082687	2017-11-05	10:04:45	08:04:45	female	137713	72213	-1	72129	144488	137732	-1	137713	472856	463475	-1	463462	10				1	4	8	phaseUPFAce	phaseXPface	7	NF09	1103093	1102793	1103093	1102784	l	1102784	1100913	1102784	1100897	1871
GofDak_1024-768_new	4	3	21	<?xml version="1.0"?>\n<Clock xmlns:dt="urn:schemas-microsoft-com:datatypes"><Description dt:dt="string">E-Prime Primary Realtime Clock</Description><StartTime><Timestamp dt:dt="int">0</Timestamp><DateUtc dt:dt="string">2017-05-11T08:04:44Z</DateUtc></StartTime><FrequencyChanges><FrequencyChange><Frequency dt:dt="r8">3312929</Frequency><Timestamp dt:dt="r8">1777424394</Timestamp><Current dt:dt="r…	75.028	2435416	2431916	2435416	2431902	1	right	1778082687	2017-11-05	10:04:45	08:04:45	female	137713	72213	-1	72129	144488	137732	-1	137713	472856	463475	-1	463462	10				1	4	8	phaseUPFAce	phaseXPface	8	NF02	1106292	1105992	1106292	1105981	l	1105981	1104232	1105981	1104225	1749
GofDak_1024-768_new	4	3	21	<?xml version="1.0"?>\n<Clock xmlns:dt="urn:schemas-microsoft-com:datatypes"><Description dt:dt="string">E-Prime Primary Realtime Clock</Description><StartTime><Timestamp dt:dt="int">0</Timestamp><DateUtc dt:dt="string">2017-05-11T08:04:44Z</DateUtc></StartTime><FrequencyChanges><FrequencyChange><Frequency dt:dt="r8">3312929</Frequency><Timestamp dt:dt="r8">1777424394</Timestamp><Current dt:dt="r…	75.028	2435416	2431916	2435416	2431902	1	right	1778082687	2017-11-05	10:04:45	08:04:45	female	137713	72213	-1	72129	144488	137732	-1	137713	472856	463475	-1	463462	10				1	4	8	phaseUPFAce	phaseXPface	9	NF27	1109850	1109550	1109850	1109540	d	1109540	1107631	1109540	1107624	1909
GofDak_1024-768_new	4	3	21	<?xml version="1.0"?>\n<Clock xmlns:dt="urn:schemas-microsoft-com:datatypes"><Description dt:dt="string">E-Prime Primary Realtime Clock</Description><StartTime><Timestamp dt:dt="int">0</Timestamp><DateUtc dt:dt="string">2017-05-11T08:04:44Z</DateUtc></StartTime><FrequencyChanges><FrequencyChange><Frequency dt:dt="r8">3312929</Frequency><Timestamp dt:dt="r8">1777424394</Timestamp><Current dt:dt="r…	75.028	2435416	2431916	2435416	2431902	1	right	1778082687	2017-11-05	10:04:45	08:04:45	female	137713	72213	-1	72129	144488	137732	-1	137713	472856	463475	-1	463462	10				1	4	8	phaseUPFAce	phaseXPface	10	NM09	1113462	1113162	1113462	1113152	l	1113152	1111216	1113152	1111208	1936
GofDak_1024-768_new	4	3	21	<?xml version="1.0"?>\n<Clock xmlns:dt="urn:schemas-microsoft-com:datatypes"><Description dt:dt="string">E-Prime Primary Realtime Clock</Description><StartTime><Timestamp dt:dt="int">0</Timestamp><DateUtc dt:dt="string">2017-05-11T08:04:44Z</DateUtc></StartTime><FrequencyChanges><FrequencyChange><Frequency dt:dt="r8">3312929</Frequency><Timestamp dt:dt="r8">1777424394</Timestamp><Current dt:dt="r…	75.028	2435416	2431916	2435416	2431902	1	right	1778082687	2017-11-05	10:04:45	08:04:45	female	137713	72213	-1	72129	144488	137732	-1	137713	472856	463475	-1	463462	10				1	4	8	phaseUPFAce	phaseXPface	11	NF02	1116541	1116241	1116541	1116233	l	1116233	1114508	1116233	1114496	1725
GofDak_1024-768_new	4	3	21	<?xml version="1.0"?>\n<Clock xmlns:dt="urn:schemas-microsoft-com:datatypes"><Description dt:dt="string">E-Prime Primary Realtime Clock</Description><StartTime><Timestamp dt:dt="int">0</Timestamp><DateUtc dt:dt="string">2017-05-11T08:04:44Z</DateUtc></StartTime><FrequencyChanges><FrequencyChange><Frequency dt:dt="r8">3312929</Frequency><Timestamp dt:dt="r8">1777424394</Timestamp><Current dt:dt="r…	75.028	2435416	2431916	2435416	2431902	1	right	1778082687	2017-11-05	10:04:45	08:04:45	female	137713	72213	-1	72129	144488	137732	-1	137713	472856	463475	-1	463462	10				1	4	8	phaseUPFAce	phaseXPface	12	NM10	1120473	1120173	1120473	1120168	l	1120168	1118547	1120168	1118536	1621
GofDak_1024-768_new	4	3	21	<?xml version="1.0"?>\n<Clock xmlns:dt="urn:schemas-microsoft-com:datatypes"><Description dt:dt="string">E-Prime Primary Realtime Clock</Description><StartTime><Timestamp dt:dt="int">0</Timestamp><DateUtc dt:dt="string">2017-05-11T08:04:44Z</DateUtc></StartTime><FrequencyChanges><FrequencyChange><Frequency dt:dt="r8">3312929</Frequency><Timestamp dt:dt="r8">1777424394</Timestamp><Current dt:dt="r…	75.028	2435416	2431916	2435416	2431902	1	right	1778082687	2017-11-05	10:04:45	08:04:45	female	137713	72213	-1	72129	144488	137732	-1	137713	472856	463475	-1	463462	10				1	4	8	phaseUPFAce	phaseXPface	13	NM04	1123525	1123225	1123525	1123213	l	1123213	1121492	1123213	1121480	1721
GofDak_1024-768_new	4	3	21	<?xml version="1.0"?>\n<Clock xmlns:dt="urn:schemas-microsoft-com:datatypes"><Description dt:dt="string">E-Prime Primary Realtime Clock</Description><StartTime><Timestamp dt:dt="int">0</Timestamp><DateUtc dt:dt="string">2017-05-11T08:04:44Z</DateUtc></StartTime><FrequencyChanges><FrequencyChange><Frequency dt:dt="r8">3312929</Frequency><Timestamp dt:dt="r8">1777424394</Timestamp><Current dt:dt="r…	75.028	2435416	2431916	2435416	2431902	1	right	1778082687	2017-11-05	10:04:45	08:04:45	female	137713	72213	-1	72129	144488	137732	-1	137713	472856	463475	-1	463462	10				1	4	8	phaseUPFAce	phaseXPface	14	NF105	1127070	1126770	1127070	1126757	l	1126757	1124771	1126757	1124760	1986
GofDak_1024-768_new	4	3	21	<?xml version="1.0"?>\n<Clock xmlns:dt="urn:schemas-microsoft-com:datatypes"><Description dt:dt="string">E-Prime Primary Realtime Clock</Description><StartTime><Timestamp dt:dt="int">0</Timestamp><DateUtc dt:dt="string">2017-05-11T08:04:44Z</DateUtc></StartTime><FrequencyChanges><FrequencyChange><Frequency dt:dt="r8">3312929</Frequency><Timestamp dt:dt="r8">1777424394</Timestamp><Current dt:dt="r…	75.028	2435416	2431916	2435416	2431902	1	right	1778082687	2017-11-05	10:04:45	08:04:45	female	137713	72213	-1	72129	144488	137732	-1	137713	472856	463475	-1	463462	10				1	4	8	phaseUPFAce	phaseXPface	15	NM21	1130896	1130596	1130896	1130580	d	1130580	1128650	1130580	1128631	1930
GofDak_1024-768_new	4	3	21	<?xml version="1.0"?>\n<Clock xmlns:dt="urn:schemas-microsoft-com:datatypes"><Description dt:dt="string">E-Prime Primary Realtime Clock</Description><StartTime><Timestamp dt:dt="int">0</Timestamp><DateUtc dt:dt="string">2017-05-11T08:04:44Z</DateUtc></StartTime><FrequencyChanges><FrequencyChange><Frequency dt:dt="r8">3312929</Frequency><Timestamp dt:dt="r8">1777424394</Timestamp><Current dt:dt="r…	75.028	2435416	2431916	2435416	2431902	1	right	1778082687	2017-11-05	10:04:45	08:04:45	female	137713	72213	-1	72129	144488	137732	-1	137713	472856	463475	-1	463462	10				1	4	8	phaseUPFAce	phaseXPface	16	NM13	1134388	1134088	1134388	1134073	d	1134073	1132262	1134073	1132247	1811
GofDak_1024-768_new	4	3	21	<?xml version="1.0"?>\n<Clock xmlns:dt="urn:schemas-microsoft-com:datatypes"><Description dt:dt="string">E-Prime Primary Realtime Clock</Description><StartTime><Timestamp dt:dt="int">0</Timestamp><DateUtc dt:dt="string">2017-05-11T08:04:44Z</DateUtc></StartTime><FrequencyChanges><FrequencyChange><Frequency dt:dt="r8">3312929</Frequency><Timestamp dt:dt="r8">1777424394</Timestamp><Current dt:dt="r…	75.028	2435416	2431916	2435416	2431902	1	right	1778082687	2017-11-05	10:04:45	08:04:45	female	137713	72213	-1	72129	144488	137732	-1	137713	472856	463475	-1	463462	10				1	4	8	phaseUPFAce	phaseXPface	17	NM03	1138306	1138006	1138306	1137991	l	1137991	1135993	1137991	1135983	1998
GofDak_1024-768_new	4	3	21	<?xml version="1.0"?>\n<Clock xmlns:dt="urn:schemas-microsoft-com:datatypes"><Description dt:dt="string">E-Prime Primary Realtime Clock</Description><StartTime><Timestamp dt:dt="int">0</Timestamp><DateUtc dt:dt="string">2017-05-11T08:04:44Z</DateUtc></StartTime><FrequencyChanges><FrequencyChange><Frequency dt:dt="r8">3312929</Frequency><Timestamp dt:dt="r8">1777424394</Timestamp><Current dt:dt="r…	75.028	2435416	2431916	2435416	2431902	1	right	1778082687	2017-11-05	10:04:45	08:04:45	female	137713	72213	-1	72129	144488	137732	-1	137713	472856	463475	-1	463462	10				1	4	8	phaseUPFAce	phaseXPface	18	NF11	1142424	1142124	1142424	1142118	d	1142118	1140232	1142118	1140223	1886
GofDak_1024-768_new	4	3	21	<?xml version="1.0"?>\n<Clock xmlns:dt="urn:schemas-microsoft-com:datatypes"><Description dt:dt="string">E-Prime Primary Realtime Clock</Description><StartTime><Timestamp dt:dt="int">0</Timestamp><DateUtc dt:dt="string">2017-05-11T08:04:44Z</DateUtc></StartTime><FrequencyChanges><FrequencyChange><Frequency dt:dt="r8">3312929</Frequency><Timestamp dt:dt="r8">1777424394</Timestamp><Current dt:dt="r…	75.028	2435416	2431916	2435416	2431902	1	right	1778082687	2017-11-05	10:04:45	08:04:45	female	137713	72213	-1	72129	144488	137732	-1	137713	472856	463475	-1	463462	10				1	4	8	phaseUPFAce	phaseXPface	19	NM04	1145837	1145537	1145837	1145533	l	1145533	1143737	1145533	1143727	1796
GofDak_1024-768_new	4	3	21	<?xml version="1.0"?>\n<Clock xmlns:dt="urn:schemas-microsoft-com:datatypes"><Description dt:dt="string">E-Prime Primary Realtime Clock</Description><StartTime><Timestamp dt:dt="int">0</Timestamp><DateUtc dt:dt="string">2017-05-11T08:04:44Z</DateUtc></StartTime><FrequencyChanges><FrequencyChange><Frequency dt:dt="r8">3312929</Frequency><Timestamp dt:dt="r8">1777424394</Timestamp><Current dt:dt="r…	75.028	2435416	2431916	2435416	2431902	1	right	1778082687	2017-11-05	10:04:45	08:04:45	female	137713	72213	-1	72129	144488	137732	-1	137713	472856	463475	-1	463462	10				1	4	8	phaseUPFAce	phaseXPface	20	NF02	1149089	1148789	1149089	1148775	d	1148775	1147003	1148775	1146990	1772
GofDak_1024-768_new	4	3	21	<?xml version="1.0"?>\n<Clock xmlns:dt="urn:schemas-microsoft-com:datatypes"><Description dt:dt="string">E-Prime Primary Realtime Clock</Description><StartTime><Timestamp dt:dt="int">0</Timestamp><DateUtc dt:dt="string">2017-05-11T08:04:44Z</DateUtc></StartTime><FrequencyChanges><FrequencyChange><Frequency dt:dt="r8">3312929</Frequency><Timestamp dt:dt="r8">1777424394</Timestamp><Current dt:dt="r…	75.028	2435416	2431916	2435416	2431902	1	right	1778082687	2017-11-05	10:04:45	08:04:45	female	137713	72213	-1	72129	144488	137732	-1	137713	472856	463475	-1	463462	11				2	5	9	phaseINVFAce	phaseXPface	1	NM05	1152247	1151947	1152247	1151944	l	1151944	1150428	1151944	1150414	1516
GofDak_1024-768_new	4	3	21	<?xml version="1.0"?>\n<Clock xmlns:dt="urn:schemas-microsoft-com:datatypes"><Description dt:dt="string">E-Prime Primary Realtime Clock</Description><StartTime><Timestamp dt:dt="int">0</Timestamp><DateUtc dt:dt="string">2017-05-11T08:04:44Z</DateUtc></StartTime><FrequencyChanges><FrequencyChange><Frequency dt:dt="r8">3312929</Frequency><Timestamp dt:dt="r8">1777424394</Timestamp><Current dt:dt="r…	75.028	2435416	2431916	2435416	2431902	1	right	1778082687	2017-11-05	10:04:45	08:04:45	female	137713	72213	-1	72129	144488	137732	-1	137713	472856	463475	-1	463462	11				2	5	9	phaseINVFAce	phaseXPface	2	NF02	1155699	1155399	1155699	1155396	d	1155396	1153613	1155396	1153598	1783
GofDak_1024-768_new	4	3	21	<?xml version="1.0"?>\n<Clock xmlns:dt="urn:schemas-microsoft-com:datatypes"><Description dt:dt="string">E-Prime Primary Realtime Clock</Description><StartTime><Timestamp dt:dt="int">0</Timestamp><DateUtc dt:dt="string">2017-05-11T08:04:44Z</DateUtc></StartTime><FrequencyChanges><FrequencyChange><Frequency dt:dt="r8">3312929</Frequency><Timestamp dt:dt="r8">1777424394</Timestamp><Current dt:dt="r…	75.028	2435416	2431916	2435416	2431902	1	right	1778082687	2017-11-05	10:04:45	08:04:45	female	137713	72213	-1	72129	144488	137732	-1	137713	472856	463475	-1	463462	11				2	5	9	phaseINVFAce	phaseXPface	3	NM21	1158685	1158385	1158685	1158377	l	1158377	1156639	1158377	1156622	1738
GofDak_1024-768_new	4	3	21	<?xml version="1.0"?>\n<Clock xmlns:dt="urn:schemas-microsoft-com:datatypes"><Description dt:dt="string">E-Prime Primary Realtime Clock</Description><StartTime><Timestamp dt:dt="int">0</Timestamp><DateUtc dt:dt="string">2017-05-11T08:04:44Z</DateUtc></StartTime><FrequencyChanges><FrequencyChange><Frequency dt:dt="r8">3312929</Frequency><Timestamp dt:dt="r8">1777424394</Timestamp><Current dt:dt="r…	75.028	2435416	2431916	2435416	2431902	1	right	1778082687	2017-11-05	10:04:45	08:04:45	female	137713	72213	-1	72129	144488	137732	-1	137713	472856	463475	-1	463462	11				2	5	9	phaseINVFAce	phaseXPface	4	NM21	1161764	1161464	1161764	1161461	l	1161461	1159771	1161461	1159766	1690
GofDak_1024-768_new	4	3	21	<?xml version="1.0"?>\n<Clock xmlns:dt="urn:schemas-microsoft-com:datatypes"><Description dt:dt="string">E-Prime Primary Realtime Clock</Description><StartTime><Timestamp dt:dt="int">0</Timestamp><DateUtc dt:dt="string">2017-05-11T08:04:44Z</DateUtc></StartTime><FrequencyChanges><FrequencyChange><Frequency dt:dt="r8">3312929</Frequency><Timestamp dt:dt="r8">1777424394</Timestamp><Current dt:dt="r…	75.028	2435416	2431916	2435416	2431902	1	right	1778082687	2017-11-05	10:04:45	08:04:45	female	137713	72213	-1	72129	144488	137732	-1	137713	472856	463475	-1	463462	11				2	5	9	phaseINVFAce	phaseXPface	5	NF106	1164869	1164569	1164869	1164562	d	1164562	1162957	1164562	1162942	1605
GofDak_1024-768_new	4	3	21	<?xml version="1.0"?>\n<Clock xmlns:dt="urn:schemas-microsoft-com:datatypes"><Description dt:dt="string">E-Prime Primary Realtime Clock</Description><StartTime><Timestamp dt:dt="int">0</Timestamp><DateUtc dt:dt="string">2017-05-11T08:04:44Z</DateUtc></StartTime><FrequencyChanges><FrequencyChange><Frequency dt:dt="r8">3312929</Frequency><Timestamp dt:dt="r8">1777424394</Timestamp><Current dt:dt="r…	75.028	2435416	2431916	2435416	2431902	1	right	1778082687	2017-11-05	10:04:45	08:04:45	female	137713	72213	-1	72129	144488	137732	-1	137713	472856	463475	-1	463462	11				2	5	9	phaseINVFAce	phaseXPface	6	NM21	1168188	1167888	1168188	1167881	d	1167881	1165942	1167881	1165926	1939
GofDak_1024-768_new	4	3	21	<?xml version="1.0"?>\n<Clock xmlns:dt="urn:schemas-microsoft-com:datatypes"><Description dt:dt="string">E-Prime Primary Realtime Clock</Description><StartTime><Timestamp dt:dt="int">0</Timestamp><DateUtc dt:dt="string">2017-05-11T08:04:44Z</DateUtc></StartTime><FrequencyChanges><FrequencyChange><Frequency dt:dt="r8">3312929</Frequency><Timestamp dt:dt="r8">1777424394</Timestamp><Current dt:dt="r…	75.028	2435416	2431916	2435416	2431902	1	right	1778082687	2017-11-05	10:04:45	08:04:45	female	137713	72213	-1	72129	144488	137732	-1	137713	472856	463475	-1	463462	11				2	5	9	phaseINVFAce	phaseXPface	7	NF04	1171493	1171193	1171493	1171180	d	1171180	1169594	1171180	1169581	1586
GofDak_1024-768_new	4	3	21	<?xml version="1.0"?>\n<Clock xmlns:dt="urn:schemas-microsoft-com:datatypes"><Description dt:dt="string">E-Prime Primary Realtime Clock</Description><StartTime><Timestamp dt:dt="int">0</Timestamp><DateUtc dt:dt="string">2017-05-11T08:04:44Z</DateUtc></StartTime><FrequencyChanges><FrequencyChange><Frequency dt:dt="r8">3312929</Frequency><Timestamp dt:dt="r8">1777424394</Timestamp><Current dt:dt="r…	75.028	2435416	2431916	2435416	2431902	1	right	1778082687	2017-11-05	10:04:45	08:04:45	female	137713	72213	-1	72129	144488	137732	-1	137713	472856	463475	-1	463462	11				2	5	9	phaseINVFAce	phaseXPface	8	NM04	1175412	1175112	1175412	1175106	d	1175106	1173579	1175106	1173565	1527
GofDak_1024-768_new	4	3	21	<?xml version="1.0"?>\n<Clock xmlns:dt="urn:schemas-microsoft-com:datatypes"><Description dt:dt="string">E-Prime Primary Realtime Clock</Description><StartTime><Timestamp dt:dt="int">0</Timestamp><DateUtc dt:dt="string">2017-05-11T08:04:44Z</DateUtc></StartTime><FrequencyChanges><FrequencyChange><Frequency dt:dt="r8">3312929</Frequency><Timestamp dt:dt="r8">1777424394</Timestamp><Current dt:dt="r…	75.028	2435416	2431916	2435416	2431902	1	right	1778082687	2017-11-05	10:04:45	08:04:45	female	137713	72213	-1	72129	144488	137732	-1	137713	472856	463475	-1	463462	11				2	5	9	phaseINVFAce	phaseXPface	9	NM10	1178571	1178271	1178571	1178260	d	1178260	1176725	1178260	1176717	1535
GofDak_1024-768_new	4	3	21	<?xml version="1.0"?>\n<Clock xmlns:dt="urn:schemas-microsoft-com:datatypes"><Description dt:dt="string">E-Prime Primary Realtime Clock</Description><StartTime><Timestamp dt:dt="int">0</Timestamp><DateUtc dt:dt="string">2017-05-11T08:04:44Z</DateUtc></StartTime><FrequencyChanges><FrequencyChange><Frequency dt:dt="r8">3312929</Frequency><Timestamp dt:dt="r8">1777424394</Timestamp><Current dt:dt="r…	75.028	2435416	2431916	2435416	2431902	1	right	1778082687	2017-11-05	10:04:45	08:04:45	female	137713	72213	-1	72129	144488	137732	-1	137713	472856	463475	-1	463462	11				2	5	9	phaseINVFAce	phaseXPface	10	NM21	1181676	1181376	1181676	1181367	d	1181367	1179430	1181367	1179421	1937
GofDak_1024-768_new	4	3	21	<?xml version="1.0"?>\n<Clock xmlns:dt="urn:schemas-microsoft-com:datatypes"><Description dt:dt="string">E-Prime Primary Realtime Clock</Description><StartTime><Timestamp dt:dt="int">0</Timestamp><DateUtc dt:dt="string">2017-05-11T08:04:44Z</DateUtc></StartTime><FrequencyChanges><FrequencyChange><Frequency dt:dt="r8">3312929</Frequency><Timestamp dt:dt="r8">1777424394</Timestamp><Current dt:dt="r…	75.028	2435416	2431916	2435416	2431902	1	right	1778082687	2017-11-05	10:04:45	08:04:45	female	137713	72213	-1	72129	144488	137732	-1	137713	472856	463475	-1	463462	11				2	5	9	phaseINVFAce	phaseXPface	11	NM09	1185128	1184828	1185128	1184818	l	1184818	1182962	1184818	1182949	1856
GofDak_1024-768_new	4	3	21	<?xml version="1.0"?>\n<Clock xmlns:dt="urn:schemas-microsoft-com:datatypes"><Description dt:dt="string">E-Prime Primary Realtime Clock</Description><StartTime><Timestamp dt:dt="int">0</Timestamp><DateUtc dt:dt="string">2017-05-11T08:04:44Z</DateUtc></StartTime><FrequencyChanges><FrequencyChange><Frequency dt:dt="r8">3312929</Frequency><Timestamp dt:dt="r8">1777424394</Timestamp><Current dt:dt="r…	75.028	2435416	2431916	2435416	2431902	1	right	1778082687	2017-11-05	10:04:45	08:04:45	female	137713	72213	-1	72129	144488	137732	-1	137713	472856	463475	-1	463462	11				2	5	9	phaseINVFAce	phaseXPface	12	NF06	1188647	1188347	1188647	1188339	d	1188339	1186374	1188339	1186356	1965
GofDak_1024-768_new	4	3	21	<?xml version="1.0"?>\n<Clock xmlns:dt="urn:schemas-microsoft-com:datatypes"><Description dt:dt="string">E-Prime Primary Realtime Clock</Description><StartTime><Timestamp dt:dt="int">0</Timestamp><DateUtc dt:dt="string">2017-05-11T08:04:44Z</DateUtc></StartTime><FrequencyChanges><FrequencyChange><Frequency dt:dt="r8">3312929</Frequency><Timestamp dt:dt="r8">1777424394</Timestamp><Current dt:dt="r…	75.028	2435416	2431916	2435416	2431902	1	right	1778082687	2017-11-05	10:04:45	08:04:45	female	137713	72213	-1	72129	144488	137732	-1	137713	472856	463475	-1	463462	11				2	5	9	phaseINVFAce	phaseXPface	13	NM13	1192286	1191986	1192286	1191973	l	1191973	1190240	1191973	1190228	1733
GofDak_1024-768_new	4	3	21	<?xml version="1.0"?>\n<Clock xmlns:dt="urn:schemas-microsoft-com:datatypes"><Description dt:dt="string">E-Prime Primary Realtime Clock</Description><StartTime><Timestamp dt:dt="int">0</Timestamp><DateUtc dt:dt="string">2017-05-11T08:04:44Z</DateUtc></StartTime><FrequencyChanges><FrequencyChange><Frequency dt:dt="r8">3312929</Frequency><Timestamp dt:dt="r8">1777424394</Timestamp><Current dt:dt="r…	75.028	2435416	2431916	2435416	2431902	1	right	1778082687	2017-11-05	10:04:45	08:04:45	female	137713	72213	-1	72129	144488	137732	-1	137713	472856	463475	-1	463462	11				2	5	9	phaseINVFAce	phaseXPface	14	NF109	1196217	1195917	1196217	1195911	d	1195911	1193998	1195911	1193980	1913
GofDak_1024-768_new	4	3	21	<?xml version="1.0"?>\n<Clock xmlns:dt="urn:schemas-microsoft-com:datatypes"><Description dt:dt="string">E-Prime Primary Realtime Clock</Description><StartTime><Timestamp dt:dt="int">0</Timestamp><DateUtc dt:dt="string">2017-05-11T08:04:44Z</DateUtc></StartTime><FrequencyChanges><FrequencyChange><Frequency dt:dt="r8">3312929</Frequency><Timestamp dt:dt="r8">1777424394</Timestamp><Current dt:dt="r…	75.028	2435416	2431916	2435416	2431902	1	right	1778082687	2017-11-05	10:04:45	08:04:45	female	137713	72213	-1	72129	144488	137732	-1	137713	472856	463475	-1	463462	11				2	5	9	phaseINVFAce	phaseXPface	15	NF27	1199017	1198717	1199017	1198714	d	1198714	1197117	1198714	1197100	1597
GofDak_1024-768_new	4	3	21	<?xml version="1.0"?>\n<Clock xmlns:dt="urn:schemas-microsoft-com:datatypes"><Description dt:dt="string">E-Prime Primary Realtime Clock</Description><StartTime><Timestamp dt:dt="int">0</Timestamp><DateUtc dt:dt="string">2017-05-11T08:04:44Z</DateUtc></StartTime><FrequencyChanges><FrequencyChange><Frequency dt:dt="r8">3312929</Frequency><Timestamp dt:dt="r8">1777424394</Timestamp><Current dt:dt="r…	75.028	2435416	2431916	2435416	2431902	1	right	1778082687	2017-11-05	10:04:45	08:04:45	female	137713	72213	-1	72129	144488	137732	-1	137713	472856	463475	-1	463462	11				2	5	9	phaseINVFAce	phaseXPface	16	NF01	1202122	1201822	1202122	1201807	d	1201807	1199876	1201807	1199860	1931
GofDak_1024-768_new	4	3	21	<?xml version="1.0"?>\n<Clock xmlns:dt="urn:schemas-microsoft-com:datatypes"><Description dt:dt="string">E-Prime Primary Realtime Clock</Description><StartTime><Timestamp dt:dt="int">0</Timestamp><DateUtc dt:dt="string">2017-05-11T08:04:44Z</DateUtc></StartTime><FrequencyChanges><FrequencyChange><Frequency dt:dt="r8">3312929</Frequency><Timestamp dt:dt="r8">1777424394</Timestamp><Current dt:dt="r…	75.028	2435416	2431916	2435416	2431902	1	right	1778082687	2017-11-05	10:04:45	08:04:45	female	137713	72213	-1	72129	144488	137732	-1	137713	472856	463475	-1	463462	11				2	5	9	phaseINVFAce	phaseXPface	17	NF06	1206867	1206567	1206867	1206555	d	1206555	1204567	1206555	1204556	1988
GofDak_1024-768_new	4	3	21	<?xml version="1.0"?>\n<Clock xmlns:dt="urn:schemas-microsoft-com:datatypes"><Description dt:dt="string">E-Prime Primary Realtime Clock</Description><StartTime><Timestamp dt:dt="int">0</Timestamp><DateUtc dt:dt="string">2017-05-11T08:04:44Z</DateUtc></StartTime><FrequencyChanges><FrequencyChange><Frequency dt:dt="r8">3312929</Frequency><Timestamp dt:dt="r8">1777424394</Timestamp><Current dt:dt="r…	75.028	2435416	2431916	2435416	2431902	1	right	1778082687	2017-11-05	10:04:45	08:04:45	female	137713	72213	-1	72129	144488	137732	-1	137713	472856	463475	-1	463462	11				2	5	9	phaseINVFAce	phaseXPface	18	NM09	1210052	1209752	1210052	1209731	d	1209731	1208193	1209731	1208187	1538
GofDak_1024-768_new	4	3	21	<?xml version="1.0"?>\n<Clock xmlns:dt="urn:schemas-microsoft-com:datatypes"><Description dt:dt="string">E-Prime Primary Realtime Clock</Description><StartTime><Timestamp dt:dt="int">0</Timestamp><DateUtc dt:dt="string">2017-05-11T08:04:44Z</DateUtc></StartTime><FrequencyChanges><FrequencyChange><Frequency dt:dt="r8">3312929</Frequency><Timestamp dt:dt="r8">1777424394</Timestamp><Current dt:dt="r…	75.028	2435416	2431916	2435416	2431902	1	right	1778082687	2017-11-05	10:04:45	08:04:45	female	137713	72213	-1	72129	144488	137732	-1	137713	472856	463475	-1	463462	11				2	5	9	phaseINVFAce	phaseXPface	19	NM03	1213105	1212805	1213105	1212802	d	1212802	1211218	1212802	1211211	1584
GofDak_1024-768_new	4	3	21	<?xml version="1.0"?>\n<Clock xmlns:dt="urn:schemas-microsoft-com:datatypes"><Description dt:dt="string">E-Prime Primary Realtime Clock</Description><StartTime><Timestamp dt:dt="int">0</Timestamp><DateUtc dt:dt="string">2017-05-11T08:04:44Z</DateUtc></StartTime><FrequencyChanges><FrequencyChange><Frequency dt:dt="r8">3312929</Frequency><Timestamp dt:dt="r8">1777424394</Timestamp><Current dt:dt="r…	75.028	2435416	2431916	2435416	2431902	1	right	1778082687	2017-11-05	10:04:45	08:04:45	female	137713	72213	-1	72129	144488	137732	-1	137713	472856	463475	-1	463462	11				2	5	9	phaseINVFAce	phaseXPface	20	NF06	1216316	1216016	1216316	1216012	d	1216012	1214084	1216012	1214075	1928
GofDak_1024-768_new	4	3	21	<?xml version="1.0"?>\n<Clock xmlns:dt="urn:schemas-microsoft-com:datatypes"><Description dt:dt="string">E-Prime Primary Realtime Clock</Description><StartTime><Timestamp dt:dt="int">0</Timestamp><DateUtc dt:dt="string">2017-05-11T08:04:44Z</DateUtc></StartTime><FrequencyChanges><FrequencyChange><Frequency dt:dt="r8">3312929</Frequency><Timestamp dt:dt="r8">1777424394</Timestamp><Current dt:dt="r…	75.028	2435416	2431916	2435416	2431902	1	right	1778082687	2017-11-05	10:04:45	08:04:45	female	137713	72213	-1	72129	144488	137732	-1	137713	472856	463475	-1	463462	12				1	5	10	phaseUPFAce	phaseXPface	1	NF04	1263525	1263225	1263525	1263221	d	1263221	1261266	1263221	1261253	1955
GofDak_1024-768_new	4	3	21	<?xml version="1.0"?>\n<Clock xmlns:dt="urn:schemas-microsoft-com:datatypes"><Description dt:dt="string">E-Prime Primary Realtime Clock</Description><StartTime><Timestamp dt:dt="int">0</Timestamp><DateUtc dt:dt="string">2017-05-11T08:04:44Z</DateUtc></StartTime><FrequencyChanges><FrequencyChange><Frequency dt:dt="r8">3312929</Frequency><Timestamp dt:dt="r8">1777424394</Timestamp><Current dt:dt="r…	75.028	2435416	2431916	2435416	2431902	1	right	1778082687	2017-11-05	10:04:45	08:04:45	female	137713	72213	-1	72129	144488	137732	-1	137713	472856	463475	-1	463462	12				1	5	10	phaseUPFAce	phaseXPface	2	NM101	1266644	1266344	1266644	1266329	l	1266329	1264691	1266329	1264681	1638
GofDak_1024-768_new	4	3	21	<?xml version="1.0"?>\n<Clock xmlns:dt="urn:schemas-microsoft-com:datatypes"><Description dt:dt="string">E-Prime Primary Realtime Clock</Description><StartTime><Timestamp dt:dt="int">0</Timestamp><DateUtc dt:dt="string">2017-05-11T08:04:44Z</DateUtc></StartTime><FrequencyChanges><FrequencyChange><Frequency dt:dt="r8">3312929</Frequency><Timestamp dt:dt="r8">1777424394</Timestamp><Current dt:dt="r…	75.028	2435416	2431916	2435416	2431902	1	right	1778082687	2017-11-05	10:04:45	08:04:45	female	137713	72213	-1	72129	144488	137732	-1	137713	472856	463475	-1	463462	12				1	5	10	phaseUPFAce	phaseXPface	3	NM03	1270229	1269929	1270229	1269916	l	1269916	1268063	1269916	1268056	1853
GofDak_1024-768_new	4	3	21	<?xml version="1.0"?>\n<Clock xmlns:dt="urn:schemas-microsoft-com:datatypes"><Description dt:dt="string">E-Prime Primary Realtime Clock</Description><StartTime><Timestamp dt:dt="int">0</Timestamp><DateUtc dt:dt="string">2017-05-11T08:04:44Z</DateUtc></StartTime><FrequencyChanges><FrequencyChange><Frequency dt:dt="r8">3312929</Frequency><Timestamp dt:dt="r8">1777424394</Timestamp><Current dt:dt="r…	75.028	2435416	2431916	2435416	2431902	1	right	1778082687	2017-11-05	10:04:45	08:04:45	female	137713	72213	-1	72129	144488	137732	-1	137713	472856	463475	-1	463462	12				1	5	10	phaseUPFAce	phaseXPface	4	NF105	1273655	1273355	1273655	1273343	l	1273343	1271702	1273343	1271696	1641
GofDak_1024-768_new	4	3	21	<?xml version="1.0"?>\n<Clock xmlns:dt="urn:schemas-microsoft-com:datatypes"><Description dt:dt="string">E-Prime Primary Realtime Clock</Description><StartTime><Timestamp dt:dt="int">0</Timestamp><DateUtc dt:dt="string">2017-05-11T08:04:44Z</DateUtc></StartTime><FrequencyChanges><FrequencyChange><Frequency dt:dt="r8">3312929</Frequency><Timestamp dt:dt="r8">1777424394</Timestamp><Current dt:dt="r…	75.028	2435416	2431916	2435416	2431902	1	right	1778082687	2017-11-05	10:04:45	08:04:45	female	137713	72213	-1	72129	144488	137732	-1	137713	472856	463475	-1	463462	12				1	5	10	phaseUPFAce	phaseXPface	5	NM10	1276934	1276634	1276934	1276629	l	1276629	1274834	1276629	1274816	1795
GofDak_1024-768_new	4	3	21	<?xml version="1.0"?>\n<Clock xmlns:dt="urn:schemas-microsoft-com:datatypes"><Description dt:dt="string">E-Prime Primary Realtime Clock</Description><StartTime><Timestamp dt:dt="int">0</Timestamp><DateUtc dt:dt="string">2017-05-11T08:04:44Z</DateUtc></StartTime><FrequencyChanges><FrequencyChange><Frequency dt:dt="r8">3312929</Frequency><Timestamp dt:dt="r8">1777424394</Timestamp><Current dt:dt="r…	75.028	2435416	2431916	2435416	2431902	1	right	1778082687	2017-11-05	10:04:45	08:04:45	female	137713	72213	-1	72129	144488	137732	-1	137713	472856	463475	-1	463462	12				1	5	10	phaseUPFAce	phaseXPface	6	NM13	1280186	1279886	1280186	1279876	d	1279876	1277926	1279876	1277912	1950
GofDak_1024-768_new	4	3	21	<?xml version="1.0"?>\n<Clock xmlns:dt="urn:schemas-microsoft-com:datatypes"><Description dt:dt="string">E-Prime Primary Realtime Clock</Description><StartTime><Timestamp dt:dt="int">0</Timestamp><DateUtc dt:dt="string">2017-05-11T08:04:44Z</DateUtc></StartTime><FrequencyChanges><FrequencyChange><Frequency dt:dt="r8">3312929</Frequency><Timestamp dt:dt="r8">1777424394</Timestamp><Current dt:dt="r…	75.028	2435416	2431916	2435416	2431902	1	right	1778082687	2017-11-05	10:04:45	08:04:45	female	137713	72213	-1	72129	144488	137732	-1	137713	472856	463475	-1	463462	12				1	5	10	phaseUPFAce	phaseXPface	7	NM21	1283691	1283391	1283691	1283377	d	1283377	1281472	1283377	1281456	1905
GofDak_1024-768_new	4	3	21	<?xml version="1.0"?>\n<Clock xmlns:dt="urn:schemas-microsoft-com:datatypes"><Description dt:dt="string">E-Prime Primary Realtime Clock</Description><StartTime><Timestamp dt:dt="int">0</Timestamp><DateUtc dt:dt="string">2017-05-11T08:04:44Z</DateUtc></StartTime><FrequencyChanges><FrequencyChange><Frequency dt:dt="r8">3312929</Frequency><Timestamp dt:dt="r8">1777424394</Timestamp><Current dt:dt="r…	75.028	2435416	2431916	2435416	2431902	1	right	1778082687	2017-11-05	10:04:45	08:04:45	female	137713	72213	-1	72129	144488	137732	-1	137713	472856	463475	-1	463462	12				1	5	10	phaseUPFAce	phaseXPface	8	NM13	1287170	1286870	1287170	1286863	l	1286863	1284910	1286863	1284896	1953
GofDak_1024-768_new	4	3	21	<?xml version="1.0"?>\n<Clock xmlns:dt="urn:schemas-microsoft-com:datatypes"><Description dt:dt="string">E-Prime Primary Realtime Clock</Description><StartTime><Timestamp dt:dt="int">0</Timestamp><DateUtc dt:dt="string">2017-05-11T08:04:44Z</DateUtc></StartTime><FrequencyChanges><FrequencyChange><Frequency dt:dt="r8">3312929</Frequency><Timestamp dt:dt="r8">1777424394</Timestamp><Current dt:dt="r…	75.028	2435416	2431916	2435416	2431902	1	right	1778082687	2017-11-05	10:04:45	08:04:45	female	137713	72213	-1	72129	144488	137732	-1	137713	472856	463475	-1	463462	12				1	5	10	phaseUPFAce	phaseXPface	9	NF01	1290675	1290375	1290675	1290363	l	1290363	1288509	1290363	1288495	1854
GofDak_1024-768_new	4	3	21	<?xml version="1.0"?>\n<Clock xmlns:dt="urn:schemas-microsoft-com:datatypes"><Description dt:dt="string">E-Prime Primary Realtime Clock</Description><StartTime><Timestamp dt:dt="int">0</Timestamp><DateUtc dt:dt="string">2017-05-11T08:04:44Z</DateUtc></StartTime><FrequencyChanges><FrequencyChange><Frequency dt:dt="r8">3312929</Frequency><Timestamp dt:dt="r8">1777424394</Timestamp><Current dt:dt="r…	75.028	2435416	2431916	2435416	2431902	1	right	1778082687	2017-11-05	10:04:45	08:04:45	female	137713	72213	-1	72129	144488	137732	-1	137713	472856	463475	-1	463462	12				1	5	10	phaseUPFAce	phaseXPface	10	NM101	1294114	1293814	1294114	1293803	l	1293803	1292014	1293803	1292007	1789
GofDak_1024-768_new	4	3	21	<?xml version="1.0"?>\n<Clock xmlns:dt="urn:schemas-microsoft-com:datatypes"><Description dt:dt="string">E-Prime Primary Realtime Clock</Description><StartTime><Timestamp dt:dt="int">0</Timestamp><DateUtc dt:dt="string">2017-05-11T08:04:44Z</DateUtc></StartTime><FrequencyChanges><FrequencyChange><Frequency dt:dt="r8">3312929</Frequency><Timestamp dt:dt="r8">1777424394</Timestamp><Current dt:dt="r…	75.028	2435416	2431916	2435416	2431902	1	right	1778082687	2017-11-05	10:04:45	08:04:45	female	137713	72213	-1	72129	144488	137732	-1	137713	472856	463475	-1	463462	12				1	5	10	phaseUPFAce	phaseXPface	11	NF27	1297499	1297199	1297499	1297192	d	1297192	1295306	1297192	1295295	1886
GofDak_1024-768_new	4	3	21	<?xml version="1.0"?>\n<Clock xmlns:dt="urn:schemas-microsoft-com:datatypes"><Description dt:dt="string">E-Prime Primary Realtime Clock</Description><StartTime><Timestamp dt:dt="int">0</Timestamp><DateUtc dt:dt="string">2017-05-11T08:04:44Z</DateUtc></StartTime><FrequencyChanges><FrequencyChange><Frequency dt:dt="r8">3312929</Frequency><Timestamp dt:dt="r8">1777424394</Timestamp><Current dt:dt="r…	75.028	2435416	2431916	2435416	2431902	1	right	1778082687	2017-11-05	10:04:45	08:04:45	female	137713	72213	-1	72129	144488	137732	-1	137713	472856	463475	-1	463462	12				1	5	10	phaseUPFAce	phaseXPface	12	NF09	1300924	1300624	1300924	1300613	l	1300613	1298892	1300613	1298879	1721
GofDak_1024-768_new	4	3	21	<?xml version="1.0"?>\n<Clock xmlns:dt="urn:schemas-microsoft-com:datatypes"><Description dt:dt="string">E-Prime Primary Realtime Clock</Description><StartTime><Timestamp dt:dt="int">0</Timestamp><DateUtc dt:dt="string">2017-05-11T08:04:44Z</DateUtc></StartTime><FrequencyChanges><FrequencyChange><Frequency dt:dt="r8">3312929</Frequency><Timestamp dt:dt="r8">1777424394</Timestamp><Current dt:dt="r…	75.028	2435416	2431916	2435416	2431902	1	right	1778082687	2017-11-05	10:04:45	08:04:45	female	137713	72213	-1	72129	144488	137732	-1	137713	472856	463475	-1	463462	12				1	5	10	phaseUPFAce	phaseXPface	13	NF105	1304217	1303917	1304217	1303905	l	1303905	1301931	1303905	1301919	1974
GofDak_1024-768_new	4	3	21	<?xml version="1.0"?>\n<Clock xmlns:dt="urn:schemas-microsoft-com:datatypes"><Description dt:dt="string">E-Prime Primary Realtime Clock</Description><StartTime><Timestamp dt:dt="int">0</Timestamp><DateUtc dt:dt="string">2017-05-11T08:04:44Z</DateUtc></StartTime><FrequencyChanges><FrequencyChange><Frequency dt:dt="r8">3312929</Frequency><Timestamp dt:dt="r8">1777424394</Timestamp><Current dt:dt="r…	75.028	2435416	2431916	2435416	2431902	1	right	1778082687	2017-11-05	10:04:45	08:04:45	female	137713	72213	-1	72129	144488	137732	-1	137713	472856	463475	-1	463462	12				1	5	10	phaseUPFAce	phaseXPface	14	NM04	1307509	1307209	1307509	1307200	l	1307200	1305463	1307200	1305455	1737
GofDak_1024-768_new	4	3	21	<?xml version="1.0"?>\n<Clock xmlns:dt="urn:schemas-microsoft-com:datatypes"><Description dt:dt="string">E-Prime Primary Realtime Clock</Description><StartTime><Timestamp dt:dt="int">0</Timestamp><DateUtc dt:dt="string">2017-05-11T08:04:44Z</DateUtc></StartTime><FrequencyChanges><FrequencyChange><Frequency dt:dt="r8">3312929</Frequency><Timestamp dt:dt="r8">1777424394</Timestamp><Current dt:dt="r…	75.028	2435416	2431916	2435416	2431902	1	right	1778082687	2017-11-05	10:04:45	08:04:45	female	137713	72213	-1	72129	144488	137732	-1	137713	472856	463475	-1	463462	12				1	5	10	phaseUPFAce	phaseXPface	15	NF06	1310427	1310127	1310427	1310124	d	1310124	1308581	1310124	1308566	1543
GofDak_1024-768_new	4	3	21	<?xml version="1.0"?>\n<Clock xmlns:dt="urn:schemas-microsoft-com:datatypes"><Description dt:dt="string">E-Prime Primary Realtime Clock</Description><StartTime><Timestamp dt:dt="int">0</Timestamp><DateUtc dt:dt="string">2017-05-11T08:04:44Z</DateUtc></StartTime><FrequencyChanges><FrequencyChange><Frequency dt:dt="r8">3312929</Frequency><Timestamp dt:dt="r8">1777424394</Timestamp><Current dt:dt="r…	75.028	2435416	2431916	2435416	2431902	1	right	1778082687	2017-11-05	10:04:45	08:04:45	female	137713	72213	-1	72129	144488	137732	-1	137713	472856	463475	-1	463462	12				1	5	10	phaseUPFAce	phaseXPface	16	NF27	1313626	1313326	1313626	1313314	l	1313314	1311647	1313314	1311630	1667
GofDak_1024-768_new	4	3	21	<?xml version="1.0"?>\n<Clock xmlns:dt="urn:schemas-microsoft-com:datatypes"><Description dt:dt="string">E-Prime Primary Realtime Clock</Description><StartTime><Timestamp dt:dt="int">0</Timestamp><DateUtc dt:dt="string">2017-05-11T08:04:44Z</DateUtc></StartTime><FrequencyChanges><FrequencyChange><Frequency dt:dt="r8">3312929</Frequency><Timestamp dt:dt="r8">1777424394</Timestamp><Current dt:dt="r…	75.028	2435416	2431916	2435416	2431902	1	right	1778082687	2017-11-05	10:04:45	08:04:45	female	137713	72213	-1	72129	144488	137732	-1	137713	472856	463475	-1	463462	12				1	5	10	phaseUPFAce	phaseXPface	17	NF04	1316905	1316605	1316905	1316602	d	1316602	1314740	1316602	1314734	1862
GofDak_1024-768_new	4	3	21	<?xml version="1.0"?>\n<Clock xmlns:dt="urn:schemas-microsoft-com:datatypes"><Description dt:dt="string">E-Prime Primary Realtime Clock</Description><StartTime><Timestamp dt:dt="int">0</Timestamp><DateUtc dt:dt="string">2017-05-11T08:04:44Z</DateUtc></StartTime><FrequencyChanges><FrequencyChange><Frequency dt:dt="r8">3312929</Frequency><Timestamp dt:dt="r8">1777424394</Timestamp><Current dt:dt="r…	75.028	2435416	2431916	2435416	2431902	1	right	1778082687	2017-11-05	10:04:45	08:04:45	female	137713	72213	-1	72129	144488	137732	-1	137713	472856	463475	-1	463462	12				1	5	10	phaseUPFAce	phaseXPface	18	NM10	1320290	1319990	1320290	1319983	d	1319983	1318178	1319983	1318166	1805
GofDak_1024-768_new	4	3	21	<?xml version="1.0"?>\n<Clock xmlns:dt="urn:schemas-microsoft-com:datatypes"><Description dt:dt="string">E-Prime Primary Realtime Clock</Description><StartTime><Timestamp dt:dt="int">0</Timestamp><DateUtc dt:dt="string">2017-05-11T08:04:44Z</DateUtc></StartTime><FrequencyChanges><FrequencyChange><Frequency dt:dt="r8">3312929</Frequency><Timestamp dt:dt="r8">1777424394</Timestamp><Current dt:dt="r…	75.028	2435416	2431916	2435416	2431902	1	right	1778082687	2017-11-05	10:04:45	08:04:45	female	137713	72213	-1	72129	144488	137732	-1	137713	472856	463475	-1	463462	12				1	5	10	phaseUPFAce	phaseXPface	19	NF106	1324342	1324042	1324342	1324032	d	1324032	1322110	1324032	1322094	1922
GofDak_1024-768_new	4	3	21	<?xml version="1.0"?>\n<Clock xmlns:dt="urn:schemas-microsoft-com:datatypes"><Description dt:dt="string">E-Prime Primary Realtime Clock</Description><StartTime><Timestamp dt:dt="int">0</Timestamp><DateUtc dt:dt="string">2017-05-11T08:04:44Z</DateUtc></StartTime><FrequencyChanges><FrequencyChange><Frequency dt:dt="r8">3312929</Frequency><Timestamp dt:dt="r8">1777424394</Timestamp><Current dt:dt="r…	75.028	2435416	2431916	2435416	2431902	1	right	1778082687	2017-11-05	10:04:45	08:04:45	female	137713	72213	-1	72129	144488	137732	-1	137713	472856	463475	-1	463462	12				1	5	10	phaseUPFAce	phaseXPface	20	NF01	1328141	1327841	1328141	1327833	l	1327833	1325868	1327833	1325854	1965
GofDak_1024-768_new	4	3	21	<?xml version="1.0"?>\n<Clock xmlns:dt="urn:schemas-microsoft-com:datatypes"><Description dt:dt="string">E-Prime Primary Realtime Clock</Description><StartTime><Timestamp dt:dt="int">0</Timestamp><DateUtc dt:dt="string">2017-05-11T08:04:44Z</DateUtc></StartTime><FrequencyChanges><FrequencyChange><Frequency dt:dt="r8">3312929</Frequency><Timestamp dt:dt="r8">1777424394</Timestamp><Current dt:dt="r…	75.028	2435416	2431916	2435416	2431902	1	right	1778082687	2017-11-05	10:04:45	08:04:45	female	137713	72213	-1	72129	144488	137732	-1	137713	472856	463475	-1	463462	13				1	6	11	phaseUPFAce	phaseXPface	1	NF109	1331593	1331293	1331593	1331279	d	1331279	1329347	1331279	1329333	1932
GofDak_1024-768_new	4	3	21	<?xml version="1.0"?>\n<Clock xmlns:dt="urn:schemas-microsoft-com:datatypes"><Description dt:dt="string">E-Prime Primary Realtime Clock</Description><StartTime><Timestamp dt:dt="int">0</Timestamp><DateUtc dt:dt="string">2017-05-11T08:04:44Z</DateUtc></StartTime><FrequencyChanges><FrequencyChange><Frequency dt:dt="r8">3312929</Frequency><Timestamp dt:dt="r8">1777424394</Timestamp><Current dt:dt="r…	75.028	2435416	2431916	2435416	2431902	1	right	1778082687	2017-11-05	10:04:45	08:04:45	female	137713	72213	-1	72129	144488	137732	-1	137713	472856	463475	-1	463462	13				1	6	11	phaseUPFAce	phaseXPface	2	NF105	1334818	1334518	1334818	1334512	d	1334512	1332786	1334512	1332773	1726
GofDak_1024-768_new	4	3	21	<?xml version="1.0"?>\n<Clock xmlns:dt="urn:schemas-microsoft-com:datatypes"><Description dt:dt="string">E-Prime Primary Realtime Clock</Description><StartTime><Timestamp dt:dt="int">0</Timestamp><DateUtc dt:dt="string">2017-05-11T08:04:44Z</DateUtc></StartTime><FrequencyChanges><FrequencyChange><Frequency dt:dt="r8">3312929</Frequency><Timestamp dt:dt="r8">1777424394</Timestamp><Current dt:dt="r…	75.028	2435416	2431916	2435416	2431902	1	right	1778082687	2017-11-05	10:04:45	08:04:45	female	137713	72213	-1	72129	144488	137732	-1	137713	472856	463475	-1	463462	13				1	6	11	phaseUPFAce	phaseXPface	3	NF09	1338484	1338184	1338484	1338175	l	1338175	1336597	1338175	1336589	1578
GofDak_1024-768_new	4	3	21	<?xml version="1.0"?>\n<Clock xmlns:dt="urn:schemas-microsoft-com:datatypes"><Description dt:dt="string">E-Prime Primary Realtime Clock</Description><StartTime><Timestamp dt:dt="int">0</Timestamp><DateUtc dt:dt="string">2017-05-11T08:04:44Z</DateUtc></StartTime><FrequencyChanges><FrequencyChange><Frequency dt:dt="r8">3312929</Frequency><Timestamp dt:dt="r8">1777424394</Timestamp><Current dt:dt="r…	75.028	2435416	2431916	2435416	2431902	1	right	1778082687	2017-11-05	10:04:45	08:04:45	female	137713	72213	-1	72129	144488	137732	-1	137713	472856	463475	-1	463462	13				1	6	11	phaseUPFAce	phaseXPface	4	NF109	1343708	1343408	1343708	1343405	d	1343405	1341889	1343405	1341877	1516
GofDak_1024-768_new	4	3	21	<?xml version="1.0"?>\n<Clock xmlns:dt="urn:schemas-microsoft-com:datatypes"><Description dt:dt="string">E-Prime Primary Realtime Clock</Description><StartTime><Timestamp dt:dt="int">0</Timestamp><DateUtc dt:dt="string">2017-05-11T08:04:44Z</DateUtc></StartTime><FrequencyChanges><FrequencyChange><Frequency dt:dt="r8">3312929</Frequency><Timestamp dt:dt="r8">1777424394</Timestamp><Current dt:dt="r…	75.028	2435416	2431916	2435416	2431902	1	right	1778082687	2017-11-05	10:04:45	08:04:45	female	137713	72213	-1	72129	144488	137732	-1	137713	472856	463475	-1	463462	13				1	6	11	phaseUPFAce	phaseXPface	5	NF02	1346720	1346420	1346720	1346417	d	1346417	1344834	1346417	1344821	1583
GofDak_1024-768_new	4	3	21	<?xml version="1.0"?>\n<Clock xmlns:dt="urn:schemas-microsoft-com:datatypes"><Description dt:dt="string">E-Prime Primary Realtime Clock</Description><StartTime><Timestamp dt:dt="int">0</Timestamp><DateUtc dt:dt="string">2017-05-11T08:04:44Z</DateUtc></StartTime><FrequencyChanges><FrequencyChange><Frequency dt:dt="r8">3312929</Frequency><Timestamp dt:dt="r8">1777424394</Timestamp><Current dt:dt="r…	75.028	2435416	2431916	2435416	2431902	1	right	1778082687	2017-11-05	10:04:45	08:04:45	female	137713	72213	-1	72129	144488	137732	-1	137713	472856	463475	-1	463462	13				1	6	11	phaseUPFAce	phaseXPface	6	NF09	1350026	1349726	1350026	1349721	l	1349721	1348020	1349721	1348004	1701
GofDak_1024-768_new	4	3	21	<?xml version="1.0"?>\n<Clock xmlns:dt="urn:schemas-microsoft-com:datatypes"><Description dt:dt="string">E-Prime Primary Realtime Clock</Description><StartTime><Timestamp dt:dt="int">0</Timestamp><DateUtc dt:dt="string">2017-05-11T08:04:44Z</DateUtc></StartTime><FrequencyChanges><FrequencyChange><Frequency dt:dt="r8">3312929</Frequency><Timestamp dt:dt="r8">1777424394</Timestamp><Current dt:dt="r…	75.028	2435416	2431916	2435416	2431902	1	right	1778082687	2017-11-05	10:04:45	08:04:45	female	137713	72213	-1	72129	144488	137732	-1	137713	472856	463475	-1	463462	13				1	6	11	phaseUPFAce	phaseXPface	7	NM02	1353744	1353444	1353744	1353431	d	1353431	1351698	1353431	1351692	1733
GofDak_1024-768_new	4	3	21	<?xml version="1.0"?>\n<Clock xmlns:dt="urn:schemas-microsoft-com:datatypes"><Description dt:dt="string">E-Prime Primary Realtime Clock</Description><StartTime><Timestamp dt:dt="int">0</Timestamp><DateUtc dt:dt="string">2017-05-11T08:04:44Z</DateUtc></StartTime><FrequencyChanges><FrequencyChange><Frequency dt:dt="r8">3312929</Frequency><Timestamp dt:dt="r8">1777424394</Timestamp><Current dt:dt="r…	75.028	2435416	2431916	2435416	2431902	1	right	1778082687	2017-11-05	10:04:45	08:04:45	female	137713	72213	-1	72129	144488	137732	-1	137713	472856	463475	-1	463462	13				1	6	11	phaseUPFAce	phaseXPface	8	NM08	1358063	1357763	1358063	1357758	l	1357758	1355870	1357758	1355860	1888
GofDak_1024-768_new	4	3	21	<?xml version="1.0"?>\n<Clock xmlns:dt="urn:schemas-microsoft-com:datatypes"><Description dt:dt="string">E-Prime Primary Realtime Clock</Description><StartTime><Timestamp dt:dt="int">0</Timestamp><DateUtc dt:dt="string">2017-05-11T08:04:44Z</DateUtc></StartTime><FrequencyChanges><FrequencyChange><Frequency dt:dt="r8">3312929</Frequency><Timestamp dt:dt="r8">1777424394</Timestamp><Current dt:dt="r…	75.028	2435416	2431916	2435416	2431902	1	right	1778082687	2017-11-05	10:04:45	08:04:45	female	137713	72213	-1	72129	144488	137732	-1	137713	472856	463475	-1	463462	13				1	6	11	phaseUPFAce	phaseXPface	9	NF01	1362261	1361961	1362261	1361952	d	1361952	1360162	1361952	1360148	1790
GofDak_1024-768_new	4	3	21	<?xml version="1.0"?>\n<Clock xmlns:dt="urn:schemas-microsoft-com:datatypes"><Description dt:dt="string">E-Prime Primary Realtime Clock</Description><StartTime><Timestamp dt:dt="int">0</Timestamp><DateUtc dt:dt="string">2017-05-11T08:04:44Z</DateUtc></StartTime><FrequencyChanges><FrequencyChange><Frequency dt:dt="r8">3312929</Frequency><Timestamp dt:dt="r8">1777424394</Timestamp><Current dt:dt="r…	75.028	2435416	2431916	2435416	2431902	1	right	1778082687	2017-11-05	10:04:45	08:04:45	female	137713	72213	-1	72129	144488	137732	-1	137713	472856	463475	-1	463462	13				1	6	11	phaseUPFAce	phaseXPface	10	NM13	1365527	1365227	1365527	1365223	l	1365223	1363454	1365223	1363444	1769
GofDak_1024-768_new	4	3	21	<?xml version="1.0"?>\n<Clock xmlns:dt="urn:schemas-microsoft-com:datatypes"><Description dt:dt="string">E-Prime Primary Realtime Clock</Description><StartTime><Timestamp dt:dt="int">0</Timestamp><DateUtc dt:dt="string">2017-05-11T08:04:44Z</DateUtc></StartTime><FrequencyChanges><FrequencyChange><Frequency dt:dt="r8">3312929</Frequency><Timestamp dt:dt="r8">1777424394</Timestamp><Current dt:dt="r…	75.028	2435416	2431916	2435416	2431902	1	right	1778082687	2017-11-05	10:04:45	08:04:45	female	137713	72213	-1	72129	144488	137732	-1	137713	472856	463475	-1	463462	13				1	6	11	phaseUPFAce	phaseXPface	11	NF105	1369805	1369505	1369805	1369492	d	1369492	1367692	1369492	1367675	1800
GofDak_1024-768_new	4	3	21	<?xml version="1.0"?>\n<Clock xmlns:dt="urn:schemas-microsoft-com:datatypes"><Description dt:dt="string">E-Prime Primary Realtime Clock</Description><StartTime><Timestamp dt:dt="int">0</Timestamp><DateUtc dt:dt="string">2017-05-11T08:04:44Z</DateUtc></StartTime><FrequencyChanges><FrequencyChange><Frequency dt:dt="r8">3312929</Frequency><Timestamp dt:dt="r8">1777424394</Timestamp><Current dt:dt="r…	75.028	2435416	2431916	2435416	2431902	1	right	1778082687	2017-11-05	10:04:45	08:04:45	female	137713	72213	-1	72129	144488	137732	-1	137713	472856	463475	-1	463462	13				1	6	11	phaseUPFAce	phaseXPface	12	NF11	1372737	1372437	1372737	1372432	d	1372432	1370931	1372432	1370923	1501
GofDak_1024-768_new	4	3	21	<?xml version="1.0"?>\n<Clock xmlns:dt="urn:schemas-microsoft-com:datatypes"><Description dt:dt="string">E-Prime Primary Realtime Clock</Description><StartTime><Timestamp dt:dt="int">0</Timestamp><DateUtc dt:dt="string">2017-05-11T08:04:44Z</DateUtc></StartTime><FrequencyChanges><FrequencyChange><Frequency dt:dt="r8">3312929</Frequency><Timestamp dt:dt="r8">1777424394</Timestamp><Current dt:dt="r…	75.028	2435416	2431916	2435416	2431902	1	right	1778082687	2017-11-05	10:04:45	08:04:45	female	137713	72213	-1	72129	144488	137732	-1	137713	472856	463475	-1	463462	13				1	6	11	phaseUPFAce	phaseXPface	13	NM04	1376003	1375703	1376003	1375689	d	1375689	1374037	1375689	1374027	1652
GofDak_1024-768_new	4	3	21	<?xml version="1.0"?>\n<Clock xmlns:dt="urn:schemas-microsoft-com:datatypes"><Description dt:dt="string">E-Prime Primary Realtime Clock</Description><StartTime><Timestamp dt:dt="int">0</Timestamp><DateUtc dt:dt="string">2017-05-11T08:04:44Z</DateUtc></StartTime><FrequencyChanges><FrequencyChange><Frequency dt:dt="r8">3312929</Frequency><Timestamp dt:dt="r8">1777424394</Timestamp><Current dt:dt="r…	75.028	2435416	2431916	2435416	2431902	1	right	1778082687	2017-11-05	10:04:45	08:04:45	female	137713	72213	-1	72129	144488	137732	-1	137713	472856	463475	-1	463462	13				1	6	11	phaseUPFAce	phaseXPface	14	NF27	1379495	1379195	1379495	1379185	d	1379185	1377435	1379185	1377419	1750
GofDak_1024-768_new	4	3	21	<?xml version="1.0"?>\n<Clock xmlns:dt="urn:schemas-microsoft-com:datatypes"><Description dt:dt="string">E-Prime Primary Realtime Clock</Description><StartTime><Timestamp dt:dt="int">0</Timestamp><DateUtc dt:dt="string">2017-05-11T08:04:44Z</DateUtc></StartTime><FrequencyChanges><FrequencyChange><Frequency dt:dt="r8">3312929</Frequency><Timestamp dt:dt="r8">1777424394</Timestamp><Current dt:dt="r…	75.028	2435416	2431916	2435416	2431902	1	right	1778082687	2017-11-05	10:04:45	08:04:45	female	137713	72213	-1	72129	144488	137732	-1	137713	472856	463475	-1	463462	13				1	6	11	phaseUPFAce	phaseXPface	15	NF109	1383640	1383340	1383640	1383331	l	1383331	1381580	1383331	1381563	1751
GofDak_1024-768_new	4	3	21	<?xml version="1.0"?>\n<Clock xmlns:dt="urn:schemas-microsoft-com:datatypes"><Description dt:dt="string">E-Prime Primary Realtime Clock</Description><StartTime><Timestamp dt:dt="int">0</Timestamp><DateUtc dt:dt="string">2017-05-11T08:04:44Z</DateUtc></StartTime><FrequencyChanges><FrequencyChange><Frequency dt:dt="r8">3312929</Frequency><Timestamp dt:dt="r8">1777424394</Timestamp><Current dt:dt="r…	75.028	2435416	2431916	2435416	2431902	1	right	1778082687	2017-11-05	10:04:45	08:04:45	female	137713	72213	-1	72129	144488	137732	-1	137713	472856	463475	-1	463462	13				1	6	11	phaseUPFAce	phaseXPface	16	NF09	1389264	1388964	1389264	1388957	d	1388957	1387178	1388957	1387166	1779
GofDak_1024-768_new	4	3	21	<?xml version="1.0"?>\n<Clock xmlns:dt="urn:schemas-microsoft-com:datatypes"><Description dt:dt="string">E-Prime Primary Realtime Clock</Description><StartTime><Timestamp dt:dt="int">0</Timestamp><DateUtc dt:dt="string">2017-05-11T08:04:44Z</DateUtc></StartTime><FrequencyChanges><FrequencyChange><Frequency dt:dt="r8">3312929</Frequency><Timestamp dt:dt="r8">1777424394</Timestamp><Current dt:dt="r…	75.028	2435416	2431916	2435416	2431902	1	right	1778082687	2017-11-05	10:04:45	08:04:45	female	137713	72213	-1	72129	144488	137732	-1	137713	472856	463475	-1	463462	13				1	6	11	phaseUPFAce	phaseXPface	17	NF02	1392410	1392110	1392410	1392097	d	1392097	1390444	1392097	1390434	1653
GofDak_1024-768_new	4	3	21	<?xml version="1.0"?>\n<Clock xmlns:dt="urn:schemas-microsoft-com:datatypes"><Description dt:dt="string">E-Prime Primary Realtime Clock</Description><StartTime><Timestamp dt:dt="int">0</Timestamp><DateUtc dt:dt="string">2017-05-11T08:04:44Z</DateUtc></StartTime><FrequencyChanges><FrequencyChange><Frequency dt:dt="r8">3312929</Frequency><Timestamp dt:dt="r8">1777424394</Timestamp><Current dt:dt="r…	75.028	2435416	2431916	2435416	2431902	1	right	1778082687	2017-11-05	10:04:45	08:04:45	female	137713	72213	-1	72129	144488	137732	-1	137713	472856	463475	-1	463462	13				1	6	11	phaseUPFAce	phaseXPface	18	NM04	1395595	1395295	1395595	1395288	l	1395288	1393669	1395288	1393658	1619
GofDak_1024-768_new	4	3	21	<?xml version="1.0"?>\n<Clock xmlns:dt="urn:schemas-microsoft-com:datatypes"><Description dt:dt="string">E-Prime Primary Realtime Clock</Description><StartTime><Timestamp dt:dt="int">0</Timestamp><DateUtc dt:dt="string">2017-05-11T08:04:44Z</DateUtc></StartTime><FrequencyChanges><FrequencyChange><Frequency dt:dt="r8">3312929</Frequency><Timestamp dt:dt="r8">1777424394</Timestamp><Current dt:dt="r…	75.028	2435416	2431916	2435416	2431902	1	right	1778082687	2017-11-05	10:04:45	08:04:45	female	137713	72213	-1	72129	144488	137732	-1	137713	472856	463475	-1	463462	13				1	6	11	phaseUPFAce	phaseXPface	19	NM21	1398941	1398641	1398941	1398628	l	1398628	1396628	1398628	1396610	2000
GofDak_1024-768_new	4	3	21	<?xml version="1.0"?>\n<Clock xmlns:dt="urn:schemas-microsoft-com:datatypes"><Description dt:dt="string">E-Prime Primary Realtime Clock</Description><StartTime><Timestamp dt:dt="int">0</Timestamp><DateUtc dt:dt="string">2017-05-11T08:04:44Z</DateUtc></StartTime><FrequencyChanges><FrequencyChange><Frequency dt:dt="r8">3312929</Frequency><Timestamp dt:dt="r8">1777424394</Timestamp><Current dt:dt="r…	75.028	2435416	2431916	2435416	2431902	1	right	1778082687	2017-11-05	10:04:45	08:04:45	female	137713	72213	-1	72129	144488	137732	-1	137713	472856	463475	-1	463462	13				1	6	11	phaseUPFAce	phaseXPface	20	NM05	1401993	1401693	1401993	1401680	l	1401680	1400147	1401680	1400130	1533
GofDak_1024-768_new	4	3	21	<?xml version="1.0"?>\n<Clock xmlns:dt="urn:schemas-microsoft-com:datatypes"><Description dt:dt="string">E-Prime Primary Realtime Clock</Description><StartTime><Timestamp dt:dt="int">0</Timestamp><DateUtc dt:dt="string">2017-05-11T08:04:44Z</DateUtc></StartTime><FrequencyChanges><FrequencyChange><Frequency dt:dt="r8">3312929</Frequency><Timestamp dt:dt="r8">1777424394</Timestamp><Current dt:dt="r…	75.028	2435416	2431916	2435416	2431902	1	right	1778082687	2017-11-05	10:04:45	08:04:45	female	137713	72213	-1	72129	144488	137732	-1	137713	472856	463475	-1	463462	14				2	6	12	phaseINVFAce	phaseXPface	1	NF109	1406271	1405971	1406271	1405961	d	1405961	1404052	1405961	1404034	1909
GofDak_1024-768_new	4	3	21	<?xml version="1.0"?>\n<Clock xmlns:dt="urn:schemas-microsoft-com:datatypes"><Description dt:dt="string">E-Prime Primary Realtime Clock</Description><StartTime><Timestamp dt:dt="int">0</Timestamp><DateUtc dt:dt="string">2017-05-11T08:04:44Z</DateUtc></StartTime><FrequencyChanges><FrequencyChange><Frequency dt:dt="r8">3312929</Frequency><Timestamp dt:dt="r8">1777424394</Timestamp><Current dt:dt="r…	75.028	2435416	2431916	2435416	2431902	1	right	1778082687	2017-11-05	10:04:45	08:04:45	female	137713	72213	-1	72129	144488	137732	-1	137713	472856	463475	-1	463462	14				2	6	12	phaseINVFAce	phaseXPface	2	NF27	1410416	1410116	1410416	1410101	l	1410101	1408184	1410101	1408169	1917
GofDak_1024-768_new	4	3	21	<?xml version="1.0"?>\n<Clock xmlns:dt="urn:schemas-microsoft-com:datatypes"><Description dt:dt="string">E-Prime Primary Realtime Clock</Description><StartTime><Timestamp dt:dt="int">0</Timestamp><DateUtc dt:dt="string">2017-05-11T08:04:44Z</DateUtc></StartTime><FrequencyChanges><FrequencyChange><Frequency dt:dt="r8">3312929</Frequency><Timestamp dt:dt="r8">1777424394</Timestamp><Current dt:dt="r…	75.028	2435416	2431916	2435416	2431902	1	right	1778082687	2017-11-05	10:04:45	08:04:45	female	137713	72213	-1	72129	144488	137732	-1	137713	472856	463475	-1	463462	14				2	6	12	phaseINVFAce	phaseXPface	3	NF27	1413468	1413168	1413468	1413165	d	1413165	1411396	1413165	1411385	1769
GofDak_1024-768_new	4	3	21	<?xml version="1.0"?>\n<Clock xmlns:dt="urn:schemas-microsoft-com:datatypes"><Description dt:dt="string">E-Prime Primary Realtime Clock</Description><StartTime><Timestamp dt:dt="int">0</Timestamp><DateUtc dt:dt="string">2017-05-11T08:04:44Z</DateUtc></StartTime><FrequencyChanges><FrequencyChange><Frequency dt:dt="r8">3312929</Frequency><Timestamp dt:dt="r8">1777424394</Timestamp><Current dt:dt="r…	75.028	2435416	2431916	2435416	2431902	1	right	1778082687	2017-11-05	10:04:45	08:04:45	female	137713	72213	-1	72129	144488	137732	-1	137713	472856	463475	-1	463462	14				2	6	12	phaseINVFAce	phaseXPface	4	NM09	1416547	1416247	1416547	1416241	l	1416241	1414408	1416241	1414401	1833
GofDak_1024-768_new	4	3	21	<?xml version="1.0"?>\n<Clock xmlns:dt="urn:schemas-microsoft-com:datatypes"><Description dt:dt="string">E-Prime Primary Realtime Clock</Description><StartTime><Timestamp dt:dt="int">0</Timestamp><DateUtc dt:dt="string">2017-05-11T08:04:44Z</DateUtc></StartTime><FrequencyChanges><FrequencyChange><Frequency dt:dt="r8">3312929</Frequency><Timestamp dt:dt="r8">1777424394</Timestamp><Current dt:dt="r…	75.028	2435416	2431916	2435416	2431902	1	right	1778082687	2017-11-05	10:04:45	08:04:45	female	137713	72213	-1	72129	144488	137732	-1	137713	472856	463475	-1	463462	14				2	6	12	phaseINVFAce	phaseXPface	5	NF11	1419746	1419446	1419746	1419441	d	1419441	1417847	1419441	1417841	1594
GofDak_1024-768_new	4	3	21	<?xml version="1.0"?>\n<Clock xmlns:dt="urn:schemas-microsoft-com:datatypes"><Description dt:dt="string">E-Prime Primary Realtime Clock</Description><StartTime><Timestamp dt:dt="int">0</Timestamp><DateUtc dt:dt="string">2017-05-11T08:04:44Z</DateUtc></StartTime><FrequencyChanges><FrequencyChange><Frequency dt:dt="r8">3312929</Frequency><Timestamp dt:dt="r8">1777424394</Timestamp><Current dt:dt="r…	75.028	2435416	2431916	2435416	2431902	1	right	1778082687	2017-11-05	10:04:45	08:04:45	female	137713	72213	-1	72129	144488	137732	-1	137713	472856	463475	-1	463462	14				2	6	12	phaseINVFAce	phaseXPface	6	NM08	1423745	1423445	1423745	1423431	d	1423431	1421592	1423431	1421585	1839
GofDak_1024-768_new	4	3	21	<?xml version="1.0"?>\n<Clock xmlns:dt="urn:schemas-microsoft-com:datatypes"><Description dt:dt="string">E-Prime Primary Realtime Clock</Description><StartTime><Timestamp dt:dt="int">0</Timestamp><DateUtc dt:dt="string">2017-05-11T08:04:44Z</DateUtc></StartTime><FrequencyChanges><FrequencyChange><Frequency dt:dt="r8">3312929</Frequency><Timestamp dt:dt="r8">1777424394</Timestamp><Current dt:dt="r…	75.028	2435416	2431916	2435416	2431902	1	right	1778082687	2017-11-05	10:04:45	08:04:45	female	137713	72213	-1	72129	144488	137732	-1	137713	472856	463475	-1	463462	14				2	6	12	phaseINVFAce	phaseXPface	7	NF06	1427223	1426923	1427223	1426919	l	1426919	1424937	1426919	1424921	1982
GofDak_1024-768_new	4	3	21	<?xml version="1.0"?>\n<Clock xmlns:dt="urn:schemas-microsoft-com:datatypes"><Description dt:dt="string">E-Prime Primary Realtime Clock</Description><StartTime><Timestamp dt:dt="int">0</Timestamp><DateUtc dt:dt="string">2017-05-11T08:04:44Z</DateUtc></StartTime><FrequencyChanges><FrequencyChange><Frequency dt:dt="r8">3312929</Frequency><Timestamp dt:dt="r8">1777424394</Timestamp><Current dt:dt="r…	75.028	2435416	2431916	2435416	2431902	1	right	1778082687	2017-11-05	10:04:45	08:04:45	female	137713	72213	-1	72129	144488	137732	-1	137713	472856	463475	-1	463462	14				2	6	12	phaseINVFAce	phaseXPface	8	NF02	1430435	1430135	1430435	1430121	l	1430121	1428589	1430121	1428576	1532
GofDak_1024-768_new	4	3	21	<?xml version="1.0"?>\n<Clock xmlns:dt="urn:schemas-microsoft-com:datatypes"><Description dt:dt="string">E-Prime Primary Realtime Clock</Description><StartTime><Timestamp dt:dt="int">0</Timestamp><DateUtc dt:dt="string">2017-05-11T08:04:44Z</DateUtc></StartTime><FrequencyChanges><FrequencyChange><Frequency dt:dt="r8">3312929</Frequency><Timestamp dt:dt="r8">1777424394</Timestamp><Current dt:dt="r…	75.028	2435416	2431916	2435416	2431902	1	right	1778082687	2017-11-05	10:04:45	08:04:45	female	137713	72213	-1	72129	144488	137732	-1	137713	472856	463475	-1	463462	14				2	6	12	phaseINVFAce	phaseXPface	9	NF01	1433554	1433254	1433554	1433249	l	1433249	1431508	1433249	1431496	1741
GofDak_1024-768_new	4	3	21	<?xml version="1.0"?>\n<Clock xmlns:dt="urn:schemas-microsoft-com:datatypes"><Description dt:dt="string">E-Prime Primary Realtime Clock</Description><StartTime><Timestamp dt:dt="int">0</Timestamp><DateUtc dt:dt="string">2017-05-11T08:04:44Z</DateUtc></StartTime><FrequencyChanges><FrequencyChange><Frequency dt:dt="r8">3312929</Frequency><Timestamp dt:dt="r8">1777424394</Timestamp><Current dt:dt="r…	75.028	2435416	2431916	2435416	2431902	1	right	1778082687	2017-11-05	10:04:45	08:04:45	female	137713	72213	-1	72129	144488	137732	-1	137713	472856	463475	-1	463462	14				2	6	12	phaseINVFAce	phaseXPface	10	NF09	1437219	1436919	1437219	1436908	l	1436908	1435000	1436908	1434992	1908
GofDak_1024-768_new	4	3	21	<?xml version="1.0"?>\n<Clock xmlns:dt="urn:schemas-microsoft-com:datatypes"><Description dt:dt="string">E-Prime Primary Realtime Clock</Description><StartTime><Timestamp dt:dt="int">0</Timestamp><DateUtc dt:dt="string">2017-05-11T08:04:44Z</DateUtc></StartTime><FrequencyChanges><FrequencyChange><Frequency dt:dt="r8">3312929</Frequency><Timestamp dt:dt="r8">1777424394</Timestamp><Current dt:dt="r…	75.028	2435416	2431916	2435416	2431902	1	right	1778082687	2017-11-05	10:04:45	08:04:45	female	137713	72213	-1	72129	144488	137732	-1	137713	472856	463475	-1	463462	14				2	6	12	phaseINVFAce	phaseXPface	11	NM21	1440978	1440678	1440978	1440675	l	1440675	1439119	1440675	1439112	1556
GofDak_1024-768_new	4	3	21	<?xml version="1.0"?>\n<Clock xmlns:dt="urn:schemas-microsoft-com:datatypes"><Description dt:dt="string">E-Prime Primary Realtime Clock</Description><StartTime><Timestamp dt:dt="int">0</Timestamp><DateUtc dt:dt="string">2017-05-11T08:04:44Z</DateUtc></StartTime><FrequencyChanges><FrequencyChange><Frequency dt:dt="r8">3312929</Frequency><Timestamp dt:dt="r8">1777424394</Timestamp><Current dt:dt="r…	75.028	2435416	2431916	2435416	2431902	1	right	1778082687	2017-11-05	10:04:45	08:04:45	female	137713	72213	-1	72129	144488	137732	-1	137713	472856	463475	-1	463462	14				2	6	12	phaseINVFAce	phaseXPface	12	NF11	1444377	1444077	1444377	1444070	l	1444070	1442091	1444070	1442080	1979
GofDak_1024-768_new	4	3	21	<?xml version="1.0"?>\n<Clock xmlns:dt="urn:schemas-microsoft-com:datatypes"><Description dt:dt="string">E-Prime Primary Realtime Clock</Description><StartTime><Timestamp dt:dt="int">0</Timestamp><DateUtc dt:dt="string">2017-05-11T08:04:44Z</DateUtc></StartTime><FrequencyChanges><FrequencyChange><Frequency dt:dt="r8">3312929</Frequency><Timestamp dt:dt="r8">1777424394</Timestamp><Current dt:dt="r…	75.028	2435416	2431916	2435416	2431902	1	right	1778082687	2017-11-05	10:04:45	08:04:45	female	137713	72213	-1	72129	144488	137732	-1	137713	472856	463475	-1	463462	14				2	6	12	phaseINVFAce	phaseXPface	13	NF105	1447349	1447049	1447349	1447041	d	1447041	1445343	1447041	1445336	1698
GofDak_1024-768_new	4	3	21	<?xml version="1.0"?>\n<Clock xmlns:dt="urn:schemas-microsoft-com:datatypes"><Description dt:dt="string">E-Prime Primary Realtime Clock</Description><StartTime><Timestamp dt:dt="int">0</Timestamp><DateUtc dt:dt="string">2017-05-11T08:04:44Z</DateUtc></StartTime><FrequencyChanges><FrequencyChange><Frequency dt:dt="r8">3312929</Frequency><Timestamp dt:dt="r8">1777424394</Timestamp><Current dt:dt="r…	75.028	2435416	2431916	2435416	2431902	1	right	1778082687	2017-11-05	10:04:45	08:04:45	female	137713	72213	-1	72129	144488	137732	-1	137713	472856	463475	-1	463462	14				2	6	12	phaseINVFAce	phaseXPface	14	NM05	1450281	1449981	1450281	1449969	l	1449969	1448422	1449969	1448407	1547
GofDak_1024-768_new	4	3	21	<?xml version="1.0"?>\n<Clock xmlns:dt="urn:schemas-microsoft-com:datatypes"><Description dt:dt="string">E-Prime Primary Realtime Clock</Description><StartTime><Timestamp dt:dt="int">0</Timestamp><DateUtc dt:dt="string">2017-05-11T08:04:44Z</DateUtc></StartTime><FrequencyChanges><FrequencyChange><Frequency dt:dt="r8">3312929</Frequency><Timestamp dt:dt="r8">1777424394</Timestamp><Current dt:dt="r…	75.028	2435416	2431916	2435416	2431902	1	right	1778082687	2017-11-05	10:04:45	08:04:45	female	137713	72213	-1	72129	144488	137732	-1	137713	472856	463475	-1	463462	14				2	6	12	phaseINVFAce	phaseXPface	15	NM04	1455652	1455352	1455652	1455342	d	1455342	1453420	1455342	1453407	1922
GofDak_1024-768_new	4	3	21	<?xml version="1.0"?>\n<Clock xmlns:dt="urn:schemas-microsoft-com:datatypes"><Description dt:dt="string">E-Prime Primary Realtime Clock</Description><StartTime><Timestamp dt:dt="int">0</Timestamp><DateUtc dt:dt="string">2017-05-11T08:04:44Z</DateUtc></StartTime><FrequencyChanges><FrequencyChange><Frequency dt:dt="r8">3312929</Frequency><Timestamp dt:dt="r8">1777424394</Timestamp><Current dt:dt="r…	75.028	2435416	2431916	2435416	2431902	1	right	1778082687	2017-11-05	10:04:45	08:04:45	female	137713	72213	-1	72129	144488	137732	-1	137713	472856	463475	-1	463462	14				2	6	12	phaseINVFAce	phaseXPface	16	NF27	1459664	1459364	1459664	1459351	d	1459351	1457365	1459351	1457359	1986
GofDak_1024-768_new	4	3	21	<?xml version="1.0"?>\n<Clock xmlns:dt="urn:schemas-microsoft-com:datatypes"><Description dt:dt="string">E-Prime Primary Realtime Clock</Description><StartTime><Timestamp dt:dt="int">0</Timestamp><DateUtc dt:dt="string">2017-05-11T08:04:44Z</DateUtc></StartTime><FrequencyChanges><FrequencyChange><Frequency dt:dt="r8">3312929</Frequency><Timestamp dt:dt="r8">1777424394</Timestamp><Current dt:dt="r…	75.028	2435416	2431916	2435416	2431902	1	right	1778082687	2017-11-05	10:04:45	08:04:45	female	137713	72213	-1	72129	144488	137732	-1	137713	472856	463475	-1	463462	14				2	6	12	phaseINVFAce	phaseXPface	17	NM04	1464156	1463856	1464156	1463845	l	1463845	1461883	1463845	1461871	1962
GofDak_1024-768_new	4	3	21	<?xml version="1.0"?>\n<Clock xmlns:dt="urn:schemas-microsoft-com:datatypes"><Description dt:dt="string">E-Prime Primary Realtime Clock</Description><StartTime><Timestamp dt:dt="int">0</Timestamp><DateUtc dt:dt="string">2017-05-11T08:04:44Z</DateUtc></StartTime><FrequencyChanges><FrequencyChange><Frequency dt:dt="r8">3312929</Frequency><Timestamp dt:dt="r8">1777424394</Timestamp><Current dt:dt="r…	75.028	2435416	2431916	2435416	2431902	1	right	1778082687	2017-11-05	10:04:45	08:04:45	female	137713	72213	-1	72129	144488	137732	-1	137713	472856	463475	-1	463462	14				2	6	12	phaseINVFAce	phaseXPface	18	NM02	1468114	1467814	1468114	1467809	d	1467809	1466055	1467809	1466039	1754
GofDak_1024-768_new	4	3	21	<?xml version="1.0"?>\n<Clock xmlns:dt="urn:schemas-microsoft-com:datatypes"><Description dt:dt="string">E-Prime Primary Realtime Clock</Description><StartTime><Timestamp dt:dt="int">0</Timestamp><DateUtc dt:dt="string">2017-05-11T08:04:44Z</DateUtc></StartTime><FrequencyChanges><FrequencyChange><Frequency dt:dt="r8">3312929</Frequency><Timestamp dt:dt="r8">1777424394</Timestamp><Current dt:dt="r…	75.028	2435416	2431916	2435416	2431902	1	right	1778082687	2017-11-05	10:04:45	08:04:45	female	137713	72213	-1	72129	144488	137732	-1	137713	472856	463475	-1	463462	14				2	6	12	phaseINVFAce	phaseXPface	19	NM13	1471900	1471600	1471900	1471597	l	1471597	1469614	1471597	1469598	1983
GofDak_1024-768_new	4	3	21	<?xml version="1.0"?>\n<Clock xmlns:dt="urn:schemas-microsoft-com:datatypes"><Description dt:dt="string">E-Prime Primary Realtime Clock</Description><StartTime><Timestamp dt:dt="int">0</Timestamp><DateUtc dt:dt="string">2017-05-11T08:04:44Z</DateUtc></StartTime><FrequencyChanges><FrequencyChange><Frequency dt:dt="r8">3312929</Frequency><Timestamp dt:dt="r8">1777424394</Timestamp><Current dt:dt="r…	75.028	2435416	2431916	2435416	2431902	1	right	1778082687	2017-11-05	10:04:45	08:04:45	female	137713	72213	-1	72129	144488	137732	-1	137713	472856	463475	-1	463462	14				2	6	12	phaseINVFAce	phaseXPface	20	NF01	1475458	1475158	1475458	1475152	d	1475152	1473559	1475152	1473542	1593
GofDak_1024-768_new	4	3	21	<?xml version="1.0"?>\n<Clock xmlns:dt="urn:schemas-microsoft-com:datatypes"><Description dt:dt="string">E-Prime Primary Realtime Clock</Description><StartTime><Timestamp dt:dt="int">0</Timestamp><DateUtc dt:dt="string">2017-05-11T08:04:44Z</DateUtc></StartTime><FrequencyChanges><FrequencyChange><Frequency dt:dt="r8">3312929</Frequency><Timestamp dt:dt="r8">1777424394</Timestamp><Current dt:dt="r…	75.028	2435416	2431916	2435416	2431902	1	right	1778082687	2017-11-05	10:04:45	08:04:45	female	137713	72213	-1	72129	144488	137732	-1	137713	472856	463475	-1	463462	15				2	7	13	phaseINVFAce	phaseXPface	1	NM09	1526372	1526072	1526372	1526066	l	1526066	1524246	1526066	1524233	1820
GofDak_1024-768_new	4	3	21	<?xml version="1.0"?>\n<Clock xmlns:dt="urn:schemas-microsoft-com:datatypes"><Description dt:dt="string">E-Prime Primary Realtime Clock</Description><StartTime><Timestamp dt:dt="int">0</Timestamp><DateUtc dt:dt="string">2017-05-11T08:04:44Z</DateUtc></StartTime><FrequencyChanges><FrequencyChange><Frequency dt:dt="r8">3312929</Frequency><Timestamp dt:dt="r8">1777424394</Timestamp><Current dt:dt="r…	75.028	2435416	2431916	2435416	2431902	1	right	1778082687	2017-11-05	10:04:45	08:04:45	female	137713	72213	-1	72129	144488	137732	-1	137713	472856	463475	-1	463462	15				2	7	13	phaseINVFAce	phaseXPface	2	NM03	1531290	1530990	1531290	1530986	l	1530986	1529164	1530986	1529147	1822
GofDak_1024-768_new	4	3	21	<?xml version="1.0"?>\n<Clock xmlns:dt="urn:schemas-microsoft-com:datatypes"><Description dt:dt="string">E-Prime Primary Realtime Clock</Description><StartTime><Timestamp dt:dt="int">0</Timestamp><DateUtc dt:dt="string">2017-05-11T08:04:44Z</DateUtc></StartTime><FrequencyChanges><FrequencyChange><Frequency dt:dt="r8">3312929</Frequency><Timestamp dt:dt="r8">1777424394</Timestamp><Current dt:dt="r…	75.028	2435416	2431916	2435416	2431902	1	right	1778082687	2017-11-05	10:04:45	08:04:45	female	137713	72213	-1	72129	144488	137732	-1	137713	472856	463475	-1	463462	15				2	7	13	phaseINVFAce	phaseXPface	3	NF106	1534769	1534469	1534769	1534464	l	1534464	1532763	1534464	1532755	1701
GofDak_1024-768_new	4	3	21	<?xml version="1.0"?>\n<Clock xmlns:dt="urn:schemas-microsoft-com:datatypes"><Description dt:dt="string">E-Prime Primary Realtime Clock</Description><StartTime><Timestamp dt:dt="int">0</Timestamp><DateUtc dt:dt="string">2017-05-11T08:04:44Z</DateUtc></StartTime><FrequencyChanges><FrequencyChange><Frequency dt:dt="r8">3312929</Frequency><Timestamp dt:dt="r8">1777424394</Timestamp><Current dt:dt="r…	75.028	2435416	2431916	2435416	2431902	1	right	1778082687	2017-11-05	10:04:45	08:04:45	female	137713	72213	-1	72129	144488	137732	-1	137713	472856	463475	-1	463462	15				2	7	13	phaseINVFAce	phaseXPface	4	NF27	1538354	1538054	1538354	1538040	l	1538040	1536109	1538040	1536091	1931
GofDak_1024-768_new	4	3	21	<?xml version="1.0"?>\n<Clock xmlns:dt="urn:schemas-microsoft-com:datatypes"><Description dt:dt="string">E-Prime Primary Realtime Clock</Description><StartTime><Timestamp dt:dt="int">0</Timestamp><DateUtc dt:dt="string">2017-05-11T08:04:44Z</DateUtc></StartTime><FrequencyChanges><FrequencyChange><Frequency dt:dt="r8">3312929</Frequency><Timestamp dt:dt="r8">1777424394</Timestamp><Current dt:dt="r…	75.028	2435416	2431916	2435416	2431902	1	right	1778082687	2017-11-05	10:04:45	08:04:45	female	137713	72213	-1	72129	144488	137732	-1	137713	472856	463475	-1	463462	15				2	7	13	phaseINVFAce	phaseXPface	5	NF11	1542646	1542346	1542646	1542336	l	1542336	1540374	1542336	1540363	1962
GofDak_1024-768_new	4	3	21	<?xml version="1.0"?>\n<Clock xmlns:dt="urn:schemas-microsoft-com:datatypes"><Description dt:dt="string">E-Prime Primary Realtime Clock</Description><StartTime><Timestamp dt:dt="int">0</Timestamp><DateUtc dt:dt="string">2017-05-11T08:04:44Z</DateUtc></StartTime><FrequencyChanges><FrequencyChange><Frequency dt:dt="r8">3312929</Frequency><Timestamp dt:dt="r8">1777424394</Timestamp><Current dt:dt="r…	75.028	2435416	2431916	2435416	2431902	1	right	1778082687	2017-11-05	10:04:45	08:04:45	female	137713	72213	-1	72129	144488	137732	-1	137713	472856	463475	-1	463462	15				2	7	13	phaseINVFAce	phaseXPface	6	NF04	1545699	1545399	1545699	1545396	d	1545396	1543866	1545396	1543851	1530
GofDak_1024-768_new	4	3	21	<?xml version="1.0"?>\n<Clock xmlns:dt="urn:schemas-microsoft-com:datatypes"><Description dt:dt="string">E-Prime Primary Realtime Clock</Description><StartTime><Timestamp dt:dt="int">0</Timestamp><DateUtc dt:dt="string">2017-05-11T08:04:44Z</DateUtc></StartTime><FrequencyChanges><FrequencyChange><Frequency dt:dt="r8">3312929</Frequency><Timestamp dt:dt="r8">1777424394</Timestamp><Current dt:dt="r…	75.028	2435416	2431916	2435416	2431902	1	right	1778082687	2017-11-05	10:04:45	08:04:45	female	137713	72213	-1	72129	144488	137732	-1	137713	472856	463475	-1	463462	15				2	7	13	phaseINVFAce	phaseXPface	7	NF11	1549630	1549330	1549630	1549316	d	1549316	1547531	1549316	1547522	1785
GofDak_1024-768_new	4	3	21	<?xml version="1.0"?>\n<Clock xmlns:dt="urn:schemas-microsoft-com:datatypes"><Description dt:dt="string">E-Prime Primary Realtime Clock</Description><StartTime><Timestamp dt:dt="int">0</Timestamp><DateUtc dt:dt="string">2017-05-11T08:04:44Z</DateUtc></StartTime><FrequencyChanges><FrequencyChange><Frequency dt:dt="r8">3312929</Frequency><Timestamp dt:dt="r8">1777424394</Timestamp><Current dt:dt="r…	75.028	2435416	2431916	2435416	2431902	1	right	1778082687	2017-11-05	10:04:45	08:04:45	female	137713	72213	-1	72129	144488	137732	-1	137713	472856	463475	-1	463462	15				2	7	13	phaseINVFAce	phaseXPface	8	NF106	1553136	1552836	1553136	1552821	d	1552821	1550890	1552821	1550874	1931
GofDak_1024-768_new	4	3	21	<?xml version="1.0"?>\n<Clock xmlns:dt="urn:schemas-microsoft-com:datatypes"><Description dt:dt="string">E-Prime Primary Realtime Clock</Description><StartTime><Timestamp dt:dt="int">0</Timestamp><DateUtc dt:dt="string">2017-05-11T08:04:44Z</DateUtc></StartTime><FrequencyChanges><FrequencyChange><Frequency dt:dt="r8">3312929</Frequency><Timestamp dt:dt="r8">1777424394</Timestamp><Current dt:dt="r…	75.028	2435416	2431916	2435416	2431902	1	right	1778082687	2017-11-05	10:04:45	08:04:45	female	137713	72213	-1	72129	144488	137732	-1	137713	472856	463475	-1	463462	15				2	7	13	phaseINVFAce	phaseXPface	9	NF09	1556574	1556274	1556574	1556267	l	1556267	1554408	1556267	1554394	1859
GofDak_1024-768_new	4	3	21	<?xml version="1.0"?>\n<Clock xmlns:dt="urn:schemas-microsoft-com:datatypes"><Description dt:dt="string">E-Prime Primary Realtime Clock</Description><StartTime><Timestamp dt:dt="int">0</Timestamp><DateUtc dt:dt="string">2017-05-11T08:04:44Z</DateUtc></StartTime><FrequencyChanges><FrequencyChange><Frequency dt:dt="r8">3312929</Frequency><Timestamp dt:dt="r8">1777424394</Timestamp><Current dt:dt="r…	75.028	2435416	2431916	2435416	2431902	1	right	1778082687	2017-11-05	10:04:45	08:04:45	female	137713	72213	-1	72129	144488	137732	-1	137713	472856	463475	-1	463462	15				2	7	13	phaseINVFAce	phaseXPface	10	NF02	1559706	1559406	1559706	1559400	d	1559400	1557647	1559400	1557634	1753
GofDak_1024-768_new	4	3	21	<?xml version="1.0"?>\n<Clock xmlns:dt="urn:schemas-microsoft-com:datatypes"><Description dt:dt="string">E-Prime Primary Realtime Clock</Description><StartTime><Timestamp dt:dt="int">0</Timestamp><DateUtc dt:dt="string">2017-05-11T08:04:44Z</DateUtc></StartTime><FrequencyChanges><FrequencyChange><Frequency dt:dt="r8">3312929</Frequency><Timestamp dt:dt="r8">1777424394</Timestamp><Current dt:dt="r…	75.028	2435416	2431916	2435416	2431902	1	right	1778082687	2017-11-05	10:04:45	08:04:45	female	137713	72213	-1	72129	144488	137732	-1	137713	472856	463475	-1	463462	15				2	7	13	phaseINVFAce	phaseXPface	11	NM21	1563492	1563192	1563492	1563177	l	1563177	1561419	1563177	1561410	1758
GofDak_1024-768_new	4	3	21	<?xml version="1.0"?>\n<Clock xmlns:dt="urn:schemas-microsoft-com:datatypes"><Description dt:dt="string">E-Prime Primary Realtime Clock</Description><StartTime><Timestamp dt:dt="int">0</Timestamp><DateUtc dt:dt="string">2017-05-11T08:04:44Z</DateUtc></StartTime><FrequencyChanges><FrequencyChange><Frequency dt:dt="r8">3312929</Frequency><Timestamp dt:dt="r8">1777424394</Timestamp><Current dt:dt="r…	75.028	2435416	2431916	2435416	2431902	1	right	1778082687	2017-11-05	10:04:45	08:04:45	female	137713	72213	-1	72129	144488	137732	-1	137713	472856	463475	-1	463462	15				2	7	13	phaseINVFAce	phaseXPface	12	NM10	1567370	1567070	1567370	1567067	l	1567067	1565377	1567067	1565362	1690
GofDak_1024-768_new	4	3	21	<?xml version="1.0"?>\n<Clock xmlns:dt="urn:schemas-microsoft-com:datatypes"><Description dt:dt="string">E-Prime Primary Realtime Clock</Description><StartTime><Timestamp dt:dt="int">0</Timestamp><DateUtc dt:dt="string">2017-05-11T08:04:44Z</DateUtc></StartTime><FrequencyChanges><FrequencyChange><Frequency dt:dt="r8">3312929</Frequency><Timestamp dt:dt="r8">1777424394</Timestamp><Current dt:dt="r…	75.028	2435416	2431916	2435416	2431902	1	right	1778082687	2017-11-05	10:04:45	08:04:45	female	137713	72213	-1	72129	144488	137732	-1	137713	472856	463475	-1	463462	15				2	7	13	phaseINVFAce	phaseXPface	13	NM05	1570302	1570002	1570302	1569989	d	1569989	1568350	1569989	1568337	1639
GofDak_1024-768_new	4	3	21	<?xml version="1.0"?>\n<Clock xmlns:dt="urn:schemas-microsoft-com:datatypes"><Description dt:dt="string">E-Prime Primary Realtime Clock</Description><StartTime><Timestamp dt:dt="int">0</Timestamp><DateUtc dt:dt="string">2017-05-11T08:04:44Z</DateUtc></StartTime><FrequencyChanges><FrequencyChange><Frequency dt:dt="r8">3312929</Frequency><Timestamp dt:dt="r8">1777424394</Timestamp><Current dt:dt="r…	75.028	2435416	2431916	2435416	2431902	1	right	1778082687	2017-11-05	10:04:45	08:04:45	female	137713	72213	-1	72129	144488	137732	-1	137713	472856	463475	-1	463462	15				2	7	13	phaseINVFAce	phaseXPface	14	NM08	1574367	1574067	1574367	1574052	l	1574052	1572361	1574052	1572345	1691
GofDak_1024-768_new	4	3	21	<?xml version="1.0"?>\n<Clock xmlns:dt="urn:schemas-microsoft-com:datatypes"><Description dt:dt="string">E-Prime Primary Realtime Clock</Description><StartTime><Timestamp dt:dt="int">0</Timestamp><DateUtc dt:dt="string">2017-05-11T08:04:44Z</DateUtc></StartTime><FrequencyChanges><FrequencyChange><Frequency dt:dt="r8">3312929</Frequency><Timestamp dt:dt="r8">1777424394</Timestamp><Current dt:dt="r…	75.028	2435416	2431916	2435416	2431902	1	right	1778082687	2017-11-05	10:04:45	08:04:45	female	137713	72213	-1	72129	144488	137732	-1	137713	472856	463475	-1	463462	15				2	7	13	phaseINVFAce	phaseXPface	15	NM03	1577286	1576986	1577286	1576982	d	1576982	1575480	1576982	1575473	1502
GofDak_1024-768_new	4	3	21	<?xml version="1.0"?>\n<Clock xmlns:dt="urn:schemas-microsoft-com:datatypes"><Description dt:dt="string">E-Prime Primary Realtime Clock</Description><StartTime><Timestamp dt:dt="int">0</Timestamp><DateUtc dt:dt="string">2017-05-11T08:04:44Z</DateUtc></StartTime><FrequencyChanges><FrequencyChange><Frequency dt:dt="r8">3312929</Frequency><Timestamp dt:dt="r8">1777424394</Timestamp><Current dt:dt="r…	75.028	2435416	2431916	2435416	2431902	1	right	1778082687	2017-11-05	10:04:45	08:04:45	female	137713	72213	-1	72129	144488	137732	-1	137713	472856	463475	-1	463462	15				2	7	13	phaseINVFAce	phaseXPface	16	NM02	1582884	1582584	1582884	1582578	d	1582578	1580825	1582578	1580813	1753
GofDak_1024-768_new	4	3	21	<?xml version="1.0"?>\n<Clock xmlns:dt="urn:schemas-microsoft-com:datatypes"><Description dt:dt="string">E-Prime Primary Realtime Clock</Description><StartTime><Timestamp dt:dt="int">0</Timestamp><DateUtc dt:dt="string">2017-05-11T08:04:44Z</DateUtc></StartTime><FrequencyChanges><FrequencyChange><Frequency dt:dt="r8">3312929</Frequency><Timestamp dt:dt="r8">1777424394</Timestamp><Current dt:dt="r…	75.028	2435416	2431916	2435416	2431902	1	right	1778082687	2017-11-05	10:04:45	08:04:45	female	137713	72213	-1	72129	144488	137732	-1	137713	472856	463475	-1	463462	15				2	7	13	phaseINVFAce	phaseXPface	17	NM101	1586083	1585783	1586083	1585778	d	1585778	1584210	1585778	1584193	1568
GofDak_1024-768_new	4	3	21	<?xml version="1.0"?>\n<Clock xmlns:dt="urn:schemas-microsoft-com:datatypes"><Description dt:dt="string">E-Prime Primary Realtime Clock</Description><StartTime><Timestamp dt:dt="int">0</Timestamp><DateUtc dt:dt="string">2017-05-11T08:04:44Z</DateUtc></StartTime><FrequencyChanges><FrequencyChange><Frequency dt:dt="r8">3312929</Frequency><Timestamp dt:dt="r8">1777424394</Timestamp><Current dt:dt="r…	75.028	2435416	2431916	2435416	2431902	1	right	1778082687	2017-11-05	10:04:45	08:04:45	female	137713	72213	-1	72129	144488	137732	-1	137713	472856	463475	-1	463462	15				2	7	13	phaseINVFAce	phaseXPface	18	NM09	1591041	1590741	1591041	1590730	d	1590730	1588862	1590730	1588856	1868
GofDak_1024-768_new	4	3	21	<?xml version="1.0"?>\n<Clock xmlns:dt="urn:schemas-microsoft-com:datatypes"><Description dt:dt="string">E-Prime Primary Realtime Clock</Description><StartTime><Timestamp dt:dt="int">0</Timestamp><DateUtc dt:dt="string">2017-05-11T08:04:44Z</DateUtc></StartTime><FrequencyChanges><FrequencyChange><Frequency dt:dt="r8">3312929</Frequency><Timestamp dt:dt="r8">1777424394</Timestamp><Current dt:dt="r…	75.028	2435416	2431916	2435416	2431902	1	right	1778082687	2017-11-05	10:04:45	08:04:45	female	137713	72213	-1	72129	144488	137732	-1	137713	472856	463475	-1	463462	15				2	7	13	phaseINVFAce	phaseXPface	19	NF109	1594826	1594526	1594826	1594522	d	1594522	1592834	1594522	1592824	1688
GofDak_1024-768_new	4	3	21	<?xml version="1.0"?>\n<Clock xmlns:dt="urn:schemas-microsoft-com:datatypes"><Description dt:dt="string">E-Prime Primary Realtime Clock</Description><StartTime><Timestamp dt:dt="int">0</Timestamp><DateUtc dt:dt="string">2017-05-11T08:04:44Z</DateUtc></StartTime><FrequencyChanges><FrequencyChange><Frequency dt:dt="r8">3312929</Frequency><Timestamp dt:dt="r8">1777424394</Timestamp><Current dt:dt="r…	75.028	2435416	2431916	2435416	2431902	1	right	1778082687	2017-11-05	10:04:45	08:04:45	female	137713	72213	-1	72129	144488	137732	-1	137713	472856	463475	-1	463462	15				2	7	13	phaseINVFAce	phaseXPface	20	NM03	1598785	1598485	1598785	1598482	d	1598482	1596526	1598482	1596512	1956
GofDak_1024-768_new	4	3	21	<?xml version="1.0"?>\n<Clock xmlns:dt="urn:schemas-microsoft-com:datatypes"><Description dt:dt="string">E-Prime Primary Realtime Clock</Description><StartTime><Timestamp dt:dt="int">0</Timestamp><DateUtc dt:dt="string">2017-05-11T08:04:44Z</DateUtc></StartTime><FrequencyChanges><FrequencyChange><Frequency dt:dt="r8">3312929</Frequency><Timestamp dt:dt="r8">1777424394</Timestamp><Current dt:dt="r…	75.028	2435416	2431916	2435416	2431902	1	right	1778082687	2017-11-05	10:04:45	08:04:45	female	137713	72213	-1	72129	144488	137732	-1	137713	472856	463475	-1	463462	16				1	7	14	phaseUPFAce	phaseXPface	1	NM04	1602557	1602257	1602557	1602249	d	1602249	1600338	1602249	1600320	1911
GofDak_1024-768_new	4	3	21	<?xml version="1.0"?>\n<Clock xmlns:dt="urn:schemas-microsoft-com:datatypes"><Description dt:dt="string">E-Prime Primary Realtime Clock</Description><StartTime><Timestamp dt:dt="int">0</Timestamp><DateUtc dt:dt="string">2017-05-11T08:04:44Z</DateUtc></StartTime><FrequencyChanges><FrequencyChange><Frequency dt:dt="r8">3312929</Frequency><Timestamp dt:dt="r8">1777424394</Timestamp><Current dt:dt="r…	75.028	2435416	2431916	2435416	2431902	1	right	1778082687	2017-11-05	10:04:45	08:04:45	female	137713	72213	-1	72129	144488	137732	-1	137713	472856	463475	-1	463462	16				1	7	14	phaseUPFAce	phaseXPface	2	NF106	1605849	1605549	1605849	1605544	l	1605544	1604016	1605544	1604000	1528
GofDak_1024-768_new	4	3	21	<?xml version="1.0"?>\n<Clock xmlns:dt="urn:schemas-microsoft-com:datatypes"><Description dt:dt="string">E-Prime Primary Realtime Clock</Description><StartTime><Timestamp dt:dt="int">0</Timestamp><DateUtc dt:dt="string">2017-05-11T08:04:44Z</DateUtc></StartTime><FrequencyChanges><FrequencyChange><Frequency dt:dt="r8">3312929</Frequency><Timestamp dt:dt="r8">1777424394</Timestamp><Current dt:dt="r…	75.028	2435416	2431916	2435416	2431902	1	right	1778082687	2017-11-05	10:04:45	08:04:45	female	137713	72213	-1	72129	144488	137732	-1	137713	472856	463475	-1	463462	16				1	7	14	phaseUPFAce	phaseXPface	3	NM04	1608781	1608481	1608781	1608471	l	1608471	1606868	1608471	1606856	1603
GofDak_1024-768_new	4	3	21	<?xml version="1.0"?>\n<Clock xmlns:dt="urn:schemas-microsoft-com:datatypes"><Description dt:dt="string">E-Prime Primary Realtime Clock</Description><StartTime><Timestamp dt:dt="int">0</Timestamp><DateUtc dt:dt="string">2017-05-11T08:04:44Z</DateUtc></StartTime><FrequencyChanges><FrequencyChange><Frequency dt:dt="r8">3312929</Frequency><Timestamp dt:dt="r8">1777424394</Timestamp><Current dt:dt="r…	75.028	2435416	2431916	2435416	2431902	1	right	1778082687	2017-11-05	10:04:45	08:04:45	female	137713	72213	-1	72129	144488	137732	-1	137713	472856	463475	-1	463462	16				1	7	14	phaseUPFAce	phaseXPface	4	NM05	1611940	1611640	1611940	1611627	l	1611627	1609761	1611627	1609743	1866
GofDak_1024-768_new	4	3	21	<?xml version="1.0"?>\n<Clock xmlns:dt="urn:schemas-microsoft-com:datatypes"><Description dt:dt="string">E-Prime Primary Realtime Clock</Description><StartTime><Timestamp dt:dt="int">0</Timestamp><DateUtc dt:dt="string">2017-05-11T08:04:44Z</DateUtc></StartTime><FrequencyChanges><FrequencyChange><Frequency dt:dt="r8">3312929</Frequency><Timestamp dt:dt="r8">1777424394</Timestamp><Current dt:dt="r…	75.028	2435416	2431916	2435416	2431902	1	right	1778082687	2017-11-05	10:04:45	08:04:45	female	137713	72213	-1	72129	144488	137732	-1	137713	472856	463475	-1	463462	16				1	7	14	phaseUPFAce	phaseXPface	5	NF04	1614872	1614572	1614872	1614566	d	1614566	1612946	1614566	1612935	1620
GofDak_1024-768_new	4	3	21	<?xml version="1.0"?>\n<Clock xmlns:dt="urn:schemas-microsoft-com:datatypes"><Description dt:dt="string">E-Prime Primary Realtime Clock</Description><StartTime><Timestamp dt:dt="int">0</Timestamp><DateUtc dt:dt="string">2017-05-11T08:04:44Z</DateUtc></StartTime><FrequencyChanges><FrequencyChange><Frequency dt:dt="r8">3312929</Frequency><Timestamp dt:dt="r8">1777424394</Timestamp><Current dt:dt="r…	75.028	2435416	2431916	2435416	2431902	1	right	1778082687	2017-11-05	10:04:45	08:04:45	female	137713	72213	-1	72129	144488	137732	-1	137713	472856	463475	-1	463462	16				1	7	14	phaseUPFAce	phaseXPface	6	NM10	1618058	1617758	1618058	1617749	d	1617749	1615945	1617749	1615927	1804
GofDak_1024-768_new	4	3	21	<?xml version="1.0"?>\n<Clock xmlns:dt="urn:schemas-microsoft-com:datatypes"><Description dt:dt="string">E-Prime Primary Realtime Clock</Description><StartTime><Timestamp dt:dt="int">0</Timestamp><DateUtc dt:dt="string">2017-05-11T08:04:44Z</DateUtc></StartTime><FrequencyChanges><FrequencyChange><Frequency dt:dt="r8">3312929</Frequency><Timestamp dt:dt="r8">1777424394</Timestamp><Current dt:dt="r…	75.028	2435416	2431916	2435416	2431902	1	right	1778082687	2017-11-05	10:04:45	08:04:45	female	137713	72213	-1	72129	144488	137732	-1	137713	472856	463475	-1	463462	16				1	7	14	phaseUPFAce	phaseXPface	7	NM03	1621150	1620850	1621150	1620841	d	1620841	1618917	1620841	1618911	1924
GofDak_1024-768_new	4	3	21	<?xml version="1.0"?>\n<Clock xmlns:dt="urn:schemas-microsoft-com:datatypes"><Description dt:dt="string">E-Prime Primary Realtime Clock</Description><StartTime><Timestamp dt:dt="int">0</Timestamp><DateUtc dt:dt="string">2017-05-11T08:04:44Z</DateUtc></StartTime><FrequencyChanges><FrequencyChange><Frequency dt:dt="r8">3312929</Frequency><Timestamp dt:dt="r8">1777424394</Timestamp><Current dt:dt="r…	75.028	2435416	2431916	2435416	2431902	1	right	1778082687	2017-11-05	10:04:45	08:04:45	female	137713	72213	-1	72129	144488	137732	-1	137713	472856	463475	-1	463462	16				1	7	14	phaseUPFAce	phaseXPface	8	NF11	1624415	1624115	1624415	1624111	l	1624111	1622582	1624111	1622575	1529
GofDak_1024-768_new	4	3	21	<?xml version="1.0"?>\n<Clock xmlns:dt="urn:schemas-microsoft-com:datatypes"><Description dt:dt="string">E-Prime Primary Realtime Clock</Description><StartTime><Timestamp dt:dt="int">0</Timestamp><DateUtc dt:dt="string">2017-05-11T08:04:44Z</DateUtc></StartTime><FrequencyChanges><FrequencyChange><Frequency dt:dt="r8">3312929</Frequency><Timestamp dt:dt="r8">1777424394</Timestamp><Current dt:dt="r…	75.028	2435416	2431916	2435416	2431902	1	right	1778082687	2017-11-05	10:04:45	08:04:45	female	137713	72213	-1	72129	144488	137732	-1	137713	472856	463475	-1	463462	16				1	7	14	phaseUPFAce	phaseXPface	9	NM13	1627374	1627074	1627374	1627059	d	1627059	1625541	1627059	1625527	1518
GofDak_1024-768_new	4	3	21	<?xml version="1.0"?>\n<Clock xmlns:dt="urn:schemas-microsoft-com:datatypes"><Description dt:dt="string">E-Prime Primary Realtime Clock</Description><StartTime><Timestamp dt:dt="int">0</Timestamp><DateUtc dt:dt="string">2017-05-11T08:04:44Z</DateUtc></StartTime><FrequencyChanges><FrequencyChange><Frequency dt:dt="r8">3312929</Frequency><Timestamp dt:dt="r8">1777424394</Timestamp><Current dt:dt="r…	75.028	2435416	2431916	2435416	2431902	1	right	1778082687	2017-11-05	10:04:45	08:04:45	female	137713	72213	-1	72129	144488	137732	-1	137713	472856	463475	-1	463462	16				1	7	14	phaseUPFAce	phaseXPface	10	NF04	1631053	1630753	1631053	1630750	d	1630750	1628780	1630750	1628766	1970
GofDak_1024-768_new	4	3	21	<?xml version="1.0"?>\n<Clock xmlns:dt="urn:schemas-microsoft-com:datatypes"><Description dt:dt="string">E-Prime Primary Realtime Clock</Description><StartTime><Timestamp dt:dt="int">0</Timestamp><DateUtc dt:dt="string">2017-05-11T08:04:44Z</DateUtc></StartTime><FrequencyChanges><FrequencyChange><Frequency dt:dt="r8">3312929</Frequency><Timestamp dt:dt="r8">1777424394</Timestamp><Current dt:dt="r…	75.028	2435416	2431916	2435416	2431902	1	right	1778082687	2017-11-05	10:04:45	08:04:45	female	137713	72213	-1	72129	144488	137732	-1	137713	472856	463475	-1	463462	16				1	7	14	phaseUPFAce	phaseXPface	11	NF02	1634625	1634325	1634625	1634320	l	1634320	1632539	1634320	1632526	1781
GofDak_1024-768_new	4	3	21	<?xml version="1.0"?>\n<Clock xmlns:dt="urn:schemas-microsoft-com:datatypes"><Description dt:dt="string">E-Prime Primary Realtime Clock</Description><StartTime><Timestamp dt:dt="int">0</Timestamp><DateUtc dt:dt="string">2017-05-11T08:04:44Z</DateUtc></StartTime><FrequencyChanges><FrequencyChange><Frequency dt:dt="r8">3312929</Frequency><Timestamp dt:dt="r8">1777424394</Timestamp><Current dt:dt="r…	75.028	2435416	2431916	2435416	2431902	1	right	1778082687	2017-11-05	10:04:45	08:04:45	female	137713	72213	-1	72129	144488	137732	-1	137713	472856	463475	-1	463462	16				1	7	14	phaseUPFAce	phaseXPface	12	NF09	1637597	1637297	1637597	1637291	l	1637291	1635551	1637291	1635534	1740
GofDak_1024-768_new	4	3	21	<?xml version="1.0"?>\n<Clock xmlns:dt="urn:schemas-microsoft-com:datatypes"><Description dt:dt="string">E-Prime Primary Realtime Clock</Description><StartTime><Timestamp dt:dt="int">0</Timestamp><DateUtc dt:dt="string">2017-05-11T08:04:44Z</DateUtc></StartTime><FrequencyChanges><FrequencyChange><Frequency dt:dt="r8">3312929</Frequency><Timestamp dt:dt="r8">1777424394</Timestamp><Current dt:dt="r…	75.028	2435416	2431916	2435416	2431902	1	right	1778082687	2017-11-05	10:04:45	08:04:45	female	137713	72213	-1	72129	144488	137732	-1	137713	472856	463475	-1	463462	16				1	7	14	phaseUPFAce	phaseXPface	13	NF04	1640809	1640509	1640809	1640497	l	1640497	1638883	1640497	1638870	1614
GofDak_1024-768_new	4	3	21	<?xml version="1.0"?>\n<Clock xmlns:dt="urn:schemas-microsoft-com:datatypes"><Description dt:dt="string">E-Prime Primary Realtime Clock</Description><StartTime><Timestamp dt:dt="int">0</Timestamp><DateUtc dt:dt="string">2017-05-11T08:04:44Z</DateUtc></StartTime><FrequencyChanges><FrequencyChange><Frequency dt:dt="r8">3312929</Frequency><Timestamp dt:dt="r8">1777424394</Timestamp><Current dt:dt="r…	75.028	2435416	2431916	2435416	2431902	1	right	1778082687	2017-11-05	10:04:45	08:04:45	female	137713	72213	-1	72129	144488	137732	-1	137713	472856	463475	-1	463462	16				1	7	14	phaseUPFAce	phaseXPface	14	NM05	1645301	1645001	1645301	1644992	d	1644992	1643281	1644992	1643270	1711
GofDak_1024-768_new	4	3	21	<?xml version="1.0"?>\n<Clock xmlns:dt="urn:schemas-microsoft-com:datatypes"><Description dt:dt="string">E-Prime Primary Realtime Clock</Description><StartTime><Timestamp dt:dt="int">0</Timestamp><DateUtc dt:dt="string">2017-05-11T08:04:44Z</DateUtc></StartTime><FrequencyChanges><FrequencyChange><Frequency dt:dt="r8">3312929</Frequency><Timestamp dt:dt="r8">1777424394</Timestamp><Current dt:dt="r…	75.028	2435416	2431916	2435416	2431902	1	right	1778082687	2017-11-05	10:04:45	08:04:45	female	137713	72213	-1	72129	144488	137732	-1	137713	472856	463475	-1	463462	16				1	7	14	phaseUPFAce	phaseXPface	15	NM09	1649019	1648719	1649019	1648715	l	1648715	1646853	1648715	1646846	1862
GofDak_1024-768_new	4	3	21	<?xml version="1.0"?>\n<Clock xmlns:dt="urn:schemas-microsoft-com:datatypes"><Description dt:dt="string">E-Prime Primary Realtime Clock</Description><StartTime><Timestamp dt:dt="int">0</Timestamp><DateUtc dt:dt="string">2017-05-11T08:04:44Z</DateUtc></StartTime><FrequencyChanges><FrequencyChange><Frequency dt:dt="r8">3312929</Frequency><Timestamp dt:dt="r8">1777424394</Timestamp><Current dt:dt="r…	75.028	2435416	2431916	2435416	2431902	1	right	1778082687	2017-11-05	10:04:45	08:04:45	female	137713	72213	-1	72129	144488	137732	-1	137713	472856	463475	-1	463462	16				1	7	14	phaseUPFAce	phaseXPface	16	NM02	1652098	1651798	1652098	1651785	l	1651785	1649972	1651785	1649957	1813
GofDak_1024-768_new	4	3	21	<?xml version="1.0"?>\n<Clock xmlns:dt="urn:schemas-microsoft-com:datatypes"><Description dt:dt="string">E-Prime Primary Realtime Clock</Description><StartTime><Timestamp dt:dt="int">0</Timestamp><DateUtc dt:dt="string">2017-05-11T08:04:44Z</DateUtc></StartTime><FrequencyChanges><FrequencyChange><Frequency dt:dt="r8">3312929</Frequency><Timestamp dt:dt="r8">1777424394</Timestamp><Current dt:dt="r…	75.028	2435416	2431916	2435416	2431902	1	right	1778082687	2017-11-05	10:04:45	08:04:45	female	137713	72213	-1	72129	144488	137732	-1	137713	472856	463475	-1	463462	16				1	7	14	phaseUPFAce	phaseXPface	17	NM05	1656150	1655850	1656150	1655842	l	1655842	1654117	1655842	1654101	1725
GofDak_1024-768_new	4	3	21	<?xml version="1.0"?>\n<Clock xmlns:dt="urn:schemas-microsoft-com:datatypes"><Description dt:dt="string">E-Prime Primary Realtime Clock</Description><StartTime><Timestamp dt:dt="int">0</Timestamp><DateUtc dt:dt="string">2017-05-11T08:04:44Z</DateUtc></StartTime><FrequencyChanges><FrequencyChange><Frequency dt:dt="r8">3312929</Frequency><Timestamp dt:dt="r8">1777424394</Timestamp><Current dt:dt="r…	75.028	2435416	2431916	2435416	2431902	1	right	1778082687	2017-11-05	10:04:45	08:04:45	female	137713	72213	-1	72129	144488	137732	-1	137713	472856	463475	-1	463462	16				1	7	14	phaseUPFAce	phaseXPface	18	NF02	1659522	1659222	1659522	1659210	l	1659210	1657463	1659210	1657445	1747
GofDak_1024-768_new	4	3	21	<?xml version="1.0"?>\n<Clock xmlns:dt="urn:schemas-microsoft-com:datatypes"><Description dt:dt="string">E-Prime Primary Realtime Clock</Description><StartTime><Timestamp dt:dt="int">0</Timestamp><DateUtc dt:dt="string">2017-05-11T08:04:44Z</DateUtc></StartTime><FrequencyChanges><FrequencyChange><Frequency dt:dt="r8">3312929</Frequency><Timestamp dt:dt="r8">1777424394</Timestamp><Current dt:dt="r…	75.028	2435416	2431916	2435416	2431902	1	right	1778082687	2017-11-05	10:04:45	08:04:45	female	137713	72213	-1	72129	144488	137732	-1	137713	472856	463475	-1	463462	16				1	7	14	phaseUPFAce	phaseXPface	19	NM21	1663214	1662914	1663214	1662904	d	1662904	1660955	1662904	1660941	1949
GofDak_1024-768_new	4	3	21	<?xml version="1.0"?>\n<Clock xmlns:dt="urn:schemas-microsoft-com:datatypes"><Description dt:dt="string">E-Prime Primary Realtime Clock</Description><StartTime><Timestamp dt:dt="int">0</Timestamp><DateUtc dt:dt="string">2017-05-11T08:04:44Z</DateUtc></StartTime><FrequencyChanges><FrequencyChange><Frequency dt:dt="r8">3312929</Frequency><Timestamp dt:dt="r8">1777424394</Timestamp><Current dt:dt="r…	75.028	2435416	2431916	2435416	2431902	1	right	1778082687	2017-11-05	10:04:45	08:04:45	female	137713	72213	-1	72129	144488	137732	-1	137713	472856	463475	-1	463462	16				1	7	14	phaseUPFAce	phaseXPface	20	NM21	1667759	1667459	1667759	1667451	d	1667451	1665726	1667451	1665717	1725
GofDak_1024-768_new	4	3	21	<?xml version="1.0"?>\n<Clock xmlns:dt="urn:schemas-microsoft-com:datatypes"><Description dt:dt="string">E-Prime Primary Realtime Clock</Description><StartTime><Timestamp dt:dt="int">0</Timestamp><DateUtc dt:dt="string">2017-05-11T08:04:44Z</DateUtc></StartTime><FrequencyChanges><FrequencyChange><Frequency dt:dt="r8">3312929</Frequency><Timestamp dt:dt="r8">1777424394</Timestamp><Current dt:dt="r…	75.028	2435416	2431916	2435416	2431902	1	right	1778082687	2017-11-05	10:04:45	08:04:45	female	137713	72213	-1	72129	144488	137732	-1	137713	472856	463475	-1	463462	17				1	8	15	phaseUPFAce	phaseXPface	1	NM13	1671038	1670738	1671038	1670727	d	1670727	1669005	1670727	1668988	1722
GofDak_1024-768_new	4	3	21	<?xml version="1.0"?>\n<Clock xmlns:dt="urn:schemas-microsoft-com:datatypes"><Description dt:dt="string">E-Prime Primary Realtime Clock</Description><StartTime><Timestamp dt:dt="int">0</Timestamp><DateUtc dt:dt="string">2017-05-11T08:04:44Z</DateUtc></StartTime><FrequencyChanges><FrequencyChange><Frequency dt:dt="r8">3312929</Frequency><Timestamp dt:dt="r8">1777424394</Timestamp><Current dt:dt="r…	75.028	2435416	2431916	2435416	2431902	1	right	1778082687	2017-11-05	10:04:45	08:04:45	female	137713	72213	-1	72129	144488	137732	-1	137713	472856	463475	-1	463462	17				1	8	15	phaseUPFAce	phaseXPface	2	NF105	1674543	1674243	1674543	1674237	d	1674237	1672350	1674237	1672340	1887
GofDak_1024-768_new	4	3	21	<?xml version="1.0"?>\n<Clock xmlns:dt="urn:schemas-microsoft-com:datatypes"><Description dt:dt="string">E-Prime Primary Realtime Clock</Description><StartTime><Timestamp dt:dt="int">0</Timestamp><DateUtc dt:dt="string">2017-05-11T08:04:44Z</DateUtc></StartTime><FrequencyChanges><FrequencyChange><Frequency dt:dt="r8">3312929</Frequency><Timestamp dt:dt="r8">1777424394</Timestamp><Current dt:dt="r…	75.028	2435416	2431916	2435416	2431902	1	right	1778082687	2017-11-05	10:04:45	08:04:45	female	137713	72213	-1	72129	144488	137732	-1	137713	472856	463475	-1	463462	17				1	8	15	phaseUPFAce	phaseXPface	3	NF106	1677742	1677442	1677742	1677437	l	1677437	1675682	1677437	1675676	1755
GofDak_1024-768_new	4	3	21	<?xml version="1.0"?>\n<Clock xmlns:dt="urn:schemas-microsoft-com:datatypes"><Description dt:dt="string">E-Prime Primary Realtime Clock</Description><StartTime><Timestamp dt:dt="int">0</Timestamp><DateUtc dt:dt="string">2017-05-11T08:04:44Z</DateUtc></StartTime><FrequencyChanges><FrequencyChange><Frequency dt:dt="r8">3312929</Frequency><Timestamp dt:dt="r8">1777424394</Timestamp><Current dt:dt="r…	75.028	2435416	2431916	2435416	2431902	1	right	1778082687	2017-11-05	10:04:45	08:04:45	female	137713	72213	-1	72129	144488	137732	-1	137713	472856	463475	-1	463462	17				1	8	15	phaseUPFAce	phaseXPface	4	NF109	1681207	1680907	1681207	1680903	l	1680903	1679081	1680903	1679068	1822
GofDak_1024-768_new	4	3	21	<?xml version="1.0"?>\n<Clock xmlns:dt="urn:schemas-microsoft-com:datatypes"><Description dt:dt="string">E-Prime Primary Realtime Clock</Description><StartTime><Timestamp dt:dt="int">0</Timestamp><DateUtc dt:dt="string">2017-05-11T08:04:44Z</DateUtc></StartTime><FrequencyChanges><FrequencyChange><Frequency dt:dt="r8">3312929</Frequency><Timestamp dt:dt="r8">1777424394</Timestamp><Current dt:dt="r…	75.028	2435416	2431916	2435416	2431902	1	right	1778082687	2017-11-05	10:04:45	08:04:45	female	137713	72213	-1	72129	144488	137732	-1	137713	472856	463475	-1	463462	17				1	8	15	phaseUPFAce	phaseXPface	5	NM21	1684592	1684292	1684592	1684280	l	1684280	1682706	1684280	1682700	1574
GofDak_1024-768_new	4	3	21	<?xml version="1.0"?>\n<Clock xmlns:dt="urn:schemas-microsoft-com:datatypes"><Description dt:dt="string">E-Prime Primary Realtime Clock</Description><StartTime><Timestamp dt:dt="int">0</Timestamp><DateUtc dt:dt="string">2017-05-11T08:04:44Z</DateUtc></StartTime><FrequencyChanges><FrequencyChange><Frequency dt:dt="r8">3312929</Frequency><Timestamp dt:dt="r8">1777424394</Timestamp><Current dt:dt="r…	75.028	2435416	2431916	2435416	2431902	1	right	1778082687	2017-11-05	10:04:45	08:04:45	female	137713	72213	-1	72129	144488	137732	-1	137713	472856	463475	-1	463462	17				1	8	15	phaseUPFAce	phaseXPface	6	NF01	1688484	1688184	1688484	1688173	l	1688173	1686292	1688173	1686284	1881
GofDak_1024-768_new	4	3	21	<?xml version="1.0"?>\n<Clock xmlns:dt="urn:schemas-microsoft-com:datatypes"><Description dt:dt="string">E-Prime Primary Realtime Clock</Description><StartTime><Timestamp dt:dt="int">0</Timestamp><DateUtc dt:dt="string">2017-05-11T08:04:44Z</DateUtc></StartTime><FrequencyChanges><FrequencyChange><Frequency dt:dt="r8">3312929</Frequency><Timestamp dt:dt="r8">1777424394</Timestamp><Current dt:dt="r…	75.028	2435416	2431916	2435416	2431902	1	right	1778082687	2017-11-05	10:04:45	08:04:45	female	137713	72213	-1	72129	144488	137732	-1	137713	472856	463475	-1	463462	17				1	8	15	phaseUPFAce	phaseXPface	7	NF06	1691950	1691650	1691950	1691643	d	1691643	1690130	1691643	1690115	1513
GofDak_1024-768_new	4	3	21	<?xml version="1.0"?>\n<Clock xmlns:dt="urn:schemas-microsoft-com:datatypes"><Description dt:dt="string">E-Prime Primary Realtime Clock</Description><StartTime><Timestamp dt:dt="int">0</Timestamp><DateUtc dt:dt="string">2017-05-11T08:04:44Z</DateUtc></StartTime><FrequencyChanges><FrequencyChange><Frequency dt:dt="r8">3312929</Frequency><Timestamp dt:dt="r8">1777424394</Timestamp><Current dt:dt="r…	75.028	2435416	2431916	2435416	2431902	1	right	1778082687	2017-11-05	10:04:45	08:04:45	female	137713	72213	-1	72129	144488	137732	-1	137713	472856	463475	-1	463462	17				1	8	15	phaseUPFAce	phaseXPface	8	NM08	1695428	1695128	1695428	1695124	l	1695124	1693236	1695124	1693227	1888
GofDak_1024-768_new	4	3	21	<?xml version="1.0"?>\n<Clock xmlns:dt="urn:schemas-microsoft-com:datatypes"><Description dt:dt="string">E-Prime Primary Realtime Clock</Description><StartTime><Timestamp dt:dt="int">0</Timestamp><DateUtc dt:dt="string">2017-05-11T08:04:44Z</DateUtc></StartTime><FrequencyChanges><FrequencyChange><Frequency dt:dt="r8">3312929</Frequency><Timestamp dt:dt="r8">1777424394</Timestamp><Current dt:dt="r…	75.028	2435416	2431916	2435416	2431902	1	right	1778082687	2017-11-05	10:04:45	08:04:45	female	137713	72213	-1	72129	144488	137732	-1	137713	472856	463475	-1	463462	17				1	8	15	phaseUPFAce	phaseXPface	9	NF109	1699174	1698874	1699174	1698858	d	1698858	1697221	1698858	1697203	1637
GofDak_1024-768_new	4	3	21	<?xml version="1.0"?>\n<Clock xmlns:dt="urn:schemas-microsoft-com:datatypes"><Description dt:dt="string">E-Prime Primary Realtime Clock</Description><StartTime><Timestamp dt:dt="int">0</Timestamp><DateUtc dt:dt="string">2017-05-11T08:04:44Z</DateUtc></StartTime><FrequencyChanges><FrequencyChange><Frequency dt:dt="r8">3312929</Frequency><Timestamp dt:dt="r8">1777424394</Timestamp><Current dt:dt="r…	75.028	2435416	2431916	2435416	2431902	1	right	1778082687	2017-11-05	10:04:45	08:04:45	female	137713	72213	-1	72129	144488	137732	-1	137713	472856	463475	-1	463462	17				1	8	15	phaseUPFAce	phaseXPface	10	NM21	1702412	1702112	1702412	1702109	l	1702109	1700366	1702109	1700355	1743
GofDak_1024-768_new	4	3	21	<?xml version="1.0"?>\n<Clock xmlns:dt="urn:schemas-microsoft-com:datatypes"><Description dt:dt="string">E-Prime Primary Realtime Clock</Description><StartTime><Timestamp dt:dt="int">0</Timestamp><DateUtc dt:dt="string">2017-05-11T08:04:44Z</DateUtc></StartTime><FrequencyChanges><FrequencyChange><Frequency dt:dt="r8">3312929</Frequency><Timestamp dt:dt="r8">1777424394</Timestamp><Current dt:dt="r…	75.028	2435416	2431916	2435416	2431902	1	right	1778082687	2017-11-05	10:04:45	08:04:45	female	137713	72213	-1	72129	144488	137732	-1	137713	472856	463475	-1	463462	17				1	8	15	phaseUPFAce	phaseXPface	11	NF04	1706891	1706591	1706891	1706587	l	1706587	1705018	1706587	1705011	1569
GofDak_1024-768_new	4	3	21	<?xml version="1.0"?>\n<Clock xmlns:dt="urn:schemas-microsoft-com:datatypes"><Description dt:dt="string">E-Prime Primary Realtime Clock</Description><StartTime><Timestamp dt:dt="int">0</Timestamp><DateUtc dt:dt="string">2017-05-11T08:04:44Z</DateUtc></StartTime><FrequencyChanges><FrequencyChange><Frequency dt:dt="r8">3312929</Frequency><Timestamp dt:dt="r8">1777424394</Timestamp><Current dt:dt="r…	75.028	2435416	2431916	2435416	2431902	1	right	1778082687	2017-11-05	10:04:45	08:04:45	female	137713	72213	-1	72129	144488	137732	-1	137713	472856	463475	-1	463462	17				1	8	15	phaseUPFAce	phaseXPface	12	NF11	1710409	1710109	1710409	1710103	d	1710103	1708123	1710103	1708106	1980
GofDak_1024-768_new	4	3	21	<?xml version="1.0"?>\n<Clock xmlns:dt="urn:schemas-microsoft-com:datatypes"><Description dt:dt="string">E-Prime Primary Realtime Clock</Description><StartTime><Timestamp dt:dt="int">0</Timestamp><DateUtc dt:dt="string">2017-05-11T08:04:44Z</DateUtc></StartTime><FrequencyChanges><FrequencyChange><Frequency dt:dt="r8">3312929</Frequency><Timestamp dt:dt="r8">1777424394</Timestamp><Current dt:dt="r…	75.028	2435416	2431916	2435416	2431902	1	right	1778082687	2017-11-05	10:04:45	08:04:45	female	137713	72213	-1	72129	144488	137732	-1	137713	472856	463475	-1	463462	17				1	8	15	phaseUPFAce	phaseXPface	13	NM10	1714394	1714094	1714394	1714087	l	1714087	1712215	1714087	1712202	1872
GofDak_1024-768_new	4	3	21	<?xml version="1.0"?>\n<Clock xmlns:dt="urn:schemas-microsoft-com:datatypes"><Description dt:dt="string">E-Prime Primary Realtime Clock</Description><StartTime><Timestamp dt:dt="int">0</Timestamp><DateUtc dt:dt="string">2017-05-11T08:04:44Z</DateUtc></StartTime><FrequencyChanges><FrequencyChange><Frequency dt:dt="r8">3312929</Frequency><Timestamp dt:dt="r8">1777424394</Timestamp><Current dt:dt="r…	75.028	2435416	2431916	2435416	2431902	1	right	1778082687	2017-11-05	10:04:45	08:04:45	female	137713	72213	-1	72129	144488	137732	-1	137713	472856	463475	-1	463462	17				1	8	15	phaseUPFAce	phaseXPface	14	NF106	1717727	1717427	1717727	1717420	d	1717420	1715521	1717420	1715514	1899
GofDak_1024-768_new	4	3	21	<?xml version="1.0"?>\n<Clock xmlns:dt="urn:schemas-microsoft-com:datatypes"><Description dt:dt="string">E-Prime Primary Realtime Clock</Description><StartTime><Timestamp dt:dt="int">0</Timestamp><DateUtc dt:dt="string">2017-05-11T08:04:44Z</DateUtc></StartTime><FrequencyChanges><FrequencyChange><Frequency dt:dt="r8">3312929</Frequency><Timestamp dt:dt="r8">1777424394</Timestamp><Current dt:dt="r…	75.028	2435416	2431916	2435416	2431902	1	right	1778082687	2017-11-05	10:04:45	08:04:45	female	137713	72213	-1	72129	144488	137732	-1	137713	472856	463475	-1	463462	17				1	8	15	phaseUPFAce	phaseXPface	15	NF06	1721285	1720985	1721285	1720977	d	1720977	1719079	1720977	1719066	1898
GofDak_1024-768_new	4	3	21	<?xml version="1.0"?>\n<Clock xmlns:dt="urn:schemas-microsoft-com:datatypes"><Description dt:dt="string">E-Prime Primary Realtime Clock</Description><StartTime><Timestamp dt:dt="int">0</Timestamp><DateUtc dt:dt="string">2017-05-11T08:04:44Z</DateUtc></StartTime><FrequencyChanges><FrequencyChange><Frequency dt:dt="r8">3312929</Frequency><Timestamp dt:dt="r8">1777424394</Timestamp><Current dt:dt="r…	75.028	2435416	2431916	2435416	2431902	1	right	1778082687	2017-11-05	10:04:45	08:04:45	female	137713	72213	-1	72129	144488	137732	-1	137713	472856	463475	-1	463462	17				1	8	15	phaseUPFAce	phaseXPface	16	NM08	1724910	1724610	1724910	1724604	l	1724604	1722904	1724604	1722890	1700
GofDak_1024-768_new	4	3	21	<?xml version="1.0"?>\n<Clock xmlns:dt="urn:schemas-microsoft-com:datatypes"><Description dt:dt="string">E-Prime Primary Realtime Clock</Description><StartTime><Timestamp dt:dt="int">0</Timestamp><DateUtc dt:dt="string">2017-05-11T08:04:44Z</DateUtc></StartTime><FrequencyChanges><FrequencyChange><Frequency dt:dt="r8">3312929</Frequency><Timestamp dt:dt="r8">1777424394</Timestamp><Current dt:dt="r…	75.028	2435416	2431916	2435416	2431902	1	right	1778082687	2017-11-05	10:04:45	08:04:45	female	137713	72213	-1	72129	144488	137732	-1	137713	472856	463475	-1	463462	17				1	8	15	phaseUPFAce	phaseXPface	17	NM101	1728323	1728023	1728323	1728011	d	1728011	1726023	1728011	1726018	1988
GofDak_1024-768_new	4	3	21	<?xml version="1.0"?>\n<Clock xmlns:dt="urn:schemas-microsoft-com:datatypes"><Description dt:dt="string">E-Prime Primary Realtime Clock</Description><StartTime><Timestamp dt:dt="int">0</Timestamp><DateUtc dt:dt="string">2017-05-11T08:04:44Z</DateUtc></StartTime><FrequencyChanges><FrequencyChange><Frequency dt:dt="r8">3312929</Frequency><Timestamp dt:dt="r8">1777424394</Timestamp><Current dt:dt="r…	75.028	2435416	2431916	2435416	2431902	1	right	1778082687	2017-11-05	10:04:45	08:04:45	female	137713	72213	-1	72129	144488	137732	-1	137713	472856	463475	-1	463462	17				1	8	15	phaseUPFAce	phaseXPface	18	NM10	1733121	1732821	1733121	1732811	l	1732811	1731075	1732811	1731065	1736
GofDak_1024-768_new	4	3	21	<?xml version="1.0"?>\n<Clock xmlns:dt="urn:schemas-microsoft-com:datatypes"><Description dt:dt="string">E-Prime Primary Realtime Clock</Description><StartTime><Timestamp dt:dt="int">0</Timestamp><DateUtc dt:dt="string">2017-05-11T08:04:44Z</DateUtc></StartTime><FrequencyChanges><FrequencyChange><Frequency dt:dt="r8">3312929</Frequency><Timestamp dt:dt="r8">1777424394</Timestamp><Current dt:dt="r…	75.028	2435416	2431916	2435416	2431902	1	right	1778082687	2017-11-05	10:04:45	08:04:45	female	137713	72213	-1	72129	144488	137732	-1	137713	472856	463475	-1	463462	17				1	8	15	phaseUPFAce	phaseXPface	19	NM03	1736160	1735860	1736160	1735846	d	1735846	1734207	1735846	1734201	1639
GofDak_1024-768_new	4	3	21	<?xml version="1.0"?>\n<Clock xmlns:dt="urn:schemas-microsoft-com:datatypes"><Description dt:dt="string">E-Prime Primary Realtime Clock</Description><StartTime><Timestamp dt:dt="int">0</Timestamp><DateUtc dt:dt="string">2017-05-11T08:04:44Z</DateUtc></StartTime><FrequencyChanges><FrequencyChange><Frequency dt:dt="r8">3312929</Frequency><Timestamp dt:dt="r8">1777424394</Timestamp><Current dt:dt="r…	75.028	2435416	2431916	2435416	2431902	1	right	1778082687	2017-11-05	10:04:45	08:04:45	female	137713	72213	-1	72129	144488	137732	-1	137713	472856	463475	-1	463462	17				1	8	15	phaseUPFAce	phaseXPface	20	NF27	1739865	1739565	1739865	1739562	d	1739562	1737819	1739562	1737801	1743
GofDak_1024-768_new	4	3	21	<?xml version="1.0"?>\n<Clock xmlns:dt="urn:schemas-microsoft-com:datatypes"><Description dt:dt="string">E-Prime Primary Realtime Clock</Description><StartTime><Timestamp dt:dt="int">0</Timestamp><DateUtc dt:dt="string">2017-05-11T08:04:44Z</DateUtc></StartTime><FrequencyChanges><FrequencyChange><Frequency dt:dt="r8">3312929</Frequency><Timestamp dt:dt="r8">1777424394</Timestamp><Current dt:dt="r…	75.028	2435416	2431916	2435416	2431902	1	right	1778082687	2017-11-05	10:04:45	08:04:45	female	137713	72213	-1	72129	144488	137732	-1	137713	472856	463475	-1	463462	18				2	8	16	phaseINVFAce	phaseXPface	1	NF09	1759231	1758931	1759231	1758920	d	1758920	1757091	1758920	1757078	1829
GofDak_1024-768_new	4	3	21	<?xml version="1.0"?>\n<Clock xmlns:dt="urn:schemas-microsoft-com:datatypes"><Description dt:dt="string">E-Prime Primary Realtime Clock</Description><StartTime><Timestamp dt:dt="int">0</Timestamp><DateUtc dt:dt="string">2017-05-11T08:04:44Z</DateUtc></StartTime><FrequencyChanges><FrequencyChange><Frequency dt:dt="r8">3312929</Frequency><Timestamp dt:dt="r8">1777424394</Timestamp><Current dt:dt="r…	75.028	2435416	2431916	2435416	2431902	1	right	1778082687	2017-11-05	10:04:45	08:04:45	female	137713	72213	-1	72129	144488	137732	-1	137713	472856	463475	-1	463462	18				2	8	16	phaseINVFAce	phaseXPface	2	NM02	1763949	1763649	1763949	1763635	l	1763635	1761916	1763635	1761904	1719
GofDak_1024-768_new	4	3	21	<?xml version="1.0"?>\n<Clock xmlns:dt="urn:schemas-microsoft-com:datatypes"><Description dt:dt="string">E-Prime Primary Realtime Clock</Description><StartTime><Timestamp dt:dt="int">0</Timestamp><DateUtc dt:dt="string">2017-05-11T08:04:44Z</DateUtc></StartTime><FrequencyChanges><FrequencyChange><Frequency dt:dt="r8">3312929</Frequency><Timestamp dt:dt="r8">1777424394</Timestamp><Current dt:dt="r…	75.028	2435416	2431916	2435416	2431902	1	right	1778082687	2017-11-05	10:04:45	08:04:45	female	137713	72213	-1	72129	144488	137732	-1	137713	472856	463475	-1	463462	18				2	8	16	phaseINVFAce	phaseXPface	3	NF04	1767601	1767301	1767601	1767298	l	1767298	1765315	1767298	1765304	1983
GofDak_1024-768_new	4	3	21	<?xml version="1.0"?>\n<Clock xmlns:dt="urn:schemas-microsoft-com:datatypes"><Description dt:dt="string">E-Prime Primary Realtime Clock</Description><StartTime><Timestamp dt:dt="int">0</Timestamp><DateUtc dt:dt="string">2017-05-11T08:04:44Z</DateUtc></StartTime><FrequencyChanges><FrequencyChange><Frequency dt:dt="r8">3312929</Frequency><Timestamp dt:dt="r8">1777424394</Timestamp><Current dt:dt="r…	75.028	2435416	2431916	2435416	2431902	1	right	1778082687	2017-11-05	10:04:45	08:04:45	female	137713	72213	-1	72129	144488	137732	-1	137713	472856	463475	-1	463462	18				2	8	16	phaseINVFAce	phaseXPface	4	NF106	1770946	1770646	1770946	1770638	d	1770638	1768860	1770638	1768847	1778
GofDak_1024-768_new	4	3	21	<?xml version="1.0"?>\n<Clock xmlns:dt="urn:schemas-microsoft-com:datatypes"><Description dt:dt="string">E-Prime Primary Realtime Clock</Description><StartTime><Timestamp dt:dt="int">0</Timestamp><DateUtc dt:dt="string">2017-05-11T08:04:44Z</DateUtc></StartTime><FrequencyChanges><FrequencyChange><Frequency dt:dt="r8">3312929</Frequency><Timestamp dt:dt="r8">1777424394</Timestamp><Current dt:dt="r…	75.028	2435416	2431916	2435416	2431902	1	right	1778082687	2017-11-05	10:04:45	08:04:45	female	137713	72213	-1	72129	144488	137732	-1	137713	472856	463475	-1	463462	18				2	8	16	phaseINVFAce	phaseXPface	5	NM09	1774692	1774392	1774692	1774382	l	1774382	1772406	1774382	1772391	1976
GofDak_1024-768_new	4	3	21	<?xml version="1.0"?>\n<Clock xmlns:dt="urn:schemas-microsoft-com:datatypes"><Description dt:dt="string">E-Prime Primary Realtime Clock</Description><StartTime><Timestamp dt:dt="int">0</Timestamp><DateUtc dt:dt="string">2017-05-11T08:04:44Z</DateUtc></StartTime><FrequencyChanges><FrequencyChange><Frequency dt:dt="r8">3312929</Frequency><Timestamp dt:dt="r8">1777424394</Timestamp><Current dt:dt="r…	75.028	2435416	2431916	2435416	2431902	1	right	1778082687	2017-11-05	10:04:45	08:04:45	female	137713	72213	-1	72129	144488	137732	-1	137713	472856	463475	-1	463462	18				2	8	16	phaseINVFAce	phaseXPface	6	NM08	1777877	1777577	1777877	1777569	l	1777569	1775858	1777569	1775847	1711
GofDak_1024-768_new	4	3	21	<?xml version="1.0"?>\n<Clock xmlns:dt="urn:schemas-microsoft-com:datatypes"><Description dt:dt="string">E-Prime Primary Realtime Clock</Description><StartTime><Timestamp dt:dt="int">0</Timestamp><DateUtc dt:dt="string">2017-05-11T08:04:44Z</DateUtc></StartTime><FrequencyChanges><FrequencyChange><Frequency dt:dt="r8">3312929</Frequency><Timestamp dt:dt="r8">1777424394</Timestamp><Current dt:dt="r…	75.028	2435416	2431916	2435416	2431902	1	right	1778082687	2017-11-05	10:04:45	08:04:45	female	137713	72213	-1	72129	144488	137732	-1	137713	472856	463475	-1	463462	18				2	8	16	phaseINVFAce	phaseXPface	7	NM03	1781262	1780962	1781262	1780949	l	1780949	1779256	1780949	1779247	1693
GofDak_1024-768_new	4	3	21	<?xml version="1.0"?>\n<Clock xmlns:dt="urn:schemas-microsoft-com:datatypes"><Description dt:dt="string">E-Prime Primary Realtime Clock</Description><StartTime><Timestamp dt:dt="int">0</Timestamp><DateUtc dt:dt="string">2017-05-11T08:04:44Z</DateUtc></StartTime><FrequencyChanges><FrequencyChange><Frequency dt:dt="r8">3312929</Frequency><Timestamp dt:dt="r8">1777424394</Timestamp><Current dt:dt="r…	75.028	2435416	2431916	2435416	2431902	1	right	1778082687	2017-11-05	10:04:45	08:04:45	female	137713	72213	-1	72129	144488	137732	-1	137713	472856	463475	-1	463462	18				2	8	16	phaseINVFAce	phaseXPface	8	NF109	1784488	1784188	1784488	1784175	d	1784175	1782602	1784175	1782591	1573
GofDak_1024-768_new	4	3	21	<?xml version="1.0"?>\n<Clock xmlns:dt="urn:schemas-microsoft-com:datatypes"><Description dt:dt="string">E-Prime Primary Realtime Clock</Description><StartTime><Timestamp dt:dt="int">0</Timestamp><DateUtc dt:dt="string">2017-05-11T08:04:44Z</DateUtc></StartTime><FrequencyChanges><FrequencyChange><Frequency dt:dt="r8">3312929</Frequency><Timestamp dt:dt="r8">1777424394</Timestamp><Current dt:dt="r…	75.028	2435416	2431916	2435416	2431902	1	right	1778082687	2017-11-05	10:04:45	08:04:45	female	137713	72213	-1	72129	144488	137732	-1	137713	472856	463475	-1	463462	18				2	8	16	phaseINVFAce	phaseXPface	9	NF27	1788033	1787733	1788033	1787730	d	1787730	1785894	1787730	1785879	1836
GofDak_1024-768_new	4	3	21	<?xml version="1.0"?>\n<Clock xmlns:dt="urn:schemas-microsoft-com:datatypes"><Description dt:dt="string">E-Prime Primary Realtime Clock</Description><StartTime><Timestamp dt:dt="int">0</Timestamp><DateUtc dt:dt="string">2017-05-11T08:04:44Z</DateUtc></StartTime><FrequencyChanges><FrequencyChange><Frequency dt:dt="r8">3312929</Frequency><Timestamp dt:dt="r8">1777424394</Timestamp><Current dt:dt="r…	75.028	2435416	2431916	2435416	2431902	1	right	1778082687	2017-11-05	10:04:45	08:04:45	female	137713	72213	-1	72129	144488	137732	-1	137713	472856	463475	-1	463462	18				2	8	16	phaseINVFAce	phaseXPface	10	NM08	1791152	1790852	1791152	1790844	d	1790844	1789239	1790844	1789222	1605
GofDak_1024-768_new	4	3	21	<?xml version="1.0"?>\n<Clock xmlns:dt="urn:schemas-microsoft-com:datatypes"><Description dt:dt="string">E-Prime Primary Realtime Clock</Description><StartTime><Timestamp dt:dt="int">0</Timestamp><DateUtc dt:dt="string">2017-05-11T08:04:44Z</DateUtc></StartTime><FrequencyChanges><FrequencyChange><Frequency dt:dt="r8">3312929</Frequency><Timestamp dt:dt="r8">1777424394</Timestamp><Current dt:dt="r…	75.028	2435416	2431916	2435416	2431902	1	right	1778082687	2017-11-05	10:04:45	08:04:45	female	137713	72213	-1	72129	144488	137732	-1	137713	472856	463475	-1	463462	18				2	8	16	phaseINVFAce	phaseXPface	11	NM05	1794991	1794691	1794991	1794679	l	1794679	1792865	1794679	1792854	1814
GofDak_1024-768_new	4	3	21	<?xml version="1.0"?>\n<Clock xmlns:dt="urn:schemas-microsoft-com:datatypes"><Description dt:dt="string">E-Prime Primary Realtime Clock</Description><StartTime><Timestamp dt:dt="int">0</Timestamp><DateUtc dt:dt="string">2017-05-11T08:04:44Z</DateUtc></StartTime><FrequencyChanges><FrequencyChange><Frequency dt:dt="r8">3312929</Frequency><Timestamp dt:dt="r8">1777424394</Timestamp><Current dt:dt="r…	75.028	2435416	2431916	2435416	2431902	1	right	1778082687	2017-11-05	10:04:45	08:04:45	female	137713	72213	-1	72129	144488	137732	-1	137713	472856	463475	-1	463462	18				2	8	16	phaseINVFAce	phaseXPface	12	NF04	1798456	1798156	1798456	1798151	l	1798151	1796303	1798151	1796294	1848
GofDak_1024-768_new	4	3	21	<?xml version="1.0"?>\n<Clock xmlns:dt="urn:schemas-microsoft-com:datatypes"><Description dt:dt="string">E-Prime Primary Realtime Clock</Description><StartTime><Timestamp dt:dt="int">0</Timestamp><DateUtc dt:dt="string">2017-05-11T08:04:44Z</DateUtc></StartTime><FrequencyChanges><FrequencyChange><Frequency dt:dt="r8">3312929</Frequency><Timestamp dt:dt="r8">1777424394</Timestamp><Current dt:dt="r…	75.028	2435416	2431916	2435416	2431902	1	right	1778082687	2017-11-05	10:04:45	08:04:45	female	137713	72213	-1	72129	144488	137732	-1	137713	472856	463475	-1	463462	18				2	8	16	phaseINVFAce	phaseXPface	13	NM101	1802028	1801728	1802028	1801724	d	1801724	1799795	1801724	1799790	1929
GofDak_1024-768_new	4	3	21	<?xml version="1.0"?>\n<Clock xmlns:dt="urn:schemas-microsoft-com:datatypes"><Description dt:dt="string">E-Prime Primary Realtime Clock</Description><StartTime><Timestamp dt:dt="int">0</Timestamp><DateUtc dt:dt="string">2017-05-11T08:04:44Z</DateUtc></StartTime><FrequencyChanges><FrequencyChange><Frequency dt:dt="r8">3312929</Frequency><Timestamp dt:dt="r8">1777424394</Timestamp><Current dt:dt="r…	75.028	2435416	2431916	2435416	2431902	1	right	1778082687	2017-11-05	10:04:45	08:04:45	female	137713	72213	-1	72129	144488	137732	-1	137713	472856	463475	-1	463462	18				2	8	16	phaseINVFAce	phaseXPface	14	NF109	1805680	1805380	1805680	1805369	d	1805369	1803381	1805369	1803374	1988
GofDak_1024-768_new	4	3	21	<?xml version="1.0"?>\n<Clock xmlns:dt="urn:schemas-microsoft-com:datatypes"><Description dt:dt="string">E-Prime Primary Realtime Clock</Description><StartTime><Timestamp dt:dt="int">0</Timestamp><DateUtc dt:dt="string">2017-05-11T08:04:44Z</DateUtc></StartTime><FrequencyChanges><FrequencyChange><Frequency dt:dt="r8">3312929</Frequency><Timestamp dt:dt="r8">1777424394</Timestamp><Current dt:dt="r…	75.028	2435416	2431916	2435416	2431902	1	right	1778082687	2017-11-05	10:04:45	08:04:45	female	137713	72213	-1	72129	144488	137732	-1	137713	472856	463475	-1	463462	18				2	8	16	phaseINVFAce	phaseXPface	15	NF105	1809159	1808859	1809159	1808847	d	1808847	1806953	1808847	1806942	1894
GofDak_1024-768_new	4	3	21	<?xml version="1.0"?>\n<Clock xmlns:dt="urn:schemas-microsoft-com:datatypes"><Description dt:dt="string">E-Prime Primary Realtime Clock</Description><StartTime><Timestamp dt:dt="int">0</Timestamp><DateUtc dt:dt="string">2017-05-11T08:04:44Z</DateUtc></StartTime><FrequencyChanges><FrequencyChange><Frequency dt:dt="r8">3312929</Frequency><Timestamp dt:dt="r8">1777424394</Timestamp><Current dt:dt="r…	75.028	2435416	2431916	2435416	2431902	1	right	1778082687	2017-11-05	10:04:45	08:04:45	female	137713	72213	-1	72129	144488	137732	-1	137713	472856	463475	-1	463462	18				2	8	16	phaseINVFAce	phaseXPface	16	NM02	1813837	1813537	1813837	1813527	d	1813527	1811684	1813527	1811669	1843
GofDak_1024-768_new	4	3	21	<?xml version="1.0"?>\n<Clock xmlns:dt="urn:schemas-microsoft-com:datatypes"><Description dt:dt="string">E-Prime Primary Realtime Clock</Description><StartTime><Timestamp dt:dt="int">0</Timestamp><DateUtc dt:dt="string">2017-05-11T08:04:44Z</DateUtc></StartTime><FrequencyChanges><FrequencyChange><Frequency dt:dt="r8">3312929</Frequency><Timestamp dt:dt="r8">1777424394</Timestamp><Current dt:dt="r…	75.028	2435416	2431916	2435416	2431902	1	right	1778082687	2017-11-05	10:04:45	08:04:45	female	137713	72213	-1	72129	144488	137732	-1	137713	472856	463475	-1	463462	18				2	8	16	phaseINVFAce	phaseXPface	17	NM101	1816622	1816322	1816622	1816308	l	1816308	1814803	1816308	1814797	1505
GofDak_1024-768_new	4	3	21	<?xml version="1.0"?>\n<Clock xmlns:dt="urn:schemas-microsoft-com:datatypes"><Description dt:dt="string">E-Prime Primary Realtime Clock</Description><StartTime><Timestamp dt:dt="int">0</Timestamp><DateUtc dt:dt="string">2017-05-11T08:04:44Z</DateUtc></StartTime><FrequencyChanges><FrequencyChange><Frequency dt:dt="r8">3312929</Frequency><Timestamp dt:dt="r8">1777424394</Timestamp><Current dt:dt="r…	75.028	2435416	2431916	2435416	2431902	1	right	1778082687	2017-11-05	10:04:45	08:04:45	female	137713	72213	-1	72129	144488	137732	-1	137713	472856	463475	-1	463462	18				2	8	16	phaseINVFAce	phaseXPface	18	NM09	1820368	1820068	1820368	1820057	d	1820057	1818148	1820057	1818141	1909
GofDak_1024-768_new	4	3	21	<?xml version="1.0"?>\n<Clock xmlns:dt="urn:schemas-microsoft-com:datatypes"><Description dt:dt="string">E-Prime Primary Realtime Clock</Description><StartTime><Timestamp dt:dt="int">0</Timestamp><DateUtc dt:dt="string">2017-05-11T08:04:44Z</DateUtc></StartTime><FrequencyChanges><FrequencyChange><Frequency dt:dt="r8">3312929</Frequency><Timestamp dt:dt="r8">1777424394</Timestamp><Current dt:dt="r…	75.028	2435416	2431916	2435416	2431902	1	right	1778082687	2017-11-05	10:04:45	08:04:45	female	137713	72213	-1	72129	144488	137732	-1	137713	472856	463475	-1	463462	18				2	8	16	phaseINVFAce	phaseXPface	19	NF11	1823686	1823386	1823686	1823380	l	1823380	1821494	1823380	1821485	1886
GofDak_1024-768_new	4	3	21	<?xml version="1.0"?>\n<Clock xmlns:dt="urn:schemas-microsoft-com:datatypes"><Description dt:dt="string">E-Prime Primary Realtime Clock</Description><StartTime><Timestamp dt:dt="int">0</Timestamp><DateUtc dt:dt="string">2017-05-11T08:04:44Z</DateUtc></StartTime><FrequencyChanges><FrequencyChange><Frequency dt:dt="r8">3312929</Frequency><Timestamp dt:dt="r8">1777424394</Timestamp><Current dt:dt="r…	75.028	2435416	2431916	2435416	2431902	1	right	1778082687	2017-11-05	10:04:45	08:04:45	female	137713	72213	-1	72129	144488	137732	-1	137713	472856	463475	-1	463462	18				2	8	16	phaseINVFAce	phaseXPface	20	NF11	1826819	1826519	1826819	1826507	d	1826507	1824866	1826507	1824861	1641
GofDak_1024-768_new	4	3	21	<?xml version="1.0"?>\n<Clock xmlns:dt="urn:schemas-microsoft-com:datatypes"><Description dt:dt="string">E-Prime Primary Realtime Clock</Description><StartTime><Timestamp dt:dt="int">0</Timestamp><DateUtc dt:dt="string">2017-05-11T08:04:44Z</DateUtc></StartTime><FrequencyChanges><FrequencyChange><Frequency dt:dt="r8">3312929</Frequency><Timestamp dt:dt="r8">1777424394</Timestamp><Current dt:dt="r…	75.028	2435416	2431916	2435416	2431902	1	right	1778082687	2017-11-05	10:04:45	08:04:45	female	137713	72213	-1	72129	144488	137732	-1	137713	472856	463475	-1	463462	19				2	9	17	phaseINVFAce	phaseXPface	1	NF04	1830111	1829811	1830111	1829801	d	1829801	1828238	1829801	1828220	1563
GofDak_1024-768_new	4	3	21	<?xml version="1.0"?>\n<Clock xmlns:dt="urn:schemas-microsoft-com:datatypes"><Description dt:dt="string">E-Prime Primary Realtime Clock</Description><StartTime><Timestamp dt:dt="int">0</Timestamp><DateUtc dt:dt="string">2017-05-11T08:04:44Z</DateUtc></StartTime><FrequencyChanges><FrequencyChange><Frequency dt:dt="r8">3312929</Frequency><Timestamp dt:dt="r8">1777424394</Timestamp><Current dt:dt="r…	75.028	2435416	2431916	2435416	2431902	1	right	1778082687	2017-11-05	10:04:45	08:04:45	female	137713	72213	-1	72129	144488	137732	-1	137713	472856	463475	-1	463462	19				2	9	17	phaseINVFAce	phaseXPface	2	NM05	1834069	1833769	1834069	1833757	l	1833757	1832010	1833757	1832004	1747
GofDak_1024-768_new	4	3	21	<?xml version="1.0"?>\n<Clock xmlns:dt="urn:schemas-microsoft-com:datatypes"><Description dt:dt="string">E-Prime Primary Realtime Clock</Description><StartTime><Timestamp dt:dt="int">0</Timestamp><DateUtc dt:dt="string">2017-05-11T08:04:44Z</DateUtc></StartTime><FrequencyChanges><FrequencyChange><Frequency dt:dt="r8">3312929</Frequency><Timestamp dt:dt="r8">1777424394</Timestamp><Current dt:dt="r…	75.028	2435416	2431916	2435416	2431902	1	right	1778082687	2017-11-05	10:04:45	08:04:45	female	137713	72213	-1	72129	144488	137732	-1	137713	472856	463475	-1	463462	19				2	9	17	phaseINVFAce	phaseXPface	3	NF02	1837788	1837488	1837788	1837485	l	1837485	1835688	1837485	1835676	1797
GofDak_1024-768_new	4	3	21	<?xml version="1.0"?>\n<Clock xmlns:dt="urn:schemas-microsoft-com:datatypes"><Description dt:dt="string">E-Prime Primary Realtime Clock</Description><StartTime><Timestamp dt:dt="int">0</Timestamp><DateUtc dt:dt="string">2017-05-11T08:04:44Z</DateUtc></StartTime><FrequencyChanges><FrequencyChange><Frequency dt:dt="r8">3312929</Frequency><Timestamp dt:dt="r8">1777424394</Timestamp><Current dt:dt="r…	75.028	2435416	2431916	2435416	2431902	1	right	1778082687	2017-11-05	10:04:45	08:04:45	female	137713	72213	-1	72129	144488	137732	-1	137713	472856	463475	-1	463462	19				2	9	17	phaseINVFAce	phaseXPface	4	NF109	1841120	1840820	1841120	1840810	l	1840810	1839060	1840810	1839044	1750
GofDak_1024-768_new	4	3	21	<?xml version="1.0"?>\n<Clock xmlns:dt="urn:schemas-microsoft-com:datatypes"><Description dt:dt="string">E-Prime Primary Realtime Clock</Description><StartTime><Timestamp dt:dt="int">0</Timestamp><DateUtc dt:dt="string">2017-05-11T08:04:44Z</DateUtc></StartTime><FrequencyChanges><FrequencyChange><Frequency dt:dt="r8">3312929</Frequency><Timestamp dt:dt="r8">1777424394</Timestamp><Current dt:dt="r…	75.028	2435416	2431916	2435416	2431902	1	right	1778082687	2017-11-05	10:04:45	08:04:45	female	137713	72213	-1	72129	144488	137732	-1	137713	472856	463475	-1	463462	19				2	9	17	phaseINVFAce	phaseXPface	5	NF105	1844505	1844205	1844505	1844196	d	1844196	1842419	1844196	1842412	1777
GofDak_1024-768_new	4	3	21	<?xml version="1.0"?>\n<Clock xmlns:dt="urn:schemas-microsoft-com:datatypes"><Description dt:dt="string">E-Prime Primary Realtime Clock</Description><StartTime><Timestamp dt:dt="int">0</Timestamp><DateUtc dt:dt="string">2017-05-11T08:04:44Z</DateUtc></StartTime><FrequencyChanges><FrequencyChange><Frequency dt:dt="r8">3312929</Frequency><Timestamp dt:dt="r8">1777424394</Timestamp><Current dt:dt="r…	75.028	2435416	2431916	2435416	2431902	1	right	1778082687	2017-11-05	10:04:45	08:04:45	female	137713	72213	-1	72129	144488	137732	-1	137713	472856	463475	-1	463462	19				2	9	17	phaseINVFAce	phaseXPface	6	NM21	1847877	1847577	1847877	1847569	d	1847569	1845805	1847569	1845788	1764
GofDak_1024-768_new	4	3	21	<?xml version="1.0"?>\n<Clock xmlns:dt="urn:schemas-microsoft-com:datatypes"><Description dt:dt="string">E-Prime Primary Realtime Clock</Description><StartTime><Timestamp dt:dt="int">0</Timestamp><DateUtc dt:dt="string">2017-05-11T08:04:44Z</DateUtc></StartTime><FrequencyChanges><FrequencyChange><Frequency dt:dt="r8">3312929</Frequency><Timestamp dt:dt="r8">1777424394</Timestamp><Current dt:dt="r…	75.028	2435416	2431916	2435416	2431902	1	right	1778082687	2017-11-05	10:04:45	08:04:45	female	137713	72213	-1	72129	144488	137732	-1	137713	472856	463475	-1	463462	19				2	9	17	phaseINVFAce	phaseXPface	7	NM05	1851249	1850949	1851249	1850941	l	1850941	1849137	1850941	1849131	1804
GofDak_1024-768_new	4	3	21	<?xml version="1.0"?>\n<Clock xmlns:dt="urn:schemas-microsoft-com:datatypes"><Description dt:dt="string">E-Prime Primary Realtime Clock</Description><StartTime><Timestamp dt:dt="int">0</Timestamp><DateUtc dt:dt="string">2017-05-11T08:04:44Z</DateUtc></StartTime><FrequencyChanges><FrequencyChange><Frequency dt:dt="r8">3312929</Frequency><Timestamp dt:dt="r8">1777424394</Timestamp><Current dt:dt="r…	75.028	2435416	2431916	2435416	2431902	1	right	1778082687	2017-11-05	10:04:45	08:04:45	female	137713	72213	-1	72129	144488	137732	-1	137713	472856	463475	-1	463462	19				2	9	17	phaseINVFAce	phaseXPface	8	NF27	1854408	1854108	1854408	1854102	l	1854102	1852535	1854102	1852523	1567
GofDak_1024-768_new	4	3	21	<?xml version="1.0"?>\n<Clock xmlns:dt="urn:schemas-microsoft-com:datatypes"><Description dt:dt="string">E-Prime Primary Realtime Clock</Description><StartTime><Timestamp dt:dt="int">0</Timestamp><DateUtc dt:dt="string">2017-05-11T08:04:44Z</DateUtc></StartTime><FrequencyChanges><FrequencyChange><Frequency dt:dt="r8">3312929</Frequency><Timestamp dt:dt="r8">1777424394</Timestamp><Current dt:dt="r…	75.028	2435416	2431916	2435416	2431902	1	right	1778082687	2017-11-05	10:04:45	08:04:45	female	137713	72213	-1	72129	144488	137732	-1	137713	472856	463475	-1	463462	19				2	9	17	phaseINVFAce	phaseXPface	9	NM02	1857727	1857427	1857727	1857417	l	1857417	1855801	1857417	1855787	1616
GofDak_1024-768_new	4	3	21	<?xml version="1.0"?>\n<Clock xmlns:dt="urn:schemas-microsoft-com:datatypes"><Description dt:dt="string">E-Prime Primary Realtime Clock</Description><StartTime><Timestamp dt:dt="int">0</Timestamp><DateUtc dt:dt="string">2017-05-11T08:04:44Z</DateUtc></StartTime><FrequencyChanges><FrequencyChange><Frequency dt:dt="r8">3312929</Frequency><Timestamp dt:dt="r8">1777424394</Timestamp><Current dt:dt="r…	75.028	2435416	2431916	2435416	2431902	1	right	1778082687	2017-11-05	10:04:45	08:04:45	female	137713	72213	-1	72129	144488	137732	-1	137713	472856	463475	-1	463462	19				2	9	17	phaseINVFAce	phaseXPface	10	NF04	1861472	1861172	1861472	1861164	d	1861164	1859586	1861164	1859579	1578
GofDak_1024-768_new	4	3	21	<?xml version="1.0"?>\n<Clock xmlns:dt="urn:schemas-microsoft-com:datatypes"><Description dt:dt="string">E-Prime Primary Realtime Clock</Description><StartTime><Timestamp dt:dt="int">0</Timestamp><DateUtc dt:dt="string">2017-05-11T08:04:44Z</DateUtc></StartTime><FrequencyChanges><FrequencyChange><Frequency dt:dt="r8">3312929</Frequency><Timestamp dt:dt="r8">1777424394</Timestamp><Current dt:dt="r…	75.028	2435416	2431916	2435416	2431902	1	right	1778082687	2017-11-05	10:04:45	08:04:45	female	137713	72213	-1	72129	144488	137732	-1	137713	472856	463475	-1	463462	19				2	9	17	phaseINVFAce	phaseXPface	11	NM02	1865164	1864864	1865164	1864859	l	1864859	1862865	1864859	1862859	1994
GofDak_1024-768_new	4	3	21	<?xml version="1.0"?>\n<Clock xmlns:dt="urn:schemas-microsoft-com:datatypes"><Description dt:dt="string">E-Prime Primary Realtime Clock</Description><StartTime><Timestamp dt:dt="int">0</Timestamp><DateUtc dt:dt="string">2017-05-11T08:04:44Z</DateUtc></StartTime><FrequencyChanges><FrequencyChange><Frequency dt:dt="r8">3312929</Frequency><Timestamp dt:dt="r8">1777424394</Timestamp><Current dt:dt="r…	75.028	2435416	2431916	2435416	2431902	1	right	1778082687	2017-11-05	10:04:45	08:04:45	female	137713	72213	-1	72129	144488	137732	-1	137713	472856	463475	-1	463462	19				2	9	17	phaseINVFAce	phaseXPface	12	NM10	1868669	1868369	1868669	1868362	l	1868362	1866517	1868362	1866499	1845
GofDak_1024-768_new	4	3	21	<?xml version="1.0"?>\n<Clock xmlns:dt="urn:schemas-microsoft-com:datatypes"><Description dt:dt="string">E-Prime Primary Realtime Clock</Description><StartTime><Timestamp dt:dt="int">0</Timestamp><DateUtc dt:dt="string">2017-05-11T08:04:44Z</DateUtc></StartTime><FrequencyChanges><FrequencyChange><Frequency dt:dt="r8">3312929</Frequency><Timestamp dt:dt="r8">1777424394</Timestamp><Current dt:dt="r…	75.028	2435416	2431916	2435416	2431902	1	right	1778082687	2017-11-05	10:04:45	08:04:45	female	137713	72213	-1	72129	144488	137732	-1	137713	472856	463475	-1	463462	19				2	9	17	phaseINVFAce	phaseXPface	13	NM13	1871908	1871608	1871908	1871596	l	1871596	1869955	1871596	1869938	1641
GofDak_1024-768_new	4	3	21	<?xml version="1.0"?>\n<Clock xmlns:dt="urn:schemas-microsoft-com:datatypes"><Description dt:dt="string">E-Prime Primary Realtime Clock</Description><StartTime><Timestamp dt:dt="int">0</Timestamp><DateUtc dt:dt="string">2017-05-11T08:04:44Z</DateUtc></StartTime><FrequencyChanges><FrequencyChange><Frequency dt:dt="r8">3312929</Frequency><Timestamp dt:dt="r8">1777424394</Timestamp><Current dt:dt="r…	75.028	2435416	2431916	2435416	2431902	1	right	1778082687	2017-11-05	10:04:45	08:04:45	female	137713	72213	-1	72129	144488	137732	-1	137713	472856	463475	-1	463462	19				2	9	17	phaseINVFAce	phaseXPface	14	NM04	1875254	1874954	1875254	1874947	d	1874947	1872994	1874947	1872986	1953
GofDak_1024-768_new	4	3	21	<?xml version="1.0"?>\n<Clock xmlns:dt="urn:schemas-microsoft-com:datatypes"><Description dt:dt="string">E-Prime Primary Realtime Clock</Description><StartTime><Timestamp dt:dt="int">0</Timestamp><DateUtc dt:dt="string">2017-05-11T08:04:44Z</DateUtc></StartTime><FrequencyChanges><FrequencyChange><Frequency dt:dt="r8">3312929</Frequency><Timestamp dt:dt="r8">1777424394</Timestamp><Current dt:dt="r…	75.028	2435416	2431916	2435416	2431902	1	right	1778082687	2017-11-05	10:04:45	08:04:45	female	137713	72213	-1	72129	144488	137732	-1	137713	472856	463475	-1	463462	19				2	9	17	phaseINVFAce	phaseXPface	15	NF27	1878399	1878099	1878399	1878091	l	1878091	1876340	1878091	1876322	1751
GofDak_1024-768_new	4	3	21	<?xml version="1.0"?>\n<Clock xmlns:dt="urn:schemas-microsoft-com:datatypes"><Description dt:dt="string">E-Prime Primary Realtime Clock</Description><StartTime><Timestamp dt:dt="int">0</Timestamp><DateUtc dt:dt="string">2017-05-11T08:04:44Z</DateUtc></StartTime><FrequencyChanges><FrequencyChange><Frequency dt:dt="r8">3312929</Frequency><Timestamp dt:dt="r8">1777424394</Timestamp><Current dt:dt="r…	75.028	2435416	2431916	2435416	2431902	1	right	1778082687	2017-11-05	10:04:45	08:04:45	female	137713	72213	-1	72129	144488	137732	-1	137713	472856	463475	-1	463462	19				2	9	17	phaseINVFAce	phaseXPface	16	NM08	1881358	1881058	1881358	1881045	d	1881045	1879485	1881045	1879474	1560
GofDak_1024-768_new	4	3	21	<?xml version="1.0"?>\n<Clock xmlns:dt="urn:schemas-microsoft-com:datatypes"><Description dt:dt="string">E-Prime Primary Realtime Clock</Description><StartTime><Timestamp dt:dt="int">0</Timestamp><DateUtc dt:dt="string">2017-05-11T08:04:44Z</DateUtc></StartTime><FrequencyChanges><FrequencyChange><Frequency dt:dt="r8">3312929</Frequency><Timestamp dt:dt="r8">1777424394</Timestamp><Current dt:dt="r…	75.028	2435416	2431916	2435416	2431902	1	right	1778082687	2017-11-05	10:04:45	08:04:45	female	137713	72213	-1	72129	144488	137732	-1	137713	472856	463475	-1	463462	19				2	9	17	phaseINVFAce	phaseXPface	17	NF109	1884397	1884097	1884397	1884088	l	1884088	1882511	1884088	1882498	1577
GofDak_1024-768_new	4	3	21	<?xml version="1.0"?>\n<Clock xmlns:dt="urn:schemas-microsoft-com:datatypes"><Description dt:dt="string">E-Prime Primary Realtime Clock</Description><StartTime><Timestamp dt:dt="int">0</Timestamp><DateUtc dt:dt="string">2017-05-11T08:04:44Z</DateUtc></StartTime><FrequencyChanges><FrequencyChange><Frequency dt:dt="r8">3312929</Frequency><Timestamp dt:dt="r8">1777424394</Timestamp><Current dt:dt="r…	75.028	2435416	2431916	2435416	2431902	1	right	1778082687	2017-11-05	10:04:45	08:04:45	female	137713	72213	-1	72129	144488	137732	-1	137713	472856	463475	-1	463462	19				2	9	17	phaseINVFAce	phaseXPface	18	NM21	1887729	1887429	1887729	1887422	d	1887422	1885496	1887422	1885482	1926
GofDak_1024-768_new	4	3	21	<?xml version="1.0"?>\n<Clock xmlns:dt="urn:schemas-microsoft-com:datatypes"><Description dt:dt="string">E-Prime Primary Realtime Clock</Description><StartTime><Timestamp dt:dt="int">0</Timestamp><DateUtc dt:dt="string">2017-05-11T08:04:44Z</DateUtc></StartTime><FrequencyChanges><FrequencyChange><Frequency dt:dt="r8">3312929</Frequency><Timestamp dt:dt="r8">1777424394</Timestamp><Current dt:dt="r…	75.028	2435416	2431916	2435416	2431902	1	right	1778082687	2017-11-05	10:04:45	08:04:45	female	137713	72213	-1	72129	144488	137732	-1	137713	472856	463475	-1	463462	19				2	9	17	phaseINVFAce	phaseXPface	19	NF109	1890968	1890668	1890968	1890656	l	1890656	1888882	1890656	1888865	1774
GofDak_1024-768_new	4	3	21	<?xml version="1.0"?>\n<Clock xmlns:dt="urn:schemas-microsoft-com:datatypes"><Description dt:dt="string">E-Prime Primary Realtime Clock</Description><StartTime><Timestamp dt:dt="int">0</Timestamp><DateUtc dt:dt="string">2017-05-11T08:04:44Z</DateUtc></StartTime><FrequencyChanges><FrequencyChange><Frequency dt:dt="r8">3312929</Frequency><Timestamp dt:dt="r8">1777424394</Timestamp><Current dt:dt="r…	75.028	2435416	2431916	2435416	2431902	1	right	1778082687	2017-11-05	10:04:45	08:04:45	female	137713	72213	-1	72129	144488	137732	-1	137713	472856	463475	-1	463462	19				2	9	17	phaseINVFAce	phaseXPface	20	NF02	1893940	1893640	1893940	1893625	l	1893625	1892067	1893625	1892049	1558
GofDak_1024-768_new	4	3	21	<?xml version="1.0"?>\n<Clock xmlns:dt="urn:schemas-microsoft-com:datatypes"><Description dt:dt="string">E-Prime Primary Realtime Clock</Description><StartTime><Timestamp dt:dt="int">0</Timestamp><DateUtc dt:dt="string">2017-05-11T08:04:44Z</DateUtc></StartTime><FrequencyChanges><FrequencyChange><Frequency dt:dt="r8">3312929</Frequency><Timestamp dt:dt="r8">1777424394</Timestamp><Current dt:dt="r…	75.028	2435416	2431916	2435416	2431902	1	right	1778082687	2017-11-05	10:04:45	08:04:45	female	137713	72213	-1	72129	144488	137732	-1	137713	472856	463475	-1	463462	20				1	9	18	phaseUPFAce	phaseXPface	1	NF106	1897285	1896985	1897285	1896982	d	1896982	1894999	1896982	1894993	1983
GofDak_1024-768_new	4	3	21	<?xml version="1.0"?>\n<Clock xmlns:dt="urn:schemas-microsoft-com:datatypes"><Description dt:dt="string">E-Prime Primary Realtime Clock</Description><StartTime><Timestamp dt:dt="int">0</Timestamp><DateUtc dt:dt="string">2017-05-11T08:04:44Z</DateUtc></StartTime><FrequencyChanges><FrequencyChange><Frequency dt:dt="r8">3312929</Frequency><Timestamp dt:dt="r8">1777424394</Timestamp><Current dt:dt="r…	75.028	2435416	2431916	2435416	2431902	1	right	1778082687	2017-11-05	10:04:45	08:04:45	female	137713	72213	-1	72129	144488	137732	-1	137713	472856	463475	-1	463462	20				1	9	18	phaseUPFAce	phaseXPface	2	NF11	1900724	1900424	1900724	1900419	l	1900419	1898598	1900419	1898585	1821
GofDak_1024-768_new	4	3	21	<?xml version="1.0"?>\n<Clock xmlns:dt="urn:schemas-microsoft-com:datatypes"><Description dt:dt="string">E-Prime Primary Realtime Clock</Description><StartTime><Timestamp dt:dt="int">0</Timestamp><DateUtc dt:dt="string">2017-05-11T08:04:44Z</DateUtc></StartTime><FrequencyChanges><FrequencyChange><Frequency dt:dt="r8">3312929</Frequency><Timestamp dt:dt="r8">1777424394</Timestamp><Current dt:dt="r…	75.028	2435416	2431916	2435416	2431902	1	right	1778082687	2017-11-05	10:04:45	08:04:45	female	137713	72213	-1	72129	144488	137732	-1	137713	472856	463475	-1	463462	20				1	9	18	phaseUPFAce	phaseXPface	3	NF06	1904136	1903836	1904136	1903827	l	1903827	1902023	1903827	1902009	1804
GofDak_1024-768_new	4	3	21	<?xml version="1.0"?>\n<Clock xmlns:dt="urn:schemas-microsoft-com:datatypes"><Description dt:dt="string">E-Prime Primary Realtime Clock</Description><StartTime><Timestamp dt:dt="int">0</Timestamp><DateUtc dt:dt="string">2017-05-11T08:04:44Z</DateUtc></StartTime><FrequencyChanges><FrequencyChange><Frequency dt:dt="r8">3312929</Frequency><Timestamp dt:dt="r8">1777424394</Timestamp><Current dt:dt="r…	75.028	2435416	2431916	2435416	2431902	1	right	1778082687	2017-11-05	10:04:45	08:04:45	female	137713	72213	-1	72129	144488	137732	-1	137713	472856	463475	-1	463462	20				1	9	18	phaseUPFAce	phaseXPface	4	NM02	1907095	1906795	1907095	1906782	d	1906782	1905182	1906782	1905177	1600
GofDak_1024-768_new	4	3	21	<?xml version="1.0"?>\n<Clock xmlns:dt="urn:schemas-microsoft-com:datatypes"><Description dt:dt="string">E-Prime Primary Realtime Clock</Description><StartTime><Timestamp dt:dt="int">0</Timestamp><DateUtc dt:dt="string">2017-05-11T08:04:44Z</DateUtc></StartTime><FrequencyChanges><FrequencyChange><Frequency dt:dt="r8">3312929</Frequency><Timestamp dt:dt="r8">1777424394</Timestamp><Current dt:dt="r…	75.028	2435416	2431916	2435416	2431902	1	right	1778082687	2017-11-05	10:04:45	08:04:45	female	137713	72213	-1	72129	144488	137732	-1	137713	472856	463475	-1	463462	20				1	9	18	phaseUPFAce	phaseXPface	5	NF02	1910493	1910193	1910493	1910179	d	1910179	1908408	1910179	1908400	1771
GofDak_1024-768_new	4	3	21	<?xml version="1.0"?>\n<Clock xmlns:dt="urn:schemas-microsoft-com:datatypes"><Description dt:dt="string">E-Prime Primary Realtime Clock</Description><StartTime><Timestamp dt:dt="int">0</Timestamp><DateUtc dt:dt="string">2017-05-11T08:04:44Z</DateUtc></StartTime><FrequencyChanges><FrequencyChange><Frequency dt:dt="r8">3312929</Frequency><Timestamp dt:dt="r8">1777424394</Timestamp><Current dt:dt="r…	75.028	2435416	2431916	2435416	2431902	1	right	1778082687	2017-11-05	10:04:45	08:04:45	female	137713	72213	-1	72129	144488	137732	-1	137713	472856	463475	-1	463462	20				1	9	18	phaseUPFAce	phaseXPface	6	NM03	1913666	1913366	1913666	1913352	d	1913352	1911700	1913352	1911688	1652
GofDak_1024-768_new	4	3	21	<?xml version="1.0"?>\n<Clock xmlns:dt="urn:schemas-microsoft-com:datatypes"><Description dt:dt="string">E-Prime Primary Realtime Clock</Description><StartTime><Timestamp dt:dt="int">0</Timestamp><DateUtc dt:dt="string">2017-05-11T08:04:44Z</DateUtc></StartTime><FrequencyChanges><FrequencyChange><Frequency dt:dt="r8">3312929</Frequency><Timestamp dt:dt="r8">1777424394</Timestamp><Current dt:dt="r…	75.028	2435416	2431916	2435416	2431902	1	right	1778082687	2017-11-05	10:04:45	08:04:45	female	137713	72213	-1	72129	144488	137732	-1	137713	472856	463475	-1	463462	20				1	9	18	phaseUPFAce	phaseXPface	7	NF04	1917131	1916831	1917131	1916817	l	1916817	1915205	1916817	1915192	1612
GofDak_1024-768_new	4	3	21	<?xml version="1.0"?>\n<Clock xmlns:dt="urn:schemas-microsoft-com:datatypes"><Description dt:dt="string">E-Prime Primary Realtime Clock</Description><StartTime><Timestamp dt:dt="int">0</Timestamp><DateUtc dt:dt="string">2017-05-11T08:04:44Z</DateUtc></StartTime><FrequencyChanges><FrequencyChange><Frequency dt:dt="r8">3312929</Frequency><Timestamp dt:dt="r8">1777424394</Timestamp><Current dt:dt="r…	75.028	2435416	2431916	2435416	2431902	1	right	1778082687	2017-11-05	10:04:45	08:04:45	female	137713	72213	-1	72129	144488	137732	-1	137713	472856	463475	-1	463462	20				1	9	18	phaseUPFAce	phaseXPface	8	NF105	1920316	1920016	1920316	1920002	l	1920002	1918364	1920002	1918352	1638
GofDak_1024-768_new	4	3	21	<?xml version="1.0"?>\n<Clock xmlns:dt="urn:schemas-microsoft-com:datatypes"><Description dt:dt="string">E-Prime Primary Realtime Clock</Description><StartTime><Timestamp dt:dt="int">0</Timestamp><DateUtc dt:dt="string">2017-05-11T08:04:44Z</DateUtc></StartTime><FrequencyChanges><FrequencyChange><Frequency dt:dt="r8">3312929</Frequency><Timestamp dt:dt="r8">1777424394</Timestamp><Current dt:dt="r…	75.028	2435416	2431916	2435416	2431902	1	right	1778082687	2017-11-05	10:04:45	08:04:45	female	137713	72213	-1	72129	144488	137732	-1	137713	472856	463475	-1	463462	20				1	9	18	phaseUPFAce	phaseXPface	9	NF04	1924448	1924148	1924448	1924140	l	1924140	1922482	1924140	1922472	1658
GofDak_1024-768_new	4	3	21	<?xml version="1.0"?>\n<Clock xmlns:dt="urn:schemas-microsoft-com:datatypes"><Description dt:dt="string">E-Prime Primary Realtime Clock</Description><StartTime><Timestamp dt:dt="int">0</Timestamp><DateUtc dt:dt="string">2017-05-11T08:04:44Z</DateUtc></StartTime><FrequencyChanges><FrequencyChange><Frequency dt:dt="r8">3312929</Frequency><Timestamp dt:dt="r8">1777424394</Timestamp><Current dt:dt="r…	75.028	2435416	2431916	2435416	2431902	1	right	1778082687	2017-11-05	10:04:45	08:04:45	female	137713	72213	-1	72129	144488	137732	-1	137713	472856	463475	-1	463462	20				1	9	18	phaseUPFAce	phaseXPface	10	NF11	1927580	1927280	1927580	1927275	l	1927275	1925388	1927275	1925376	1887
GofDak_1024-768_new	4	3	21	<?xml version="1.0"?>\n<Clock xmlns:dt="urn:schemas-microsoft-com:datatypes"><Description dt:dt="string">E-Prime Primary Realtime Clock</Description><StartTime><Timestamp dt:dt="int">0</Timestamp><DateUtc dt:dt="string">2017-05-11T08:04:44Z</DateUtc></StartTime><FrequencyChanges><FrequencyChange><Frequency dt:dt="r8">3312929</Frequency><Timestamp dt:dt="r8">1777424394</Timestamp><Current dt:dt="r…	75.028	2435416	2431916	2435416	2431902	1	right	1778082687	2017-11-05	10:04:45	08:04:45	female	137713	72213	-1	72129	144488	137732	-1	137713	472856	463475	-1	463462	20				1	9	18	phaseUPFAce	phaseXPface	11	NF06	1930779	1930479	1930779	1930475	d	1930475	1928560	1930475	1928543	1915
GofDak_1024-768_new	4	3	21	<?xml version="1.0"?>\n<Clock xmlns:dt="urn:schemas-microsoft-com:datatypes"><Description dt:dt="string">E-Prime Primary Realtime Clock</Description><StartTime><Timestamp dt:dt="int">0</Timestamp><DateUtc dt:dt="string">2017-05-11T08:04:44Z</DateUtc></StartTime><FrequencyChanges><FrequencyChange><Frequency dt:dt="r8">3312929</Frequency><Timestamp dt:dt="r8">1777424394</Timestamp><Current dt:dt="r…	75.028	2435416	2431916	2435416	2431902	1	right	1778082687	2017-11-05	10:04:45	08:04:45	female	137713	72213	-1	72129	144488	137732	-1	137713	472856	463475	-1	463462	20				1	9	18	phaseUPFAce	phaseXPface	12	NF02	1933871	1933571	1933871	1933561	d	1933561	1931985	1933561	1931975	1576
GofDak_1024-768_new	4	3	21	<?xml version="1.0"?>\n<Clock xmlns:dt="urn:schemas-microsoft-com:datatypes"><Description dt:dt="string">E-Prime Primary Realtime Clock</Description><StartTime><Timestamp dt:dt="int">0</Timestamp><DateUtc dt:dt="string">2017-05-11T08:04:44Z</DateUtc></StartTime><FrequencyChanges><FrequencyChange><Frequency dt:dt="r8">3312929</Frequency><Timestamp dt:dt="r8">1777424394</Timestamp><Current dt:dt="r…	75.028	2435416	2431916	2435416	2431902	1	right	1778082687	2017-11-05	10:04:45	08:04:45	female	137713	72213	-1	72129	144488	137732	-1	137713	472856	463475	-1	463462	20				1	9	18	phaseUPFAce	phaseXPface	13	NF06	1937617	1937317	1937617	1937314	l	1937314	1935317	1937314	1935303	1997
GofDak_1024-768_new	4	3	21	<?xml version="1.0"?>\n<Clock xmlns:dt="urn:schemas-microsoft-com:datatypes"><Description dt:dt="string">E-Prime Primary Realtime Clock</Description><StartTime><Timestamp dt:dt="int">0</Timestamp><DateUtc dt:dt="string">2017-05-11T08:04:44Z</DateUtc></StartTime><FrequencyChanges><FrequencyChange><Frequency dt:dt="r8">3312929</Frequency><Timestamp dt:dt="r8">1777424394</Timestamp><Current dt:dt="r…	75.028	2435416	2431916	2435416	2431902	1	right	1778082687	2017-11-05	10:04:45	08:04:45	female	137713	72213	-1	72129	144488	137732	-1	137713	472856	463475	-1	463462	20				1	9	18	phaseUPFAce	phaseXPface	14	NM09	1940749	1940449	1940749	1940434	l	1940434	1938596	1940434	1938583	1838
GofDak_1024-768_new	4	3	21	<?xml version="1.0"?>\n<Clock xmlns:dt="urn:schemas-microsoft-com:datatypes"><Description dt:dt="string">E-Prime Primary Realtime Clock</Description><StartTime><Timestamp dt:dt="int">0</Timestamp><DateUtc dt:dt="string">2017-05-11T08:04:44Z</DateUtc></StartTime><FrequencyChanges><FrequencyChange><Frequency dt:dt="r8">3312929</Frequency><Timestamp dt:dt="r8">1777424394</Timestamp><Current dt:dt="r…	75.028	2435416	2431916	2435416	2431902	1	right	1778082687	2017-11-05	10:04:45	08:04:45	female	137713	72213	-1	72129	144488	137732	-1	137713	472856	463475	-1	463462	20				1	9	18	phaseUPFAce	phaseXPface	15	NF109	1945907	1945607	1945907	1945601	l	1945601	1943621	1945601	1943607	1980
GofDak_1024-768_new	4	3	21	<?xml version="1.0"?>\n<Clock xmlns:dt="urn:schemas-microsoft-com:datatypes"><Description dt:dt="string">E-Prime Primary Realtime Clock</Description><StartTime><Timestamp dt:dt="int">0</Timestamp><DateUtc dt:dt="string">2017-05-11T08:04:44Z</DateUtc></StartTime><FrequencyChanges><FrequencyChange><Frequency dt:dt="r8">3312929</Frequency><Timestamp dt:dt="r8">1777424394</Timestamp><Current dt:dt="r…	75.028	2435416	2431916	2435416	2431902	1	right	1778082687	2017-11-05	10:04:45	08:04:45	female	137713	72213	-1	72129	144488	137732	-1	137713	472856	463475	-1	463462	20				1	9	18	phaseUPFAce	phaseXPface	16	NM02	1949079	1948779	1949079	1948764	l	1948764	1947046	1948764	1947039	1718
GofDak_1024-768_new	4	3	21	<?xml version="1.0"?>\n<Clock xmlns:dt="urn:schemas-microsoft-com:datatypes"><Description dt:dt="string">E-Prime Primary Realtime Clock</Description><StartTime><Timestamp dt:dt="int">0</Timestamp><DateUtc dt:dt="string">2017-05-11T08:04:44Z</DateUtc></StartTime><FrequencyChanges><FrequencyChange><Frequency dt:dt="r8">3312929</Frequency><Timestamp dt:dt="r8">1777424394</Timestamp><Current dt:dt="r…	75.028	2435416	2431916	2435416	2431902	1	right	1778082687	2017-11-05	10:04:45	08:04:45	female	137713	72213	-1	72129	144488	137732	-1	137713	472856	463475	-1	463462	20				1	9	18	phaseUPFAce	phaseXPface	17	NM13	1952478	1952178	1952478	1952165	l	1952165	1950378	1952165	1950366	1787
GofDak_1024-768_new	4	3	21	<?xml version="1.0"?>\n<Clock xmlns:dt="urn:schemas-microsoft-com:datatypes"><Description dt:dt="string">E-Prime Primary Realtime Clock</Description><StartTime><Timestamp dt:dt="int">0</Timestamp><DateUtc dt:dt="string">2017-05-11T08:04:44Z</DateUtc></StartTime><FrequencyChanges><FrequencyChange><Frequency dt:dt="r8">3312929</Frequency><Timestamp dt:dt="r8">1777424394</Timestamp><Current dt:dt="r…	75.028	2435416	2431916	2435416	2431902	1	right	1778082687	2017-11-05	10:04:45	08:04:45	female	137713	72213	-1	72129	144488	137732	-1	137713	472856	463475	-1	463462	20				1	9	18	phaseUPFAce	phaseXPface	18	NF27	1956263	1955963	1956263	1955954	d	1955954	1954270	1955954	1954254	1684
GofDak_1024-768_new	4	3	21	<?xml version="1.0"?>\n<Clock xmlns:dt="urn:schemas-microsoft-com:datatypes"><Description dt:dt="string">E-Prime Primary Realtime Clock</Description><StartTime><Timestamp dt:dt="int">0</Timestamp><DateUtc dt:dt="string">2017-05-11T08:04:44Z</DateUtc></StartTime><FrequencyChanges><FrequencyChange><Frequency dt:dt="r8">3312929</Frequency><Timestamp dt:dt="r8">1777424394</Timestamp><Current dt:dt="r…	75.028	2435416	2431916	2435416	2431902	1	right	1778082687	2017-11-05	10:04:45	08:04:45	female	137713	72213	-1	72129	144488	137732	-1	137713	472856	463475	-1	463462	20				1	9	18	phaseUPFAce	phaseXPface	19	NM101	1959835	1959535	1959835	1959531	l	1959531	1957549	1959531	1957534	1982
GofDak_1024-768_new	4	3	21	<?xml version="1.0"?>\n<Clock xmlns:dt="urn:schemas-microsoft-com:datatypes"><Description dt:dt="string">E-Prime Primary Realtime Clock</Description><StartTime><Timestamp dt:dt="int">0</Timestamp><DateUtc dt:dt="string">2017-05-11T08:04:44Z</DateUtc></StartTime><FrequencyChanges><FrequencyChange><Frequency dt:dt="r8">3312929</Frequency><Timestamp dt:dt="r8">1777424394</Timestamp><Current dt:dt="r…	75.028	2435416	2431916	2435416	2431902	1	right	1778082687	2017-11-05	10:04:45	08:04:45	female	137713	72213	-1	72129	144488	137732	-1	137713	472856	463475	-1	463462	20				1	9	18	phaseUPFAce	phaseXPface	20	NM101	1965259	1964959	1965259	1964949	l	1964949	1963373	1964949	1963361	1576
GofDak_1024-768_new	4	3	21	<?xml version="1.0"?>\n<Clock xmlns:dt="urn:schemas-microsoft-com:datatypes"><Description dt:dt="string">E-Prime Primary Realtime Clock</Description><StartTime><Timestamp dt:dt="int">0</Timestamp><DateUtc dt:dt="string">2017-05-11T08:04:44Z</DateUtc></StartTime><FrequencyChanges><FrequencyChange><Frequency dt:dt="r8">3312929</Frequency><Timestamp dt:dt="r8">1777424394</Timestamp><Current dt:dt="r…	75.028	2435416	2431916	2435416	2431902	1	right	1778082687	2017-11-05	10:04:45	08:04:45	female	137713	72213	-1	72129	144488	137732	-1	137713	472856	463475	-1	463462	21				1	10	19	phaseUPFAce	phaseXPface	1	NM101	1986038	1985738	1986038	1985731	l	1985731	1983939	1985731	1983926	1792
GofDak_1024-768_new	4	3	21	<?xml version="1.0"?>\n<Clock xmlns:dt="urn:schemas-microsoft-com:datatypes"><Description dt:dt="string">E-Prime Primary Realtime Clock</Description><StartTime><Timestamp dt:dt="int">0</Timestamp><DateUtc dt:dt="string">2017-05-11T08:04:44Z</DateUtc></StartTime><FrequencyChanges><FrequencyChange><Frequency dt:dt="r8">3312929</Frequency><Timestamp dt:dt="r8">1777424394</Timestamp><Current dt:dt="r…	75.028	2435416	2431916	2435416	2431902	1	right	1778082687	2017-11-05	10:04:45	08:04:45	female	137713	72213	-1	72129	144488	137732	-1	137713	472856	463475	-1	463462	21				1	10	19	phaseUPFAce	phaseXPface	2	NF11	1990103	1989803	1990103	1989800	l	1989800	1988124	1989800	1988117	1676
GofDak_1024-768_new	4	3	21	<?xml version="1.0"?>\n<Clock xmlns:dt="urn:schemas-microsoft-com:datatypes"><Description dt:dt="string">E-Prime Primary Realtime Clock</Description><StartTime><Timestamp dt:dt="int">0</Timestamp><DateUtc dt:dt="string">2017-05-11T08:04:44Z</DateUtc></StartTime><FrequencyChanges><FrequencyChange><Frequency dt:dt="r8">3312929</Frequency><Timestamp dt:dt="r8">1777424394</Timestamp><Current dt:dt="r…	75.028	2435416	2431916	2435416	2431902	1	right	1778082687	2017-11-05	10:04:45	08:04:45	female	137713	72213	-1	72129	144488	137732	-1	137713	472856	463475	-1	463462	21				1	10	19	phaseUPFAce	phaseXPface	3	NM02	1993889	1993589	1993889	1993580	d	1993580	1991869	1993580	1991852	1711
GofDak_1024-768_new	4	3	21	<?xml version="1.0"?>\n<Clock xmlns:dt="urn:schemas-microsoft-com:datatypes"><Description dt:dt="string">E-Prime Primary Realtime Clock</Description><StartTime><Timestamp dt:dt="int">0</Timestamp><DateUtc dt:dt="string">2017-05-11T08:04:44Z</DateUtc></StartTime><FrequencyChanges><FrequencyChange><Frequency dt:dt="r8">3312929</Frequency><Timestamp dt:dt="r8">1777424394</Timestamp><Current dt:dt="r…	75.028	2435416	2431916	2435416	2431902	1	right	1778082687	2017-11-05	10:04:45	08:04:45	female	137713	72213	-1	72129	144488	137732	-1	137713	472856	463475	-1	463462	21				1	10	19	phaseUPFAce	phaseXPface	4	NM101	1997447	1997147	1997447	1997136	d	1997136	1995322	1997136	1995316	1814
GofDak_1024-768_new	4	3	21	<?xml version="1.0"?>\n<Clock xmlns:dt="urn:schemas-microsoft-com:datatypes"><Description dt:dt="string">E-Prime Primary Realtime Clock</Description><StartTime><Timestamp dt:dt="int">0</Timestamp><DateUtc dt:dt="string">2017-05-11T08:04:44Z</DateUtc></StartTime><FrequencyChanges><FrequencyChange><Frequency dt:dt="r8">3312929</Frequency><Timestamp dt:dt="r8">1777424394</Timestamp><Current dt:dt="r…	75.028	2435416	2431916	2435416	2431902	1	right	1778082687	2017-11-05	10:04:45	08:04:45	female	137713	72213	-1	72129	144488	137732	-1	137713	472856	463475	-1	463462	21				1	10	19	phaseUPFAce	phaseXPface	5	NM09	2000753	2000453	2000753	2000438	d	2000438	1998867	2000438	1998860	1571
GofDak_1024-768_new	4	3	21	<?xml version="1.0"?>\n<Clock xmlns:dt="urn:schemas-microsoft-com:datatypes"><Description dt:dt="string">E-Prime Primary Realtime Clock</Description><StartTime><Timestamp dt:dt="int">0</Timestamp><DateUtc dt:dt="string">2017-05-11T08:04:44Z</DateUtc></StartTime><FrequencyChanges><FrequencyChange><Frequency dt:dt="r8">3312929</Frequency><Timestamp dt:dt="r8">1777424394</Timestamp><Current dt:dt="r…	75.028	2435416	2431916	2435416	2431902	1	right	1778082687	2017-11-05	10:04:45	08:04:45	female	137713	72213	-1	72129	144488	137732	-1	137713	472856	463475	-1	463462	21				1	10	19	phaseUPFAce	phaseXPface	6	NF106	2004245	2003945	2004245	2003935	d	2003935	2002159	2003935	2002148	1776
GofDak_1024-768_new	4	3	21	<?xml version="1.0"?>\n<Clock xmlns:dt="urn:schemas-microsoft-com:datatypes"><Description dt:dt="string">E-Prime Primary Realtime Clock</Description><StartTime><Timestamp dt:dt="int">0</Timestamp><DateUtc dt:dt="string">2017-05-11T08:04:44Z</DateUtc></StartTime><FrequencyChanges><FrequencyChange><Frequency dt:dt="r8">3312929</Frequency><Timestamp dt:dt="r8">1777424394</Timestamp><Current dt:dt="r…	75.028	2435416	2431916	2435416	2431902	1	right	1778082687	2017-11-05	10:04:45	08:04:45	female	137713	72213	-1	72129	144488	137732	-1	137713	472856	463475	-1	463462	21				1	10	19	phaseUPFAce	phaseXPface	7	NM05	2007990	2007690	2007990	2007675	d	2007675	2005717	2007675	2005700	1958
GofDak_1024-768_new	4	3	21	<?xml version="1.0"?>\n<Clock xmlns:dt="urn:schemas-microsoft-com:datatypes"><Description dt:dt="string">E-Prime Primary Realtime Clock</Description><StartTime><Timestamp dt:dt="int">0</Timestamp><DateUtc dt:dt="string">2017-05-11T08:04:44Z</DateUtc></StartTime><FrequencyChanges><FrequencyChange><Frequency dt:dt="r8">3312929</Frequency><Timestamp dt:dt="r8">1777424394</Timestamp><Current dt:dt="r…	75.028	2435416	2431916	2435416	2431902	1	right	1778082687	2017-11-05	10:04:45	08:04:45	female	137713	72213	-1	72129	144488	137732	-1	137713	472856	463475	-1	463462	21				1	10	19	phaseUPFAce	phaseXPface	8	NF109	2013694	2013394	2013694	2013385	d	2013385	2011528	2013385	2011516	1857
GofDak_1024-768_new	4	3	21	<?xml version="1.0"?>\n<Clock xmlns:dt="urn:schemas-microsoft-com:datatypes"><Description dt:dt="string">E-Prime Primary Realtime Clock</Description><StartTime><Timestamp dt:dt="int">0</Timestamp><DateUtc dt:dt="string">2017-05-11T08:04:44Z</DateUtc></StartTime><FrequencyChanges><FrequencyChange><Frequency dt:dt="r8">3312929</Frequency><Timestamp dt:dt="r8">1777424394</Timestamp><Current dt:dt="r…	75.028	2435416	2431916	2435416	2431902	1	right	1778082687	2017-11-05	10:04:45	08:04:45	female	137713	72213	-1	72129	144488	137732	-1	137713	472856	463475	-1	463462	21				1	10	19	phaseUPFAce	phaseXPface	9	NF02	2018306	2018006	2018306	2017994	l	2017994	2016153	2017994	2016147	1841
GofDak_1024-768_new	4	3	21	<?xml version="1.0"?>\n<Clock xmlns:dt="urn:schemas-microsoft-com:datatypes"><Description dt:dt="string">E-Prime Primary Realtime Clock</Description><StartTime><Timestamp dt:dt="int">0</Timestamp><DateUtc dt:dt="string">2017-05-11T08:04:44Z</DateUtc></StartTime><FrequencyChanges><FrequencyChange><Frequency dt:dt="r8">3312929</Frequency><Timestamp dt:dt="r8">1777424394</Timestamp><Current dt:dt="r…	75.028	2435416	2431916	2435416	2431902	1	right	1778082687	2017-11-05	10:04:45	08:04:45	female	137713	72213	-1	72129	144488	137732	-1	137713	472856	463475	-1	463462	21				1	10	19	phaseUPFAce	phaseXPface	10	NF04	2021878	2021578	2021878	2021567	l	2021567	2019819	2021567	2019803	1748
GofDak_1024-768_new	4	3	21	<?xml version="1.0"?>\n<Clock xmlns:dt="urn:schemas-microsoft-com:datatypes"><Description dt:dt="string">E-Prime Primary Realtime Clock</Description><StartTime><Timestamp dt:dt="int">0</Timestamp><DateUtc dt:dt="string">2017-05-11T08:04:44Z</DateUtc></StartTime><FrequencyChanges><FrequencyChange><Frequency dt:dt="r8">3312929</Frequency><Timestamp dt:dt="r8">1777424394</Timestamp><Current dt:dt="r…	75.028	2435416	2431916	2435416	2431902	1	right	1778082687	2017-11-05	10:04:45	08:04:45	female	137713	72213	-1	72129	144488	137732	-1	137713	472856	463475	-1	463462	21				1	10	19	phaseUPFAce	phaseXPface	11	NF06	2025170	2024870	2025170	2024861	l	2024861	2023204	2024861	2023187	1657
GofDak_1024-768_new	4	3	21	<?xml version="1.0"?>\n<Clock xmlns:dt="urn:schemas-microsoft-com:datatypes"><Description dt:dt="string">E-Prime Primary Realtime Clock</Description><StartTime><Timestamp dt:dt="int">0</Timestamp><DateUtc dt:dt="string">2017-05-11T08:04:44Z</DateUtc></StartTime><FrequencyChanges><FrequencyChange><Frequency dt:dt="r8">3312929</Frequency><Timestamp dt:dt="r8">1777424394</Timestamp><Current dt:dt="r…	75.028	2435416	2431916	2435416	2431902	1	right	1778082687	2017-11-05	10:04:45	08:04:45	female	137713	72213	-1	72129	144488	137732	-1	137713	472856	463475	-1	463462	21				1	10	19	phaseUPFAce	phaseXPface	12	NF01	2028395	2028095	2028395	2028082	d	2028082	2026243	2028082	2026227	1839
GofDak_1024-768_new	4	3	21	<?xml version="1.0"?>\n<Clock xmlns:dt="urn:schemas-microsoft-com:datatypes"><Description dt:dt="string">E-Prime Primary Realtime Clock</Description><StartTime><Timestamp dt:dt="int">0</Timestamp><DateUtc dt:dt="string">2017-05-11T08:04:44Z</DateUtc></StartTime><FrequencyChanges><FrequencyChange><Frequency dt:dt="r8">3312929</Frequency><Timestamp dt:dt="r8">1777424394</Timestamp><Current dt:dt="r…	75.028	2435416	2431916	2435416	2431902	1	right	1778082687	2017-11-05	10:04:45	08:04:45	female	137713	72213	-1	72129	144488	137732	-1	137713	472856	463475	-1	463462	21				1	10	19	phaseUPFAce	phaseXPface	13	NM08	2031794	2031494	2031794	2031484	d	2031484	2029642	2031484	2029626	1842
GofDak_1024-768_new	4	3	21	<?xml version="1.0"?>\n<Clock xmlns:dt="urn:schemas-microsoft-com:datatypes"><Description dt:dt="string">E-Prime Primary Realtime Clock</Description><StartTime><Timestamp dt:dt="int">0</Timestamp><DateUtc dt:dt="string">2017-05-11T08:04:44Z</DateUtc></StartTime><FrequencyChanges><FrequencyChange><Frequency dt:dt="r8">3312929</Frequency><Timestamp dt:dt="r8">1777424394</Timestamp><Current dt:dt="r…	75.028	2435416	2431916	2435416	2431902	1	right	1778082687	2017-11-05	10:04:45	08:04:45	female	137713	72213	-1	72129	144488	137732	-1	137713	472856	463475	-1	463462	21				1	10	19	phaseUPFAce	phaseXPface	14	NF01	2035393	2035093	2035393	2035081	l	2035081	2033400	2035081	2033386	1681
GofDak_1024-768_new	4	3	21	<?xml version="1.0"?>\n<Clock xmlns:dt="urn:schemas-microsoft-com:datatypes"><Description dt:dt="string">E-Prime Primary Realtime Clock</Description><StartTime><Timestamp dt:dt="int">0</Timestamp><DateUtc dt:dt="string">2017-05-11T08:04:44Z</DateUtc></StartTime><FrequencyChanges><FrequencyChange><Frequency dt:dt="r8">3312929</Frequency><Timestamp dt:dt="r8">1777424394</Timestamp><Current dt:dt="r…	75.028	2435416	2431916	2435416	2431902	1	right	1778082687	2017-11-05	10:04:45	08:04:45	female	137713	72213	-1	72129	144488	137732	-1	137713	472856	463475	-1	463462	21				1	10	19	phaseUPFAce	phaseXPface	15	NF04	2038752	2038452	2038752	2038439	l	2038439	2036706	2038439	2036698	1733
GofDak_1024-768_new	4	3	21	<?xml version="1.0"?>\n<Clock xmlns:dt="urn:schemas-microsoft-com:datatypes"><Description dt:dt="string">E-Prime Primary Realtime Clock</Description><StartTime><Timestamp dt:dt="int">0</Timestamp><DateUtc dt:dt="string">2017-05-11T08:04:44Z</DateUtc></StartTime><FrequencyChanges><FrequencyChange><Frequency dt:dt="r8">3312929</Frequency><Timestamp dt:dt="r8">1777424394</Timestamp><Current dt:dt="r…	75.028	2435416	2431916	2435416	2431902	1	right	1778082687	2017-11-05	10:04:45	08:04:45	female	137713	72213	-1	72129	144488	137732	-1	137713	472856	463475	-1	463462	21				1	10	19	phaseUPFAce	phaseXPface	16	NM05	2042257	2041957	2042257	2041952	l	2041952	2040264	2041952	2040250	1688
GofDak_1024-768_new	4	3	21	<?xml version="1.0"?>\n<Clock xmlns:dt="urn:schemas-microsoft-com:datatypes"><Description dt:dt="string">E-Prime Primary Realtime Clock</Description><StartTime><Timestamp dt:dt="int">0</Timestamp><DateUtc dt:dt="string">2017-05-11T08:04:44Z</DateUtc></StartTime><FrequencyChanges><FrequencyChange><Frequency dt:dt="r8">3312929</Frequency><Timestamp dt:dt="r8">1777424394</Timestamp><Current dt:dt="r…	75.028	2435416	2431916	2435416	2431902	1	right	1778082687	2017-11-05	10:04:45	08:04:45	female	137713	72213	-1	72129	144488	137732	-1	137713	472856	463475	-1	463462	21				1	10	19	phaseUPFAce	phaseXPface	17	NF06	2045682	2045382	2045682	2045370	d	2045370	2043823	2045370	2043818	1547
GofDak_1024-768_new	4	3	21	<?xml version="1.0"?>\n<Clock xmlns:dt="urn:schemas-microsoft-com:datatypes"><Description dt:dt="string">E-Prime Primary Realtime Clock</Description><StartTime><Timestamp dt:dt="int">0</Timestamp><DateUtc dt:dt="string">2017-05-11T08:04:44Z</DateUtc></StartTime><FrequencyChanges><FrequencyChange><Frequency dt:dt="r8">3312929</Frequency><Timestamp dt:dt="r8">1777424394</Timestamp><Current dt:dt="r…	75.028	2435416	2431916	2435416	2431902	1	right	1778082687	2017-11-05	10:04:45	08:04:45	female	137713	72213	-1	72129	144488	137732	-1	137713	472856	463475	-1	463462	21				1	10	19	phaseUPFAce	phaseXPface	18	NF11	2048734	2048434	2048734	2048428	l	2048428	2046728	2048428	2046714	1700
GofDak_1024-768_new	4	3	21	<?xml version="1.0"?>\n<Clock xmlns:dt="urn:schemas-microsoft-com:datatypes"><Description dt:dt="string">E-Prime Primary Realtime Clock</Description><StartTime><Timestamp dt:dt="int">0</Timestamp><DateUtc dt:dt="string">2017-05-11T08:04:44Z</DateUtc></StartTime><FrequencyChanges><FrequencyChange><Frequency dt:dt="r8">3312929</Frequency><Timestamp dt:dt="r8">1777424394</Timestamp><Current dt:dt="r…	75.028	2435416	2431916	2435416	2431902	1	right	1778082687	2017-11-05	10:04:45	08:04:45	female	137713	72213	-1	72129	144488	137732	-1	137713	472856	463475	-1	463462	21				1	10	19	phaseUPFAce	phaseXPface	19	NM10	2051987	2051687	2051987	2051671	l	2051671	2049967	2051671	2049953	1704
GofDak_1024-768_new	4	3	21	<?xml version="1.0"?>\n<Clock xmlns:dt="urn:schemas-microsoft-com:datatypes"><Description dt:dt="string">E-Prime Primary Realtime Clock</Description><StartTime><Timestamp dt:dt="int">0</Timestamp><DateUtc dt:dt="string">2017-05-11T08:04:44Z</DateUtc></StartTime><FrequencyChanges><FrequencyChange><Frequency dt:dt="r8">3312929</Frequency><Timestamp dt:dt="r8">1777424394</Timestamp><Current dt:dt="r…	75.028	2435416	2431916	2435416	2431902	1	right	1778082687	2017-11-05	10:04:45	08:04:45	female	137713	72213	-1	72129	144488	137732	-1	137713	472856	463475	-1	463462	21				1	10	19	phaseUPFAce	phaseXPface	20	NF27	2055319	2055019	2055319	2055014	l	2055014	2053086	2055014	2053073	1928
GofDak_1024-768_new	4	3	21	<?xml version="1.0"?>\n<Clock xmlns:dt="urn:schemas-microsoft-com:datatypes"><Description dt:dt="string">E-Prime Primary Realtime Clock</Description><StartTime><Timestamp dt:dt="int">0</Timestamp><DateUtc dt:dt="string">2017-05-11T08:04:44Z</DateUtc></StartTime><FrequencyChanges><FrequencyChange><Frequency dt:dt="r8">3312929</Frequency><Timestamp dt:dt="r8">1777424394</Timestamp><Current dt:dt="r…	75.028	2435416	2431916	2435416	2431902	1	right	1778082687	2017-11-05	10:04:45	08:04:45	female	137713	72213	-1	72129	144488	137732	-1	137713	472856	463475	-1	463462	22				2	10	20	phaseINVFAce	phaseXPface	1	NF09	2058597	2058297	2058597	2058290	d	2058290	2056311	2058290	2056305	1979
GofDak_1024-768_new	4	3	21	<?xml version="1.0"?>\n<Clock xmlns:dt="urn:schemas-microsoft-com:datatypes"><Description dt:dt="string">E-Prime Primary Realtime Clock</Description><StartTime><Timestamp dt:dt="int">0</Timestamp><DateUtc dt:dt="string">2017-05-11T08:04:44Z</DateUtc></StartTime><FrequencyChanges><FrequencyChange><Frequency dt:dt="r8">3312929</Frequency><Timestamp dt:dt="r8">1777424394</Timestamp><Current dt:dt="r…	75.028	2435416	2431916	2435416	2431902	1	right	1778082687	2017-11-05	10:04:45	08:04:45	female	137713	72213	-1	72129	144488	137732	-1	137713	472856	463475	-1	463462	22				2	10	20	phaseINVFAce	phaseXPface	2	NM04	2061809	2061509	2061809	2061499	l	2061499	2059910	2061499	2059905	1589
GofDak_1024-768_new	4	3	21	<?xml version="1.0"?>\n<Clock xmlns:dt="urn:schemas-microsoft-com:datatypes"><Description dt:dt="string">E-Prime Primary Realtime Clock</Description><StartTime><Timestamp dt:dt="int">0</Timestamp><DateUtc dt:dt="string">2017-05-11T08:04:44Z</DateUtc></StartTime><FrequencyChanges><FrequencyChange><Frequency dt:dt="r8">3312929</Frequency><Timestamp dt:dt="r8">1777424394</Timestamp><Current dt:dt="r…	75.028	2435416	2431916	2435416	2431902	1	right	1778082687	2017-11-05	10:04:45	08:04:45	female	137713	72213	-1	72129	144488	137732	-1	137713	472856	463475	-1	463462	22				2	10	20	phaseINVFAce	phaseXPface	3	NM101	2065328	2065028	2065328	2065017	l	2065017	2063136	2065017	2063121	1881
GofDak_1024-768_new	4	3	21	<?xml version="1.0"?>\n<Clock xmlns:dt="urn:schemas-microsoft-com:datatypes"><Description dt:dt="string">E-Prime Primary Realtime Clock</Description><StartTime><Timestamp dt:dt="int">0</Timestamp><DateUtc dt:dt="string">2017-05-11T08:04:44Z</DateUtc></StartTime><FrequencyChanges><FrequencyChange><Frequency dt:dt="r8">3312929</Frequency><Timestamp dt:dt="r8">1777424394</Timestamp><Current dt:dt="r…	75.028	2435416	2431916	2435416	2431902	1	right	1778082687	2017-11-05	10:04:45	08:04:45	female	137713	72213	-1	72129	144488	137732	-1	137713	472856	463475	-1	463462	22				2	10	20	phaseINVFAce	phaseXPface	4	NM05	2069580	2069280	2069580	2069270	d	2069270	2067521	2069270	2067513	1749
GofDak_1024-768_new	4	3	21	<?xml version="1.0"?>\n<Clock xmlns:dt="urn:schemas-microsoft-com:datatypes"><Description dt:dt="string">E-Prime Primary Realtime Clock</Description><StartTime><Timestamp dt:dt="int">0</Timestamp><DateUtc dt:dt="string">2017-05-11T08:04:44Z</DateUtc></StartTime><FrequencyChanges><FrequencyChange><Frequency dt:dt="r8">3312929</Frequency><Timestamp dt:dt="r8">1777424394</Timestamp><Current dt:dt="r…	75.028	2435416	2431916	2435416	2431902	1	right	1778082687	2017-11-05	10:04:45	08:04:45	female	137713	72213	-1	72129	144488	137732	-1	137713	472856	463475	-1	463462	22				2	10	20	phaseINVFAce	phaseXPface	5	NM08	2072925	2072625	2072925	2072610	l	2072610	2070626	2072610	2070616	1984
GofDak_1024-768_new	4	3	21	<?xml version="1.0"?>\n<Clock xmlns:dt="urn:schemas-microsoft-com:datatypes"><Description dt:dt="string">E-Prime Primary Realtime Clock</Description><StartTime><Timestamp dt:dt="int">0</Timestamp><DateUtc dt:dt="string">2017-05-11T08:04:44Z</DateUtc></StartTime><FrequencyChanges><FrequencyChange><Frequency dt:dt="r8">3312929</Frequency><Timestamp dt:dt="r8">1777424394</Timestamp><Current dt:dt="r…	75.028	2435416	2431916	2435416	2431902	1	right	1778082687	2017-11-05	10:04:45	08:04:45	female	137713	72213	-1	72129	144488	137732	-1	137713	472856	463475	-1	463462	22				2	10	20	phaseINVFAce	phaseXPface	6	NF106	2075897	2075597	2075897	2075587	l	2075587	2073839	2075587	2073832	1748
GofDak_1024-768_new	4	3	21	<?xml version="1.0"?>\n<Clock xmlns:dt="urn:schemas-microsoft-com:datatypes"><Description dt:dt="string">E-Prime Primary Realtime Clock</Description><StartTime><Timestamp dt:dt="int">0</Timestamp><DateUtc dt:dt="string">2017-05-11T08:04:44Z</DateUtc></StartTime><FrequencyChanges><FrequencyChange><Frequency dt:dt="r8">3312929</Frequency><Timestamp dt:dt="r8">1777424394</Timestamp><Current dt:dt="r…	75.028	2435416	2431916	2435416	2431902	1	right	1778082687	2017-11-05	10:04:45	08:04:45	female	137713	72213	-1	72129	144488	137732	-1	137713	472856	463475	-1	463462	22				2	10	20	phaseINVFAce	phaseXPface	7	NM09	2079469	2079169	2079469	2079164	d	2079164	2077610	2079164	2077600	1554
GofDak_1024-768_new	4	3	21	<?xml version="1.0"?>\n<Clock xmlns:dt="urn:schemas-microsoft-com:datatypes"><Description dt:dt="string">E-Prime Primary Realtime Clock</Description><StartTime><Timestamp dt:dt="int">0</Timestamp><DateUtc dt:dt="string">2017-05-11T08:04:44Z</DateUtc></StartTime><FrequencyChanges><FrequencyChange><Frequency dt:dt="r8">3312929</Frequency><Timestamp dt:dt="r8">1777424394</Timestamp><Current dt:dt="r…	75.028	2435416	2431916	2435416	2431902	1	right	1778082687	2017-11-05	10:04:45	08:04:45	female	137713	72213	-1	72129	144488	137732	-1	137713	472856	463475	-1	463462	22				2	10	20	phaseINVFAce	phaseXPface	8	NF04	2082655	2082355	2082655	2082342	l	2082342	2080796	2082342	2080784	1546
GofDak_1024-768_new	4	3	21	<?xml version="1.0"?>\n<Clock xmlns:dt="urn:schemas-microsoft-com:datatypes"><Description dt:dt="string">E-Prime Primary Realtime Clock</Description><StartTime><Timestamp dt:dt="int">0</Timestamp><DateUtc dt:dt="string">2017-05-11T08:04:44Z</DateUtc></StartTime><FrequencyChanges><FrequencyChange><Frequency dt:dt="r8">3312929</Frequency><Timestamp dt:dt="r8">1777424394</Timestamp><Current dt:dt="r…	75.028	2435416	2431916	2435416	2431902	1	right	1778082687	2017-11-05	10:04:45	08:04:45	female	137713	72213	-1	72129	144488	137732	-1	137713	472856	463475	-1	463462	22				2	10	20	phaseINVFAce	phaseXPface	9	NF11	2086840	2086540	2086840	2086530	d	2086530	2084887	2086530	2084872	1643
GofDak_1024-768_new	4	3	21	<?xml version="1.0"?>\n<Clock xmlns:dt="urn:schemas-microsoft-com:datatypes"><Description dt:dt="string">E-Prime Primary Realtime Clock</Description><StartTime><Timestamp dt:dt="int">0</Timestamp><DateUtc dt:dt="string">2017-05-11T08:04:44Z</DateUtc></StartTime><FrequencyChanges><FrequencyChange><Frequency dt:dt="r8">3312929</Frequency><Timestamp dt:dt="r8">1777424394</Timestamp><Current dt:dt="r…	75.028	2435416	2431916	2435416	2431902	1	right	1778082687	2017-11-05	10:04:45	08:04:45	female	137713	72213	-1	72129	144488	137732	-1	137713	472856	463475	-1	463462	22				2	10	20	phaseINVFAce	phaseXPface	10	NF09	2090305	2090005	2090305	2089994	l	2089994	2088313	2089994	2088303	1681
GofDak_1024-768_new	4	3	21	<?xml version="1.0"?>\n<Clock xmlns:dt="urn:schemas-microsoft-com:datatypes"><Description dt:dt="string">E-Prime Primary Realtime Clock</Description><StartTime><Timestamp dt:dt="int">0</Timestamp><DateUtc dt:dt="string">2017-05-11T08:04:44Z</DateUtc></StartTime><FrequencyChanges><FrequencyChange><Frequency dt:dt="r8">3312929</Frequency><Timestamp dt:dt="r8">1777424394</Timestamp><Current dt:dt="r…	75.028	2435416	2431916	2435416	2431902	1	right	1778082687	2017-11-05	10:04:45	08:04:45	female	137713	72213	-1	72129	144488	137732	-1	137713	472856	463475	-1	463462	22				2	10	20	phaseINVFAce	phaseXPface	11	NF106	2093837	2093537	2093837	2093526	d	2093526	2091765	2093526	2091759	1761
GofDak_1024-768_new	4	3	21	<?xml version="1.0"?>\n<Clock xmlns:dt="urn:schemas-microsoft-com:datatypes"><Description dt:dt="string">E-Prime Primary Realtime Clock</Description><StartTime><Timestamp dt:dt="int">0</Timestamp><DateUtc dt:dt="string">2017-05-11T08:04:44Z</DateUtc></StartTime><FrequencyChanges><FrequencyChange><Frequency dt:dt="r8">3312929</Frequency><Timestamp dt:dt="r8">1777424394</Timestamp><Current dt:dt="r…	75.028	2435416	2431916	2435416	2431902	1	right	1778082687	2017-11-05	10:04:45	08:04:45	female	137713	72213	-1	72129	144488	137732	-1	137713	472856	463475	-1	463462	22				2	10	20	phaseINVFAce	phaseXPface	12	NF09	2097383	2097083	2097383	2097079	l	2097079	2095097	2097079	2095079	1982
GofDak_1024-768_new	4	3	21	<?xml version="1.0"?>\n<Clock xmlns:dt="urn:schemas-microsoft-com:datatypes"><Description dt:dt="string">E-Prime Primary Realtime Clock</Description><StartTime><Timestamp dt:dt="int">0</Timestamp><DateUtc dt:dt="string">2017-05-11T08:04:44Z</DateUtc></StartTime><FrequencyChanges><FrequencyChange><Frequency dt:dt="r8">3312929</Frequency><Timestamp dt:dt="r8">1777424394</Timestamp><Current dt:dt="r…	75.028	2435416	2431916	2435416	2431902	1	right	1778082687	2017-11-05	10:04:45	08:04:45	female	137713	72213	-1	72129	144488	137732	-1	137713	472856	463475	-1	463462	22				2	10	20	phaseINVFAce	phaseXPface	13	NM04	2100808	2100508	2100808	2100496	l	2100496	2098615	2100496	2098599	1881
GofDak_1024-768_new	4	3	21	<?xml version="1.0"?>\n<Clock xmlns:dt="urn:schemas-microsoft-com:datatypes"><Description dt:dt="string">E-Prime Primary Realtime Clock</Description><StartTime><Timestamp dt:dt="int">0</Timestamp><DateUtc dt:dt="string">2017-05-11T08:04:44Z</DateUtc></StartTime><FrequencyChanges><FrequencyChange><Frequency dt:dt="r8">3312929</Frequency><Timestamp dt:dt="r8">1777424394</Timestamp><Current dt:dt="r…	75.028	2435416	2431916	2435416	2431902	1	right	1778082687	2017-11-05	10:04:45	08:04:45	female	137713	72213	-1	72129	144488	137732	-1	137713	472856	463475	-1	463462	22				2	10	20	phaseINVFAce	phaseXPface	14	NF109	2105140	2104840	2105140	2104837	d	2104837	2103000	2104837	2102991	1837
GofDak_1024-768_new	4	3	21	<?xml version="1.0"?>\n<Clock xmlns:dt="urn:schemas-microsoft-com:datatypes"><Description dt:dt="string">E-Prime Primary Realtime Clock</Description><StartTime><Timestamp dt:dt="int">0</Timestamp><DateUtc dt:dt="string">2017-05-11T08:04:44Z</DateUtc></StartTime><FrequencyChanges><FrequencyChange><Frequency dt:dt="r8">3312929</Frequency><Timestamp dt:dt="r8">1777424394</Timestamp><Current dt:dt="r…	75.028	2435416	2431916	2435416	2431902	1	right	1778082687	2017-11-05	10:04:45	08:04:45	female	137713	72213	-1	72129	144488	137732	-1	137713	472856	463475	-1	463462	22				2	10	20	phaseINVFAce	phaseXPface	15	NM09	2108512	2108212	2108512	2108200	d	2108200	2106399	2108200	2106391	1801
GofDak_1024-768_new	4	3	21	<?xml version="1.0"?>\n<Clock xmlns:dt="urn:schemas-microsoft-com:datatypes"><Description dt:dt="string">E-Prime Primary Realtime Clock</Description><StartTime><Timestamp dt:dt="int">0</Timestamp><DateUtc dt:dt="string">2017-05-11T08:04:44Z</DateUtc></StartTime><FrequencyChanges><FrequencyChange><Frequency dt:dt="r8">3312929</Frequency><Timestamp dt:dt="r8">1777424394</Timestamp><Current dt:dt="r…	75.028	2435416	2431916	2435416	2431902	1	right	1778082687	2017-11-05	10:04:45	08:04:45	female	137713	72213	-1	72129	144488	137732	-1	137713	472856	463475	-1	463462	22				2	10	20	phaseINVFAce	phaseXPface	16	NM10	2111737	2111437	2111737	2111432	d	2111432	2109798	2111432	2109790	1634
GofDak_1024-768_new	4	3	21	<?xml version="1.0"?>\n<Clock xmlns:dt="urn:schemas-microsoft-com:datatypes"><Description dt:dt="string">E-Prime Primary Realtime Clock</Description><StartTime><Timestamp dt:dt="int">0</Timestamp><DateUtc dt:dt="string">2017-05-11T08:04:44Z</DateUtc></StartTime><FrequencyChanges><FrequencyChange><Frequency dt:dt="r8">3312929</Frequency><Timestamp dt:dt="r8">1777424394</Timestamp><Current dt:dt="r…	75.028	2435416	2431916	2435416	2431902	1	right	1778082687	2017-11-05	10:04:45	08:04:45	female	137713	72213	-1	72129	144488	137732	-1	137713	472856	463475	-1	463462	22				2	10	20	phaseINVFAce	phaseXPface	17	NF01	2114936	2114636	2114936	2114632	d	2114632	2113130	2114632	2113118	1502
GofDak_1024-768_new	4	3	21	<?xml version="1.0"?>\n<Clock xmlns:dt="urn:schemas-microsoft-com:datatypes"><Description dt:dt="string">E-Prime Primary Realtime Clock</Description><StartTime><Timestamp dt:dt="int">0</Timestamp><DateUtc dt:dt="string">2017-05-11T08:04:44Z</DateUtc></StartTime><FrequencyChanges><FrequencyChange><Frequency dt:dt="r8">3312929</Frequency><Timestamp dt:dt="r8">1777424394</Timestamp><Current dt:dt="r…	75.028	2435416	2431916	2435416	2431902	1	right	1778082687	2017-11-05	10:04:45	08:04:45	female	137713	72213	-1	72129	144488	137732	-1	137713	472856	463475	-1	463462	22				2	10	20	phaseINVFAce	phaseXPface	18	NM05	2118268	2117968	2118268	2117958	d	2117958	2116102	2117958	2116086	1856
GofDak_1024-768_new	4	3	21	<?xml version="1.0"?>\n<Clock xmlns:dt="urn:schemas-microsoft-com:datatypes"><Description dt:dt="string">E-Prime Primary Realtime Clock</Description><StartTime><Timestamp dt:dt="int">0</Timestamp><DateUtc dt:dt="string">2017-05-11T08:04:44Z</DateUtc></StartTime><FrequencyChanges><FrequencyChange><Frequency dt:dt="r8">3312929</Frequency><Timestamp dt:dt="r8">1777424394</Timestamp><Current dt:dt="r…	75.028	2435416	2431916	2435416	2431902	1	right	1778082687	2017-11-05	10:04:45	08:04:45	female	137713	72213	-1	72129	144488	137732	-1	137713	472856	463475	-1	463462	22				2	10	20	phaseINVFAce	phaseXPface	19	NM13	2121653	2121353	2121653	2121343	l	2121343	2119634	2121343	2119622	1709
GofDak_1024-768_new	4	3	21	<?xml version="1.0"?>\n<Clock xmlns:dt="urn:schemas-microsoft-com:datatypes"><Description dt:dt="string">E-Prime Primary Realtime Clock</Description><StartTime><Timestamp dt:dt="int">0</Timestamp><DateUtc dt:dt="string">2017-05-11T08:04:44Z</DateUtc></StartTime><FrequencyChanges><FrequencyChange><Frequency dt:dt="r8">3312929</Frequency><Timestamp dt:dt="r8">1777424394</Timestamp><Current dt:dt="r…	75.028	2435416	2431916	2435416	2431902	1	right	1778082687	2017-11-05	10:04:45	08:04:45	female	137713	72213	-1	72129	144488	137732	-1	137713	472856	463475	-1	463462	22				2	10	20	phaseINVFAce	phaseXPface	20	NF11	2124919	2124619	2124919	2124613	d	2124613	2122900	2124613	2122894	1713
GofDak_1024-768_new	4	3	21	<?xml version="1.0"?>\n<Clock xmlns:dt="urn:schemas-microsoft-com:datatypes"><Description dt:dt="string">E-Prime Primary Realtime Clock</Description><StartTime><Timestamp dt:dt="int">0</Timestamp><DateUtc dt:dt="string">2017-05-11T08:04:44Z</DateUtc></StartTime><FrequencyChanges><FrequencyChange><Frequency dt:dt="r8">3312929</Frequency><Timestamp dt:dt="r8">1777424394</Timestamp><Current dt:dt="r…	75.028	2435416	2431916	2435416	2431902	1	right	1778082687	2017-11-05	10:04:45	08:04:45	female	137713	72213	-1	72129	144488	137732	-1	137713	472856	463475	-1	463462	23				2	11	21	phaseINVFAce	phaseXPface	1	NF106	2130397	2130097	2130397	2130085	l	2130085	2128457	2130085	2128445	1628
GofDak_1024-768_new	4	3	21	<?xml version="1.0"?>\n<Clock xmlns:dt="urn:schemas-microsoft-com:datatypes"><Description dt:dt="string">E-Prime Primary Realtime Clock</Description><StartTime><Timestamp dt:dt="int">0</Timestamp><DateUtc dt:dt="string">2017-05-11T08:04:44Z</DateUtc></StartTime><FrequencyChanges><FrequencyChange><Frequency dt:dt="r8">3312929</Frequency><Timestamp dt:dt="r8">1777424394</Timestamp><Current dt:dt="r…	75.028	2435416	2431916	2435416	2431902	1	right	1778082687	2017-11-05	10:04:45	08:04:45	female	137713	72213	-1	72129	144488	137732	-1	137713	472856	463475	-1	463462	23				2	11	21	phaseINVFAce	phaseXPface	2	NF105	2133716	2133416	2133716	2133408	l	2133408	2131816	2133408	2131805	1592
GofDak_1024-768_new	4	3	21	<?xml version="1.0"?>\n<Clock xmlns:dt="urn:schemas-microsoft-com:datatypes"><Description dt:dt="string">E-Prime Primary Realtime Clock</Description><StartTime><Timestamp dt:dt="int">0</Timestamp><DateUtc dt:dt="string">2017-05-11T08:04:44Z</DateUtc></StartTime><FrequencyChanges><FrequencyChange><Frequency dt:dt="r8">3312929</Frequency><Timestamp dt:dt="r8">1777424394</Timestamp><Current dt:dt="r…	75.028	2435416	2431916	2435416	2431902	1	right	1778082687	2017-11-05	10:04:45	08:04:45	female	137713	72213	-1	72129	144488	137732	-1	137713	472856	463475	-1	463462	23				2	11	21	phaseINVFAce	phaseXPface	3	NF105	2137048	2136748	2137048	2136736	l	2136736	2134828	2136736	2134813	1908
GofDak_1024-768_new	4	3	21	<?xml version="1.0"?>\n<Clock xmlns:dt="urn:schemas-microsoft-com:datatypes"><Description dt:dt="string">E-Prime Primary Realtime Clock</Description><StartTime><Timestamp dt:dt="int">0</Timestamp><DateUtc dt:dt="string">2017-05-11T08:04:44Z</DateUtc></StartTime><FrequencyChanges><FrequencyChange><Frequency dt:dt="r8">3312929</Frequency><Timestamp dt:dt="r8">1777424394</Timestamp><Current dt:dt="r…	75.028	2435416	2431916	2435416	2431902	1	right	1778082687	2017-11-05	10:04:45	08:04:45	female	137713	72213	-1	72129	144488	137732	-1	137713	472856	463475	-1	463462	23				2	11	21	phaseINVFAce	phaseXPface	4	NF27	2140380	2140080	2140380	2140066	l	2140066	2138347	2140066	2138333	1719
GofDak_1024-768_new	4	3	21	<?xml version="1.0"?>\n<Clock xmlns:dt="urn:schemas-microsoft-com:datatypes"><Description dt:dt="string">E-Prime Primary Realtime Clock</Description><StartTime><Timestamp dt:dt="int">0</Timestamp><DateUtc dt:dt="string">2017-05-11T08:04:44Z</DateUtc></StartTime><FrequencyChanges><FrequencyChange><Frequency dt:dt="r8">3312929</Frequency><Timestamp dt:dt="r8">1777424394</Timestamp><Current dt:dt="r…	75.028	2435416	2431916	2435416	2431902	1	right	1778082687	2017-11-05	10:04:45	08:04:45	female	137713	72213	-1	72129	144488	137732	-1	137713	472856	463475	-1	463462	23				2	11	21	phaseINVFAce	phaseXPface	5	NF109	2144032	2143732	2144032	2143725	l	2143725	2141772	2143725	2141765	1953
GofDak_1024-768_new	4	3	21	<?xml version="1.0"?>\n<Clock xmlns:dt="urn:schemas-microsoft-com:datatypes"><Description dt:dt="string">E-Prime Primary Realtime Clock</Description><StartTime><Timestamp dt:dt="int">0</Timestamp><DateUtc dt:dt="string">2017-05-11T08:04:44Z</DateUtc></StartTime><FrequencyChanges><FrequencyChange><Frequency dt:dt="r8">3312929</Frequency><Timestamp dt:dt="r8">1777424394</Timestamp><Current dt:dt="r…	75.028	2435416	2431916	2435416	2431902	1	right	1778082687	2017-11-05	10:04:45	08:04:45	female	137713	72213	-1	72129	144488	137732	-1	137713	472856	463475	-1	463462	23				2	11	21	phaseINVFAce	phaseXPface	6	NF01	2148577	2148277	2148577	2148268	l	2148268	2146597	2148268	2146589	1671
GofDak_1024-768_new	4	3	21	<?xml version="1.0"?>\n<Clock xmlns:dt="urn:schemas-microsoft-com:datatypes"><Description dt:dt="string">E-Prime Primary Realtime Clock</Description><StartTime><Timestamp dt:dt="int">0</Timestamp><DateUtc dt:dt="string">2017-05-11T08:04:44Z</DateUtc></StartTime><FrequencyChanges><FrequencyChange><Frequency dt:dt="r8">3312929</Frequency><Timestamp dt:dt="r8">1777424394</Timestamp><Current dt:dt="r…	75.028	2435416	2431916	2435416	2431902	1	right	1778082687	2017-11-05	10:04:45	08:04:45	female	137713	72213	-1	72129	144488	137732	-1	137713	472856	463475	-1	463462	23				2	11	21	phaseINVFAce	phaseXPface	7	NF09	2152042	2151742	2152042	2151739	d	2151739	2150129	2151739	2150116	1610
GofDak_1024-768_new	4	3	21	<?xml version="1.0"?>\n<Clock xmlns:dt="urn:schemas-microsoft-com:datatypes"><Description dt:dt="string">E-Prime Primary Realtime Clock</Description><StartTime><Timestamp dt:dt="int">0</Timestamp><DateUtc dt:dt="string">2017-05-11T08:04:44Z</DateUtc></StartTime><FrequencyChanges><FrequencyChange><Frequency dt:dt="r8">3312929</Frequency><Timestamp dt:dt="r8">1777424394</Timestamp><Current dt:dt="r…	75.028	2435416	2431916	2435416	2431902	1	right	1778082687	2017-11-05	10:04:45	08:04:45	female	137713	72213	-1	72129	144488	137732	-1	137713	472856	463475	-1	463462	23				2	11	21	phaseINVFAce	phaseXPface	8	NM13	2156094	2155794	2156094	2155780	l	2155780	2153954	2155780	2153940	1826
GofDak_1024-768_new	4	3	21	<?xml version="1.0"?>\n<Clock xmlns:dt="urn:schemas-microsoft-com:datatypes"><Description dt:dt="string">E-Prime Primary Realtime Clock</Description><StartTime><Timestamp dt:dt="int">0</Timestamp><DateUtc dt:dt="string">2017-05-11T08:04:44Z</DateUtc></StartTime><FrequencyChanges><FrequencyChange><Frequency dt:dt="r8">3312929</Frequency><Timestamp dt:dt="r8">1777424394</Timestamp><Current dt:dt="r…	75.028	2435416	2431916	2435416	2431902	1	right	1778082687	2017-11-05	10:04:45	08:04:45	female	137713	72213	-1	72129	144488	137732	-1	137713	472856	463475	-1	463462	23				2	11	21	phaseINVFAce	phaseXPface	9	NM05	2159306	2159006	2159306	2159004	d	2159004	2157500	2159004	2157484	1504
GofDak_1024-768_new	4	3	21	<?xml version="1.0"?>\n<Clock xmlns:dt="urn:schemas-microsoft-com:datatypes"><Description dt:dt="string">E-Prime Primary Realtime Clock</Description><StartTime><Timestamp dt:dt="int">0</Timestamp><DateUtc dt:dt="string">2017-05-11T08:04:44Z</DateUtc></StartTime><FrequencyChanges><FrequencyChange><Frequency dt:dt="r8">3312929</Frequency><Timestamp dt:dt="r8">1777424394</Timestamp><Current dt:dt="r…	75.028	2435416	2431916	2435416	2431902	1	right	1778082687	2017-11-05	10:04:45	08:04:45	female	137713	72213	-1	72129	144488	137732	-1	137713	472856	463475	-1	463462	23				2	11	21	phaseINVFAce	phaseXPface	10	NF106	2163184	2162884	2163184	2162870	d	2162870	2160978	2162870	2160972	1892
GofDak_1024-768_new	4	3	21	<?xml version="1.0"?>\n<Clock xmlns:dt="urn:schemas-microsoft-com:datatypes"><Description dt:dt="string">E-Prime Primary Realtime Clock</Description><StartTime><Timestamp dt:dt="int">0</Timestamp><DateUtc dt:dt="string">2017-05-11T08:04:44Z</DateUtc></StartTime><FrequencyChanges><FrequencyChange><Frequency dt:dt="r8">3312929</Frequency><Timestamp dt:dt="r8">1777424394</Timestamp><Current dt:dt="r…	75.028	2435416	2431916	2435416	2431902	1	right	1778082687	2017-11-05	10:04:45	08:04:45	female	137713	72213	-1	72129	144488	137732	-1	137713	472856	463475	-1	463462	23				2	11	21	phaseINVFAce	phaseXPface	11	NF06	2166663	2166363	2166663	2166359	l	2166359	2164590	2166359	2164580	1769
GofDak_1024-768_new	4	3	21	<?xml version="1.0"?>\n<Clock xmlns:dt="urn:schemas-microsoft-com:datatypes"><Description dt:dt="string">E-Prime Primary Realtime Clock</Description><StartTime><Timestamp dt:dt="int">0</Timestamp><DateUtc dt:dt="string">2017-05-11T08:04:44Z</DateUtc></StartTime><FrequencyChanges><FrequencyChange><Frequency dt:dt="r8">3312929</Frequency><Timestamp dt:dt="r8">1777424394</Timestamp><Current dt:dt="r…	75.028	2435416	2431916	2435416	2431902	1	right	1778082687	2017-11-05	10:04:45	08:04:45	female	137713	72213	-1	72129	144488	137732	-1	137713	472856	463475	-1	463462	23				2	11	21	phaseINVFAce	phaseXPface	12	NF06	2169675	2169375	2169675	2169370	l	2169370	2167763	2169370	2167756	1607
GofDak_1024-768_new	4	3	21	<?xml version="1.0"?>\n<Clock xmlns:dt="urn:schemas-microsoft-com:datatypes"><Description dt:dt="string">E-Prime Primary Realtime Clock</Description><StartTime><Timestamp dt:dt="int">0</Timestamp><DateUtc dt:dt="string">2017-05-11T08:04:44Z</DateUtc></StartTime><FrequencyChanges><FrequencyChange><Frequency dt:dt="r8">3312929</Frequency><Timestamp dt:dt="r8">1777424394</Timestamp><Current dt:dt="r…	75.028	2435416	2431916	2435416	2431902	1	right	1778082687	2017-11-05	10:04:45	08:04:45	female	137713	72213	-1	72129	144488	137732	-1	137713	472856	463475	-1	463462	23				2	11	21	phaseINVFAce	phaseXPface	13	NM08	2173394	2173094	2173394	2173086	l	2173086	2171161	2173086	2171147	1925
GofDak_1024-768_new	4	3	21	<?xml version="1.0"?>\n<Clock xmlns:dt="urn:schemas-microsoft-com:datatypes"><Description dt:dt="string">E-Prime Primary Realtime Clock</Description><StartTime><Timestamp dt:dt="int">0</Timestamp><DateUtc dt:dt="string">2017-05-11T08:04:44Z</DateUtc></StartTime><FrequencyChanges><FrequencyChange><Frequency dt:dt="r8">3312929</Frequency><Timestamp dt:dt="r8">1777424394</Timestamp><Current dt:dt="r…	75.028	2435416	2431916	2435416	2431902	1	right	1778082687	2017-11-05	10:04:45	08:04:45	female	137713	72213	-1	72129	144488	137732	-1	137713	472856	463475	-1	463462	23				2	11	21	phaseINVFAce	phaseXPface	14	NM101	2176486	2176186	2176486	2176173	l	2176173	2174627	2176173	2174619	1546
GofDak_1024-768_new	4	3	21	<?xml version="1.0"?>\n<Clock xmlns:dt="urn:schemas-microsoft-com:datatypes"><Description dt:dt="string">E-Prime Primary Realtime Clock</Description><StartTime><Timestamp dt:dt="int">0</Timestamp><DateUtc dt:dt="string">2017-05-11T08:04:44Z</DateUtc></StartTime><FrequencyChanges><FrequencyChange><Frequency dt:dt="r8">3312929</Frequency><Timestamp dt:dt="r8">1777424394</Timestamp><Current dt:dt="r…	75.028	2435416	2431916	2435416	2431902	1	right	1778082687	2017-11-05	10:04:45	08:04:45	female	137713	72213	-1	72129	144488	137732	-1	137713	472856	463475	-1	463462	23				2	11	21	phaseINVFAce	phaseXPface	15	NM08	2179698	2179398	2179698	2179392	l	2179392	2177572	2179392	2177563	1820
GofDak_1024-768_new	4	3	21	<?xml version="1.0"?>\n<Clock xmlns:dt="urn:schemas-microsoft-com:datatypes"><Description dt:dt="string">E-Prime Primary Realtime Clock</Description><StartTime><Timestamp dt:dt="int">0</Timestamp><DateUtc dt:dt="string">2017-05-11T08:04:44Z</DateUtc></StartTime><FrequencyChanges><FrequencyChange><Frequency dt:dt="r8">3312929</Frequency><Timestamp dt:dt="r8">1777424394</Timestamp><Current dt:dt="r…	75.028	2435416	2431916	2435416	2431902	1	right	1778082687	2017-11-05	10:04:45	08:04:45	female	137713	72213	-1	72129	144488	137732	-1	137713	472856	463475	-1	463462	23				2	11	21	phaseINVFAce	phaseXPface	16	NM13	2182670	2182370	2182670	2182366	d	2182366	2180798	2182366	2180787	1568
GofDak_1024-768_new	4	3	21	<?xml version="1.0"?>\n<Clock xmlns:dt="urn:schemas-microsoft-com:datatypes"><Description dt:dt="string">E-Prime Primary Realtime Clock</Description><StartTime><Timestamp dt:dt="int">0</Timestamp><DateUtc dt:dt="string">2017-05-11T08:04:44Z</DateUtc></StartTime><FrequencyChanges><FrequencyChange><Frequency dt:dt="r8">3312929</Frequency><Timestamp dt:dt="r8">1777424394</Timestamp><Current dt:dt="r…	75.028	2435416	2431916	2435416	2431902	1	right	1778082687	2017-11-05	10:04:45	08:04:45	female	137713	72213	-1	72129	144488	137732	-1	137713	472856	463475	-1	463462	23				2	11	21	phaseINVFAce	phaseXPface	17	NF04	2185816	2185516	2185816	2185510	d	2185510	2183970	2185510	2183963	1540
GofDak_1024-768_new	4	3	21	<?xml version="1.0"?>\n<Clock xmlns:dt="urn:schemas-microsoft-com:datatypes"><Description dt:dt="string">E-Prime Primary Realtime Clock</Description><StartTime><Timestamp dt:dt="int">0</Timestamp><DateUtc dt:dt="string">2017-05-11T08:04:44Z</DateUtc></StartTime><FrequencyChanges><FrequencyChange><Frequency dt:dt="r8">3312929</Frequency><Timestamp dt:dt="r8">1777424394</Timestamp><Current dt:dt="r…	75.028	2435416	2431916	2435416	2431902	1	right	1778082687	2017-11-05	10:04:45	08:04:45	female	137713	72213	-1	72129	144488	137732	-1	137713	472856	463475	-1	463462	23				2	11	21	phaseINVFAce	phaseXPface	18	NF01	2190041	2189741	2190041	2189738	l	2189738	2187782	2189738	2187771	1956
GofDak_1024-768_new	4	3	21	<?xml version="1.0"?>\n<Clock xmlns:dt="urn:schemas-microsoft-com:datatypes"><Description dt:dt="string">E-Prime Primary Realtime Clock</Description><StartTime><Timestamp dt:dt="int">0</Timestamp><DateUtc dt:dt="string">2017-05-11T08:04:44Z</DateUtc></StartTime><FrequencyChanges><FrequencyChange><Frequency dt:dt="r8">3312929</Frequency><Timestamp dt:dt="r8">1777424394</Timestamp><Current dt:dt="r…	75.028	2435416	2431916	2435416	2431902	1	right	1778082687	2017-11-05	10:04:45	08:04:45	female	137713	72213	-1	72129	144488	137732	-1	137713	472856	463475	-1	463462	23				2	11	21	phaseINVFAce	phaseXPface	19	NM08	2195772	2195472	2195772	2195460	d	2195460	2193579	2195460	2193567	1881
GofDak_1024-768_new	4	3	21	<?xml version="1.0"?>\n<Clock xmlns:dt="urn:schemas-microsoft-com:datatypes"><Description dt:dt="string">E-Prime Primary Realtime Clock</Description><StartTime><Timestamp dt:dt="int">0</Timestamp><DateUtc dt:dt="string">2017-05-11T08:04:44Z</DateUtc></StartTime><FrequencyChanges><FrequencyChange><Frequency dt:dt="r8">3312929</Frequency><Timestamp dt:dt="r8">1777424394</Timestamp><Current dt:dt="r…	75.028	2435416	2431916	2435416	2431902	1	right	1778082687	2017-11-05	10:04:45	08:04:45	female	137713	72213	-1	72129	144488	137732	-1	137713	472856	463475	-1	463462	23				2	11	21	phaseINVFAce	phaseXPface	20	NM05	2199464	2199164	2199464	2199159	d	2199159	2197378	2199159	2197362	1781
GofDak_1024-768_new	4	3	21	<?xml version="1.0"?>\n<Clock xmlns:dt="urn:schemas-microsoft-com:datatypes"><Description dt:dt="string">E-Prime Primary Realtime Clock</Description><StartTime><Timestamp dt:dt="int">0</Timestamp><DateUtc dt:dt="string">2017-05-11T08:04:44Z</DateUtc></StartTime><FrequencyChanges><FrequencyChange><Frequency dt:dt="r8">3312929</Frequency><Timestamp dt:dt="r8">1777424394</Timestamp><Current dt:dt="r…	75.028	2435416	2431916	2435416	2431902	1	right	1778082687	2017-11-05	10:04:45	08:04:45	female	137713	72213	-1	72129	144488	137732	-1	137713	472856	463475	-1	463462	24				1	11	22	phaseUPFAce	phaseXPface	1	NF105	2216538	2216238	2216538	2216229	l	2216229	2214332	2216229	2214319	1897
GofDak_1024-768_new	4	3	21	<?xml version="1.0"?>\n<Clock xmlns:dt="urn:schemas-microsoft-com:datatypes"><Description dt:dt="string">E-Prime Primary Realtime Clock</Description><StartTime><Timestamp dt:dt="int">0</Timestamp><DateUtc dt:dt="string">2017-05-11T08:04:44Z</DateUtc></StartTime><FrequencyChanges><FrequencyChange><Frequency dt:dt="r8">3312929</Frequency><Timestamp dt:dt="r8">1777424394</Timestamp><Current dt:dt="r…	75.028	2435416	2431916	2435416	2431902	1	right	1778082687	2017-11-05	10:04:45	08:04:45	female	137713	72213	-1	72129	144488	137732	-1	137713	472856	463475	-1	463462	24				1	11	22	phaseUPFAce	phaseXPface	2	NF105	2222096	2221796	2222096	2221793	d	2221793	2219943	2221793	2219937	1850
GofDak_1024-768_new	4	3	21	<?xml version="1.0"?>\n<Clock xmlns:dt="urn:schemas-microsoft-com:datatypes"><Description dt:dt="string">E-Prime Primary Realtime Clock</Description><StartTime><Timestamp dt:dt="int">0</Timestamp><DateUtc dt:dt="string">2017-05-11T08:04:44Z</DateUtc></StartTime><FrequencyChanges><FrequencyChange><Frequency dt:dt="r8">3312929</Frequency><Timestamp dt:dt="r8">1777424394</Timestamp><Current dt:dt="r…	75.028	2435416	2431916	2435416	2431902	1	right	1778082687	2017-11-05	10:04:45	08:04:45	female	137713	72213	-1	72129	144488	137732	-1	137713	472856	463475	-1	463462	24				1	11	22	phaseUPFAce	phaseXPface	3	NM02	2225348	2225048	2225348	2225041	d	2225041	2223395	2225041	2223385	1646
GofDak_1024-768_new	4	3	21	<?xml version="1.0"?>\n<Clock xmlns:dt="urn:schemas-microsoft-com:datatypes"><Description dt:dt="string">E-Prime Primary Realtime Clock</Description><StartTime><Timestamp dt:dt="int">0</Timestamp><DateUtc dt:dt="string">2017-05-11T08:04:44Z</DateUtc></StartTime><FrequencyChanges><FrequencyChange><Frequency dt:dt="r8">3312929</Frequency><Timestamp dt:dt="r8">1777424394</Timestamp><Current dt:dt="r…	75.028	2435416	2431916	2435416	2431902	1	right	1778082687	2017-11-05	10:04:45	08:04:45	female	137713	72213	-1	72129	144488	137732	-1	137713	472856	463475	-1	463462	24				1	11	22	phaseUPFAce	phaseXPface	4	NM04	2228826	2228526	2228826	2228515	d	2228515	2226767	2228515	2226753	1748
GofDak_1024-768_new	4	3	21	<?xml version="1.0"?>\n<Clock xmlns:dt="urn:schemas-microsoft-com:datatypes"><Description dt:dt="string">E-Prime Primary Realtime Clock</Description><StartTime><Timestamp dt:dt="int">0</Timestamp><DateUtc dt:dt="string">2017-05-11T08:04:44Z</DateUtc></StartTime><FrequencyChanges><FrequencyChange><Frequency dt:dt="r8">3312929</Frequency><Timestamp dt:dt="r8">1777424394</Timestamp><Current dt:dt="r…	75.028	2435416	2431916	2435416	2431902	1	right	1778082687	2017-11-05	10:04:45	08:04:45	female	137713	72213	-1	72129	144488	137732	-1	137713	472856	463475	-1	463462	24				1	11	22	phaseUPFAce	phaseXPface	5	NM10	2234051	2233751	2234051	2233748	d	2233748	2231792	2233748	2231776	1956
GofDak_1024-768_new	4	3	21	<?xml version="1.0"?>\n<Clock xmlns:dt="urn:schemas-microsoft-com:datatypes"><Description dt:dt="string">E-Prime Primary Realtime Clock</Description><StartTime><Timestamp dt:dt="int">0</Timestamp><DateUtc dt:dt="string">2017-05-11T08:04:44Z</DateUtc></StartTime><FrequencyChanges><FrequencyChange><Frequency dt:dt="r8">3312929</Frequency><Timestamp dt:dt="r8">1777424394</Timestamp><Current dt:dt="r…	75.028	2435416	2431916	2435416	2431902	1	right	1778082687	2017-11-05	10:04:45	08:04:45	female	137713	72213	-1	72129	144488	137732	-1	137713	472856	463475	-1	463462	24				1	11	22	phaseUPFAce	phaseXPface	6	NM05	2237210	2236910	2237210	2236900	l	2236900	2235257	2236900	2235248	1643
GofDak_1024-768_new	4	3	21	<?xml version="1.0"?>\n<Clock xmlns:dt="urn:schemas-microsoft-com:datatypes"><Description dt:dt="string">E-Prime Primary Realtime Clock</Description><StartTime><Timestamp dt:dt="int">0</Timestamp><DateUtc dt:dt="string">2017-05-11T08:04:44Z</DateUtc></StartTime><FrequencyChanges><FrequencyChange><Frequency dt:dt="r8">3312929</Frequency><Timestamp dt:dt="r8">1777424394</Timestamp><Current dt:dt="r…	75.028	2435416	2431916	2435416	2431902	1	right	1778082687	2017-11-05	10:04:45	08:04:45	female	137713	72213	-1	72129	144488	137732	-1	137713	472856	463475	-1	463462	24				1	11	22	phaseUPFAce	phaseXPface	7	NF105	2241621	2241321	2241621	2241313	d	2241313	2239589	2241313	2239576	1724
GofDak_1024-768_new	4	3	21	<?xml version="1.0"?>\n<Clock xmlns:dt="urn:schemas-microsoft-com:datatypes"><Description dt:dt="string">E-Prime Primary Realtime Clock</Description><StartTime><Timestamp dt:dt="int">0</Timestamp><DateUtc dt:dt="string">2017-05-11T08:04:44Z</DateUtc></StartTime><FrequencyChanges><FrequencyChange><Frequency dt:dt="r8">3312929</Frequency><Timestamp dt:dt="r8">1777424394</Timestamp><Current dt:dt="r…	75.028	2435416	2431916	2435416	2431902	1	right	1778082687	2017-11-05	10:04:45	08:04:45	female	137713	72213	-1	72129	144488	137732	-1	137713	472856	463475	-1	463462	24				1	11	22	phaseUPFAce	phaseXPface	8	NM09	2245140	2244840	2245140	2244830	l	2244830	2243254	2244830	2243248	1576
GofDak_1024-768_new	4	3	21	<?xml version="1.0"?>\n<Clock xmlns:dt="urn:schemas-microsoft-com:datatypes"><Description dt:dt="string">E-Prime Primary Realtime Clock</Description><StartTime><Timestamp dt:dt="int">0</Timestamp><DateUtc dt:dt="string">2017-05-11T08:04:44Z</DateUtc></StartTime><FrequencyChanges><FrequencyChange><Frequency dt:dt="r8">3312929</Frequency><Timestamp dt:dt="r8">1777424394</Timestamp><Current dt:dt="r…	75.028	2435416	2431916	2435416	2431902	1	right	1778082687	2017-11-05	10:04:45	08:04:45	female	137713	72213	-1	72129	144488	137732	-1	137713	472856	463475	-1	463462	24				1	11	22	phaseUPFAce	phaseXPface	9	NF02	2248219	2247919	2248219	2247913	l	2247913	2246359	2247913	2246352	1554
GofDak_1024-768_new	4	3	21	<?xml version="1.0"?>\n<Clock xmlns:dt="urn:schemas-microsoft-com:datatypes"><Description dt:dt="string">E-Prime Primary Realtime Clock</Description><StartTime><Timestamp dt:dt="int">0</Timestamp><DateUtc dt:dt="string">2017-05-11T08:04:44Z</DateUtc></StartTime><FrequencyChanges><FrequencyChange><Frequency dt:dt="r8">3312929</Frequency><Timestamp dt:dt="r8">1777424394</Timestamp><Current dt:dt="r…	75.028	2435416	2431916	2435416	2431902	1	right	1778082687	2017-11-05	10:04:45	08:04:45	female	137713	72213	-1	72129	144488	137732	-1	137713	472856	463475	-1	463462	24				1	11	22	phaseUPFAce	phaseXPface	10	NF11	2251618	2251318	2251618	2251311	d	2251311	2249705	2251311	2249687	1606
GofDak_1024-768_new	4	3	21	<?xml version="1.0"?>\n<Clock xmlns:dt="urn:schemas-microsoft-com:datatypes"><Description dt:dt="string">E-Prime Primary Realtime Clock</Description><StartTime><Timestamp dt:dt="int">0</Timestamp><DateUtc dt:dt="string">2017-05-11T08:04:44Z</DateUtc></StartTime><FrequencyChanges><FrequencyChange><Frequency dt:dt="r8">3312929</Frequency><Timestamp dt:dt="r8">1777424394</Timestamp><Current dt:dt="r…	75.028	2435416	2431916	2435416	2431902	1	right	1778082687	2017-11-05	10:04:45	08:04:45	female	137713	72213	-1	72129	144488	137732	-1	137713	472856	463475	-1	463462	24				1	11	22	phaseUPFAce	phaseXPface	11	NF01	2255576	2255276	2255576	2255262	d	2255262	2253383	2255262	2253375	1879
GofDak_1024-768_new	4	3	21	<?xml version="1.0"?>\n<Clock xmlns:dt="urn:schemas-microsoft-com:datatypes"><Description dt:dt="string">E-Prime Primary Realtime Clock</Description><StartTime><Timestamp dt:dt="int">0</Timestamp><DateUtc dt:dt="string">2017-05-11T08:04:44Z</DateUtc></StartTime><FrequencyChanges><FrequencyChange><Frequency dt:dt="r8">3312929</Frequency><Timestamp dt:dt="r8">1777424394</Timestamp><Current dt:dt="r…	75.028	2435416	2431916	2435416	2431902	1	right	1778082687	2017-11-05	10:04:45	08:04:45	female	137713	72213	-1	72129	144488	137732	-1	137713	472856	463475	-1	463462	24				1	11	22	phaseUPFAce	phaseXPface	12	NF04	2259401	2259101	2259401	2259091	d	2259091	2257209	2259091	2257191	1882
GofDak_1024-768_new	4	3	21	<?xml version="1.0"?>\n<Clock xmlns:dt="urn:schemas-microsoft-com:datatypes"><Description dt:dt="string">E-Prime Primary Realtime Clock</Description><StartTime><Timestamp dt:dt="int">0</Timestamp><DateUtc dt:dt="string">2017-05-11T08:04:44Z</DateUtc></StartTime><FrequencyChanges><FrequencyChange><Frequency dt:dt="r8">3312929</Frequency><Timestamp dt:dt="r8">1777424394</Timestamp><Current dt:dt="r…	75.028	2435416	2431916	2435416	2431902	1	right	1778082687	2017-11-05	10:04:45	08:04:45	female	137713	72213	-1	72129	144488	137732	-1	137713	472856	463475	-1	463462	24				1	11	22	phaseUPFAce	phaseXPface	13	NM03	2262840	2262540	2262840	2262534	d	2262534	2260661	2262534	2260655	1873
GofDak_1024-768_new	4	3	21	<?xml version="1.0"?>\n<Clock xmlns:dt="urn:schemas-microsoft-com:datatypes"><Description dt:dt="string">E-Prime Primary Realtime Clock</Description><StartTime><Timestamp dt:dt="int">0</Timestamp><DateUtc dt:dt="string">2017-05-11T08:04:44Z</DateUtc></StartTime><FrequencyChanges><FrequencyChange><Frequency dt:dt="r8">3312929</Frequency><Timestamp dt:dt="r8">1777424394</Timestamp><Current dt:dt="r…	75.028	2435416	2431916	2435416	2431902	1	right	1778082687	2017-11-05	10:04:45	08:04:45	female	137713	72213	-1	72129	144488	137732	-1	137713	472856	463475	-1	463462	24				1	11	22	phaseUPFAce	phaseXPface	14	NM08	2266878	2266578	2266878	2266567	d	2266567	2265006	2266567	2264991	1561
GofDak_1024-768_new	4	3	21	<?xml version="1.0"?>\n<Clock xmlns:dt="urn:schemas-microsoft-com:datatypes"><Description dt:dt="string">E-Prime Primary Realtime Clock</Description><StartTime><Timestamp dt:dt="int">0</Timestamp><DateUtc dt:dt="string">2017-05-11T08:04:44Z</DateUtc></StartTime><FrequencyChanges><FrequencyChange><Frequency dt:dt="r8">3312929</Frequency><Timestamp dt:dt="r8">1777424394</Timestamp><Current dt:dt="r…	75.028	2435416	2431916	2435416	2431902	1	right	1778082687	2017-11-05	10:04:45	08:04:45	female	137713	72213	-1	72129	144488	137732	-1	137713	472856	463475	-1	463462	24				1	11	22	phaseUPFAce	phaseXPface	15	NM04	2270330	2270030	2270330	2270021	d	2270021	2268031	2270021	2268023	1990
GofDak_1024-768_new	4	3	21	<?xml version="1.0"?>\n<Clock xmlns:dt="urn:schemas-microsoft-com:datatypes"><Description dt:dt="string">E-Prime Primary Realtime Clock</Description><StartTime><Timestamp dt:dt="int">0</Timestamp><DateUtc dt:dt="string">2017-05-11T08:04:44Z</DateUtc></StartTime><FrequencyChanges><FrequencyChange><Frequency dt:dt="r8">3312929</Frequency><Timestamp dt:dt="r8">1777424394</Timestamp><Current dt:dt="r…	75.028	2435416	2431916	2435416	2431902	1	right	1778082687	2017-11-05	10:04:45	08:04:45	female	137713	72213	-1	72129	144488	137732	-1	137713	472856	463475	-1	463462	24				1	11	22	phaseUPFAce	phaseXPface	16	NM101	2273529	2273229	2273529	2273216	d	2273216	2271643	2273216	2271630	1573
GofDak_1024-768_new	4	3	21	<?xml version="1.0"?>\n<Clock xmlns:dt="urn:schemas-microsoft-com:datatypes"><Description dt:dt="string">E-Prime Primary Realtime Clock</Description><StartTime><Timestamp dt:dt="int">0</Timestamp><DateUtc dt:dt="string">2017-05-11T08:04:44Z</DateUtc></StartTime><FrequencyChanges><FrequencyChange><Frequency dt:dt="r8">3312929</Frequency><Timestamp dt:dt="r8">1777424394</Timestamp><Current dt:dt="r…	75.028	2435416	2431916	2435416	2431902	1	right	1778082687	2017-11-05	10:04:45	08:04:45	female	137713	72213	-1	72129	144488	137732	-1	137713	472856	463475	-1	463462	24				1	11	22	phaseUPFAce	phaseXPface	17	NF09	2277848	2277548	2277848	2277545	d	2277545	2275628	2277545	2275622	1917
GofDak_1024-768_new	4	3	21	<?xml version="1.0"?>\n<Clock xmlns:dt="urn:schemas-microsoft-com:datatypes"><Description dt:dt="string">E-Prime Primary Realtime Clock</Description><StartTime><Timestamp dt:dt="int">0</Timestamp><DateUtc dt:dt="string">2017-05-11T08:04:44Z</DateUtc></StartTime><FrequencyChanges><FrequencyChange><Frequency dt:dt="r8">3312929</Frequency><Timestamp dt:dt="r8">1777424394</Timestamp><Current dt:dt="r…	75.028	2435416	2431916	2435416	2431902	1	right	1778082687	2017-11-05	10:04:45	08:04:45	female	137713	72213	-1	72129	144488	137732	-1	137713	472856	463475	-1	463462	24				1	11	22	phaseUPFAce	phaseXPface	18	NF109	2281486	2281186	2281486	2281171	l	2281171	2279480	2281171	2279462	1691
GofDak_1024-768_new	4	3	21	<?xml version="1.0"?>\n<Clock xmlns:dt="urn:schemas-microsoft-com:datatypes"><Description dt:dt="string">E-Prime Primary Realtime Clock</Description><StartTime><Timestamp dt:dt="int">0</Timestamp><DateUtc dt:dt="string">2017-05-11T08:04:44Z</DateUtc></StartTime><FrequencyChanges><FrequencyChange><Frequency dt:dt="r8">3312929</Frequency><Timestamp dt:dt="r8">1777424394</Timestamp><Current dt:dt="r…	75.028	2435416	2431916	2435416	2431902	1	right	1778082687	2017-11-05	10:04:45	08:04:45	female	137713	72213	-1	72129	144488	137732	-1	137713	472856	463475	-1	463462	24				1	11	22	phaseUPFAce	phaseXPface	19	NF27	2284272	2283972	2284272	2283958	l	2283958	2282426	2283958	2282414	1532
GofDak_1024-768_new	4	3	21	<?xml version="1.0"?>\n<Clock xmlns:dt="urn:schemas-microsoft-com:datatypes"><Description dt:dt="string">E-Prime Primary Realtime Clock</Description><StartTime><Timestamp dt:dt="int">0</Timestamp><DateUtc dt:dt="string">2017-05-11T08:04:44Z</DateUtc></StartTime><FrequencyChanges><FrequencyChange><Frequency dt:dt="r8">3312929</Frequency><Timestamp dt:dt="r8">1777424394</Timestamp><Current dt:dt="r…	75.028	2435416	2431916	2435416	2431902	1	right	1778082687	2017-11-05	10:04:45	08:04:45	female	137713	72213	-1	72129	144488	137732	-1	137713	472856	463475	-1	463462	24				1	11	22	phaseUPFAce	phaseXPface	20	NM09	2287431	2287131	2287431	2287118	d	2287118	2285331	2287118	2285326	1787
GofDak_1024-768_new	4	3	21	<?xml version="1.0"?>\n<Clock xmlns:dt="urn:schemas-microsoft-com:datatypes"><Description dt:dt="string">E-Prime Primary Realtime Clock</Description><StartTime><Timestamp dt:dt="int">0</Timestamp><DateUtc dt:dt="string">2017-05-11T08:04:44Z</DateUtc></StartTime><FrequencyChanges><FrequencyChange><Frequency dt:dt="r8">3312929</Frequency><Timestamp dt:dt="r8">1777424394</Timestamp><Current dt:dt="r…	75.028	2435416	2431916	2435416	2431902	1	right	1778082687	2017-11-05	10:04:45	08:04:45	female	137713	72213	-1	72129	144488	137732	-1	137713	472856	463475	-1	463462	25				1	12	23	phaseUPFAce	phaseXPface	1	NM10	2290350	2290050	2290350	2290035	d	2290035	2288503	2290035	2288494	1532
GofDak_1024-768_new	4	3	21	<?xml version="1.0"?>\n<Clock xmlns:dt="urn:schemas-microsoft-com:datatypes"><Description dt:dt="string">E-Prime Primary Realtime Clock</Description><StartTime><Timestamp dt:dt="int">0</Timestamp><DateUtc dt:dt="string">2017-05-11T08:04:44Z</DateUtc></StartTime><FrequencyChanges><FrequencyChange><Frequency dt:dt="r8">3312929</Frequency><Timestamp dt:dt="r8">1777424394</Timestamp><Current dt:dt="r…	75.028	2435416	2431916	2435416	2431902	1	right	1778082687	2017-11-05	10:04:45	08:04:45	female	137713	72213	-1	72129	144488	137732	-1	137713	472856	463475	-1	463462	25				1	12	23	phaseUPFAce	phaseXPface	2	NF01	2294148	2293848	2294148	2293844	l	2293844	2291942	2293844	2291933	1902
GofDak_1024-768_new	4	3	21	<?xml version="1.0"?>\n<Clock xmlns:dt="urn:schemas-microsoft-com:datatypes"><Description dt:dt="string">E-Prime Primary Realtime Clock</Description><StartTime><Timestamp dt:dt="int">0</Timestamp><DateUtc dt:dt="string">2017-05-11T08:04:44Z</DateUtc></StartTime><FrequencyChanges><FrequencyChange><Frequency dt:dt="r8">3312929</Frequency><Timestamp dt:dt="r8">1777424394</Timestamp><Current dt:dt="r…	75.028	2435416	2431916	2435416	2431902	1	right	1778082687	2017-11-05	10:04:45	08:04:45	female	137713	72213	-1	72129	144488	137732	-1	137713	472856	463475	-1	463462	25				1	12	23	phaseUPFAce	phaseXPface	3	NF09	2297294	2296994	2297294	2296991	d	2296991	2295461	2296991	2295445	1530
GofDak_1024-768_new	4	3	21	<?xml version="1.0"?>\n<Clock xmlns:dt="urn:schemas-microsoft-com:datatypes"><Description dt:dt="string">E-Prime Primary Realtime Clock</Description><StartTime><Timestamp dt:dt="int">0</Timestamp><DateUtc dt:dt="string">2017-05-11T08:04:44Z</DateUtc></StartTime><FrequencyChanges><FrequencyChange><Frequency dt:dt="r8">3312929</Frequency><Timestamp dt:dt="r8">1777424394</Timestamp><Current dt:dt="r…	75.028	2435416	2431916	2435416	2431902	1	right	1778082687	2017-11-05	10:04:45	08:04:45	female	137713	72213	-1	72129	144488	137732	-1	137713	472856	463475	-1	463462	25				1	12	23	phaseUPFAce	phaseXPface	4	NF04	2300719	2300419	2300719	2300415	d	2300415	2298633	2300415	2298621	1782
GofDak_1024-768_new	4	3	21	<?xml version="1.0"?>\n<Clock xmlns:dt="urn:schemas-microsoft-com:datatypes"><Description dt:dt="string">E-Prime Primary Realtime Clock</Description><StartTime><Timestamp dt:dt="int">0</Timestamp><DateUtc dt:dt="string">2017-05-11T08:04:44Z</DateUtc></StartTime><FrequencyChanges><FrequencyChange><Frequency dt:dt="r8">3312929</Frequency><Timestamp dt:dt="r8">1777424394</Timestamp><Current dt:dt="r…	75.028	2435416	2431916	2435416	2431902	1	right	1778082687	2017-11-05	10:04:45	08:04:45	female	137713	72213	-1	72129	144488	137732	-1	137713	472856	463475	-1	463462	25				1	12	23	phaseUPFAce	phaseXPface	5	NF09	2304158	2303858	2304158	2303846	d	2303846	2302218	2303846	2302213	1628
GofDak_1024-768_new	4	3	21	<?xml version="1.0"?>\n<Clock xmlns:dt="urn:schemas-microsoft-com:datatypes"><Description dt:dt="string">E-Prime Primary Realtime Clock</Description><StartTime><Timestamp dt:dt="int">0</Timestamp><DateUtc dt:dt="string">2017-05-11T08:04:44Z</DateUtc></StartTime><FrequencyChanges><FrequencyChange><Frequency dt:dt="r8">3312929</Frequency><Timestamp dt:dt="r8">1777424394</Timestamp><Current dt:dt="r…	75.028	2435416	2431916	2435416	2431902	1	right	1778082687	2017-11-05	10:04:45	08:04:45	female	137713	72213	-1	72129	144488	137732	-1	137713	472856	463475	-1	463462	25				1	12	23	phaseUPFAce	phaseXPface	6	NF01	2307330	2307030	2307330	2307015	l	2307015	2305350	2307015	2305341	1665
GofDak_1024-768_new	4	3	21	<?xml version="1.0"?>\n<Clock xmlns:dt="urn:schemas-microsoft-com:datatypes"><Description dt:dt="string">E-Prime Primary Realtime Clock</Description><StartTime><Timestamp dt:dt="int">0</Timestamp><DateUtc dt:dt="string">2017-05-11T08:04:44Z</DateUtc></StartTime><FrequencyChanges><FrequencyChange><Frequency dt:dt="r8">3312929</Frequency><Timestamp dt:dt="r8">1777424394</Timestamp><Current dt:dt="r…	75.028	2435416	2431916	2435416	2431902	1	right	1778082687	2017-11-05	10:04:45	08:04:45	female	137713	72213	-1	72129	144488	137732	-1	137713	472856	463475	-1	463462	25				1	12	23	phaseUPFAce	phaseXPface	7	NF106	2310675	2310375	2310675	2310369	l	2310369	2308749	2310369	2308741	1620
GofDak_1024-768_new	4	3	21	<?xml version="1.0"?>\n<Clock xmlns:dt="urn:schemas-microsoft-com:datatypes"><Description dt:dt="string">E-Prime Primary Realtime Clock</Description><StartTime><Timestamp dt:dt="int">0</Timestamp><DateUtc dt:dt="string">2017-05-11T08:04:44Z</DateUtc></StartTime><FrequencyChanges><FrequencyChange><Frequency dt:dt="r8">3312929</Frequency><Timestamp dt:dt="r8">1777424394</Timestamp><Current dt:dt="r…	75.028	2435416	2431916	2435416	2431902	1	right	1778082687	2017-11-05	10:04:45	08:04:45	female	137713	72213	-1	72129	144488	137732	-1	137713	472856	463475	-1	463462	25				1	12	23	phaseUPFAce	phaseXPface	8	NF11	2313914	2313614	2313914	2313609	d	2313609	2312028	2313609	2312012	1581
GofDak_1024-768_new	4	3	21	<?xml version="1.0"?>\n<Clock xmlns:dt="urn:schemas-microsoft-com:datatypes"><Description dt:dt="string">E-Prime Primary Realtime Clock</Description><StartTime><Timestamp dt:dt="int">0</Timestamp><DateUtc dt:dt="string">2017-05-11T08:04:44Z</DateUtc></StartTime><FrequencyChanges><FrequencyChange><Frequency dt:dt="r8">3312929</Frequency><Timestamp dt:dt="r8">1777424394</Timestamp><Current dt:dt="r…	75.028	2435416	2431916	2435416	2431902	1	right	1778082687	2017-11-05	10:04:45	08:04:45	female	137713	72213	-1	72129	144488	137732	-1	137713	472856	463475	-1	463462	25				1	12	23	phaseUPFAce	phaseXPface	9	NM02	2317326	2317026	2317326	2317018	d	2317018	2315133	2317018	2315116	1885
GofDak_1024-768_new	4	3	21	<?xml version="1.0"?>\n<Clock xmlns:dt="urn:schemas-microsoft-com:datatypes"><Description dt:dt="string">E-Prime Primary Realtime Clock</Description><StartTime><Timestamp dt:dt="int">0</Timestamp><DateUtc dt:dt="string">2017-05-11T08:04:44Z</DateUtc></StartTime><FrequencyChanges><FrequencyChange><Frequency dt:dt="r8">3312929</Frequency><Timestamp dt:dt="r8">1777424394</Timestamp><Current dt:dt="r…	75.028	2435416	2431916	2435416	2431902	1	right	1778082687	2017-11-05	10:04:45	08:04:45	female	137713	72213	-1	72129	144488	137732	-1	137713	472856	463475	-1	463462	25				1	12	23	phaseUPFAce	phaseXPface	10	NF109	2321165	2320865	2321165	2320853	d	2320853	2319292	2320853	2319276	1561
GofDak_1024-768_new	4	3	21	<?xml version="1.0"?>\n<Clock xmlns:dt="urn:schemas-microsoft-com:datatypes"><Description dt:dt="string">E-Prime Primary Realtime Clock</Description><StartTime><Timestamp dt:dt="int">0</Timestamp><DateUtc dt:dt="string">2017-05-11T08:04:44Z</DateUtc></StartTime><FrequencyChanges><FrequencyChange><Frequency dt:dt="r8">3312929</Frequency><Timestamp dt:dt="r8">1777424394</Timestamp><Current dt:dt="r…	75.028	2435416	2431916	2435416	2431902	1	right	1778082687	2017-11-05	10:04:45	08:04:45	female	137713	72213	-1	72129	144488	137732	-1	137713	472856	463475	-1	463462	25				1	12	23	phaseUPFAce	phaseXPface	11	NM13	2325016	2324716	2325016	2324704	d	2324704	2322717	2324704	2322708	1987
GofDak_1024-768_new	4	3	21	<?xml version="1.0"?>\n<Clock xmlns:dt="urn:schemas-microsoft-com:datatypes"><Description dt:dt="string">E-Prime Primary Realtime Clock</Description><StartTime><Timestamp dt:dt="int">0</Timestamp><DateUtc dt:dt="string">2017-05-11T08:04:44Z</DateUtc></StartTime><FrequencyChanges><FrequencyChange><Frequency dt:dt="r8">3312929</Frequency><Timestamp dt:dt="r8">1777424394</Timestamp><Current dt:dt="r…	75.028	2435416	2431916	2435416	2431902	1	right	1778082687	2017-11-05	10:04:45	08:04:45	female	137713	72213	-1	72129	144488	137732	-1	137713	472856	463475	-1	463462	25				1	12	23	phaseUPFAce	phaseXPface	12	NM21	2329268	2328968	2329268	2328957	l	2328957	2327089	2328957	2327084	1868
GofDak_1024-768_new	4	3	21	<?xml version="1.0"?>\n<Clock xmlns:dt="urn:schemas-microsoft-com:datatypes"><Description dt:dt="string">E-Prime Primary Realtime Clock</Description><StartTime><Timestamp dt:dt="int">0</Timestamp><DateUtc dt:dt="string">2017-05-11T08:04:44Z</DateUtc></StartTime><FrequencyChanges><FrequencyChange><Frequency dt:dt="r8">3312929</Frequency><Timestamp dt:dt="r8">1777424394</Timestamp><Current dt:dt="r…	75.028	2435416	2431916	2435416	2431902	1	right	1778082687	2017-11-05	10:04:45	08:04:45	female	137713	72213	-1	72129	144488	137732	-1	137713	472856	463475	-1	463462	25				1	12	23	phaseUPFAce	phaseXPface	13	NM03	2332481	2332181	2332481	2332178	d	2332178	2330381	2332178	2330371	1797
GofDak_1024-768_new	4	3	21	<?xml version="1.0"?>\n<Clock xmlns:dt="urn:schemas-microsoft-com:datatypes"><Description dt:dt="string">E-Prime Primary Realtime Clock</Description><StartTime><Timestamp dt:dt="int">0</Timestamp><DateUtc dt:dt="string">2017-05-11T08:04:44Z</DateUtc></StartTime><FrequencyChanges><FrequencyChange><Frequency dt:dt="r8">3312929</Frequency><Timestamp dt:dt="r8">1777424394</Timestamp><Current dt:dt="r…	75.028	2435416	2431916	2435416	2431902	1	right	1778082687	2017-11-05	10:04:45	08:04:45	female	137713	72213	-1	72129	144488	137732	-1	137713	472856	463475	-1	463462	25				1	12	23	phaseUPFAce	phaseXPface	14	NM101	2336092	2335792	2336092	2335787	l	2335787	2334153	2335787	2334139	1634
GofDak_1024-768_new	4	3	21	<?xml version="1.0"?>\n<Clock xmlns:dt="urn:schemas-microsoft-com:datatypes"><Description dt:dt="string">E-Prime Primary Realtime Clock</Description><StartTime><Timestamp dt:dt="int">0</Timestamp><DateUtc dt:dt="string">2017-05-11T08:04:44Z</DateUtc></StartTime><FrequencyChanges><FrequencyChange><Frequency dt:dt="r8">3312929</Frequency><Timestamp dt:dt="r8">1777424394</Timestamp><Current dt:dt="r…	75.028	2435416	2431916	2435416	2431902	1	right	1778082687	2017-11-05	10:04:45	08:04:45	female	137713	72213	-1	72129	144488	137732	-1	137713	472856	463475	-1	463462	25				1	12	23	phaseUPFAce	phaseXPface	15	NM08	2339384	2339084	2339384	2339079	d	2339079	2337285	2339079	2337267	1794
GofDak_1024-768_new	4	3	21	<?xml version="1.0"?>\n<Clock xmlns:dt="urn:schemas-microsoft-com:datatypes"><Description dt:dt="string">E-Prime Primary Realtime Clock</Description><StartTime><Timestamp dt:dt="int">0</Timestamp><DateUtc dt:dt="string">2017-05-11T08:04:44Z</DateUtc></StartTime><FrequencyChanges><FrequencyChange><Frequency dt:dt="r8">3312929</Frequency><Timestamp dt:dt="r8">1777424394</Timestamp><Current dt:dt="r…	75.028	2435416	2431916	2435416	2431902	1	right	1778082687	2017-11-05	10:04:45	08:04:45	female	137713	72213	-1	72129	144488	137732	-1	137713	472856	463475	-1	463462	25				1	12	23	phaseUPFAce	phaseXPface	16	NM04	2343103	2342803	2343103	2342796	d	2342796	2340844	2342796	2340835	1952
GofDak_1024-768_new	4	3	21	<?xml version="1.0"?>\n<Clock xmlns:dt="urn:schemas-microsoft-com:datatypes"><Description dt:dt="string">E-Prime Primary Realtime Clock</Description><StartTime><Timestamp dt:dt="int">0</Timestamp><DateUtc dt:dt="string">2017-05-11T08:04:44Z</DateUtc></StartTime><FrequencyChanges><FrequencyChange><Frequency dt:dt="r8">3312929</Frequency><Timestamp dt:dt="r8">1777424394</Timestamp><Current dt:dt="r…	75.028	2435416	2431916	2435416	2431902	1	right	1778082687	2017-11-05	10:04:45	08:04:45	female	137713	72213	-1	72129	144488	137732	-1	137713	472856	463475	-1	463462	25				1	12	23	phaseUPFAce	phaseXPface	17	NF106	2346435	2346135	2346435	2346130	d	2346130	2344509	2346130	2344499	1621
GofDak_1024-768_new	4	3	21	<?xml version="1.0"?>\n<Clock xmlns:dt="urn:schemas-microsoft-com:datatypes"><Description dt:dt="string">E-Prime Primary Realtime Clock</Description><StartTime><Timestamp dt:dt="int">0</Timestamp><DateUtc dt:dt="string">2017-05-11T08:04:44Z</DateUtc></StartTime><FrequencyChanges><FrequencyChange><Frequency dt:dt="r8">3312929</Frequency><Timestamp dt:dt="r8">1777424394</Timestamp><Current dt:dt="r…	75.028	2435416	2431916	2435416	2431902	1	right	1778082687	2017-11-05	10:04:45	08:04:45	female	137713	72213	-1	72129	144488	137732	-1	137713	472856	463475	-1	463462	25				1	12	23	phaseUPFAce	phaseXPface	18	NF01	2350114	2349814	2350114	2349809	d	2349809	2347988	2349809	2347979	1821
GofDak_1024-768_new	4	3	21	<?xml version="1.0"?>\n<Clock xmlns:dt="urn:schemas-microsoft-com:datatypes"><Description dt:dt="string">E-Prime Primary Realtime Clock</Description><StartTime><Timestamp dt:dt="int">0</Timestamp><DateUtc dt:dt="string">2017-05-11T08:04:44Z</DateUtc></StartTime><FrequencyChanges><FrequencyChange><Frequency dt:dt="r8">3312929</Frequency><Timestamp dt:dt="r8">1777424394</Timestamp><Current dt:dt="r…	75.028	2435416	2431916	2435416	2431902	1	right	1778082687	2017-11-05	10:04:45	08:04:45	female	137713	72213	-1	72129	144488	137732	-1	137713	472856	463475	-1	463462	25				1	12	23	phaseUPFAce	phaseXPface	19	NM09	2353232	2352932	2353232	2352921	d	2352921	2351320	2352921	2351306	1601
GofDak_1024-768_new	4	3	21	<?xml version="1.0"?>\n<Clock xmlns:dt="urn:schemas-microsoft-com:datatypes"><Description dt:dt="string">E-Prime Primary Realtime Clock</Description><StartTime><Timestamp dt:dt="int">0</Timestamp><DateUtc dt:dt="string">2017-05-11T08:04:44Z</DateUtc></StartTime><FrequencyChanges><FrequencyChange><Frequency dt:dt="r8">3312929</Frequency><Timestamp dt:dt="r8">1777424394</Timestamp><Current dt:dt="r…	75.028	2435416	2431916	2435416	2431902	1	right	1778082687	2017-11-05	10:04:45	08:04:45	female	137713	72213	-1	72129	144488	137732	-1	137713	472856	463475	-1	463462	25				1	12	23	phaseUPFAce	phaseXPface	20	NM05	2356871	2356571	2356871	2356563	d	2356563	2354812	2356563	2354802	1751
GofDak_1024-768_new	4	3	21	<?xml version="1.0"?>\n<Clock xmlns:dt="urn:schemas-microsoft-com:datatypes"><Description dt:dt="string">E-Prime Primary Realtime Clock</Description><StartTime><Timestamp dt:dt="int">0</Timestamp><DateUtc dt:dt="string">2017-05-11T08:04:44Z</DateUtc></StartTime><FrequencyChanges><FrequencyChange><Frequency dt:dt="r8">3312929</Frequency><Timestamp dt:dt="r8">1777424394</Timestamp><Current dt:dt="r…	75.028	2435416	2431916	2435416	2431902	1	right	1778082687	2017-11-05	10:04:45	08:04:45	female	137713	72213	-1	72129	144488	137732	-1	137713	472856	463475	-1	463462	26				2	12	24	phaseINVFAce	phaseXPface	1	NM03	2360030	2359730	2360030	2359721	d	2359721	2357984	2359721	2357970	1737
GofDak_1024-768_new	4	3	21	<?xml version="1.0"?>\n<Clock xmlns:dt="urn:schemas-microsoft-com:datatypes"><Description dt:dt="string">E-Prime Primary Realtime Clock</Description><StartTime><Timestamp dt:dt="int">0</Timestamp><DateUtc dt:dt="string">2017-05-11T08:04:44Z</DateUtc></StartTime><FrequencyChanges><FrequencyChange><Frequency dt:dt="r8">3312929</Frequency><Timestamp dt:dt="r8">1777424394</Timestamp><Current dt:dt="r…	75.028	2435416	2431916	2435416	2431902	1	right	1778082687	2017-11-05	10:04:45	08:04:45	female	137713	72213	-1	72129	144488	137732	-1	137713	472856	463475	-1	463462	26				2	12	24	phaseINVFAce	phaseXPface	2	NF09	2363535	2363235	2363535	2363226	d	2363226	2361423	2363226	2361410	1803
GofDak_1024-768_new	4	3	21	<?xml version="1.0"?>\n<Clock xmlns:dt="urn:schemas-microsoft-com:datatypes"><Description dt:dt="string">E-Prime Primary Realtime Clock</Description><StartTime><Timestamp dt:dt="int">0</Timestamp><DateUtc dt:dt="string">2017-05-11T08:04:44Z</DateUtc></StartTime><FrequencyChanges><FrequencyChange><Frequency dt:dt="r8">3312929</Frequency><Timestamp dt:dt="r8">1777424394</Timestamp><Current dt:dt="r…	75.028	2435416	2431916	2435416	2431902	1	right	1778082687	2017-11-05	10:04:45	08:04:45	female	137713	72213	-1	72129	144488	137732	-1	137713	472856	463475	-1	463462	26				2	12	24	phaseINVFAce	phaseXPface	3	NM03	2367054	2366754	2367054	2366742	l	2366742	2364928	2366742	2364922	1814
GofDak_1024-768_new	4	3	21	<?xml version="1.0"?>\n<Clock xmlns:dt="urn:schemas-microsoft-com:datatypes"><Description dt:dt="string">E-Prime Primary Realtime Clock</Description><StartTime><Timestamp dt:dt="int">0</Timestamp><DateUtc dt:dt="string">2017-05-11T08:04:44Z</DateUtc></StartTime><FrequencyChanges><FrequencyChange><Frequency dt:dt="r8">3312929</Frequency><Timestamp dt:dt="r8">1777424394</Timestamp><Current dt:dt="r…	75.028	2435416	2431916	2435416	2431902	1	right	1778082687	2017-11-05	10:04:45	08:04:45	female	137713	72213	-1	72129	144488	137732	-1	137713	472856	463475	-1	463462	26				2	12	24	phaseINVFAce	phaseXPface	4	NM02	2370533	2370233	2370533	2370220	d	2370220	2368287	2370220	2368274	1933
GofDak_1024-768_new	4	3	21	<?xml version="1.0"?>\n<Clock xmlns:dt="urn:schemas-microsoft-com:datatypes"><Description dt:dt="string">E-Prime Primary Realtime Clock</Description><StartTime><Timestamp dt:dt="int">0</Timestamp><DateUtc dt:dt="string">2017-05-11T08:04:44Z</DateUtc></StartTime><FrequencyChanges><FrequencyChange><Frequency dt:dt="r8">3312929</Frequency><Timestamp dt:dt="r8">1777424394</Timestamp><Current dt:dt="r…	75.028	2435416	2431916	2435416	2431902	1	right	1778082687	2017-11-05	10:04:45	08:04:45	female	137713	72213	-1	72129	144488	137732	-1	137713	472856	463475	-1	463462	26				2	12	24	phaseINVFAce	phaseXPface	5	NF02	2373611	2373311	2373611	2373303	d	2373303	2371632	2373303	2371617	1671
GofDak_1024-768_new	4	3	21	<?xml version="1.0"?>\n<Clock xmlns:dt="urn:schemas-microsoft-com:datatypes"><Description dt:dt="string">E-Prime Primary Realtime Clock</Description><StartTime><Timestamp dt:dt="int">0</Timestamp><DateUtc dt:dt="string">2017-05-11T08:04:44Z</DateUtc></StartTime><FrequencyChanges><FrequencyChange><Frequency dt:dt="r8">3312929</Frequency><Timestamp dt:dt="r8">1777424394</Timestamp><Current dt:dt="r…	75.028	2435416	2431916	2435416	2431902	1	right	1778082687	2017-11-05	10:04:45	08:04:45	female	137713	72213	-1	72129	144488	137732	-1	137713	472856	463475	-1	463462	26				2	12	24	phaseINVFAce	phaseXPface	6	NM04	2378010	2377710	2378010	2377701	d	2377701	2375950	2377701	2375937	1751
GofDak_1024-768_new	4	3	21	<?xml version="1.0"?>\n<Clock xmlns:dt="urn:schemas-microsoft-com:datatypes"><Description dt:dt="string">E-Prime Primary Realtime Clock</Description><StartTime><Timestamp dt:dt="int">0</Timestamp><DateUtc dt:dt="string">2017-05-11T08:04:44Z</DateUtc></StartTime><FrequencyChanges><FrequencyChange><Frequency dt:dt="r8">3312929</Frequency><Timestamp dt:dt="r8">1777424394</Timestamp><Current dt:dt="r…	75.028	2435416	2431916	2435416	2431902	1	right	1778082687	2017-11-05	10:04:45	08:04:45	female	137713	72213	-1	72129	144488	137732	-1	137713	472856	463475	-1	463462	26				2	12	24	phaseINVFAce	phaseXPface	7	NF105	2381835	2381535	2381835	2381532	d	2381532	2379749	2381532	2379737	1783
GofDak_1024-768_new	4	3	21	<?xml version="1.0"?>\n<Clock xmlns:dt="urn:schemas-microsoft-com:datatypes"><Description dt:dt="string">E-Prime Primary Realtime Clock</Description><StartTime><Timestamp dt:dt="int">0</Timestamp><DateUtc dt:dt="string">2017-05-11T08:04:44Z</DateUtc></StartTime><FrequencyChanges><FrequencyChange><Frequency dt:dt="r8">3312929</Frequency><Timestamp dt:dt="r8">1777424394</Timestamp><Current dt:dt="r…	75.028	2435416	2431916	2435416	2431902	1	right	1778082687	2017-11-05	10:04:45	08:04:45	female	137713	72213	-1	72129	144488	137732	-1	137713	472856	463475	-1	463462	26				2	12	24	phaseINVFAce	phaseXPface	8	NF27	2385220	2384920	2385220	2384908	l	2384908	2383281	2384908	2383273	1627
GofDak_1024-768_new	4	3	21	<?xml version="1.0"?>\n<Clock xmlns:dt="urn:schemas-microsoft-com:datatypes"><Description dt:dt="string">E-Prime Primary Realtime Clock</Description><StartTime><Timestamp dt:dt="int">0</Timestamp><DateUtc dt:dt="string">2017-05-11T08:04:44Z</DateUtc></StartTime><FrequencyChanges><FrequencyChange><Frequency dt:dt="r8">3312929</Frequency><Timestamp dt:dt="r8">1777424394</Timestamp><Current dt:dt="r…	75.028	2435416	2431916	2435416	2431902	1	right	1778082687	2017-11-05	10:04:45	08:04:45	female	137713	72213	-1	72129	144488	137732	-1	137713	472856	463475	-1	463462	26				2	12	24	phaseINVFAce	phaseXPface	9	NM13	2389072	2388772	2389072	2388759	d	2388759	2387026	2388759	2387009	1733
GofDak_1024-768_new	4	3	21	<?xml version="1.0"?>\n<Clock xmlns:dt="urn:schemas-microsoft-com:datatypes"><Description dt:dt="string">E-Prime Primary Realtime Clock</Description><StartTime><Timestamp dt:dt="int">0</Timestamp><DateUtc dt:dt="string">2017-05-11T08:04:44Z</DateUtc></StartTime><FrequencyChanges><FrequencyChange><Frequency dt:dt="r8">3312929</Frequency><Timestamp dt:dt="r8">1777424394</Timestamp><Current dt:dt="r…	75.028	2435416	2431916	2435416	2431902	1	right	1778082687	2017-11-05	10:04:45	08:04:45	female	137713	72213	-1	72129	144488	137732	-1	137713	472856	463475	-1	463462	26				2	12	24	phaseINVFAce	phaseXPface	10	NM03	2394337	2394037	2394337	2394033	l	2394033	2392464	2394033	2392448	1569
GofDak_1024-768_new	4	3	21	<?xml version="1.0"?>\n<Clock xmlns:dt="urn:schemas-microsoft-com:datatypes"><Description dt:dt="string">E-Prime Primary Realtime Clock</Description><StartTime><Timestamp dt:dt="int">0</Timestamp><DateUtc dt:dt="string">2017-05-11T08:04:44Z</DateUtc></StartTime><FrequencyChanges><FrequencyChange><Frequency dt:dt="r8">3312929</Frequency><Timestamp dt:dt="r8">1777424394</Timestamp><Current dt:dt="r…	75.028	2435416	2431916	2435416	2431902	1	right	1778082687	2017-11-05	10:04:45	08:04:45	female	137713	72213	-1	72129	144488	137732	-1	137713	472856	463475	-1	463462	26				2	12	24	phaseINVFAce	phaseXPface	11	NF01	2397602	2397302	2397602	2397293	d	2397293	2395543	2397293	2395536	1750
GofDak_1024-768_new	4	3	21	<?xml version="1.0"?>\n<Clock xmlns:dt="urn:schemas-microsoft-com:datatypes"><Description dt:dt="string">E-Prime Primary Realtime Clock</Description><StartTime><Timestamp dt:dt="int">0</Timestamp><DateUtc dt:dt="string">2017-05-11T08:04:44Z</DateUtc></StartTime><FrequencyChanges><FrequencyChange><Frequency dt:dt="r8">3312929</Frequency><Timestamp dt:dt="r8">1777424394</Timestamp><Current dt:dt="r…	75.028	2435416	2431916	2435416	2431902	1	right	1778082687	2017-11-05	10:04:45	08:04:45	female	137713	72213	-1	72129	144488	137732	-1	137713	472856	463475	-1	463462	26				2	12	24	phaseINVFAce	phaseXPface	12	NF06	2401054	2400754	2401054	2400749	d	2400749	2399195	2400749	2399184	1554
GofDak_1024-768_new	4	3	21	<?xml version="1.0"?>\n<Clock xmlns:dt="urn:schemas-microsoft-com:datatypes"><Description dt:dt="string">E-Prime Primary Realtime Clock</Description><StartTime><Timestamp dt:dt="int">0</Timestamp><DateUtc dt:dt="string">2017-05-11T08:04:44Z</DateUtc></StartTime><FrequencyChanges><FrequencyChange><Frequency dt:dt="r8">3312929</Frequency><Timestamp dt:dt="r8">1777424394</Timestamp><Current dt:dt="r…	75.028	2435416	2431916	2435416	2431902	1	right	1778082687	2017-11-05	10:04:45	08:04:45	female	137713	72213	-1	72129	144488	137732	-1	137713	472856	463475	-1	463462	26				2	12	24	phaseINVFAce	phaseXPface	13	NF01	2404760	2404460	2404760	2404453	d	2404453	2402594	2404453	2402584	1859
GofDak_1024-768_new	4	3	21	<?xml version="1.0"?>\n<Clock xmlns:dt="urn:schemas-microsoft-com:datatypes"><Description dt:dt="string">E-Prime Primary Realtime Clock</Description><StartTime><Timestamp dt:dt="int">0</Timestamp><DateUtc dt:dt="string">2017-05-11T08:04:44Z</DateUtc></StartTime><FrequencyChanges><FrequencyChange><Frequency dt:dt="r8">3312929</Frequency><Timestamp dt:dt="r8">1777424394</Timestamp><Current dt:dt="r…	75.028	2435416	2431916	2435416	2431902	1	right	1778082687	2017-11-05	10:04:45	08:04:45	female	137713	72213	-1	72129	144488	137732	-1	137713	472856	463475	-1	463462	26				2	12	24	phaseINVFAce	phaseXPface	14	NF02	2408372	2408072	2408372	2408064	d	2408064	2406246	2408064	2406232	1818
GofDak_1024-768_new	4	3	21	<?xml version="1.0"?>\n<Clock xmlns:dt="urn:schemas-microsoft-com:datatypes"><Description dt:dt="string">E-Prime Primary Realtime Clock</Description><StartTime><Timestamp dt:dt="int">0</Timestamp><DateUtc dt:dt="string">2017-05-11T08:04:44Z</DateUtc></StartTime><FrequencyChanges><FrequencyChange><Frequency dt:dt="r8">3312929</Frequency><Timestamp dt:dt="r8">1777424394</Timestamp><Current dt:dt="r…	75.028	2435416	2431916	2435416	2431902	1	right	1778082687	2017-11-05	10:04:45	08:04:45	female	137713	72213	-1	72129	144488	137732	-1	137713	472856	463475	-1	463462	26				2	12	24	phaseINVFAce	phaseXPface	15	NM09	2412077	2411777	2412077	2411767	l	2411767	2409858	2411767	2409840	1909
GofDak_1024-768_new	4	3	21	<?xml version="1.0"?>\n<Clock xmlns:dt="urn:schemas-microsoft-com:datatypes"><Description dt:dt="string">E-Prime Primary Realtime Clock</Description><StartTime><Timestamp dt:dt="int">0</Timestamp><DateUtc dt:dt="string">2017-05-11T08:04:44Z</DateUtc></StartTime><FrequencyChanges><FrequencyChange><Frequency dt:dt="r8">3312929</Frequency><Timestamp dt:dt="r8">1777424394</Timestamp><Current dt:dt="r…	75.028	2435416	2431916	2435416	2431902	1	right	1778082687	2017-11-05	10:04:45	08:04:45	female	137713	72213	-1	72129	144488	137732	-1	137713	472856	463475	-1	463462	26				2	12	24	phaseINVFAce	phaseXPface	16	NM21	2415515	2415215	2415515	2415204	l	2415204	2413256	2415204	2413239	1948
GofDak_1024-768_new	4	3	21	<?xml version="1.0"?>\n<Clock xmlns:dt="urn:schemas-microsoft-com:datatypes"><Description dt:dt="string">E-Prime Primary Realtime Clock</Description><StartTime><Timestamp dt:dt="int">0</Timestamp><DateUtc dt:dt="string">2017-05-11T08:04:44Z</DateUtc></StartTime><FrequencyChanges><FrequencyChange><Frequency dt:dt="r8">3312929</Frequency><Timestamp dt:dt="r8">1777424394</Timestamp><Current dt:dt="r…	75.028	2435416	2431916	2435416	2431902	1	right	1778082687	2017-11-05	10:04:45	08:04:45	female	137713	72213	-1	72129	144488	137732	-1	137713	472856	463475	-1	463462	26				2	12	24	phaseINVFAce	phaseXPface	17	NF04	2418848	2418548	2418848	2418537	l	2418537	2416828	2418537	2416815	1709
GofDak_1024-768_new	4	3	21	<?xml version="1.0"?>\n<Clock xmlns:dt="urn:schemas-microsoft-com:datatypes"><Description dt:dt="string">E-Prime Primary Realtime Clock</Description><StartTime><Timestamp dt:dt="int">0</Timestamp><DateUtc dt:dt="string">2017-05-11T08:04:44Z</DateUtc></StartTime><FrequencyChanges><FrequencyChange><Frequency dt:dt="r8">3312929</Frequency><Timestamp dt:dt="r8">1777424394</Timestamp><Current dt:dt="r…	75.028	2435416	2431916	2435416	2431902	1	right	1778082687	2017-11-05	10:04:45	08:04:45	female	137713	72213	-1	72129	144488	137732	-1	137713	472856	463475	-1	463462	26				2	12	24	phaseINVFAce	phaseXPface	18	NM08	2422313	2422013	2422313	2422003	d	2422003	2420107	2422003	2420095	1896
GofDak_1024-768_new	4	3	21	<?xml version="1.0"?>\n<Clock xmlns:dt="urn:schemas-microsoft-com:datatypes"><Description dt:dt="string">E-Prime Primary Realtime Clock</Description><StartTime><Timestamp dt:dt="int">0</Timestamp><DateUtc dt:dt="string">2017-05-11T08:04:44Z</DateUtc></StartTime><FrequencyChanges><FrequencyChange><Frequency dt:dt="r8">3312929</Frequency><Timestamp dt:dt="r8">1777424394</Timestamp><Current dt:dt="r…	75.028	2435416	2431916	2435416	2431902	1	right	1778082687	2017-11-05	10:04:45	08:04:45	female	137713	72213	-1	72129	144488	137732	-1	137713	472856	463475	-1	463462	26				2	12	24	phaseINVFAce	phaseXPface	19	NM03	2427231	2426931	2427231	2426928	l	2426928	2425158	2426928	2425143	1770
GofDak_1024-768_new	4	3	21	<?xml version="1.0"?>\n<Clock xmlns:dt="urn:schemas-microsoft-com:datatypes"><Description dt:dt="string">E-Prime Primary Realtime Clock</Description><StartTime><Timestamp dt:dt="int">0</Timestamp><DateUtc dt:dt="string">2017-05-11T08:04:44Z</DateUtc></StartTime><FrequencyChanges><FrequencyChange><Frequency dt:dt="r8">3312929</Frequency><Timestamp dt:dt="r8">1777424394</Timestamp><Current dt:dt="r…	75.028	2435416	2431916	2435416	2431902	1	right	1778082687	2017-11-05	10:04:45	08:04:45	female	137713	72213	-1	72129	144488	137732	-1	137713	472856	463475	-1	463462	26				2	12	24	phaseINVFAce	phaseXPface	20	NM10	2430790	2430490	2430790	2430483	l	2430483	2428504	2430483	2428495	1979
[truncated: 28 more columns]
