# Supplementary material for: Fixed or flexible? Orientation preference in identity and gaze processing in humans
Source: PLoS One. 2019 Jan 25;14(1):e0210503. doi: 10.1371/journal.pone.0210503 (PMC6347268; doi:10.1371/journal.pone.0210503)
Supplement: S3 File — Eprime log files were merged across gaze experiment sessions. (ZIP) [file pone.0210503.s005.zip › GofDak_1024-768_new-5-3.xlsx]

## Sheet: GofDak_1024-768_new-5-3
E:\GAZE\Gaze_data\GazeCoD_data\individual\edat_xlsx\GofDak_1024-768_new-5-3.edat2
ExperimentName	Subject	Session	Age	Clock.Information	Display.RefreshRate	fini.OffsetTime	fini.OnsetTime	fini.TargetOffsetTime	fini.TargetOnsetTime	Group	Handedness	RandomSeed	SessionDate	SessionTime	SessionTimeUtc	Sex	start.OffsetTime	start.OnsetTime	start.TargetOffsetTime	start.TargetOnsetTime	start2.OffsetTime	start2.OnsetTime	start2.TargetOffsetTime	start2.TargetOnsetTime	start5.OffsetTime	start5.OnsetTime	start5.TargetOffsetTime	start5.TargetOnsetTime	Block	phasePRACTICE1	phasePRACTICE1.Cycle	phasePRACTICE1.Sample	phaseXPface	phaseXPface.Cycle	phaseXPface.Sample	Procedure[Block]	Running[Block]	Trial	cible	cible.OffsetTime	cible.OnsetTime	cible.TargetOffsetTime	cible.TargetOnsetTime	correct	crossStart.OffsetTime	crossStart.OnsetTime	crossStart.TargetOffsetTime	crossStart.TargetOnsetTime	jitterdur
GofDak_1024-768_new	5	3	19	<?xml version="1.0"?>\n<Clock xmlns:dt="urn:schemas-microsoft-com:datatypes"><Description dt:dt="string">E-Prime Primary Realtime Clock</Description><StartTime><Timestamp dt:dt="int">0</Timestamp><DateUtc dt:dt="string">2017-05-10T10:58:58Z</DateUtc></StartTime><FrequencyChanges><FrequencyChange><Frequency dt:dt="r8">3312919</Frequency><Timestamp dt:dt="r8">37519422707</Timestamp><Current dt:dt="…	75.03	2094405	2090905	2094405	2090895	1	right	-1134624235	2017-10-05	12:58:58	10:58:58	female	113771	29466	-1	29426	115955	113794	-1	113771	422165	413748	-1	413735	1	1	1	1				practUP	phasePRACTICE1	1	NM10	118959	118659	118959	118648	d	118648	116980	118648	116967	1668
GofDak_1024-768_new	5	3	19	<?xml version="1.0"?>\n<Clock xmlns:dt="urn:schemas-microsoft-com:datatypes"><Description dt:dt="string">E-Prime Primary Realtime Clock</Description><StartTime><Timestamp dt:dt="int">0</Timestamp><DateUtc dt:dt="string">2017-05-10T10:58:58Z</DateUtc></StartTime><FrequencyChanges><FrequencyChange><Frequency dt:dt="r8">3312919</Frequency><Timestamp dt:dt="r8">37519422707</Timestamp><Current dt:dt="…	75.03	2094405	2090905	2094405	2090895	1	right	-1134624235	2017-10-05	12:58:58	10:58:58	female	113771	29466	-1	29426	115955	113794	-1	113771	422165	413748	-1	413735	1	1	1	1				practUP	phasePRACTICE1	2	NF09	122651	122351	122651	122342	d	122342	120565	122342	120555	1777
GofDak_1024-768_new	5	3	19	<?xml version="1.0"?>\n<Clock xmlns:dt="urn:schemas-microsoft-com:datatypes"><Description dt:dt="string">E-Prime Primary Realtime Clock</Description><StartTime><Timestamp dt:dt="int">0</Timestamp><DateUtc dt:dt="string">2017-05-10T10:58:58Z</DateUtc></StartTime><FrequencyChanges><FrequencyChange><Frequency dt:dt="r8">3312919</Frequency><Timestamp dt:dt="r8">37519422707</Timestamp><Current dt:dt="…	75.03	2094405	2090905	2094405	2090895	1	right	-1134624235	2017-10-05	12:58:58	10:58:58	female	113771	29466	-1	29426	115955	113794	-1	113771	422165	413748	-1	413735	1	1	1	1				practUP	phasePRACTICE1	3	NM03	126250	125950	126250	125944	l	125944	124204	125944	124187	1740
GofDak_1024-768_new	5	3	19	<?xml version="1.0"?>\n<Clock xmlns:dt="urn:schemas-microsoft-com:datatypes"><Description dt:dt="string">E-Prime Primary Realtime Clock</Description><StartTime><Timestamp dt:dt="int">0</Timestamp><DateUtc dt:dt="string">2017-05-10T10:58:58Z</DateUtc></StartTime><FrequencyChanges><FrequencyChange><Frequency dt:dt="r8">3312919</Frequency><Timestamp dt:dt="r8">37519422707</Timestamp><Current dt:dt="…	75.03	2094405	2090905	2094405	2090895	1	right	-1134624235	2017-10-05	12:58:58	10:58:58	female	113771	29466	-1	29426	115955	113794	-1	113771	422165	413748	-1	413735	1	1	1	1				practUP	phasePRACTICE1	4	NM09	130222	129922	130222	129912	d	129912	127936	129912	127922	1976
GofDak_1024-768_new	5	3	19	<?xml version="1.0"?>\n<Clock xmlns:dt="urn:schemas-microsoft-com:datatypes"><Description dt:dt="string">E-Prime Primary Realtime Clock</Description><StartTime><Timestamp dt:dt="int">0</Timestamp><DateUtc dt:dt="string">2017-05-10T10:58:58Z</DateUtc></StartTime><FrequencyChanges><FrequencyChange><Frequency dt:dt="r8">3312919</Frequency><Timestamp dt:dt="r8">37519422707</Timestamp><Current dt:dt="…	75.03	2094405	2090905	2094405	2090895	1	right	-1134624235	2017-10-05	12:58:58	10:58:58	female	113771	29466	-1	29426	115955	113794	-1	113771	422165	413748	-1	413735	1	1	1	1				practUP	phasePRACTICE1	5	NF105	134233	133933	134233	133924	d	133924	132054	133924	132042	1870
GofDak_1024-768_new	5	3	19	<?xml version="1.0"?>\n<Clock xmlns:dt="urn:schemas-microsoft-com:datatypes"><Description dt:dt="string">E-Prime Primary Realtime Clock</Description><StartTime><Timestamp dt:dt="int">0</Timestamp><DateUtc dt:dt="string">2017-05-10T10:58:58Z</DateUtc></StartTime><FrequencyChanges><FrequencyChange><Frequency dt:dt="r8">3312919</Frequency><Timestamp dt:dt="r8">37519422707</Timestamp><Current dt:dt="…	75.03	2094405	2090905	2094405	2090895	1	right	-1134624235	2017-10-05	12:58:58	10:58:58	female	113771	29466	-1	29426	115955	113794	-1	113771	422165	413748	-1	413735	1	1	1	1				practUP	phasePRACTICE1	6	NM09	137832	137532	137832	137518	d	137518	135813	137518	135794	1705
GofDak_1024-768_new	5	3	19	<?xml version="1.0"?>\n<Clock xmlns:dt="urn:schemas-microsoft-com:datatypes"><Description dt:dt="string">E-Prime Primary Realtime Clock</Description><StartTime><Timestamp dt:dt="int">0</Timestamp><DateUtc dt:dt="string">2017-05-10T10:58:58Z</DateUtc></StartTime><FrequencyChanges><FrequencyChange><Frequency dt:dt="r8">3312919</Frequency><Timestamp dt:dt="r8">37519422707</Timestamp><Current dt:dt="…	75.03	2094405	2090905	2094405	2090895	1	right	-1134624235	2017-10-05	12:58:58	10:58:58	female	113771	29466	-1	29426	115955	113794	-1	113771	422165	413748	-1	413735	1	1	1	1				practUP	phasePRACTICE1	7	NF11	141564	141264	141564	141257	d	141257	139358	141257	139346	1899
GofDak_1024-768_new	5	3	19	<?xml version="1.0"?>\n<Clock xmlns:dt="urn:schemas-microsoft-com:datatypes"><Description dt:dt="string">E-Prime Primary Realtime Clock</Description><StartTime><Timestamp dt:dt="int">0</Timestamp><DateUtc dt:dt="string">2017-05-10T10:58:58Z</DateUtc></StartTime><FrequencyChanges><FrequencyChange><Frequency dt:dt="r8">3312919</Frequency><Timestamp dt:dt="r8">37519422707</Timestamp><Current dt:dt="…	75.03	2094405	2090905	2094405	2090895	1	right	-1134624235	2017-10-05	12:58:58	10:58:58	female	113771	29466	-1	29426	115955	113794	-1	113771	422165	413748	-1	413735	1	1	1	1				practUP	phasePRACTICE1	8	NM101	145523	145223	145523	145211	l	145211	143277	145211	143266	1934
GofDak_1024-768_new	5	3	19	<?xml version="1.0"?>\n<Clock xmlns:dt="urn:schemas-microsoft-com:datatypes"><Description dt:dt="string">E-Prime Primary Realtime Clock</Description><StartTime><Timestamp dt:dt="int">0</Timestamp><DateUtc dt:dt="string">2017-05-10T10:58:58Z</DateUtc></StartTime><FrequencyChanges><FrequencyChange><Frequency dt:dt="r8">3312919</Frequency><Timestamp dt:dt="r8">37519422707</Timestamp><Current dt:dt="…	75.03	2094405	2090905	2094405	2090895	1	right	-1134624235	2017-10-05	12:58:58	10:58:58	female	113771	29466	-1	29426	115955	113794	-1	113771	422165	413748	-1	413735	1	1	1	1				practUP	phasePRACTICE1	9	NM02	149055	148755	149055	148749	l	148749	146915	148749	146898	1834
GofDak_1024-768_new	5	3	19	<?xml version="1.0"?>\n<Clock xmlns:dt="urn:schemas-microsoft-com:datatypes"><Description dt:dt="string">E-Prime Primary Realtime Clock</Description><StartTime><Timestamp dt:dt="int">0</Timestamp><DateUtc dt:dt="string">2017-05-10T10:58:58Z</DateUtc></StartTime><FrequencyChanges><FrequencyChange><Frequency dt:dt="r8">3312919</Frequency><Timestamp dt:dt="r8">37519422707</Timestamp><Current dt:dt="…	75.03	2094405	2090905	2094405	2090895	1	right	-1134624235	2017-10-05	12:58:58	10:58:58	female	113771	29466	-1	29426	115955	113794	-1	113771	422165	413748	-1	413735	1	1	1	1				practUP	phasePRACTICE1	10	NF09	152427	152127	152427	152119	l	152119	150314	152119	150305	1805
GofDak_1024-768_new	5	3	19	<?xml version="1.0"?>\n<Clock xmlns:dt="urn:schemas-microsoft-com:datatypes"><Description dt:dt="string">E-Prime Primary Realtime Clock</Description><StartTime><Timestamp dt:dt="int">0</Timestamp><DateUtc dt:dt="string">2017-05-10T10:58:58Z</DateUtc></StartTime><FrequencyChanges><FrequencyChange><Frequency dt:dt="r8">3312919</Frequency><Timestamp dt:dt="r8">37519422707</Timestamp><Current dt:dt="…	75.03	2094405	2090905	2094405	2090895	1	right	-1134624235	2017-10-05	12:58:58	10:58:58	female	113771	29466	-1	29426	115955	113794	-1	113771	422165	413748	-1	413735	1	1	1	1				practUP	phasePRACTICE1	11	NM02	161743	161443	161743	161435	l	161435	159737	161435	159729	1698
GofDak_1024-768_new	5	3	19	<?xml version="1.0"?>\n<Clock xmlns:dt="urn:schemas-microsoft-com:datatypes"><Description dt:dt="string">E-Prime Primary Realtime Clock</Description><StartTime><Timestamp dt:dt="int">0</Timestamp><DateUtc dt:dt="string">2017-05-10T10:58:58Z</DateUtc></StartTime><FrequencyChanges><FrequencyChange><Frequency dt:dt="r8">3312919</Frequency><Timestamp dt:dt="r8">37519422707</Timestamp><Current dt:dt="…	75.03	2094405	2090905	2094405	2090895	1	right	-1134624235	2017-10-05	12:58:58	10:58:58	female	113771	29466	-1	29426	115955	113794	-1	113771	422165	413748	-1	413735	1	1	1	1				practUP	phasePRACTICE1	12	NM21	165595	165295	165595	165282	l	165282	163296	165282	163281	1986
GofDak_1024-768_new	5	3	19	<?xml version="1.0"?>\n<Clock xmlns:dt="urn:schemas-microsoft-com:datatypes"><Description dt:dt="string">E-Prime Primary Realtime Clock</Description><StartTime><Timestamp dt:dt="int">0</Timestamp><DateUtc dt:dt="string">2017-05-10T10:58:58Z</DateUtc></StartTime><FrequencyChanges><FrequencyChange><Frequency dt:dt="r8">3312919</Frequency><Timestamp dt:dt="r8">37519422707</Timestamp><Current dt:dt="…	75.03	2094405	2090905	2094405	2090895	1	right	-1134624235	2017-10-05	12:58:58	10:58:58	female	113771	29466	-1	29426	115955	113794	-1	113771	422165	413748	-1	413735	1	1	1	1				practUP	phasePRACTICE1	13	NM02	169114	168814	169114	168803	l	168803	166881	168803	166865	1922
GofDak_1024-768_new	5	3	19	<?xml version="1.0"?>\n<Clock xmlns:dt="urn:schemas-microsoft-com:datatypes"><Description dt:dt="string">E-Prime Primary Realtime Clock</Description><StartTime><Timestamp dt:dt="int">0</Timestamp><DateUtc dt:dt="string">2017-05-10T10:58:58Z</DateUtc></StartTime><FrequencyChanges><FrequencyChange><Frequency dt:dt="r8">3312919</Frequency><Timestamp dt:dt="r8">37519422707</Timestamp><Current dt:dt="…	75.03	2094405	2090905	2094405	2090895	1	right	-1134624235	2017-10-05	12:58:58	10:58:58	female	113771	29466	-1	29426	115955	113794	-1	113771	422165	413748	-1	413735	1	1	1	1				practUP	phasePRACTICE1	14	NM05	172592	172292	172592	172278	d	172278	170426	172278	170416	1852
GofDak_1024-768_new	5	3	19	<?xml version="1.0"?>\n<Clock xmlns:dt="urn:schemas-microsoft-com:datatypes"><Description dt:dt="string">E-Prime Primary Realtime Clock</Description><StartTime><Timestamp dt:dt="int">0</Timestamp><DateUtc dt:dt="string">2017-05-10T10:58:58Z</DateUtc></StartTime><FrequencyChanges><FrequencyChange><Frequency dt:dt="r8">3312919</Frequency><Timestamp dt:dt="r8">37519422707</Timestamp><Current dt:dt="…	75.03	2094405	2090905	2094405	2090895	1	right	-1134624235	2017-10-05	12:58:58	10:58:58	female	113771	29466	-1	29426	115955	113794	-1	113771	422165	413748	-1	413735	1	1	1	1				practUP	phasePRACTICE1	15	NM05	176311	176011	176311	175994	l	175994	174039	175994	174032	1955
GofDak_1024-768_new	5	3	19	<?xml version="1.0"?>\n<Clock xmlns:dt="urn:schemas-microsoft-com:datatypes"><Description dt:dt="string">E-Prime Primary Realtime Clock</Description><StartTime><Timestamp dt:dt="int">0</Timestamp><DateUtc dt:dt="string">2017-05-10T10:58:58Z</DateUtc></StartTime><FrequencyChanges><FrequencyChange><Frequency dt:dt="r8">3312919</Frequency><Timestamp dt:dt="r8">37519422707</Timestamp><Current dt:dt="…	75.03	2094405	2090905	2094405	2090895	1	right	-1134624235	2017-10-05	12:58:58	10:58:58	female	113771	29466	-1	29426	115955	113794	-1	113771	422165	413748	-1	413735	1	1	1	1				practUP	phasePRACTICE1	16	NM05	179803	179503	179803	179492	d	179492	177930	179492	177912	1562
GofDak_1024-768_new	5	3	19	<?xml version="1.0"?>\n<Clock xmlns:dt="urn:schemas-microsoft-com:datatypes"><Description dt:dt="string">E-Prime Primary Realtime Clock</Description><StartTime><Timestamp dt:dt="int">0</Timestamp><DateUtc dt:dt="string">2017-05-10T10:58:58Z</DateUtc></StartTime><FrequencyChanges><FrequencyChange><Frequency dt:dt="r8">3312919</Frequency><Timestamp dt:dt="r8">37519422707</Timestamp><Current dt:dt="…	75.03	2094405	2090905	2094405	2090895	1	right	-1134624235	2017-10-05	12:58:58	10:58:58	female	113771	29466	-1	29426	115955	113794	-1	113771	422165	413748	-1	413735	1	1	1	1				practUP	phasePRACTICE1	17	NM09	183322	183022	183322	183005	d	183005	181156	183005	181144	1849
GofDak_1024-768_new	5	3	19	<?xml version="1.0"?>\n<Clock xmlns:dt="urn:schemas-microsoft-com:datatypes"><Description dt:dt="string">E-Prime Primary Realtime Clock</Description><StartTime><Timestamp dt:dt="int">0</Timestamp><DateUtc dt:dt="string">2017-05-10T10:58:58Z</DateUtc></StartTime><FrequencyChanges><FrequencyChange><Frequency dt:dt="r8">3312919</Frequency><Timestamp dt:dt="r8">37519422707</Timestamp><Current dt:dt="…	75.03	2094405	2090905	2094405	2090895	1	right	-1134624235	2017-10-05	12:58:58	10:58:58	female	113771	29466	-1	29426	115955	113794	-1	113771	422165	413748	-1	413735	1	1	1	1				practUP	phasePRACTICE1	18	NM04	186627	186327	186627	186311	l	186311	184754	186311	184744	1557
GofDak_1024-768_new	5	3	19	<?xml version="1.0"?>\n<Clock xmlns:dt="urn:schemas-microsoft-com:datatypes"><Description dt:dt="string">E-Prime Primary Realtime Clock</Description><StartTime><Timestamp dt:dt="int">0</Timestamp><DateUtc dt:dt="string">2017-05-10T10:58:58Z</DateUtc></StartTime><FrequencyChanges><FrequencyChange><Frequency dt:dt="r8">3312919</Frequency><Timestamp dt:dt="r8">37519422707</Timestamp><Current dt:dt="…	75.03	2094405	2090905	2094405	2090895	1	right	-1134624235	2017-10-05	12:58:58	10:58:58	female	113771	29466	-1	29426	115955	113794	-1	113771	422165	413748	-1	413735	1	1	1	1				practUP	phasePRACTICE1	19	NF01	189906	189606	189906	189599	d	189599	187966	189599	187952	1633
GofDak_1024-768_new	5	3	19	<?xml version="1.0"?>\n<Clock xmlns:dt="urn:schemas-microsoft-com:datatypes"><Description dt:dt="string">E-Prime Primary Realtime Clock</Description><StartTime><Timestamp dt:dt="int">0</Timestamp><DateUtc dt:dt="string">2017-05-10T10:58:58Z</DateUtc></StartTime><FrequencyChanges><FrequencyChange><Frequency dt:dt="r8">3312919</Frequency><Timestamp dt:dt="r8">37519422707</Timestamp><Current dt:dt="…	75.03	2094405	2090905	2094405	2090895	1	right	-1134624235	2017-10-05	12:58:58	10:58:58	female	113771	29466	-1	29426	115955	113794	-1	113771	422165	413748	-1	413735	1	1	1	1				practUP	phasePRACTICE1	20	NF04	193531	193231	193531	193215	l	193215	191432	193215	191423	1783
GofDak_1024-768_new	5	3	19	<?xml version="1.0"?>\n<Clock xmlns:dt="urn:schemas-microsoft-com:datatypes"><Description dt:dt="string">E-Prime Primary Realtime Clock</Description><StartTime><Timestamp dt:dt="int">0</Timestamp><DateUtc dt:dt="string">2017-05-10T10:58:58Z</DateUtc></StartTime><FrequencyChanges><FrequencyChange><Frequency dt:dt="r8">3312919</Frequency><Timestamp dt:dt="r8">37519422707</Timestamp><Current dt:dt="…	75.03	2094405	2090905	2094405	2090895	1	right	-1134624235	2017-10-05	12:58:58	10:58:58	female	113771	29466	-1	29426	115955	113794	-1	113771	422165	413748	-1	413735	1	1	1	1				practUP	phasePRACTICE1	21	NF06	203967	203667	203967	203651	d	203651	201735	203651	201719	1916
GofDak_1024-768_new	5	3	19	<?xml version="1.0"?>\n<Clock xmlns:dt="urn:schemas-microsoft-com:datatypes"><Description dt:dt="string">E-Prime Primary Realtime Clock</Description><StartTime><Timestamp dt:dt="int">0</Timestamp><DateUtc dt:dt="string">2017-05-10T10:58:58Z</DateUtc></StartTime><FrequencyChanges><FrequencyChange><Frequency dt:dt="r8">3312919</Frequency><Timestamp dt:dt="r8">37519422707</Timestamp><Current dt:dt="…	75.03	2094405	2090905	2094405	2090895	1	right	-1134624235	2017-10-05	12:58:58	10:58:58	female	113771	29466	-1	29426	115955	113794	-1	113771	422165	413748	-1	413735	1	1	1	1				practUP	phasePRACTICE1	22	NM09	207366	207066	207366	207053	l	207053	205240	207053	205231	1813
GofDak_1024-768_new	5	3	19	<?xml version="1.0"?>\n<Clock xmlns:dt="urn:schemas-microsoft-com:datatypes"><Description dt:dt="string">E-Prime Primary Realtime Clock</Description><StartTime><Timestamp dt:dt="int">0</Timestamp><DateUtc dt:dt="string">2017-05-10T10:58:58Z</DateUtc></StartTime><FrequencyChanges><FrequencyChange><Frequency dt:dt="r8">3312919</Frequency><Timestamp dt:dt="r8">37519422707</Timestamp><Current dt:dt="…	75.03	2094405	2090905	2094405	2090895	1	right	-1134624235	2017-10-05	12:58:58	10:58:58	female	113771	29466	-1	29426	115955	113794	-1	113771	422165	413748	-1	413735	1	1	1	1				practUP	phasePRACTICE1	23	NM09	210671	210371	210671	210365	l	210365	208625	210365	208615	1740
GofDak_1024-768_new	5	3	19	<?xml version="1.0"?>\n<Clock xmlns:dt="urn:schemas-microsoft-com:datatypes"><Description dt:dt="string">E-Prime Primary Realtime Clock</Description><StartTime><Timestamp dt:dt="int">0</Timestamp><DateUtc dt:dt="string">2017-05-10T10:58:58Z</DateUtc></StartTime><FrequencyChanges><FrequencyChange><Frequency dt:dt="r8">3312919</Frequency><Timestamp dt:dt="r8">37519422707</Timestamp><Current dt:dt="…	75.03	2094405	2090905	2094405	2090895	1	right	-1134624235	2017-10-05	12:58:58	10:58:58	female	113771	29466	-1	29426	115955	113794	-1	113771	422165	413748	-1	413735	1	1	1	1				practUP	phasePRACTICE1	24	NF04	214030	213730	214030	213720	l	213720	212051	213720	212039	1669
GofDak_1024-768_new	5	3	19	<?xml version="1.0"?>\n<Clock xmlns:dt="urn:schemas-microsoft-com:datatypes"><Description dt:dt="string">E-Prime Primary Realtime Clock</Description><StartTime><Timestamp dt:dt="int">0</Timestamp><DateUtc dt:dt="string">2017-05-10T10:58:58Z</DateUtc></StartTime><FrequencyChanges><FrequencyChange><Frequency dt:dt="r8">3312919</Frequency><Timestamp dt:dt="r8">37519422707</Timestamp><Current dt:dt="…	75.03	2094405	2090905	2094405	2090895	1	right	-1134624235	2017-10-05	12:58:58	10:58:58	female	113771	29466	-1	29426	115955	113794	-1	113771	422165	413748	-1	413735	1	1	1	1				practUP	phasePRACTICE1	25	NF27	217802	217502	217802	217492	d	217492	215623	217492	215614	1869
GofDak_1024-768_new	5	3	19	<?xml version="1.0"?>\n<Clock xmlns:dt="urn:schemas-microsoft-com:datatypes"><Description dt:dt="string">E-Prime Primary Realtime Clock</Description><StartTime><Timestamp dt:dt="int">0</Timestamp><DateUtc dt:dt="string">2017-05-10T10:58:58Z</DateUtc></StartTime><FrequencyChanges><FrequencyChange><Frequency dt:dt="r8">3312919</Frequency><Timestamp dt:dt="r8">37519422707</Timestamp><Current dt:dt="…	75.03	2094405	2090905	2094405	2090895	1	right	-1134624235	2017-10-05	12:58:58	10:58:58	female	113771	29466	-1	29426	115955	113794	-1	113771	422165	413748	-1	413735	1	1	1	1				practUP	phasePRACTICE1	26	NF09	220961	220661	220961	220646	d	220646	219101	220646	219086	1545
GofDak_1024-768_new	5	3	19	<?xml version="1.0"?>\n<Clock xmlns:dt="urn:schemas-microsoft-com:datatypes"><Description dt:dt="string">E-Prime Primary Realtime Clock</Description><StartTime><Timestamp dt:dt="int">0</Timestamp><DateUtc dt:dt="string">2017-05-10T10:58:58Z</DateUtc></StartTime><FrequencyChanges><FrequencyChange><Frequency dt:dt="r8">3312919</Frequency><Timestamp dt:dt="r8">37519422707</Timestamp><Current dt:dt="…	75.03	2094405	2090905	2094405	2090895	1	right	-1134624235	2017-10-05	12:58:58	10:58:58	female	113771	29466	-1	29426	115955	113794	-1	113771	422165	413748	-1	413735	1	1	1	1				practUP	phasePRACTICE1	27	NM21	224386	224086	224386	224072	d	224072	222527	224072	222510	1545
GofDak_1024-768_new	5	3	19	<?xml version="1.0"?>\n<Clock xmlns:dt="urn:schemas-microsoft-com:datatypes"><Description dt:dt="string">E-Prime Primary Realtime Clock</Description><StartTime><Timestamp dt:dt="int">0</Timestamp><DateUtc dt:dt="string">2017-05-10T10:58:58Z</DateUtc></StartTime><FrequencyChanges><FrequencyChange><Frequency dt:dt="r8">3312919</Frequency><Timestamp dt:dt="r8">37519422707</Timestamp><Current dt:dt="…	75.03	2094405	2090905	2094405	2090895	1	right	-1134624235	2017-10-05	12:58:58	10:58:58	female	113771	29466	-1	29426	115955	113794	-1	113771	422165	413748	-1	413735	1	1	1	1				practUP	phasePRACTICE1	28	NM13	228025	227725	228025	227711	l	227711	225726	227711	225718	1985
GofDak_1024-768_new	5	3	19	<?xml version="1.0"?>\n<Clock xmlns:dt="urn:schemas-microsoft-com:datatypes"><Description dt:dt="string">E-Prime Primary Realtime Clock</Description><StartTime><Timestamp dt:dt="int">0</Timestamp><DateUtc dt:dt="string">2017-05-10T10:58:58Z</DateUtc></StartTime><FrequencyChanges><FrequencyChange><Frequency dt:dt="r8">3312919</Frequency><Timestamp dt:dt="r8">37519422707</Timestamp><Current dt:dt="…	75.03	2094405	2090905	2094405	2090895	1	right	-1134624235	2017-10-05	12:58:58	10:58:58	female	113771	29466	-1	29426	115955	113794	-1	113771	422165	413748	-1	413735	1	1	1	1				practUP	phasePRACTICE1	29	NM04	231490	231190	231490	231177	l	231177	229231	231177	229214	1946
GofDak_1024-768_new	5	3	19	<?xml version="1.0"?>\n<Clock xmlns:dt="urn:schemas-microsoft-com:datatypes"><Description dt:dt="string">E-Prime Primary Realtime Clock</Description><StartTime><Timestamp dt:dt="int">0</Timestamp><DateUtc dt:dt="string">2017-05-10T10:58:58Z</DateUtc></StartTime><FrequencyChanges><FrequencyChange><Frequency dt:dt="r8">3312919</Frequency><Timestamp dt:dt="r8">37519422707</Timestamp><Current dt:dt="…	75.03	2094405	2090905	2094405	2090895	1	right	-1134624235	2017-10-05	12:58:58	10:58:58	female	113771	29466	-1	29426	115955	113794	-1	113771	422165	413748	-1	413735	1	1	1	1				practUP	phasePRACTICE1	30	NM10	234969	234669	234969	234654	l	234654	232856	234654	232838	1798
GofDak_1024-768_new	5	3	19	<?xml version="1.0"?>\n<Clock xmlns:dt="urn:schemas-microsoft-com:datatypes"><Description dt:dt="string">E-Prime Primary Realtime Clock</Description><StartTime><Timestamp dt:dt="int">0</Timestamp><DateUtc dt:dt="string">2017-05-10T10:58:58Z</DateUtc></StartTime><FrequencyChanges><FrequencyChange><Frequency dt:dt="r8">3312919</Frequency><Timestamp dt:dt="r8">37519422707</Timestamp><Current dt:dt="…	75.03	2094405	2090905	2094405	2090895	1	right	-1134624235	2017-10-05	12:58:58	10:58:58	female	113771	29466	-1	29426	115955	113794	-1	113771	422165	413748	-1	413735	1	1	1	1				practUP	phasePRACTICE1	31	NF02	240460	240160	240460	240149	l	240149	238561	240149	238541	1588
GofDak_1024-768_new	5	3	19	<?xml version="1.0"?>\n<Clock xmlns:dt="urn:schemas-microsoft-com:datatypes"><Description dt:dt="string">E-Prime Primary Realtime Clock</Description><StartTime><Timestamp dt:dt="int">0</Timestamp><DateUtc dt:dt="string">2017-05-10T10:58:58Z</DateUtc></StartTime><FrequencyChanges><FrequencyChange><Frequency dt:dt="r8">3312919</Frequency><Timestamp dt:dt="r8">37519422707</Timestamp><Current dt:dt="…	75.03	2094405	2090905	2094405	2090895	1	right	-1134624235	2017-10-05	12:58:58	10:58:58	female	113771	29466	-1	29426	115955	113794	-1	113771	422165	413748	-1	413735	1	1	1	1				practUP	phasePRACTICE1	32	NF02	244072	243772	244072	243760	d	243760	241760	243760	241749	2000
GofDak_1024-768_new	5	3	19	<?xml version="1.0"?>\n<Clock xmlns:dt="urn:schemas-microsoft-com:datatypes"><Description dt:dt="string">E-Prime Primary Realtime Clock</Description><StartTime><Timestamp dt:dt="int">0</Timestamp><DateUtc dt:dt="string">2017-05-10T10:58:58Z</DateUtc></StartTime><FrequencyChanges><FrequencyChange><Frequency dt:dt="r8">3312919</Frequency><Timestamp dt:dt="r8">37519422707</Timestamp><Current dt:dt="…	75.03	2094405	2090905	2094405	2090895	1	right	-1134624235	2017-10-05	12:58:58	10:58:58	female	113771	29466	-1	29426	115955	113794	-1	113771	422165	413748	-1	413735	1	1	1	1				practUP	phasePRACTICE1	33	NF27	247777	247477	247777	247464	d	247464	245491	247464	245485	1973
GofDak_1024-768_new	5	3	19	<?xml version="1.0"?>\n<Clock xmlns:dt="urn:schemas-microsoft-com:datatypes"><Description dt:dt="string">E-Prime Primary Realtime Clock</Description><StartTime><Timestamp dt:dt="int">0</Timestamp><DateUtc dt:dt="string">2017-05-10T10:58:58Z</DateUtc></StartTime><FrequencyChanges><FrequencyChange><Frequency dt:dt="r8">3312919</Frequency><Timestamp dt:dt="r8">37519422707</Timestamp><Current dt:dt="…	75.03	2094405	2090905	2094405	2090895	1	right	-1134624235	2017-10-05	12:58:58	10:58:58	female	113771	29466	-1	29426	115955	113794	-1	113771	422165	413748	-1	413735	1	1	1	1				practUP	phasePRACTICE1	34	NF01	251096	250796	251096	250788	d	250788	249037	250788	249029	1751
GofDak_1024-768_new	5	3	19	<?xml version="1.0"?>\n<Clock xmlns:dt="urn:schemas-microsoft-com:datatypes"><Description dt:dt="string">E-Prime Primary Realtime Clock</Description><StartTime><Timestamp dt:dt="int">0</Timestamp><DateUtc dt:dt="string">2017-05-10T10:58:58Z</DateUtc></StartTime><FrequencyChanges><FrequencyChange><Frequency dt:dt="r8">3312919</Frequency><Timestamp dt:dt="r8">37519422707</Timestamp><Current dt:dt="…	75.03	2094405	2090905	2094405	2090895	1	right	-1134624235	2017-10-05	12:58:58	10:58:58	female	113771	29466	-1	29426	115955	113794	-1	113771	422165	413748	-1	413735	1	1	1	1				practUP	phasePRACTICE1	35	NM04	254815	254515	254815	254502	l	254502	252942	254502	252925	1560
GofDak_1024-768_new	5	3	19	<?xml version="1.0"?>\n<Clock xmlns:dt="urn:schemas-microsoft-com:datatypes"><Description dt:dt="string">E-Prime Primary Realtime Clock</Description><StartTime><Timestamp dt:dt="int">0</Timestamp><DateUtc dt:dt="string">2017-05-10T10:58:58Z</DateUtc></StartTime><FrequencyChanges><FrequencyChange><Frequency dt:dt="r8">3312919</Frequency><Timestamp dt:dt="r8">37519422707</Timestamp><Current dt:dt="…	75.03	2094405	2090905	2094405	2090895	1	right	-1134624235	2017-10-05	12:58:58	10:58:58	female	113771	29466	-1	29426	115955	113794	-1	113771	422165	413748	-1	413735	1	1	1	1				practUP	phasePRACTICE1	36	NM03	258280	257980	258280	257971	l	257971	256048	257971	256036	1923
GofDak_1024-768_new	5	3	19	<?xml version="1.0"?>\n<Clock xmlns:dt="urn:schemas-microsoft-com:datatypes"><Description dt:dt="string">E-Prime Primary Realtime Clock</Description><StartTime><Timestamp dt:dt="int">0</Timestamp><DateUtc dt:dt="string">2017-05-10T10:58:58Z</DateUtc></StartTime><FrequencyChanges><FrequencyChange><Frequency dt:dt="r8">3312919</Frequency><Timestamp dt:dt="r8">37519422707</Timestamp><Current dt:dt="…	75.03	2094405	2090905	2094405	2090895	1	right	-1134624235	2017-10-05	12:58:58	10:58:58	female	113771	29466	-1	29426	115955	113794	-1	113771	422165	413748	-1	413735	1	1	1	1				practUP	phasePRACTICE1	37	NM13	261599	261299	261599	261282	d	261282	259566	261282	259556	1716
GofDak_1024-768_new	5	3	19	<?xml version="1.0"?>\n<Clock xmlns:dt="urn:schemas-microsoft-com:datatypes"><Description dt:dt="string">E-Prime Primary Realtime Clock</Description><StartTime><Timestamp dt:dt="int">0</Timestamp><DateUtc dt:dt="string">2017-05-10T10:58:58Z</DateUtc></StartTime><FrequencyChanges><FrequencyChange><Frequency dt:dt="r8">3312919</Frequency><Timestamp dt:dt="r8">37519422707</Timestamp><Current dt:dt="…	75.03	2094405	2090905	2094405	2090895	1	right	-1134624235	2017-10-05	12:58:58	10:58:58	female	113771	29466	-1	29426	115955	113794	-1	113771	422165	413748	-1	413735	1	1	1	1				practUP	phasePRACTICE1	38	NF109	265451	265151	265451	265141	l	265141	263179	265141	263172	1962
GofDak_1024-768_new	5	3	19	<?xml version="1.0"?>\n<Clock xmlns:dt="urn:schemas-microsoft-com:datatypes"><Description dt:dt="string">E-Prime Primary Realtime Clock</Description><StartTime><Timestamp dt:dt="int">0</Timestamp><DateUtc dt:dt="string">2017-05-10T10:58:58Z</DateUtc></StartTime><FrequencyChanges><FrequencyChange><Frequency dt:dt="r8">3312919</Frequency><Timestamp dt:dt="r8">37519422707</Timestamp><Current dt:dt="…	75.03	2094405	2090905	2094405	2090895	1	right	-1134624235	2017-10-05	12:58:58	10:58:58	female	113771	29466	-1	29426	115955	113794	-1	113771	422165	413748	-1	413735	1	1	1	1				practUP	phasePRACTICE1	39	NF105	268623	268323	268623	268306	l	268306	266564	268306	266556	1742
GofDak_1024-768_new	5	3	19	<?xml version="1.0"?>\n<Clock xmlns:dt="urn:schemas-microsoft-com:datatypes"><Description dt:dt="string">E-Prime Primary Realtime Clock</Description><StartTime><Timestamp dt:dt="int">0</Timestamp><DateUtc dt:dt="string">2017-05-10T10:58:58Z</DateUtc></StartTime><FrequencyChanges><FrequencyChange><Frequency dt:dt="r8">3312919</Frequency><Timestamp dt:dt="r8">37519422707</Timestamp><Current dt:dt="…	75.03	2094405	2090905	2094405	2090895	1	right	-1134624235	2017-10-05	12:58:58	10:58:58	female	113771	29466	-1	29426	115955	113794	-1	113771	422165	413748	-1	413735	1	1	1	1				practUP	phasePRACTICE1	40	NF01	271915	271615	271915	271604	l	271604	269869	271604	269852	1735
GofDak_1024-768_new	5	3	19	<?xml version="1.0"?>\n<Clock xmlns:dt="urn:schemas-microsoft-com:datatypes"><Description dt:dt="string">E-Prime Primary Realtime Clock</Description><StartTime><Timestamp dt:dt="int">0</Timestamp><DateUtc dt:dt="string">2017-05-10T10:58:58Z</DateUtc></StartTime><FrequencyChanges><FrequencyChange><Frequency dt:dt="r8">3312919</Frequency><Timestamp dt:dt="r8">37519422707</Timestamp><Current dt:dt="…	75.03	2094405	2090905	2094405	2090895	1	right	-1134624235	2017-10-05	12:58:58	10:58:58	female	113771	29466	-1	29426	115955	113794	-1	113771	422165	413748	-1	413735	1	1	1	1				practUP	phasePRACTICE1	41	NM101	276767	276467	276767	276460	d	276460	274840	276460	274820	1620
GofDak_1024-768_new	5	3	19	<?xml version="1.0"?>\n<Clock xmlns:dt="urn:schemas-microsoft-com:datatypes"><Description dt:dt="string">E-Prime Primary Realtime Clock</Description><StartTime><Timestamp dt:dt="int">0</Timestamp><DateUtc dt:dt="string">2017-05-10T10:58:58Z</DateUtc></StartTime><FrequencyChanges><FrequencyChange><Frequency dt:dt="r8">3312919</Frequency><Timestamp dt:dt="r8">37519422707</Timestamp><Current dt:dt="…	75.03	2094405	2090905	2094405	2090895	1	right	-1134624235	2017-10-05	12:58:58	10:58:58	female	113771	29466	-1	29426	115955	113794	-1	113771	422165	413748	-1	413735	1	1	1	1				practUP	phasePRACTICE1	42	NF06	280272	279972	280272	279966	d	279966	277999	279966	277987	1967
GofDak_1024-768_new	5	3	19	<?xml version="1.0"?>\n<Clock xmlns:dt="urn:schemas-microsoft-com:datatypes"><Description dt:dt="string">E-Prime Primary Realtime Clock</Description><StartTime><Timestamp dt:dt="int">0</Timestamp><DateUtc dt:dt="string">2017-05-10T10:58:58Z</DateUtc></StartTime><FrequencyChanges><FrequencyChange><Frequency dt:dt="r8">3312919</Frequency><Timestamp dt:dt="r8">37519422707</Timestamp><Current dt:dt="…	75.03	2094405	2090905	2094405	2090895	1	right	-1134624235	2017-10-05	12:58:58	10:58:58	female	113771	29466	-1	29426	115955	113794	-1	113771	422165	413748	-1	413735	1	1	1	1				practUP	phasePRACTICE1	43	NF109	283777	283477	283777	283459	l	283459	281625	283459	281611	1834
GofDak_1024-768_new	5	3	19	<?xml version="1.0"?>\n<Clock xmlns:dt="urn:schemas-microsoft-com:datatypes"><Description dt:dt="string">E-Prime Primary Realtime Clock</Description><StartTime><Timestamp dt:dt="int">0</Timestamp><DateUtc dt:dt="string">2017-05-10T10:58:58Z</DateUtc></StartTime><FrequencyChanges><FrequencyChange><Frequency dt:dt="r8">3312919</Frequency><Timestamp dt:dt="r8">37519422707</Timestamp><Current dt:dt="…	75.03	2094405	2090905	2094405	2090895	1	right	-1134624235	2017-10-05	12:58:58	10:58:58	female	113771	29466	-1	29426	115955	113794	-1	113771	422165	413748	-1	413735	1	1	1	1				practUP	phasePRACTICE1	44	NF01	286976	286676	286976	286666	d	286666	285050	286666	285035	1616
GofDak_1024-768_new	5	3	19	<?xml version="1.0"?>\n<Clock xmlns:dt="urn:schemas-microsoft-com:datatypes"><Description dt:dt="string">E-Prime Primary Realtime Clock</Description><StartTime><Timestamp dt:dt="int">0</Timestamp><DateUtc dt:dt="string">2017-05-10T10:58:58Z</DateUtc></StartTime><FrequencyChanges><FrequencyChange><Frequency dt:dt="r8">3312919</Frequency><Timestamp dt:dt="r8">37519422707</Timestamp><Current dt:dt="…	75.03	2094405	2090905	2094405	2090895	1	right	-1134624235	2017-10-05	12:58:58	10:58:58	female	113771	29466	-1	29426	115955	113794	-1	113771	422165	413748	-1	413735	1	1	1	1				practUP	phasePRACTICE1	45	NF27	290002	289702	290002	289688	d	289688	288169	289688	288155	1519
GofDak_1024-768_new	5	3	19	<?xml version="1.0"?>\n<Clock xmlns:dt="urn:schemas-microsoft-com:datatypes"><Description dt:dt="string">E-Prime Primary Realtime Clock</Description><StartTime><Timestamp dt:dt="int">0</Timestamp><DateUtc dt:dt="string">2017-05-10T10:58:58Z</DateUtc></StartTime><FrequencyChanges><FrequencyChange><Frequency dt:dt="r8">3312919</Frequency><Timestamp dt:dt="r8">37519422707</Timestamp><Current dt:dt="…	75.03	2094405	2090905	2094405	2090895	1	right	-1134624235	2017-10-05	12:58:58	10:58:58	female	113771	29466	-1	29426	115955	113794	-1	113771	422165	413748	-1	413735	1	1	1	1				practUP	phasePRACTICE1	46	NM02	293600	293300	293600	293289	d	293289	291301	293289	291291	1988
GofDak_1024-768_new	5	3	19	<?xml version="1.0"?>\n<Clock xmlns:dt="urn:schemas-microsoft-com:datatypes"><Description dt:dt="string">E-Prime Primary Realtime Clock</Description><StartTime><Timestamp dt:dt="int">0</Timestamp><DateUtc dt:dt="string">2017-05-10T10:58:58Z</DateUtc></StartTime><FrequencyChanges><FrequencyChange><Frequency dt:dt="r8">3312919</Frequency><Timestamp dt:dt="r8">37519422707</Timestamp><Current dt:dt="…	75.03	2094405	2090905	2094405	2090895	1	right	-1134624235	2017-10-05	12:58:58	10:58:58	female	113771	29466	-1	29426	115955	113794	-1	113771	422165	413748	-1	413735	1	1	1	1				practUP	phasePRACTICE1	47	NM02	296986	296686	296986	296671	d	296671	295073	296671	295059	1598
GofDak_1024-768_new	5	3	19	<?xml version="1.0"?>\n<Clock xmlns:dt="urn:schemas-microsoft-com:datatypes"><Description dt:dt="string">E-Prime Primary Realtime Clock</Description><StartTime><Timestamp dt:dt="int">0</Timestamp><DateUtc dt:dt="string">2017-05-10T10:58:58Z</DateUtc></StartTime><FrequencyChanges><FrequencyChange><Frequency dt:dt="r8">3312919</Frequency><Timestamp dt:dt="r8">37519422707</Timestamp><Current dt:dt="…	75.03	2094405	2090905	2094405	2090895	1	right	-1134624235	2017-10-05	12:58:58	10:58:58	female	113771	29466	-1	29426	115955	113794	-1	113771	422165	413748	-1	413735	1	1	1	1				practUP	phasePRACTICE1	48	NM10	300344	300044	300344	300027	d	300027	298205	300027	298186	1822
GofDak_1024-768_new	5	3	19	<?xml version="1.0"?>\n<Clock xmlns:dt="urn:schemas-microsoft-com:datatypes"><Description dt:dt="string">E-Prime Primary Realtime Clock</Description><StartTime><Timestamp dt:dt="int">0</Timestamp><DateUtc dt:dt="string">2017-05-10T10:58:58Z</DateUtc></StartTime><FrequencyChanges><FrequencyChange><Frequency dt:dt="r8">3312919</Frequency><Timestamp dt:dt="r8">37519422707</Timestamp><Current dt:dt="…	75.03	2094405	2090905	2094405	2090895	1	right	-1134624235	2017-10-05	12:58:58	10:58:58	female	113771	29466	-1	29426	115955	113794	-1	113771	422165	413748	-1	413735	1	1	1	1				practUP	phasePRACTICE1	49	NF09	303663	303363	303663	303353	d	303353	301724	303353	301706	1629
GofDak_1024-768_new	5	3	19	<?xml version="1.0"?>\n<Clock xmlns:dt="urn:schemas-microsoft-com:datatypes"><Description dt:dt="string">E-Prime Primary Realtime Clock</Description><StartTime><Timestamp dt:dt="int">0</Timestamp><DateUtc dt:dt="string">2017-05-10T10:58:58Z</DateUtc></StartTime><FrequencyChanges><FrequencyChange><Frequency dt:dt="r8">3312919</Frequency><Timestamp dt:dt="r8">37519422707</Timestamp><Current dt:dt="…	75.03	2094405	2090905	2094405	2090895	1	right	-1134624235	2017-10-05	12:58:58	10:58:58	female	113771	29466	-1	29426	115955	113794	-1	113771	422165	413748	-1	413735	1	1	1	1				practUP	phasePRACTICE1	50	NF04	307102	306802	307102	306796	l	306796	304843	306796	304826	1953
GofDak_1024-768_new	5	3	19	<?xml version="1.0"?>\n<Clock xmlns:dt="urn:schemas-microsoft-com:datatypes"><Description dt:dt="string">E-Prime Primary Realtime Clock</Description><StartTime><Timestamp dt:dt="int">0</Timestamp><DateUtc dt:dt="string">2017-05-10T10:58:58Z</DateUtc></StartTime><FrequencyChanges><FrequencyChange><Frequency dt:dt="r8">3312919</Frequency><Timestamp dt:dt="r8">37519422707</Timestamp><Current dt:dt="…	75.03	2094405	2090905	2094405	2090895	1	right	-1134624235	2017-10-05	12:58:58	10:58:58	female	113771	29466	-1	29426	115955	113794	-1	113771	422165	413748	-1	413735	2	2	1	2				practINV	phasePRACTICE1	1	NF27	341915	341615	341915	341602	l	341602	339656	341602	339649	1946
GofDak_1024-768_new	5	3	19	<?xml version="1.0"?>\n<Clock xmlns:dt="urn:schemas-microsoft-com:datatypes"><Description dt:dt="string">E-Prime Primary Realtime Clock</Description><StartTime><Timestamp dt:dt="int">0</Timestamp><DateUtc dt:dt="string">2017-05-10T10:58:58Z</DateUtc></StartTime><FrequencyChanges><FrequencyChange><Frequency dt:dt="r8">3312919</Frequency><Timestamp dt:dt="r8">37519422707</Timestamp><Current dt:dt="…	75.03	2094405	2090905	2094405	2090895	1	right	-1134624235	2017-10-05	12:58:58	10:58:58	female	113771	29466	-1	29426	115955	113794	-1	113771	422165	413748	-1	413735	2	2	1	2				practINV	phasePRACTICE1	2	NF09	345447	345147	345447	345141	l	345141	343321	345141	343312	1820
GofDak_1024-768_new	5	3	19	<?xml version="1.0"?>\n<Clock xmlns:dt="urn:schemas-microsoft-com:datatypes"><Description dt:dt="string">E-Prime Primary Realtime Clock</Description><StartTime><Timestamp dt:dt="int">0</Timestamp><DateUtc dt:dt="string">2017-05-10T10:58:58Z</DateUtc></StartTime><FrequencyChanges><FrequencyChange><Frequency dt:dt="r8">3312919</Frequency><Timestamp dt:dt="r8">37519422707</Timestamp><Current dt:dt="…	75.03	2094405	2090905	2094405	2090895	1	right	-1134624235	2017-10-05	12:58:58	10:58:58	female	113771	29466	-1	29426	115955	113794	-1	113771	422165	413748	-1	413735	2	2	1	2				practINV	phasePRACTICE1	3	NM09	348806	348506	348806	348495	l	348495	346720	348495	346712	1775
GofDak_1024-768_new	5	3	19	<?xml version="1.0"?>\n<Clock xmlns:dt="urn:schemas-microsoft-com:datatypes"><Description dt:dt="string">E-Prime Primary Realtime Clock</Description><StartTime><Timestamp dt:dt="int">0</Timestamp><DateUtc dt:dt="string">2017-05-10T10:58:58Z</DateUtc></StartTime><FrequencyChanges><FrequencyChange><Frequency dt:dt="r8">3312919</Frequency><Timestamp dt:dt="r8">37519422707</Timestamp><Current dt:dt="…	75.03	2094405	2090905	2094405	2090895	1	right	-1134624235	2017-10-05	12:58:58	10:58:58	female	113771	29466	-1	29426	115955	113794	-1	113771	422165	413748	-1	413735	2	2	1	2				practINV	phasePRACTICE1	4	NF09	352271	351971	352271	351960	d	351960	350066	351960	350056	1894
GofDak_1024-768_new	5	3	19	<?xml version="1.0"?>\n<Clock xmlns:dt="urn:schemas-microsoft-com:datatypes"><Description dt:dt="string">E-Prime Primary Realtime Clock</Description><StartTime><Timestamp dt:dt="int">0</Timestamp><DateUtc dt:dt="string">2017-05-10T10:58:58Z</DateUtc></StartTime><FrequencyChanges><FrequencyChange><Frequency dt:dt="r8">3312919</Frequency><Timestamp dt:dt="r8">37519422707</Timestamp><Current dt:dt="…	75.03	2094405	2090905	2094405	2090895	1	right	-1134624235	2017-10-05	12:58:58	10:58:58	female	113771	29466	-1	29426	115955	113794	-1	113771	422165	413748	-1	413735	2	2	1	2				practINV	phasePRACTICE1	5	NM13	355550	355250	355550	355233	d	355233	353531	355233	353512	1702
GofDak_1024-768_new	5	3	19	<?xml version="1.0"?>\n<Clock xmlns:dt="urn:schemas-microsoft-com:datatypes"><Description dt:dt="string">E-Prime Primary Realtime Clock</Description><StartTime><Timestamp dt:dt="int">0</Timestamp><DateUtc dt:dt="string">2017-05-10T10:58:58Z</DateUtc></StartTime><FrequencyChanges><FrequencyChange><Frequency dt:dt="r8">3312919</Frequency><Timestamp dt:dt="r8">37519422707</Timestamp><Current dt:dt="…	75.03	2094405	2090905	2094405	2090895	1	right	-1134624235	2017-10-05	12:58:58	10:58:58	female	113771	29466	-1	29426	115955	113794	-1	113771	422165	413748	-1	413735	2	2	1	2				practINV	phasePRACTICE1	6	NM02	359176	358876	359176	358870	l	358870	356903	358870	356888	1967
GofDak_1024-768_new	5	3	19	<?xml version="1.0"?>\n<Clock xmlns:dt="urn:schemas-microsoft-com:datatypes"><Description dt:dt="string">E-Prime Primary Realtime Clock</Description><StartTime><Timestamp dt:dt="int">0</Timestamp><DateUtc dt:dt="string">2017-05-10T10:58:58Z</DateUtc></StartTime><FrequencyChanges><FrequencyChange><Frequency dt:dt="r8">3312919</Frequency><Timestamp dt:dt="r8">37519422707</Timestamp><Current dt:dt="…	75.03	2094405	2090905	2094405	2090895	1	right	-1134624235	2017-10-05	12:58:58	10:58:58	female	113771	29466	-1	29426	115955	113794	-1	113771	422165	413748	-1	413735	2	2	1	2				practINV	phasePRACTICE1	7	NM21	363347	363047	363347	363035	l	363035	361101	363035	361088	1934
GofDak_1024-768_new	5	3	19	<?xml version="1.0"?>\n<Clock xmlns:dt="urn:schemas-microsoft-com:datatypes"><Description dt:dt="string">E-Prime Primary Realtime Clock</Description><StartTime><Timestamp dt:dt="int">0</Timestamp><DateUtc dt:dt="string">2017-05-10T10:58:58Z</DateUtc></StartTime><FrequencyChanges><FrequencyChange><Frequency dt:dt="r8">3312919</Frequency><Timestamp dt:dt="r8">37519422707</Timestamp><Current dt:dt="…	75.03	2094405	2090905	2094405	2090895	1	right	-1134624235	2017-10-05	12:58:58	10:58:58	female	113771	29466	-1	29426	115955	113794	-1	113771	422165	413748	-1	413735	2	2	1	2				practINV	phasePRACTICE1	8	NF02	366786	366486	366786	366475	l	366475	364593	366475	364583	1882
GofDak_1024-768_new	5	3	19	<?xml version="1.0"?>\n<Clock xmlns:dt="urn:schemas-microsoft-com:datatypes"><Description dt:dt="string">E-Prime Primary Realtime Clock</Description><StartTime><Timestamp dt:dt="int">0</Timestamp><DateUtc dt:dt="string">2017-05-10T10:58:58Z</DateUtc></StartTime><FrequencyChanges><FrequencyChange><Frequency dt:dt="r8">3312919</Frequency><Timestamp dt:dt="r8">37519422707</Timestamp><Current dt:dt="…	75.03	2094405	2090905	2094405	2090895	1	right	-1134624235	2017-10-05	12:58:58	10:58:58	female	113771	29466	-1	29426	115955	113794	-1	113771	422165	413748	-1	413735	2	2	1	2				practINV	phasePRACTICE1	9	NM04	370505	370205	370505	370194	d	370194	368499	370194	368487	1695
GofDak_1024-768_new	5	3	19	<?xml version="1.0"?>\n<Clock xmlns:dt="urn:schemas-microsoft-com:datatypes"><Description dt:dt="string">E-Prime Primary Realtime Clock</Description><StartTime><Timestamp dt:dt="int">0</Timestamp><DateUtc dt:dt="string">2017-05-10T10:58:58Z</DateUtc></StartTime><FrequencyChanges><FrequencyChange><Frequency dt:dt="r8">3312919</Frequency><Timestamp dt:dt="r8">37519422707</Timestamp><Current dt:dt="…	75.03	2094405	2090905	2094405	2090895	1	right	-1134624235	2017-10-05	12:58:58	10:58:58	female	113771	29466	-1	29426	115955	113794	-1	113771	422165	413748	-1	413735	2	2	1	2				practINV	phasePRACTICE1	10	NF09	374357	374057	374357	374041	l	374041	372324	374041	372311	1717
GofDak_1024-768_new	5	3	19	<?xml version="1.0"?>\n<Clock xmlns:dt="urn:schemas-microsoft-com:datatypes"><Description dt:dt="string">E-Prime Primary Realtime Clock</Description><StartTime><Timestamp dt:dt="int">0</Timestamp><DateUtc dt:dt="string">2017-05-10T10:58:58Z</DateUtc></StartTime><FrequencyChanges><FrequencyChange><Frequency dt:dt="r8">3312919</Frequency><Timestamp dt:dt="r8">37519422707</Timestamp><Current dt:dt="…	75.03	2094405	2090905	2094405	2090895	1	right	-1134624235	2017-10-05	12:58:58	10:58:58	female	113771	29466	-1	29426	115955	113794	-1	113771	422165	413748	-1	413735	2	2	1	2				practINV	phasePRACTICE1	11	NM10	380074	379774	380074	379763	l	379763	378055	379763	378047	1708
GofDak_1024-768_new	5	3	19	<?xml version="1.0"?>\n<Clock xmlns:dt="urn:schemas-microsoft-com:datatypes"><Description dt:dt="string">E-Prime Primary Realtime Clock</Description><StartTime><Timestamp dt:dt="int">0</Timestamp><DateUtc dt:dt="string">2017-05-10T10:58:58Z</DateUtc></StartTime><FrequencyChanges><FrequencyChange><Frequency dt:dt="r8">3312919</Frequency><Timestamp dt:dt="r8">37519422707</Timestamp><Current dt:dt="…	75.03	2094405	2090905	2094405	2090895	1	right	-1134624235	2017-10-05	12:58:58	10:58:58	female	113771	29466	-1	29426	115955	113794	-1	113771	422165	413748	-1	413735	2	2	1	2				practINV	phasePRACTICE1	12	NM08	383234	382934	383234	382928	d	382928	381387	382928	381375	1541
GofDak_1024-768_new	5	3	19	<?xml version="1.0"?>\n<Clock xmlns:dt="urn:schemas-microsoft-com:datatypes"><Description dt:dt="string">E-Prime Primary Realtime Clock</Description><StartTime><Timestamp dt:dt="int">0</Timestamp><DateUtc dt:dt="string">2017-05-10T10:58:58Z</DateUtc></StartTime><FrequencyChanges><FrequencyChange><Frequency dt:dt="r8">3312919</Frequency><Timestamp dt:dt="r8">37519422707</Timestamp><Current dt:dt="…	75.03	2094405	2090905	2094405	2090895	1	right	-1134624235	2017-10-05	12:58:58	10:58:58	female	113771	29466	-1	29426	115955	113794	-1	113771	422165	413748	-1	413735	2	2	1	2				practINV	phasePRACTICE1	13	NF11	386752	386452	386752	386443	l	386443	384706	386443	384694	1737
GofDak_1024-768_new	5	3	19	<?xml version="1.0"?>\n<Clock xmlns:dt="urn:schemas-microsoft-com:datatypes"><Description dt:dt="string">E-Prime Primary Realtime Clock</Description><StartTime><Timestamp dt:dt="int">0</Timestamp><DateUtc dt:dt="string">2017-05-10T10:58:58Z</DateUtc></StartTime><FrequencyChanges><FrequencyChange><Frequency dt:dt="r8">3312919</Frequency><Timestamp dt:dt="r8">37519422707</Timestamp><Current dt:dt="…	75.03	2094405	2090905	2094405	2090895	1	right	-1134624235	2017-10-05	12:58:58	10:58:58	female	113771	29466	-1	29426	115955	113794	-1	113771	422165	413748	-1	413735	2	2	1	2				practINV	phasePRACTICE1	14	NF106	389911	389611	389911	389597	d	389597	388065	389597	388054	1532
GofDak_1024-768_new	5	3	19	<?xml version="1.0"?>\n<Clock xmlns:dt="urn:schemas-microsoft-com:datatypes"><Description dt:dt="string">E-Prime Primary Realtime Clock</Description><StartTime><Timestamp dt:dt="int">0</Timestamp><DateUtc dt:dt="string">2017-05-10T10:58:58Z</DateUtc></StartTime><FrequencyChanges><FrequencyChange><Frequency dt:dt="r8">3312919</Frequency><Timestamp dt:dt="r8">37519422707</Timestamp><Current dt:dt="…	75.03	2094405	2090905	2094405	2090895	1	right	-1134624235	2017-10-05	12:58:58	10:58:58	female	113771	29466	-1	29426	115955	113794	-1	113771	422165	413748	-1	413735	2	2	1	2				practINV	phasePRACTICE1	15	NM09	393563	393263	393563	393250	l	393250	391650	393250	391638	1600
GofDak_1024-768_new	5	3	19	<?xml version="1.0"?>\n<Clock xmlns:dt="urn:schemas-microsoft-com:datatypes"><Description dt:dt="string">E-Prime Primary Realtime Clock</Description><StartTime><Timestamp dt:dt="int">0</Timestamp><DateUtc dt:dt="string">2017-05-10T10:58:58Z</DateUtc></StartTime><FrequencyChanges><FrequencyChange><Frequency dt:dt="r8">3312919</Frequency><Timestamp dt:dt="r8">37519422707</Timestamp><Current dt:dt="…	75.03	2094405	2090905	2094405	2090895	1	right	-1134624235	2017-10-05	12:58:58	10:58:58	female	113771	29466	-1	29426	115955	113794	-1	113771	422165	413748	-1	413735	2	2	1	2				practINV	phasePRACTICE1	16	NF04	396815	396515	396815	396505	l	396505	394862	396505	394846	1643
GofDak_1024-768_new	5	3	19	<?xml version="1.0"?>\n<Clock xmlns:dt="urn:schemas-microsoft-com:datatypes"><Description dt:dt="string">E-Prime Primary Realtime Clock</Description><StartTime><Timestamp dt:dt="int">0</Timestamp><DateUtc dt:dt="string">2017-05-10T10:58:58Z</DateUtc></StartTime><FrequencyChanges><FrequencyChange><Frequency dt:dt="r8">3312919</Frequency><Timestamp dt:dt="r8">37519422707</Timestamp><Current dt:dt="…	75.03	2094405	2090905	2094405	2090895	1	right	-1134624235	2017-10-05	12:58:58	10:58:58	female	113771	29466	-1	29426	115955	113794	-1	113771	422165	413748	-1	413735	2	2	1	2				practINV	phasePRACTICE1	17	NM05	399880	399580	399880	399567	d	399567	398047	399567	398038	1520
GofDak_1024-768_new	5	3	19	<?xml version="1.0"?>\n<Clock xmlns:dt="urn:schemas-microsoft-com:datatypes"><Description dt:dt="string">E-Prime Primary Realtime Clock</Description><StartTime><Timestamp dt:dt="int">0</Timestamp><DateUtc dt:dt="string">2017-05-10T10:58:58Z</DateUtc></StartTime><FrequencyChanges><FrequencyChange><Frequency dt:dt="r8">3312919</Frequency><Timestamp dt:dt="r8">37519422707</Timestamp><Current dt:dt="…	75.03	2094405	2090905	2094405	2090895	1	right	-1134624235	2017-10-05	12:58:58	10:58:58	female	113771	29466	-1	29426	115955	113794	-1	113771	422165	413748	-1	413735	2	2	1	2				practINV	phasePRACTICE1	18	NM03	403226	402926	403226	402908	l	402908	401300	402908	401286	1608
GofDak_1024-768_new	5	3	19	<?xml version="1.0"?>\n<Clock xmlns:dt="urn:schemas-microsoft-com:datatypes"><Description dt:dt="string">E-Prime Primary Realtime Clock</Description><StartTime><Timestamp dt:dt="int">0</Timestamp><DateUtc dt:dt="string">2017-05-10T10:58:58Z</DateUtc></StartTime><FrequencyChanges><FrequencyChange><Frequency dt:dt="r8">3312919</Frequency><Timestamp dt:dt="r8">37519422707</Timestamp><Current dt:dt="…	75.03	2094405	2090905	2094405	2090895	1	right	-1134624235	2017-10-05	12:58:58	10:58:58	female	113771	29466	-1	29426	115955	113794	-1	113771	422165	413748	-1	413735	2	2	1	2				practINV	phasePRACTICE1	19	NF04	406651	406351	406651	406340	d	406340	404752	406340	404742	1588
GofDak_1024-768_new	5	3	19	<?xml version="1.0"?>\n<Clock xmlns:dt="urn:schemas-microsoft-com:datatypes"><Description dt:dt="string">E-Prime Primary Realtime Clock</Description><StartTime><Timestamp dt:dt="int">0</Timestamp><DateUtc dt:dt="string">2017-05-10T10:58:58Z</DateUtc></StartTime><FrequencyChanges><FrequencyChange><Frequency dt:dt="r8">3312919</Frequency><Timestamp dt:dt="r8">37519422707</Timestamp><Current dt:dt="…	75.03	2094405	2090905	2094405	2090895	1	right	-1134624235	2017-10-05	12:58:58	10:58:58	female	113771	29466	-1	29426	115955	113794	-1	113771	422165	413748	-1	413735	2	2	1	2				practINV	phasePRACTICE1	20	NF01	409890	409590	409890	409579	l	409579	408057	409579	408045	1522
GofDak_1024-768_new	5	3	19	<?xml version="1.0"?>\n<Clock xmlns:dt="urn:schemas-microsoft-com:datatypes"><Description dt:dt="string">E-Prime Primary Realtime Clock</Description><StartTime><Timestamp dt:dt="int">0</Timestamp><DateUtc dt:dt="string">2017-05-10T10:58:58Z</DateUtc></StartTime><FrequencyChanges><FrequencyChange><Frequency dt:dt="r8">3312919</Frequency><Timestamp dt:dt="r8">37519422707</Timestamp><Current dt:dt="…	75.03	2094405	2090905	2094405	2090895	1	right	-1134624235	2017-10-05	12:58:58	10:58:58	female	113771	29466	-1	29426	115955	113794	-1	113771	422165	413748	-1	413735	3				1	1	1	phaseUPFAce	phaseXPface	1	NM04	425271	424971	425271	424957	d	424957	423185	424957	423172	1772
GofDak_1024-768_new	5	3	19	<?xml version="1.0"?>\n<Clock xmlns:dt="urn:schemas-microsoft-com:datatypes"><Description dt:dt="string">E-Prime Primary Realtime Clock</Description><StartTime><Timestamp dt:dt="int">0</Timestamp><DateUtc dt:dt="string">2017-05-10T10:58:58Z</DateUtc></StartTime><FrequencyChanges><FrequencyChange><Frequency dt:dt="r8">3312919</Frequency><Timestamp dt:dt="r8">37519422707</Timestamp><Current dt:dt="…	75.03	2094405	2090905	2094405	2090895	1	right	-1134624235	2017-10-05	12:58:58	10:58:58	female	113771	29466	-1	29426	115955	113794	-1	113771	422165	413748	-1	413735	3				1	1	1	phaseUPFAce	phaseXPface	2	NM04	428829	428529	428829	428521	l	428521	426703	428521	426684	1818
GofDak_1024-768_new	5	3	19	<?xml version="1.0"?>\n<Clock xmlns:dt="urn:schemas-microsoft-com:datatypes"><Description dt:dt="string">E-Prime Primary Realtime Clock</Description><StartTime><Timestamp dt:dt="int">0</Timestamp><DateUtc dt:dt="string">2017-05-10T10:58:58Z</DateUtc></StartTime><FrequencyChanges><FrequencyChange><Frequency dt:dt="r8">3312919</Frequency><Timestamp dt:dt="r8">37519422707</Timestamp><Current dt:dt="…	75.03	2094405	2090905	2094405	2090895	1	right	-1134624235	2017-10-05	12:58:58	10:58:58	female	113771	29466	-1	29426	115955	113794	-1	113771	422165	413748	-1	413735	3				1	1	1	phaseUPFAce	phaseXPface	3	NF09	431988	431688	431988	431670	l	431670	430115	431670	430100	1555
GofDak_1024-768_new	5	3	19	<?xml version="1.0"?>\n<Clock xmlns:dt="urn:schemas-microsoft-com:datatypes"><Description dt:dt="string">E-Prime Primary Realtime Clock</Description><StartTime><Timestamp dt:dt="int">0</Timestamp><DateUtc dt:dt="string">2017-05-10T10:58:58Z</DateUtc></StartTime><FrequencyChanges><FrequencyChange><Frequency dt:dt="r8">3312919</Frequency><Timestamp dt:dt="r8">37519422707</Timestamp><Current dt:dt="…	75.03	2094405	2090905	2094405	2090895	1	right	-1134624235	2017-10-05	12:58:58	10:58:58	female	113771	29466	-1	29426	115955	113794	-1	113771	422165	413748	-1	413735	3				1	1	1	phaseUPFAce	phaseXPface	4	NM04	435360	435060	435360	435050	l	435050	433234	435050	433220	1816
GofDak_1024-768_new	5	3	19	<?xml version="1.0"?>\n<Clock xmlns:dt="urn:schemas-microsoft-com:datatypes"><Description dt:dt="string">E-Prime Primary Realtime Clock</Description><StartTime><Timestamp dt:dt="int">0</Timestamp><DateUtc dt:dt="string">2017-05-10T10:58:58Z</DateUtc></StartTime><FrequencyChanges><FrequencyChange><Frequency dt:dt="r8">3312919</Frequency><Timestamp dt:dt="r8">37519422707</Timestamp><Current dt:dt="…	75.03	2094405	2090905	2094405	2090895	1	right	-1134624235	2017-10-05	12:58:58	10:58:58	female	113771	29466	-1	29426	115955	113794	-1	113771	422165	413748	-1	413735	3				1	1	1	phaseUPFAce	phaseXPface	5	NF106	438599	438299	438599	438283	l	438283	436593	438283	436580	1690
GofDak_1024-768_new	5	3	19	<?xml version="1.0"?>\n<Clock xmlns:dt="urn:schemas-microsoft-com:datatypes"><Description dt:dt="string">E-Prime Primary Realtime Clock</Description><StartTime><Timestamp dt:dt="int">0</Timestamp><DateUtc dt:dt="string">2017-05-10T10:58:58Z</DateUtc></StartTime><FrequencyChanges><FrequencyChange><Frequency dt:dt="r8">3312919</Frequency><Timestamp dt:dt="r8">37519422707</Timestamp><Current dt:dt="…	75.03	2094405	2090905	2094405	2090895	1	right	-1134624235	2017-10-05	12:58:58	10:58:58	female	113771	29466	-1	29426	115955	113794	-1	113771	422165	413748	-1	413735	3				1	1	1	phaseUPFAce	phaseXPface	6	NM09	441931	441631	441931	441614	l	441614	439858	441614	439844	1756
GofDak_1024-768_new	5	3	19	<?xml version="1.0"?>\n<Clock xmlns:dt="urn:schemas-microsoft-com:datatypes"><Description dt:dt="string">E-Prime Primary Realtime Clock</Description><StartTime><Timestamp dt:dt="int">0</Timestamp><DateUtc dt:dt="string">2017-05-10T10:58:58Z</DateUtc></StartTime><FrequencyChanges><FrequencyChange><Frequency dt:dt="r8">3312919</Frequency><Timestamp dt:dt="r8">37519422707</Timestamp><Current dt:dt="…	75.03	2094405	2090905	2094405	2090895	1	right	-1134624235	2017-10-05	12:58:58	10:58:58	female	113771	29466	-1	29426	115955	113794	-1	113771	422165	413748	-1	413735	3				1	1	1	phaseUPFAce	phaseXPface	7	NF09	445436	445136	445436	445126	l	445126	443177	445126	443164	1949
GofDak_1024-768_new	5	3	19	<?xml version="1.0"?>\n<Clock xmlns:dt="urn:schemas-microsoft-com:datatypes"><Description dt:dt="string">E-Prime Primary Realtime Clock</Description><StartTime><Timestamp dt:dt="int">0</Timestamp><DateUtc dt:dt="string">2017-05-10T10:58:58Z</DateUtc></StartTime><FrequencyChanges><FrequencyChange><Frequency dt:dt="r8">3312919</Frequency><Timestamp dt:dt="r8">37519422707</Timestamp><Current dt:dt="…	75.03	2094405	2090905	2094405	2090895	1	right	-1134624235	2017-10-05	12:58:58	10:58:58	female	113771	29466	-1	29426	115955	113794	-1	113771	422165	413748	-1	413735	3				1	1	1	phaseUPFAce	phaseXPface	8	NM03	448622	448322	448622	448306	d	448306	446549	448306	446540	1757
GofDak_1024-768_new	5	3	19	<?xml version="1.0"?>\n<Clock xmlns:dt="urn:schemas-microsoft-com:datatypes"><Description dt:dt="string">E-Prime Primary Realtime Clock</Description><StartTime><Timestamp dt:dt="int">0</Timestamp><DateUtc dt:dt="string">2017-05-10T10:58:58Z</DateUtc></StartTime><FrequencyChanges><FrequencyChange><Frequency dt:dt="r8">3312919</Frequency><Timestamp dt:dt="r8">37519422707</Timestamp><Current dt:dt="…	75.03	2094405	2090905	2094405	2090895	1	right	-1134624235	2017-10-05	12:58:58	10:58:58	female	113771	29466	-1	29426	115955	113794	-1	113771	422165	413748	-1	413735	3				1	1	1	phaseUPFAce	phaseXPface	9	NF27	452061	451761	452061	451754	d	451754	450015	451754	449995	1739
GofDak_1024-768_new	5	3	19	<?xml version="1.0"?>\n<Clock xmlns:dt="urn:schemas-microsoft-com:datatypes"><Description dt:dt="string">E-Prime Primary Realtime Clock</Description><StartTime><Timestamp dt:dt="int">0</Timestamp><DateUtc dt:dt="string">2017-05-10T10:58:58Z</DateUtc></StartTime><FrequencyChanges><FrequencyChange><Frequency dt:dt="r8">3312919</Frequency><Timestamp dt:dt="r8">37519422707</Timestamp><Current dt:dt="…	75.03	2094405	2090905	2094405	2090895	1	right	-1134624235	2017-10-05	12:58:58	10:58:58	female	113771	29466	-1	29426	115955	113794	-1	113771	422165	413748	-1	413735	3				1	1	1	phaseUPFAce	phaseXPface	10	NM13	455286	454986	455286	454979	l	454979	453360	454979	453347	1619
GofDak_1024-768_new	5	3	19	<?xml version="1.0"?>\n<Clock xmlns:dt="urn:schemas-microsoft-com:datatypes"><Description dt:dt="string">E-Prime Primary Realtime Clock</Description><StartTime><Timestamp dt:dt="int">0</Timestamp><DateUtc dt:dt="string">2017-05-10T10:58:58Z</DateUtc></StartTime><FrequencyChanges><FrequencyChange><Frequency dt:dt="r8">3312919</Frequency><Timestamp dt:dt="r8">37519422707</Timestamp><Current dt:dt="…	75.03	2094405	2090905	2094405	2090895	1	right	-1134624235	2017-10-05	12:58:58	10:58:58	female	113771	29466	-1	29426	115955	113794	-1	113771	422165	413748	-1	413735	3				1	1	1	phaseUPFAce	phaseXPface	11	NM04	458685	458385	458685	458368	d	458368	456665	458368	456651	1703
GofDak_1024-768_new	5	3	19	<?xml version="1.0"?>\n<Clock xmlns:dt="urn:schemas-microsoft-com:datatypes"><Description dt:dt="string">E-Prime Primary Realtime Clock</Description><StartTime><Timestamp dt:dt="int">0</Timestamp><DateUtc dt:dt="string">2017-05-10T10:58:58Z</DateUtc></StartTime><FrequencyChanges><FrequencyChange><Frequency dt:dt="r8">3312919</Frequency><Timestamp dt:dt="r8">37519422707</Timestamp><Current dt:dt="…	75.03	2094405	2090905	2094405	2090895	1	right	-1134624235	2017-10-05	12:58:58	10:58:58	female	113771	29466	-1	29426	115955	113794	-1	113771	422165	413748	-1	413735	3				1	1	1	phaseUPFAce	phaseXPface	12	NF106	461750	461450	461750	461434	l	461434	459931	461434	459923	1503
GofDak_1024-768_new	5	3	19	<?xml version="1.0"?>\n<Clock xmlns:dt="urn:schemas-microsoft-com:datatypes"><Description dt:dt="string">E-Prime Primary Realtime Clock</Description><StartTime><Timestamp dt:dt="int">0</Timestamp><DateUtc dt:dt="string">2017-05-10T10:58:58Z</DateUtc></StartTime><FrequencyChanges><FrequencyChange><Frequency dt:dt="r8">3312919</Frequency><Timestamp dt:dt="r8">37519422707</Timestamp><Current dt:dt="…	75.03	2094405	2090905	2094405	2090895	1	right	-1134624235	2017-10-05	12:58:58	10:58:58	female	113771	29466	-1	29426	115955	113794	-1	113771	422165	413748	-1	413735	3				1	1	1	phaseUPFAce	phaseXPface	13	NM10	465162	464862	465162	464854	l	464854	462916	464854	462899	1938
GofDak_1024-768_new	5	3	19	<?xml version="1.0"?>\n<Clock xmlns:dt="urn:schemas-microsoft-com:datatypes"><Description dt:dt="string">E-Prime Primary Realtime Clock</Description><StartTime><Timestamp dt:dt="int">0</Timestamp><DateUtc dt:dt="string">2017-05-10T10:58:58Z</DateUtc></StartTime><FrequencyChanges><FrequencyChange><Frequency dt:dt="r8">3312919</Frequency><Timestamp dt:dt="r8">37519422707</Timestamp><Current dt:dt="…	75.03	2094405	2090905	2094405	2090895	1	right	-1134624235	2017-10-05	12:58:58	10:58:58	female	113771	29466	-1	29426	115955	113794	-1	113771	422165	413748	-1	413735	3				1	1	1	phaseUPFAce	phaseXPface	14	NM03	468321	468021	468321	468004	l	468004	466395	468004	466379	1609
GofDak_1024-768_new	5	3	19	<?xml version="1.0"?>\n<Clock xmlns:dt="urn:schemas-microsoft-com:datatypes"><Description dt:dt="string">E-Prime Primary Realtime Clock</Description><StartTime><Timestamp dt:dt="int">0</Timestamp><DateUtc dt:dt="string">2017-05-10T10:58:58Z</DateUtc></StartTime><FrequencyChanges><FrequencyChange><Frequency dt:dt="r8">3312919</Frequency><Timestamp dt:dt="r8">37519422707</Timestamp><Current dt:dt="…	75.03	2094405	2090905	2094405	2090895	1	right	-1134624235	2017-10-05	12:58:58	10:58:58	female	113771	29466	-1	29426	115955	113794	-1	113771	422165	413748	-1	413735	3				1	1	1	phaseUPFAce	phaseXPface	15	NF27	471747	471447	471747	471434	d	471434	469674	471434	469666	1760
GofDak_1024-768_new	5	3	19	<?xml version="1.0"?>\n<Clock xmlns:dt="urn:schemas-microsoft-com:datatypes"><Description dt:dt="string">E-Prime Primary Realtime Clock</Description><StartTime><Timestamp dt:dt="int">0</Timestamp><DateUtc dt:dt="string">2017-05-10T10:58:58Z</DateUtc></StartTime><FrequencyChanges><FrequencyChange><Frequency dt:dt="r8">3312919</Frequency><Timestamp dt:dt="r8">37519422707</Timestamp><Current dt:dt="…	75.03	2094405	2090905	2094405	2090895	1	right	-1134624235	2017-10-05	12:58:58	10:58:58	female	113771	29466	-1	29426	115955	113794	-1	113771	422165	413748	-1	413735	3				1	1	1	phaseUPFAce	phaseXPface	16	NF01	475225	474925	475225	474908	l	474908	473019	474908	473002	1889
GofDak_1024-768_new	5	3	19	<?xml version="1.0"?>\n<Clock xmlns:dt="urn:schemas-microsoft-com:datatypes"><Description dt:dt="string">E-Prime Primary Realtime Clock</Description><StartTime><Timestamp dt:dt="int">0</Timestamp><DateUtc dt:dt="string">2017-05-10T10:58:58Z</DateUtc></StartTime><FrequencyChanges><FrequencyChange><Frequency dt:dt="r8">3312919</Frequency><Timestamp dt:dt="r8">37519422707</Timestamp><Current dt:dt="…	75.03	2094405	2090905	2094405	2090895	1	right	-1134624235	2017-10-05	12:58:58	10:58:58	female	113771	29466	-1	29426	115955	113794	-1	113771	422165	413748	-1	413735	3				1	1	1	phaseUPFAce	phaseXPface	17	NM02	478371	478071	478371	478058	l	478058	476525	478058	476514	1533
GofDak_1024-768_new	5	3	19	<?xml version="1.0"?>\n<Clock xmlns:dt="urn:schemas-microsoft-com:datatypes"><Description dt:dt="string">E-Prime Primary Realtime Clock</Description><StartTime><Timestamp dt:dt="int">0</Timestamp><DateUtc dt:dt="string">2017-05-10T10:58:58Z</DateUtc></StartTime><FrequencyChanges><FrequencyChange><Frequency dt:dt="r8">3312919</Frequency><Timestamp dt:dt="r8">37519422707</Timestamp><Current dt:dt="…	75.03	2094405	2090905	2094405	2090895	1	right	-1134624235	2017-10-05	12:58:58	10:58:58	female	113771	29466	-1	29426	115955	113794	-1	113771	422165	413748	-1	413735	3				1	1	1	phaseUPFAce	phaseXPface	18	NF109	481570	481270	481570	481259	l	481259	479683	481259	479666	1576
GofDak_1024-768_new	5	3	19	<?xml version="1.0"?>\n<Clock xmlns:dt="urn:schemas-microsoft-com:datatypes"><Description dt:dt="string">E-Prime Primary Realtime Clock</Description><StartTime><Timestamp dt:dt="int">0</Timestamp><DateUtc dt:dt="string">2017-05-10T10:58:58Z</DateUtc></StartTime><FrequencyChanges><FrequencyChange><Frequency dt:dt="r8">3312919</Frequency><Timestamp dt:dt="r8">37519422707</Timestamp><Current dt:dt="…	75.03	2094405	2090905	2094405	2090895	1	right	-1134624235	2017-10-05	12:58:58	10:58:58	female	113771	29466	-1	29426	115955	113794	-1	113771	422165	413748	-1	413735	3				1	1	1	phaseUPFAce	phaseXPface	19	NM04	484648	484348	484648	484342	d	484342	482709	484342	482698	1633
GofDak_1024-768_new	5	3	19	<?xml version="1.0"?>\n<Clock xmlns:dt="urn:schemas-microsoft-com:datatypes"><Description dt:dt="string">E-Prime Primary Realtime Clock</Description><StartTime><Timestamp dt:dt="int">0</Timestamp><DateUtc dt:dt="string">2017-05-10T10:58:58Z</DateUtc></StartTime><FrequencyChanges><FrequencyChange><Frequency dt:dt="r8">3312919</Frequency><Timestamp dt:dt="r8">37519422707</Timestamp><Current dt:dt="…	75.03	2094405	2090905	2094405	2090895	1	right	-1134624235	2017-10-05	12:58:58	10:58:58	female	113771	29466	-1	29426	115955	113794	-1	113771	422165	413748	-1	413735	3				1	1	1	phaseUPFAce	phaseXPface	20	NM13	487927	487627	487927	487615	d	487615	485908	487615	485890	1707
GofDak_1024-768_new	5	3	19	<?xml version="1.0"?>\n<Clock xmlns:dt="urn:schemas-microsoft-com:datatypes"><Description dt:dt="string">E-Prime Primary Realtime Clock</Description><StartTime><Timestamp dt:dt="int">0</Timestamp><DateUtc dt:dt="string">2017-05-10T10:58:58Z</DateUtc></StartTime><FrequencyChanges><FrequencyChange><Frequency dt:dt="r8">3312919</Frequency><Timestamp dt:dt="r8">37519422707</Timestamp><Current dt:dt="…	75.03	2094405	2090905	2094405	2090895	1	right	-1134624235	2017-10-05	12:58:58	10:58:58	female	113771	29466	-1	29426	115955	113794	-1	113771	422165	413748	-1	413735	4				2	1	2	phaseINVFAce	phaseXPface	1	NF02	491686	491386	491686	491380	d	491380	489413	491380	489402	1967
GofDak_1024-768_new	5	3	19	<?xml version="1.0"?>\n<Clock xmlns:dt="urn:schemas-microsoft-com:datatypes"><Description dt:dt="string">E-Prime Primary Realtime Clock</Description><StartTime><Timestamp dt:dt="int">0</Timestamp><DateUtc dt:dt="string">2017-05-10T10:58:58Z</DateUtc></StartTime><FrequencyChanges><FrequencyChange><Frequency dt:dt="r8">3312919</Frequency><Timestamp dt:dt="r8">37519422707</Timestamp><Current dt:dt="…	75.03	2094405	2090905	2094405	2090895	1	right	-1134624235	2017-10-05	12:58:58	10:58:58	female	113771	29466	-1	29426	115955	113794	-1	113771	422165	413748	-1	413735	4				2	1	2	phaseINVFAce	phaseXPface	2	NM04	495404	495104	495404	495097	l	495097	493292	495097	493281	1805
GofDak_1024-768_new	5	3	19	<?xml version="1.0"?>\n<Clock xmlns:dt="urn:schemas-microsoft-com:datatypes"><Description dt:dt="string">E-Prime Primary Realtime Clock</Description><StartTime><Timestamp dt:dt="int">0</Timestamp><DateUtc dt:dt="string">2017-05-10T10:58:58Z</DateUtc></StartTime><FrequencyChanges><FrequencyChange><Frequency dt:dt="r8">3312919</Frequency><Timestamp dt:dt="r8">37519422707</Timestamp><Current dt:dt="…	75.03	2094405	2090905	2094405	2090895	1	right	-1134624235	2017-10-05	12:58:58	10:58:58	female	113771	29466	-1	29426	115955	113794	-1	113771	422165	413748	-1	413735	4				2	1	2	phaseINVFAce	phaseXPface	3	NM10	498843	498543	498843	498534	d	498534	496664	498534	496649	1870
GofDak_1024-768_new	5	3	19	<?xml version="1.0"?>\n<Clock xmlns:dt="urn:schemas-microsoft-com:datatypes"><Description dt:dt="string">E-Prime Primary Realtime Clock</Description><StartTime><Timestamp dt:dt="int">0</Timestamp><DateUtc dt:dt="string">2017-05-10T10:58:58Z</DateUtc></StartTime><FrequencyChanges><FrequencyChange><Frequency dt:dt="r8">3312919</Frequency><Timestamp dt:dt="r8">37519422707</Timestamp><Current dt:dt="…	75.03	2094405	2090905	2094405	2090895	1	right	-1134624235	2017-10-05	12:58:58	10:58:58	female	113771	29466	-1	29426	115955	113794	-1	113771	422165	413748	-1	413735	4				2	1	2	phaseINVFAce	phaseXPface	4	NF106	502228	501928	502228	501921	d	501921	500289	501921	500273	1632
GofDak_1024-768_new	5	3	19	<?xml version="1.0"?>\n<Clock xmlns:dt="urn:schemas-microsoft-com:datatypes"><Description dt:dt="string">E-Prime Primary Realtime Clock</Description><StartTime><Timestamp dt:dt="int">0</Timestamp><DateUtc dt:dt="string">2017-05-10T10:58:58Z</DateUtc></StartTime><FrequencyChanges><FrequencyChange><Frequency dt:dt="r8">3312919</Frequency><Timestamp dt:dt="r8">37519422707</Timestamp><Current dt:dt="…	75.03	2094405	2090905	2094405	2090895	1	right	-1134624235	2017-10-05	12:58:58	10:58:58	female	113771	29466	-1	29426	115955	113794	-1	113771	422165	413748	-1	413735	4				2	1	2	phaseINVFAce	phaseXPface	5	NF01	505894	505594	505894	505582	l	505582	503728	505582	503721	1854
GofDak_1024-768_new	5	3	19	<?xml version="1.0"?>\n<Clock xmlns:dt="urn:schemas-microsoft-com:datatypes"><Description dt:dt="string">E-Prime Primary Realtime Clock</Description><StartTime><Timestamp dt:dt="int">0</Timestamp><DateUtc dt:dt="string">2017-05-10T10:58:58Z</DateUtc></StartTime><FrequencyChanges><FrequencyChange><Frequency dt:dt="r8">3312919</Frequency><Timestamp dt:dt="r8">37519422707</Timestamp><Current dt:dt="…	75.03	2094405	2090905	2094405	2090895	1	right	-1134624235	2017-10-05	12:58:58	10:58:58	female	113771	29466	-1	29426	115955	113794	-1	113771	422165	413748	-1	413735	4				2	1	2	phaseINVFAce	phaseXPface	6	NM03	509159	508859	509159	508844	d	508844	507140	508844	507121	1704
GofDak_1024-768_new	5	3	19	<?xml version="1.0"?>\n<Clock xmlns:dt="urn:schemas-microsoft-com:datatypes"><Description dt:dt="string">E-Prime Primary Realtime Clock</Description><StartTime><Timestamp dt:dt="int">0</Timestamp><DateUtc dt:dt="string">2017-05-10T10:58:58Z</DateUtc></StartTime><FrequencyChanges><FrequencyChange><Frequency dt:dt="r8">3312919</Frequency><Timestamp dt:dt="r8">37519422707</Timestamp><Current dt:dt="…	75.03	2094405	2090905	2094405	2090895	1	right	-1134624235	2017-10-05	12:58:58	10:58:58	female	113771	29466	-1	29426	115955	113794	-1	113771	422165	413748	-1	413735	4				2	1	2	phaseINVFAce	phaseXPface	7	NM03	512465	512165	512465	512149	l	512149	510312	512149	510305	1837
GofDak_1024-768_new	5	3	19	<?xml version="1.0"?>\n<Clock xmlns:dt="urn:schemas-microsoft-com:datatypes"><Description dt:dt="string">E-Prime Primary Realtime Clock</Description><StartTime><Timestamp dt:dt="int">0</Timestamp><DateUtc dt:dt="string">2017-05-10T10:58:58Z</DateUtc></StartTime><FrequencyChanges><FrequencyChange><Frequency dt:dt="r8">3312919</Frequency><Timestamp dt:dt="r8">37519422707</Timestamp><Current dt:dt="…	75.03	2094405	2090905	2094405	2090895	1	right	-1134624235	2017-10-05	12:58:58	10:58:58	female	113771	29466	-1	29426	115955	113794	-1	113771	422165	413748	-1	413735	4				2	1	2	phaseINVFAce	phaseXPface	8	NF06	515610	515310	515610	515303	d	515303	513657	515303	513648	1646
GofDak_1024-768_new	5	3	19	<?xml version="1.0"?>\n<Clock xmlns:dt="urn:schemas-microsoft-com:datatypes"><Description dt:dt="string">E-Prime Primary Realtime Clock</Description><StartTime><Timestamp dt:dt="int">0</Timestamp><DateUtc dt:dt="string">2017-05-10T10:58:58Z</DateUtc></StartTime><FrequencyChanges><FrequencyChange><Frequency dt:dt="r8">3312919</Frequency><Timestamp dt:dt="r8">37519422707</Timestamp><Current dt:dt="…	75.03	2094405	2090905	2094405	2090895	1	right	-1134624235	2017-10-05	12:58:58	10:58:58	female	113771	29466	-1	29426	115955	113794	-1	113771	422165	413748	-1	413735	4				2	1	2	phaseINVFAce	phaseXPface	9	NF02	519302	519002	519302	518991	d	518991	517056	518991	517040	1935
GofDak_1024-768_new	5	3	19	<?xml version="1.0"?>\n<Clock xmlns:dt="urn:schemas-microsoft-com:datatypes"><Description dt:dt="string">E-Prime Primary Realtime Clock</Description><StartTime><Timestamp dt:dt="int">0</Timestamp><DateUtc dt:dt="string">2017-05-10T10:58:58Z</DateUtc></StartTime><FrequencyChanges><FrequencyChange><Frequency dt:dt="r8">3312919</Frequency><Timestamp dt:dt="r8">37519422707</Timestamp><Current dt:dt="…	75.03	2094405	2090905	2094405	2090895	1	right	-1134624235	2017-10-05	12:58:58	10:58:58	female	113771	29466	-1	29426	115955	113794	-1	113771	422165	413748	-1	413735	4				2	1	2	phaseINVFAce	phaseXPface	10	NF106	522687	522387	522687	522378	d	522378	520668	522378	520656	1710
GofDak_1024-768_new	5	3	19	<?xml version="1.0"?>\n<Clock xmlns:dt="urn:schemas-microsoft-com:datatypes"><Description dt:dt="string">E-Prime Primary Realtime Clock</Description><StartTime><Timestamp dt:dt="int">0</Timestamp><DateUtc dt:dt="string">2017-05-10T10:58:58Z</DateUtc></StartTime><FrequencyChanges><FrequencyChange><Frequency dt:dt="r8">3312919</Frequency><Timestamp dt:dt="r8">37519422707</Timestamp><Current dt:dt="…	75.03	2094405	2090905	2094405	2090895	1	right	-1134624235	2017-10-05	12:58:58	10:58:58	female	113771	29466	-1	29426	115955	113794	-1	113771	422165	413748	-1	413735	4				2	1	2	phaseINVFAce	phaseXPface	11	NM08	525993	525693	525993	525685	l	525685	523920	525685	523904	1765
GofDak_1024-768_new	5	3	19	<?xml version="1.0"?>\n<Clock xmlns:dt="urn:schemas-microsoft-com:datatypes"><Description dt:dt="string">E-Prime Primary Realtime Clock</Description><StartTime><Timestamp dt:dt="int">0</Timestamp><DateUtc dt:dt="string">2017-05-10T10:58:58Z</DateUtc></StartTime><FrequencyChanges><FrequencyChange><Frequency dt:dt="r8">3312919</Frequency><Timestamp dt:dt="r8">37519422707</Timestamp><Current dt:dt="…	75.03	2094405	2090905	2094405	2090895	1	right	-1134624235	2017-10-05	12:58:58	10:58:58	female	113771	29466	-1	29426	115955	113794	-1	113771	422165	413748	-1	413735	4				2	1	2	phaseINVFAce	phaseXPface	12	NM08	529392	529092	529392	529079	d	529079	527279	529079	527264	1800
GofDak_1024-768_new	5	3	19	<?xml version="1.0"?>\n<Clock xmlns:dt="urn:schemas-microsoft-com:datatypes"><Description dt:dt="string">E-Prime Primary Realtime Clock</Description><StartTime><Timestamp dt:dt="int">0</Timestamp><DateUtc dt:dt="string">2017-05-10T10:58:58Z</DateUtc></StartTime><FrequencyChanges><FrequencyChange><Frequency dt:dt="r8">3312919</Frequency><Timestamp dt:dt="r8">37519422707</Timestamp><Current dt:dt="…	75.03	2094405	2090905	2094405	2090895	1	right	-1134624235	2017-10-05	12:58:58	10:58:58	female	113771	29466	-1	29426	115955	113794	-1	113771	422165	413748	-1	413735	4				2	1	2	phaseINVFAce	phaseXPface	13	NM08	532777	532477	532777	532468	l	532468	530771	532468	530760	1697
GofDak_1024-768_new	5	3	19	<?xml version="1.0"?>\n<Clock xmlns:dt="urn:schemas-microsoft-com:datatypes"><Description dt:dt="string">E-Prime Primary Realtime Clock</Description><StartTime><Timestamp dt:dt="int">0</Timestamp><DateUtc dt:dt="string">2017-05-10T10:58:58Z</DateUtc></StartTime><FrequencyChanges><FrequencyChange><Frequency dt:dt="r8">3312919</Frequency><Timestamp dt:dt="r8">37519422707</Timestamp><Current dt:dt="…	75.03	2094405	2090905	2094405	2090895	1	right	-1134624235	2017-10-05	12:58:58	10:58:58	female	113771	29466	-1	29426	115955	113794	-1	113771	422165	413748	-1	413735	4				2	1	2	phaseINVFAce	phaseXPface	14	NM02	536229	535929	536229	535911	l	535911	534050	535911	534031	1861
GofDak_1024-768_new	5	3	19	<?xml version="1.0"?>\n<Clock xmlns:dt="urn:schemas-microsoft-com:datatypes"><Description dt:dt="string">E-Prime Primary Realtime Clock</Description><StartTime><Timestamp dt:dt="int">0</Timestamp><DateUtc dt:dt="string">2017-05-10T10:58:58Z</DateUtc></StartTime><FrequencyChanges><FrequencyChange><Frequency dt:dt="r8">3312919</Frequency><Timestamp dt:dt="r8">37519422707</Timestamp><Current dt:dt="…	75.03	2094405	2090905	2094405	2090895	1	right	-1134624235	2017-10-05	12:58:58	10:58:58	female	113771	29466	-1	29426	115955	113794	-1	113771	422165	413748	-1	413735	4				2	1	2	phaseINVFAce	phaseXPface	15	NF09	539454	539154	539454	539147	l	539147	537608	539147	537599	1539
GofDak_1024-768_new	5	3	19	<?xml version="1.0"?>\n<Clock xmlns:dt="urn:schemas-microsoft-com:datatypes"><Description dt:dt="string">E-Prime Primary Realtime Clock</Description><StartTime><Timestamp dt:dt="int">0</Timestamp><DateUtc dt:dt="string">2017-05-10T10:58:58Z</DateUtc></StartTime><FrequencyChanges><FrequencyChange><Frequency dt:dt="r8">3312919</Frequency><Timestamp dt:dt="r8">37519422707</Timestamp><Current dt:dt="…	75.03	2094405	2090905	2094405	2090895	1	right	-1134624235	2017-10-05	12:58:58	10:58:58	female	113771	29466	-1	29426	115955	113794	-1	113771	422165	413748	-1	413735	4				2	1	2	phaseINVFAce	phaseXPface	16	NM03	542946	542646	542946	542630	l	542630	540834	542630	540823	1796
GofDak_1024-768_new	5	3	19	<?xml version="1.0"?>\n<Clock xmlns:dt="urn:schemas-microsoft-com:datatypes"><Description dt:dt="string">E-Prime Primary Realtime Clock</Description><StartTime><Timestamp dt:dt="int">0</Timestamp><DateUtc dt:dt="string">2017-05-10T10:58:58Z</DateUtc></StartTime><FrequencyChanges><FrequencyChange><Frequency dt:dt="r8">3312919</Frequency><Timestamp dt:dt="r8">37519422707</Timestamp><Current dt:dt="…	75.03	2094405	2090905	2094405	2090895	1	right	-1134624235	2017-10-05	12:58:58	10:58:58	female	113771	29466	-1	29426	115955	113794	-1	113771	422165	413748	-1	413735	4				2	1	2	phaseINVFAce	phaseXPface	17	NF11	546678	546378	546678	546372	d	546372	544393	546372	544375	1979
GofDak_1024-768_new	5	3	19	<?xml version="1.0"?>\n<Clock xmlns:dt="urn:schemas-microsoft-com:datatypes"><Description dt:dt="string">E-Prime Primary Realtime Clock</Description><StartTime><Timestamp dt:dt="int">0</Timestamp><DateUtc dt:dt="string">2017-05-10T10:58:58Z</DateUtc></StartTime><FrequencyChanges><FrequencyChange><Frequency dt:dt="r8">3312919</Frequency><Timestamp dt:dt="r8">37519422707</Timestamp><Current dt:dt="…	75.03	2094405	2090905	2094405	2090895	1	right	-1134624235	2017-10-05	12:58:58	10:58:58	female	113771	29466	-1	29426	115955	113794	-1	113771	422165	413748	-1	413735	4				2	1	2	phaseINVFAce	phaseXPface	18	NF01	549784	549484	549784	549478	l	549478	547898	549478	547879	1580
GofDak_1024-768_new	5	3	19	<?xml version="1.0"?>\n<Clock xmlns:dt="urn:schemas-microsoft-com:datatypes"><Description dt:dt="string">E-Prime Primary Realtime Clock</Description><StartTime><Timestamp dt:dt="int">0</Timestamp><DateUtc dt:dt="string">2017-05-10T10:58:58Z</DateUtc></StartTime><FrequencyChanges><FrequencyChange><Frequency dt:dt="r8">3312919</Frequency><Timestamp dt:dt="r8">37519422707</Timestamp><Current dt:dt="…	75.03	2094405	2090905	2094405	2090895	1	right	-1134624235	2017-10-05	12:58:58	10:58:58	female	113771	29466	-1	29426	115955	113794	-1	113771	422165	413748	-1	413735	4				2	1	2	phaseINVFAce	phaseXPface	19	NF106	553183	552883	553183	552867	l	552867	551070	552867	551063	1797
GofDak_1024-768_new	5	3	19	<?xml version="1.0"?>\n<Clock xmlns:dt="urn:schemas-microsoft-com:datatypes"><Description dt:dt="string">E-Prime Primary Realtime Clock</Description><StartTime><Timestamp dt:dt="int">0</Timestamp><DateUtc dt:dt="string">2017-05-10T10:58:58Z</DateUtc></StartTime><FrequencyChanges><FrequencyChange><Frequency dt:dt="r8">3312919</Frequency><Timestamp dt:dt="r8">37519422707</Timestamp><Current dt:dt="…	75.03	2094405	2090905	2094405	2090895	1	right	-1134624235	2017-10-05	12:58:58	10:58:58	female	113771	29466	-1	29426	115955	113794	-1	113771	422165	413748	-1	413735	4				2	1	2	phaseINVFAce	phaseXPface	20	NF105	556275	555975	556275	555962	d	555962	554429	555962	554414	1533
GofDak_1024-768_new	5	3	19	<?xml version="1.0"?>\n<Clock xmlns:dt="urn:schemas-microsoft-com:datatypes"><Description dt:dt="string">E-Prime Primary Realtime Clock</Description><StartTime><Timestamp dt:dt="int">0</Timestamp><DateUtc dt:dt="string">2017-05-10T10:58:58Z</DateUtc></StartTime><FrequencyChanges><FrequencyChange><Frequency dt:dt="r8">3312919</Frequency><Timestamp dt:dt="r8">37519422707</Timestamp><Current dt:dt="…	75.03	2094405	2090905	2094405	2090895	1	right	-1134624235	2017-10-05	12:58:58	10:58:58	female	113771	29466	-1	29426	115955	113794	-1	113771	422165	413748	-1	413735	5				2	2	3	phaseINVFAce	phaseXPface	1	NF11	559700	559400	559700	559383	d	559383	557548	559383	557534	1835
GofDak_1024-768_new	5	3	19	<?xml version="1.0"?>\n<Clock xmlns:dt="urn:schemas-microsoft-com:datatypes"><Description dt:dt="string">E-Prime Primary Realtime Clock</Description><StartTime><Timestamp dt:dt="int">0</Timestamp><DateUtc dt:dt="string">2017-05-10T10:58:58Z</DateUtc></StartTime><FrequencyChanges><FrequencyChange><Frequency dt:dt="r8">3312919</Frequency><Timestamp dt:dt="r8">37519422707</Timestamp><Current dt:dt="…	75.03	2094405	2090905	2094405	2090895	1	right	-1134624235	2017-10-05	12:58:58	10:58:58	female	113771	29466	-1	29426	115955	113794	-1	113771	422165	413748	-1	413735	5				2	2	3	phaseINVFAce	phaseXPface	2	NF109	563086	562786	563086	562776	d	562776	560933	562776	560918	1843
GofDak_1024-768_new	5	3	19	<?xml version="1.0"?>\n<Clock xmlns:dt="urn:schemas-microsoft-com:datatypes"><Description dt:dt="string">E-Prime Primary Realtime Clock</Description><StartTime><Timestamp dt:dt="int">0</Timestamp><DateUtc dt:dt="string">2017-05-10T10:58:58Z</DateUtc></StartTime><FrequencyChanges><FrequencyChange><Frequency dt:dt="r8">3312919</Frequency><Timestamp dt:dt="r8">37519422707</Timestamp><Current dt:dt="…	75.03	2094405	2090905	2094405	2090895	1	right	-1134624235	2017-10-05	12:58:58	10:58:58	female	113771	29466	-1	29426	115955	113794	-1	113771	422165	413748	-1	413735	5				2	2	3	phaseINVFAce	phaseXPface	3	NM04	566391	566091	566391	566076	d	566076	564358	566076	564350	1718
GofDak_1024-768_new	5	3	19	<?xml version="1.0"?>\n<Clock xmlns:dt="urn:schemas-microsoft-com:datatypes"><Description dt:dt="string">E-Prime Primary Realtime Clock</Description><StartTime><Timestamp dt:dt="int">0</Timestamp><DateUtc dt:dt="string">2017-05-10T10:58:58Z</DateUtc></StartTime><FrequencyChanges><FrequencyChange><Frequency dt:dt="r8">3312919</Frequency><Timestamp dt:dt="r8">37519422707</Timestamp><Current dt:dt="…	75.03	2094405	2090905	2094405	2090895	1	right	-1134624235	2017-10-05	12:58:58	10:58:58	female	113771	29466	-1	29426	115955	113794	-1	113771	422165	413748	-1	413735	5				2	2	3	phaseINVFAce	phaseXPface	4	NF04	569763	569463	569763	569450	d	569450	567584	569450	567574	1866
GofDak_1024-768_new	5	3	19	<?xml version="1.0"?>\n<Clock xmlns:dt="urn:schemas-microsoft-com:datatypes"><Description dt:dt="string">E-Prime Primary Realtime Clock</Description><StartTime><Timestamp dt:dt="int">0</Timestamp><DateUtc dt:dt="string">2017-05-10T10:58:58Z</DateUtc></StartTime><FrequencyChanges><FrequencyChange><Frequency dt:dt="r8">3312919</Frequency><Timestamp dt:dt="r8">37519422707</Timestamp><Current dt:dt="…	75.03	2094405	2090905	2094405	2090895	1	right	-1134624235	2017-10-05	12:58:58	10:58:58	female	113771	29466	-1	29426	115955	113794	-1	113771	422165	413748	-1	413735	5				2	2	3	phaseINVFAce	phaseXPface	5	NF27	573375	573075	573375	573068	l	573068	571209	573068	571198	1859
GofDak_1024-768_new	5	3	19	<?xml version="1.0"?>\n<Clock xmlns:dt="urn:schemas-microsoft-com:datatypes"><Description dt:dt="string">E-Prime Primary Realtime Clock</Description><StartTime><Timestamp dt:dt="int">0</Timestamp><DateUtc dt:dt="string">2017-05-10T10:58:58Z</DateUtc></StartTime><FrequencyChanges><FrequencyChange><Frequency dt:dt="r8">3312919</Frequency><Timestamp dt:dt="r8">37519422707</Timestamp><Current dt:dt="…	75.03	2094405	2090905	2094405	2090895	1	right	-1134624235	2017-10-05	12:58:58	10:58:58	female	113771	29466	-1	29426	115955	113794	-1	113771	422165	413748	-1	413735	5				2	2	3	phaseINVFAce	phaseXPface	6	NF109	576774	576474	576774	576467	l	576467	574715	576467	574710	1752
GofDak_1024-768_new	5	3	19	<?xml version="1.0"?>\n<Clock xmlns:dt="urn:schemas-microsoft-com:datatypes"><Description dt:dt="string">E-Prime Primary Realtime Clock</Description><StartTime><Timestamp dt:dt="int">0</Timestamp><DateUtc dt:dt="string">2017-05-10T10:58:58Z</DateUtc></StartTime><FrequencyChanges><FrequencyChange><Frequency dt:dt="r8">3312919</Frequency><Timestamp dt:dt="r8">37519422707</Timestamp><Current dt:dt="…	75.03	2094405	2090905	2094405	2090895	1	right	-1134624235	2017-10-05	12:58:58	10:58:58	female	113771	29466	-1	29426	115955	113794	-1	113771	422165	413748	-1	413735	5				2	2	3	phaseINVFAce	phaseXPface	7	NM09	579946	579646	579946	579633	d	579633	577967	579633	577949	1666
GofDak_1024-768_new	5	3	19	<?xml version="1.0"?>\n<Clock xmlns:dt="urn:schemas-microsoft-com:datatypes"><Description dt:dt="string">E-Prime Primary Realtime Clock</Description><StartTime><Timestamp dt:dt="int">0</Timestamp><DateUtc dt:dt="string">2017-05-10T10:58:58Z</DateUtc></StartTime><FrequencyChanges><FrequencyChange><Frequency dt:dt="r8">3312919</Frequency><Timestamp dt:dt="r8">37519422707</Timestamp><Current dt:dt="…	75.03	2094405	2090905	2094405	2090895	1	right	-1134624235	2017-10-05	12:58:58	10:58:58	female	113771	29466	-1	29426	115955	113794	-1	113771	422165	413748	-1	413735	5				2	2	3	phaseINVFAce	phaseXPface	8	NM02	583238	582938	583238	582935	l	582935	581152	582935	581141	1783
GofDak_1024-768_new	5	3	19	<?xml version="1.0"?>\n<Clock xmlns:dt="urn:schemas-microsoft-com:datatypes"><Description dt:dt="string">E-Prime Primary Realtime Clock</Description><StartTime><Timestamp dt:dt="int">0</Timestamp><DateUtc dt:dt="string">2017-05-10T10:58:58Z</DateUtc></StartTime><FrequencyChanges><FrequencyChange><Frequency dt:dt="r8">3312919</Frequency><Timestamp dt:dt="r8">37519422707</Timestamp><Current dt:dt="…	75.03	2094405	2090905	2094405	2090895	1	right	-1134624235	2017-10-05	12:58:58	10:58:58	female	113771	29466	-1	29426	115955	113794	-1	113771	422165	413748	-1	413735	5				2	2	3	phaseINVFAce	phaseXPface	9	NM09	586543	586243	586543	586237	l	586237	584431	586237	584421	1806
GofDak_1024-768_new	5	3	19	<?xml version="1.0"?>\n<Clock xmlns:dt="urn:schemas-microsoft-com:datatypes"><Description dt:dt="string">E-Prime Primary Realtime Clock</Description><StartTime><Timestamp dt:dt="int">0</Timestamp><DateUtc dt:dt="string">2017-05-10T10:58:58Z</DateUtc></StartTime><FrequencyChanges><FrequencyChange><Frequency dt:dt="r8">3312919</Frequency><Timestamp dt:dt="r8">37519422707</Timestamp><Current dt:dt="…	75.03	2094405	2090905	2094405	2090895	1	right	-1134624235	2017-10-05	12:58:58	10:58:58	female	113771	29466	-1	29426	115955	113794	-1	113771	422165	413748	-1	413735	5				2	2	3	phaseINVFAce	phaseXPface	10	NF02	590249	589949	590249	589942	d	589942	588056	589942	588045	1886
GofDak_1024-768_new	5	3	19	<?xml version="1.0"?>\n<Clock xmlns:dt="urn:schemas-microsoft-com:datatypes"><Description dt:dt="string">E-Prime Primary Realtime Clock</Description><StartTime><Timestamp dt:dt="int">0</Timestamp><DateUtc dt:dt="string">2017-05-10T10:58:58Z</DateUtc></StartTime><FrequencyChanges><FrequencyChange><Frequency dt:dt="r8">3312919</Frequency><Timestamp dt:dt="r8">37519422707</Timestamp><Current dt:dt="…	75.03	2094405	2090905	2094405	2090895	1	right	-1134624235	2017-10-05	12:58:58	10:58:58	female	113771	29466	-1	29426	115955	113794	-1	113771	422165	413748	-1	413735	5				2	2	3	phaseINVFAce	phaseXPface	11	NM21	593621	593321	593621	593310	d	593310	591388	593310	591373	1922
GofDak_1024-768_new	5	3	19	<?xml version="1.0"?>\n<Clock xmlns:dt="urn:schemas-microsoft-com:datatypes"><Description dt:dt="string">E-Prime Primary Realtime Clock</Description><StartTime><Timestamp dt:dt="int">0</Timestamp><DateUtc dt:dt="string">2017-05-10T10:58:58Z</DateUtc></StartTime><FrequencyChanges><FrequencyChange><Frequency dt:dt="r8">3312919</Frequency><Timestamp dt:dt="r8">37519422707</Timestamp><Current dt:dt="…	75.03	2094405	2090905	2094405	2090895	1	right	-1134624235	2017-10-05	12:58:58	10:58:58	female	113771	29466	-1	29426	115955	113794	-1	113771	422165	413748	-1	413735	5				2	2	3	phaseINVFAce	phaseXPface	12	NM10	597099	596799	597099	596786	d	596786	594827	596786	594813	1959
GofDak_1024-768_new	5	3	19	<?xml version="1.0"?>\n<Clock xmlns:dt="urn:schemas-microsoft-com:datatypes"><Description dt:dt="string">E-Prime Primary Realtime Clock</Description><StartTime><Timestamp dt:dt="int">0</Timestamp><DateUtc dt:dt="string">2017-05-10T10:58:58Z</DateUtc></StartTime><FrequencyChanges><FrequencyChange><Frequency dt:dt="r8">3312919</Frequency><Timestamp dt:dt="r8">37519422707</Timestamp><Current dt:dt="…	75.03	2094405	2090905	2094405	2090895	1	right	-1134624235	2017-10-05	12:58:58	10:58:58	female	113771	29466	-1	29426	115955	113794	-1	113771	422165	413748	-1	413735	5				2	2	3	phaseINVFAce	phaseXPface	13	NM21	600058	599758	600058	599744	d	599744	598226	599744	598212	1518
GofDak_1024-768_new	5	3	19	<?xml version="1.0"?>\n<Clock xmlns:dt="urn:schemas-microsoft-com:datatypes"><Description dt:dt="string">E-Prime Primary Realtime Clock</Description><StartTime><Timestamp dt:dt="int">0</Timestamp><DateUtc dt:dt="string">2017-05-10T10:58:58Z</DateUtc></StartTime><FrequencyChanges><FrequencyChange><Frequency dt:dt="r8">3312919</Frequency><Timestamp dt:dt="r8">37519422707</Timestamp><Current dt:dt="…	75.03	2094405	2090905	2094405	2090895	1	right	-1134624235	2017-10-05	12:58:58	10:58:58	female	113771	29466	-1	29426	115955	113794	-1	113771	422165	413748	-1	413735	5				2	2	3	phaseINVFAce	phaseXPface	14	NF105	603644	603344	603644	603340	l	603340	601798	603340	601780	1542
GofDak_1024-768_new	5	3	19	<?xml version="1.0"?>\n<Clock xmlns:dt="urn:schemas-microsoft-com:datatypes"><Description dt:dt="string">E-Prime Primary Realtime Clock</Description><StartTime><Timestamp dt:dt="int">0</Timestamp><DateUtc dt:dt="string">2017-05-10T10:58:58Z</DateUtc></StartTime><FrequencyChanges><FrequencyChange><Frequency dt:dt="r8">3312919</Frequency><Timestamp dt:dt="r8">37519422707</Timestamp><Current dt:dt="…	75.03	2094405	2090905	2094405	2090895	1	right	-1134624235	2017-10-05	12:58:58	10:58:58	female	113771	29466	-1	29426	115955	113794	-1	113771	422165	413748	-1	413735	5				2	2	3	phaseINVFAce	phaseXPface	15	NM02	607002	606702	607002	606691	l	606691	604836	606691	604820	1855
GofDak_1024-768_new	5	3	19	<?xml version="1.0"?>\n<Clock xmlns:dt="urn:schemas-microsoft-com:datatypes"><Description dt:dt="string">E-Prime Primary Realtime Clock</Description><StartTime><Timestamp dt:dt="int">0</Timestamp><DateUtc dt:dt="string">2017-05-10T10:58:58Z</DateUtc></StartTime><FrequencyChanges><FrequencyChange><Frequency dt:dt="r8">3312919</Frequency><Timestamp dt:dt="r8">37519422707</Timestamp><Current dt:dt="…	75.03	2094405	2090905	2094405	2090895	1	right	-1134624235	2017-10-05	12:58:58	10:58:58	female	113771	29466	-1	29426	115955	113794	-1	113771	422165	413748	-1	413735	5				2	2	3	phaseINVFAce	phaseXPface	16	NM04	610308	610008	610308	610005	l	610005	608222	610005	608212	1783
GofDak_1024-768_new	5	3	19	<?xml version="1.0"?>\n<Clock xmlns:dt="urn:schemas-microsoft-com:datatypes"><Description dt:dt="string">E-Prime Primary Realtime Clock</Description><StartTime><Timestamp dt:dt="int">0</Timestamp><DateUtc dt:dt="string">2017-05-10T10:58:58Z</DateUtc></StartTime><FrequencyChanges><FrequencyChange><Frequency dt:dt="r8">3312919</Frequency><Timestamp dt:dt="r8">37519422707</Timestamp><Current dt:dt="…	75.03	2094405	2090905	2094405	2090895	1	right	-1134624235	2017-10-05	12:58:58	10:58:58	female	113771	29466	-1	29426	115955	113794	-1	113771	422165	413748	-1	413735	5				2	2	3	phaseINVFAce	phaseXPface	17	NF04	613573	613273	613573	613269	d	613269	611541	613269	611524	1728
GofDak_1024-768_new	5	3	19	<?xml version="1.0"?>\n<Clock xmlns:dt="urn:schemas-microsoft-com:datatypes"><Description dt:dt="string">E-Prime Primary Realtime Clock</Description><StartTime><Timestamp dt:dt="int">0</Timestamp><DateUtc dt:dt="string">2017-05-10T10:58:58Z</DateUtc></StartTime><FrequencyChanges><FrequencyChange><Frequency dt:dt="r8">3312919</Frequency><Timestamp dt:dt="r8">37519422707</Timestamp><Current dt:dt="…	75.03	2094405	2090905	2094405	2090895	1	right	-1134624235	2017-10-05	12:58:58	10:58:58	female	113771	29466	-1	29426	115955	113794	-1	113771	422165	413748	-1	413735	5				2	2	3	phaseINVFAce	phaseXPface	18	NF106	616812	616512	616812	616509	d	616509	614753	616509	614740	1756
GofDak_1024-768_new	5	3	19	<?xml version="1.0"?>\n<Clock xmlns:dt="urn:schemas-microsoft-com:datatypes"><Description dt:dt="string">E-Prime Primary Realtime Clock</Description><StartTime><Timestamp dt:dt="int">0</Timestamp><DateUtc dt:dt="string">2017-05-10T10:58:58Z</DateUtc></StartTime><FrequencyChanges><FrequencyChange><Frequency dt:dt="r8">3312919</Frequency><Timestamp dt:dt="r8">37519422707</Timestamp><Current dt:dt="…	75.03	2094405	2090905	2094405	2090895	1	right	-1134624235	2017-10-05	12:58:58	10:58:58	female	113771	29466	-1	29426	115955	113794	-1	113771	422165	413748	-1	413735	5				2	2	3	phaseINVFAce	phaseXPface	19	NM08	619838	619538	619838	619531	d	619531	617978	619531	617971	1553
GofDak_1024-768_new	5	3	19	<?xml version="1.0"?>\n<Clock xmlns:dt="urn:schemas-microsoft-com:datatypes"><Description dt:dt="string">E-Prime Primary Realtime Clock</Description><StartTime><Timestamp dt:dt="int">0</Timestamp><DateUtc dt:dt="string">2017-05-10T10:58:58Z</DateUtc></StartTime><FrequencyChanges><FrequencyChange><Frequency dt:dt="r8">3312919</Frequency><Timestamp dt:dt="r8">37519422707</Timestamp><Current dt:dt="…	75.03	2094405	2090905	2094405	2090895	1	right	-1134624235	2017-10-05	12:58:58	10:58:58	female	113771	29466	-1	29426	115955	113794	-1	113771	422165	413748	-1	413735	5				2	2	3	phaseINVFAce	phaseXPface	20	NF04	623556	623256	623556	623253	d	623253	621284	623253	621267	1969
GofDak_1024-768_new	5	3	19	<?xml version="1.0"?>\n<Clock xmlns:dt="urn:schemas-microsoft-com:datatypes"><Description dt:dt="string">E-Prime Primary Realtime Clock</Description><StartTime><Timestamp dt:dt="int">0</Timestamp><DateUtc dt:dt="string">2017-05-10T10:58:58Z</DateUtc></StartTime><FrequencyChanges><FrequencyChange><Frequency dt:dt="r8">3312919</Frequency><Timestamp dt:dt="r8">37519422707</Timestamp><Current dt:dt="…	75.03	2094405	2090905	2094405	2090895	1	right	-1134624235	2017-10-05	12:58:58	10:58:58	female	113771	29466	-1	29426	115955	113794	-1	113771	422165	413748	-1	413735	6				1	2	4	phaseUPFAce	phaseXPface	1	NM08	638817	638517	638817	638508	d	638508	636545	638508	636531	1963
GofDak_1024-768_new	5	3	19	<?xml version="1.0"?>\n<Clock xmlns:dt="urn:schemas-microsoft-com:datatypes"><Description dt:dt="string">E-Prime Primary Realtime Clock</Description><StartTime><Timestamp dt:dt="int">0</Timestamp><DateUtc dt:dt="string">2017-05-10T10:58:58Z</DateUtc></StartTime><FrequencyChanges><FrequencyChange><Frequency dt:dt="r8">3312919</Frequency><Timestamp dt:dt="r8">37519422707</Timestamp><Current dt:dt="…	75.03	2094405	2090905	2094405	2090895	1	right	-1134624235	2017-10-05	12:58:58	10:58:58	female	113771	29466	-1	29426	115955	113794	-1	113771	422165	413748	-1	413735	6				1	2	4	phaseUPFAce	phaseXPface	2	NF02	642029	641729	642029	641723	d	641723	640156	641723	640146	1567
GofDak_1024-768_new	5	3	19	<?xml version="1.0"?>\n<Clock xmlns:dt="urn:schemas-microsoft-com:datatypes"><Description dt:dt="string">E-Prime Primary Realtime Clock</Description><StartTime><Timestamp dt:dt="int">0</Timestamp><DateUtc dt:dt="string">2017-05-10T10:58:58Z</DateUtc></StartTime><FrequencyChanges><FrequencyChange><Frequency dt:dt="r8">3312919</Frequency><Timestamp dt:dt="r8">37519422707</Timestamp><Current dt:dt="…	75.03	2094405	2090905	2094405	2090895	1	right	-1134624235	2017-10-05	12:58:58	10:58:58	female	113771	29466	-1	29426	115955	113794	-1	113771	422165	413748	-1	413735	6				1	2	4	phaseUPFAce	phaseXPface	3	NM05	645121	644821	645121	644815	l	644815	643249	644815	643242	1566
GofDak_1024-768_new	5	3	19	<?xml version="1.0"?>\n<Clock xmlns:dt="urn:schemas-microsoft-com:datatypes"><Description dt:dt="string">E-Prime Primary Realtime Clock</Description><StartTime><Timestamp dt:dt="int">0</Timestamp><DateUtc dt:dt="string">2017-05-10T10:58:58Z</DateUtc></StartTime><FrequencyChanges><FrequencyChange><Frequency dt:dt="r8">3312919</Frequency><Timestamp dt:dt="r8">37519422707</Timestamp><Current dt:dt="…	75.03	2094405	2090905	2094405	2090895	1	right	-1134624235	2017-10-05	12:58:58	10:58:58	female	113771	29466	-1	29426	115955	113794	-1	113771	422165	413748	-1	413735	6				1	2	4	phaseUPFAce	phaseXPface	4	NF02	648174	647874	648174	647859	d	647859	646274	647859	646266	1585
GofDak_1024-768_new	5	3	19	<?xml version="1.0"?>\n<Clock xmlns:dt="urn:schemas-microsoft-com:datatypes"><Description dt:dt="string">E-Prime Primary Realtime Clock</Description><StartTime><Timestamp dt:dt="int">0</Timestamp><DateUtc dt:dt="string">2017-05-10T10:58:58Z</DateUtc></StartTime><FrequencyChanges><FrequencyChange><Frequency dt:dt="r8">3312919</Frequency><Timestamp dt:dt="r8">37519422707</Timestamp><Current dt:dt="…	75.03	2094405	2090905	2094405	2090895	1	right	-1134624235	2017-10-05	12:58:58	10:58:58	female	113771	29466	-1	29426	115955	113794	-1	113771	422165	413748	-1	413735	6				1	2	4	phaseUPFAce	phaseXPface	5	NM08	651452	651152	651452	651149	l	651149	649420	651149	649402	1729
GofDak_1024-768_new	5	3	19	<?xml version="1.0"?>\n<Clock xmlns:dt="urn:schemas-microsoft-com:datatypes"><Description dt:dt="string">E-Prime Primary Realtime Clock</Description><StartTime><Timestamp dt:dt="int">0</Timestamp><DateUtc dt:dt="string">2017-05-10T10:58:58Z</DateUtc></StartTime><FrequencyChanges><FrequencyChange><Frequency dt:dt="r8">3312919</Frequency><Timestamp dt:dt="r8">37519422707</Timestamp><Current dt:dt="…	75.03	2094405	2090905	2094405	2090895	1	right	-1134624235	2017-10-05	12:58:58	10:58:58	female	113771	29466	-1	29426	115955	113794	-1	113771	422165	413748	-1	413735	6				1	2	4	phaseUPFAce	phaseXPface	6	NM10	654625	654325	654625	654319	l	654319	652618	654319	652610	1701
GofDak_1024-768_new	5	3	19	<?xml version="1.0"?>\n<Clock xmlns:dt="urn:schemas-microsoft-com:datatypes"><Description dt:dt="string">E-Prime Primary Realtime Clock</Description><StartTime><Timestamp dt:dt="int">0</Timestamp><DateUtc dt:dt="string">2017-05-10T10:58:58Z</DateUtc></StartTime><FrequencyChanges><FrequencyChange><Frequency dt:dt="r8">3312919</Frequency><Timestamp dt:dt="r8">37519422707</Timestamp><Current dt:dt="…	75.03	2094405	2090905	2094405	2090895	1	right	-1134624235	2017-10-05	12:58:58	10:58:58	female	113771	29466	-1	29426	115955	113794	-1	113771	422165	413748	-1	413735	6				1	2	4	phaseUPFAce	phaseXPface	7	NM101	658010	657710	658010	657706	d	657706	655924	657706	655906	1782
GofDak_1024-768_new	5	3	19	<?xml version="1.0"?>\n<Clock xmlns:dt="urn:schemas-microsoft-com:datatypes"><Description dt:dt="string">E-Prime Primary Realtime Clock</Description><StartTime><Timestamp dt:dt="int">0</Timestamp><DateUtc dt:dt="string">2017-05-10T10:58:58Z</DateUtc></StartTime><FrequencyChanges><FrequencyChange><Frequency dt:dt="r8">3312919</Frequency><Timestamp dt:dt="r8">37519422707</Timestamp><Current dt:dt="…	75.03	2094405	2090905	2094405	2090895	1	right	-1134624235	2017-10-05	12:58:58	10:58:58	female	113771	29466	-1	29426	115955	113794	-1	113771	422165	413748	-1	413735	6				1	2	4	phaseUPFAce	phaseXPface	8	NM10	661262	660962	661262	660954	d	660954	659243	660954	659234	1711
GofDak_1024-768_new	5	3	19	<?xml version="1.0"?>\n<Clock xmlns:dt="urn:schemas-microsoft-com:datatypes"><Description dt:dt="string">E-Prime Primary Realtime Clock</Description><StartTime><Timestamp dt:dt="int">0</Timestamp><DateUtc dt:dt="string">2017-05-10T10:58:58Z</DateUtc></StartTime><FrequencyChanges><FrequencyChange><Frequency dt:dt="r8">3312919</Frequency><Timestamp dt:dt="r8">37519422707</Timestamp><Current dt:dt="…	75.03	2094405	2090905	2094405	2090895	1	right	-1134624235	2017-10-05	12:58:58	10:58:58	female	113771	29466	-1	29426	115955	113794	-1	113771	422165	413748	-1	413735	6				1	2	4	phaseUPFAce	phaseXPface	9	NF105	664647	664347	664647	664333	l	664333	662388	664333	662377	1945
GofDak_1024-768_new	5	3	19	<?xml version="1.0"?>\n<Clock xmlns:dt="urn:schemas-microsoft-com:datatypes"><Description dt:dt="string">E-Prime Primary Realtime Clock</Description><StartTime><Timestamp dt:dt="int">0</Timestamp><DateUtc dt:dt="string">2017-05-10T10:58:58Z</DateUtc></StartTime><FrequencyChanges><FrequencyChange><Frequency dt:dt="r8">3312919</Frequency><Timestamp dt:dt="r8">37519422707</Timestamp><Current dt:dt="…	75.03	2094405	2090905	2094405	2090895	1	right	-1134624235	2017-10-05	12:58:58	10:58:58	female	113771	29466	-1	29426	115955	113794	-1	113771	422165	413748	-1	413735	6				1	2	4	phaseUPFAce	phaseXPface	10	NF01	668033	667733	668033	667718	d	667718	665893	667718	665881	1825
GofDak_1024-768_new	5	3	19	<?xml version="1.0"?>\n<Clock xmlns:dt="urn:schemas-microsoft-com:datatypes"><Description dt:dt="string">E-Prime Primary Realtime Clock</Description><StartTime><Timestamp dt:dt="int">0</Timestamp><DateUtc dt:dt="string">2017-05-10T10:58:58Z</DateUtc></StartTime><FrequencyChanges><FrequencyChange><Frequency dt:dt="r8">3312919</Frequency><Timestamp dt:dt="r8">37519422707</Timestamp><Current dt:dt="…	75.03	2094405	2090905	2094405	2090895	1	right	-1134624235	2017-10-05	12:58:58	10:58:58	female	113771	29466	-1	29426	115955	113794	-1	113771	422165	413748	-1	413735	6				1	2	4	phaseUPFAce	phaseXPface	11	NF04	671178	670878	671178	670874	d	670874	669252	670874	669241	1622
GofDak_1024-768_new	5	3	19	<?xml version="1.0"?>\n<Clock xmlns:dt="urn:schemas-microsoft-com:datatypes"><Description dt:dt="string">E-Prime Primary Realtime Clock</Description><StartTime><Timestamp dt:dt="int">0</Timestamp><DateUtc dt:dt="string">2017-05-10T10:58:58Z</DateUtc></StartTime><FrequencyChanges><FrequencyChange><Frequency dt:dt="r8">3312919</Frequency><Timestamp dt:dt="r8">37519422707</Timestamp><Current dt:dt="…	75.03	2094405	2090905	2094405	2090895	1	right	-1134624235	2017-10-05	12:58:58	10:58:58	female	113771	29466	-1	29426	115955	113794	-1	113771	422165	413748	-1	413735	6				1	2	4	phaseUPFAce	phaseXPface	12	NF09	674644	674344	674644	674333	d	674333	672478	674333	672465	1855
GofDak_1024-768_new	5	3	19	<?xml version="1.0"?>\n<Clock xmlns:dt="urn:schemas-microsoft-com:datatypes"><Description dt:dt="string">E-Prime Primary Realtime Clock</Description><StartTime><Timestamp dt:dt="int">0</Timestamp><DateUtc dt:dt="string">2017-05-10T10:58:58Z</DateUtc></StartTime><FrequencyChanges><FrequencyChange><Frequency dt:dt="r8">3312919</Frequency><Timestamp dt:dt="r8">37519422707</Timestamp><Current dt:dt="…	75.03	2094405	2090905	2094405	2090895	1	right	-1134624235	2017-10-05	12:58:58	10:58:58	female	113771	29466	-1	29426	115955	113794	-1	113771	422165	413748	-1	413735	6				1	2	4	phaseUPFAce	phaseXPface	13	NM101	677776	677476	677776	677468	d	677468	675863	677468	675857	1605
GofDak_1024-768_new	5	3	19	<?xml version="1.0"?>\n<Clock xmlns:dt="urn:schemas-microsoft-com:datatypes"><Description dt:dt="string">E-Prime Primary Realtime Clock</Description><StartTime><Timestamp dt:dt="int">0</Timestamp><DateUtc dt:dt="string">2017-05-10T10:58:58Z</DateUtc></StartTime><FrequencyChanges><FrequencyChange><Frequency dt:dt="r8">3312919</Frequency><Timestamp dt:dt="r8">37519422707</Timestamp><Current dt:dt="…	75.03	2094405	2090905	2094405	2090895	1	right	-1134624235	2017-10-05	12:58:58	10:58:58	female	113771	29466	-1	29426	115955	113794	-1	113771	422165	413748	-1	413735	6				1	2	4	phaseUPFAce	phaseXPface	14	NF105	681028	680728	681028	680719	d	680719	678915	680719	678905	1804
GofDak_1024-768_new	5	3	19	<?xml version="1.0"?>\n<Clock xmlns:dt="urn:schemas-microsoft-com:datatypes"><Description dt:dt="string">E-Prime Primary Realtime Clock</Description><StartTime><Timestamp dt:dt="int">0</Timestamp><DateUtc dt:dt="string">2017-05-10T10:58:58Z</DateUtc></StartTime><FrequencyChanges><FrequencyChange><Frequency dt:dt="r8">3312919</Frequency><Timestamp dt:dt="r8">37519422707</Timestamp><Current dt:dt="…	75.03	2094405	2090905	2094405	2090895	1	right	-1134624235	2017-10-05	12:58:58	10:58:58	female	113771	29466	-1	29426	115955	113794	-1	113771	422165	413748	-1	413735	6				1	2	4	phaseUPFAce	phaseXPface	15	NM101	684160	683860	684160	683851	d	683851	682114	683851	682097	1737
GofDak_1024-768_new	5	3	19	<?xml version="1.0"?>\n<Clock xmlns:dt="urn:schemas-microsoft-com:datatypes"><Description dt:dt="string">E-Prime Primary Realtime Clock</Description><StartTime><Timestamp dt:dt="int">0</Timestamp><DateUtc dt:dt="string">2017-05-10T10:58:58Z</DateUtc></StartTime><FrequencyChanges><FrequencyChange><Frequency dt:dt="r8">3312919</Frequency><Timestamp dt:dt="r8">37519422707</Timestamp><Current dt:dt="…	75.03	2094405	2090905	2094405	2090895	1	right	-1134624235	2017-10-05	12:58:58	10:58:58	female	113771	29466	-1	29426	115955	113794	-1	113771	422165	413748	-1	413735	6				1	2	4	phaseUPFAce	phaseXPface	16	NF105	687386	687086	687386	687075	l	687075	685380	687075	685368	1695
GofDak_1024-768_new	5	3	19	<?xml version="1.0"?>\n<Clock xmlns:dt="urn:schemas-microsoft-com:datatypes"><Description dt:dt="string">E-Prime Primary Realtime Clock</Description><StartTime><Timestamp dt:dt="int">0</Timestamp><DateUtc dt:dt="string">2017-05-10T10:58:58Z</DateUtc></StartTime><FrequencyChanges><FrequencyChange><Frequency dt:dt="r8">3312919</Frequency><Timestamp dt:dt="r8">37519422707</Timestamp><Current dt:dt="…	75.03	2094405	2090905	2094405	2090895	1	right	-1134624235	2017-10-05	12:58:58	10:58:58	female	113771	29466	-1	29426	115955	113794	-1	113771	422165	413748	-1	413735	6				1	2	4	phaseUPFAce	phaseXPface	17	NM08	690358	690058	690358	690052	d	690052	688458	690052	688448	1594
GofDak_1024-768_new	5	3	19	<?xml version="1.0"?>\n<Clock xmlns:dt="urn:schemas-microsoft-com:datatypes"><Description dt:dt="string">E-Prime Primary Realtime Clock</Description><StartTime><Timestamp dt:dt="int">0</Timestamp><DateUtc dt:dt="string">2017-05-10T10:58:58Z</DateUtc></StartTime><FrequencyChanges><FrequencyChange><Frequency dt:dt="r8">3312919</Frequency><Timestamp dt:dt="r8">37519422707</Timestamp><Current dt:dt="…	75.03	2094405	2090905	2094405	2090895	1	right	-1134624235	2017-10-05	12:58:58	10:58:58	female	113771	29466	-1	29426	115955	113794	-1	113771	422165	413748	-1	413735	6				1	2	4	phaseUPFAce	phaseXPface	18	NM02	693557	693257	693557	693250	l	693250	691484	693250	691472	1766
GofDak_1024-768_new	5	3	19	<?xml version="1.0"?>\n<Clock xmlns:dt="urn:schemas-microsoft-com:datatypes"><Description dt:dt="string">E-Prime Primary Realtime Clock</Description><StartTime><Timestamp dt:dt="int">0</Timestamp><DateUtc dt:dt="string">2017-05-10T10:58:58Z</DateUtc></StartTime><FrequencyChanges><FrequencyChange><Frequency dt:dt="r8">3312919</Frequency><Timestamp dt:dt="r8">37519422707</Timestamp><Current dt:dt="…	75.03	2094405	2090905	2094405	2090895	1	right	-1134624235	2017-10-05	12:58:58	10:58:58	female	113771	29466	-1	29426	115955	113794	-1	113771	422165	413748	-1	413735	6				1	2	4	phaseUPFAce	phaseXPface	19	NF04	697049	696749	697049	696735	d	696735	694749	696735	694736	1986
GofDak_1024-768_new	5	3	19	<?xml version="1.0"?>\n<Clock xmlns:dt="urn:schemas-microsoft-com:datatypes"><Description dt:dt="string">E-Prime Primary Realtime Clock</Description><StartTime><Timestamp dt:dt="int">0</Timestamp><DateUtc dt:dt="string">2017-05-10T10:58:58Z</DateUtc></StartTime><FrequencyChanges><FrequencyChange><Frequency dt:dt="r8">3312919</Frequency><Timestamp dt:dt="r8">37519422707</Timestamp><Current dt:dt="…	75.03	2094405	2090905	2094405	2090895	1	right	-1134624235	2017-10-05	12:58:58	10:58:58	female	113771	29466	-1	29426	115955	113794	-1	113771	422165	413748	-1	413735	6				1	2	4	phaseUPFAce	phaseXPface	20	NM05	700274	699974	700274	699962	d	699962	698321	699962	698304	1641
GofDak_1024-768_new	5	3	19	<?xml version="1.0"?>\n<Clock xmlns:dt="urn:schemas-microsoft-com:datatypes"><Description dt:dt="string">E-Prime Primary Realtime Clock</Description><StartTime><Timestamp dt:dt="int">0</Timestamp><DateUtc dt:dt="string">2017-05-10T10:58:58Z</DateUtc></StartTime><FrequencyChanges><FrequencyChange><Frequency dt:dt="r8">3312919</Frequency><Timestamp dt:dt="r8">37519422707</Timestamp><Current dt:dt="…	75.03	2094405	2090905	2094405	2090895	1	right	-1134624235	2017-10-05	12:58:58	10:58:58	female	113771	29466	-1	29426	115955	113794	-1	113771	422165	413748	-1	413735	7				1	3	5	phaseUPFAce	phaseXPface	1	NF109	703380	703080	703380	703074	d	703074	701413	703074	701400	1661
GofDak_1024-768_new	5	3	19	<?xml version="1.0"?>\n<Clock xmlns:dt="urn:schemas-microsoft-com:datatypes"><Description dt:dt="string">E-Prime Primary Realtime Clock</Description><StartTime><Timestamp dt:dt="int">0</Timestamp><DateUtc dt:dt="string">2017-05-10T10:58:58Z</DateUtc></StartTime><FrequencyChanges><FrequencyChange><Frequency dt:dt="r8">3312919</Frequency><Timestamp dt:dt="r8">37519422707</Timestamp><Current dt:dt="…	75.03	2094405	2090905	2094405	2090895	1	right	-1134624235	2017-10-05	12:58:58	10:58:58	female	113771	29466	-1	29426	115955	113794	-1	113771	422165	413748	-1	413735	7				1	3	5	phaseUPFAce	phaseXPface	2	NF11	706738	706438	706738	706436	d	706436	704492	706436	704479	1944
GofDak_1024-768_new	5	3	19	<?xml version="1.0"?>\n<Clock xmlns:dt="urn:schemas-microsoft-com:datatypes"><Description dt:dt="string">E-Prime Primary Realtime Clock</Description><StartTime><Timestamp dt:dt="int">0</Timestamp><DateUtc dt:dt="string">2017-05-10T10:58:58Z</DateUtc></StartTime><FrequencyChanges><FrequencyChange><Frequency dt:dt="r8">3312919</Frequency><Timestamp dt:dt="r8">37519422707</Timestamp><Current dt:dt="…	75.03	2094405	2090905	2094405	2090895	1	right	-1134624235	2017-10-05	12:58:58	10:58:58	female	113771	29466	-1	29426	115955	113794	-1	113771	422165	413748	-1	413735	7				1	3	5	phaseUPFAce	phaseXPface	3	NF06	710110	709810	710110	709807	l	709807	708144	709807	708135	1663
GofDak_1024-768_new	5	3	19	<?xml version="1.0"?>\n<Clock xmlns:dt="urn:schemas-microsoft-com:datatypes"><Description dt:dt="string">E-Prime Primary Realtime Clock</Description><StartTime><Timestamp dt:dt="int">0</Timestamp><DateUtc dt:dt="string">2017-05-10T10:58:58Z</DateUtc></StartTime><FrequencyChanges><FrequencyChange><Frequency dt:dt="r8">3312919</Frequency><Timestamp dt:dt="r8">37519422707</Timestamp><Current dt:dt="…	75.03	2094405	2090905	2094405	2090895	1	right	-1134624235	2017-10-05	12:58:58	10:58:58	female	113771	29466	-1	29426	115955	113794	-1	113771	422165	413748	-1	413735	7				1	3	5	phaseUPFAce	phaseXPface	4	NF06	713029	712729	713029	712725	l	712725	711196	712725	711183	1529
GofDak_1024-768_new	5	3	19	<?xml version="1.0"?>\n<Clock xmlns:dt="urn:schemas-microsoft-com:datatypes"><Description dt:dt="string">E-Prime Primary Realtime Clock</Description><StartTime><Timestamp dt:dt="int">0</Timestamp><DateUtc dt:dt="string">2017-05-10T10:58:58Z</DateUtc></StartTime><FrequencyChanges><FrequencyChange><Frequency dt:dt="r8">3312919</Frequency><Timestamp dt:dt="r8">37519422707</Timestamp><Current dt:dt="…	75.03	2094405	2090905	2094405	2090895	1	right	-1134624235	2017-10-05	12:58:58	10:58:58	female	113771	29466	-1	29426	115955	113794	-1	113771	422165	413748	-1	413735	7				1	3	5	phaseUPFAce	phaseXPface	5	NF106	716161	715861	716161	715857	d	715857	714209	715857	714199	1648
GofDak_1024-768_new	5	3	19	<?xml version="1.0"?>\n<Clock xmlns:dt="urn:schemas-microsoft-com:datatypes"><Description dt:dt="string">E-Prime Primary Realtime Clock</Description><StartTime><Timestamp dt:dt="int">0</Timestamp><DateUtc dt:dt="string">2017-05-10T10:58:58Z</DateUtc></StartTime><FrequencyChanges><FrequencyChange><Frequency dt:dt="r8">3312919</Frequency><Timestamp dt:dt="r8">37519422707</Timestamp><Current dt:dt="…	75.03	2094405	2090905	2094405	2090895	1	right	-1134624235	2017-10-05	12:58:58	10:58:58	female	113771	29466	-1	29426	115955	113794	-1	113771	422165	413748	-1	413735	7				1	3	5	phaseUPFAce	phaseXPface	6	NF06	719533	719233	719533	719219	d	719219	717248	719219	717239	1971
GofDak_1024-768_new	5	3	19	<?xml version="1.0"?>\n<Clock xmlns:dt="urn:schemas-microsoft-com:datatypes"><Description dt:dt="string">E-Prime Primary Realtime Clock</Description><StartTime><Timestamp dt:dt="int">0</Timestamp><DateUtc dt:dt="string">2017-05-10T10:58:58Z</DateUtc></StartTime><FrequencyChanges><FrequencyChange><Frequency dt:dt="r8">3312919</Frequency><Timestamp dt:dt="r8">37519422707</Timestamp><Current dt:dt="…	75.03	2094405	2090905	2094405	2090895	1	right	-1134624235	2017-10-05	12:58:58	10:58:58	female	113771	29466	-1	29426	115955	113794	-1	113771	422165	413748	-1	413735	7				1	3	5	phaseUPFAce	phaseXPface	7	NM09	722759	722459	722759	722450	d	722450	720686	722450	720671	1764
GofDak_1024-768_new	5	3	19	<?xml version="1.0"?>\n<Clock xmlns:dt="urn:schemas-microsoft-com:datatypes"><Description dt:dt="string">E-Prime Primary Realtime Clock</Description><StartTime><Timestamp dt:dt="int">0</Timestamp><DateUtc dt:dt="string">2017-05-10T10:58:58Z</DateUtc></StartTime><FrequencyChanges><FrequencyChange><Frequency dt:dt="r8">3312919</Frequency><Timestamp dt:dt="r8">37519422707</Timestamp><Current dt:dt="…	75.03	2094405	2090905	2094405	2090895	1	right	-1134624235	2017-10-05	12:58:58	10:58:58	female	113771	29466	-1	29426	115955	113794	-1	113771	422165	413748	-1	413735	7				1	3	5	phaseUPFAce	phaseXPface	8	NM21	726264	725964	726264	725952	d	725952	723992	725952	723975	1960
GofDak_1024-768_new	5	3	19	<?xml version="1.0"?>\n<Clock xmlns:dt="urn:schemas-microsoft-com:datatypes"><Description dt:dt="string">E-Prime Primary Realtime Clock</Description><StartTime><Timestamp dt:dt="int">0</Timestamp><DateUtc dt:dt="string">2017-05-10T10:58:58Z</DateUtc></StartTime><FrequencyChanges><FrequencyChange><Frequency dt:dt="r8">3312919</Frequency><Timestamp dt:dt="r8">37519422707</Timestamp><Current dt:dt="…	75.03	2094405	2090905	2094405	2090895	1	right	-1134624235	2017-10-05	12:58:58	10:58:58	female	113771	29466	-1	29426	115955	113794	-1	113771	422165	413748	-1	413735	7				1	3	5	phaseUPFAce	phaseXPface	9	NM09	729503	729203	729503	729188	d	729188	727630	729188	727622	1558
GofDak_1024-768_new	5	3	19	<?xml version="1.0"?>\n<Clock xmlns:dt="urn:schemas-microsoft-com:datatypes"><Description dt:dt="string">E-Prime Primary Realtime Clock</Description><StartTime><Timestamp dt:dt="int">0</Timestamp><DateUtc dt:dt="string">2017-05-10T10:58:58Z</DateUtc></StartTime><FrequencyChanges><FrequencyChange><Frequency dt:dt="r8">3312919</Frequency><Timestamp dt:dt="r8">37519422707</Timestamp><Current dt:dt="…	75.03	2094405	2090905	2094405	2090895	1	right	-1134624235	2017-10-05	12:58:58	10:58:58	female	113771	29466	-1	29426	115955	113794	-1	113771	422165	413748	-1	413735	7				1	3	5	phaseUPFAce	phaseXPface	10	NF04	732928	732628	732928	732621	l	732621	730629	732621	730622	1992
GofDak_1024-768_new	5	3	19	<?xml version="1.0"?>\n<Clock xmlns:dt="urn:schemas-microsoft-com:datatypes"><Description dt:dt="string">E-Prime Primary Realtime Clock</Description><StartTime><Timestamp dt:dt="int">0</Timestamp><DateUtc dt:dt="string">2017-05-10T10:58:58Z</DateUtc></StartTime><FrequencyChanges><FrequencyChange><Frequency dt:dt="r8">3312919</Frequency><Timestamp dt:dt="r8">37519422707</Timestamp><Current dt:dt="…	75.03	2094405	2090905	2094405	2090895	1	right	-1134624235	2017-10-05	12:58:58	10:58:58	female	113771	29466	-1	29426	115955	113794	-1	113771	422165	413748	-1	413735	7				1	3	5	phaseUPFAce	phaseXPface	11	NM03	736447	736147	736447	736140	d	736140	734161	736140	734150	1979
GofDak_1024-768_new	5	3	19	<?xml version="1.0"?>\n<Clock xmlns:dt="urn:schemas-microsoft-com:datatypes"><Description dt:dt="string">E-Prime Primary Realtime Clock</Description><StartTime><Timestamp dt:dt="int">0</Timestamp><DateUtc dt:dt="string">2017-05-10T10:58:58Z</DateUtc></StartTime><FrequencyChanges><FrequencyChange><Frequency dt:dt="r8">3312919</Frequency><Timestamp dt:dt="r8">37519422707</Timestamp><Current dt:dt="…	75.03	2094405	2090905	2094405	2090895	1	right	-1134624235	2017-10-05	12:58:58	10:58:58	female	113771	29466	-1	29426	115955	113794	-1	113771	422165	413748	-1	413735	7				1	3	5	phaseUPFAce	phaseXPface	12	NM101	739539	739239	739539	739227	l	739227	737653	739227	737638	1574
GofDak_1024-768_new	5	3	19	<?xml version="1.0"?>\n<Clock xmlns:dt="urn:schemas-microsoft-com:datatypes"><Description dt:dt="string">E-Prime Primary Realtime Clock</Description><StartTime><Timestamp dt:dt="int">0</Timestamp><DateUtc dt:dt="string">2017-05-10T10:58:58Z</DateUtc></StartTime><FrequencyChanges><FrequencyChange><Frequency dt:dt="r8">3312919</Frequency><Timestamp dt:dt="r8">37519422707</Timestamp><Current dt:dt="…	75.03	2094405	2090905	2094405	2090895	1	right	-1134624235	2017-10-05	12:58:58	10:58:58	female	113771	29466	-1	29426	115955	113794	-1	113771	422165	413748	-1	413735	7				1	3	5	phaseUPFAce	phaseXPface	13	NF01	742751	742451	742751	742442	l	742442	740692	742442	740678	1750
GofDak_1024-768_new	5	3	19	<?xml version="1.0"?>\n<Clock xmlns:dt="urn:schemas-microsoft-com:datatypes"><Description dt:dt="string">E-Prime Primary Realtime Clock</Description><StartTime><Timestamp dt:dt="int">0</Timestamp><DateUtc dt:dt="string">2017-05-10T10:58:58Z</DateUtc></StartTime><FrequencyChanges><FrequencyChange><Frequency dt:dt="r8">3312919</Frequency><Timestamp dt:dt="r8">37519422707</Timestamp><Current dt:dt="…	75.03	2094405	2090905	2094405	2090895	1	right	-1134624235	2017-10-05	12:58:58	10:58:58	female	113771	29466	-1	29426	115955	113794	-1	113771	422165	413748	-1	413735	7				1	3	5	phaseUPFAce	phaseXPface	14	NF105	746030	745730	746030	745727	d	745727	744117	745727	744102	1610
GofDak_1024-768_new	5	3	19	<?xml version="1.0"?>\n<Clock xmlns:dt="urn:schemas-microsoft-com:datatypes"><Description dt:dt="string">E-Prime Primary Realtime Clock</Description><StartTime><Timestamp dt:dt="int">0</Timestamp><DateUtc dt:dt="string">2017-05-10T10:58:58Z</DateUtc></StartTime><FrequencyChanges><FrequencyChange><Frequency dt:dt="r8">3312919</Frequency><Timestamp dt:dt="r8">37519422707</Timestamp><Current dt:dt="…	75.03	2094405	2090905	2094405	2090895	1	right	-1134624235	2017-10-05	12:58:58	10:58:58	female	113771	29466	-1	29426	115955	113794	-1	113771	422165	413748	-1	413735	7				1	3	5	phaseUPFAce	phaseXPface	15	NM101	749575	749275	749575	749262	l	749262	747356	749262	747341	1906
GofDak_1024-768_new	5	3	19	<?xml version="1.0"?>\n<Clock xmlns:dt="urn:schemas-microsoft-com:datatypes"><Description dt:dt="string">E-Prime Primary Realtime Clock</Description><StartTime><Timestamp dt:dt="int">0</Timestamp><DateUtc dt:dt="string">2017-05-10T10:58:58Z</DateUtc></StartTime><FrequencyChanges><FrequencyChange><Frequency dt:dt="r8">3312919</Frequency><Timestamp dt:dt="r8">37519422707</Timestamp><Current dt:dt="…	75.03	2094405	2090905	2094405	2090895	1	right	-1134624235	2017-10-05	12:58:58	10:58:58	female	113771	29466	-1	29426	115955	113794	-1	113771	422165	413748	-1	413735	7				1	3	5	phaseUPFAce	phaseXPface	16	NF27	752654	752354	752654	752344	l	752344	750782	752344	750765	1562
GofDak_1024-768_new	5	3	19	<?xml version="1.0"?>\n<Clock xmlns:dt="urn:schemas-microsoft-com:datatypes"><Description dt:dt="string">E-Prime Primary Realtime Clock</Description><StartTime><Timestamp dt:dt="int">0</Timestamp><DateUtc dt:dt="string">2017-05-10T10:58:58Z</DateUtc></StartTime><FrequencyChanges><FrequencyChange><Frequency dt:dt="r8">3312919</Frequency><Timestamp dt:dt="r8">37519422707</Timestamp><Current dt:dt="…	75.03	2094405	2090905	2094405	2090895	1	right	-1134624235	2017-10-05	12:58:58	10:58:58	female	113771	29466	-1	29426	115955	113794	-1	113771	422165	413748	-1	413735	7				1	3	5	phaseUPFAce	phaseXPface	17	NF02	756160	755860	756160	755847	d	755847	753847	755847	753837	2000
GofDak_1024-768_new	5	3	19	<?xml version="1.0"?>\n<Clock xmlns:dt="urn:schemas-microsoft-com:datatypes"><Description dt:dt="string">E-Prime Primary Realtime Clock</Description><StartTime><Timestamp dt:dt="int">0</Timestamp><DateUtc dt:dt="string">2017-05-10T10:58:58Z</DateUtc></StartTime><FrequencyChanges><FrequencyChange><Frequency dt:dt="r8">3312919</Frequency><Timestamp dt:dt="r8">37519422707</Timestamp><Current dt:dt="…	75.03	2094405	2090905	2094405	2090895	1	right	-1134624235	2017-10-05	12:58:58	10:58:58	female	113771	29466	-1	29426	115955	113794	-1	113771	422165	413748	-1	413735	7				1	3	5	phaseUPFAce	phaseXPface	18	NM101	759478	759178	759478	759165	d	759165	757446	759165	757437	1719
GofDak_1024-768_new	5	3	19	<?xml version="1.0"?>\n<Clock xmlns:dt="urn:schemas-microsoft-com:datatypes"><Description dt:dt="string">E-Prime Primary Realtime Clock</Description><StartTime><Timestamp dt:dt="int">0</Timestamp><DateUtc dt:dt="string">2017-05-10T10:58:58Z</DateUtc></StartTime><FrequencyChanges><FrequencyChange><Frequency dt:dt="r8">3312919</Frequency><Timestamp dt:dt="r8">37519422707</Timestamp><Current dt:dt="…	75.03	2094405	2090905	2094405	2090895	1	right	-1134624235	2017-10-05	12:58:58	10:58:58	female	113771	29466	-1	29426	115955	113794	-1	113771	422165	413748	-1	413735	7				1	3	5	phaseUPFAce	phaseXPface	19	NF105	762957	762657	762957	762652	l	762652	760658	762652	760645	1994
GofDak_1024-768_new	5	3	19	<?xml version="1.0"?>\n<Clock xmlns:dt="urn:schemas-microsoft-com:datatypes"><Description dt:dt="string">E-Prime Primary Realtime Clock</Description><StartTime><Timestamp dt:dt="int">0</Timestamp><DateUtc dt:dt="string">2017-05-10T10:58:58Z</DateUtc></StartTime><FrequencyChanges><FrequencyChange><Frequency dt:dt="r8">3312919</Frequency><Timestamp dt:dt="r8">37519422707</Timestamp><Current dt:dt="…	75.03	2094405	2090905	2094405	2090895	1	right	-1134624235	2017-10-05	12:58:58	10:58:58	female	113771	29466	-1	29426	115955	113794	-1	113771	422165	413748	-1	413735	7				1	3	5	phaseUPFAce	phaseXPface	20	NF06	766502	766202	766502	766198	l	766198	764217	766198	764205	1981
GofDak_1024-768_new	5	3	19	<?xml version="1.0"?>\n<Clock xmlns:dt="urn:schemas-microsoft-com:datatypes"><Description dt:dt="string">E-Prime Primary Realtime Clock</Description><StartTime><Timestamp dt:dt="int">0</Timestamp><DateUtc dt:dt="string">2017-05-10T10:58:58Z</DateUtc></StartTime><FrequencyChanges><FrequencyChange><Frequency dt:dt="r8">3312919</Frequency><Timestamp dt:dt="r8">37519422707</Timestamp><Current dt:dt="…	75.03	2094405	2090905	2094405	2090895	1	right	-1134624235	2017-10-05	12:58:58	10:58:58	female	113771	29466	-1	29426	115955	113794	-1	113771	422165	413748	-1	413735	8				2	3	6	phaseINVFAce	phaseXPface	1	NM02	769741	769441	769741	769432	d	769432	767629	769432	767613	1803
GofDak_1024-768_new	5	3	19	<?xml version="1.0"?>\n<Clock xmlns:dt="urn:schemas-microsoft-com:datatypes"><Description dt:dt="string">E-Prime Primary Realtime Clock</Description><StartTime><Timestamp dt:dt="int">0</Timestamp><DateUtc dt:dt="string">2017-05-10T10:58:58Z</DateUtc></StartTime><FrequencyChanges><FrequencyChange><Frequency dt:dt="r8">3312919</Frequency><Timestamp dt:dt="r8">37519422707</Timestamp><Current dt:dt="…	75.03	2094405	2090905	2094405	2090895	1	right	-1134624235	2017-10-05	12:58:58	10:58:58	female	113771	29466	-1	29426	115955	113794	-1	113771	422165	413748	-1	413735	8				2	3	6	phaseINVFAce	phaseXPface	2	NM03	773447	773147	773447	773139	l	773139	771267	773139	771260	1872
GofDak_1024-768_new	5	3	19	<?xml version="1.0"?>\n<Clock xmlns:dt="urn:schemas-microsoft-com:datatypes"><Description dt:dt="string">E-Prime Primary Realtime Clock</Description><StartTime><Timestamp dt:dt="int">0</Timestamp><DateUtc dt:dt="string">2017-05-10T10:58:58Z</DateUtc></StartTime><FrequencyChanges><FrequencyChange><Frequency dt:dt="r8">3312919</Frequency><Timestamp dt:dt="r8">37519422707</Timestamp><Current dt:dt="…	75.03	2094405	2090905	2094405	2090895	1	right	-1134624235	2017-10-05	12:58:58	10:58:58	female	113771	29466	-1	29426	115955	113794	-1	113771	422165	413748	-1	413735	8				2	3	6	phaseINVFAce	phaseXPface	3	NF09	776472	776172	776472	776167	d	776167	774626	776167	774612	1541
GofDak_1024-768_new	5	3	19	<?xml version="1.0"?>\n<Clock xmlns:dt="urn:schemas-microsoft-com:datatypes"><Description dt:dt="string">E-Prime Primary Realtime Clock</Description><StartTime><Timestamp dt:dt="int">0</Timestamp><DateUtc dt:dt="string">2017-05-10T10:58:58Z</DateUtc></StartTime><FrequencyChanges><FrequencyChange><Frequency dt:dt="r8">3312919</Frequency><Timestamp dt:dt="r8">37519422707</Timestamp><Current dt:dt="…	75.03	2094405	2090905	2094405	2090895	1	right	-1134624235	2017-10-05	12:58:58	10:58:58	female	113771	29466	-1	29426	115955	113794	-1	113771	422165	413748	-1	413735	8				2	3	6	phaseINVFAce	phaseXPface	4	NF11	779711	779411	779711	779406	l	779406	777652	779406	777636	1754
GofDak_1024-768_new	5	3	19	<?xml version="1.0"?>\n<Clock xmlns:dt="urn:schemas-microsoft-com:datatypes"><Description dt:dt="string">E-Prime Primary Realtime Clock</Description><StartTime><Timestamp dt:dt="int">0</Timestamp><DateUtc dt:dt="string">2017-05-10T10:58:58Z</DateUtc></StartTime><FrequencyChanges><FrequencyChange><Frequency dt:dt="r8">3312919</Frequency><Timestamp dt:dt="r8">37519422707</Timestamp><Current dt:dt="…	75.03	2094405	2090905	2094405	2090895	1	right	-1134624235	2017-10-05	12:58:58	10:58:58	female	113771	29466	-1	29426	115955	113794	-1	113771	422165	413748	-1	413735	8				2	3	6	phaseINVFAce	phaseXPface	5	NM04	782843	782543	782843	782529	l	782529	780824	782529	780812	1705
GofDak_1024-768_new	5	3	19	<?xml version="1.0"?>\n<Clock xmlns:dt="urn:schemas-microsoft-com:datatypes"><Description dt:dt="string">E-Prime Primary Realtime Clock</Description><StartTime><Timestamp dt:dt="int">0</Timestamp><DateUtc dt:dt="string">2017-05-10T10:58:58Z</DateUtc></StartTime><FrequencyChanges><FrequencyChange><Frequency dt:dt="r8">3312919</Frequency><Timestamp dt:dt="r8">37519422707</Timestamp><Current dt:dt="…	75.03	2094405	2090905	2094405	2090895	1	right	-1134624235	2017-10-05	12:58:58	10:58:58	female	113771	29466	-1	29426	115955	113794	-1	113771	422165	413748	-1	413735	8				2	3	6	phaseINVFAce	phaseXPface	6	NF105	786268	785968	786268	785957	d	785957	784049	785957	784044	1908
GofDak_1024-768_new	5	3	19	<?xml version="1.0"?>\n<Clock xmlns:dt="urn:schemas-microsoft-com:datatypes"><Description dt:dt="string">E-Prime Primary Realtime Clock</Description><StartTime><Timestamp dt:dt="int">0</Timestamp><DateUtc dt:dt="string">2017-05-10T10:58:58Z</DateUtc></StartTime><FrequencyChanges><FrequencyChange><Frequency dt:dt="r8">3312919</Frequency><Timestamp dt:dt="r8">37519422707</Timestamp><Current dt:dt="…	75.03	2094405	2090905	2094405	2090895	1	right	-1134624235	2017-10-05	12:58:58	10:58:58	female	113771	29466	-1	29426	115955	113794	-1	113771	422165	413748	-1	413735	8				2	3	6	phaseINVFAce	phaseXPface	7	NM02	789507	789207	789507	789204	d	789204	787474	789204	787468	1730
GofDak_1024-768_new	5	3	19	<?xml version="1.0"?>\n<Clock xmlns:dt="urn:schemas-microsoft-com:datatypes"><Description dt:dt="string">E-Prime Primary Realtime Clock</Description><StartTime><Timestamp dt:dt="int">0</Timestamp><DateUtc dt:dt="string">2017-05-10T10:58:58Z</DateUtc></StartTime><FrequencyChanges><FrequencyChange><Frequency dt:dt="r8">3312919</Frequency><Timestamp dt:dt="r8">37519422707</Timestamp><Current dt:dt="…	75.03	2094405	2090905	2094405	2090895	1	right	-1134624235	2017-10-05	12:58:58	10:58:58	female	113771	29466	-1	29426	115955	113794	-1	113771	422165	413748	-1	413735	8				2	3	6	phaseINVFAce	phaseXPface	8	NM03	793172	792872	793172	792858	l	792858	791073	792858	791067	1785
GofDak_1024-768_new	5	3	19	<?xml version="1.0"?>\n<Clock xmlns:dt="urn:schemas-microsoft-com:datatypes"><Description dt:dt="string">E-Prime Primary Realtime Clock</Description><StartTime><Timestamp dt:dt="int">0</Timestamp><DateUtc dt:dt="string">2017-05-10T10:58:58Z</DateUtc></StartTime><FrequencyChanges><FrequencyChange><Frequency dt:dt="r8">3312919</Frequency><Timestamp dt:dt="r8">37519422707</Timestamp><Current dt:dt="…	75.03	2094405	2090905	2094405	2090895	1	right	-1134624235	2017-10-05	12:58:58	10:58:58	female	113771	29466	-1	29426	115955	113794	-1	113771	422165	413748	-1	413735	8				2	3	6	phaseINVFAce	phaseXPface	9	NF01	796571	796271	796571	796261	d	796261	794658	796261	794651	1603
GofDak_1024-768_new	5	3	19	<?xml version="1.0"?>\n<Clock xmlns:dt="urn:schemas-microsoft-com:datatypes"><Description dt:dt="string">E-Prime Primary Realtime Clock</Description><StartTime><Timestamp dt:dt="int">0</Timestamp><DateUtc dt:dt="string">2017-05-10T10:58:58Z</DateUtc></StartTime><FrequencyChanges><FrequencyChange><Frequency dt:dt="r8">3312919</Frequency><Timestamp dt:dt="r8">37519422707</Timestamp><Current dt:dt="…	75.03	2094405	2090905	2094405	2090895	1	right	-1134624235	2017-10-05	12:58:58	10:58:58	female	113771	29466	-1	29426	115955	113794	-1	113771	422165	413748	-1	413735	8				2	3	6	phaseINVFAce	phaseXPface	10	NM04	799930	799630	799930	799615	d	799615	797817	799615	797811	1798
GofDak_1024-768_new	5	3	19	<?xml version="1.0"?>\n<Clock xmlns:dt="urn:schemas-microsoft-com:datatypes"><Description dt:dt="string">E-Prime Primary Realtime Clock</Description><StartTime><Timestamp dt:dt="int">0</Timestamp><DateUtc dt:dt="string">2017-05-10T10:58:58Z</DateUtc></StartTime><FrequencyChanges><FrequencyChange><Frequency dt:dt="r8">3312919</Frequency><Timestamp dt:dt="r8">37519422707</Timestamp><Current dt:dt="…	75.03	2094405	2090905	2094405	2090895	1	right	-1134624235	2017-10-05	12:58:58	10:58:58	female	113771	29466	-1	29426	115955	113794	-1	113771	422165	413748	-1	413735	8				2	3	6	phaseINVFAce	phaseXPface	11	NM09	803369	803069	803369	803062	d	803062	801483	803062	801467	1579
GofDak_1024-768_new	5	3	19	<?xml version="1.0"?>\n<Clock xmlns:dt="urn:schemas-microsoft-com:datatypes"><Description dt:dt="string">E-Prime Primary Realtime Clock</Description><StartTime><Timestamp dt:dt="int">0</Timestamp><DateUtc dt:dt="string">2017-05-10T10:58:58Z</DateUtc></StartTime><FrequencyChanges><FrequencyChange><Frequency dt:dt="r8">3312919</Frequency><Timestamp dt:dt="r8">37519422707</Timestamp><Current dt:dt="…	75.03	2094405	2090905	2094405	2090895	1	right	-1134624235	2017-10-05	12:58:58	10:58:58	female	113771	29466	-1	29426	115955	113794	-1	113771	422165	413748	-1	413735	8				2	3	6	phaseINVFAce	phaseXPface	12	NM08	806541	806241	806541	806227	l	806227	804641	806227	804635	1586
GofDak_1024-768_new	5	3	19	<?xml version="1.0"?>\n<Clock xmlns:dt="urn:schemas-microsoft-com:datatypes"><Description dt:dt="string">E-Prime Primary Realtime Clock</Description><StartTime><Timestamp dt:dt="int">0</Timestamp><DateUtc dt:dt="string">2017-05-10T10:58:58Z</DateUtc></StartTime><FrequencyChanges><FrequencyChange><Frequency dt:dt="r8">3312919</Frequency><Timestamp dt:dt="r8">37519422707</Timestamp><Current dt:dt="…	75.03	2094405	2090905	2094405	2090895	1	right	-1134624235	2017-10-05	12:58:58	10:58:58	female	113771	29466	-1	29426	115955	113794	-1	113771	422165	413748	-1	413735	8				2	3	6	phaseINVFAce	phaseXPface	13	NF09	809913	809613	809913	809604	l	809604	807694	809604	807683	1910
GofDak_1024-768_new	5	3	19	<?xml version="1.0"?>\n<Clock xmlns:dt="urn:schemas-microsoft-com:datatypes"><Description dt:dt="string">E-Prime Primary Realtime Clock</Description><StartTime><Timestamp dt:dt="int">0</Timestamp><DateUtc dt:dt="string">2017-05-10T10:58:58Z</DateUtc></StartTime><FrequencyChanges><FrequencyChange><Frequency dt:dt="r8">3312919</Frequency><Timestamp dt:dt="r8">37519422707</Timestamp><Current dt:dt="…	75.03	2094405	2090905	2094405	2090895	1	right	-1134624235	2017-10-05	12:58:58	10:58:58	female	113771	29466	-1	29426	115955	113794	-1	113771	422165	413748	-1	413735	8				2	3	6	phaseINVFAce	phaseXPface	14	NM13	813338	813038	813338	813034	l	813034	811119	813034	811106	1915
GofDak_1024-768_new	5	3	19	<?xml version="1.0"?>\n<Clock xmlns:dt="urn:schemas-microsoft-com:datatypes"><Description dt:dt="string">E-Prime Primary Realtime Clock</Description><StartTime><Timestamp dt:dt="int">0</Timestamp><DateUtc dt:dt="string">2017-05-10T10:58:58Z</DateUtc></StartTime><FrequencyChanges><FrequencyChange><Frequency dt:dt="r8">3312919</Frequency><Timestamp dt:dt="r8">37519422707</Timestamp><Current dt:dt="…	75.03	2094405	2090905	2094405	2090895	1	right	-1134624235	2017-10-05	12:58:58	10:58:58	female	113771	29466	-1	29426	115955	113794	-1	113771	422165	413748	-1	413735	8				2	3	6	phaseINVFAce	phaseXPface	15	NF02	816550	816250	816550	816235	l	816235	814558	816235	814546	1677
GofDak_1024-768_new	5	3	19	<?xml version="1.0"?>\n<Clock xmlns:dt="urn:schemas-microsoft-com:datatypes"><Description dt:dt="string">E-Prime Primary Realtime Clock</Description><StartTime><Timestamp dt:dt="int">0</Timestamp><DateUtc dt:dt="string">2017-05-10T10:58:58Z</DateUtc></StartTime><FrequencyChanges><FrequencyChange><Frequency dt:dt="r8">3312919</Frequency><Timestamp dt:dt="r8">37519422707</Timestamp><Current dt:dt="…	75.03	2094405	2090905	2094405	2090895	1	right	-1134624235	2017-10-05	12:58:58	10:58:58	female	113771	29466	-1	29426	115955	113794	-1	113771	422165	413748	-1	413735	8				2	3	6	phaseINVFAce	phaseXPface	16	NF106	819909	819609	819909	819603	l	819603	817704	819603	817698	1899
GofDak_1024-768_new	5	3	19	<?xml version="1.0"?>\n<Clock xmlns:dt="urn:schemas-microsoft-com:datatypes"><Description dt:dt="string">E-Prime Primary Realtime Clock</Description><StartTime><Timestamp dt:dt="int">0</Timestamp><DateUtc dt:dt="string">2017-05-10T10:58:58Z</DateUtc></StartTime><FrequencyChanges><FrequencyChange><Frequency dt:dt="r8">3312919</Frequency><Timestamp dt:dt="r8">37519422707</Timestamp><Current dt:dt="…	75.03	2094405	2090905	2094405	2090895	1	right	-1134624235	2017-10-05	12:58:58	10:58:58	female	113771	29466	-1	29426	115955	113794	-1	113771	422165	413748	-1	413735	8				2	3	6	phaseINVFAce	phaseXPface	17	NF105	823521	823221	823521	823215	l	823215	821262	823215	821250	1953
GofDak_1024-768_new	5	3	19	<?xml version="1.0"?>\n<Clock xmlns:dt="urn:schemas-microsoft-com:datatypes"><Description dt:dt="string">E-Prime Primary Realtime Clock</Description><StartTime><Timestamp dt:dt="int">0</Timestamp><DateUtc dt:dt="string">2017-05-10T10:58:58Z</DateUtc></StartTime><FrequencyChanges><FrequencyChange><Frequency dt:dt="r8">3312919</Frequency><Timestamp dt:dt="r8">37519422707</Timestamp><Current dt:dt="…	75.03	2094405	2090905	2094405	2090895	1	right	-1134624235	2017-10-05	12:58:58	10:58:58	female	113771	29466	-1	29426	115955	113794	-1	113771	422165	413748	-1	413735	8				2	3	6	phaseINVFAce	phaseXPface	18	NM02	826627	826327	826627	826324	d	826324	824727	826324	824722	1597
GofDak_1024-768_new	5	3	19	<?xml version="1.0"?>\n<Clock xmlns:dt="urn:schemas-microsoft-com:datatypes"><Description dt:dt="string">E-Prime Primary Realtime Clock</Description><StartTime><Timestamp dt:dt="int">0</Timestamp><DateUtc dt:dt="string">2017-05-10T10:58:58Z</DateUtc></StartTime><FrequencyChanges><FrequencyChange><Frequency dt:dt="r8">3312919</Frequency><Timestamp dt:dt="r8">37519422707</Timestamp><Current dt:dt="…	75.03	2094405	2090905	2094405	2090895	1	right	-1134624235	2017-10-05	12:58:58	10:58:58	female	113771	29466	-1	29426	115955	113794	-1	113771	422165	413748	-1	413735	8				2	3	6	phaseINVFAce	phaseXPface	19	NM08	830172	829872	830172	829869	l	829869	828099	829869	828090	1770
GofDak_1024-768_new	5	3	19	<?xml version="1.0"?>\n<Clock xmlns:dt="urn:schemas-microsoft-com:datatypes"><Description dt:dt="string">E-Prime Primary Realtime Clock</Description><StartTime><Timestamp dt:dt="int">0</Timestamp><DateUtc dt:dt="string">2017-05-10T10:58:58Z</DateUtc></StartTime><FrequencyChanges><FrequencyChange><Frequency dt:dt="r8">3312919</Frequency><Timestamp dt:dt="r8">37519422707</Timestamp><Current dt:dt="…	75.03	2094405	2090905	2094405	2090895	1	right	-1134624235	2017-10-05	12:58:58	10:58:58	female	113771	29466	-1	29426	115955	113794	-1	113771	422165	413748	-1	413735	8				2	3	6	phaseINVFAce	phaseXPface	20	NM05	833424	833124	833424	833117	l	833117	831325	833117	831314	1792
GofDak_1024-768_new	5	3	19	<?xml version="1.0"?>\n<Clock xmlns:dt="urn:schemas-microsoft-com:datatypes"><Description dt:dt="string">E-Prime Primary Realtime Clock</Description><StartTime><Timestamp dt:dt="int">0</Timestamp><DateUtc dt:dt="string">2017-05-10T10:58:58Z</DateUtc></StartTime><FrequencyChanges><FrequencyChange><Frequency dt:dt="r8">3312919</Frequency><Timestamp dt:dt="r8">37519422707</Timestamp><Current dt:dt="…	75.03	2094405	2090905	2094405	2090895	1	right	-1134624235	2017-10-05	12:58:58	10:58:58	female	113771	29466	-1	29426	115955	113794	-1	113771	422165	413748	-1	413735	9				2	4	7	phaseINVFAce	phaseXPface	1	NM21	842434	842134	842434	842131	l	842131	840535	842131	840521	1596
GofDak_1024-768_new	5	3	19	<?xml version="1.0"?>\n<Clock xmlns:dt="urn:schemas-microsoft-com:datatypes"><Description dt:dt="string">E-Prime Primary Realtime Clock</Description><StartTime><Timestamp dt:dt="int">0</Timestamp><DateUtc dt:dt="string">2017-05-10T10:58:58Z</DateUtc></StartTime><FrequencyChanges><FrequencyChange><Frequency dt:dt="r8">3312919</Frequency><Timestamp dt:dt="r8">37519422707</Timestamp><Current dt:dt="…	75.03	2094405	2090905	2094405	2090895	1	right	-1134624235	2017-10-05	12:58:58	10:58:58	female	113771	29466	-1	29426	115955	113794	-1	113771	422165	413748	-1	413735	9				2	4	7	phaseINVFAce	phaseXPface	2	NF11	845846	845546	845846	845534	d	845534	843720	845534	843705	1814
GofDak_1024-768_new	5	3	19	<?xml version="1.0"?>\n<Clock xmlns:dt="urn:schemas-microsoft-com:datatypes"><Description dt:dt="string">E-Prime Primary Realtime Clock</Description><StartTime><Timestamp dt:dt="int">0</Timestamp><DateUtc dt:dt="string">2017-05-10T10:58:58Z</DateUtc></StartTime><FrequencyChanges><FrequencyChange><Frequency dt:dt="r8">3312919</Frequency><Timestamp dt:dt="r8">37519422707</Timestamp><Current dt:dt="…	75.03	2094405	2090905	2094405	2090895	1	right	-1134624235	2017-10-05	12:58:58	10:58:58	female	113771	29466	-1	29426	115955	113794	-1	113771	422165	413748	-1	413735	9				2	4	7	phaseINVFAce	phaseXPface	3	NF105	849231	848931	849231	848920	d	848920	847065	848920	847057	1855
GofDak_1024-768_new	5	3	19	<?xml version="1.0"?>\n<Clock xmlns:dt="urn:schemas-microsoft-com:datatypes"><Description dt:dt="string">E-Prime Primary Realtime Clock</Description><StartTime><Timestamp dt:dt="int">0</Timestamp><DateUtc dt:dt="string">2017-05-10T10:58:58Z</DateUtc></StartTime><FrequencyChanges><FrequencyChange><Frequency dt:dt="r8">3312919</Frequency><Timestamp dt:dt="r8">37519422707</Timestamp><Current dt:dt="…	75.03	2094405	2090905	2094405	2090895	1	right	-1134624235	2017-10-05	12:58:58	10:58:58	female	113771	29466	-1	29426	115955	113794	-1	113771	422165	413748	-1	413735	9				2	4	7	phaseINVFAce	phaseXPface	4	NM05	852763	852463	852763	852450	d	852450	850451	852450	850433	1999
GofDak_1024-768_new	5	3	19	<?xml version="1.0"?>\n<Clock xmlns:dt="urn:schemas-microsoft-com:datatypes"><Description dt:dt="string">E-Prime Primary Realtime Clock</Description><StartTime><Timestamp dt:dt="int">0</Timestamp><DateUtc dt:dt="string">2017-05-10T10:58:58Z</DateUtc></StartTime><FrequencyChanges><FrequencyChange><Frequency dt:dt="r8">3312919</Frequency><Timestamp dt:dt="r8">37519422707</Timestamp><Current dt:dt="…	75.03	2094405	2090905	2094405	2090895	1	right	-1134624235	2017-10-05	12:58:58	10:58:58	female	113771	29466	-1	29426	115955	113794	-1	113771	422165	413748	-1	413735	9				2	4	7	phaseINVFAce	phaseXPface	5	NF11	856415	856115	856415	856110	d	856110	854249	856110	854232	1861
GofDak_1024-768_new	5	3	19	<?xml version="1.0"?>\n<Clock xmlns:dt="urn:schemas-microsoft-com:datatypes"><Description dt:dt="string">E-Prime Primary Realtime Clock</Description><StartTime><Timestamp dt:dt="int">0</Timestamp><DateUtc dt:dt="string">2017-05-10T10:58:58Z</DateUtc></StartTime><FrequencyChanges><FrequencyChange><Frequency dt:dt="r8">3312919</Frequency><Timestamp dt:dt="r8">37519422707</Timestamp><Current dt:dt="…	75.03	2094405	2090905	2094405	2090895	1	right	-1134624235	2017-10-05	12:58:58	10:58:58	female	113771	29466	-1	29426	115955	113794	-1	113771	422165	413748	-1	413735	9				2	4	7	phaseINVFAce	phaseXPface	6	NM05	860001	859701	860001	859697	l	859697	857848	859697	857832	1849
GofDak_1024-768_new	5	3	19	<?xml version="1.0"?>\n<Clock xmlns:dt="urn:schemas-microsoft-com:datatypes"><Description dt:dt="string">E-Prime Primary Realtime Clock</Description><StartTime><Timestamp dt:dt="int">0</Timestamp><DateUtc dt:dt="string">2017-05-10T10:58:58Z</DateUtc></StartTime><FrequencyChanges><FrequencyChange><Frequency dt:dt="r8">3312919</Frequency><Timestamp dt:dt="r8">37519422707</Timestamp><Current dt:dt="…	75.03	2094405	2090905	2094405	2090895	1	right	-1134624235	2017-10-05	12:58:58	10:58:58	female	113771	29466	-1	29426	115955	113794	-1	113771	422165	413748	-1	413735	9				2	4	7	phaseINVFAce	phaseXPface	7	NF02	863333	863033	863333	863023	l	863023	861180	863023	861168	1843
GofDak_1024-768_new	5	3	19	<?xml version="1.0"?>\n<Clock xmlns:dt="urn:schemas-microsoft-com:datatypes"><Description dt:dt="string">E-Prime Primary Realtime Clock</Description><StartTime><Timestamp dt:dt="int">0</Timestamp><DateUtc dt:dt="string">2017-05-10T10:58:58Z</DateUtc></StartTime><FrequencyChanges><FrequencyChange><Frequency dt:dt="r8">3312919</Frequency><Timestamp dt:dt="r8">37519422707</Timestamp><Current dt:dt="…	75.03	2094405	2090905	2094405	2090895	1	right	-1134624235	2017-10-05	12:58:58	10:58:58	female	113771	29466	-1	29426	115955	113794	-1	113771	422165	413748	-1	413735	9				2	4	7	phaseINVFAce	phaseXPface	8	NF106	866691	866391	866691	866384	d	866384	864512	866384	864504	1872
GofDak_1024-768_new	5	3	19	<?xml version="1.0"?>\n<Clock xmlns:dt="urn:schemas-microsoft-com:datatypes"><Description dt:dt="string">E-Prime Primary Realtime Clock</Description><StartTime><Timestamp dt:dt="int">0</Timestamp><DateUtc dt:dt="string">2017-05-10T10:58:58Z</DateUtc></StartTime><FrequencyChanges><FrequencyChange><Frequency dt:dt="r8">3312919</Frequency><Timestamp dt:dt="r8">37519422707</Timestamp><Current dt:dt="…	75.03	2094405	2090905	2094405	2090895	1	right	-1134624235	2017-10-05	12:58:58	10:58:58	female	113771	29466	-1	29426	115955	113794	-1	113771	422165	413748	-1	413735	9				2	4	7	phaseINVFAce	phaseXPface	9	NF106	870157	869857	870157	869851	d	869851	867858	869851	867840	1993
GofDak_1024-768_new	5	3	19	<?xml version="1.0"?>\n<Clock xmlns:dt="urn:schemas-microsoft-com:datatypes"><Description dt:dt="string">E-Prime Primary Realtime Clock</Description><StartTime><Timestamp dt:dt="int">0</Timestamp><DateUtc dt:dt="string">2017-05-10T10:58:58Z</DateUtc></StartTime><FrequencyChanges><FrequencyChange><Frequency dt:dt="r8">3312919</Frequency><Timestamp dt:dt="r8">37519422707</Timestamp><Current dt:dt="…	75.03	2094405	2090905	2094405	2090895	1	right	-1134624235	2017-10-05	12:58:58	10:58:58	female	113771	29466	-1	29426	115955	113794	-1	113771	422165	413748	-1	413735	9				2	4	7	phaseINVFAce	phaseXPface	10	NF09	874075	873775	874075	873761	l	873761	871856	873761	871848	1905
GofDak_1024-768_new	5	3	19	<?xml version="1.0"?>\n<Clock xmlns:dt="urn:schemas-microsoft-com:datatypes"><Description dt:dt="string">E-Prime Primary Realtime Clock</Description><StartTime><Timestamp dt:dt="int">0</Timestamp><DateUtc dt:dt="string">2017-05-10T10:58:58Z</DateUtc></StartTime><FrequencyChanges><FrequencyChange><Frequency dt:dt="r8">3312919</Frequency><Timestamp dt:dt="r8">37519422707</Timestamp><Current dt:dt="…	75.03	2094405	2090905	2094405	2090895	1	right	-1134624235	2017-10-05	12:58:58	10:58:58	female	113771	29466	-1	29426	115955	113794	-1	113771	422165	413748	-1	413735	9				2	4	7	phaseINVFAce	phaseXPface	11	NM13	877101	876801	877101	876796	d	876796	875295	876796	875279	1501
GofDak_1024-768_new	5	3	19	<?xml version="1.0"?>\n<Clock xmlns:dt="urn:schemas-microsoft-com:datatypes"><Description dt:dt="string">E-Prime Primary Realtime Clock</Description><StartTime><Timestamp dt:dt="int">0</Timestamp><DateUtc dt:dt="string">2017-05-10T10:58:58Z</DateUtc></StartTime><FrequencyChanges><FrequencyChange><Frequency dt:dt="r8">3312919</Frequency><Timestamp dt:dt="r8">37519422707</Timestamp><Current dt:dt="…	75.03	2094405	2090905	2094405	2090895	1	right	-1134624235	2017-10-05	12:58:58	10:58:58	female	113771	29466	-1	29426	115955	113794	-1	113771	422165	413748	-1	413735	9				2	4	7	phaseINVFAce	phaseXPface	12	NF02	880246	879946	880246	879940	d	879940	878307	879940	878295	1633
GofDak_1024-768_new	5	3	19	<?xml version="1.0"?>\n<Clock xmlns:dt="urn:schemas-microsoft-com:datatypes"><Description dt:dt="string">E-Prime Primary Realtime Clock</Description><StartTime><Timestamp dt:dt="int">0</Timestamp><DateUtc dt:dt="string">2017-05-10T10:58:58Z</DateUtc></StartTime><FrequencyChanges><FrequencyChange><Frequency dt:dt="r8">3312919</Frequency><Timestamp dt:dt="r8">37519422707</Timestamp><Current dt:dt="…	75.03	2094405	2090905	2094405	2090895	1	right	-1134624235	2017-10-05	12:58:58	10:58:58	female	113771	29466	-1	29426	115955	113794	-1	113771	422165	413748	-1	413735	9				2	4	7	phaseINVFAce	phaseXPface	13	NF27	883778	883478	883778	883470	d	883470	881519	883470	881503	1951
GofDak_1024-768_new	5	3	19	<?xml version="1.0"?>\n<Clock xmlns:dt="urn:schemas-microsoft-com:datatypes"><Description dt:dt="string">E-Prime Primary Realtime Clock</Description><StartTime><Timestamp dt:dt="int">0</Timestamp><DateUtc dt:dt="string">2017-05-10T10:58:58Z</DateUtc></StartTime><FrequencyChanges><FrequencyChange><Frequency dt:dt="r8">3312919</Frequency><Timestamp dt:dt="r8">37519422707</Timestamp><Current dt:dt="…	75.03	2094405	2090905	2094405	2090895	1	right	-1134624235	2017-10-05	12:58:58	10:58:58	female	113771	29466	-1	29426	115955	113794	-1	113771	422165	413748	-1	413735	9				2	4	7	phaseINVFAce	phaseXPface	14	NM09	886911	886611	886911	886606	d	886606	884984	886606	884967	1622
GofDak_1024-768_new	5	3	19	<?xml version="1.0"?>\n<Clock xmlns:dt="urn:schemas-microsoft-com:datatypes"><Description dt:dt="string">E-Prime Primary Realtime Clock</Description><StartTime><Timestamp dt:dt="int">0</Timestamp><DateUtc dt:dt="string">2017-05-10T10:58:58Z</DateUtc></StartTime><FrequencyChanges><FrequencyChange><Frequency dt:dt="r8">3312919</Frequency><Timestamp dt:dt="r8">37519422707</Timestamp><Current dt:dt="…	75.03	2094405	2090905	2094405	2090895	1	right	-1134624235	2017-10-05	12:58:58	10:58:58	female	113771	29466	-1	29426	115955	113794	-1	113771	422165	413748	-1	413735	9				2	4	7	phaseINVFAce	phaseXPface	15	NF109	890243	889943	890243	889933	d	889933	888263	889933	888255	1670
GofDak_1024-768_new	5	3	19	<?xml version="1.0"?>\n<Clock xmlns:dt="urn:schemas-microsoft-com:datatypes"><Description dt:dt="string">E-Prime Primary Realtime Clock</Description><StartTime><Timestamp dt:dt="int">0</Timestamp><DateUtc dt:dt="string">2017-05-10T10:58:58Z</DateUtc></StartTime><FrequencyChanges><FrequencyChange><Frequency dt:dt="r8">3312919</Frequency><Timestamp dt:dt="r8">37519422707</Timestamp><Current dt:dt="…	75.03	2094405	2090905	2094405	2090895	1	right	-1134624235	2017-10-05	12:58:58	10:58:58	female	113771	29466	-1	29426	115955	113794	-1	113771	422165	413748	-1	413735	9				2	4	7	phaseINVFAce	phaseXPface	16	NF01	893508	893208	893508	893204	l	893204	891342	893204	891335	1862
GofDak_1024-768_new	5	3	19	<?xml version="1.0"?>\n<Clock xmlns:dt="urn:schemas-microsoft-com:datatypes"><Description dt:dt="string">E-Prime Primary Realtime Clock</Description><StartTime><Timestamp dt:dt="int">0</Timestamp><DateUtc dt:dt="string">2017-05-10T10:58:58Z</DateUtc></StartTime><FrequencyChanges><FrequencyChange><Frequency dt:dt="r8">3312919</Frequency><Timestamp dt:dt="r8">37519422707</Timestamp><Current dt:dt="…	75.03	2094405	2090905	2094405	2090895	1	right	-1134624235	2017-10-05	12:58:58	10:58:58	female	113771	29466	-1	29426	115955	113794	-1	113771	422165	413748	-1	413735	9				2	4	7	phaseINVFAce	phaseXPface	17	NM05	897600	897300	897600	897289	d	897289	895394	897289	895383	1895
GofDak_1024-768_new	5	3	19	<?xml version="1.0"?>\n<Clock xmlns:dt="urn:schemas-microsoft-com:datatypes"><Description dt:dt="string">E-Prime Primary Realtime Clock</Description><StartTime><Timestamp dt:dt="int">0</Timestamp><DateUtc dt:dt="string">2017-05-10T10:58:58Z</DateUtc></StartTime><FrequencyChanges><FrequencyChange><Frequency dt:dt="r8">3312919</Frequency><Timestamp dt:dt="r8">37519422707</Timestamp><Current dt:dt="…	75.03	2094405	2090905	2094405	2090895	1	right	-1134624235	2017-10-05	12:58:58	10:58:58	female	113771	29466	-1	29426	115955	113794	-1	113771	422165	413748	-1	413735	9				2	4	7	phaseINVFAce	phaseXPface	18	NF105	900985	900685	900985	900683	d	900683	899006	900683	898998	1677
GofDak_1024-768_new	5	3	19	<?xml version="1.0"?>\n<Clock xmlns:dt="urn:schemas-microsoft-com:datatypes"><Description dt:dt="string">E-Prime Primary Realtime Clock</Description><StartTime><Timestamp dt:dt="int">0</Timestamp><DateUtc dt:dt="string">2017-05-10T10:58:58Z</DateUtc></StartTime><FrequencyChanges><FrequencyChange><Frequency dt:dt="r8">3312919</Frequency><Timestamp dt:dt="r8">37519422707</Timestamp><Current dt:dt="…	75.03	2094405	2090905	2094405	2090895	1	right	-1134624235	2017-10-05	12:58:58	10:58:58	female	113771	29466	-1	29426	115955	113794	-1	113771	422165	413748	-1	413735	9				2	4	7	phaseINVFAce	phaseXPface	19	NM09	904611	904311	904611	904297	l	904297	902325	904297	902310	1972
GofDak_1024-768_new	5	3	19	<?xml version="1.0"?>\n<Clock xmlns:dt="urn:schemas-microsoft-com:datatypes"><Description dt:dt="string">E-Prime Primary Realtime Clock</Description><StartTime><Timestamp dt:dt="int">0</Timestamp><DateUtc dt:dt="string">2017-05-10T10:58:58Z</DateUtc></StartTime><FrequencyChanges><FrequencyChange><Frequency dt:dt="r8">3312919</Frequency><Timestamp dt:dt="r8">37519422707</Timestamp><Current dt:dt="…	75.03	2094405	2090905	2094405	2090895	1	right	-1134624235	2017-10-05	12:58:58	10:58:58	female	113771	29466	-1	29426	115955	113794	-1	113771	422165	413748	-1	413735	9				2	4	7	phaseINVFAce	phaseXPface	20	NM04	907676	907376	907676	907366	d	907366	905790	907366	905782	1576
GofDak_1024-768_new	5	3	19	<?xml version="1.0"?>\n<Clock xmlns:dt="urn:schemas-microsoft-com:datatypes"><Description dt:dt="string">E-Prime Primary Realtime Clock</Description><StartTime><Timestamp dt:dt="int">0</Timestamp><DateUtc dt:dt="string">2017-05-10T10:58:58Z</DateUtc></StartTime><FrequencyChanges><FrequencyChange><Frequency dt:dt="r8">3312919</Frequency><Timestamp dt:dt="r8">37519422707</Timestamp><Current dt:dt="…	75.03	2094405	2090905	2094405	2090895	1	right	-1134624235	2017-10-05	12:58:58	10:58:58	female	113771	29466	-1	29426	115955	113794	-1	113771	422165	413748	-1	413735	10				1	4	8	phaseUPFAce	phaseXPface	1	NM04	911221	910921	911221	910911	l	910911	909055	910911	909046	1856
GofDak_1024-768_new	5	3	19	<?xml version="1.0"?>\n<Clock xmlns:dt="urn:schemas-microsoft-com:datatypes"><Description dt:dt="string">E-Prime Primary Realtime Clock</Description><StartTime><Timestamp dt:dt="int">0</Timestamp><DateUtc dt:dt="string">2017-05-10T10:58:58Z</DateUtc></StartTime><FrequencyChanges><FrequencyChange><Frequency dt:dt="r8">3312919</Frequency><Timestamp dt:dt="r8">37519422707</Timestamp><Current dt:dt="…	75.03	2094405	2090905	2094405	2090895	1	right	-1134624235	2017-10-05	12:58:58	10:58:58	female	113771	29466	-1	29426	115955	113794	-1	113771	422165	413748	-1	413735	10				1	4	8	phaseUPFAce	phaseXPface	2	NM03	914380	914080	914380	914070	d	914070	912507	914070	912502	1563
GofDak_1024-768_new	5	3	19	<?xml version="1.0"?>\n<Clock xmlns:dt="urn:schemas-microsoft-com:datatypes"><Description dt:dt="string">E-Prime Primary Realtime Clock</Description><StartTime><Timestamp dt:dt="int">0</Timestamp><DateUtc dt:dt="string">2017-05-10T10:58:58Z</DateUtc></StartTime><FrequencyChanges><FrequencyChange><Frequency dt:dt="r8">3312919</Frequency><Timestamp dt:dt="r8">37519422707</Timestamp><Current dt:dt="…	75.03	2094405	2090905	2094405	2090895	1	right	-1134624235	2017-10-05	12:58:58	10:58:58	female	113771	29466	-1	29426	115955	113794	-1	113771	422165	413748	-1	413735	10				1	4	8	phaseUPFAce	phaseXPface	3	NM21	917619	917319	917619	917310	l	917310	915560	917310	915542	1750
GofDak_1024-768_new	5	3	19	<?xml version="1.0"?>\n<Clock xmlns:dt="urn:schemas-microsoft-com:datatypes"><Description dt:dt="string">E-Prime Primary Realtime Clock</Description><StartTime><Timestamp dt:dt="int">0</Timestamp><DateUtc dt:dt="string">2017-05-10T10:58:58Z</DateUtc></StartTime><FrequencyChanges><FrequencyChange><Frequency dt:dt="r8">3312919</Frequency><Timestamp dt:dt="r8">37519422707</Timestamp><Current dt:dt="…	75.03	2094405	2090905	2094405	2090895	1	right	-1134624235	2017-10-05	12:58:58	10:58:58	female	113771	29466	-1	29426	115955	113794	-1	113771	422165	413748	-1	413735	10				1	4	8	phaseUPFAce	phaseXPface	4	NF109	920525	920225	920525	920216	d	920216	918692	920216	918677	1524
GofDak_1024-768_new	5	3	19	<?xml version="1.0"?>\n<Clock xmlns:dt="urn:schemas-microsoft-com:datatypes"><Description dt:dt="string">E-Prime Primary Realtime Clock</Description><StartTime><Timestamp dt:dt="int">0</Timestamp><DateUtc dt:dt="string">2017-05-10T10:58:58Z</DateUtc></StartTime><FrequencyChanges><FrequencyChange><Frequency dt:dt="r8">3312919</Frequency><Timestamp dt:dt="r8">37519422707</Timestamp><Current dt:dt="…	75.03	2094405	2090905	2094405	2090895	1	right	-1134624235	2017-10-05	12:58:58	10:58:58	female	113771	29466	-1	29426	115955	113794	-1	113771	422165	413748	-1	413735	10				1	4	8	phaseUPFAce	phaseXPface	5	NF27	923457	923157	923457	923153	l	923153	921651	923153	921645	1502
GofDak_1024-768_new	5	3	19	<?xml version="1.0"?>\n<Clock xmlns:dt="urn:schemas-microsoft-com:datatypes"><Description dt:dt="string">E-Prime Primary Realtime Clock</Description><StartTime><Timestamp dt:dt="int">0</Timestamp><DateUtc dt:dt="string">2017-05-10T10:58:58Z</DateUtc></StartTime><FrequencyChanges><FrequencyChange><Frequency dt:dt="r8">3312919</Frequency><Timestamp dt:dt="r8">37519422707</Timestamp><Current dt:dt="…	75.03	2094405	2090905	2094405	2090895	1	right	-1134624235	2017-10-05	12:58:58	10:58:58	female	113771	29466	-1	29426	115955	113794	-1	113771	422165	413748	-1	413735	10				1	4	8	phaseUPFAce	phaseXPface	6	NF106	926802	926502	926802	926488	d	926488	924583	926488	924565	1905
GofDak_1024-768_new	5	3	19	<?xml version="1.0"?>\n<Clock xmlns:dt="urn:schemas-microsoft-com:datatypes"><Description dt:dt="string">E-Prime Primary Realtime Clock</Description><StartTime><Timestamp dt:dt="int">0</Timestamp><DateUtc dt:dt="string">2017-05-10T10:58:58Z</DateUtc></StartTime><FrequencyChanges><FrequencyChange><Frequency dt:dt="r8">3312919</Frequency><Timestamp dt:dt="r8">37519422707</Timestamp><Current dt:dt="…	75.03	2094405	2090905	2094405	2090895	1	right	-1134624235	2017-10-05	12:58:58	10:58:58	female	113771	29466	-1	29426	115955	113794	-1	113771	422165	413748	-1	413735	10				1	4	8	phaseUPFAce	phaseXPface	7	NM05	929948	929648	929948	929639	d	929639	927915	929639	927909	1724
GofDak_1024-768_new	5	3	19	<?xml version="1.0"?>\n<Clock xmlns:dt="urn:schemas-microsoft-com:datatypes"><Description dt:dt="string">E-Prime Primary Realtime Clock</Description><StartTime><Timestamp dt:dt="int">0</Timestamp><DateUtc dt:dt="string">2017-05-10T10:58:58Z</DateUtc></StartTime><FrequencyChanges><FrequencyChange><Frequency dt:dt="r8">3312919</Frequency><Timestamp dt:dt="r8">37519422707</Timestamp><Current dt:dt="…	75.03	2094405	2090905	2094405	2090895	1	right	-1134624235	2017-10-05	12:58:58	10:58:58	female	113771	29466	-1	29426	115955	113794	-1	113771	422165	413748	-1	413735	10				1	4	8	phaseUPFAce	phaseXPface	8	NM05	933053	932753	933053	932740	d	932740	930981	932740	930965	1759
GofDak_1024-768_new	5	3	19	<?xml version="1.0"?>\n<Clock xmlns:dt="urn:schemas-microsoft-com:datatypes"><Description dt:dt="string">E-Prime Primary Realtime Clock</Description><StartTime><Timestamp dt:dt="int">0</Timestamp><DateUtc dt:dt="string">2017-05-10T10:58:58Z</DateUtc></StartTime><FrequencyChanges><FrequencyChange><Frequency dt:dt="r8">3312919</Frequency><Timestamp dt:dt="r8">37519422707</Timestamp><Current dt:dt="…	75.03	2094405	2090905	2094405	2090895	1	right	-1134624235	2017-10-05	12:58:58	10:58:58	female	113771	29466	-1	29426	115955	113794	-1	113771	422165	413748	-1	413735	10				1	4	8	phaseUPFAce	phaseXPface	9	NM08	936505	936205	936505	936200	d	936200	934233	936200	934221	1967
GofDak_1024-768_new	5	3	19	<?xml version="1.0"?>\n<Clock xmlns:dt="urn:schemas-microsoft-com:datatypes"><Description dt:dt="string">E-Prime Primary Realtime Clock</Description><StartTime><Timestamp dt:dt="int">0</Timestamp><DateUtc dt:dt="string">2017-05-10T10:58:58Z</DateUtc></StartTime><FrequencyChanges><FrequencyChange><Frequency dt:dt="r8">3312919</Frequency><Timestamp dt:dt="r8">37519422707</Timestamp><Current dt:dt="…	75.03	2094405	2090905	2094405	2090895	1	right	-1134624235	2017-10-05	12:58:58	10:58:58	female	113771	29466	-1	29426	115955	113794	-1	113771	422165	413748	-1	413735	10				1	4	8	phaseUPFAce	phaseXPface	10	NM03	940118	939818	940118	939815	d	939815	937858	939815	937845	1957
GofDak_1024-768_new	5	3	19	<?xml version="1.0"?>\n<Clock xmlns:dt="urn:schemas-microsoft-com:datatypes"><Description dt:dt="string">E-Prime Primary Realtime Clock</Description><StartTime><Timestamp dt:dt="int">0</Timestamp><DateUtc dt:dt="string">2017-05-10T10:58:58Z</DateUtc></StartTime><FrequencyChanges><FrequencyChange><Frequency dt:dt="r8">3312919</Frequency><Timestamp dt:dt="r8">37519422707</Timestamp><Current dt:dt="…	75.03	2094405	2090905	2094405	2090895	1	right	-1134624235	2017-10-05	12:58:58	10:58:58	female	113771	29466	-1	29426	115955	113794	-1	113771	422165	413748	-1	413735	10				1	4	8	phaseUPFAce	phaseXPface	11	NM13	943276	942976	943276	942974	d	942974	941243	942974	941236	1731
GofDak_1024-768_new	5	3	19	<?xml version="1.0"?>\n<Clock xmlns:dt="urn:schemas-microsoft-com:datatypes"><Description dt:dt="string">E-Prime Primary Realtime Clock</Description><StartTime><Timestamp dt:dt="int">0</Timestamp><DateUtc dt:dt="string">2017-05-10T10:58:58Z</DateUtc></StartTime><FrequencyChanges><FrequencyChange><Frequency dt:dt="r8">3312919</Frequency><Timestamp dt:dt="r8">37519422707</Timestamp><Current dt:dt="…	75.03	2094405	2090905	2094405	2090895	1	right	-1134624235	2017-10-05	12:58:58	10:58:58	female	113771	29466	-1	29426	115955	113794	-1	113771	422165	413748	-1	413735	10				1	4	8	phaseUPFAce	phaseXPface	12	NF02	946768	946468	946768	946453	l	946453	944615	946453	944604	1838
GofDak_1024-768_new	5	3	19	<?xml version="1.0"?>\n<Clock xmlns:dt="urn:schemas-microsoft-com:datatypes"><Description dt:dt="string">E-Prime Primary Realtime Clock</Description><StartTime><Timestamp dt:dt="int">0</Timestamp><DateUtc dt:dt="string">2017-05-10T10:58:58Z</DateUtc></StartTime><FrequencyChanges><FrequencyChange><Frequency dt:dt="r8">3312919</Frequency><Timestamp dt:dt="r8">37519422707</Timestamp><Current dt:dt="…	75.03	2094405	2090905	2094405	2090895	1	right	-1134624235	2017-10-05	12:58:58	10:58:58	female	113771	29466	-1	29426	115955	113794	-1	113771	422165	413748	-1	413735	10				1	4	8	phaseUPFAce	phaseXPface	13	NF109	949927	949627	949927	949623	l	949623	947814	949623	947796	1809
GofDak_1024-768_new	5	3	19	<?xml version="1.0"?>\n<Clock xmlns:dt="urn:schemas-microsoft-com:datatypes"><Description dt:dt="string">E-Prime Primary Realtime Clock</Description><StartTime><Timestamp dt:dt="int">0</Timestamp><DateUtc dt:dt="string">2017-05-10T10:58:58Z</DateUtc></StartTime><FrequencyChanges><FrequencyChange><Frequency dt:dt="r8">3312919</Frequency><Timestamp dt:dt="r8">37519422707</Timestamp><Current dt:dt="…	75.03	2094405	2090905	2094405	2090895	1	right	-1134624235	2017-10-05	12:58:58	10:58:58	female	113771	29466	-1	29426	115955	113794	-1	113771	422165	413748	-1	413735	10				1	4	8	phaseUPFAce	phaseXPface	14	NF09	952846	952546	952846	952536	d	952536	951013	952536	951004	1523
GofDak_1024-768_new	5	3	19	<?xml version="1.0"?>\n<Clock xmlns:dt="urn:schemas-microsoft-com:datatypes"><Description dt:dt="string">E-Prime Primary Realtime Clock</Description><StartTime><Timestamp dt:dt="int">0</Timestamp><DateUtc dt:dt="string">2017-05-10T10:58:58Z</DateUtc></StartTime><FrequencyChanges><FrequencyChange><Frequency dt:dt="r8">3312919</Frequency><Timestamp dt:dt="r8">37519422707</Timestamp><Current dt:dt="…	75.03	2094405	2090905	2094405	2090895	1	right	-1134624235	2017-10-05	12:58:58	10:58:58	female	113771	29466	-1	29426	115955	113794	-1	113771	422165	413748	-1	413735	10				1	4	8	phaseUPFAce	phaseXPface	15	NF04	955765	955465	955765	955454	l	955454	953945	955454	953932	1509
GofDak_1024-768_new	5	3	19	<?xml version="1.0"?>\n<Clock xmlns:dt="urn:schemas-microsoft-com:datatypes"><Description dt:dt="string">E-Prime Primary Realtime Clock</Description><StartTime><Timestamp dt:dt="int">0</Timestamp><DateUtc dt:dt="string">2017-05-10T10:58:58Z</DateUtc></StartTime><FrequencyChanges><FrequencyChange><Frequency dt:dt="r8">3312919</Frequency><Timestamp dt:dt="r8">37519422707</Timestamp><Current dt:dt="…	75.03	2094405	2090905	2094405	2090895	1	right	-1134624235	2017-10-05	12:58:58	10:58:58	female	113771	29466	-1	29426	115955	113794	-1	113771	422165	413748	-1	413735	10				1	4	8	phaseUPFAce	phaseXPface	16	NM10	958897	958597	958897	958593	d	958593	956931	958593	956916	1662
GofDak_1024-768_new	5	3	19	<?xml version="1.0"?>\n<Clock xmlns:dt="urn:schemas-microsoft-com:datatypes"><Description dt:dt="string">E-Prime Primary Realtime Clock</Description><StartTime><Timestamp dt:dt="int">0</Timestamp><DateUtc dt:dt="string">2017-05-10T10:58:58Z</DateUtc></StartTime><FrequencyChanges><FrequencyChange><Frequency dt:dt="r8">3312919</Frequency><Timestamp dt:dt="r8">37519422707</Timestamp><Current dt:dt="…	75.03	2094405	2090905	2094405	2090895	1	right	-1134624235	2017-10-05	12:58:58	10:58:58	female	113771	29466	-1	29426	115955	113794	-1	113771	422165	413748	-1	413735	10				1	4	8	phaseUPFAce	phaseXPface	17	NF09	962322	962022	962322	962013	l	962013	960250	962013	960243	1763
GofDak_1024-768_new	5	3	19	<?xml version="1.0"?>\n<Clock xmlns:dt="urn:schemas-microsoft-com:datatypes"><Description dt:dt="string">E-Prime Primary Realtime Clock</Description><StartTime><Timestamp dt:dt="int">0</Timestamp><DateUtc dt:dt="string">2017-05-10T10:58:58Z</DateUtc></StartTime><FrequencyChanges><FrequencyChange><Frequency dt:dt="r8">3312919</Frequency><Timestamp dt:dt="r8">37519422707</Timestamp><Current dt:dt="…	75.03	2094405	2090905	2094405	2090895	1	right	-1134624235	2017-10-05	12:58:58	10:58:58	female	113771	29466	-1	29426	115955	113794	-1	113771	422165	413748	-1	413735	10				1	4	8	phaseUPFAce	phaseXPface	18	NM10	965628	965328	965628	965318	l	965318	963515	965318	963499	1803
GofDak_1024-768_new	5	3	19	<?xml version="1.0"?>\n<Clock xmlns:dt="urn:schemas-microsoft-com:datatypes"><Description dt:dt="string">E-Prime Primary Realtime Clock</Description><StartTime><Timestamp dt:dt="int">0</Timestamp><DateUtc dt:dt="string">2017-05-10T10:58:58Z</DateUtc></StartTime><FrequencyChanges><FrequencyChange><Frequency dt:dt="r8">3312919</Frequency><Timestamp dt:dt="r8">37519422707</Timestamp><Current dt:dt="…	75.03	2094405	2090905	2094405	2090895	1	right	-1134624235	2017-10-05	12:58:58	10:58:58	female	113771	29466	-1	29426	115955	113794	-1	113771	422165	413748	-1	413735	10				1	4	8	phaseUPFAce	phaseXPface	19	NM04	969173	968873	969173	968858	l	968858	966900	968858	966883	1958
GofDak_1024-768_new	5	3	19	<?xml version="1.0"?>\n<Clock xmlns:dt="urn:schemas-microsoft-com:datatypes"><Description dt:dt="string">E-Prime Primary Realtime Clock</Description><StartTime><Timestamp dt:dt="int">0</Timestamp><DateUtc dt:dt="string">2017-05-10T10:58:58Z</DateUtc></StartTime><FrequencyChanges><FrequencyChange><Frequency dt:dt="r8">3312919</Frequency><Timestamp dt:dt="r8">37519422707</Timestamp><Current dt:dt="…	75.03	2094405	2090905	2094405	2090895	1	right	-1134624235	2017-10-05	12:58:58	10:58:58	female	113771	29466	-1	29426	115955	113794	-1	113771	422165	413748	-1	413735	10				1	4	8	phaseUPFAce	phaseXPface	20	NM04	972612	972312	972612	972302	l	972302	970579	972302	970571	1723
GofDak_1024-768_new	5	3	19	<?xml version="1.0"?>\n<Clock xmlns:dt="urn:schemas-microsoft-com:datatypes"><Description dt:dt="string">E-Prime Primary Realtime Clock</Description><StartTime><Timestamp dt:dt="int">0</Timestamp><DateUtc dt:dt="string">2017-05-10T10:58:58Z</DateUtc></StartTime><FrequencyChanges><FrequencyChange><Frequency dt:dt="r8">3312919</Frequency><Timestamp dt:dt="r8">37519422707</Timestamp><Current dt:dt="…	75.03	2094405	2090905	2094405	2090895	1	right	-1134624235	2017-10-05	12:58:58	10:58:58	female	113771	29466	-1	29426	115955	113794	-1	113771	422165	413748	-1	413735	11				2	5	9	phaseINVFAce	phaseXPface	1	NF106	975704	975404	975704	975400	l	975400	973804	975400	973795	1596
GofDak_1024-768_new	5	3	19	<?xml version="1.0"?>\n<Clock xmlns:dt="urn:schemas-microsoft-com:datatypes"><Description dt:dt="string">E-Prime Primary Realtime Clock</Description><StartTime><Timestamp dt:dt="int">0</Timestamp><DateUtc dt:dt="string">2017-05-10T10:58:58Z</DateUtc></StartTime><FrequencyChanges><FrequencyChange><Frequency dt:dt="r8">3312919</Frequency><Timestamp dt:dt="r8">37519422707</Timestamp><Current dt:dt="…	75.03	2094405	2090905	2094405	2090895	1	right	-1134624235	2017-10-05	12:58:58	10:58:58	female	113771	29466	-1	29426	115955	113794	-1	113771	422165	413748	-1	413735	11				2	5	9	phaseINVFAce	phaseXPface	2	NF11	978929	978629	978929	978617	d	978617	976923	978617	976907	1694
GofDak_1024-768_new	5	3	19	<?xml version="1.0"?>\n<Clock xmlns:dt="urn:schemas-microsoft-com:datatypes"><Description dt:dt="string">E-Prime Primary Realtime Clock</Description><StartTime><Timestamp dt:dt="int">0</Timestamp><DateUtc dt:dt="string">2017-05-10T10:58:58Z</DateUtc></StartTime><FrequencyChanges><FrequencyChange><Frequency dt:dt="r8">3312919</Frequency><Timestamp dt:dt="r8">37519422707</Timestamp><Current dt:dt="…	75.03	2094405	2090905	2094405	2090895	1	right	-1134624235	2017-10-05	12:58:58	10:58:58	female	113771	29466	-1	29426	115955	113794	-1	113771	422165	413748	-1	413735	11				2	5	9	phaseINVFAce	phaseXPface	3	NM05	982408	982108	982408	982097	d	982097	980162	982097	980147	1935
GofDak_1024-768_new	5	3	19	<?xml version="1.0"?>\n<Clock xmlns:dt="urn:schemas-microsoft-com:datatypes"><Description dt:dt="string">E-Prime Primary Realtime Clock</Description><StartTime><Timestamp dt:dt="int">0</Timestamp><DateUtc dt:dt="string">2017-05-10T10:58:58Z</DateUtc></StartTime><FrequencyChanges><FrequencyChange><Frequency dt:dt="r8">3312919</Frequency><Timestamp dt:dt="r8">37519422707</Timestamp><Current dt:dt="…	75.03	2094405	2090905	2094405	2090895	1	right	-1134624235	2017-10-05	12:58:58	10:58:58	female	113771	29466	-1	29426	115955	113794	-1	113771	422165	413748	-1	413735	11				2	5	9	phaseINVFAce	phaseXPface	4	NF27	985900	985600	985900	985593	d	985593	983694	985593	983682	1899
GofDak_1024-768_new	5	3	19	<?xml version="1.0"?>\n<Clock xmlns:dt="urn:schemas-microsoft-com:datatypes"><Description dt:dt="string">E-Prime Primary Realtime Clock</Description><StartTime><Timestamp dt:dt="int">0</Timestamp><DateUtc dt:dt="string">2017-05-10T10:58:58Z</DateUtc></StartTime><FrequencyChanges><FrequencyChange><Frequency dt:dt="r8">3312919</Frequency><Timestamp dt:dt="r8">37519422707</Timestamp><Current dt:dt="…	75.03	2094405	2090905	2094405	2090895	1	right	-1134624235	2017-10-05	12:58:58	10:58:58	female	113771	29466	-1	29426	115955	113794	-1	113771	422165	413748	-1	413735	11				2	5	9	phaseINVFAce	phaseXPface	5	NM02	989405	989105	989405	989092	l	989092	987186	989092	987178	1906
GofDak_1024-768_new	5	3	19	<?xml version="1.0"?>\n<Clock xmlns:dt="urn:schemas-microsoft-com:datatypes"><Description dt:dt="string">E-Prime Primary Realtime Clock</Description><StartTime><Timestamp dt:dt="int">0</Timestamp><DateUtc dt:dt="string">2017-05-10T10:58:58Z</DateUtc></StartTime><FrequencyChanges><FrequencyChange><Frequency dt:dt="r8">3312919</Frequency><Timestamp dt:dt="r8">37519422707</Timestamp><Current dt:dt="…	75.03	2094405	2090905	2094405	2090895	1	right	-1134624235	2017-10-05	12:58:58	10:58:58	female	113771	29466	-1	29426	115955	113794	-1	113771	422165	413748	-1	413735	11				2	5	9	phaseINVFAce	phaseXPface	6	NM101	992351	992051	992351	992049	d	992049	990531	992049	990522	1518
GofDak_1024-768_new	5	3	19	<?xml version="1.0"?>\n<Clock xmlns:dt="urn:schemas-microsoft-com:datatypes"><Description dt:dt="string">E-Prime Primary Realtime Clock</Description><StartTime><Timestamp dt:dt="int">0</Timestamp><DateUtc dt:dt="string">2017-05-10T10:58:58Z</DateUtc></StartTime><FrequencyChanges><FrequencyChange><Frequency dt:dt="r8">3312919</Frequency><Timestamp dt:dt="r8">37519422707</Timestamp><Current dt:dt="…	75.03	2094405	2090905	2094405	2090895	1	right	-1134624235	2017-10-05	12:58:58	10:58:58	female	113771	29466	-1	29426	115955	113794	-1	113771	422165	413748	-1	413735	11				2	5	9	phaseINVFAce	phaseXPface	7	NF04	995883	995583	995883	995577	d	995577	993624	995577	993618	1953
GofDak_1024-768_new	5	3	19	<?xml version="1.0"?>\n<Clock xmlns:dt="urn:schemas-microsoft-com:datatypes"><Description dt:dt="string">E-Prime Primary Realtime Clock</Description><StartTime><Timestamp dt:dt="int">0</Timestamp><DateUtc dt:dt="string">2017-05-10T10:58:58Z</DateUtc></StartTime><FrequencyChanges><FrequencyChange><Frequency dt:dt="r8">3312919</Frequency><Timestamp dt:dt="r8">37519422707</Timestamp><Current dt:dt="…	75.03	2094405	2090905	2094405	2090895	1	right	-1134624235	2017-10-05	12:58:58	10:58:58	female	113771	29466	-1	29426	115955	113794	-1	113771	422165	413748	-1	413735	11				2	5	9	phaseINVFAce	phaseXPface	8	NM03	999268	998968	999268	998962	d	998962	997316	998962	997298	1646
GofDak_1024-768_new	5	3	19	<?xml version="1.0"?>\n<Clock xmlns:dt="urn:schemas-microsoft-com:datatypes"><Description dt:dt="string">E-Prime Primary Realtime Clock</Description><StartTime><Timestamp dt:dt="int">0</Timestamp><DateUtc dt:dt="string">2017-05-10T10:58:58Z</DateUtc></StartTime><FrequencyChanges><FrequencyChange><Frequency dt:dt="r8">3312919</Frequency><Timestamp dt:dt="r8">37519422707</Timestamp><Current dt:dt="…	75.03	2094405	2090905	2094405	2090895	1	right	-1134624235	2017-10-05	12:58:58	10:58:58	female	113771	29466	-1	29426	115955	113794	-1	113771	422165	413748	-1	413735	11				2	5	9	phaseINVFAce	phaseXPface	9	NF01	1002707	1002407	1002707	1002398	l	1002398	1000474	1002398	1000458	1924
GofDak_1024-768_new	5	3	19	<?xml version="1.0"?>\n<Clock xmlns:dt="urn:schemas-microsoft-com:datatypes"><Description dt:dt="string">E-Prime Primary Realtime Clock</Description><StartTime><Timestamp dt:dt="int">0</Timestamp><DateUtc dt:dt="string">2017-05-10T10:58:58Z</DateUtc></StartTime><FrequencyChanges><FrequencyChange><Frequency dt:dt="r8">3312919</Frequency><Timestamp dt:dt="r8">37519422707</Timestamp><Current dt:dt="…	75.03	2094405	2090905	2094405	2090895	1	right	-1134624235	2017-10-05	12:58:58	10:58:58	female	113771	29466	-1	29426	115955	113794	-1	113771	422165	413748	-1	413735	11				2	5	9	phaseINVFAce	phaseXPface	10	NM10	1005919	1005619	1005919	1005615	l	1005615	1003820	1005615	1003809	1795
GofDak_1024-768_new	5	3	19	<?xml version="1.0"?>\n<Clock xmlns:dt="urn:schemas-microsoft-com:datatypes"><Description dt:dt="string">E-Prime Primary Realtime Clock</Description><StartTime><Timestamp dt:dt="int">0</Timestamp><DateUtc dt:dt="string">2017-05-10T10:58:58Z</DateUtc></StartTime><FrequencyChanges><FrequencyChange><Frequency dt:dt="r8">3312919</Frequency><Timestamp dt:dt="r8">37519422707</Timestamp><Current dt:dt="…	75.03	2094405	2090905	2094405	2090895	1	right	-1134624235	2017-10-05	12:58:58	10:58:58	female	113771	29466	-1	29426	115955	113794	-1	113771	422165	413748	-1	413735	11				2	5	9	phaseINVFAce	phaseXPface	11	NF01	1009065	1008765	1009065	1008757	d	1008757	1007152	1008757	1007145	1605
GofDak_1024-768_new	5	3	19	<?xml version="1.0"?>\n<Clock xmlns:dt="urn:schemas-microsoft-com:datatypes"><Description dt:dt="string">E-Prime Primary Realtime Clock</Description><StartTime><Timestamp dt:dt="int">0</Timestamp><DateUtc dt:dt="string">2017-05-10T10:58:58Z</DateUtc></StartTime><FrequencyChanges><FrequencyChange><Frequency dt:dt="r8">3312919</Frequency><Timestamp dt:dt="r8">37519422707</Timestamp><Current dt:dt="…	75.03	2094405	2090905	2094405	2090895	1	right	-1134624235	2017-10-05	12:58:58	10:58:58	female	113771	29466	-1	29426	115955	113794	-1	113771	422165	413748	-1	413735	11				2	5	9	phaseINVFAce	phaseXPface	12	NM03	1012370	1012070	1012370	1012060	l	1012060	1010244	1012060	1010233	1816
GofDak_1024-768_new	5	3	19	<?xml version="1.0"?>\n<Clock xmlns:dt="urn:schemas-microsoft-com:datatypes"><Description dt:dt="string">E-Prime Primary Realtime Clock</Description><StartTime><Timestamp dt:dt="int">0</Timestamp><DateUtc dt:dt="string">2017-05-10T10:58:58Z</DateUtc></StartTime><FrequencyChanges><FrequencyChange><Frequency dt:dt="r8">3312919</Frequency><Timestamp dt:dt="r8">37519422707</Timestamp><Current dt:dt="…	75.03	2094405	2090905	2094405	2090895	1	right	-1134624235	2017-10-05	12:58:58	10:58:58	female	113771	29466	-1	29426	115955	113794	-1	113771	422165	413748	-1	413735	11				2	5	9	phaseINVFAce	phaseXPface	13	NM13	1015929	1015629	1015929	1015623	l	1015623	1013643	1015623	1013633	1980
GofDak_1024-768_new	5	3	19	<?xml version="1.0"?>\n<Clock xmlns:dt="urn:schemas-microsoft-com:datatypes"><Description dt:dt="string">E-Prime Primary Realtime Clock</Description><StartTime><Timestamp dt:dt="int">0</Timestamp><DateUtc dt:dt="string">2017-05-10T10:58:58Z</DateUtc></StartTime><FrequencyChanges><FrequencyChange><Frequency dt:dt="r8">3312919</Frequency><Timestamp dt:dt="r8">37519422707</Timestamp><Current dt:dt="…	75.03	2094405	2090905	2094405	2090895	1	right	-1134624235	2017-10-05	12:58:58	10:58:58	female	113771	29466	-1	29426	115955	113794	-1	113771	422165	413748	-1	413735	11				2	5	9	phaseINVFAce	phaseXPface	14	NF06	1019354	1019054	1019354	1019039	d	1019039	1017161	1019039	1017153	1878
GofDak_1024-768_new	5	3	19	<?xml version="1.0"?>\n<Clock xmlns:dt="urn:schemas-microsoft-com:datatypes"><Description dt:dt="string">E-Prime Primary Realtime Clock</Description><StartTime><Timestamp dt:dt="int">0</Timestamp><DateUtc dt:dt="string">2017-05-10T10:58:58Z</DateUtc></StartTime><FrequencyChanges><FrequencyChange><Frequency dt:dt="r8">3312919</Frequency><Timestamp dt:dt="r8">37519422707</Timestamp><Current dt:dt="…	75.03	2094405	2090905	2094405	2090895	1	right	-1134624235	2017-10-05	12:58:58	10:58:58	female	113771	29466	-1	29426	115955	113794	-1	113771	422165	413748	-1	413735	11				2	5	9	phaseINVFAce	phaseXPface	15	NM21	1022726	1022426	1022726	1022419	l	1022419	1020520	1022419	1020513	1899
GofDak_1024-768_new	5	3	19	<?xml version="1.0"?>\n<Clock xmlns:dt="urn:schemas-microsoft-com:datatypes"><Description dt:dt="string">E-Prime Primary Realtime Clock</Description><StartTime><Timestamp dt:dt="int">0</Timestamp><DateUtc dt:dt="string">2017-05-10T10:58:58Z</DateUtc></StartTime><FrequencyChanges><FrequencyChange><Frequency dt:dt="r8">3312919</Frequency><Timestamp dt:dt="r8">37519422707</Timestamp><Current dt:dt="…	75.03	2094405	2090905	2094405	2090895	1	right	-1134624235	2017-10-05	12:58:58	10:58:58	female	113771	29466	-1	29426	115955	113794	-1	113771	422165	413748	-1	413735	11				2	5	9	phaseINVFAce	phaseXPface	16	NM21	1025912	1025612	1025912	1025598	d	1025598	1023919	1025598	1023904	1679
GofDak_1024-768_new	5	3	19	<?xml version="1.0"?>\n<Clock xmlns:dt="urn:schemas-microsoft-com:datatypes"><Description dt:dt="string">E-Prime Primary Realtime Clock</Description><StartTime><Timestamp dt:dt="int">0</Timestamp><DateUtc dt:dt="string">2017-05-10T10:58:58Z</DateUtc></StartTime><FrequencyChanges><FrequencyChange><Frequency dt:dt="r8">3312919</Frequency><Timestamp dt:dt="r8">37519422707</Timestamp><Current dt:dt="…	75.03	2094405	2090905	2094405	2090895	1	right	-1134624235	2017-10-05	12:58:58	10:58:58	female	113771	29466	-1	29426	115955	113794	-1	113771	422165	413748	-1	413735	11				2	5	9	phaseINVFAce	phaseXPface	17	NF11	1029097	1028797	1029097	1028794	l	1028794	1027064	1028794	1027056	1730
GofDak_1024-768_new	5	3	19	<?xml version="1.0"?>\n<Clock xmlns:dt="urn:schemas-microsoft-com:datatypes"><Description dt:dt="string">E-Prime Primary Realtime Clock</Description><StartTime><Timestamp dt:dt="int">0</Timestamp><DateUtc dt:dt="string">2017-05-10T10:58:58Z</DateUtc></StartTime><FrequencyChanges><FrequencyChange><Frequency dt:dt="r8">3312919</Frequency><Timestamp dt:dt="r8">37519422707</Timestamp><Current dt:dt="…	75.03	2094405	2090905	2094405	2090895	1	right	-1134624235	2017-10-05	12:58:58	10:58:58	female	113771	29466	-1	29426	115955	113794	-1	113771	422165	413748	-1	413735	11				2	5	9	phaseINVFAce	phaseXPface	18	NF109	1032029	1031729	1032029	1031726	l	1031726	1030210	1031726	1030192	1516
GofDak_1024-768_new	5	3	19	<?xml version="1.0"?>\n<Clock xmlns:dt="urn:schemas-microsoft-com:datatypes"><Description dt:dt="string">E-Prime Primary Realtime Clock</Description><StartTime><Timestamp dt:dt="int">0</Timestamp><DateUtc dt:dt="string">2017-05-10T10:58:58Z</DateUtc></StartTime><FrequencyChanges><FrequencyChange><Frequency dt:dt="r8">3312919</Frequency><Timestamp dt:dt="r8">37519422707</Timestamp><Current dt:dt="…	75.03	2094405	2090905	2094405	2090895	1	right	-1134624235	2017-10-05	12:58:58	10:58:58	female	113771	29466	-1	29426	115955	113794	-1	113771	422165	413748	-1	413735	11				2	5	9	phaseINVFAce	phaseXPface	19	NM10	1035721	1035421	1035721	1035415	l	1035415	1033542	1035415	1033528	1873
GofDak_1024-768_new	5	3	19	<?xml version="1.0"?>\n<Clock xmlns:dt="urn:schemas-microsoft-com:datatypes"><Description dt:dt="string">E-Prime Primary Realtime Clock</Description><StartTime><Timestamp dt:dt="int">0</Timestamp><DateUtc dt:dt="string">2017-05-10T10:58:58Z</DateUtc></StartTime><FrequencyChanges><FrequencyChange><Frequency dt:dt="r8">3312919</Frequency><Timestamp dt:dt="r8">37519422707</Timestamp><Current dt:dt="…	75.03	2094405	2090905	2094405	2090895	1	right	-1134624235	2017-10-05	12:58:58	10:58:58	female	113771	29466	-1	29426	115955	113794	-1	113771	422165	413748	-1	413735	11				2	5	9	phaseINVFAce	phaseXPface	20	NF06	1039133	1038833	1039133	1038826	l	1038826	1037114	1038826	1037096	1712
GofDak_1024-768_new	5	3	19	<?xml version="1.0"?>\n<Clock xmlns:dt="urn:schemas-microsoft-com:datatypes"><Description dt:dt="string">E-Prime Primary Realtime Clock</Description><StartTime><Timestamp dt:dt="int">0</Timestamp><DateUtc dt:dt="string">2017-05-10T10:58:58Z</DateUtc></StartTime><FrequencyChanges><FrequencyChange><Frequency dt:dt="r8">3312919</Frequency><Timestamp dt:dt="r8">37519422707</Timestamp><Current dt:dt="…	75.03	2094405	2090905	2094405	2090895	1	right	-1134624235	2017-10-05	12:58:58	10:58:58	female	113771	29466	-1	29426	115955	113794	-1	113771	422165	413748	-1	413735	12				1	5	10	phaseUPFAce	phaseXPface	1	NF09	1052422	1052122	1052422	1052112	l	1052112	1050469	1052112	1050456	1643
GofDak_1024-768_new	5	3	19	<?xml version="1.0"?>\n<Clock xmlns:dt="urn:schemas-microsoft-com:datatypes"><Description dt:dt="string">E-Prime Primary Realtime Clock</Description><StartTime><Timestamp dt:dt="int">0</Timestamp><DateUtc dt:dt="string">2017-05-10T10:58:58Z</DateUtc></StartTime><FrequencyChanges><FrequencyChange><Frequency dt:dt="r8">3312919</Frequency><Timestamp dt:dt="r8">37519422707</Timestamp><Current dt:dt="…	75.03	2094405	2090905	2094405	2090895	1	right	-1134624235	2017-10-05	12:58:58	10:58:58	female	113771	29466	-1	29426	115955	113794	-1	113771	422165	413748	-1	413735	12				1	5	10	phaseUPFAce	phaseXPface	2	NM09	1055527	1055227	1055527	1055218	d	1055218	1053481	1055218	1053471	1737
GofDak_1024-768_new	5	3	19	<?xml version="1.0"?>\n<Clock xmlns:dt="urn:schemas-microsoft-com:datatypes"><Description dt:dt="string">E-Prime Primary Realtime Clock</Description><StartTime><Timestamp dt:dt="int">0</Timestamp><DateUtc dt:dt="string">2017-05-10T10:58:58Z</DateUtc></StartTime><FrequencyChanges><FrequencyChange><Frequency dt:dt="r8">3312919</Frequency><Timestamp dt:dt="r8">37519422707</Timestamp><Current dt:dt="…	75.03	2094405	2090905	2094405	2090895	1	right	-1134624235	2017-10-05	12:58:58	10:58:58	female	113771	29466	-1	29426	115955	113794	-1	113771	422165	413748	-1	413735	12				1	5	10	phaseUPFAce	phaseXPface	3	NF06	1058926	1058626	1058926	1058611	l	1058611	1056693	1058611	1056687	1918
GofDak_1024-768_new	5	3	19	<?xml version="1.0"?>\n<Clock xmlns:dt="urn:schemas-microsoft-com:datatypes"><Description dt:dt="string">E-Prime Primary Realtime Clock</Description><StartTime><Timestamp dt:dt="int">0</Timestamp><DateUtc dt:dt="string">2017-05-10T10:58:58Z</DateUtc></StartTime><FrequencyChanges><FrequencyChange><Frequency dt:dt="r8">3312919</Frequency><Timestamp dt:dt="r8">37519422707</Timestamp><Current dt:dt="…	75.03	2094405	2090905	2094405	2090895	1	right	-1134624235	2017-10-05	12:58:58	10:58:58	female	113771	29466	-1	29426	115955	113794	-1	113771	422165	413748	-1	413735	12				1	5	10	phaseUPFAce	phaseXPface	4	NM09	1062058	1061758	1062058	1061749	l	1061749	1060052	1061749	1060047	1697
GofDak_1024-768_new	5	3	19	<?xml version="1.0"?>\n<Clock xmlns:dt="urn:schemas-microsoft-com:datatypes"><Description dt:dt="string">E-Prime Primary Realtime Clock</Description><StartTime><Timestamp dt:dt="int">0</Timestamp><DateUtc dt:dt="string">2017-05-10T10:58:58Z</DateUtc></StartTime><FrequencyChanges><FrequencyChange><Frequency dt:dt="r8">3312919</Frequency><Timestamp dt:dt="r8">37519422707</Timestamp><Current dt:dt="…	75.03	2094405	2090905	2094405	2090895	1	right	-1134624235	2017-10-05	12:58:58	10:58:58	female	113771	29466	-1	29426	115955	113794	-1	113771	422165	413748	-1	413735	12				1	5	10	phaseUPFAce	phaseXPface	5	NF01	1065337	1065037	1065337	1065029	l	1065029	1063064	1065029	1063055	1965
GofDak_1024-768_new	5	3	19	<?xml version="1.0"?>\n<Clock xmlns:dt="urn:schemas-microsoft-com:datatypes"><Description dt:dt="string">E-Prime Primary Realtime Clock</Description><StartTime><Timestamp dt:dt="int">0</Timestamp><DateUtc dt:dt="string">2017-05-10T10:58:58Z</DateUtc></StartTime><FrequencyChanges><FrequencyChange><Frequency dt:dt="r8">3312919</Frequency><Timestamp dt:dt="r8">37519422707</Timestamp><Current dt:dt="…	75.03	2094405	2090905	2094405	2090895	1	right	-1134624235	2017-10-05	12:58:58	10:58:58	female	113771	29466	-1	29426	115955	113794	-1	113771	422165	413748	-1	413735	12				1	5	10	phaseUPFAce	phaseXPface	6	NM08	1068309	1068009	1068309	1067998	d	1067998	1066423	1067998	1066407	1575
GofDak_1024-768_new	5	3	19	<?xml version="1.0"?>\n<Clock xmlns:dt="urn:schemas-microsoft-com:datatypes"><Description dt:dt="string">E-Prime Primary Realtime Clock</Description><StartTime><Timestamp dt:dt="int">0</Timestamp><DateUtc dt:dt="string">2017-05-10T10:58:58Z</DateUtc></StartTime><FrequencyChanges><FrequencyChange><Frequency dt:dt="r8">3312919</Frequency><Timestamp dt:dt="r8">37519422707</Timestamp><Current dt:dt="…	75.03	2094405	2090905	2094405	2090895	1	right	-1134624235	2017-10-05	12:58:58	10:58:58	female	113771	29466	-1	29426	115955	113794	-1	113771	422165	413748	-1	413735	12				1	5	10	phaseUPFAce	phaseXPface	7	NF01	1071801	1071501	1071801	1071498	d	1071498	1069662	1071498	1069654	1836
GofDak_1024-768_new	5	3	19	<?xml version="1.0"?>\n<Clock xmlns:dt="urn:schemas-microsoft-com:datatypes"><Description dt:dt="string">E-Prime Primary Realtime Clock</Description><StartTime><Timestamp dt:dt="int">0</Timestamp><DateUtc dt:dt="string">2017-05-10T10:58:58Z</DateUtc></StartTime><FrequencyChanges><FrequencyChange><Frequency dt:dt="r8">3312919</Frequency><Timestamp dt:dt="r8">37519422707</Timestamp><Current dt:dt="…	75.03	2094405	2090905	2094405	2090895	1	right	-1134624235	2017-10-05	12:58:58	10:58:58	female	113771	29466	-1	29426	115955	113794	-1	113771	422165	413748	-1	413735	12				1	5	10	phaseUPFAce	phaseXPface	8	NM13	1075186	1074886	1075186	1074877	d	1074877	1073220	1074877	1073214	1657
GofDak_1024-768_new	5	3	19	<?xml version="1.0"?>\n<Clock xmlns:dt="urn:schemas-microsoft-com:datatypes"><Description dt:dt="string">E-Prime Primary Realtime Clock</Description><StartTime><Timestamp dt:dt="int">0</Timestamp><DateUtc dt:dt="string">2017-05-10T10:58:58Z</DateUtc></StartTime><FrequencyChanges><FrequencyChange><Frequency dt:dt="r8">3312919</Frequency><Timestamp dt:dt="r8">37519422707</Timestamp><Current dt:dt="…	75.03	2094405	2090905	2094405	2090895	1	right	-1134624235	2017-10-05	12:58:58	10:58:58	female	113771	29466	-1	29426	115955	113794	-1	113771	422165	413748	-1	413735	12				1	5	10	phaseUPFAce	phaseXPface	9	NF106	1078652	1078352	1078652	1078342	l	1078342	1076419	1078342	1076414	1923
GofDak_1024-768_new	5	3	19	<?xml version="1.0"?>\n<Clock xmlns:dt="urn:schemas-microsoft-com:datatypes"><Description dt:dt="string">E-Prime Primary Realtime Clock</Description><StartTime><Timestamp dt:dt="int">0</Timestamp><DateUtc dt:dt="string">2017-05-10T10:58:58Z</DateUtc></StartTime><FrequencyChanges><FrequencyChange><Frequency dt:dt="r8">3312919</Frequency><Timestamp dt:dt="r8">37519422707</Timestamp><Current dt:dt="…	75.03	2094405	2090905	2094405	2090895	1	right	-1134624235	2017-10-05	12:58:58	10:58:58	female	113771	29466	-1	29426	115955	113794	-1	113771	422165	413748	-1	413735	12				1	5	10	phaseUPFAce	phaseXPface	10	NM08	1081824	1081524	1081824	1081513	d	1081513	1079991	1081513	1079982	1522
GofDak_1024-768_new	5	3	19	<?xml version="1.0"?>\n<Clock xmlns:dt="urn:schemas-microsoft-com:datatypes"><Description dt:dt="string">E-Prime Primary Realtime Clock</Description><StartTime><Timestamp dt:dt="int">0</Timestamp><DateUtc dt:dt="string">2017-05-10T10:58:58Z</DateUtc></StartTime><FrequencyChanges><FrequencyChange><Frequency dt:dt="r8">3312919</Frequency><Timestamp dt:dt="r8">37519422707</Timestamp><Current dt:dt="…	75.03	2094405	2090905	2094405	2090895	1	right	-1134624235	2017-10-05	12:58:58	10:58:58	female	113771	29466	-1	29426	115955	113794	-1	113771	422165	413748	-1	413735	12				1	5	10	phaseUPFAce	phaseXPface	11	NF02	1085209	1084909	1085209	1084895	l	1084895	1083137	1084895	1083126	1758
GofDak_1024-768_new	5	3	19	<?xml version="1.0"?>\n<Clock xmlns:dt="urn:schemas-microsoft-com:datatypes"><Description dt:dt="string">E-Prime Primary Realtime Clock</Description><StartTime><Timestamp dt:dt="int">0</Timestamp><DateUtc dt:dt="string">2017-05-10T10:58:58Z</DateUtc></StartTime><FrequencyChanges><FrequencyChange><Frequency dt:dt="r8">3312919</Frequency><Timestamp dt:dt="r8">37519422707</Timestamp><Current dt:dt="…	75.03	2094405	2090905	2094405	2090895	1	right	-1134624235	2017-10-05	12:58:58	10:58:58	female	113771	29466	-1	29426	115955	113794	-1	113771	422165	413748	-1	413735	12				1	5	10	phaseUPFAce	phaseXPface	12	NF01	1088195	1087895	1088195	1087891	l	1087891	1086322	1087891	1086310	1569
GofDak_1024-768_new	5	3	19	<?xml version="1.0"?>\n<Clock xmlns:dt="urn:schemas-microsoft-com:datatypes"><Description dt:dt="string">E-Prime Primary Realtime Clock</Description><StartTime><Timestamp dt:dt="int">0</Timestamp><DateUtc dt:dt="string">2017-05-10T10:58:58Z</DateUtc></StartTime><FrequencyChanges><FrequencyChange><Frequency dt:dt="r8">3312919</Frequency><Timestamp dt:dt="r8">37519422707</Timestamp><Current dt:dt="…	75.03	2094405	2090905	2094405	2090895	1	right	-1134624235	2017-10-05	12:58:58	10:58:58	female	113771	29466	-1	29426	115955	113794	-1	113771	422165	413748	-1	413735	12				1	5	10	phaseUPFAce	phaseXPface	13	NF09	1091247	1090947	1091247	1090942	d	1090942	1089388	1090942	1089373	1554
GofDak_1024-768_new	5	3	19	<?xml version="1.0"?>\n<Clock xmlns:dt="urn:schemas-microsoft-com:datatypes"><Description dt:dt="string">E-Prime Primary Realtime Clock</Description><StartTime><Timestamp dt:dt="int">0</Timestamp><DateUtc dt:dt="string">2017-05-10T10:58:58Z</DateUtc></StartTime><FrequencyChanges><FrequencyChange><Frequency dt:dt="r8">3312919</Frequency><Timestamp dt:dt="r8">37519422707</Timestamp><Current dt:dt="…	75.03	2094405	2090905	2094405	2090895	1	right	-1134624235	2017-10-05	12:58:58	10:58:58	female	113771	29466	-1	29426	115955	113794	-1	113771	422165	413748	-1	413735	12				1	5	10	phaseUPFAce	phaseXPface	14	NF06	1094846	1094546	1094846	1094532	d	1094532	1092666	1094532	1092653	1866
GofDak_1024-768_new	5	3	19	<?xml version="1.0"?>\n<Clock xmlns:dt="urn:schemas-microsoft-com:datatypes"><Description dt:dt="string">E-Prime Primary Realtime Clock</Description><StartTime><Timestamp dt:dt="int">0</Timestamp><DateUtc dt:dt="string">2017-05-10T10:58:58Z</DateUtc></StartTime><FrequencyChanges><FrequencyChange><Frequency dt:dt="r8">3312919</Frequency><Timestamp dt:dt="r8">37519422707</Timestamp><Current dt:dt="…	75.03	2094405	2090905	2094405	2090895	1	right	-1134624235	2017-10-05	12:58:58	10:58:58	female	113771	29466	-1	29426	115955	113794	-1	113771	422165	413748	-1	413735	12				1	5	10	phaseUPFAce	phaseXPface	15	NF27	1098138	1097838	1098138	1097833	d	1097833	1096105	1097833	1096093	1728
GofDak_1024-768_new	5	3	19	<?xml version="1.0"?>\n<Clock xmlns:dt="urn:schemas-microsoft-com:datatypes"><Description dt:dt="string">E-Prime Primary Realtime Clock</Description><StartTime><Timestamp dt:dt="int">0</Timestamp><DateUtc dt:dt="string">2017-05-10T10:58:58Z</DateUtc></StartTime><FrequencyChanges><FrequencyChange><Frequency dt:dt="r8">3312919</Frequency><Timestamp dt:dt="r8">37519422707</Timestamp><Current dt:dt="…	75.03	2094405	2090905	2094405	2090895	1	right	-1134624235	2017-10-05	12:58:58	10:58:58	female	113771	29466	-1	29426	115955	113794	-1	113771	422165	413748	-1	413735	12				1	5	10	phaseUPFAce	phaseXPface	16	NF106	1101257	1100957	1101257	1100950	d	1100950	1099291	1100950	1099277	1659
GofDak_1024-768_new	5	3	19	<?xml version="1.0"?>\n<Clock xmlns:dt="urn:schemas-microsoft-com:datatypes"><Description dt:dt="string">E-Prime Primary Realtime Clock</Description><StartTime><Timestamp dt:dt="int">0</Timestamp><DateUtc dt:dt="string">2017-05-10T10:58:58Z</DateUtc></StartTime><FrequencyChanges><FrequencyChange><Frequency dt:dt="r8">3312919</Frequency><Timestamp dt:dt="r8">37519422707</Timestamp><Current dt:dt="…	75.03	2094405	2090905	2094405	2090895	1	right	-1134624235	2017-10-05	12:58:58	10:58:58	female	113771	29466	-1	29426	115955	113794	-1	113771	422165	413748	-1	413735	12				1	5	10	phaseUPFAce	phaseXPface	17	NM21	1104549	1104249	1104549	1104236	l	1104236	1102396	1104236	1102381	1840
GofDak_1024-768_new	5	3	19	<?xml version="1.0"?>\n<Clock xmlns:dt="urn:schemas-microsoft-com:datatypes"><Description dt:dt="string">E-Prime Primary Realtime Clock</Description><StartTime><Timestamp dt:dt="int">0</Timestamp><DateUtc dt:dt="string">2017-05-10T10:58:58Z</DateUtc></StartTime><FrequencyChanges><FrequencyChange><Frequency dt:dt="r8">3312919</Frequency><Timestamp dt:dt="r8">37519422707</Timestamp><Current dt:dt="…	75.03	2094405	2090905	2094405	2090895	1	right	-1134624235	2017-10-05	12:58:58	10:58:58	female	113771	29466	-1	29426	115955	113794	-1	113771	422165	413748	-1	413735	12				1	5	10	phaseUPFAce	phaseXPface	18	NF06	1107907	1107607	1107907	1107602	d	1107602	1105702	1107602	1105693	1900
GofDak_1024-768_new	5	3	19	<?xml version="1.0"?>\n<Clock xmlns:dt="urn:schemas-microsoft-com:datatypes"><Description dt:dt="string">E-Prime Primary Realtime Clock</Description><StartTime><Timestamp dt:dt="int">0</Timestamp><DateUtc dt:dt="string">2017-05-10T10:58:58Z</DateUtc></StartTime><FrequencyChanges><FrequencyChange><Frequency dt:dt="r8">3312919</Frequency><Timestamp dt:dt="r8">37519422707</Timestamp><Current dt:dt="…	75.03	2094405	2090905	2094405	2090895	1	right	-1134624235	2017-10-05	12:58:58	10:58:58	female	113771	29466	-1	29426	115955	113794	-1	113771	422165	413748	-1	413735	12				1	5	10	phaseUPFAce	phaseXPface	19	NM02	1111386	1111086	1111386	1111071	d	1111071	1109140	1111071	1109124	1931
GofDak_1024-768_new	5	3	19	<?xml version="1.0"?>\n<Clock xmlns:dt="urn:schemas-microsoft-com:datatypes"><Description dt:dt="string">E-Prime Primary Realtime Clock</Description><StartTime><Timestamp dt:dt="int">0</Timestamp><DateUtc dt:dt="string">2017-05-10T10:58:58Z</DateUtc></StartTime><FrequencyChanges><FrequencyChange><Frequency dt:dt="r8">3312919</Frequency><Timestamp dt:dt="r8">37519422707</Timestamp><Current dt:dt="…	75.03	2094405	2090905	2094405	2090895	1	right	-1134624235	2017-10-05	12:58:58	10:58:58	female	113771	29466	-1	29426	115955	113794	-1	113771	422165	413748	-1	413735	12				1	5	10	phaseUPFAce	phaseXPface	20	NF105	1114732	1114432	1114732	1114422	l	1114422	1112726	1114422	1112716	1696
GofDak_1024-768_new	5	3	19	<?xml version="1.0"?>\n<Clock xmlns:dt="urn:schemas-microsoft-com:datatypes"><Description dt:dt="string">E-Prime Primary Realtime Clock</Description><StartTime><Timestamp dt:dt="int">0</Timestamp><DateUtc dt:dt="string">2017-05-10T10:58:58Z</DateUtc></StartTime><FrequencyChanges><FrequencyChange><Frequency dt:dt="r8">3312919</Frequency><Timestamp dt:dt="r8">37519422707</Timestamp><Current dt:dt="…	75.03	2094405	2090905	2094405	2090895	1	right	-1134624235	2017-10-05	12:58:58	10:58:58	female	113771	29466	-1	29426	115955	113794	-1	113771	422165	413748	-1	413735	13				2	6	11	phaseINVFAce	phaseXPface	1	NF04	1118050	1117750	1118050	1117738	l	1117738	1115898	1117738	1115892	1840
GofDak_1024-768_new	5	3	19	<?xml version="1.0"?>\n<Clock xmlns:dt="urn:schemas-microsoft-com:datatypes"><Description dt:dt="string">E-Prime Primary Realtime Clock</Description><StartTime><Timestamp dt:dt="int">0</Timestamp><DateUtc dt:dt="string">2017-05-10T10:58:58Z</DateUtc></StartTime><FrequencyChanges><FrequencyChange><Frequency dt:dt="r8">3312919</Frequency><Timestamp dt:dt="r8">37519422707</Timestamp><Current dt:dt="…	75.03	2094405	2090905	2094405	2090895	1	right	-1134624235	2017-10-05	12:58:58	10:58:58	female	113771	29466	-1	29426	115955	113794	-1	113771	422165	413748	-1	413735	13				2	6	11	phaseINVFAce	phaseXPface	2	NF09	1121276	1120976	1121276	1120969	l	1120969	1119243	1120969	1119228	1726
GofDak_1024-768_new	5	3	19	<?xml version="1.0"?>\n<Clock xmlns:dt="urn:schemas-microsoft-com:datatypes"><Description dt:dt="string">E-Prime Primary Realtime Clock</Description><StartTime><Timestamp dt:dt="int">0</Timestamp><DateUtc dt:dt="string">2017-05-10T10:58:58Z</DateUtc></StartTime><FrequencyChanges><FrequencyChange><Frequency dt:dt="r8">3312919</Frequency><Timestamp dt:dt="r8">37519422707</Timestamp><Current dt:dt="…	75.03	2094405	2090905	2094405	2090895	1	right	-1134624235	2017-10-05	12:58:58	10:58:58	female	113771	29466	-1	29426	115955	113794	-1	113771	422165	413748	-1	413735	13				2	6	11	phaseINVFAce	phaseXPface	3	NF09	1124781	1124481	1124781	1124469	d	1124469	1122962	1124469	1122956	1507
GofDak_1024-768_new	5	3	19	<?xml version="1.0"?>\n<Clock xmlns:dt="urn:schemas-microsoft-com:datatypes"><Description dt:dt="string">E-Prime Primary Realtime Clock</Description><StartTime><Timestamp dt:dt="int">0</Timestamp><DateUtc dt:dt="string">2017-05-10T10:58:58Z</DateUtc></StartTime><FrequencyChanges><FrequencyChange><Frequency dt:dt="r8">3312919</Frequency><Timestamp dt:dt="r8">37519422707</Timestamp><Current dt:dt="…	75.03	2094405	2090905	2094405	2090895	1	right	-1134624235	2017-10-05	12:58:58	10:58:58	female	113771	29466	-1	29426	115955	113794	-1	113771	422165	413748	-1	413735	13				2	6	11	phaseINVFAce	phaseXPface	4	NM21	1127820	1127520	1127820	1127514	l	1127514	1125907	1127514	1125892	1607
GofDak_1024-768_new	5	3	19	<?xml version="1.0"?>\n<Clock xmlns:dt="urn:schemas-microsoft-com:datatypes"><Description dt:dt="string">E-Prime Primary Realtime Clock</Description><StartTime><Timestamp dt:dt="int">0</Timestamp><DateUtc dt:dt="string">2017-05-10T10:58:58Z</DateUtc></StartTime><FrequencyChanges><FrequencyChange><Frequency dt:dt="r8">3312919</Frequency><Timestamp dt:dt="r8">37519422707</Timestamp><Current dt:dt="…	75.03	2094405	2090905	2094405	2090895	1	right	-1134624235	2017-10-05	12:58:58	10:58:58	female	113771	29466	-1	29426	115955	113794	-1	113771	422165	413748	-1	413735	13				2	6	11	phaseINVFAce	phaseXPface	5	NF06	1131152	1130852	1131152	1130842	d	1130842	1129026	1130842	1129020	1816
GofDak_1024-768_new	5	3	19	<?xml version="1.0"?>\n<Clock xmlns:dt="urn:schemas-microsoft-com:datatypes"><Description dt:dt="string">E-Prime Primary Realtime Clock</Description><StartTime><Timestamp dt:dt="int">0</Timestamp><DateUtc dt:dt="string">2017-05-10T10:58:58Z</DateUtc></StartTime><FrequencyChanges><FrequencyChange><Frequency dt:dt="r8">3312919</Frequency><Timestamp dt:dt="r8">37519422707</Timestamp><Current dt:dt="…	75.03	2094405	2090905	2094405	2090895	1	right	-1134624235	2017-10-05	12:58:58	10:58:58	female	113771	29466	-1	29426	115955	113794	-1	113771	422165	413748	-1	413735	13				2	6	11	phaseINVFAce	phaseXPface	6	NM09	1134591	1134291	1134591	1134276	l	1134276	1132318	1134276	1132307	1958
GofDak_1024-768_new	5	3	19	<?xml version="1.0"?>\n<Clock xmlns:dt="urn:schemas-microsoft-com:datatypes"><Description dt:dt="string">E-Prime Primary Realtime Clock</Description><StartTime><Timestamp dt:dt="int">0</Timestamp><DateUtc dt:dt="string">2017-05-10T10:58:58Z</DateUtc></StartTime><FrequencyChanges><FrequencyChange><Frequency dt:dt="r8">3312919</Frequency><Timestamp dt:dt="r8">37519422707</Timestamp><Current dt:dt="…	75.03	2094405	2090905	2094405	2090895	1	right	-1134624235	2017-10-05	12:58:58	10:58:58	female	113771	29466	-1	29426	115955	113794	-1	113771	422165	413748	-1	413735	13				2	6	11	phaseINVFAce	phaseXPface	7	NM21	1137656	1137356	1137656	1137351	d	1137351	1135744	1137351	1135731	1607
GofDak_1024-768_new	5	3	19	<?xml version="1.0"?>\n<Clock xmlns:dt="urn:schemas-microsoft-com:datatypes"><Description dt:dt="string">E-Prime Primary Realtime Clock</Description><StartTime><Timestamp dt:dt="int">0</Timestamp><DateUtc dt:dt="string">2017-05-10T10:58:58Z</DateUtc></StartTime><FrequencyChanges><FrequencyChange><Frequency dt:dt="r8">3312919</Frequency><Timestamp dt:dt="r8">37519422707</Timestamp><Current dt:dt="…	75.03	2094405	2090905	2094405	2090895	1	right	-1134624235	2017-10-05	12:58:58	10:58:58	female	113771	29466	-1	29426	115955	113794	-1	113771	422165	413748	-1	413735	13				2	6	11	phaseINVFAce	phaseXPface	8	NM101	1141188	1140888	1141188	1140877	d	1140877	1139236	1140877	1139227	1641
GofDak_1024-768_new	5	3	19	<?xml version="1.0"?>\n<Clock xmlns:dt="urn:schemas-microsoft-com:datatypes"><Description dt:dt="string">E-Prime Primary Realtime Clock</Description><StartTime><Timestamp dt:dt="int">0</Timestamp><DateUtc dt:dt="string">2017-05-10T10:58:58Z</DateUtc></StartTime><FrequencyChanges><FrequencyChange><Frequency dt:dt="r8">3312919</Frequency><Timestamp dt:dt="r8">37519422707</Timestamp><Current dt:dt="…	75.03	2094405	2090905	2094405	2090895	1	right	-1134624235	2017-10-05	12:58:58	10:58:58	female	113771	29466	-1	29426	115955	113794	-1	113771	422165	413748	-1	413735	13				2	6	11	phaseINVFAce	phaseXPface	9	NM08	1145027	1144727	1145027	1144715	l	1144715	1142754	1144715	1142739	1961
GofDak_1024-768_new	5	3	19	<?xml version="1.0"?>\n<Clock xmlns:dt="urn:schemas-microsoft-com:datatypes"><Description dt:dt="string">E-Prime Primary Realtime Clock</Description><StartTime><Timestamp dt:dt="int">0</Timestamp><DateUtc dt:dt="string">2017-05-10T10:58:58Z</DateUtc></StartTime><FrequencyChanges><FrequencyChange><Frequency dt:dt="r8">3312919</Frequency><Timestamp dt:dt="r8">37519422707</Timestamp><Current dt:dt="…	75.03	2094405	2090905	2094405	2090895	1	right	-1134624235	2017-10-05	12:58:58	10:58:58	female	113771	29466	-1	29426	115955	113794	-1	113771	422165	413748	-1	413735	13				2	6	11	phaseINVFAce	phaseXPface	10	NF27	1148052	1147752	1148052	1147749	l	1147749	1146180	1147749	1146163	1569
GofDak_1024-768_new	5	3	19	<?xml version="1.0"?>\n<Clock xmlns:dt="urn:schemas-microsoft-com:datatypes"><Description dt:dt="string">E-Prime Primary Realtime Clock</Description><StartTime><Timestamp dt:dt="int">0</Timestamp><DateUtc dt:dt="string">2017-05-10T10:58:58Z</DateUtc></StartTime><FrequencyChanges><FrequencyChange><Frequency dt:dt="r8">3312919</Frequency><Timestamp dt:dt="r8">37519422707</Timestamp><Current dt:dt="…	75.03	2094405	2090905	2094405	2090895	1	right	-1134624235	2017-10-05	12:58:58	10:58:58	female	113771	29466	-1	29426	115955	113794	-1	113771	422165	413748	-1	413735	13				2	6	11	phaseINVFAce	phaseXPface	11	NF106	1151198	1150898	1151198	1150892	l	1150892	1149258	1150892	1149243	1634
GofDak_1024-768_new	5	3	19	<?xml version="1.0"?>\n<Clock xmlns:dt="urn:schemas-microsoft-com:datatypes"><Description dt:dt="string">E-Prime Primary Realtime Clock</Description><StartTime><Timestamp dt:dt="int">0</Timestamp><DateUtc dt:dt="string">2017-05-10T10:58:58Z</DateUtc></StartTime><FrequencyChanges><FrequencyChange><Frequency dt:dt="r8">3312919</Frequency><Timestamp dt:dt="r8">37519422707</Timestamp><Current dt:dt="…	75.03	2094405	2090905	2094405	2090895	1	right	-1134624235	2017-10-05	12:58:58	10:58:58	female	113771	29466	-1	29426	115955	113794	-1	113771	422165	413748	-1	413735	13				2	6	11	phaseINVFAce	phaseXPface	12	NF109	1154757	1154457	1154757	1154442	l	1154442	1152737	1154442	1152730	1705
GofDak_1024-768_new	5	3	19	<?xml version="1.0"?>\n<Clock xmlns:dt="urn:schemas-microsoft-com:datatypes"><Description dt:dt="string">E-Prime Primary Realtime Clock</Description><StartTime><Timestamp dt:dt="int">0</Timestamp><DateUtc dt:dt="string">2017-05-10T10:58:58Z</DateUtc></StartTime><FrequencyChanges><FrequencyChange><Frequency dt:dt="r8">3312919</Frequency><Timestamp dt:dt="r8">37519422707</Timestamp><Current dt:dt="…	75.03	2094405	2090905	2094405	2090895	1	right	-1134624235	2017-10-05	12:58:58	10:58:58	female	113771	29466	-1	29426	115955	113794	-1	113771	422165	413748	-1	413735	13				2	6	11	phaseINVFAce	phaseXPface	13	NF06	1158169	1157869	1158169	1157863	l	1157863	1155923	1157863	1155914	1940
GofDak_1024-768_new	5	3	19	<?xml version="1.0"?>\n<Clock xmlns:dt="urn:schemas-microsoft-com:datatypes"><Description dt:dt="string">E-Prime Primary Realtime Clock</Description><StartTime><Timestamp dt:dt="int">0</Timestamp><DateUtc dt:dt="string">2017-05-10T10:58:58Z</DateUtc></StartTime><FrequencyChanges><FrequencyChange><Frequency dt:dt="r8">3312919</Frequency><Timestamp dt:dt="r8">37519422707</Timestamp><Current dt:dt="…	75.03	2094405	2090905	2094405	2090895	1	right	-1134624235	2017-10-05	12:58:58	10:58:58	female	113771	29466	-1	29426	115955	113794	-1	113771	422165	413748	-1	413735	13				2	6	11	phaseINVFAce	phaseXPface	14	NM05	1161794	1161494	1161794	1161490	l	1161490	1159708	1161490	1159690	1782
GofDak_1024-768_new	5	3	19	<?xml version="1.0"?>\n<Clock xmlns:dt="urn:schemas-microsoft-com:datatypes"><Description dt:dt="string">E-Prime Primary Realtime Clock</Description><StartTime><Timestamp dt:dt="int">0</Timestamp><DateUtc dt:dt="string">2017-05-10T10:58:58Z</DateUtc></StartTime><FrequencyChanges><FrequencyChange><Frequency dt:dt="r8">3312919</Frequency><Timestamp dt:dt="r8">37519422707</Timestamp><Current dt:dt="…	75.03	2094405	2090905	2094405	2090895	1	right	-1134624235	2017-10-05	12:58:58	10:58:58	female	113771	29466	-1	29426	115955	113794	-1	113771	422165	413748	-1	413735	13				2	6	11	phaseINVFAce	phaseXPface	15	NF105	1164899	1164599	1164899	1164588	l	1164588	1162893	1164588	1162882	1695
GofDak_1024-768_new	5	3	19	<?xml version="1.0"?>\n<Clock xmlns:dt="urn:schemas-microsoft-com:datatypes"><Description dt:dt="string">E-Prime Primary Realtime Clock</Description><StartTime><Timestamp dt:dt="int">0</Timestamp><DateUtc dt:dt="string">2017-05-10T10:58:58Z</DateUtc></StartTime><FrequencyChanges><FrequencyChange><Frequency dt:dt="r8">3312919</Frequency><Timestamp dt:dt="r8">37519422707</Timestamp><Current dt:dt="…	75.03	2094405	2090905	2094405	2090895	1	right	-1134624235	2017-10-05	12:58:58	10:58:58	female	113771	29466	-1	29426	115955	113794	-1	113771	422165	413748	-1	413735	13				2	6	11	phaseINVFAce	phaseXPface	16	NM04	1167965	1167665	1167965	1167657	l	1167657	1165919	1167657	1165906	1738
GofDak_1024-768_new	5	3	19	<?xml version="1.0"?>\n<Clock xmlns:dt="urn:schemas-microsoft-com:datatypes"><Description dt:dt="string">E-Prime Primary Realtime Clock</Description><StartTime><Timestamp dt:dt="int">0</Timestamp><DateUtc dt:dt="string">2017-05-10T10:58:58Z</DateUtc></StartTime><FrequencyChanges><FrequencyChange><Frequency dt:dt="r8">3312919</Frequency><Timestamp dt:dt="r8">37519422707</Timestamp><Current dt:dt="…	75.03	2094405	2090905	2094405	2090895	1	right	-1134624235	2017-10-05	12:58:58	10:58:58	female	113771	29466	-1	29426	115955	113794	-1	113771	422165	413748	-1	413735	13				2	6	11	phaseINVFAce	phaseXPface	17	NF02	1171030	1170730	1171030	1170725	d	1170725	1168984	1170725	1168978	1741
GofDak_1024-768_new	5	3	19	<?xml version="1.0"?>\n<Clock xmlns:dt="urn:schemas-microsoft-com:datatypes"><Description dt:dt="string">E-Prime Primary Realtime Clock</Description><StartTime><Timestamp dt:dt="int">0</Timestamp><DateUtc dt:dt="string">2017-05-10T10:58:58Z</DateUtc></StartTime><FrequencyChanges><FrequencyChange><Frequency dt:dt="r8">3312919</Frequency><Timestamp dt:dt="r8">37519422707</Timestamp><Current dt:dt="…	75.03	2094405	2090905	2094405	2090895	1	right	-1134624235	2017-10-05	12:58:58	10:58:58	female	113771	29466	-1	29426	115955	113794	-1	113771	422165	413748	-1	413735	13				2	6	11	phaseINVFAce	phaseXPface	18	NM101	1174323	1174023	1174323	1174014	l	1174014	1172103	1174014	1172098	1911
GofDak_1024-768_new	5	3	19	<?xml version="1.0"?>\n<Clock xmlns:dt="urn:schemas-microsoft-com:datatypes"><Description dt:dt="string">E-Prime Primary Realtime Clock</Description><StartTime><Timestamp dt:dt="int">0</Timestamp><DateUtc dt:dt="string">2017-05-10T10:58:58Z</DateUtc></StartTime><FrequencyChanges><FrequencyChange><Frequency dt:dt="r8">3312919</Frequency><Timestamp dt:dt="r8">37519422707</Timestamp><Current dt:dt="…	75.03	2094405	2090905	2094405	2090895	1	right	-1134624235	2017-10-05	12:58:58	10:58:58	female	113771	29466	-1	29426	115955	113794	-1	113771	422165	413748	-1	413735	13				2	6	11	phaseINVFAce	phaseXPface	19	NF09	1177735	1177435	1177735	1177428	d	1177428	1175515	1177428	1175497	1913
GofDak_1024-768_new	5	3	19	<?xml version="1.0"?>\n<Clock xmlns:dt="urn:schemas-microsoft-com:datatypes"><Description dt:dt="string">E-Prime Primary Realtime Clock</Description><StartTime><Timestamp dt:dt="int">0</Timestamp><DateUtc dt:dt="string">2017-05-10T10:58:58Z</DateUtc></StartTime><FrequencyChanges><FrequencyChange><Frequency dt:dt="r8">3312919</Frequency><Timestamp dt:dt="r8">37519422707</Timestamp><Current dt:dt="…	75.03	2094405	2090905	2094405	2090895	1	right	-1134624235	2017-10-05	12:58:58	10:58:58	female	113771	29466	-1	29426	115955	113794	-1	113771	422165	413748	-1	413735	13				2	6	11	phaseINVFAce	phaseXPface	20	NF01	1181147	1180847	1181147	1180832	d	1180832	1178914	1180832	1178897	1918
GofDak_1024-768_new	5	3	19	<?xml version="1.0"?>\n<Clock xmlns:dt="urn:schemas-microsoft-com:datatypes"><Description dt:dt="string">E-Prime Primary Realtime Clock</Description><StartTime><Timestamp dt:dt="int">0</Timestamp><DateUtc dt:dt="string">2017-05-10T10:58:58Z</DateUtc></StartTime><FrequencyChanges><FrequencyChange><Frequency dt:dt="r8">3312919</Frequency><Timestamp dt:dt="r8">37519422707</Timestamp><Current dt:dt="…	75.03	2094405	2090905	2094405	2090895	1	right	-1134624235	2017-10-05	12:58:58	10:58:58	female	113771	29466	-1	29426	115955	113794	-1	113771	422165	413748	-1	413735	14				1	6	12	phaseUPFAce	phaseXPface	1	NM05	1184452	1184152	1184452	1184148	l	1184148	1182579	1184148	1182569	1569
GofDak_1024-768_new	5	3	19	<?xml version="1.0"?>\n<Clock xmlns:dt="urn:schemas-microsoft-com:datatypes"><Description dt:dt="string">E-Prime Primary Realtime Clock</Description><StartTime><Timestamp dt:dt="int">0</Timestamp><DateUtc dt:dt="string">2017-05-10T10:58:58Z</DateUtc></StartTime><FrequencyChanges><FrequencyChange><Frequency dt:dt="r8">3312919</Frequency><Timestamp dt:dt="r8">37519422707</Timestamp><Current dt:dt="…	75.03	2094405	2090905	2094405	2090895	1	right	-1134624235	2017-10-05	12:58:58	10:58:58	female	113771	29466	-1	29426	115955	113794	-1	113771	422165	413748	-1	413735	14				1	6	12	phaseUPFAce	phaseXPface	2	NF106	1187598	1187298	1187598	1187293	l	1187293	1185671	1187293	1185657	1622
GofDak_1024-768_new	5	3	19	<?xml version="1.0"?>\n<Clock xmlns:dt="urn:schemas-microsoft-com:datatypes"><Description dt:dt="string">E-Prime Primary Realtime Clock</Description><StartTime><Timestamp dt:dt="int">0</Timestamp><DateUtc dt:dt="string">2017-05-10T10:58:58Z</DateUtc></StartTime><FrequencyChanges><FrequencyChange><Frequency dt:dt="r8">3312919</Frequency><Timestamp dt:dt="r8">37519422707</Timestamp><Current dt:dt="…	75.03	2094405	2090905	2094405	2090895	1	right	-1134624235	2017-10-05	12:58:58	10:58:58	female	113771	29466	-1	29426	115955	113794	-1	113771	422165	413748	-1	413735	14				1	6	12	phaseUPFAce	phaseXPface	3	NF109	1190956	1190656	1190956	1190643	d	1190643	1188884	1190643	1188873	1759
GofDak_1024-768_new	5	3	19	<?xml version="1.0"?>\n<Clock xmlns:dt="urn:schemas-microsoft-com:datatypes"><Description dt:dt="string">E-Prime Primary Realtime Clock</Description><StartTime><Timestamp dt:dt="int">0</Timestamp><DateUtc dt:dt="string">2017-05-10T10:58:58Z</DateUtc></StartTime><FrequencyChanges><FrequencyChange><Frequency dt:dt="r8">3312919</Frequency><Timestamp dt:dt="r8">37519422707</Timestamp><Current dt:dt="…	75.03	2094405	2090905	2094405	2090895	1	right	-1134624235	2017-10-05	12:58:58	10:58:58	female	113771	29466	-1	29426	115955	113794	-1	113771	422165	413748	-1	413735	14				1	6	12	phaseUPFAce	phaseXPface	4	NM21	1194248	1193948	1194248	1193939	l	1193939	1192216	1193939	1192209	1723
GofDak_1024-768_new	5	3	19	<?xml version="1.0"?>\n<Clock xmlns:dt="urn:schemas-microsoft-com:datatypes"><Description dt:dt="string">E-Prime Primary Realtime Clock</Description><StartTime><Timestamp dt:dt="int">0</Timestamp><DateUtc dt:dt="string">2017-05-10T10:58:58Z</DateUtc></StartTime><FrequencyChanges><FrequencyChange><Frequency dt:dt="r8">3312919</Frequency><Timestamp dt:dt="r8">37519422707</Timestamp><Current dt:dt="…	75.03	2094405	2090905	2094405	2090895	1	right	-1134624235	2017-10-05	12:58:58	10:58:58	female	113771	29466	-1	29426	115955	113794	-1	113771	422165	413748	-1	413735	14				1	6	12	phaseUPFAce	phaseXPface	5	NM02	1197487	1197187	1197487	1197177	l	1197177	1195574	1197177	1195560	1603
GofDak_1024-768_new	5	3	19	<?xml version="1.0"?>\n<Clock xmlns:dt="urn:schemas-microsoft-com:datatypes"><Description dt:dt="string">E-Prime Primary Realtime Clock</Description><StartTime><Timestamp dt:dt="int">0</Timestamp><DateUtc dt:dt="string">2017-05-10T10:58:58Z</DateUtc></StartTime><FrequencyChanges><FrequencyChange><Frequency dt:dt="r8">3312919</Frequency><Timestamp dt:dt="r8">37519422707</Timestamp><Current dt:dt="…	75.03	2094405	2090905	2094405	2090895	1	right	-1134624235	2017-10-05	12:58:58	10:58:58	female	113771	29466	-1	29426	115955	113794	-1	113771	422165	413748	-1	413735	14				1	6	12	phaseUPFAce	phaseXPface	6	NF27	1200539	1200239	1200539	1200235	l	1200235	1198680	1200235	1198672	1555
GofDak_1024-768_new	5	3	19	<?xml version="1.0"?>\n<Clock xmlns:dt="urn:schemas-microsoft-com:datatypes"><Description dt:dt="string">E-Prime Primary Realtime Clock</Description><StartTime><Timestamp dt:dt="int">0</Timestamp><DateUtc dt:dt="string">2017-05-10T10:58:58Z</DateUtc></StartTime><FrequencyChanges><FrequencyChange><Frequency dt:dt="r8">3312919</Frequency><Timestamp dt:dt="r8">37519422707</Timestamp><Current dt:dt="…	75.03	2094405	2090905	2094405	2090895	1	right	-1134624235	2017-10-05	12:58:58	10:58:58	female	113771	29466	-1	29426	115955	113794	-1	113771	422165	413748	-1	413735	14				1	6	12	phaseUPFAce	phaseXPface	7	NM04	1203605	1203305	1203605	1203300	d	1203300	1201639	1203300	1201632	1661
GofDak_1024-768_new	5	3	19	<?xml version="1.0"?>\n<Clock xmlns:dt="urn:schemas-microsoft-com:datatypes"><Description dt:dt="string">E-Prime Primary Realtime Clock</Description><StartTime><Timestamp dt:dt="int">0</Timestamp><DateUtc dt:dt="string">2017-05-10T10:58:58Z</DateUtc></StartTime><FrequencyChanges><FrequencyChange><Frequency dt:dt="r8">3312919</Frequency><Timestamp dt:dt="r8">37519422707</Timestamp><Current dt:dt="…	75.03	2094405	2090905	2094405	2090895	1	right	-1134624235	2017-10-05	12:58:58	10:58:58	female	113771	29466	-1	29426	115955	113794	-1	113771	422165	413748	-1	413735	14				1	6	12	phaseUPFAce	phaseXPface	8	NM13	1206937	1206637	1206937	1206627	l	1206627	1205038	1206627	1205032	1589
GofDak_1024-768_new	5	3	19	<?xml version="1.0"?>\n<Clock xmlns:dt="urn:schemas-microsoft-com:datatypes"><Description dt:dt="string">E-Prime Primary Realtime Clock</Description><StartTime><Timestamp dt:dt="int">0</Timestamp><DateUtc dt:dt="string">2017-05-10T10:58:58Z</DateUtc></StartTime><FrequencyChanges><FrequencyChange><Frequency dt:dt="r8">3312919</Frequency><Timestamp dt:dt="r8">37519422707</Timestamp><Current dt:dt="…	75.03	2094405	2090905	2094405	2090895	1	right	-1134624235	2017-10-05	12:58:58	10:58:58	female	113771	29466	-1	29426	115955	113794	-1	113771	422165	413748	-1	413735	14				1	6	12	phaseUPFAce	phaseXPface	9	NM09	1210296	1209996	1210296	1209983	d	1209983	1208130	1209983	1208120	1853
GofDak_1024-768_new	5	3	19	<?xml version="1.0"?>\n<Clock xmlns:dt="urn:schemas-microsoft-com:datatypes"><Description dt:dt="string">E-Prime Primary Realtime Clock</Description><StartTime><Timestamp dt:dt="int">0</Timestamp><DateUtc dt:dt="string">2017-05-10T10:58:58Z</DateUtc></StartTime><FrequencyChanges><FrequencyChange><Frequency dt:dt="r8">3312919</Frequency><Timestamp dt:dt="r8">37519422707</Timestamp><Current dt:dt="…	75.03	2094405	2090905	2094405	2090895	1	right	-1134624235	2017-10-05	12:58:58	10:58:58	female	113771	29466	-1	29426	115955	113794	-1	113771	422165	413748	-1	413735	14				1	6	12	phaseUPFAce	phaseXPface	10	NF109	1213534	1213234	1213534	1213230	l	1213230	1211448	1213230	1211440	1782
GofDak_1024-768_new	5	3	19	<?xml version="1.0"?>\n<Clock xmlns:dt="urn:schemas-microsoft-com:datatypes"><Description dt:dt="string">E-Prime Primary Realtime Clock</Description><StartTime><Timestamp dt:dt="int">0</Timestamp><DateUtc dt:dt="string">2017-05-10T10:58:58Z</DateUtc></StartTime><FrequencyChanges><FrequencyChange><Frequency dt:dt="r8">3312919</Frequency><Timestamp dt:dt="r8">37519422707</Timestamp><Current dt:dt="…	75.03	2094405	2090905	2094405	2090895	1	right	-1134624235	2017-10-05	12:58:58	10:58:58	female	113771	29466	-1	29426	115955	113794	-1	113771	422165	413748	-1	413735	14				1	6	12	phaseUPFAce	phaseXPface	11	NM02	1217200	1216900	1217200	1216888	d	1216888	1215074	1216888	1215064	1814
GofDak_1024-768_new	5	3	19	<?xml version="1.0"?>\n<Clock xmlns:dt="urn:schemas-microsoft-com:datatypes"><Description dt:dt="string">E-Prime Primary Realtime Clock</Description><StartTime><Timestamp dt:dt="int">0</Timestamp><DateUtc dt:dt="string">2017-05-10T10:58:58Z</DateUtc></StartTime><FrequencyChanges><FrequencyChange><Frequency dt:dt="r8">3312919</Frequency><Timestamp dt:dt="r8">37519422707</Timestamp><Current dt:dt="…	75.03	2094405	2090905	2094405	2090895	1	right	-1134624235	2017-10-05	12:58:58	10:58:58	female	113771	29466	-1	29426	115955	113794	-1	113771	422165	413748	-1	413735	14				1	6	12	phaseUPFAce	phaseXPface	12	NF02	1220492	1220192	1220492	1220182	l	1220182	1218619	1220182	1218607	1563
GofDak_1024-768_new	5	3	19	<?xml version="1.0"?>\n<Clock xmlns:dt="urn:schemas-microsoft-com:datatypes"><Description dt:dt="string">E-Prime Primary Realtime Clock</Description><StartTime><Timestamp dt:dt="int">0</Timestamp><DateUtc dt:dt="string">2017-05-10T10:58:58Z</DateUtc></StartTime><FrequencyChanges><FrequencyChange><Frequency dt:dt="r8">3312919</Frequency><Timestamp dt:dt="r8">37519422707</Timestamp><Current dt:dt="…	75.03	2094405	2090905	2094405	2090895	1	right	-1134624235	2017-10-05	12:58:58	10:58:58	female	113771	29466	-1	29426	115955	113794	-1	113771	422165	413748	-1	413735	14				1	6	12	phaseUPFAce	phaseXPface	13	NF109	1224130	1223830	1224130	1223819	l	1223819	1221831	1223819	1221815	1988
GofDak_1024-768_new	5	3	19	<?xml version="1.0"?>\n<Clock xmlns:dt="urn:schemas-microsoft-com:datatypes"><Description dt:dt="string">E-Prime Primary Realtime Clock</Description><StartTime><Timestamp dt:dt="int">0</Timestamp><DateUtc dt:dt="string">2017-05-10T10:58:58Z</DateUtc></StartTime><FrequencyChanges><FrequencyChange><Frequency dt:dt="r8">3312919</Frequency><Timestamp dt:dt="r8">37519422707</Timestamp><Current dt:dt="…	75.03	2094405	2090905	2094405	2090895	1	right	-1134624235	2017-10-05	12:58:58	10:58:58	female	113771	29466	-1	29426	115955	113794	-1	113771	422165	413748	-1	413735	14				1	6	12	phaseUPFAce	phaseXPface	14	NM10	1227063	1226763	1227063	1226756	l	1226756	1225230	1226756	1225223	1526
GofDak_1024-768_new	5	3	19	<?xml version="1.0"?>\n<Clock xmlns:dt="urn:schemas-microsoft-com:datatypes"><Description dt:dt="string">E-Prime Primary Realtime Clock</Description><StartTime><Timestamp dt:dt="int">0</Timestamp><DateUtc dt:dt="string">2017-05-10T10:58:58Z</DateUtc></StartTime><FrequencyChanges><FrequencyChange><Frequency dt:dt="r8">3312919</Frequency><Timestamp dt:dt="r8">37519422707</Timestamp><Current dt:dt="…	75.03	2094405	2090905	2094405	2090895	1	right	-1134624235	2017-10-05	12:58:58	10:58:58	female	113771	29466	-1	29426	115955	113794	-1	113771	422165	413748	-1	413735	14				1	6	12	phaseUPFAce	phaseXPface	15	NF02	1230368	1230068	1230368	1230055	d	1230055	1228415	1230055	1228407	1640
GofDak_1024-768_new	5	3	19	<?xml version="1.0"?>\n<Clock xmlns:dt="urn:schemas-microsoft-com:datatypes"><Description dt:dt="string">E-Prime Primary Realtime Clock</Description><StartTime><Timestamp dt:dt="int">0</Timestamp><DateUtc dt:dt="string">2017-05-10T10:58:58Z</DateUtc></StartTime><FrequencyChanges><FrequencyChange><Frequency dt:dt="r8">3312919</Frequency><Timestamp dt:dt="r8">37519422707</Timestamp><Current dt:dt="…	75.03	2094405	2090905	2094405	2090895	1	right	-1134624235	2017-10-05	12:58:58	10:58:58	female	113771	29466	-1	29426	115955	113794	-1	113771	422165	413748	-1	413735	14				1	6	12	phaseUPFAce	phaseXPface	16	NF01	1233807	1233507	1233807	1233500	d	1233500	1231574	1233500	1231559	1926
GofDak_1024-768_new	5	3	19	<?xml version="1.0"?>\n<Clock xmlns:dt="urn:schemas-microsoft-com:datatypes"><Description dt:dt="string">E-Prime Primary Realtime Clock</Description><StartTime><Timestamp dt:dt="int">0</Timestamp><DateUtc dt:dt="string">2017-05-10T10:58:58Z</DateUtc></StartTime><FrequencyChanges><FrequencyChange><Frequency dt:dt="r8">3312919</Frequency><Timestamp dt:dt="r8">37519422707</Timestamp><Current dt:dt="…	75.03	2094405	2090905	2094405	2090895	1	right	-1134624235	2017-10-05	12:58:58	10:58:58	female	113771	29466	-1	29426	115955	113794	-1	113771	422165	413748	-1	413735	14				1	6	12	phaseUPFAce	phaseXPface	17	NM09	1237419	1237119	1237419	1237108	l	1237108	1235146	1237108	1235135	1962
GofDak_1024-768_new	5	3	19	<?xml version="1.0"?>\n<Clock xmlns:dt="urn:schemas-microsoft-com:datatypes"><Description dt:dt="string">E-Prime Primary Realtime Clock</Description><StartTime><Timestamp dt:dt="int">0</Timestamp><DateUtc dt:dt="string">2017-05-10T10:58:58Z</DateUtc></StartTime><FrequencyChanges><FrequencyChange><Frequency dt:dt="r8">3312919</Frequency><Timestamp dt:dt="r8">37519422707</Timestamp><Current dt:dt="…	75.03	2094405	2090905	2094405	2090895	1	right	-1134624235	2017-10-05	12:58:58	10:58:58	female	113771	29466	-1	29426	115955	113794	-1	113771	422165	413748	-1	413735	14				1	6	12	phaseUPFAce	phaseXPface	18	NM08	1241524	1241224	1241524	1241220	l	1241220	1239345	1241220	1239334	1875
GofDak_1024-768_new	5	3	19	<?xml version="1.0"?>\n<Clock xmlns:dt="urn:schemas-microsoft-com:datatypes"><Description dt:dt="string">E-Prime Primary Realtime Clock</Description><StartTime><Timestamp dt:dt="int">0</Timestamp><DateUtc dt:dt="string">2017-05-10T10:58:58Z</DateUtc></StartTime><FrequencyChanges><FrequencyChange><Frequency dt:dt="r8">3312919</Frequency><Timestamp dt:dt="r8">37519422707</Timestamp><Current dt:dt="…	75.03	2094405	2090905	2094405	2090895	1	right	-1134624235	2017-10-05	12:58:58	10:58:58	female	113771	29466	-1	29426	115955	113794	-1	113771	422165	413748	-1	413735	14				1	6	12	phaseUPFAce	phaseXPface	19	NM05	1244829	1244529	1244829	1244518	l	1244518	1242770	1244518	1242758	1748
GofDak_1024-768_new	5	3	19	<?xml version="1.0"?>\n<Clock xmlns:dt="urn:schemas-microsoft-com:datatypes"><Description dt:dt="string">E-Prime Primary Realtime Clock</Description><StartTime><Timestamp dt:dt="int">0</Timestamp><DateUtc dt:dt="string">2017-05-10T10:58:58Z</DateUtc></StartTime><FrequencyChanges><FrequencyChange><Frequency dt:dt="r8">3312919</Frequency><Timestamp dt:dt="r8">37519422707</Timestamp><Current dt:dt="…	75.03	2094405	2090905	2094405	2090895	1	right	-1134624235	2017-10-05	12:58:58	10:58:58	female	113771	29466	-1	29426	115955	113794	-1	113771	422165	413748	-1	413735	14				1	6	12	phaseUPFAce	phaseXPface	20	NM03	1248575	1248275	1248575	1248269	l	1248269	1246475	1248269	1246462	1794
GofDak_1024-768_new	5	3	19	<?xml version="1.0"?>\n<Clock xmlns:dt="urn:schemas-microsoft-com:datatypes"><Description dt:dt="string">E-Prime Primary Realtime Clock</Description><StartTime><Timestamp dt:dt="int">0</Timestamp><DateUtc dt:dt="string">2017-05-10T10:58:58Z</DateUtc></StartTime><FrequencyChanges><FrequencyChange><Frequency dt:dt="r8">3312919</Frequency><Timestamp dt:dt="r8">37519422707</Timestamp><Current dt:dt="…	75.03	2094405	2090905	2094405	2090895	1	right	-1134624235	2017-10-05	12:58:58	10:58:58	female	113771	29466	-1	29426	115955	113794	-1	113771	422165	413748	-1	413735	15				2	7	13	phaseINVFAce	phaseXPface	1	NM101	1272139	1271839	1272139	1271835	l	1271835	1269973	1271835	1269960	1862
GofDak_1024-768_new	5	3	19	<?xml version="1.0"?>\n<Clock xmlns:dt="urn:schemas-microsoft-com:datatypes"><Description dt:dt="string">E-Prime Primary Realtime Clock</Description><StartTime><Timestamp dt:dt="int">0</Timestamp><DateUtc dt:dt="string">2017-05-10T10:58:58Z</DateUtc></StartTime><FrequencyChanges><FrequencyChange><Frequency dt:dt="r8">3312919</Frequency><Timestamp dt:dt="r8">37519422707</Timestamp><Current dt:dt="…	75.03	2094405	2090905	2094405	2090895	1	right	-1134624235	2017-10-05	12:58:58	10:58:58	female	113771	29466	-1	29426	115955	113794	-1	113771	422165	413748	-1	413735	15				2	7	13	phaseINVFAce	phaseXPface	2	NF11	1275125	1274825	1275125	1274820	l	1274820	1273279	1274820	1273261	1541
GofDak_1024-768_new	5	3	19	<?xml version="1.0"?>\n<Clock xmlns:dt="urn:schemas-microsoft-com:datatypes"><Description dt:dt="string">E-Prime Primary Realtime Clock</Description><StartTime><Timestamp dt:dt="int">0</Timestamp><DateUtc dt:dt="string">2017-05-10T10:58:58Z</DateUtc></StartTime><FrequencyChanges><FrequencyChange><Frequency dt:dt="r8">3312919</Frequency><Timestamp dt:dt="r8">37519422707</Timestamp><Current dt:dt="…	75.03	2094405	2090905	2094405	2090895	1	right	-1134624235	2017-10-05	12:58:58	10:58:58	female	113771	29466	-1	29426	115955	113794	-1	113771	422165	413748	-1	413735	15				2	7	13	phaseINVFAce	phaseXPface	3	NM21	1278070	1277770	1278070	1277763	l	1277763	1276197	1277763	1276189	1566
GofDak_1024-768_new	5	3	19	<?xml version="1.0"?>\n<Clock xmlns:dt="urn:schemas-microsoft-com:datatypes"><Description dt:dt="string">E-Prime Primary Realtime Clock</Description><StartTime><Timestamp dt:dt="int">0</Timestamp><DateUtc dt:dt="string">2017-05-10T10:58:58Z</DateUtc></StartTime><FrequencyChanges><FrequencyChange><Frequency dt:dt="r8">3312919</Frequency><Timestamp dt:dt="r8">37519422707</Timestamp><Current dt:dt="…	75.03	2094405	2090905	2094405	2090895	1	right	-1134624235	2017-10-05	12:58:58	10:58:58	female	113771	29466	-1	29426	115955	113794	-1	113771	422165	413748	-1	413735	15				2	7	13	phaseINVFAce	phaseXPface	4	NM101	1281096	1280796	1281096	1280783	d	1280783	1279236	1280783	1279221	1547
GofDak_1024-768_new	5	3	19	<?xml version="1.0"?>\n<Clock xmlns:dt="urn:schemas-microsoft-com:datatypes"><Description dt:dt="string">E-Prime Primary Realtime Clock</Description><StartTime><Timestamp dt:dt="int">0</Timestamp><DateUtc dt:dt="string">2017-05-10T10:58:58Z</DateUtc></StartTime><FrequencyChanges><FrequencyChange><Frequency dt:dt="r8">3312919</Frequency><Timestamp dt:dt="r8">37519422707</Timestamp><Current dt:dt="…	75.03	2094405	2090905	2094405	2090895	1	right	-1134624235	2017-10-05	12:58:58	10:58:58	female	113771	29466	-1	29426	115955	113794	-1	113771	422165	413748	-1	413735	15				2	7	13	phaseINVFAce	phaseXPface	5	NM03	1284521	1284221	1284521	1284218	d	1284218	1282302	1284218	1282292	1916
GofDak_1024-768_new	5	3	19	<?xml version="1.0"?>\n<Clock xmlns:dt="urn:schemas-microsoft-com:datatypes"><Description dt:dt="string">E-Prime Primary Realtime Clock</Description><StartTime><Timestamp dt:dt="int">0</Timestamp><DateUtc dt:dt="string">2017-05-10T10:58:58Z</DateUtc></StartTime><FrequencyChanges><FrequencyChange><Frequency dt:dt="r8">3312919</Frequency><Timestamp dt:dt="r8">37519422707</Timestamp><Current dt:dt="…	75.03	2094405	2090905	2094405	2090895	1	right	-1134624235	2017-10-05	12:58:58	10:58:58	female	113771	29466	-1	29426	115955	113794	-1	113771	422165	413748	-1	413735	15				2	7	13	phaseINVFAce	phaseXPface	6	NF01	1288080	1287780	1288080	1287768	d	1287768	1286100	1287768	1286084	1668
GofDak_1024-768_new	5	3	19	<?xml version="1.0"?>\n<Clock xmlns:dt="urn:schemas-microsoft-com:datatypes"><Description dt:dt="string">E-Prime Primary Realtime Clock</Description><StartTime><Timestamp dt:dt="int">0</Timestamp><DateUtc dt:dt="string">2017-05-10T10:58:58Z</DateUtc></StartTime><FrequencyChanges><FrequencyChange><Frequency dt:dt="r8">3312919</Frequency><Timestamp dt:dt="r8">37519422707</Timestamp><Current dt:dt="…	75.03	2094405	2090905	2094405	2090895	1	right	-1134624235	2017-10-05	12:58:58	10:58:58	female	113771	29466	-1	29426	115955	113794	-1	113771	422165	413748	-1	413735	15				2	7	13	phaseINVFAce	phaseXPface	7	NM13	1291385	1291085	1291385	1291077	l	1291077	1289353	1291077	1289340	1724
GofDak_1024-768_new	5	3	19	<?xml version="1.0"?>\n<Clock xmlns:dt="urn:schemas-microsoft-com:datatypes"><Description dt:dt="string">E-Prime Primary Realtime Clock</Description><StartTime><Timestamp dt:dt="int">0</Timestamp><DateUtc dt:dt="string">2017-05-10T10:58:58Z</DateUtc></StartTime><FrequencyChanges><FrequencyChange><Frequency dt:dt="r8">3312919</Frequency><Timestamp dt:dt="r8">37519422707</Timestamp><Current dt:dt="…	75.03	2094405	2090905	2094405	2090895	1	right	-1134624235	2017-10-05	12:58:58	10:58:58	female	113771	29466	-1	29426	115955	113794	-1	113771	422165	413748	-1	413735	15				2	7	13	phaseINVFAce	phaseXPface	8	NM10	1294811	1294511	1294811	1294504	l	1294504	1292725	1294504	1292708	1779
GofDak_1024-768_new	5	3	19	<?xml version="1.0"?>\n<Clock xmlns:dt="urn:schemas-microsoft-com:datatypes"><Description dt:dt="string">E-Prime Primary Realtime Clock</Description><StartTime><Timestamp dt:dt="int">0</Timestamp><DateUtc dt:dt="string">2017-05-10T10:58:58Z</DateUtc></StartTime><FrequencyChanges><FrequencyChange><Frequency dt:dt="r8">3312919</Frequency><Timestamp dt:dt="r8">37519422707</Timestamp><Current dt:dt="…	75.03	2094405	2090905	2094405	2090895	1	right	-1134624235	2017-10-05	12:58:58	10:58:58	female	113771	29466	-1	29426	115955	113794	-1	113771	422165	413748	-1	413735	15				2	7	13	phaseINVFAce	phaseXPface	9	NM10	1298263	1297963	1298263	1297957	d	1297957	1296337	1297957	1296324	1620
GofDak_1024-768_new	5	3	19	<?xml version="1.0"?>\n<Clock xmlns:dt="urn:schemas-microsoft-com:datatypes"><Description dt:dt="string">E-Prime Primary Realtime Clock</Description><StartTime><Timestamp dt:dt="int">0</Timestamp><DateUtc dt:dt="string">2017-05-10T10:58:58Z</DateUtc></StartTime><FrequencyChanges><FrequencyChange><Frequency dt:dt="r8">3312919</Frequency><Timestamp dt:dt="r8">37519422707</Timestamp><Current dt:dt="…	75.03	2094405	2090905	2094405	2090895	1	right	-1134624235	2017-10-05	12:58:58	10:58:58	female	113771	29466	-1	29426	115955	113794	-1	113771	422165	413748	-1	413735	15				2	7	13	phaseINVFAce	phaseXPface	10	NF06	1301475	1301175	1301475	1301165	d	1301165	1299562	1301165	1299556	1603
GofDak_1024-768_new	5	3	19	<?xml version="1.0"?>\n<Clock xmlns:dt="urn:schemas-microsoft-com:datatypes"><Description dt:dt="string">E-Prime Primary Realtime Clock</Description><StartTime><Timestamp dt:dt="int">0</Timestamp><DateUtc dt:dt="string">2017-05-10T10:58:58Z</DateUtc></StartTime><FrequencyChanges><FrequencyChange><Frequency dt:dt="r8">3312919</Frequency><Timestamp dt:dt="r8">37519422707</Timestamp><Current dt:dt="…	75.03	2094405	2090905	2094405	2090895	1	right	-1134624235	2017-10-05	12:58:58	10:58:58	female	113771	29466	-1	29426	115955	113794	-1	113771	422165	413748	-1	413735	15				2	7	13	phaseINVFAce	phaseXPface	11	NM09	1304687	1304387	1304687	1304379	l	1304379	1302694	1304379	1302683	1685
GofDak_1024-768_new	5	3	19	<?xml version="1.0"?>\n<Clock xmlns:dt="urn:schemas-microsoft-com:datatypes"><Description dt:dt="string">E-Prime Primary Realtime Clock</Description><StartTime><Timestamp dt:dt="int">0</Timestamp><DateUtc dt:dt="string">2017-05-10T10:58:58Z</DateUtc></StartTime><FrequencyChanges><FrequencyChange><Frequency dt:dt="r8">3312919</Frequency><Timestamp dt:dt="r8">37519422707</Timestamp><Current dt:dt="…	75.03	2094405	2090905	2094405	2090895	1	right	-1134624235	2017-10-05	12:58:58	10:58:58	female	113771	29466	-1	29426	115955	113794	-1	113771	422165	413748	-1	413735	15				2	7	13	phaseINVFAce	phaseXPface	12	NF27	1308072	1307772	1308072	1307758	d	1307758	1306066	1307758	1306051	1692
GofDak_1024-768_new	5	3	19	<?xml version="1.0"?>\n<Clock xmlns:dt="urn:schemas-microsoft-com:datatypes"><Description dt:dt="string">E-Prime Primary Realtime Clock</Description><StartTime><Timestamp dt:dt="int">0</Timestamp><DateUtc dt:dt="string">2017-05-10T10:58:58Z</DateUtc></StartTime><FrequencyChanges><FrequencyChange><Frequency dt:dt="r8">3312919</Frequency><Timestamp dt:dt="r8">37519422707</Timestamp><Current dt:dt="…	75.03	2094405	2090905	2094405	2090895	1	right	-1134624235	2017-10-05	12:58:58	10:58:58	female	113771	29466	-1	29426	115955	113794	-1	113771	422165	413748	-1	413735	15				2	7	13	phaseINVFAce	phaseXPface	13	NM10	1311444	1311144	1311444	1311130	d	1311130	1309172	1311130	1309155	1958
GofDak_1024-768_new	5	3	19	<?xml version="1.0"?>\n<Clock xmlns:dt="urn:schemas-microsoft-com:datatypes"><Description dt:dt="string">E-Prime Primary Realtime Clock</Description><StartTime><Timestamp dt:dt="int">0</Timestamp><DateUtc dt:dt="string">2017-05-10T10:58:58Z</DateUtc></StartTime><FrequencyChanges><FrequencyChange><Frequency dt:dt="r8">3312919</Frequency><Timestamp dt:dt="r8">37519422707</Timestamp><Current dt:dt="…	75.03	2094405	2090905	2094405	2090895	1	right	-1134624235	2017-10-05	12:58:58	10:58:58	female	113771	29466	-1	29426	115955	113794	-1	113771	422165	413748	-1	413735	15				2	7	13	phaseINVFAce	phaseXPface	14	NF04	1314696	1314396	1314696	1314389	l	1314389	1312690	1314389	1312683	1699
GofDak_1024-768_new	5	3	19	<?xml version="1.0"?>\n<Clock xmlns:dt="urn:schemas-microsoft-com:datatypes"><Description dt:dt="string">E-Prime Primary Realtime Clock</Description><StartTime><Timestamp dt:dt="int">0</Timestamp><DateUtc dt:dt="string">2017-05-10T10:58:58Z</DateUtc></StartTime><FrequencyChanges><FrequencyChange><Frequency dt:dt="r8">3312919</Frequency><Timestamp dt:dt="r8">37519422707</Timestamp><Current dt:dt="…	75.03	2094405	2090905	2094405	2090895	1	right	-1134624235	2017-10-05	12:58:58	10:58:58	female	113771	29466	-1	29426	115955	113794	-1	113771	422165	413748	-1	413735	15				2	7	13	phaseINVFAce	phaseXPface	15	NM13	1317962	1317662	1317962	1317653	l	1317653	1315889	1317653	1315875	1764
GofDak_1024-768_new	5	3	19	<?xml version="1.0"?>\n<Clock xmlns:dt="urn:schemas-microsoft-com:datatypes"><Description dt:dt="string">E-Prime Primary Realtime Clock</Description><StartTime><Timestamp dt:dt="int">0</Timestamp><DateUtc dt:dt="string">2017-05-10T10:58:58Z</DateUtc></StartTime><FrequencyChanges><FrequencyChange><Frequency dt:dt="r8">3312919</Frequency><Timestamp dt:dt="r8">37519422707</Timestamp><Current dt:dt="…	75.03	2094405	2090905	2094405	2090895	1	right	-1134624235	2017-10-05	12:58:58	10:58:58	female	113771	29466	-1	29426	115955	113794	-1	113771	422165	413748	-1	413735	15				2	7	13	phaseINVFAce	phaseXPface	16	NM05	1321241	1320941	1321241	1320933	d	1320933	1319368	1320933	1319363	1565
GofDak_1024-768_new	5	3	19	<?xml version="1.0"?>\n<Clock xmlns:dt="urn:schemas-microsoft-com:datatypes"><Description dt:dt="string">E-Prime Primary Realtime Clock</Description><StartTime><Timestamp dt:dt="int">0</Timestamp><DateUtc dt:dt="string">2017-05-10T10:58:58Z</DateUtc></StartTime><FrequencyChanges><FrequencyChange><Frequency dt:dt="r8">3312919</Frequency><Timestamp dt:dt="r8">37519422707</Timestamp><Current dt:dt="…	75.03	2094405	2090905	2094405	2090895	1	right	-1134624235	2017-10-05	12:58:58	10:58:58	female	113771	29466	-1	29426	115955	113794	-1	113771	422165	413748	-1	413735	15				2	7	13	phaseINVFAce	phaseXPface	17	NM02	1324466	1324166	1324466	1324159	d	1324159	1322540	1324159	1322531	1619
GofDak_1024-768_new	5	3	19	<?xml version="1.0"?>\n<Clock xmlns:dt="urn:schemas-microsoft-com:datatypes"><Description dt:dt="string">E-Prime Primary Realtime Clock</Description><StartTime><Timestamp dt:dt="int">0</Timestamp><DateUtc dt:dt="string">2017-05-10T10:58:58Z</DateUtc></StartTime><FrequencyChanges><FrequencyChange><Frequency dt:dt="r8">3312919</Frequency><Timestamp dt:dt="r8">37519422707</Timestamp><Current dt:dt="…	75.03	2094405	2090905	2094405	2090895	1	right	-1134624235	2017-10-05	12:58:58	10:58:58	female	113771	29466	-1	29426	115955	113794	-1	113771	422165	413748	-1	413735	15				2	7	13	phaseINVFAce	phaseXPface	18	NF27	1328278	1327978	1328278	1327973	l	1327973	1326032	1327973	1326026	1941
GofDak_1024-768_new	5	3	19	<?xml version="1.0"?>\n<Clock xmlns:dt="urn:schemas-microsoft-com:datatypes"><Description dt:dt="string">E-Prime Primary Realtime Clock</Description><StartTime><Timestamp dt:dt="int">0</Timestamp><DateUtc dt:dt="string">2017-05-10T10:58:58Z</DateUtc></StartTime><FrequencyChanges><FrequencyChange><Frequency dt:dt="r8">3312919</Frequency><Timestamp dt:dt="r8">37519422707</Timestamp><Current dt:dt="…	75.03	2094405	2090905	2094405	2090895	1	right	-1134624235	2017-10-05	12:58:58	10:58:58	female	113771	29466	-1	29426	115955	113794	-1	113771	422165	413748	-1	413735	15				2	7	13	phaseINVFAce	phaseXPface	19	NF04	1331384	1331084	1331384	1331081	d	1331081	1329511	1331081	1329498	1570
GofDak_1024-768_new	5	3	19	<?xml version="1.0"?>\n<Clock xmlns:dt="urn:schemas-microsoft-com:datatypes"><Description dt:dt="string">E-Prime Primary Realtime Clock</Description><StartTime><Timestamp dt:dt="int">0</Timestamp><DateUtc dt:dt="string">2017-05-10T10:58:58Z</DateUtc></StartTime><FrequencyChanges><FrequencyChange><Frequency dt:dt="r8">3312919</Frequency><Timestamp dt:dt="r8">37519422707</Timestamp><Current dt:dt="…	75.03	2094405	2090905	2094405	2090895	1	right	-1134624235	2017-10-05	12:58:58	10:58:58	female	113771	29466	-1	29426	115955	113794	-1	113771	422165	413748	-1	413735	15				2	7	13	phaseINVFAce	phaseXPface	20	NM04	1334782	1334482	1334782	1334477	l	1334477	1332683	1334477	1332666	1794
GofDak_1024-768_new	5	3	19	<?xml version="1.0"?>\n<Clock xmlns:dt="urn:schemas-microsoft-com:datatypes"><Description dt:dt="string">E-Prime Primary Realtime Clock</Description><StartTime><Timestamp dt:dt="int">0</Timestamp><DateUtc dt:dt="string">2017-05-10T10:58:58Z</DateUtc></StartTime><FrequencyChanges><FrequencyChange><Frequency dt:dt="r8">3312919</Frequency><Timestamp dt:dt="r8">37519422707</Timestamp><Current dt:dt="…	75.03	2094405	2090905	2094405	2090895	1	right	-1134624235	2017-10-05	12:58:58	10:58:58	female	113771	29466	-1	29426	115955	113794	-1	113771	422165	413748	-1	413735	16				1	7	14	phaseUPFAce	phaseXPface	1	NM101	1338514	1338214	1338514	1338208	l	1338208	1336215	1338208	1336202	1993
GofDak_1024-768_new	5	3	19	<?xml version="1.0"?>\n<Clock xmlns:dt="urn:schemas-microsoft-com:datatypes"><Description dt:dt="string">E-Prime Primary Realtime Clock</Description><StartTime><Timestamp dt:dt="int">0</Timestamp><DateUtc dt:dt="string">2017-05-10T10:58:58Z</DateUtc></StartTime><FrequencyChanges><FrequencyChange><Frequency dt:dt="r8">3312919</Frequency><Timestamp dt:dt="r8">37519422707</Timestamp><Current dt:dt="…	75.03	2094405	2090905	2094405	2090895	1	right	-1134624235	2017-10-05	12:58:58	10:58:58	female	113771	29466	-1	29426	115955	113794	-1	113771	422165	413748	-1	413735	16				1	7	14	phaseUPFAce	phaseXPface	2	NF01	1341980	1341680	1341980	1341670	d	1341670	1340107	1341670	1340098	1563
GofDak_1024-768_new	5	3	19	<?xml version="1.0"?>\n<Clock xmlns:dt="urn:schemas-microsoft-com:datatypes"><Description dt:dt="string">E-Prime Primary Realtime Clock</Description><StartTime><Timestamp dt:dt="int">0</Timestamp><DateUtc dt:dt="string">2017-05-10T10:58:58Z</DateUtc></StartTime><FrequencyChanges><FrequencyChange><Frequency dt:dt="r8">3312919</Frequency><Timestamp dt:dt="r8">37519422707</Timestamp><Current dt:dt="…	75.03	2094405	2090905	2094405	2090895	1	right	-1134624235	2017-10-05	12:58:58	10:58:58	female	113771	29466	-1	29426	115955	113794	-1	113771	422165	413748	-1	413735	16				1	7	14	phaseUPFAce	phaseXPface	3	NF04	1345192	1344892	1345192	1344888	l	1344888	1343079	1344888	1343066	1809
GofDak_1024-768_new	5	3	19	<?xml version="1.0"?>\n<Clock xmlns:dt="urn:schemas-microsoft-com:datatypes"><Description dt:dt="string">E-Prime Primary Realtime Clock</Description><StartTime><Timestamp dt:dt="int">0</Timestamp><DateUtc dt:dt="string">2017-05-10T10:58:58Z</DateUtc></StartTime><FrequencyChanges><FrequencyChange><Frequency dt:dt="r8">3312919</Frequency><Timestamp dt:dt="r8">37519422707</Timestamp><Current dt:dt="…	75.03	2094405	2090905	2094405	2090895	1	right	-1134624235	2017-10-05	12:58:58	10:58:58	female	113771	29466	-1	29426	115955	113794	-1	113771	422165	413748	-1	413735	16				1	7	14	phaseUPFAce	phaseXPface	4	NM13	1348430	1348130	1348430	1348118	l	1348118	1346384	1348118	1346377	1734
GofDak_1024-768_new	5	3	19	<?xml version="1.0"?>\n<Clock xmlns:dt="urn:schemas-microsoft-com:datatypes"><Description dt:dt="string">E-Prime Primary Realtime Clock</Description><StartTime><Timestamp dt:dt="int">0</Timestamp><DateUtc dt:dt="string">2017-05-10T10:58:58Z</DateUtc></StartTime><FrequencyChanges><FrequencyChange><Frequency dt:dt="r8">3312919</Frequency><Timestamp dt:dt="r8">37519422707</Timestamp><Current dt:dt="…	75.03	2094405	2090905	2094405	2090895	1	right	-1134624235	2017-10-05	12:58:58	10:58:58	female	113771	29466	-1	29426	115955	113794	-1	113771	422165	413748	-1	413735	16				1	7	14	phaseUPFAce	phaseXPface	5	NM101	1351936	1351636	1351936	1351622	l	1351622	1349663	1351622	1349657	1959
GofDak_1024-768_new	5	3	19	<?xml version="1.0"?>\n<Clock xmlns:dt="urn:schemas-microsoft-com:datatypes"><Description dt:dt="string">E-Prime Primary Realtime Clock</Description><StartTime><Timestamp dt:dt="int">0</Timestamp><DateUtc dt:dt="string">2017-05-10T10:58:58Z</DateUtc></StartTime><FrequencyChanges><FrequencyChange><Frequency dt:dt="r8">3312919</Frequency><Timestamp dt:dt="r8">37519422707</Timestamp><Current dt:dt="…	75.03	2094405	2090905	2094405	2090895	1	right	-1134624235	2017-10-05	12:58:58	10:58:58	female	113771	29466	-1	29426	115955	113794	-1	113771	422165	413748	-1	413735	16				1	7	14	phaseUPFAce	phaseXPface	6	NM04	1355228	1354928	1355228	1354923	d	1354923	1353288	1354923	1353273	1635
GofDak_1024-768_new	5	3	19	<?xml version="1.0"?>\n<Clock xmlns:dt="urn:schemas-microsoft-com:datatypes"><Description dt:dt="string">E-Prime Primary Realtime Clock</Description><StartTime><Timestamp dt:dt="int">0</Timestamp><DateUtc dt:dt="string">2017-05-10T10:58:58Z</DateUtc></StartTime><FrequencyChanges><FrequencyChange><Frequency dt:dt="r8">3312919</Frequency><Timestamp dt:dt="r8">37519422707</Timestamp><Current dt:dt="…	75.03	2094405	2090905	2094405	2090895	1	right	-1134624235	2017-10-05	12:58:58	10:58:58	female	113771	29466	-1	29426	115955	113794	-1	113771	422165	413748	-1	413735	16				1	7	14	phaseUPFAce	phaseXPface	7	NM02	1358813	1358513	1358813	1358503	d	1358503	1356567	1358503	1356561	1936
GofDak_1024-768_new	5	3	19	<?xml version="1.0"?>\n<Clock xmlns:dt="urn:schemas-microsoft-com:datatypes"><Description dt:dt="string">E-Prime Primary Realtime Clock</Description><StartTime><Timestamp dt:dt="int">0</Timestamp><DateUtc dt:dt="string">2017-05-10T10:58:58Z</DateUtc></StartTime><FrequencyChanges><FrequencyChange><Frequency dt:dt="r8">3312919</Frequency><Timestamp dt:dt="r8">37519422707</Timestamp><Current dt:dt="…	75.03	2094405	2090905	2094405	2090895	1	right	-1134624235	2017-10-05	12:58:58	10:58:58	female	113771	29466	-1	29426	115955	113794	-1	113771	422165	413748	-1	413735	16				1	7	14	phaseUPFAce	phaseXPface	8	NF02	1362039	1361739	1362039	1361729	d	1361729	1360019	1361729	1360009	1710
GofDak_1024-768_new	5	3	19	<?xml version="1.0"?>\n<Clock xmlns:dt="urn:schemas-microsoft-com:datatypes"><Description dt:dt="string">E-Prime Primary Realtime Clock</Description><StartTime><Timestamp dt:dt="int">0</Timestamp><DateUtc dt:dt="string">2017-05-10T10:58:58Z</DateUtc></StartTime><FrequencyChanges><FrequencyChange><Frequency dt:dt="r8">3312919</Frequency><Timestamp dt:dt="r8">37519422707</Timestamp><Current dt:dt="…	75.03	2094405	2090905	2094405	2090895	1	right	-1134624235	2017-10-05	12:58:58	10:58:58	female	113771	29466	-1	29426	115955	113794	-1	113771	422165	413748	-1	413735	16				1	7	14	phaseUPFAce	phaseXPface	9	NF11	1365437	1365137	1365437	1365134	l	1365134	1363191	1365134	1363177	1943
GofDak_1024-768_new	5	3	19	<?xml version="1.0"?>\n<Clock xmlns:dt="urn:schemas-microsoft-com:datatypes"><Description dt:dt="string">E-Prime Primary Realtime Clock</Description><StartTime><Timestamp dt:dt="int">0</Timestamp><DateUtc dt:dt="string">2017-05-10T10:58:58Z</DateUtc></StartTime><FrequencyChanges><FrequencyChange><Frequency dt:dt="r8">3312919</Frequency><Timestamp dt:dt="r8">37519422707</Timestamp><Current dt:dt="…	75.03	2094405	2090905	2094405	2090895	1	right	-1134624235	2017-10-05	12:58:58	10:58:58	female	113771	29466	-1	29426	115955	113794	-1	113771	422165	413748	-1	413735	16				1	7	14	phaseUPFAce	phaseXPface	10	NM10	1368729	1368429	1368729	1368426	d	1368426	1366910	1368426	1366896	1516
GofDak_1024-768_new	5	3	19	<?xml version="1.0"?>\n<Clock xmlns:dt="urn:schemas-microsoft-com:datatypes"><Description dt:dt="string">E-Prime Primary Realtime Clock</Description><StartTime><Timestamp dt:dt="int">0</Timestamp><DateUtc dt:dt="string">2017-05-10T10:58:58Z</DateUtc></StartTime><FrequencyChanges><FrequencyChange><Frequency dt:dt="r8">3312919</Frequency><Timestamp dt:dt="r8">37519422707</Timestamp><Current dt:dt="…	75.03	2094405	2090905	2094405	2090895	1	right	-1134624235	2017-10-05	12:58:58	10:58:58	female	113771	29466	-1	29426	115955	113794	-1	113771	422165	413748	-1	413735	16				1	7	14	phaseUPFAce	phaseXPface	11	NF01	1372062	1371762	1372062	1371756	d	1371756	1369842	1371756	1369824	1914
GofDak_1024-768_new	5	3	19	<?xml version="1.0"?>\n<Clock xmlns:dt="urn:schemas-microsoft-com:datatypes"><Description dt:dt="string">E-Prime Primary Realtime Clock</Description><StartTime><Timestamp dt:dt="int">0</Timestamp><DateUtc dt:dt="string">2017-05-10T10:58:58Z</DateUtc></StartTime><FrequencyChanges><FrequencyChange><Frequency dt:dt="r8">3312919</Frequency><Timestamp dt:dt="r8">37519422707</Timestamp><Current dt:dt="…	75.03	2094405	2090905	2094405	2090895	1	right	-1134624235	2017-10-05	12:58:58	10:58:58	female	113771	29466	-1	29426	115955	113794	-1	113771	422165	413748	-1	413735	16				1	7	14	phaseUPFAce	phaseXPface	12	NF02	1375380	1375080	1375380	1375069	l	1375069	1373254	1375069	1373248	1815
GofDak_1024-768_new	5	3	19	<?xml version="1.0"?>\n<Clock xmlns:dt="urn:schemas-microsoft-com:datatypes"><Description dt:dt="string">E-Prime Primary Realtime Clock</Description><StartTime><Timestamp dt:dt="int">0</Timestamp><DateUtc dt:dt="string">2017-05-10T10:58:58Z</DateUtc></StartTime><FrequencyChanges><FrequencyChange><Frequency dt:dt="r8">3312919</Frequency><Timestamp dt:dt="r8">37519422707</Timestamp><Current dt:dt="…	75.03	2094405	2090905	2094405	2090895	1	right	-1134624235	2017-10-05	12:58:58	10:58:58	female	113771	29466	-1	29426	115955	113794	-1	113771	422165	413748	-1	413735	16				1	7	14	phaseUPFAce	phaseXPface	13	NM09	1378512	1378212	1378512	1378203	d	1378203	1376533	1378203	1376528	1670
GofDak_1024-768_new	5	3	19	<?xml version="1.0"?>\n<Clock xmlns:dt="urn:schemas-microsoft-com:datatypes"><Description dt:dt="string">E-Prime Primary Realtime Clock</Description><StartTime><Timestamp dt:dt="int">0</Timestamp><DateUtc dt:dt="string">2017-05-10T10:58:58Z</DateUtc></StartTime><FrequencyChanges><FrequencyChange><Frequency dt:dt="r8">3312919</Frequency><Timestamp dt:dt="r8">37519422707</Timestamp><Current dt:dt="…	75.03	2094405	2090905	2094405	2090895	1	right	-1134624235	2017-10-05	12:58:58	10:58:58	female	113771	29466	-1	29426	115955	113794	-1	113771	422165	413748	-1	413735	16				1	7	14	phaseUPFAce	phaseXPface	14	NF06	1381898	1381598	1381898	1381591	d	1381591	1379719	1381591	1379712	1872
GofDak_1024-768_new	5	3	19	<?xml version="1.0"?>\n<Clock xmlns:dt="urn:schemas-microsoft-com:datatypes"><Description dt:dt="string">E-Prime Primary Realtime Clock</Description><StartTime><Timestamp dt:dt="int">0</Timestamp><DateUtc dt:dt="string">2017-05-10T10:58:58Z</DateUtc></StartTime><FrequencyChanges><FrequencyChange><Frequency dt:dt="r8">3312919</Frequency><Timestamp dt:dt="r8">37519422707</Timestamp><Current dt:dt="…	75.03	2094405	2090905	2094405	2090895	1	right	-1134624235	2017-10-05	12:58:58	10:58:58	female	113771	29466	-1	29426	115955	113794	-1	113771	422165	413748	-1	413735	16				1	7	14	phaseUPFAce	phaseXPface	15	NF02	1385443	1385143	1385443	1385134	l	1385134	1383264	1385134	1383248	1870
GofDak_1024-768_new	5	3	19	<?xml version="1.0"?>\n<Clock xmlns:dt="urn:schemas-microsoft-com:datatypes"><Description dt:dt="string">E-Prime Primary Realtime Clock</Description><StartTime><Timestamp dt:dt="int">0</Timestamp><DateUtc dt:dt="string">2017-05-10T10:58:58Z</DateUtc></StartTime><FrequencyChanges><FrequencyChange><Frequency dt:dt="r8">3312919</Frequency><Timestamp dt:dt="r8">37519422707</Timestamp><Current dt:dt="…	75.03	2094405	2090905	2094405	2090895	1	right	-1134624235	2017-10-05	12:58:58	10:58:58	female	113771	29466	-1	29426	115955	113794	-1	113771	422165	413748	-1	413735	16				1	7	14	phaseUPFAce	phaseXPface	16	NM101	1389135	1388835	1389135	1388831	l	1388831	1387076	1388831	1387063	1755
GofDak_1024-768_new	5	3	19	<?xml version="1.0"?>\n<Clock xmlns:dt="urn:schemas-microsoft-com:datatypes"><Description dt:dt="string">E-Prime Primary Realtime Clock</Description><StartTime><Timestamp dt:dt="int">0</Timestamp><DateUtc dt:dt="string">2017-05-10T10:58:58Z</DateUtc></StartTime><FrequencyChanges><FrequencyChange><Frequency dt:dt="r8">3312919</Frequency><Timestamp dt:dt="r8">37519422707</Timestamp><Current dt:dt="…	75.03	2094405	2090905	2094405	2090895	1	right	-1134624235	2017-10-05	12:58:58	10:58:58	female	113771	29466	-1	29426	115955	113794	-1	113771	422165	413748	-1	413735	16				1	7	14	phaseUPFAce	phaseXPface	17	NF106	1392600	1392300	1392600	1392288	l	1392288	1390461	1392288	1390455	1827
GofDak_1024-768_new	5	3	19	<?xml version="1.0"?>\n<Clock xmlns:dt="urn:schemas-microsoft-com:datatypes"><Description dt:dt="string">E-Prime Primary Realtime Clock</Description><StartTime><Timestamp dt:dt="int">0</Timestamp><DateUtc dt:dt="string">2017-05-10T10:58:58Z</DateUtc></StartTime><FrequencyChanges><FrequencyChange><Frequency dt:dt="r8">3312919</Frequency><Timestamp dt:dt="r8">37519422707</Timestamp><Current dt:dt="…	75.03	2094405	2090905	2094405	2090895	1	right	-1134624235	2017-10-05	12:58:58	10:58:58	female	113771	29466	-1	29426	115955	113794	-1	113771	422165	413748	-1	413735	16				1	7	14	phaseUPFAce	phaseXPface	18	NM13	1395853	1395553	1395853	1395542	l	1395542	1393887	1395542	1393879	1655
GofDak_1024-768_new	5	3	19	<?xml version="1.0"?>\n<Clock xmlns:dt="urn:schemas-microsoft-com:datatypes"><Description dt:dt="string">E-Prime Primary Realtime Clock</Description><StartTime><Timestamp dt:dt="int">0</Timestamp><DateUtc dt:dt="string">2017-05-10T10:58:58Z</DateUtc></StartTime><FrequencyChanges><FrequencyChange><Frequency dt:dt="r8">3312919</Frequency><Timestamp dt:dt="r8">37519422707</Timestamp><Current dt:dt="…	75.03	2094405	2090905	2094405	2090895	1	right	-1134624235	2017-10-05	12:58:58	10:58:58	female	113771	29466	-1	29426	115955	113794	-1	113771	422165	413748	-1	413735	16				1	7	14	phaseUPFAce	phaseXPface	19	NF09	1399025	1398725	1399025	1398721	d	1398721	1397139	1398721	1397127	1582
GofDak_1024-768_new	5	3	19	<?xml version="1.0"?>\n<Clock xmlns:dt="urn:schemas-microsoft-com:datatypes"><Description dt:dt="string">E-Prime Primary Realtime Clock</Description><StartTime><Timestamp dt:dt="int">0</Timestamp><DateUtc dt:dt="string">2017-05-10T10:58:58Z</DateUtc></StartTime><FrequencyChanges><FrequencyChange><Frequency dt:dt="r8">3312919</Frequency><Timestamp dt:dt="r8">37519422707</Timestamp><Current dt:dt="…	75.03	2094405	2090905	2094405	2090895	1	right	-1134624235	2017-10-05	12:58:58	10:58:58	female	113771	29466	-1	29426	115955	113794	-1	113771	422165	413748	-1	413735	16				1	7	14	phaseUPFAce	phaseXPface	20	NM03	1402544	1402244	1402544	1402241	l	1402241	1400244	1402241	1400231	1997
GofDak_1024-768_new	5	3	19	<?xml version="1.0"?>\n<Clock xmlns:dt="urn:schemas-microsoft-com:datatypes"><Description dt:dt="string">E-Prime Primary Realtime Clock</Description><StartTime><Timestamp dt:dt="int">0</Timestamp><DateUtc dt:dt="string">2017-05-10T10:58:58Z</DateUtc></StartTime><FrequencyChanges><FrequencyChange><Frequency dt:dt="r8">3312919</Frequency><Timestamp dt:dt="r8">37519422707</Timestamp><Current dt:dt="…	75.03	2094405	2090905	2094405	2090895	1	right	-1134624235	2017-10-05	12:58:58	10:58:58	female	113771	29466	-1	29426	115955	113794	-1	113771	422165	413748	-1	413735	17				1	8	15	phaseUPFAce	phaseXPface	1	NM10	1406155	1405855	1406155	1405845	d	1405845	1404096	1405845	1404079	1749
GofDak_1024-768_new	5	3	19	<?xml version="1.0"?>\n<Clock xmlns:dt="urn:schemas-microsoft-com:datatypes"><Description dt:dt="string">E-Prime Primary Realtime Clock</Description><StartTime><Timestamp dt:dt="int">0</Timestamp><DateUtc dt:dt="string">2017-05-10T10:58:58Z</DateUtc></StartTime><FrequencyChanges><FrequencyChange><Frequency dt:dt="r8">3312919</Frequency><Timestamp dt:dt="r8">37519422707</Timestamp><Current dt:dt="…	75.03	2094405	2090905	2094405	2090895	1	right	-1134624235	2017-10-05	12:58:58	10:58:58	female	113771	29466	-1	29426	115955	113794	-1	113771	422165	413748	-1	413735	17				1	8	15	phaseUPFAce	phaseXPface	2	NF09	1409554	1409254	1409554	1409251	l	1409251	1407481	1409251	1407471	1770
GofDak_1024-768_new	5	3	19	<?xml version="1.0"?>\n<Clock xmlns:dt="urn:schemas-microsoft-com:datatypes"><Description dt:dt="string">E-Prime Primary Realtime Clock</Description><StartTime><Timestamp dt:dt="int">0</Timestamp><DateUtc dt:dt="string">2017-05-10T10:58:58Z</DateUtc></StartTime><FrequencyChanges><FrequencyChange><Frequency dt:dt="r8">3312919</Frequency><Timestamp dt:dt="r8">37519422707</Timestamp><Current dt:dt="…	75.03	2094405	2090905	2094405	2090895	1	right	-1134624235	2017-10-05	12:58:58	10:58:58	female	113771	29466	-1	29426	115955	113794	-1	113771	422165	413748	-1	413735	17				1	8	15	phaseUPFAce	phaseXPface	3	NF27	1412766	1412466	1412766	1412460	l	1412460	1410933	1412460	1410926	1527
GofDak_1024-768_new	5	3	19	<?xml version="1.0"?>\n<Clock xmlns:dt="urn:schemas-microsoft-com:datatypes"><Description dt:dt="string">E-Prime Primary Realtime Clock</Description><StartTime><Timestamp dt:dt="int">0</Timestamp><DateUtc dt:dt="string">2017-05-10T10:58:58Z</DateUtc></StartTime><FrequencyChanges><FrequencyChange><Frequency dt:dt="r8">3312919</Frequency><Timestamp dt:dt="r8">37519422707</Timestamp><Current dt:dt="…	75.03	2094405	2090905	2094405	2090895	1	right	-1134624235	2017-10-05	12:58:58	10:58:58	female	113771	29466	-1	29426	115955	113794	-1	113771	422165	413748	-1	413735	17				1	8	15	phaseUPFAce	phaseXPface	4	NM05	1416152	1415852	1416152	1415839	l	1415839	1414092	1415839	1414086	1747
GofDak_1024-768_new	5	3	19	<?xml version="1.0"?>\n<Clock xmlns:dt="urn:schemas-microsoft-com:datatypes"><Description dt:dt="string">E-Prime Primary Realtime Clock</Description><StartTime><Timestamp dt:dt="int">0</Timestamp><DateUtc dt:dt="string">2017-05-10T10:58:58Z</DateUtc></StartTime><FrequencyChanges><FrequencyChange><Frequency dt:dt="r8">3312919</Frequency><Timestamp dt:dt="r8">37519422707</Timestamp><Current dt:dt="…	75.03	2094405	2090905	2094405	2090895	1	right	-1134624235	2017-10-05	12:58:58	10:58:58	female	113771	29466	-1	29426	115955	113794	-1	113771	422165	413748	-1	413735	17				1	8	15	phaseUPFAce	phaseXPface	5	NF04	1419910	1419610	1419910	1419602	l	1419602	1417904	1419602	1417894	1698
GofDak_1024-768_new	5	3	19	<?xml version="1.0"?>\n<Clock xmlns:dt="urn:schemas-microsoft-com:datatypes"><Description dt:dt="string">E-Prime Primary Realtime Clock</Description><StartTime><Timestamp dt:dt="int">0</Timestamp><DateUtc dt:dt="string">2017-05-10T10:58:58Z</DateUtc></StartTime><FrequencyChanges><FrequencyChange><Frequency dt:dt="r8">3312919</Frequency><Timestamp dt:dt="r8">37519422707</Timestamp><Current dt:dt="…	75.03	2094405	2090905	2094405	2090895	1	right	-1134624235	2017-10-05	12:58:58	10:58:58	female	113771	29466	-1	29426	115955	113794	-1	113771	422165	413748	-1	413735	17				1	8	15	phaseUPFAce	phaseXPface	6	NM08	1423229	1422929	1423229	1422922	l	1422922	1421236	1422922	1421230	1686
GofDak_1024-768_new	5	3	19	<?xml version="1.0"?>\n<Clock xmlns:dt="urn:schemas-microsoft-com:datatypes"><Description dt:dt="string">E-Prime Primary Realtime Clock</Description><StartTime><Timestamp dt:dt="int">0</Timestamp><DateUtc dt:dt="string">2017-05-10T10:58:58Z</DateUtc></StartTime><FrequencyChanges><FrequencyChange><Frequency dt:dt="r8">3312919</Frequency><Timestamp dt:dt="r8">37519422707</Timestamp><Current dt:dt="…	75.03	2094405	2090905	2094405	2090895	1	right	-1134624235	2017-10-05	12:58:58	10:58:58	female	113771	29466	-1	29426	115955	113794	-1	113771	422165	413748	-1	413735	17				1	8	15	phaseUPFAce	phaseXPface	7	NM03	1426734	1426434	1426734	1426431	l	1426431	1424528	1426431	1424518	1903
GofDak_1024-768_new	5	3	19	<?xml version="1.0"?>\n<Clock xmlns:dt="urn:schemas-microsoft-com:datatypes"><Description dt:dt="string">E-Prime Primary Realtime Clock</Description><StartTime><Timestamp dt:dt="int">0</Timestamp><DateUtc dt:dt="string">2017-05-10T10:58:58Z</DateUtc></StartTime><FrequencyChanges><FrequencyChange><Frequency dt:dt="r8">3312919</Frequency><Timestamp dt:dt="r8">37519422707</Timestamp><Current dt:dt="…	75.03	2094405	2090905	2094405	2090895	1	right	-1134624235	2017-10-05	12:58:58	10:58:58	female	113771	29466	-1	29426	115955	113794	-1	113771	422165	413748	-1	413735	17				1	8	15	phaseUPFAce	phaseXPface	8	NM21	1430080	1429780	1430080	1429771	d	1429771	1428167	1429771	1428158	1604
GofDak_1024-768_new	5	3	19	<?xml version="1.0"?>\n<Clock xmlns:dt="urn:schemas-microsoft-com:datatypes"><Description dt:dt="string">E-Prime Primary Realtime Clock</Description><StartTime><Timestamp dt:dt="int">0</Timestamp><DateUtc dt:dt="string">2017-05-10T10:58:58Z</DateUtc></StartTime><FrequencyChanges><FrequencyChange><Frequency dt:dt="r8">3312919</Frequency><Timestamp dt:dt="r8">37519422707</Timestamp><Current dt:dt="…	75.03	2094405	2090905	2094405	2090895	1	right	-1134624235	2017-10-05	12:58:58	10:58:58	female	113771	29466	-1	29426	115955	113794	-1	113771	422165	413748	-1	413735	17				1	8	15	phaseUPFAce	phaseXPface	9	NM13	1433452	1433152	1433452	1433145	l	1433145	1431432	1433145	1431421	1713
GofDak_1024-768_new	5	3	19	<?xml version="1.0"?>\n<Clock xmlns:dt="urn:schemas-microsoft-com:datatypes"><Description dt:dt="string">E-Prime Primary Realtime Clock</Description><StartTime><Timestamp dt:dt="int">0</Timestamp><DateUtc dt:dt="string">2017-05-10T10:58:58Z</DateUtc></StartTime><FrequencyChanges><FrequencyChange><Frequency dt:dt="r8">3312919</Frequency><Timestamp dt:dt="r8">37519422707</Timestamp><Current dt:dt="…	75.03	2094405	2090905	2094405	2090895	1	right	-1134624235	2017-10-05	12:58:58	10:58:58	female	113771	29466	-1	29426	115955	113794	-1	113771	422165	413748	-1	413735	17				1	8	15	phaseUPFAce	phaseXPface	10	NF27	1436970	1436670	1436970	1436658	l	1436658	1434844	1436658	1434829	1814
GofDak_1024-768_new	5	3	19	<?xml version="1.0"?>\n<Clock xmlns:dt="urn:schemas-microsoft-com:datatypes"><Description dt:dt="string">E-Prime Primary Realtime Clock</Description><StartTime><Timestamp dt:dt="int">0</Timestamp><DateUtc dt:dt="string">2017-05-10T10:58:58Z</DateUtc></StartTime><FrequencyChanges><FrequencyChange><Frequency dt:dt="r8">3312919</Frequency><Timestamp dt:dt="r8">37519422707</Timestamp><Current dt:dt="…	75.03	2094405	2090905	2094405	2090895	1	right	-1134624235	2017-10-05	12:58:58	10:58:58	female	113771	29466	-1	29426	115955	113794	-1	113771	422165	413748	-1	413735	17				1	8	15	phaseUPFAce	phaseXPface	11	NM05	1440396	1440096	1440396	1440093	d	1440093	1438430	1440093	1438421	1663
GofDak_1024-768_new	5	3	19	<?xml version="1.0"?>\n<Clock xmlns:dt="urn:schemas-microsoft-com:datatypes"><Description dt:dt="string">E-Prime Primary Realtime Clock</Description><StartTime><Timestamp dt:dt="int">0</Timestamp><DateUtc dt:dt="string">2017-05-10T10:58:58Z</DateUtc></StartTime><FrequencyChanges><FrequencyChange><Frequency dt:dt="r8">3312919</Frequency><Timestamp dt:dt="r8">37519422707</Timestamp><Current dt:dt="…	75.03	2094405	2090905	2094405	2090895	1	right	-1134624235	2017-10-05	12:58:58	10:58:58	female	113771	29466	-1	29426	115955	113794	-1	113771	422165	413748	-1	413735	17				1	8	15	phaseUPFAce	phaseXPface	12	NF105	1443528	1443228	1443528	1443216	l	1443216	1441682	1443216	1441677	1534
GofDak_1024-768_new	5	3	19	<?xml version="1.0"?>\n<Clock xmlns:dt="urn:schemas-microsoft-com:datatypes"><Description dt:dt="string">E-Prime Primary Realtime Clock</Description><StartTime><Timestamp dt:dt="int">0</Timestamp><DateUtc dt:dt="string">2017-05-10T10:58:58Z</DateUtc></StartTime><FrequencyChanges><FrequencyChange><Frequency dt:dt="r8">3312919</Frequency><Timestamp dt:dt="r8">37519422707</Timestamp><Current dt:dt="…	75.03	2094405	2090905	2094405	2090895	1	right	-1134624235	2017-10-05	12:58:58	10:58:58	female	113771	29466	-1	29426	115955	113794	-1	113771	422165	413748	-1	413735	17				1	8	15	phaseUPFAce	phaseXPface	13	NM13	1446793	1446493	1446793	1446484	d	1446484	1444974	1446484	1444965	1510
GofDak_1024-768_new	5	3	19	<?xml version="1.0"?>\n<Clock xmlns:dt="urn:schemas-microsoft-com:datatypes"><Description dt:dt="string">E-Prime Primary Realtime Clock</Description><StartTime><Timestamp dt:dt="int">0</Timestamp><DateUtc dt:dt="string">2017-05-10T10:58:58Z</DateUtc></StartTime><FrequencyChanges><FrequencyChange><Frequency dt:dt="r8">3312919</Frequency><Timestamp dt:dt="r8">37519422707</Timestamp><Current dt:dt="…	75.03	2094405	2090905	2094405	2090895	1	right	-1134624235	2017-10-05	12:58:58	10:58:58	female	113771	29466	-1	29426	115955	113794	-1	113771	422165	413748	-1	413735	17				1	8	15	phaseUPFAce	phaseXPface	14	NF106	1450245	1449945	1450245	1449933	d	1449933	1448213	1449933	1448197	1720
GofDak_1024-768_new	5	3	19	<?xml version="1.0"?>\n<Clock xmlns:dt="urn:schemas-microsoft-com:datatypes"><Description dt:dt="string">E-Prime Primary Realtime Clock</Description><StartTime><Timestamp dt:dt="int">0</Timestamp><DateUtc dt:dt="string">2017-05-10T10:58:58Z</DateUtc></StartTime><FrequencyChanges><FrequencyChange><Frequency dt:dt="r8">3312919</Frequency><Timestamp dt:dt="r8">37519422707</Timestamp><Current dt:dt="…	75.03	2094405	2090905	2094405	2090895	1	right	-1134624235	2017-10-05	12:58:58	10:58:58	female	113771	29466	-1	29426	115955	113794	-1	113771	422165	413748	-1	413735	17				1	8	15	phaseUPFAce	phaseXPface	15	NM10	1453431	1453131	1453431	1453118	l	1453118	1451558	1453118	1451540	1560
GofDak_1024-768_new	5	3	19	<?xml version="1.0"?>\n<Clock xmlns:dt="urn:schemas-microsoft-com:datatypes"><Description dt:dt="string">E-Prime Primary Realtime Clock</Description><StartTime><Timestamp dt:dt="int">0</Timestamp><DateUtc dt:dt="string">2017-05-10T10:58:58Z</DateUtc></StartTime><FrequencyChanges><FrequencyChange><Frequency dt:dt="r8">3312919</Frequency><Timestamp dt:dt="r8">37519422707</Timestamp><Current dt:dt="…	75.03	2094405	2090905	2094405	2090895	1	right	-1134624235	2017-10-05	12:58:58	10:58:58	female	113771	29466	-1	29426	115955	113794	-1	113771	422165	413748	-1	413735	17				1	8	15	phaseUPFAce	phaseXPface	16	NF01	1456710	1456410	1456710	1456393	l	1456393	1454704	1456393	1454692	1689
GofDak_1024-768_new	5	3	19	<?xml version="1.0"?>\n<Clock xmlns:dt="urn:schemas-microsoft-com:datatypes"><Description dt:dt="string">E-Prime Primary Realtime Clock</Description><StartTime><Timestamp dt:dt="int">0</Timestamp><DateUtc dt:dt="string">2017-05-10T10:58:58Z</DateUtc></StartTime><FrequencyChanges><FrequencyChange><Frequency dt:dt="r8">3312919</Frequency><Timestamp dt:dt="r8">37519422707</Timestamp><Current dt:dt="…	75.03	2094405	2090905	2094405	2090895	1	right	-1134624235	2017-10-05	12:58:58	10:58:58	female	113771	29466	-1	29426	115955	113794	-1	113771	422165	413748	-1	413735	17				1	8	15	phaseUPFAce	phaseXPface	17	NF11	1460295	1459995	1460295	1459993	l	1459993	1458010	1459993	1458004	1983
GofDak_1024-768_new	5	3	19	<?xml version="1.0"?>\n<Clock xmlns:dt="urn:schemas-microsoft-com:datatypes"><Description dt:dt="string">E-Prime Primary Realtime Clock</Description><StartTime><Timestamp dt:dt="int">0</Timestamp><DateUtc dt:dt="string">2017-05-10T10:58:58Z</DateUtc></StartTime><FrequencyChanges><FrequencyChange><Frequency dt:dt="r8">3312919</Frequency><Timestamp dt:dt="r8">37519422707</Timestamp><Current dt:dt="…	75.03	2094405	2090905	2094405	2090895	1	right	-1134624235	2017-10-05	12:58:58	10:58:58	female	113771	29466	-1	29426	115955	113794	-1	113771	422165	413748	-1	413735	17				1	8	15	phaseUPFAce	phaseXPface	18	NM21	1463974	1463674	1463974	1463669	l	1463669	1461741	1463669	1461724	1928
GofDak_1024-768_new	5	3	19	<?xml version="1.0"?>\n<Clock xmlns:dt="urn:schemas-microsoft-com:datatypes"><Description dt:dt="string">E-Prime Primary Realtime Clock</Description><StartTime><Timestamp dt:dt="int">0</Timestamp><DateUtc dt:dt="string">2017-05-10T10:58:58Z</DateUtc></StartTime><FrequencyChanges><FrequencyChange><Frequency dt:dt="r8">3312919</Frequency><Timestamp dt:dt="r8">37519422707</Timestamp><Current dt:dt="…	75.03	2094405	2090905	2094405	2090895	1	right	-1134624235	2017-10-05	12:58:58	10:58:58	female	113771	29466	-1	29426	115955	113794	-1	113771	422165	413748	-1	413735	17				1	8	15	phaseUPFAce	phaseXPface	19	NM09	1467599	1467299	1467599	1467295	d	1467295	1465353	1467295	1465340	1942
GofDak_1024-768_new	5	3	19	<?xml version="1.0"?>\n<Clock xmlns:dt="urn:schemas-microsoft-com:datatypes"><Description dt:dt="string">E-Prime Primary Realtime Clock</Description><StartTime><Timestamp dt:dt="int">0</Timestamp><DateUtc dt:dt="string">2017-05-10T10:58:58Z</DateUtc></StartTime><FrequencyChanges><FrequencyChange><Frequency dt:dt="r8">3312919</Frequency><Timestamp dt:dt="r8">37519422707</Timestamp><Current dt:dt="…	75.03	2094405	2090905	2094405	2090895	1	right	-1134624235	2017-10-05	12:58:58	10:58:58	female	113771	29466	-1	29426	115955	113794	-1	113771	422165	413748	-1	413735	17				1	8	15	phaseUPFAce	phaseXPface	20	NF11	1470971	1470671	1470971	1470659	l	1470659	1468992	1470659	1468980	1667
GofDak_1024-768_new	5	3	19	<?xml version="1.0"?>\n<Clock xmlns:dt="urn:schemas-microsoft-com:datatypes"><Description dt:dt="string">E-Prime Primary Realtime Clock</Description><StartTime><Timestamp dt:dt="int">0</Timestamp><DateUtc dt:dt="string">2017-05-10T10:58:58Z</DateUtc></StartTime><FrequencyChanges><FrequencyChange><Frequency dt:dt="r8">3312919</Frequency><Timestamp dt:dt="r8">37519422707</Timestamp><Current dt:dt="…	75.03	2094405	2090905	2094405	2090895	1	right	-1134624235	2017-10-05	12:58:58	10:58:58	female	113771	29466	-1	29426	115955	113794	-1	113771	422165	413748	-1	413735	18				2	8	16	phaseINVFAce	phaseXPface	1	NF105	1480741	1480441	1480741	1480438	d	1480438	1478921	1480438	1478908	1517
GofDak_1024-768_new	5	3	19	<?xml version="1.0"?>\n<Clock xmlns:dt="urn:schemas-microsoft-com:datatypes"><Description dt:dt="string">E-Prime Primary Realtime Clock</Description><StartTime><Timestamp dt:dt="int">0</Timestamp><DateUtc dt:dt="string">2017-05-10T10:58:58Z</DateUtc></StartTime><FrequencyChanges><FrequencyChange><Frequency dt:dt="r8">3312919</Frequency><Timestamp dt:dt="r8">37519422707</Timestamp><Current dt:dt="…	75.03	2094405	2090905	2094405	2090895	1	right	-1134624235	2017-10-05	12:58:58	10:58:58	female	113771	29466	-1	29426	115955	113794	-1	113771	422165	413748	-1	413735	18				2	8	16	phaseINVFAce	phaseXPface	2	NM09	1483913	1483613	1483913	1483608	l	1483608	1482040	1483608	1482027	1568
GofDak_1024-768_new	5	3	19	<?xml version="1.0"?>\n<Clock xmlns:dt="urn:schemas-microsoft-com:datatypes"><Description dt:dt="string">E-Prime Primary Realtime Clock</Description><StartTime><Timestamp dt:dt="int">0</Timestamp><DateUtc dt:dt="string">2017-05-10T10:58:58Z</DateUtc></StartTime><FrequencyChanges><FrequencyChange><Frequency dt:dt="r8">3312919</Frequency><Timestamp dt:dt="r8">37519422707</Timestamp><Current dt:dt="…	75.03	2094405	2090905	2094405	2090895	1	right	-1134624235	2017-10-05	12:58:58	10:58:58	female	113771	29466	-1	29426	115955	113794	-1	113771	422165	413748	-1	413735	18				2	8	16	phaseINVFAce	phaseXPface	3	NM13	1487285	1486985	1487285	1486981	l	1486981	1485052	1486981	1485043	1929
GofDak_1024-768_new	5	3	19	<?xml version="1.0"?>\n<Clock xmlns:dt="urn:schemas-microsoft-com:datatypes"><Description dt:dt="string">E-Prime Primary Realtime Clock</Description><StartTime><Timestamp dt:dt="int">0</Timestamp><DateUtc dt:dt="string">2017-05-10T10:58:58Z</DateUtc></StartTime><FrequencyChanges><FrequencyChange><Frequency dt:dt="r8">3312919</Frequency><Timestamp dt:dt="r8">37519422707</Timestamp><Current dt:dt="…	75.03	2094405	2090905	2094405	2090895	1	right	-1134624235	2017-10-05	12:58:58	10:58:58	female	113771	29466	-1	29426	115955	113794	-1	113771	422165	413748	-1	413735	18				2	8	16	phaseINVFAce	phaseXPface	4	NF02	1490590	1490290	1490590	1490284	l	1490284	1488424	1490284	1488419	1860
GofDak_1024-768_new	5	3	19	<?xml version="1.0"?>\n<Clock xmlns:dt="urn:schemas-microsoft-com:datatypes"><Description dt:dt="string">E-Prime Primary Realtime Clock</Description><StartTime><Timestamp dt:dt="int">0</Timestamp><DateUtc dt:dt="string">2017-05-10T10:58:58Z</DateUtc></StartTime><FrequencyChanges><FrequencyChange><Frequency dt:dt="r8">3312919</Frequency><Timestamp dt:dt="r8">37519422707</Timestamp><Current dt:dt="…	75.03	2094405	2090905	2094405	2090895	1	right	-1134624235	2017-10-05	12:58:58	10:58:58	female	113771	29466	-1	29426	115955	113794	-1	113771	422165	413748	-1	413735	18				2	8	16	phaseINVFAce	phaseXPface	5	NF06	1493736	1493436	1493736	1493422	l	1493422	1491756	1493422	1491739	1666
GofDak_1024-768_new	5	3	19	<?xml version="1.0"?>\n<Clock xmlns:dt="urn:schemas-microsoft-com:datatypes"><Description dt:dt="string">E-Prime Primary Realtime Clock</Description><StartTime><Timestamp dt:dt="int">0</Timestamp><DateUtc dt:dt="string">2017-05-10T10:58:58Z</DateUtc></StartTime><FrequencyChanges><FrequencyChange><Frequency dt:dt="r8">3312919</Frequency><Timestamp dt:dt="r8">37519422707</Timestamp><Current dt:dt="…	75.03	2094405	2090905	2094405	2090895	1	right	-1134624235	2017-10-05	12:58:58	10:58:58	female	113771	29466	-1	29426	115955	113794	-1	113771	422165	413748	-1	413735	18				2	8	16	phaseINVFAce	phaseXPface	6	NM08	1496935	1496635	1496935	1496622	d	1496622	1494822	1496622	1494810	1800
GofDak_1024-768_new	5	3	19	<?xml version="1.0"?>\n<Clock xmlns:dt="urn:schemas-microsoft-com:datatypes"><Description dt:dt="string">E-Prime Primary Realtime Clock</Description><StartTime><Timestamp dt:dt="int">0</Timestamp><DateUtc dt:dt="string">2017-05-10T10:58:58Z</DateUtc></StartTime><FrequencyChanges><FrequencyChange><Frequency dt:dt="r8">3312919</Frequency><Timestamp dt:dt="r8">37519422707</Timestamp><Current dt:dt="…	75.03	2094405	2090905	2094405	2090895	1	right	-1134624235	2017-10-05	12:58:58	10:58:58	female	113771	29466	-1	29426	115955	113794	-1	113771	422165	413748	-1	413735	18				2	8	16	phaseINVFAce	phaseXPface	7	NF106	1500333	1500033	1500333	1500020	d	1500020	1498168	1500020	1498162	1852
GofDak_1024-768_new	5	3	19	<?xml version="1.0"?>\n<Clock xmlns:dt="urn:schemas-microsoft-com:datatypes"><Description dt:dt="string">E-Prime Primary Realtime Clock</Description><StartTime><Timestamp dt:dt="int">0</Timestamp><DateUtc dt:dt="string">2017-05-10T10:58:58Z</DateUtc></StartTime><FrequencyChanges><FrequencyChange><Frequency dt:dt="r8">3312919</Frequency><Timestamp dt:dt="r8">37519422707</Timestamp><Current dt:dt="…	75.03	2094405	2090905	2094405	2090895	1	right	-1134624235	2017-10-05	12:58:58	10:58:58	female	113771	29466	-1	29426	115955	113794	-1	113771	422165	413748	-1	413735	18				2	8	16	phaseINVFAce	phaseXPface	8	NF109	1503572	1503272	1503572	1503261	d	1503261	1501646	1503261	1501634	1615
GofDak_1024-768_new	5	3	19	<?xml version="1.0"?>\n<Clock xmlns:dt="urn:schemas-microsoft-com:datatypes"><Description dt:dt="string">E-Prime Primary Realtime Clock</Description><StartTime><Timestamp dt:dt="int">0</Timestamp><DateUtc dt:dt="string">2017-05-10T10:58:58Z</DateUtc></StartTime><FrequencyChanges><FrequencyChange><Frequency dt:dt="r8">3312919</Frequency><Timestamp dt:dt="r8">37519422707</Timestamp><Current dt:dt="…	75.03	2094405	2090905	2094405	2090895	1	right	-1134624235	2017-10-05	12:58:58	10:58:58	female	113771	29466	-1	29426	115955	113794	-1	113771	422165	413748	-1	413735	18				2	8	16	phaseINVFAce	phaseXPface	9	NF09	1507197	1506897	1507197	1506894	l	1506894	1504898	1506894	1504882	1996
GofDak_1024-768_new	5	3	19	<?xml version="1.0"?>\n<Clock xmlns:dt="urn:schemas-microsoft-com:datatypes"><Description dt:dt="string">E-Prime Primary Realtime Clock</Description><StartTime><Timestamp dt:dt="int">0</Timestamp><DateUtc dt:dt="string">2017-05-10T10:58:58Z</DateUtc></StartTime><FrequencyChanges><FrequencyChange><Frequency dt:dt="r8">3312919</Frequency><Timestamp dt:dt="r8">37519422707</Timestamp><Current dt:dt="…	75.03	2094405	2090905	2094405	2090895	1	right	-1134624235	2017-10-05	12:58:58	10:58:58	female	113771	29466	-1	29426	115955	113794	-1	113771	422165	413748	-1	413735	18				2	8	16	phaseINVFAce	phaseXPface	10	NF02	1510556	1510256	1510556	1510246	l	1510246	1508523	1510246	1508514	1723
GofDak_1024-768_new	5	3	19	<?xml version="1.0"?>\n<Clock xmlns:dt="urn:schemas-microsoft-com:datatypes"><Description dt:dt="string">E-Prime Primary Realtime Clock</Description><StartTime><Timestamp dt:dt="int">0</Timestamp><DateUtc dt:dt="string">2017-05-10T10:58:58Z</DateUtc></StartTime><FrequencyChanges><FrequencyChange><Frequency dt:dt="r8">3312919</Frequency><Timestamp dt:dt="r8">37519422707</Timestamp><Current dt:dt="…	75.03	2094405	2090905	2094405	2090895	1	right	-1134624235	2017-10-05	12:58:58	10:58:58	female	113771	29466	-1	29426	115955	113794	-1	113771	422165	413748	-1	413735	18				2	8	16	phaseINVFAce	phaseXPface	11	NF11	1513875	1513575	1513875	1513568	l	1513568	1511842	1513568	1511826	1726
GofDak_1024-768_new	5	3	19	<?xml version="1.0"?>\n<Clock xmlns:dt="urn:schemas-microsoft-com:datatypes"><Description dt:dt="string">E-Prime Primary Realtime Clock</Description><StartTime><Timestamp dt:dt="int">0</Timestamp><DateUtc dt:dt="string">2017-05-10T10:58:58Z</DateUtc></StartTime><FrequencyChanges><FrequencyChange><Frequency dt:dt="r8">3312919</Frequency><Timestamp dt:dt="r8">37519422707</Timestamp><Current dt:dt="…	75.03	2094405	2090905	2094405	2090895	1	right	-1134624235	2017-10-05	12:58:58	10:58:58	female	113771	29466	-1	29426	115955	113794	-1	113771	422165	413748	-1	413735	18				2	8	16	phaseINVFAce	phaseXPface	12	NM04	1517527	1517227	1517527	1517224	l	1517224	1515428	1517224	1515409	1796
GofDak_1024-768_new	5	3	19	<?xml version="1.0"?>\n<Clock xmlns:dt="urn:schemas-microsoft-com:datatypes"><Description dt:dt="string">E-Prime Primary Realtime Clock</Description><StartTime><Timestamp dt:dt="int">0</Timestamp><DateUtc dt:dt="string">2017-05-10T10:58:58Z</DateUtc></StartTime><FrequencyChanges><FrequencyChange><Frequency dt:dt="r8">3312919</Frequency><Timestamp dt:dt="r8">37519422707</Timestamp><Current dt:dt="…	75.03	2094405	2090905	2094405	2090895	1	right	-1134624235	2017-10-05	12:58:58	10:58:58	female	113771	29466	-1	29426	115955	113794	-1	113771	422165	413748	-1	413735	18				2	8	16	phaseINVFAce	phaseXPface	13	NM101	1520966	1520666	1520966	1520655	l	1520655	1518760	1520655	1518753	1895
GofDak_1024-768_new	5	3	19	<?xml version="1.0"?>\n<Clock xmlns:dt="urn:schemas-microsoft-com:datatypes"><Description dt:dt="string">E-Prime Primary Realtime Clock</Description><StartTime><Timestamp dt:dt="int">0</Timestamp><DateUtc dt:dt="string">2017-05-10T10:58:58Z</DateUtc></StartTime><FrequencyChanges><FrequencyChange><Frequency dt:dt="r8">3312919</Frequency><Timestamp dt:dt="r8">37519422707</Timestamp><Current dt:dt="…	75.03	2094405	2090905	2094405	2090895	1	right	-1134624235	2017-10-05	12:58:58	10:58:58	female	113771	29466	-1	29426	115955	113794	-1	113771	422165	413748	-1	413735	18				2	8	16	phaseINVFAce	phaseXPface	14	NM02	1524431	1524131	1524431	1524126	l	1524126	1522505	1524126	1522489	1621
GofDak_1024-768_new	5	3	19	<?xml version="1.0"?>\n<Clock xmlns:dt="urn:schemas-microsoft-com:datatypes"><Description dt:dt="string">E-Prime Primary Realtime Clock</Description><StartTime><Timestamp dt:dt="int">0</Timestamp><DateUtc dt:dt="string">2017-05-10T10:58:58Z</DateUtc></StartTime><FrequencyChanges><FrequencyChange><Frequency dt:dt="r8">3312919</Frequency><Timestamp dt:dt="r8">37519422707</Timestamp><Current dt:dt="…	75.03	2094405	2090905	2094405	2090895	1	right	-1134624235	2017-10-05	12:58:58	10:58:58	female	113771	29466	-1	29426	115955	113794	-1	113771	422165	413748	-1	413735	18				2	8	16	phaseINVFAce	phaseXPface	15	NF27	1527816	1527516	1527816	1527508	d	1527508	1525690	1527508	1525681	1818
GofDak_1024-768_new	5	3	19	<?xml version="1.0"?>\n<Clock xmlns:dt="urn:schemas-microsoft-com:datatypes"><Description dt:dt="string">E-Prime Primary Realtime Clock</Description><StartTime><Timestamp dt:dt="int">0</Timestamp><DateUtc dt:dt="string">2017-05-10T10:58:58Z</DateUtc></StartTime><FrequencyChanges><FrequencyChange><Frequency dt:dt="r8">3312919</Frequency><Timestamp dt:dt="r8">37519422707</Timestamp><Current dt:dt="…	75.03	2094405	2090905	2094405	2090895	1	right	-1134624235	2017-10-05	12:58:58	10:58:58	female	113771	29466	-1	29426	115955	113794	-1	113771	422165	413748	-1	413735	18				2	8	16	phaseINVFAce	phaseXPface	16	NF04	1531122	1530822	1531122	1530815	l	1530815	1528956	1530815	1528945	1859
GofDak_1024-768_new	5	3	19	<?xml version="1.0"?>\n<Clock xmlns:dt="urn:schemas-microsoft-com:datatypes"><Description dt:dt="string">E-Prime Primary Realtime Clock</Description><StartTime><Timestamp dt:dt="int">0</Timestamp><DateUtc dt:dt="string">2017-05-10T10:58:58Z</DateUtc></StartTime><FrequencyChanges><FrequencyChange><Frequency dt:dt="r8">3312919</Frequency><Timestamp dt:dt="r8">37519422707</Timestamp><Current dt:dt="…	75.03	2094405	2090905	2094405	2090895	1	right	-1134624235	2017-10-05	12:58:58	10:58:58	female	113771	29466	-1	29426	115955	113794	-1	113771	422165	413748	-1	413735	18				2	8	16	phaseINVFAce	phaseXPface	17	NF11	1534814	1534514	1534814	1534507	l	1534507	1532581	1534507	1532569	1926
GofDak_1024-768_new	5	3	19	<?xml version="1.0"?>\n<Clock xmlns:dt="urn:schemas-microsoft-com:datatypes"><Description dt:dt="string">E-Prime Primary Realtime Clock</Description><StartTime><Timestamp dt:dt="int">0</Timestamp><DateUtc dt:dt="string">2017-05-10T10:58:58Z</DateUtc></StartTime><FrequencyChanges><FrequencyChange><Frequency dt:dt="r8">3312919</Frequency><Timestamp dt:dt="r8">37519422707</Timestamp><Current dt:dt="…	75.03	2094405	2090905	2094405	2090895	1	right	-1134624235	2017-10-05	12:58:58	10:58:58	female	113771	29466	-1	29426	115955	113794	-1	113771	422165	413748	-1	413735	18				2	8	16	phaseINVFAce	phaseXPface	18	NF105	1538132	1537832	1538132	1537825	l	1537825	1536113	1537825	1536097	1712
GofDak_1024-768_new	5	3	19	<?xml version="1.0"?>\n<Clock xmlns:dt="urn:schemas-microsoft-com:datatypes"><Description dt:dt="string">E-Prime Primary Realtime Clock</Description><StartTime><Timestamp dt:dt="int">0</Timestamp><DateUtc dt:dt="string">2017-05-10T10:58:58Z</DateUtc></StartTime><FrequencyChanges><FrequencyChange><Frequency dt:dt="r8">3312919</Frequency><Timestamp dt:dt="r8">37519422707</Timestamp><Current dt:dt="…	75.03	2094405	2090905	2094405	2090895	1	right	-1134624235	2017-10-05	12:58:58	10:58:58	female	113771	29466	-1	29426	115955	113794	-1	113771	422165	413748	-1	413735	18				2	8	16	phaseINVFAce	phaseXPface	19	NM02	1541558	1541258	1541558	1541255	d	1541255	1539592	1541255	1539576	1663
GofDak_1024-768_new	5	3	19	<?xml version="1.0"?>\n<Clock xmlns:dt="urn:schemas-microsoft-com:datatypes"><Description dt:dt="string">E-Prime Primary Realtime Clock</Description><StartTime><Timestamp dt:dt="int">0</Timestamp><DateUtc dt:dt="string">2017-05-10T10:58:58Z</DateUtc></StartTime><FrequencyChanges><FrequencyChange><Frequency dt:dt="r8">3312919</Frequency><Timestamp dt:dt="r8">37519422707</Timestamp><Current dt:dt="…	75.03	2094405	2090905	2094405	2090895	1	right	-1134624235	2017-10-05	12:58:58	10:58:58	female	113771	29466	-1	29426	115955	113794	-1	113771	422165	413748	-1	413735	18				2	8	16	phaseINVFAce	phaseXPface	20	NF109	1545170	1544870	1545170	1544859	d	1544859	1542937	1544859	1542920	1922
GofDak_1024-768_new	5	3	19	<?xml version="1.0"?>\n<Clock xmlns:dt="urn:schemas-microsoft-com:datatypes"><Description dt:dt="string">E-Prime Primary Realtime Clock</Description><StartTime><Timestamp dt:dt="int">0</Timestamp><DateUtc dt:dt="string">2017-05-10T10:58:58Z</DateUtc></StartTime><FrequencyChanges><FrequencyChange><Frequency dt:dt="r8">3312919</Frequency><Timestamp dt:dt="r8">37519422707</Timestamp><Current dt:dt="…	75.03	2094405	2090905	2094405	2090895	1	right	-1134624235	2017-10-05	12:58:58	10:58:58	female	113771	29466	-1	29426	115955	113794	-1	113771	422165	413748	-1	413735	19				2	9	17	phaseINVFAce	phaseXPface	1	NM09	1548475	1548175	1548475	1548166	d	1548166	1546389	1548166	1546384	1777
GofDak_1024-768_new	5	3	19	<?xml version="1.0"?>\n<Clock xmlns:dt="urn:schemas-microsoft-com:datatypes"><Description dt:dt="string">E-Prime Primary Realtime Clock</Description><StartTime><Timestamp dt:dt="int">0</Timestamp><DateUtc dt:dt="string">2017-05-10T10:58:58Z</DateUtc></StartTime><FrequencyChanges><FrequencyChange><Frequency dt:dt="r8">3312919</Frequency><Timestamp dt:dt="r8">37519422707</Timestamp><Current dt:dt="…	75.03	2094405	2090905	2094405	2090895	1	right	-1134624235	2017-10-05	12:58:58	10:58:58	female	113771	29466	-1	29426	115955	113794	-1	113771	422165	413748	-1	413735	19				2	9	17	phaseINVFAce	phaseXPface	2	NF09	1551567	1551267	1551567	1551259	d	1551259	1549695	1551259	1549688	1564
GofDak_1024-768_new	5	3	19	<?xml version="1.0"?>\n<Clock xmlns:dt="urn:schemas-microsoft-com:datatypes"><Description dt:dt="string">E-Prime Primary Realtime Clock</Description><StartTime><Timestamp dt:dt="int">0</Timestamp><DateUtc dt:dt="string">2017-05-10T10:58:58Z</DateUtc></StartTime><FrequencyChanges><FrequencyChange><Frequency dt:dt="r8">3312919</Frequency><Timestamp dt:dt="r8">37519422707</Timestamp><Current dt:dt="…	75.03	2094405	2090905	2094405	2090895	1	right	-1134624235	2017-10-05	12:58:58	10:58:58	female	113771	29466	-1	29426	115955	113794	-1	113771	422165	413748	-1	413735	19				2	9	17	phaseINVFAce	phaseXPface	3	NF04	1555206	1554906	1555206	1554896	l	1554896	1553067	1554896	1553056	1829
GofDak_1024-768_new	5	3	19	<?xml version="1.0"?>\n<Clock xmlns:dt="urn:schemas-microsoft-com:datatypes"><Description dt:dt="string">E-Prime Primary Realtime Clock</Description><StartTime><Timestamp dt:dt="int">0</Timestamp><DateUtc dt:dt="string">2017-05-10T10:58:58Z</DateUtc></StartTime><FrequencyChanges><FrequencyChange><Frequency dt:dt="r8">3312919</Frequency><Timestamp dt:dt="r8">37519422707</Timestamp><Current dt:dt="…	75.03	2094405	2090905	2094405	2090895	1	right	-1134624235	2017-10-05	12:58:58	10:58:58	female	113771	29466	-1	29426	115955	113794	-1	113771	422165	413748	-1	413735	19				2	9	17	phaseINVFAce	phaseXPface	4	NM08	1558365	1558065	1558365	1558061	d	1558061	1556319	1558061	1556312	1742
GofDak_1024-768_new	5	3	19	<?xml version="1.0"?>\n<Clock xmlns:dt="urn:schemas-microsoft-com:datatypes"><Description dt:dt="string">E-Prime Primary Realtime Clock</Description><StartTime><Timestamp dt:dt="int">0</Timestamp><DateUtc dt:dt="string">2017-05-10T10:58:58Z</DateUtc></StartTime><FrequencyChanges><FrequencyChange><Frequency dt:dt="r8">3312919</Frequency><Timestamp dt:dt="r8">37519422707</Timestamp><Current dt:dt="…	75.03	2094405	2090905	2094405	2090895	1	right	-1134624235	2017-10-05	12:58:58	10:58:58	female	113771	29466	-1	29426	115955	113794	-1	113771	422165	413748	-1	413735	19				2	9	17	phaseINVFAce	phaseXPface	5	NM09	1561977	1561677	1561977	1561668	d	1561668	1559704	1561668	1559695	1964
GofDak_1024-768_new	5	3	19	<?xml version="1.0"?>\n<Clock xmlns:dt="urn:schemas-microsoft-com:datatypes"><Description dt:dt="string">E-Prime Primary Realtime Clock</Description><StartTime><Timestamp dt:dt="int">0</Timestamp><DateUtc dt:dt="string">2017-05-10T10:58:58Z</DateUtc></StartTime><FrequencyChanges><FrequencyChange><Frequency dt:dt="r8">3312919</Frequency><Timestamp dt:dt="r8">37519422707</Timestamp><Current dt:dt="…	75.03	2094405	2090905	2094405	2090895	1	right	-1134624235	2017-10-05	12:58:58	10:58:58	female	113771	29466	-1	29426	115955	113794	-1	113771	422165	413748	-1	413735	19				2	9	17	phaseINVFAce	phaseXPface	6	NF02	1565642	1565342	1565642	1565329	d	1565329	1563330	1565329	1563311	1999
GofDak_1024-768_new	5	3	19	<?xml version="1.0"?>\n<Clock xmlns:dt="urn:schemas-microsoft-com:datatypes"><Description dt:dt="string">E-Prime Primary Realtime Clock</Description><StartTime><Timestamp dt:dt="int">0</Timestamp><DateUtc dt:dt="string">2017-05-10T10:58:58Z</DateUtc></StartTime><FrequencyChanges><FrequencyChange><Frequency dt:dt="r8">3312919</Frequency><Timestamp dt:dt="r8">37519422707</Timestamp><Current dt:dt="…	75.03	2094405	2090905	2094405	2090895	1	right	-1134624235	2017-10-05	12:58:58	10:58:58	female	113771	29466	-1	29426	115955	113794	-1	113771	422165	413748	-1	413735	19				2	9	17	phaseINVFAce	phaseXPface	7	NM09	1569068	1568768	1569068	1568765	d	1568765	1566848	1568765	1566839	1917
GofDak_1024-768_new	5	3	19	<?xml version="1.0"?>\n<Clock xmlns:dt="urn:schemas-microsoft-com:datatypes"><Description dt:dt="string">E-Prime Primary Realtime Clock</Description><StartTime><Timestamp dt:dt="int">0</Timestamp><DateUtc dt:dt="string">2017-05-10T10:58:58Z</DateUtc></StartTime><FrequencyChanges><FrequencyChange><Frequency dt:dt="r8">3312919</Frequency><Timestamp dt:dt="r8">37519422707</Timestamp><Current dt:dt="…	75.03	2094405	2090905	2094405	2090895	1	right	-1134624235	2017-10-05	12:58:58	10:58:58	female	113771	29466	-1	29426	115955	113794	-1	113771	422165	413748	-1	413735	19				2	9	17	phaseINVFAce	phaseXPface	8	NF04	1572520	1572220	1572520	1572213	d	1572213	1570300	1572213	1570287	1913
GofDak_1024-768_new	5	3	19	<?xml version="1.0"?>\n<Clock xmlns:dt="urn:schemas-microsoft-com:datatypes"><Description dt:dt="string">E-Prime Primary Realtime Clock</Description><StartTime><Timestamp dt:dt="int">0</Timestamp><DateUtc dt:dt="string">2017-05-10T10:58:58Z</DateUtc></StartTime><FrequencyChanges><FrequencyChange><Frequency dt:dt="r8">3312919</Frequency><Timestamp dt:dt="r8">37519422707</Timestamp><Current dt:dt="…	75.03	2094405	2090905	2094405	2090895	1	right	-1134624235	2017-10-05	12:58:58	10:58:58	female	113771	29466	-1	29426	115955	113794	-1	113771	422165	413748	-1	413735	19				2	9	17	phaseINVFAce	phaseXPface	9	NF01	1575812	1575512	1575812	1575506	d	1575506	1573752	1575506	1573735	1754
GofDak_1024-768_new	5	3	19	<?xml version="1.0"?>\n<Clock xmlns:dt="urn:schemas-microsoft-com:datatypes"><Description dt:dt="string">E-Prime Primary Realtime Clock</Description><StartTime><Timestamp dt:dt="int">0</Timestamp><DateUtc dt:dt="string">2017-05-10T10:58:58Z</DateUtc></StartTime><FrequencyChanges><FrequencyChange><Frequency dt:dt="r8">3312919</Frequency><Timestamp dt:dt="r8">37519422707</Timestamp><Current dt:dt="…	75.03	2094405	2090905	2094405	2090895	1	right	-1134624235	2017-10-05	12:58:58	10:58:58	female	113771	29466	-1	29426	115955	113794	-1	113771	422165	413748	-1	413735	19				2	9	17	phaseINVFAce	phaseXPface	10	NF01	1579090	1578790	1579090	1578781	l	1578781	1577031	1578781	1577023	1750
GofDak_1024-768_new	5	3	19	<?xml version="1.0"?>\n<Clock xmlns:dt="urn:schemas-microsoft-com:datatypes"><Description dt:dt="string">E-Prime Primary Realtime Clock</Description><StartTime><Timestamp dt:dt="int">0</Timestamp><DateUtc dt:dt="string">2017-05-10T10:58:58Z</DateUtc></StartTime><FrequencyChanges><FrequencyChange><Frequency dt:dt="r8">3312919</Frequency><Timestamp dt:dt="r8">37519422707</Timestamp><Current dt:dt="…	75.03	2094405	2090905	2094405	2090895	1	right	-1134624235	2017-10-05	12:58:58	10:58:58	female	113771	29466	-1	29426	115955	113794	-1	113771	422165	413748	-1	413735	19				2	9	17	phaseINVFAce	phaseXPface	11	NF02	1582356	1582056	1582356	1582052	l	1582052	1580550	1582052	1580542	1502
GofDak_1024-768_new	5	3	19	<?xml version="1.0"?>\n<Clock xmlns:dt="urn:schemas-microsoft-com:datatypes"><Description dt:dt="string">E-Prime Primary Realtime Clock</Description><StartTime><Timestamp dt:dt="int">0</Timestamp><DateUtc dt:dt="string">2017-05-10T10:58:58Z</DateUtc></StartTime><FrequencyChanges><FrequencyChange><Frequency dt:dt="r8">3312919</Frequency><Timestamp dt:dt="r8">37519422707</Timestamp><Current dt:dt="…	75.03	2094405	2090905	2094405	2090895	1	right	-1134624235	2017-10-05	12:58:58	10:58:58	female	113771	29466	-1	29426	115955	113794	-1	113771	422165	413748	-1	413735	19				2	9	17	phaseINVFAce	phaseXPface	12	NF27	1586514	1586214	1586514	1586199	l	1586199	1584228	1586199	1584214	1971
GofDak_1024-768_new	5	3	19	<?xml version="1.0"?>\n<Clock xmlns:dt="urn:schemas-microsoft-com:datatypes"><Description dt:dt="string">E-Prime Primary Realtime Clock</Description><StartTime><Timestamp dt:dt="int">0</Timestamp><DateUtc dt:dt="string">2017-05-10T10:58:58Z</DateUtc></StartTime><FrequencyChanges><FrequencyChange><Frequency dt:dt="r8">3312919</Frequency><Timestamp dt:dt="r8">37519422707</Timestamp><Current dt:dt="…	75.03	2094405	2090905	2094405	2090895	1	right	-1134624235	2017-10-05	12:58:58	10:58:58	female	113771	29466	-1	29426	115955	113794	-1	113771	422165	413748	-1	413735	19				2	9	17	phaseINVFAce	phaseXPface	13	NM05	1589940	1589640	1589940	1589629	d	1589629	1587814	1589629	1587806	1815
GofDak_1024-768_new	5	3	19	<?xml version="1.0"?>\n<Clock xmlns:dt="urn:schemas-microsoft-com:datatypes"><Description dt:dt="string">E-Prime Primary Realtime Clock</Description><StartTime><Timestamp dt:dt="int">0</Timestamp><DateUtc dt:dt="string">2017-05-10T10:58:58Z</DateUtc></StartTime><FrequencyChanges><FrequencyChange><Frequency dt:dt="r8">3312919</Frequency><Timestamp dt:dt="r8">37519422707</Timestamp><Current dt:dt="…	75.03	2094405	2090905	2094405	2090895	1	right	-1134624235	2017-10-05	12:58:58	10:58:58	female	113771	29466	-1	29426	115955	113794	-1	113771	422165	413748	-1	413735	19				2	9	17	phaseINVFAce	phaseXPface	14	NF09	1593885	1593585	1593885	1593583	d	1593583	1591812	1593583	1591806	1771
GofDak_1024-768_new	5	3	19	<?xml version="1.0"?>\n<Clock xmlns:dt="urn:schemas-microsoft-com:datatypes"><Description dt:dt="string">E-Prime Primary Realtime Clock</Description><StartTime><Timestamp dt:dt="int">0</Timestamp><DateUtc dt:dt="string">2017-05-10T10:58:58Z</DateUtc></StartTime><FrequencyChanges><FrequencyChange><Frequency dt:dt="r8">3312919</Frequency><Timestamp dt:dt="r8">37519422707</Timestamp><Current dt:dt="…	75.03	2094405	2090905	2094405	2090895	1	right	-1134624235	2017-10-05	12:58:58	10:58:58	female	113771	29466	-1	29426	115955	113794	-1	113771	422165	413748	-1	413735	19				2	9	17	phaseINVFAce	phaseXPface	15	NF27	1596990	1596690	1596990	1596676	l	1596676	1595078	1596676	1595062	1598
GofDak_1024-768_new	5	3	19	<?xml version="1.0"?>\n<Clock xmlns:dt="urn:schemas-microsoft-com:datatypes"><Description dt:dt="string">E-Prime Primary Realtime Clock</Description><StartTime><Timestamp dt:dt="int">0</Timestamp><DateUtc dt:dt="string">2017-05-10T10:58:58Z</DateUtc></StartTime><FrequencyChanges><FrequencyChange><Frequency dt:dt="r8">3312919</Frequency><Timestamp dt:dt="r8">37519422707</Timestamp><Current dt:dt="…	75.03	2094405	2090905	2094405	2090895	1	right	-1134624235	2017-10-05	12:58:58	10:58:58	female	113771	29466	-1	29426	115955	113794	-1	113771	422165	413748	-1	413735	19				2	9	17	phaseINVFAce	phaseXPface	16	NF109	1600202	1599902	1600202	1599890	l	1599890	1598156	1599890	1598142	1734
GofDak_1024-768_new	5	3	19	<?xml version="1.0"?>\n<Clock xmlns:dt="urn:schemas-microsoft-com:datatypes"><Description dt:dt="string">E-Prime Primary Realtime Clock</Description><StartTime><Timestamp dt:dt="int">0</Timestamp><DateUtc dt:dt="string">2017-05-10T10:58:58Z</DateUtc></StartTime><FrequencyChanges><FrequencyChange><Frequency dt:dt="r8">3312919</Frequency><Timestamp dt:dt="r8">37519422707</Timestamp><Current dt:dt="…	75.03	2094405	2090905	2094405	2090895	1	right	-1134624235	2017-10-05	12:58:58	10:58:58	female	113771	29466	-1	29426	115955	113794	-1	113771	422165	413748	-1	413735	19				2	9	17	phaseINVFAce	phaseXPface	17	NM13	1603628	1603328	1603628	1603315	d	1603315	1601688	1603315	1601677	1627
GofDak_1024-768_new	5	3	19	<?xml version="1.0"?>\n<Clock xmlns:dt="urn:schemas-microsoft-com:datatypes"><Description dt:dt="string">E-Prime Primary Realtime Clock</Description><StartTime><Timestamp dt:dt="int">0</Timestamp><DateUtc dt:dt="string">2017-05-10T10:58:58Z</DateUtc></StartTime><FrequencyChanges><FrequencyChange><Frequency dt:dt="r8">3312919</Frequency><Timestamp dt:dt="r8">37519422707</Timestamp><Current dt:dt="…	75.03	2094405	2090905	2094405	2090895	1	right	-1134624235	2017-10-05	12:58:58	10:58:58	female	113771	29466	-1	29426	115955	113794	-1	113771	422165	413748	-1	413735	19				2	9	17	phaseINVFAce	phaseXPface	18	NF06	1606627	1606327	1606627	1606324	l	1606324	1604794	1606324	1604781	1530
GofDak_1024-768_new	5	3	19	<?xml version="1.0"?>\n<Clock xmlns:dt="urn:schemas-microsoft-com:datatypes"><Description dt:dt="string">E-Prime Primary Realtime Clock</Description><StartTime><Timestamp dt:dt="int">0</Timestamp><DateUtc dt:dt="string">2017-05-10T10:58:58Z</DateUtc></StartTime><FrequencyChanges><FrequencyChange><Frequency dt:dt="r8">3312919</Frequency><Timestamp dt:dt="r8">37519422707</Timestamp><Current dt:dt="…	75.03	2094405	2090905	2094405	2090895	1	right	-1134624235	2017-10-05	12:58:58	10:58:58	female	113771	29466	-1	29426	115955	113794	-1	113771	422165	413748	-1	413735	19				2	9	17	phaseINVFAce	phaseXPface	19	NM101	1610079	1609779	1610079	1609765	d	1609765	1607966	1609765	1607957	1799
GofDak_1024-768_new	5	3	19	<?xml version="1.0"?>\n<Clock xmlns:dt="urn:schemas-microsoft-com:datatypes"><Description dt:dt="string">E-Prime Primary Realtime Clock</Description><StartTime><Timestamp dt:dt="int">0</Timestamp><DateUtc dt:dt="string">2017-05-10T10:58:58Z</DateUtc></StartTime><FrequencyChanges><FrequencyChange><Frequency dt:dt="r8">3312919</Frequency><Timestamp dt:dt="r8">37519422707</Timestamp><Current dt:dt="…	75.03	2094405	2090905	2094405	2090895	1	right	-1134624235	2017-10-05	12:58:58	10:58:58	female	113771	29466	-1	29426	115955	113794	-1	113771	422165	413748	-1	413735	19				2	9	17	phaseINVFAce	phaseXPface	20	NM21	1614037	1613737	1614037	1613733	l	1613733	1611738	1613733	1611725	1995
GofDak_1024-768_new	5	3	19	<?xml version="1.0"?>\n<Clock xmlns:dt="urn:schemas-microsoft-com:datatypes"><Description dt:dt="string">E-Prime Primary Realtime Clock</Description><StartTime><Timestamp dt:dt="int">0</Timestamp><DateUtc dt:dt="string">2017-05-10T10:58:58Z</DateUtc></StartTime><FrequencyChanges><FrequencyChange><Frequency dt:dt="r8">3312919</Frequency><Timestamp dt:dt="r8">37519422707</Timestamp><Current dt:dt="…	75.03	2094405	2090905	2094405	2090895	1	right	-1134624235	2017-10-05	12:58:58	10:58:58	female	113771	29466	-1	29426	115955	113794	-1	113771	422165	413748	-1	413735	20				1	9	18	phaseUPFAce	phaseXPface	1	NM21	1617303	1617003	1617303	1616998	d	1616998	1615310	1616998	1615301	1688
GofDak_1024-768_new	5	3	19	<?xml version="1.0"?>\n<Clock xmlns:dt="urn:schemas-microsoft-com:datatypes"><Description dt:dt="string">E-Prime Primary Realtime Clock</Description><StartTime><Timestamp dt:dt="int">0</Timestamp><DateUtc dt:dt="string">2017-05-10T10:58:58Z</DateUtc></StartTime><FrequencyChanges><FrequencyChange><Frequency dt:dt="r8">3312919</Frequency><Timestamp dt:dt="r8">37519422707</Timestamp><Current dt:dt="…	75.03	2094405	2090905	2094405	2090895	1	right	-1134624235	2017-10-05	12:58:58	10:58:58	female	113771	29466	-1	29426	115955	113794	-1	113771	422165	413748	-1	413735	20				1	9	18	phaseUPFAce	phaseXPface	2	NM13	1621474	1621174	1621474	1621167	l	1621167	1619309	1621167	1619293	1858
GofDak_1024-768_new	5	3	19	<?xml version="1.0"?>\n<Clock xmlns:dt="urn:schemas-microsoft-com:datatypes"><Description dt:dt="string">E-Prime Primary Realtime Clock</Description><StartTime><Timestamp dt:dt="int">0</Timestamp><DateUtc dt:dt="string">2017-05-10T10:58:58Z</DateUtc></StartTime><FrequencyChanges><FrequencyChange><Frequency dt:dt="r8">3312919</Frequency><Timestamp dt:dt="r8">37519422707</Timestamp><Current dt:dt="…	75.03	2094405	2090905	2094405	2090895	1	right	-1134624235	2017-10-05	12:58:58	10:58:58	female	113771	29466	-1	29426	115955	113794	-1	113771	422165	413748	-1	413735	20				1	9	18	phaseUPFAce	phaseXPface	3	NM101	1624833	1624533	1624833	1624526	l	1624526	1622841	1624526	1622828	1685
GofDak_1024-768_new	5	3	19	<?xml version="1.0"?>\n<Clock xmlns:dt="urn:schemas-microsoft-com:datatypes"><Description dt:dt="string">E-Prime Primary Realtime Clock</Description><StartTime><Timestamp dt:dt="int">0</Timestamp><DateUtc dt:dt="string">2017-05-10T10:58:58Z</DateUtc></StartTime><FrequencyChanges><FrequencyChange><Frequency dt:dt="r8">3312919</Frequency><Timestamp dt:dt="r8">37519422707</Timestamp><Current dt:dt="…	75.03	2094405	2090905	2094405	2090895	1	right	-1134624235	2017-10-05	12:58:58	10:58:58	female	113771	29466	-1	29426	115955	113794	-1	113771	422165	413748	-1	413735	20				1	9	18	phaseUPFAce	phaseXPface	4	NF06	1627845	1627545	1627845	1627540	l	1627540	1625973	1627540	1625964	1567
GofDak_1024-768_new	5	3	19	<?xml version="1.0"?>\n<Clock xmlns:dt="urn:schemas-microsoft-com:datatypes"><Description dt:dt="string">E-Prime Primary Realtime Clock</Description><StartTime><Timestamp dt:dt="int">0</Timestamp><DateUtc dt:dt="string">2017-05-10T10:58:58Z</DateUtc></StartTime><FrequencyChanges><FrequencyChange><Frequency dt:dt="r8">3312919</Frequency><Timestamp dt:dt="r8">37519422707</Timestamp><Current dt:dt="…	75.03	2094405	2090905	2094405	2090895	1	right	-1134624235	2017-10-05	12:58:58	10:58:58	female	113771	29466	-1	29426	115955	113794	-1	113771	422165	413748	-1	413735	20				1	9	18	phaseUPFAce	phaseXPface	5	NM08	1631058	1630758	1631058	1630745	l	1630745	1628985	1630745	1628972	1760
GofDak_1024-768_new	5	3	19	<?xml version="1.0"?>\n<Clock xmlns:dt="urn:schemas-microsoft-com:datatypes"><Description dt:dt="string">E-Prime Primary Realtime Clock</Description><StartTime><Timestamp dt:dt="int">0</Timestamp><DateUtc dt:dt="string">2017-05-10T10:58:58Z</DateUtc></StartTime><FrequencyChanges><FrequencyChange><Frequency dt:dt="r8">3312919</Frequency><Timestamp dt:dt="r8">37519422707</Timestamp><Current dt:dt="…	75.03	2094405	2090905	2094405	2090895	1	right	-1134624235	2017-10-05	12:58:58	10:58:58	female	113771	29466	-1	29426	115955	113794	-1	113771	422165	413748	-1	413735	20				1	9	18	phaseUPFAce	phaseXPface	6	NF04	1634016	1633716	1634016	1633704	d	1633704	1632184	1633704	1632172	1520
GofDak_1024-768_new	5	3	19	<?xml version="1.0"?>\n<Clock xmlns:dt="urn:schemas-microsoft-com:datatypes"><Description dt:dt="string">E-Prime Primary Realtime Clock</Description><StartTime><Timestamp dt:dt="int">0</Timestamp><DateUtc dt:dt="string">2017-05-10T10:58:58Z</DateUtc></StartTime><FrequencyChanges><FrequencyChange><Frequency dt:dt="r8">3312919</Frequency><Timestamp dt:dt="r8">37519422707</Timestamp><Current dt:dt="…	75.03	2094405	2090905	2094405	2090895	1	right	-1134624235	2017-10-05	12:58:58	10:58:58	female	113771	29466	-1	29426	115955	113794	-1	113771	422165	413748	-1	413735	20				1	9	18	phaseUPFAce	phaseXPface	7	NM03	1637215	1636915	1637215	1636903	d	1636903	1635209	1636903	1635196	1694
GofDak_1024-768_new	5	3	19	<?xml version="1.0"?>\n<Clock xmlns:dt="urn:schemas-microsoft-com:datatypes"><Description dt:dt="string">E-Prime Primary Realtime Clock</Description><StartTime><Timestamp dt:dt="int">0</Timestamp><DateUtc dt:dt="string">2017-05-10T10:58:58Z</DateUtc></StartTime><FrequencyChanges><FrequencyChange><Frequency dt:dt="r8">3312919</Frequency><Timestamp dt:dt="r8">37519422707</Timestamp><Current dt:dt="…	75.03	2094405	2090905	2094405	2090895	1	right	-1134624235	2017-10-05	12:58:58	10:58:58	female	113771	29466	-1	29426	115955	113794	-1	113771	422165	413748	-1	413735	20				1	9	18	phaseUPFAce	phaseXPface	8	NF06	1640281	1639981	1640281	1639972	l	1639972	1638448	1639972	1638436	1524
GofDak_1024-768_new	5	3	19	<?xml version="1.0"?>\n<Clock xmlns:dt="urn:schemas-microsoft-com:datatypes"><Description dt:dt="string">E-Prime Primary Realtime Clock</Description><StartTime><Timestamp dt:dt="int">0</Timestamp><DateUtc dt:dt="string">2017-05-10T10:58:58Z</DateUtc></StartTime><FrequencyChanges><FrequencyChange><Frequency dt:dt="r8">3312919</Frequency><Timestamp dt:dt="r8">37519422707</Timestamp><Current dt:dt="…	75.03	2094405	2090905	2094405	2090895	1	right	-1134624235	2017-10-05	12:58:58	10:58:58	female	113771	29466	-1	29426	115955	113794	-1	113771	422165	413748	-1	413735	20				1	9	18	phaseUPFAce	phaseXPface	9	NF27	1643973	1643673	1643973	1643659	d	1643659	1641713	1643659	1641700	1946
GofDak_1024-768_new	5	3	19	<?xml version="1.0"?>\n<Clock xmlns:dt="urn:schemas-microsoft-com:datatypes"><Description dt:dt="string">E-Prime Primary Realtime Clock</Description><StartTime><Timestamp dt:dt="int">0</Timestamp><DateUtc dt:dt="string">2017-05-10T10:58:58Z</DateUtc></StartTime><FrequencyChanges><FrequencyChange><Frequency dt:dt="r8">3312919</Frequency><Timestamp dt:dt="r8">37519422707</Timestamp><Current dt:dt="…	75.03	2094405	2090905	2094405	2090895	1	right	-1134624235	2017-10-05	12:58:58	10:58:58	female	113771	29466	-1	29426	115955	113794	-1	113771	422165	413748	-1	413735	20				1	9	18	phaseUPFAce	phaseXPface	10	NF09	1647438	1647138	1647438	1647133	l	1647133	1645139	1647133	1645131	1994
GofDak_1024-768_new	5	3	19	<?xml version="1.0"?>\n<Clock xmlns:dt="urn:schemas-microsoft-com:datatypes"><Description dt:dt="string">E-Prime Primary Realtime Clock</Description><StartTime><Timestamp dt:dt="int">0</Timestamp><DateUtc dt:dt="string">2017-05-10T10:58:58Z</DateUtc></StartTime><FrequencyChanges><FrequencyChange><Frequency dt:dt="r8">3312919</Frequency><Timestamp dt:dt="r8">37519422707</Timestamp><Current dt:dt="…	75.03	2094405	2090905	2094405	2090895	1	right	-1134624235	2017-10-05	12:58:58	10:58:58	female	113771	29466	-1	29426	115955	113794	-1	113771	422165	413748	-1	413735	20				1	9	18	phaseUPFAce	phaseXPface	11	NM21	1650677	1650377	1650677	1650374	d	1650374	1648671	1650374	1648659	1703
GofDak_1024-768_new	5	3	19	<?xml version="1.0"?>\n<Clock xmlns:dt="urn:schemas-microsoft-com:datatypes"><Description dt:dt="string">E-Prime Primary Realtime Clock</Description><StartTime><Timestamp dt:dt="int">0</Timestamp><DateUtc dt:dt="string">2017-05-10T10:58:58Z</DateUtc></StartTime><FrequencyChanges><FrequencyChange><Frequency dt:dt="r8">3312919</Frequency><Timestamp dt:dt="r8">37519422707</Timestamp><Current dt:dt="…	75.03	2094405	2090905	2094405	2090895	1	right	-1134624235	2017-10-05	12:58:58	10:58:58	female	113771	29466	-1	29426	115955	113794	-1	113771	422165	413748	-1	413735	20				1	9	18	phaseUPFAce	phaseXPface	12	NM04	1653862	1653562	1653862	1653549	d	1653549	1651830	1653549	1651819	1719
GofDak_1024-768_new	5	3	19	<?xml version="1.0"?>\n<Clock xmlns:dt="urn:schemas-microsoft-com:datatypes"><Description dt:dt="string">E-Prime Primary Realtime Clock</Description><StartTime><Timestamp dt:dt="int">0</Timestamp><DateUtc dt:dt="string">2017-05-10T10:58:58Z</DateUtc></StartTime><FrequencyChanges><FrequencyChange><Frequency dt:dt="r8">3312919</Frequency><Timestamp dt:dt="r8">37519422707</Timestamp><Current dt:dt="…	75.03	2094405	2090905	2094405	2090895	1	right	-1134624235	2017-10-05	12:58:58	10:58:58	female	113771	29466	-1	29426	115955	113794	-1	113771	422165	413748	-1	413735	20				1	9	18	phaseUPFAce	phaseXPface	13	NM21	1657141	1656841	1657141	1656833	d	1656833	1655148	1656833	1655131	1685
GofDak_1024-768_new	5	3	19	<?xml version="1.0"?>\n<Clock xmlns:dt="urn:schemas-microsoft-com:datatypes"><Description dt:dt="string">E-Prime Primary Realtime Clock</Description><StartTime><Timestamp dt:dt="int">0</Timestamp><DateUtc dt:dt="string">2017-05-10T10:58:58Z</DateUtc></StartTime><FrequencyChanges><FrequencyChange><Frequency dt:dt="r8">3312919</Frequency><Timestamp dt:dt="r8">37519422707</Timestamp><Current dt:dt="…	75.03	2094405	2090905	2094405	2090895	1	right	-1134624235	2017-10-05	12:58:58	10:58:58	female	113771	29466	-1	29426	115955	113794	-1	113771	422165	413748	-1	413735	20				1	9	18	phaseUPFAce	phaseXPface	14	NF105	1660233	1659933	1660233	1659923	d	1659923	1658347	1659923	1658331	1576
GofDak_1024-768_new	5	3	19	<?xml version="1.0"?>\n<Clock xmlns:dt="urn:schemas-microsoft-com:datatypes"><Description dt:dt="string">E-Prime Primary Realtime Clock</Description><StartTime><Timestamp dt:dt="int">0</Timestamp><DateUtc dt:dt="string">2017-05-10T10:58:58Z</DateUtc></StartTime><FrequencyChanges><FrequencyChange><Frequency dt:dt="r8">3312919</Frequency><Timestamp dt:dt="r8">37519422707</Timestamp><Current dt:dt="…	75.03	2094405	2090905	2094405	2090895	1	right	-1134624235	2017-10-05	12:58:58	10:58:58	female	113771	29466	-1	29426	115955	113794	-1	113771	422165	413748	-1	413735	20				1	9	18	phaseUPFAce	phaseXPface	15	NF109	1663459	1663159	1663459	1663154	d	1663154	1661333	1663154	1661315	1821
GofDak_1024-768_new	5	3	19	<?xml version="1.0"?>\n<Clock xmlns:dt="urn:schemas-microsoft-com:datatypes"><Description dt:dt="string">E-Prime Primary Realtime Clock</Description><StartTime><Timestamp dt:dt="int">0</Timestamp><DateUtc dt:dt="string">2017-05-10T10:58:58Z</DateUtc></StartTime><FrequencyChanges><FrequencyChange><Frequency dt:dt="r8">3312919</Frequency><Timestamp dt:dt="r8">37519422707</Timestamp><Current dt:dt="…	75.03	2094405	2090905	2094405	2090895	1	right	-1134624235	2017-10-05	12:58:58	10:58:58	female	113771	29466	-1	29426	115955	113794	-1	113771	422165	413748	-1	413735	20				1	9	18	phaseUPFAce	phaseXPface	16	NM10	1666871	1666571	1666871	1666561	d	1666561	1664638	1666561	1664627	1923
GofDak_1024-768_new	5	3	19	<?xml version="1.0"?>\n<Clock xmlns:dt="urn:schemas-microsoft-com:datatypes"><Description dt:dt="string">E-Prime Primary Realtime Clock</Description><StartTime><Timestamp dt:dt="int">0</Timestamp><DateUtc dt:dt="string">2017-05-10T10:58:58Z</DateUtc></StartTime><FrequencyChanges><FrequencyChange><Frequency dt:dt="r8">3312919</Frequency><Timestamp dt:dt="r8">37519422707</Timestamp><Current dt:dt="…	75.03	2094405	2090905	2094405	2090895	1	right	-1134624235	2017-10-05	12:58:58	10:58:58	female	113771	29466	-1	29426	115955	113794	-1	113771	422165	413748	-1	413735	20				1	9	18	phaseUPFAce	phaseXPface	17	NF27	1669830	1669530	1669830	1669526	d	1669526	1668024	1669526	1668018	1502
GofDak_1024-768_new	5	3	19	<?xml version="1.0"?>\n<Clock xmlns:dt="urn:schemas-microsoft-com:datatypes"><Description dt:dt="string">E-Prime Primary Realtime Clock</Description><StartTime><Timestamp dt:dt="int">0</Timestamp><DateUtc dt:dt="string">2017-05-10T10:58:58Z</DateUtc></StartTime><FrequencyChanges><FrequencyChange><Frequency dt:dt="r8">3312919</Frequency><Timestamp dt:dt="r8">37519422707</Timestamp><Current dt:dt="…	75.03	2094405	2090905	2094405	2090895	1	right	-1134624235	2017-10-05	12:58:58	10:58:58	female	113771	29466	-1	29426	115955	113794	-1	113771	422165	413748	-1	413735	20				1	9	18	phaseUPFAce	phaseXPface	18	NM08	1672935	1672635	1672935	1672632	l	1672632	1670956	1672632	1670938	1676
GofDak_1024-768_new	5	3	19	<?xml version="1.0"?>\n<Clock xmlns:dt="urn:schemas-microsoft-com:datatypes"><Description dt:dt="string">E-Prime Primary Realtime Clock</Description><StartTime><Timestamp dt:dt="int">0</Timestamp><DateUtc dt:dt="string">2017-05-10T10:58:58Z</DateUtc></StartTime><FrequencyChanges><FrequencyChange><Frequency dt:dt="r8">3312919</Frequency><Timestamp dt:dt="r8">37519422707</Timestamp><Current dt:dt="…	75.03	2094405	2090905	2094405	2090895	1	right	-1134624235	2017-10-05	12:58:58	10:58:58	female	113771	29466	-1	29426	115955	113794	-1	113771	422165	413748	-1	413735	20				1	9	18	phaseUPFAce	phaseXPface	19	NF109	1676294	1675994	1676294	1675986	l	1675986	1674328	1675986	1674314	1658
GofDak_1024-768_new	5	3	19	<?xml version="1.0"?>\n<Clock xmlns:dt="urn:schemas-microsoft-com:datatypes"><Description dt:dt="string">E-Prime Primary Realtime Clock</Description><StartTime><Timestamp dt:dt="int">0</Timestamp><DateUtc dt:dt="string">2017-05-10T10:58:58Z</DateUtc></StartTime><FrequencyChanges><FrequencyChange><Frequency dt:dt="r8">3312919</Frequency><Timestamp dt:dt="r8">37519422707</Timestamp><Current dt:dt="…	75.03	2094405	2090905	2094405	2090895	1	right	-1134624235	2017-10-05	12:58:58	10:58:58	female	113771	29466	-1	29426	115955	113794	-1	113771	422165	413748	-1	413735	20				1	9	18	phaseUPFAce	phaseXPface	20	NF04	1679932	1679632	1679932	1679619	d	1679619	1677820	1679619	1677802	1799
GofDak_1024-768_new	5	3	19	<?xml version="1.0"?>\n<Clock xmlns:dt="urn:schemas-microsoft-com:datatypes"><Description dt:dt="string">E-Prime Primary Realtime Clock</Description><StartTime><Timestamp dt:dt="int">0</Timestamp><DateUtc dt:dt="string">2017-05-10T10:58:58Z</DateUtc></StartTime><FrequencyChanges><FrequencyChange><Frequency dt:dt="r8">3312919</Frequency><Timestamp dt:dt="r8">37519422707</Timestamp><Current dt:dt="…	75.03	2094405	2090905	2094405	2090895	1	right	-1134624235	2017-10-05	12:58:58	10:58:58	female	113771	29466	-1	29426	115955	113794	-1	113771	422165	413748	-1	413735	21				1	10	19	phaseUPFAce	phaseXPface	1	NM08	1692728	1692428	1692728	1692416	d	1692416	1690455	1692416	1690442	1961
GofDak_1024-768_new	5	3	19	<?xml version="1.0"?>\n<Clock xmlns:dt="urn:schemas-microsoft-com:datatypes"><Description dt:dt="string">E-Prime Primary Realtime Clock</Description><StartTime><Timestamp dt:dt="int">0</Timestamp><DateUtc dt:dt="string">2017-05-10T10:58:58Z</DateUtc></StartTime><FrequencyChanges><FrequencyChange><Frequency dt:dt="r8">3312919</Frequency><Timestamp dt:dt="r8">37519422707</Timestamp><Current dt:dt="…	75.03	2094405	2090905	2094405	2090895	1	right	-1134624235	2017-10-05	12:58:58	10:58:58	female	113771	29466	-1	29426	115955	113794	-1	113771	422165	413748	-1	413735	21				1	10	19	phaseUPFAce	phaseXPface	2	NF11	1695767	1695467	1695767	1695462	d	1695462	1693840	1695462	1693833	1622
GofDak_1024-768_new	5	3	19	<?xml version="1.0"?>\n<Clock xmlns:dt="urn:schemas-microsoft-com:datatypes"><Description dt:dt="string">E-Prime Primary Realtime Clock</Description><StartTime><Timestamp dt:dt="int">0</Timestamp><DateUtc dt:dt="string">2017-05-10T10:58:58Z</DateUtc></StartTime><FrequencyChanges><FrequencyChange><Frequency dt:dt="r8">3312919</Frequency><Timestamp dt:dt="r8">37519422707</Timestamp><Current dt:dt="…	75.03	2094405	2090905	2094405	2090895	1	right	-1134624235	2017-10-05	12:58:58	10:58:58	female	113771	29466	-1	29426	115955	113794	-1	113771	422165	413748	-1	413735	21				1	10	19	phaseUPFAce	phaseXPface	3	NF106	1698899	1698599	1698899	1698596	l	1698596	1696853	1698596	1696841	1743
GofDak_1024-768_new	5	3	19	<?xml version="1.0"?>\n<Clock xmlns:dt="urn:schemas-microsoft-com:datatypes"><Description dt:dt="string">E-Prime Primary Realtime Clock</Description><StartTime><Timestamp dt:dt="int">0</Timestamp><DateUtc dt:dt="string">2017-05-10T10:58:58Z</DateUtc></StartTime><FrequencyChanges><FrequencyChange><Frequency dt:dt="r8">3312919</Frequency><Timestamp dt:dt="r8">37519422707</Timestamp><Current dt:dt="…	75.03	2094405	2090905	2094405	2090895	1	right	-1134624235	2017-10-05	12:58:58	10:58:58	female	113771	29466	-1	29426	115955	113794	-1	113771	422165	413748	-1	413735	21				1	10	19	phaseUPFAce	phaseXPface	4	NF04	1702431	1702131	1702431	1702119	l	1702119	1700185	1702119	1700177	1934
GofDak_1024-768_new	5	3	19	<?xml version="1.0"?>\n<Clock xmlns:dt="urn:schemas-microsoft-com:datatypes"><Description dt:dt="string">E-Prime Primary Realtime Clock</Description><StartTime><Timestamp dt:dt="int">0</Timestamp><DateUtc dt:dt="string">2017-05-10T10:58:58Z</DateUtc></StartTime><FrequencyChanges><FrequencyChange><Frequency dt:dt="r8">3312919</Frequency><Timestamp dt:dt="r8">37519422707</Timestamp><Current dt:dt="…	75.03	2094405	2090905	2094405	2090895	1	right	-1134624235	2017-10-05	12:58:58	10:58:58	female	113771	29466	-1	29426	115955	113794	-1	113771	422165	413748	-1	413735	21				1	10	19	phaseUPFAce	phaseXPface	5	NM10	1705523	1705223	1705523	1705218	l	1705218	1703663	1705218	1703657	1555
GofDak_1024-768_new	5	3	19	<?xml version="1.0"?>\n<Clock xmlns:dt="urn:schemas-microsoft-com:datatypes"><Description dt:dt="string">E-Prime Primary Realtime Clock</Description><StartTime><Timestamp dt:dt="int">0</Timestamp><DateUtc dt:dt="string">2017-05-10T10:58:58Z</DateUtc></StartTime><FrequencyChanges><FrequencyChange><Frequency dt:dt="r8">3312919</Frequency><Timestamp dt:dt="r8">37519422707</Timestamp><Current dt:dt="…	75.03	2094405	2090905	2094405	2090895	1	right	-1134624235	2017-10-05	12:58:58	10:58:58	female	113771	29466	-1	29426	115955	113794	-1	113771	422165	413748	-1	413735	21				1	10	19	phaseUPFAce	phaseXPface	6	NM05	1708748	1708448	1708748	1708444	d	1708444	1706822	1708444	1706809	1622
GofDak_1024-768_new	5	3	19	<?xml version="1.0"?>\n<Clock xmlns:dt="urn:schemas-microsoft-com:datatypes"><Description dt:dt="string">E-Prime Primary Realtime Clock</Description><StartTime><Timestamp dt:dt="int">0</Timestamp><DateUtc dt:dt="string">2017-05-10T10:58:58Z</DateUtc></StartTime><FrequencyChanges><FrequencyChange><Frequency dt:dt="r8">3312919</Frequency><Timestamp dt:dt="r8">37519422707</Timestamp><Current dt:dt="…	75.03	2094405	2090905	2094405	2090895	1	right	-1134624235	2017-10-05	12:58:58	10:58:58	female	113771	29466	-1	29426	115955	113794	-1	113771	422165	413748	-1	413735	21				1	10	19	phaseUPFAce	phaseXPface	7	NM02	1711828	1711528	1711828	1711524	l	1711524	1709914	1711524	1709896	1610
GofDak_1024-768_new	5	3	19	<?xml version="1.0"?>\n<Clock xmlns:dt="urn:schemas-microsoft-com:datatypes"><Description dt:dt="string">E-Prime Primary Realtime Clock</Description><StartTime><Timestamp dt:dt="int">0</Timestamp><DateUtc dt:dt="string">2017-05-10T10:58:58Z</DateUtc></StartTime><FrequencyChanges><FrequencyChange><Frequency dt:dt="r8">3312919</Frequency><Timestamp dt:dt="r8">37519422707</Timestamp><Current dt:dt="…	75.03	2094405	2090905	2094405	2090895	1	right	-1134624235	2017-10-05	12:58:58	10:58:58	female	113771	29466	-1	29426	115955	113794	-1	113771	422165	413748	-1	413735	21				1	10	19	phaseUPFAce	phaseXPface	8	NM13	1715173	1714873	1715173	1714857	d	1714857	1713100	1714857	1713088	1757
GofDak_1024-768_new	5	3	19	<?xml version="1.0"?>\n<Clock xmlns:dt="urn:schemas-microsoft-com:datatypes"><Description dt:dt="string">E-Prime Primary Realtime Clock</Description><StartTime><Timestamp dt:dt="int">0</Timestamp><DateUtc dt:dt="string">2017-05-10T10:58:58Z</DateUtc></StartTime><FrequencyChanges><FrequencyChange><Frequency dt:dt="r8">3312919</Frequency><Timestamp dt:dt="r8">37519422707</Timestamp><Current dt:dt="…	75.03	2094405	2090905	2094405	2090895	1	right	-1134624235	2017-10-05	12:58:58	10:58:58	female	113771	29466	-1	29426	115955	113794	-1	113771	422165	413748	-1	413735	21				1	10	19	phaseUPFAce	phaseXPface	9	NF04	1718331	1718031	1718331	1718015	d	1718015	1716392	1718015	1716384	1623
GofDak_1024-768_new	5	3	19	<?xml version="1.0"?>\n<Clock xmlns:dt="urn:schemas-microsoft-com:datatypes"><Description dt:dt="string">E-Prime Primary Realtime Clock</Description><StartTime><Timestamp dt:dt="int">0</Timestamp><DateUtc dt:dt="string">2017-05-10T10:58:58Z</DateUtc></StartTime><FrequencyChanges><FrequencyChange><Frequency dt:dt="r8">3312919</Frequency><Timestamp dt:dt="r8">37519422707</Timestamp><Current dt:dt="…	75.03	2094405	2090905	2094405	2090895	1	right	-1134624235	2017-10-05	12:58:58	10:58:58	female	113771	29466	-1	29426	115955	113794	-1	113771	422165	413748	-1	413735	21				1	10	19	phaseUPFAce	phaseXPface	10	NF02	1721583	1721283	1721583	1721275	d	1721275	1719458	1721275	1719448	1817
GofDak_1024-768_new	5	3	19	<?xml version="1.0"?>\n<Clock xmlns:dt="urn:schemas-microsoft-com:datatypes"><Description dt:dt="string">E-Prime Primary Realtime Clock</Description><StartTime><Timestamp dt:dt="int">0</Timestamp><DateUtc dt:dt="string">2017-05-10T10:58:58Z</DateUtc></StartTime><FrequencyChanges><FrequencyChange><Frequency dt:dt="r8">3312919</Frequency><Timestamp dt:dt="r8">37519422707</Timestamp><Current dt:dt="…	75.03	2094405	2090905	2094405	2090895	1	right	-1134624235	2017-10-05	12:58:58	10:58:58	female	113771	29466	-1	29426	115955	113794	-1	113771	422165	413748	-1	413735	21				1	10	19	phaseUPFAce	phaseXPface	11	NM08	1725142	1724842	1725142	1724826	l	1724826	1722830	1724826	1722824	1996
GofDak_1024-768_new	5	3	19	<?xml version="1.0"?>\n<Clock xmlns:dt="urn:schemas-microsoft-com:datatypes"><Description dt:dt="string">E-Prime Primary Realtime Clock</Description><StartTime><Timestamp dt:dt="int">0</Timestamp><DateUtc dt:dt="string">2017-05-10T10:58:58Z</DateUtc></StartTime><FrequencyChanges><FrequencyChange><Frequency dt:dt="r8">3312919</Frequency><Timestamp dt:dt="r8">37519422707</Timestamp><Current dt:dt="…	75.03	2094405	2090905	2094405	2090895	1	right	-1134624235	2017-10-05	12:58:58	10:58:58	female	113771	29466	-1	29426	115955	113794	-1	113771	422165	413748	-1	413735	21				1	10	19	phaseUPFAce	phaseXPface	12	NM09	1728354	1728054	1728354	1728041	l	1728041	1726268	1728041	1726256	1773
GofDak_1024-768_new	5	3	19	<?xml version="1.0"?>\n<Clock xmlns:dt="urn:schemas-microsoft-com:datatypes"><Description dt:dt="string">E-Prime Primary Realtime Clock</Description><StartTime><Timestamp dt:dt="int">0</Timestamp><DateUtc dt:dt="string">2017-05-10T10:58:58Z</DateUtc></StartTime><FrequencyChanges><FrequencyChange><Frequency dt:dt="r8">3312919</Frequency><Timestamp dt:dt="r8">37519422707</Timestamp><Current dt:dt="…	75.03	2094405	2090905	2094405	2090895	1	right	-1134624235	2017-10-05	12:58:58	10:58:58	female	113771	29466	-1	29426	115955	113794	-1	113771	422165	413748	-1	413735	21				1	10	19	phaseUPFAce	phaseXPface	13	NF02	1731780	1731480	1731780	1731475	l	1731475	1729574	1731475	1729559	1901
GofDak_1024-768_new	5	3	19	<?xml version="1.0"?>\n<Clock xmlns:dt="urn:schemas-microsoft-com:datatypes"><Description dt:dt="string">E-Prime Primary Realtime Clock</Description><StartTime><Timestamp dt:dt="int">0</Timestamp><DateUtc dt:dt="string">2017-05-10T10:58:58Z</DateUtc></StartTime><FrequencyChanges><FrequencyChange><Frequency dt:dt="r8">3312919</Frequency><Timestamp dt:dt="r8">37519422707</Timestamp><Current dt:dt="…	75.03	2094405	2090905	2094405	2090895	1	right	-1134624235	2017-10-05	12:58:58	10:58:58	female	113771	29466	-1	29426	115955	113794	-1	113771	422165	413748	-1	413735	21				1	10	19	phaseUPFAce	phaseXPface	14	NF109	1735405	1735105	1735405	1735097	d	1735097	1733186	1735097	1733167	1911
GofDak_1024-768_new	5	3	19	<?xml version="1.0"?>\n<Clock xmlns:dt="urn:schemas-microsoft-com:datatypes"><Description dt:dt="string">E-Prime Primary Realtime Clock</Description><StartTime><Timestamp dt:dt="int">0</Timestamp><DateUtc dt:dt="string">2017-05-10T10:58:58Z</DateUtc></StartTime><FrequencyChanges><FrequencyChange><Frequency dt:dt="r8">3312919</Frequency><Timestamp dt:dt="r8">37519422707</Timestamp><Current dt:dt="…	75.03	2094405	2090905	2094405	2090895	1	right	-1134624235	2017-10-05	12:58:58	10:58:58	female	113771	29466	-1	29426	115955	113794	-1	113771	422165	413748	-1	413735	21				1	10	19	phaseUPFAce	phaseXPface	15	NM02	1738844	1738544	1738844	1738530	d	1738530	1736651	1738530	1736639	1879
GofDak_1024-768_new	5	3	19	<?xml version="1.0"?>\n<Clock xmlns:dt="urn:schemas-microsoft-com:datatypes"><Description dt:dt="string">E-Prime Primary Realtime Clock</Description><StartTime><Timestamp dt:dt="int">0</Timestamp><DateUtc dt:dt="string">2017-05-10T10:58:58Z</DateUtc></StartTime><FrequencyChanges><FrequencyChange><Frequency dt:dt="r8">3312919</Frequency><Timestamp dt:dt="r8">37519422707</Timestamp><Current dt:dt="…	75.03	2094405	2090905	2094405	2090895	1	right	-1134624235	2017-10-05	12:58:58	10:58:58	female	113771	29466	-1	29426	115955	113794	-1	113771	422165	413748	-1	413735	21				1	10	19	phaseUPFAce	phaseXPface	16	NF105	1742469	1742169	1742469	1742157	l	1742157	1740503	1742157	1740495	1654
GofDak_1024-768_new	5	3	19	<?xml version="1.0"?>\n<Clock xmlns:dt="urn:schemas-microsoft-com:datatypes"><Description dt:dt="string">E-Prime Primary Realtime Clock</Description><StartTime><Timestamp dt:dt="int">0</Timestamp><DateUtc dt:dt="string">2017-05-10T10:58:58Z</DateUtc></StartTime><FrequencyChanges><FrequencyChange><Frequency dt:dt="r8">3312919</Frequency><Timestamp dt:dt="r8">37519422707</Timestamp><Current dt:dt="…	75.03	2094405	2090905	2094405	2090895	1	right	-1134624235	2017-10-05	12:58:58	10:58:58	female	113771	29466	-1	29426	115955	113794	-1	113771	422165	413748	-1	413735	21				1	10	19	phaseUPFAce	phaseXPface	17	NM05	1746028	1745728	1746028	1745711	l	1745711	1743728	1745711	1743719	1983
GofDak_1024-768_new	5	3	19	<?xml version="1.0"?>\n<Clock xmlns:dt="urn:schemas-microsoft-com:datatypes"><Description dt:dt="string">E-Prime Primary Realtime Clock</Description><StartTime><Timestamp dt:dt="int">0</Timestamp><DateUtc dt:dt="string">2017-05-10T10:58:58Z</DateUtc></StartTime><FrequencyChanges><FrequencyChange><Frequency dt:dt="r8">3312919</Frequency><Timestamp dt:dt="r8">37519422707</Timestamp><Current dt:dt="…	75.03	2094405	2090905	2094405	2090895	1	right	-1134624235	2017-10-05	12:58:58	10:58:58	female	113771	29466	-1	29426	115955	113794	-1	113771	422165	413748	-1	413735	21				1	10	19	phaseUPFAce	phaseXPface	18	NF109	1749200	1748900	1749200	1748895	l	1748895	1747167	1748895	1747159	1728
GofDak_1024-768_new	5	3	19	<?xml version="1.0"?>\n<Clock xmlns:dt="urn:schemas-microsoft-com:datatypes"><Description dt:dt="string">E-Prime Primary Realtime Clock</Description><StartTime><Timestamp dt:dt="int">0</Timestamp><DateUtc dt:dt="string">2017-05-10T10:58:58Z</DateUtc></StartTime><FrequencyChanges><FrequencyChange><Frequency dt:dt="r8">3312919</Frequency><Timestamp dt:dt="r8">37519422707</Timestamp><Current dt:dt="…	75.03	2094405	2090905	2094405	2090895	1	right	-1134624235	2017-10-05	12:58:58	10:58:58	female	113771	29466	-1	29426	115955	113794	-1	113771	422165	413748	-1	413735	21				1	10	19	phaseUPFAce	phaseXPface	19	NM21	1752425	1752125	1752425	1752116	l	1752116	1750433	1752116	1750414	1683
GofDak_1024-768_new	5	3	19	<?xml version="1.0"?>\n<Clock xmlns:dt="urn:schemas-microsoft-com:datatypes"><Description dt:dt="string">E-Prime Primary Realtime Clock</Description><StartTime><Timestamp dt:dt="int">0</Timestamp><DateUtc dt:dt="string">2017-05-10T10:58:58Z</DateUtc></StartTime><FrequencyChanges><FrequencyChange><Frequency dt:dt="r8">3312919</Frequency><Timestamp dt:dt="r8">37519422707</Timestamp><Current dt:dt="…	75.03	2094405	2090905	2094405	2090895	1	right	-1134624235	2017-10-05	12:58:58	10:58:58	female	113771	29466	-1	29426	115955	113794	-1	113771	422165	413748	-1	413735	21				1	10	19	phaseUPFAce	phaseXPface	20	NF11	1755531	1755231	1755531	1755220	d	1755220	1753605	1755220	1753598	1615
GofDak_1024-768_new	5	3	19	<?xml version="1.0"?>\n<Clock xmlns:dt="urn:schemas-microsoft-com:datatypes"><Description dt:dt="string">E-Prime Primary Realtime Clock</Description><StartTime><Timestamp dt:dt="int">0</Timestamp><DateUtc dt:dt="string">2017-05-10T10:58:58Z</DateUtc></StartTime><FrequencyChanges><FrequencyChange><Frequency dt:dt="r8">3312919</Frequency><Timestamp dt:dt="r8">37519422707</Timestamp><Current dt:dt="…	75.03	2094405	2090905	2094405	2090895	1	right	-1134624235	2017-10-05	12:58:58	10:58:58	female	113771	29466	-1	29426	115955	113794	-1	113771	422165	413748	-1	413735	22				2	10	20	phaseINVFAce	phaseXPface	1	NM101	1758543	1758243	1758543	1758229	d	1758229	1756710	1758229	1756702	1519
GofDak_1024-768_new	5	3	19	<?xml version="1.0"?>\n<Clock xmlns:dt="urn:schemas-microsoft-com:datatypes"><Description dt:dt="string">E-Prime Primary Realtime Clock</Description><StartTime><Timestamp dt:dt="int">0</Timestamp><DateUtc dt:dt="string">2017-05-10T10:58:58Z</DateUtc></StartTime><FrequencyChanges><FrequencyChange><Frequency dt:dt="r8">3312919</Frequency><Timestamp dt:dt="r8">37519422707</Timestamp><Current dt:dt="…	75.03	2094405	2090905	2094405	2090895	1	right	-1134624235	2017-10-05	12:58:58	10:58:58	female	113771	29466	-1	29426	115955	113794	-1	113771	422165	413748	-1	413735	22				2	10	20	phaseINVFAce	phaseXPface	2	NM05	1762008	1761708	1762008	1761702	d	1761702	1759816	1761702	1759806	1886
GofDak_1024-768_new	5	3	19	<?xml version="1.0"?>\n<Clock xmlns:dt="urn:schemas-microsoft-com:datatypes"><Description dt:dt="string">E-Prime Primary Realtime Clock</Description><StartTime><Timestamp dt:dt="int">0</Timestamp><DateUtc dt:dt="string">2017-05-10T10:58:58Z</DateUtc></StartTime><FrequencyChanges><FrequencyChange><Frequency dt:dt="r8">3312919</Frequency><Timestamp dt:dt="r8">37519422707</Timestamp><Current dt:dt="…	75.03	2094405	2090905	2094405	2090895	1	right	-1134624235	2017-10-05	12:58:58	10:58:58	female	113771	29466	-1	29426	115955	113794	-1	113771	422165	413748	-1	413735	22				2	10	20	phaseINVFAce	phaseXPface	3	NF11	1765687	1765387	1765687	1765375	d	1765375	1763454	1765375	1763438	1921
GofDak_1024-768_new	5	3	19	<?xml version="1.0"?>\n<Clock xmlns:dt="urn:schemas-microsoft-com:datatypes"><Description dt:dt="string">E-Prime Primary Realtime Clock</Description><StartTime><Timestamp dt:dt="int">0</Timestamp><DateUtc dt:dt="string">2017-05-10T10:58:58Z</DateUtc></StartTime><FrequencyChanges><FrequencyChange><Frequency dt:dt="r8">3312919</Frequency><Timestamp dt:dt="r8">37519422707</Timestamp><Current dt:dt="…	75.03	2094405	2090905	2094405	2090895	1	right	-1134624235	2017-10-05	12:58:58	10:58:58	female	113771	29466	-1	29426	115955	113794	-1	113771	422165	413748	-1	413735	22				2	10	20	phaseINVFAce	phaseXPface	4	NF109	1768979	1768679	1768979	1768665	l	1768665	1766880	1768665	1766862	1785
GofDak_1024-768_new	5	3	19	<?xml version="1.0"?>\n<Clock xmlns:dt="urn:schemas-microsoft-com:datatypes"><Description dt:dt="string">E-Prime Primary Realtime Clock</Description><StartTime><Timestamp dt:dt="int">0</Timestamp><DateUtc dt:dt="string">2017-05-10T10:58:58Z</DateUtc></StartTime><FrequencyChanges><FrequencyChange><Frequency dt:dt="r8">3312919</Frequency><Timestamp dt:dt="r8">37519422707</Timestamp><Current dt:dt="…	75.03	2094405	2090905	2094405	2090895	1	right	-1134624235	2017-10-05	12:58:58	10:58:58	female	113771	29466	-1	29426	115955	113794	-1	113771	422165	413748	-1	413735	22				2	10	20	phaseINVFAce	phaseXPface	5	NM13	1771898	1771598	1771898	1771593	l	1771593	1770052	1771593	1770046	1541
GofDak_1024-768_new	5	3	19	<?xml version="1.0"?>\n<Clock xmlns:dt="urn:schemas-microsoft-com:datatypes"><Description dt:dt="string">E-Prime Primary Realtime Clock</Description><StartTime><Timestamp dt:dt="int">0</Timestamp><DateUtc dt:dt="string">2017-05-10T10:58:58Z</DateUtc></StartTime><FrequencyChanges><FrequencyChange><Frequency dt:dt="r8">3312919</Frequency><Timestamp dt:dt="r8">37519422707</Timestamp><Current dt:dt="…	75.03	2094405	2090905	2094405	2090895	1	right	-1134624235	2017-10-05	12:58:58	10:58:58	female	113771	29466	-1	29426	115955	113794	-1	113771	422165	413748	-1	413735	22				2	10	20	phaseINVFAce	phaseXPface	6	NM13	1775483	1775183	1775483	1775179	d	1775179	1773237	1775179	1773221	1942
GofDak_1024-768_new	5	3	19	<?xml version="1.0"?>\n<Clock xmlns:dt="urn:schemas-microsoft-com:datatypes"><Description dt:dt="string">E-Prime Primary Realtime Clock</Description><StartTime><Timestamp dt:dt="int">0</Timestamp><DateUtc dt:dt="string">2017-05-10T10:58:58Z</DateUtc></StartTime><FrequencyChanges><FrequencyChange><Frequency dt:dt="r8">3312919</Frequency><Timestamp dt:dt="r8">37519422707</Timestamp><Current dt:dt="…	75.03	2094405	2090905	2094405	2090895	1	right	-1134624235	2017-10-05	12:58:58	10:58:58	female	113771	29466	-1	29426	115955	113794	-1	113771	422165	413748	-1	413735	22				2	10	20	phaseINVFAce	phaseXPface	7	NM08	1779242	1778942	1779242	1778934	d	1778934	1777289	1778934	1777277	1645
GofDak_1024-768_new	5	3	19	<?xml version="1.0"?>\n<Clock xmlns:dt="urn:schemas-microsoft-com:datatypes"><Description dt:dt="string">E-Prime Primary Realtime Clock</Description><StartTime><Timestamp dt:dt="int">0</Timestamp><DateUtc dt:dt="string">2017-05-10T10:58:58Z</DateUtc></StartTime><FrequencyChanges><FrequencyChange><Frequency dt:dt="r8">3312919</Frequency><Timestamp dt:dt="r8">37519422707</Timestamp><Current dt:dt="…	75.03	2094405	2090905	2094405	2090895	1	right	-1134624235	2017-10-05	12:58:58	10:58:58	female	113771	29466	-1	29426	115955	113794	-1	113771	422165	413748	-1	413735	22				2	10	20	phaseINVFAce	phaseXPface	8	NF105	1782401	1782101	1782401	1782098	d	1782098	1780528	1782098	1780517	1570
GofDak_1024-768_new	5	3	19	<?xml version="1.0"?>\n<Clock xmlns:dt="urn:schemas-microsoft-com:datatypes"><Description dt:dt="string">E-Prime Primary Realtime Clock</Description><StartTime><Timestamp dt:dt="int">0</Timestamp><DateUtc dt:dt="string">2017-05-10T10:58:58Z</DateUtc></StartTime><FrequencyChanges><FrequencyChange><Frequency dt:dt="r8">3312919</Frequency><Timestamp dt:dt="r8">37519422707</Timestamp><Current dt:dt="…	75.03	2094405	2090905	2094405	2090895	1	right	-1134624235	2017-10-05	12:58:58	10:58:58	female	113771	29466	-1	29426	115955	113794	-1	113771	422165	413748	-1	413735	22				2	10	20	phaseINVFAce	phaseXPface	9	NM04	1786039	1785739	1786039	1785733	d	1785733	1783860	1785733	1783845	1873
GofDak_1024-768_new	5	3	19	<?xml version="1.0"?>\n<Clock xmlns:dt="urn:schemas-microsoft-com:datatypes"><Description dt:dt="string">E-Prime Primary Realtime Clock</Description><StartTime><Timestamp dt:dt="int">0</Timestamp><DateUtc dt:dt="string">2017-05-10T10:58:58Z</DateUtc></StartTime><FrequencyChanges><FrequencyChange><Frequency dt:dt="r8">3312919</Frequency><Timestamp dt:dt="r8">37519422707</Timestamp><Current dt:dt="…	75.03	2094405	2090905	2094405	2090895	1	right	-1134624235	2017-10-05	12:58:58	10:58:58	female	113771	29466	-1	29426	115955	113794	-1	113771	422165	413748	-1	413735	22				2	10	20	phaseINVFAce	phaseXPface	10	NF04	1789465	1789165	1789465	1789152	l	1789152	1787299	1789152	1787285	1853
GofDak_1024-768_new	5	3	19	<?xml version="1.0"?>\n<Clock xmlns:dt="urn:schemas-microsoft-com:datatypes"><Description dt:dt="string">E-Prime Primary Realtime Clock</Description><StartTime><Timestamp dt:dt="int">0</Timestamp><DateUtc dt:dt="string">2017-05-10T10:58:58Z</DateUtc></StartTime><FrequencyChanges><FrequencyChange><Frequency dt:dt="r8">3312919</Frequency><Timestamp dt:dt="r8">37519422707</Timestamp><Current dt:dt="…	75.03	2094405	2090905	2094405	2090895	1	right	-1134624235	2017-10-05	12:58:58	10:58:58	female	113771	29466	-1	29426	115955	113794	-1	113771	422165	413748	-1	413735	22				2	10	20	phaseINVFAce	phaseXPface	11	NF09	1792597	1792297	1792597	1792292	l	1792292	1790684	1792292	1790669	1608
GofDak_1024-768_new	5	3	19	<?xml version="1.0"?>\n<Clock xmlns:dt="urn:schemas-microsoft-com:datatypes"><Description dt:dt="string">E-Prime Primary Realtime Clock</Description><StartTime><Timestamp dt:dt="int">0</Timestamp><DateUtc dt:dt="string">2017-05-10T10:58:58Z</DateUtc></StartTime><FrequencyChanges><FrequencyChange><Frequency dt:dt="r8">3312919</Frequency><Timestamp dt:dt="r8">37519422707</Timestamp><Current dt:dt="…	75.03	2094405	2090905	2094405	2090895	1	right	-1134624235	2017-10-05	12:58:58	10:58:58	female	113771	29466	-1	29426	115955	113794	-1	113771	422165	413748	-1	413735	22				2	10	20	phaseINVFAce	phaseXPface	12	NM02	1795929	1795629	1795929	1795618	l	1795618	1794109	1795618	1794100	1509
GofDak_1024-768_new	5	3	19	<?xml version="1.0"?>\n<Clock xmlns:dt="urn:schemas-microsoft-com:datatypes"><Description dt:dt="string">E-Prime Primary Realtime Clock</Description><StartTime><Timestamp dt:dt="int">0</Timestamp><DateUtc dt:dt="string">2017-05-10T10:58:58Z</DateUtc></StartTime><FrequencyChanges><FrequencyChange><Frequency dt:dt="r8">3312919</Frequency><Timestamp dt:dt="r8">37519422707</Timestamp><Current dt:dt="…	75.03	2094405	2090905	2094405	2090895	1	right	-1134624235	2017-10-05	12:58:58	10:58:58	female	113771	29466	-1	29426	115955	113794	-1	113771	422165	413748	-1	413735	22				2	10	20	phaseINVFAce	phaseXPface	13	NF06	1799194	1798894	1799194	1798889	d	1798889	1797202	1798889	1797196	1687
GofDak_1024-768_new	5	3	19	<?xml version="1.0"?>\n<Clock xmlns:dt="urn:schemas-microsoft-com:datatypes"><Description dt:dt="string">E-Prime Primary Realtime Clock</Description><StartTime><Timestamp dt:dt="int">0</Timestamp><DateUtc dt:dt="string">2017-05-10T10:58:58Z</DateUtc></StartTime><FrequencyChanges><FrequencyChange><Frequency dt:dt="r8">3312919</Frequency><Timestamp dt:dt="r8">37519422707</Timestamp><Current dt:dt="…	75.03	2094405	2090905	2094405	2090895	1	right	-1134624235	2017-10-05	12:58:58	10:58:58	female	113771	29466	-1	29426	115955	113794	-1	113771	422165	413748	-1	413735	22				2	10	20	phaseINVFAce	phaseXPface	14	NF09	1802406	1802106	1802406	1802101	d	1802101	1800520	1802101	1800508	1581
GofDak_1024-768_new	5	3	19	<?xml version="1.0"?>\n<Clock xmlns:dt="urn:schemas-microsoft-com:datatypes"><Description dt:dt="string">E-Prime Primary Realtime Clock</Description><StartTime><Timestamp dt:dt="int">0</Timestamp><DateUtc dt:dt="string">2017-05-10T10:58:58Z</DateUtc></StartTime><FrequencyChanges><FrequencyChange><Frequency dt:dt="r8">3312919</Frequency><Timestamp dt:dt="r8">37519422707</Timestamp><Current dt:dt="…	75.03	2094405	2090905	2094405	2090895	1	right	-1134624235	2017-10-05	12:58:58	10:58:58	female	113771	29466	-1	29426	115955	113794	-1	113771	422165	413748	-1	413735	22				2	10	20	phaseINVFAce	phaseXPface	15	NF11	1805472	1805172	1805472	1805160	l	1805160	1803479	1805160	1803468	1681
GofDak_1024-768_new	5	3	19	<?xml version="1.0"?>\n<Clock xmlns:dt="urn:schemas-microsoft-com:datatypes"><Description dt:dt="string">E-Prime Primary Realtime Clock</Description><StartTime><Timestamp dt:dt="int">0</Timestamp><DateUtc dt:dt="string">2017-05-10T10:58:58Z</DateUtc></StartTime><FrequencyChanges><FrequencyChange><Frequency dt:dt="r8">3312919</Frequency><Timestamp dt:dt="r8">37519422707</Timestamp><Current dt:dt="…	75.03	2094405	2090905	2094405	2090895	1	right	-1134624235	2017-10-05	12:58:58	10:58:58	female	113771	29466	-1	29426	115955	113794	-1	113771	422165	413748	-1	413735	22				2	10	20	phaseINVFAce	phaseXPface	16	NM02	1808804	1808504	1808804	1808500	d	1808500	1806625	1808500	1806612	1875
GofDak_1024-768_new	5	3	19	<?xml version="1.0"?>\n<Clock xmlns:dt="urn:schemas-microsoft-com:datatypes"><Description dt:dt="string">E-Prime Primary Realtime Clock</Description><StartTime><Timestamp dt:dt="int">0</Timestamp><DateUtc dt:dt="string">2017-05-10T10:58:58Z</DateUtc></StartTime><FrequencyChanges><FrequencyChange><Frequency dt:dt="r8">3312919</Frequency><Timestamp dt:dt="r8">37519422707</Timestamp><Current dt:dt="…	75.03	2094405	2090905	2094405	2090895	1	right	-1134624235	2017-10-05	12:58:58	10:58:58	female	113771	29466	-1	29426	115955	113794	-1	113771	422165	413748	-1	413735	22				2	10	20	phaseINVFAce	phaseXPface	17	NF01	1811830	1811530	1811830	1811523	l	1811523	1809970	1811523	1809956	1553
GofDak_1024-768_new	5	3	19	<?xml version="1.0"?>\n<Clock xmlns:dt="urn:schemas-microsoft-com:datatypes"><Description dt:dt="string">E-Prime Primary Realtime Clock</Description><StartTime><Timestamp dt:dt="int">0</Timestamp><DateUtc dt:dt="string">2017-05-10T10:58:58Z</DateUtc></StartTime><FrequencyChanges><FrequencyChange><Frequency dt:dt="r8">3312919</Frequency><Timestamp dt:dt="r8">37519422707</Timestamp><Current dt:dt="…	75.03	2094405	2090905	2094405	2090895	1	right	-1134624235	2017-10-05	12:58:58	10:58:58	female	113771	29466	-1	29426	115955	113794	-1	113771	422165	413748	-1	413735	22				2	10	20	phaseINVFAce	phaseXPface	18	NM10	1815388	1815088	1815388	1815076	l	1815076	1813129	1815076	1813116	1947
GofDak_1024-768_new	5	3	19	<?xml version="1.0"?>\n<Clock xmlns:dt="urn:schemas-microsoft-com:datatypes"><Description dt:dt="string">E-Prime Primary Realtime Clock</Description><StartTime><Timestamp dt:dt="int">0</Timestamp><DateUtc dt:dt="string">2017-05-10T10:58:58Z</DateUtc></StartTime><FrequencyChanges><FrequencyChange><Frequency dt:dt="r8">3312919</Frequency><Timestamp dt:dt="r8">37519422707</Timestamp><Current dt:dt="…	75.03	2094405	2090905	2094405	2090895	1	right	-1134624235	2017-10-05	12:58:58	10:58:58	female	113771	29466	-1	29426	115955	113794	-1	113771	422165	413748	-1	413735	22				2	10	20	phaseINVFAce	phaseXPface	19	NF04	1818654	1818354	1818654	1818344	l	1818344	1816688	1818344	1816675	1656
GofDak_1024-768_new	5	3	19	<?xml version="1.0"?>\n<Clock xmlns:dt="urn:schemas-microsoft-com:datatypes"><Description dt:dt="string">E-Prime Primary Realtime Clock</Description><StartTime><Timestamp dt:dt="int">0</Timestamp><DateUtc dt:dt="string">2017-05-10T10:58:58Z</DateUtc></StartTime><FrequencyChanges><FrequencyChange><Frequency dt:dt="r8">3312919</Frequency><Timestamp dt:dt="r8">37519422707</Timestamp><Current dt:dt="…	75.03	2094405	2090905	2094405	2090895	1	right	-1134624235	2017-10-05	12:58:58	10:58:58	female	113771	29466	-1	29426	115955	113794	-1	113771	422165	413748	-1	413735	22				2	10	20	phaseINVFAce	phaseXPface	20	NM21	1822266	1821966	1822266	1821956	d	1821956	1820166	1821956	1820155	1790
GofDak_1024-768_new	5	3	19	<?xml version="1.0"?>\n<Clock xmlns:dt="urn:schemas-microsoft-com:datatypes"><Description dt:dt="string">E-Prime Primary Realtime Clock</Description><StartTime><Timestamp dt:dt="int">0</Timestamp><DateUtc dt:dt="string">2017-05-10T10:58:58Z</DateUtc></StartTime><FrequencyChanges><FrequencyChange><Frequency dt:dt="r8">3312919</Frequency><Timestamp dt:dt="r8">37519422707</Timestamp><Current dt:dt="…	75.03	2094405	2090905	2094405	2090895	1	right	-1134624235	2017-10-05	12:58:58	10:58:58	female	113771	29466	-1	29426	115955	113794	-1	113771	422165	413748	-1	413735	23				1	11	21	phaseUPFAce	phaseXPface	1	NM13	1825718	1825418	1825718	1825411	d	1825411	1823458	1825411	1823443	1953
GofDak_1024-768_new	5	3	19	<?xml version="1.0"?>\n<Clock xmlns:dt="urn:schemas-microsoft-com:datatypes"><Description dt:dt="string">E-Prime Primary Realtime Clock</Description><StartTime><Timestamp dt:dt="int">0</Timestamp><DateUtc dt:dt="string">2017-05-10T10:58:58Z</DateUtc></StartTime><FrequencyChanges><FrequencyChange><Frequency dt:dt="r8">3312919</Frequency><Timestamp dt:dt="r8">37519422707</Timestamp><Current dt:dt="…	75.03	2094405	2090905	2094405	2090895	1	right	-1134624235	2017-10-05	12:58:58	10:58:58	female	113771	29466	-1	29426	115955	113794	-1	113771	422165	413748	-1	413735	23				1	11	21	phaseUPFAce	phaseXPface	2	NM101	1829076	1828776	1829076	1828773	d	1828773	1826897	1828773	1826883	1876
GofDak_1024-768_new	5	3	19	<?xml version="1.0"?>\n<Clock xmlns:dt="urn:schemas-microsoft-com:datatypes"><Description dt:dt="string">E-Prime Primary Realtime Clock</Description><StartTime><Timestamp dt:dt="int">0</Timestamp><DateUtc dt:dt="string">2017-05-10T10:58:58Z</DateUtc></StartTime><FrequencyChanges><FrequencyChange><Frequency dt:dt="r8">3312919</Frequency><Timestamp dt:dt="r8">37519422707</Timestamp><Current dt:dt="…	75.03	2094405	2090905	2094405	2090895	1	right	-1134624235	2017-10-05	12:58:58	10:58:58	female	113771	29466	-1	29426	115955	113794	-1	113771	422165	413748	-1	413735	23				1	11	21	phaseUPFAce	phaseXPface	3	NM21	1832515	1832215	1832515	1832212	d	1832212	1830256	1832212	1830243	1956
GofDak_1024-768_new	5	3	19	<?xml version="1.0"?>\n<Clock xmlns:dt="urn:schemas-microsoft-com:datatypes"><Description dt:dt="string">E-Prime Primary Realtime Clock</Description><StartTime><Timestamp dt:dt="int">0</Timestamp><DateUtc dt:dt="string">2017-05-10T10:58:58Z</DateUtc></StartTime><FrequencyChanges><FrequencyChange><Frequency dt:dt="r8">3312919</Frequency><Timestamp dt:dt="r8">37519422707</Timestamp><Current dt:dt="…	75.03	2094405	2090905	2094405	2090895	1	right	-1134624235	2017-10-05	12:58:58	10:58:58	female	113771	29466	-1	29426	115955	113794	-1	113771	422165	413748	-1	413735	23				1	11	21	phaseUPFAce	phaseXPface	4	NM10	1835994	1835694	1835994	1835679	d	1835679	1833748	1835679	1833739	1931
GofDak_1024-768_new	5	3	19	<?xml version="1.0"?>\n<Clock xmlns:dt="urn:schemas-microsoft-com:datatypes"><Description dt:dt="string">E-Prime Primary Realtime Clock</Description><StartTime><Timestamp dt:dt="int">0</Timestamp><DateUtc dt:dt="string">2017-05-10T10:58:58Z</DateUtc></StartTime><FrequencyChanges><FrequencyChange><Frequency dt:dt="r8">3312919</Frequency><Timestamp dt:dt="r8">37519422707</Timestamp><Current dt:dt="…	75.03	2094405	2090905	2094405	2090895	1	right	-1134624235	2017-10-05	12:58:58	10:58:58	female	113771	29466	-1	29426	115955	113794	-1	113771	422165	413748	-1	413735	23				1	11	21	phaseUPFAce	phaseXPface	5	NF04	1839379	1839079	1839379	1839072	l	1839072	1837360	1839072	1837354	1712
GofDak_1024-768_new	5	3	19	<?xml version="1.0"?>\n<Clock xmlns:dt="urn:schemas-microsoft-com:datatypes"><Description dt:dt="string">E-Prime Primary Realtime Clock</Description><StartTime><Timestamp dt:dt="int">0</Timestamp><DateUtc dt:dt="string">2017-05-10T10:58:58Z</DateUtc></StartTime><FrequencyChanges><FrequencyChange><Frequency dt:dt="r8">3312919</Frequency><Timestamp dt:dt="r8">37519422707</Timestamp><Current dt:dt="…	75.03	2094405	2090905	2094405	2090895	1	right	-1134624235	2017-10-05	12:58:58	10:58:58	female	113771	29466	-1	29426	115955	113794	-1	113771	422165	413748	-1	413735	23				1	11	21	phaseUPFAce	phaseXPface	6	NF11	1842951	1842651	1842951	1842649	l	1842649	1840932	1842649	1840922	1717
GofDak_1024-768_new	5	3	19	<?xml version="1.0"?>\n<Clock xmlns:dt="urn:schemas-microsoft-com:datatypes"><Description dt:dt="string">E-Prime Primary Realtime Clock</Description><StartTime><Timestamp dt:dt="int">0</Timestamp><DateUtc dt:dt="string">2017-05-10T10:58:58Z</DateUtc></StartTime><FrequencyChanges><FrequencyChange><Frequency dt:dt="r8">3312919</Frequency><Timestamp dt:dt="r8">37519422707</Timestamp><Current dt:dt="…	75.03	2094405	2090905	2094405	2090895	1	right	-1134624235	2017-10-05	12:58:58	10:58:58	female	113771	29466	-1	29426	115955	113794	-1	113771	422165	413748	-1	413735	23				1	11	21	phaseUPFAce	phaseXPface	7	NF04	1846563	1846263	1846563	1846249	d	1846249	1844384	1846249	1844370	1865
GofDak_1024-768_new	5	3	19	<?xml version="1.0"?>\n<Clock xmlns:dt="urn:schemas-microsoft-com:datatypes"><Description dt:dt="string">E-Prime Primary Realtime Clock</Description><StartTime><Timestamp dt:dt="int">0</Timestamp><DateUtc dt:dt="string">2017-05-10T10:58:58Z</DateUtc></StartTime><FrequencyChanges><FrequencyChange><Frequency dt:dt="r8">3312919</Frequency><Timestamp dt:dt="r8">37519422707</Timestamp><Current dt:dt="…	75.03	2094405	2090905	2094405	2090895	1	right	-1134624235	2017-10-05	12:58:58	10:58:58	female	113771	29466	-1	29426	115955	113794	-1	113771	422165	413748	-1	413735	23				1	11	21	phaseUPFAce	phaseXPface	8	NM09	1849735	1849435	1849735	1849428	l	1849428	1847729	1849428	1847722	1699
GofDak_1024-768_new	5	3	19	<?xml version="1.0"?>\n<Clock xmlns:dt="urn:schemas-microsoft-com:datatypes"><Description dt:dt="string">E-Prime Primary Realtime Clock</Description><StartTime><Timestamp dt:dt="int">0</Timestamp><DateUtc dt:dt="string">2017-05-10T10:58:58Z</DateUtc></StartTime><FrequencyChanges><FrequencyChange><Frequency dt:dt="r8">3312919</Frequency><Timestamp dt:dt="r8">37519422707</Timestamp><Current dt:dt="…	75.03	2094405	2090905	2094405	2090895	1	right	-1134624235	2017-10-05	12:58:58	10:58:58	female	113771	29466	-1	29426	115955	113794	-1	113771	422165	413748	-1	413735	23				1	11	21	phaseUPFAce	phaseXPface	9	NF105	1852947	1852647	1852947	1852638	d	1852638	1850915	1852638	1850906	1723
GofDak_1024-768_new	5	3	19	<?xml version="1.0"?>\n<Clock xmlns:dt="urn:schemas-microsoft-com:datatypes"><Description dt:dt="string">E-Prime Primary Realtime Clock</Description><StartTime><Timestamp dt:dt="int">0</Timestamp><DateUtc dt:dt="string">2017-05-10T10:58:58Z</DateUtc></StartTime><FrequencyChanges><FrequencyChange><Frequency dt:dt="r8">3312919</Frequency><Timestamp dt:dt="r8">37519422707</Timestamp><Current dt:dt="…	75.03	2094405	2090905	2094405	2090895	1	right	-1134624235	2017-10-05	12:58:58	10:58:58	female	113771	29466	-1	29426	115955	113794	-1	113771	422165	413748	-1	413735	23				1	11	21	phaseUPFAce	phaseXPface	10	NF11	1855973	1855673	1855973	1855671	d	1855671	1854100	1855671	1854090	1571
GofDak_1024-768_new	5	3	19	<?xml version="1.0"?>\n<Clock xmlns:dt="urn:schemas-microsoft-com:datatypes"><Description dt:dt="string">E-Prime Primary Realtime Clock</Description><StartTime><Timestamp dt:dt="int">0</Timestamp><DateUtc dt:dt="string">2017-05-10T10:58:58Z</DateUtc></StartTime><FrequencyChanges><FrequencyChange><Frequency dt:dt="r8">3312919</Frequency><Timestamp dt:dt="r8">37519422707</Timestamp><Current dt:dt="…	75.03	2094405	2090905	2094405	2090895	1	right	-1134624235	2017-10-05	12:58:58	10:58:58	female	113771	29466	-1	29426	115955	113794	-1	113771	422165	413748	-1	413735	23				1	11	21	phaseUPFAce	phaseXPface	11	NM02	1858985	1858685	1858985	1858683	d	1858683	1857152	1858683	1857145	1531
GofDak_1024-768_new	5	3	19	<?xml version="1.0"?>\n<Clock xmlns:dt="urn:schemas-microsoft-com:datatypes"><Description dt:dt="string">E-Prime Primary Realtime Clock</Description><StartTime><Timestamp dt:dt="int">0</Timestamp><DateUtc dt:dt="string">2017-05-10T10:58:58Z</DateUtc></StartTime><FrequencyChanges><FrequencyChange><Frequency dt:dt="r8">3312919</Frequency><Timestamp dt:dt="r8">37519422707</Timestamp><Current dt:dt="…	75.03	2094405	2090905	2094405	2090895	1	right	-1134624235	2017-10-05	12:58:58	10:58:58	female	113771	29466	-1	29426	115955	113794	-1	113771	422165	413748	-1	413735	23				1	11	21	phaseUPFAce	phaseXPface	12	NM101	1862024	1861724	1862024	1861712	d	1861712	1860111	1861712	1860105	1601
GofDak_1024-768_new	5	3	19	<?xml version="1.0"?>\n<Clock xmlns:dt="urn:schemas-microsoft-com:datatypes"><Description dt:dt="string">E-Prime Primary Realtime Clock</Description><StartTime><Timestamp dt:dt="int">0</Timestamp><DateUtc dt:dt="string">2017-05-10T10:58:58Z</DateUtc></StartTime><FrequencyChanges><FrequencyChange><Frequency dt:dt="r8">3312919</Frequency><Timestamp dt:dt="r8">37519422707</Timestamp><Current dt:dt="…	75.03	2094405	2090905	2094405	2090895	1	right	-1134624235	2017-10-05	12:58:58	10:58:58	female	113771	29466	-1	29426	115955	113794	-1	113771	422165	413748	-1	413735	23				1	11	21	phaseUPFAce	phaseXPface	13	NM03	1865263	1864963	1865263	1864951	l	1864951	1863190	1864951	1863177	1761
GofDak_1024-768_new	5	3	19	<?xml version="1.0"?>\n<Clock xmlns:dt="urn:schemas-microsoft-com:datatypes"><Description dt:dt="string">E-Prime Primary Realtime Clock</Description><StartTime><Timestamp dt:dt="int">0</Timestamp><DateUtc dt:dt="string">2017-05-10T10:58:58Z</DateUtc></StartTime><FrequencyChanges><FrequencyChange><Frequency dt:dt="r8">3312919</Frequency><Timestamp dt:dt="r8">37519422707</Timestamp><Current dt:dt="…	75.03	2094405	2090905	2094405	2090895	1	right	-1134624235	2017-10-05	12:58:58	10:58:58	female	113771	29466	-1	29426	115955	113794	-1	113771	422165	413748	-1	413735	23				1	11	21	phaseUPFAce	phaseXPface	14	NM04	1868435	1868135	1868435	1868129	l	1868129	1866576	1868129	1866569	1553
GofDak_1024-768_new	5	3	19	<?xml version="1.0"?>\n<Clock xmlns:dt="urn:schemas-microsoft-com:datatypes"><Description dt:dt="string">E-Prime Primary Realtime Clock</Description><StartTime><Timestamp dt:dt="int">0</Timestamp><DateUtc dt:dt="string">2017-05-10T10:58:58Z</DateUtc></StartTime><FrequencyChanges><FrequencyChange><Frequency dt:dt="r8">3312919</Frequency><Timestamp dt:dt="r8">37519422707</Timestamp><Current dt:dt="…	75.03	2094405	2090905	2094405	2090895	1	right	-1134624235	2017-10-05	12:58:58	10:58:58	female	113771	29466	-1	29426	115955	113794	-1	113771	422165	413748	-1	413735	23				1	11	21	phaseUPFAce	phaseXPface	15	NM02	1871447	1871147	1871447	1871140	l	1871140	1869628	1871140	1869617	1512
GofDak_1024-768_new	5	3	19	<?xml version="1.0"?>\n<Clock xmlns:dt="urn:schemas-microsoft-com:datatypes"><Description dt:dt="string">E-Prime Primary Realtime Clock</Description><StartTime><Timestamp dt:dt="int">0</Timestamp><DateUtc dt:dt="string">2017-05-10T10:58:58Z</DateUtc></StartTime><FrequencyChanges><FrequencyChange><Frequency dt:dt="r8">3312919</Frequency><Timestamp dt:dt="r8">37519422707</Timestamp><Current dt:dt="…	75.03	2094405	2090905	2094405	2090895	1	right	-1134624235	2017-10-05	12:58:58	10:58:58	female	113771	29466	-1	29426	115955	113794	-1	113771	422165	413748	-1	413735	23				1	11	21	phaseUPFAce	phaseXPface	16	NF01	1875072	1874772	1875072	1874760	d	1874760	1872760	1874760	1872745	2000
GofDak_1024-768_new	5	3	19	<?xml version="1.0"?>\n<Clock xmlns:dt="urn:schemas-microsoft-com:datatypes"><Description dt:dt="string">E-Prime Primary Realtime Clock</Description><StartTime><Timestamp dt:dt="int">0</Timestamp><DateUtc dt:dt="string">2017-05-10T10:58:58Z</DateUtc></StartTime><FrequencyChanges><FrequencyChange><Frequency dt:dt="r8">3312919</Frequency><Timestamp dt:dt="r8">37519422707</Timestamp><Current dt:dt="…	75.03	2094405	2090905	2094405	2090895	1	right	-1134624235	2017-10-05	12:58:58	10:58:58	female	113771	29466	-1	29426	115955	113794	-1	113771	422165	413748	-1	413735	23				1	11	21	phaseUPFAce	phaseXPface	17	NF109	1878644	1878344	1878644	1878333	d	1878333	1876532	1878333	1876521	1801
GofDak_1024-768_new	5	3	19	<?xml version="1.0"?>\n<Clock xmlns:dt="urn:schemas-microsoft-com:datatypes"><Description dt:dt="string">E-Prime Primary Realtime Clock</Description><StartTime><Timestamp dt:dt="int">0</Timestamp><DateUtc dt:dt="string">2017-05-10T10:58:58Z</DateUtc></StartTime><FrequencyChanges><FrequencyChange><Frequency dt:dt="r8">3312919</Frequency><Timestamp dt:dt="r8">37519422707</Timestamp><Current dt:dt="…	75.03	2094405	2090905	2094405	2090895	1	right	-1134624235	2017-10-05	12:58:58	10:58:58	female	113771	29466	-1	29426	115955	113794	-1	113771	422165	413748	-1	413735	23				1	11	21	phaseUPFAce	phaseXPface	18	NF11	1881763	1881463	1881763	1881451	l	1881451	1879837	1881451	1879824	1614
GofDak_1024-768_new	5	3	19	<?xml version="1.0"?>\n<Clock xmlns:dt="urn:schemas-microsoft-com:datatypes"><Description dt:dt="string">E-Prime Primary Realtime Clock</Description><StartTime><Timestamp dt:dt="int">0</Timestamp><DateUtc dt:dt="string">2017-05-10T10:58:58Z</DateUtc></StartTime><FrequencyChanges><FrequencyChange><Frequency dt:dt="r8">3312919</Frequency><Timestamp dt:dt="r8">37519422707</Timestamp><Current dt:dt="…	75.03	2094405	2090905	2094405	2090895	1	right	-1134624235	2017-10-05	12:58:58	10:58:58	female	113771	29466	-1	29426	115955	113794	-1	113771	422165	413748	-1	413735	23				1	11	21	phaseUPFAce	phaseXPface	19	NF09	1885322	1885022	1885322	1885014	d	1885014	1883409	1885014	1883400	1605
GofDak_1024-768_new	5	3	19	<?xml version="1.0"?>\n<Clock xmlns:dt="urn:schemas-microsoft-com:datatypes"><Description dt:dt="string">E-Prime Primary Realtime Clock</Description><StartTime><Timestamp dt:dt="int">0</Timestamp><DateUtc dt:dt="string">2017-05-10T10:58:58Z</DateUtc></StartTime><FrequencyChanges><FrequencyChange><Frequency dt:dt="r8">3312919</Frequency><Timestamp dt:dt="r8">37519422707</Timestamp><Current dt:dt="…	75.03	2094405	2090905	2094405	2090895	1	right	-1134624235	2017-10-05	12:58:58	10:58:58	female	113771	29466	-1	29426	115955	113794	-1	113771	422165	413748	-1	413735	23				1	11	21	phaseUPFAce	phaseXPface	20	NM02	1888574	1888274	1888574	1888263	l	1888263	1886715	1888263	1886704	1548
GofDak_1024-768_new	5	3	19	<?xml version="1.0"?>\n<Clock xmlns:dt="urn:schemas-microsoft-com:datatypes"><Description dt:dt="string">E-Prime Primary Realtime Clock</Description><StartTime><Timestamp dt:dt="int">0</Timestamp><DateUtc dt:dt="string">2017-05-10T10:58:58Z</DateUtc></StartTime><FrequencyChanges><FrequencyChange><Frequency dt:dt="r8">3312919</Frequency><Timestamp dt:dt="r8">37519422707</Timestamp><Current dt:dt="…	75.03	2094405	2090905	2094405	2090895	1	right	-1134624235	2017-10-05	12:58:58	10:58:58	female	113771	29466	-1	29426	115955	113794	-1	113771	422165	413748	-1	413735	24				2	11	22	phaseINVFAce	phaseXPface	1	NF06	1896358	1896058	1896358	1896048	l	1896048	1894485	1896048	1894472	1563
GofDak_1024-768_new	5	3	19	<?xml version="1.0"?>\n<Clock xmlns:dt="urn:schemas-microsoft-com:datatypes"><Description dt:dt="string">E-Prime Primary Realtime Clock</Description><StartTime><Timestamp dt:dt="int">0</Timestamp><DateUtc dt:dt="string">2017-05-10T10:58:58Z</DateUtc></StartTime><FrequencyChanges><FrequencyChange><Frequency dt:dt="r8">3312919</Frequency><Timestamp dt:dt="r8">37519422707</Timestamp><Current dt:dt="…	75.03	2094405	2090905	2094405	2090895	1	right	-1134624235	2017-10-05	12:58:58	10:58:58	female	113771	29466	-1	29426	115955	113794	-1	113771	422165	413748	-1	413735	24				2	11	22	phaseINVFAce	phaseXPface	2	NF06	1899557	1899257	1899557	1899252	l	1899252	1897457	1899252	1897440	1795
GofDak_1024-768_new	5	3	19	<?xml version="1.0"?>\n<Clock xmlns:dt="urn:schemas-microsoft-com:datatypes"><Description dt:dt="string">E-Prime Primary Realtime Clock</Description><StartTime><Timestamp dt:dt="int">0</Timestamp><DateUtc dt:dt="string">2017-05-10T10:58:58Z</DateUtc></StartTime><FrequencyChanges><FrequencyChange><Frequency dt:dt="r8">3312919</Frequency><Timestamp dt:dt="r8">37519422707</Timestamp><Current dt:dt="…	75.03	2094405	2090905	2094405	2090895	1	right	-1134624235	2017-10-05	12:58:58	10:58:58	female	113771	29466	-1	29426	115955	113794	-1	113771	422165	413748	-1	413735	24				2	11	22	phaseINVFAce	phaseXPface	3	NM03	1902822	1902522	1902822	1902517	d	1902517	1900683	1902517	1900671	1834
GofDak_1024-768_new	5	3	19	<?xml version="1.0"?>\n<Clock xmlns:dt="urn:schemas-microsoft-com:datatypes"><Description dt:dt="string">E-Prime Primary Realtime Clock</Description><StartTime><Timestamp dt:dt="int">0</Timestamp><DateUtc dt:dt="string">2017-05-10T10:58:58Z</DateUtc></StartTime><FrequencyChanges><FrequencyChange><Frequency dt:dt="r8">3312919</Frequency><Timestamp dt:dt="r8">37519422707</Timestamp><Current dt:dt="…	75.03	2094405	2090905	2094405	2090895	1	right	-1134624235	2017-10-05	12:58:58	10:58:58	female	113771	29466	-1	29426	115955	113794	-1	113771	422165	413748	-1	413735	24				2	11	22	phaseINVFAce	phaseXPface	4	NM13	1906247	1905947	1906247	1905935	d	1905935	1904361	1905935	1904343	1574
GofDak_1024-768_new	5	3	19	<?xml version="1.0"?>\n<Clock xmlns:dt="urn:schemas-microsoft-com:datatypes"><Description dt:dt="string">E-Prime Primary Realtime Clock</Description><StartTime><Timestamp dt:dt="int">0</Timestamp><DateUtc dt:dt="string">2017-05-10T10:58:58Z</DateUtc></StartTime><FrequencyChanges><FrequencyChange><Frequency dt:dt="r8">3312919</Frequency><Timestamp dt:dt="r8">37519422707</Timestamp><Current dt:dt="…	75.03	2094405	2090905	2094405	2090895	1	right	-1134624235	2017-10-05	12:58:58	10:58:58	female	113771	29466	-1	29426	115955	113794	-1	113771	422165	413748	-1	413735	24				2	11	22	phaseINVFAce	phaseXPface	5	NF105	1909393	1909093	1909393	1909078	l	1909078	1907520	1909078	1907503	1558
GofDak_1024-768_new	5	3	19	<?xml version="1.0"?>\n<Clock xmlns:dt="urn:schemas-microsoft-com:datatypes"><Description dt:dt="string">E-Prime Primary Realtime Clock</Description><StartTime><Timestamp dt:dt="int">0</Timestamp><DateUtc dt:dt="string">2017-05-10T10:58:58Z</DateUtc></StartTime><FrequencyChanges><FrequencyChange><Frequency dt:dt="r8">3312919</Frequency><Timestamp dt:dt="r8">37519422707</Timestamp><Current dt:dt="…	75.03	2094405	2090905	2094405	2090895	1	right	-1134624235	2017-10-05	12:58:58	10:58:58	female	113771	29466	-1	29426	115955	113794	-1	113771	422165	413748	-1	413735	24				2	11	22	phaseINVFAce	phaseXPface	6	NM10	1912619	1912319	1912619	1912316	l	1912316	1910559	1912316	1910543	1757
GofDak_1024-768_new	5	3	19	<?xml version="1.0"?>\n<Clock xmlns:dt="urn:schemas-microsoft-com:datatypes"><Description dt:dt="string">E-Prime Primary Realtime Clock</Description><StartTime><Timestamp dt:dt="int">0</Timestamp><DateUtc dt:dt="string">2017-05-10T10:58:58Z</DateUtc></StartTime><FrequencyChanges><FrequencyChange><Frequency dt:dt="r8">3312919</Frequency><Timestamp dt:dt="r8">37519422707</Timestamp><Current dt:dt="…	75.03	2094405	2090905	2094405	2090895	1	right	-1134624235	2017-10-05	12:58:58	10:58:58	female	113771	29466	-1	29426	115955	113794	-1	113771	422165	413748	-1	413735	24				2	11	22	phaseINVFAce	phaseXPface	7	NM101	1915870	1915570	1915870	1915561	l	1915561	1913824	1915561	1913815	1737
GofDak_1024-768_new	5	3	19	<?xml version="1.0"?>\n<Clock xmlns:dt="urn:schemas-microsoft-com:datatypes"><Description dt:dt="string">E-Prime Primary Realtime Clock</Description><StartTime><Timestamp dt:dt="int">0</Timestamp><DateUtc dt:dt="string">2017-05-10T10:58:58Z</DateUtc></StartTime><FrequencyChanges><FrequencyChange><Frequency dt:dt="r8">3312919</Frequency><Timestamp dt:dt="r8">37519422707</Timestamp><Current dt:dt="…	75.03	2094405	2090905	2094405	2090895	1	right	-1134624235	2017-10-05	12:58:58	10:58:58	female	113771	29466	-1	29426	115955	113794	-1	113771	422165	413748	-1	413735	24				2	11	22	phaseINVFAce	phaseXPface	8	NM09	1919203	1918903	1919203	1918890	l	1918890	1917157	1918890	1917143	1733
GofDak_1024-768_new	5	3	19	<?xml version="1.0"?>\n<Clock xmlns:dt="urn:schemas-microsoft-com:datatypes"><Description dt:dt="string">E-Prime Primary Realtime Clock</Description><StartTime><Timestamp dt:dt="int">0</Timestamp><DateUtc dt:dt="string">2017-05-10T10:58:58Z</DateUtc></StartTime><FrequencyChanges><FrequencyChange><Frequency dt:dt="r8">3312919</Frequency><Timestamp dt:dt="r8">37519422707</Timestamp><Current dt:dt="…	75.03	2094405	2090905	2094405	2090895	1	right	-1134624235	2017-10-05	12:58:58	10:58:58	female	113771	29466	-1	29426	115955	113794	-1	113771	422165	413748	-1	413735	24				2	11	22	phaseINVFAce	phaseXPface	9	NM21	1922201	1921901	1922201	1921890	l	1921890	1920302	1921890	1920295	1588
GofDak_1024-768_new	5	3	19	<?xml version="1.0"?>\n<Clock xmlns:dt="urn:schemas-microsoft-com:datatypes"><Description dt:dt="string">E-Prime Primary Realtime Clock</Description><StartTime><Timestamp dt:dt="int">0</Timestamp><DateUtc dt:dt="string">2017-05-10T10:58:58Z</DateUtc></StartTime><FrequencyChanges><FrequencyChange><Frequency dt:dt="r8">3312919</Frequency><Timestamp dt:dt="r8">37519422707</Timestamp><Current dt:dt="…	75.03	2094405	2090905	2094405	2090895	1	right	-1134624235	2017-10-05	12:58:58	10:58:58	female	113771	29466	-1	29426	115955	113794	-1	113771	422165	413748	-1	413735	24				2	11	22	phaseINVFAce	phaseXPface	10	NM101	1925480	1925180	1925480	1925167	d	1925167	1923488	1925167	1923478	1679
GofDak_1024-768_new	5	3	19	<?xml version="1.0"?>\n<Clock xmlns:dt="urn:schemas-microsoft-com:datatypes"><Description dt:dt="string">E-Prime Primary Realtime Clock</Description><StartTime><Timestamp dt:dt="int">0</Timestamp><DateUtc dt:dt="string">2017-05-10T10:58:58Z</DateUtc></StartTime><FrequencyChanges><FrequencyChange><Frequency dt:dt="r8">3312919</Frequency><Timestamp dt:dt="r8">37519422707</Timestamp><Current dt:dt="…	75.03	2094405	2090905	2094405	2090895	1	right	-1134624235	2017-10-05	12:58:58	10:58:58	female	113771	29466	-1	29426	115955	113794	-1	113771	422165	413748	-1	413735	24				2	11	22	phaseINVFAce	phaseXPface	11	NF27	1928932	1928632	1928932	1928630	d	1928630	1926820	1928630	1926814	1810
GofDak_1024-768_new	5	3	19	<?xml version="1.0"?>\n<Clock xmlns:dt="urn:schemas-microsoft-com:datatypes"><Description dt:dt="string">E-Prime Primary Realtime Clock</Description><StartTime><Timestamp dt:dt="int">0</Timestamp><DateUtc dt:dt="string">2017-05-10T10:58:58Z</DateUtc></StartTime><FrequencyChanges><FrequencyChange><Frequency dt:dt="r8">3312919</Frequency><Timestamp dt:dt="r8">37519422707</Timestamp><Current dt:dt="…	75.03	2094405	2090905	2094405	2090895	1	right	-1134624235	2017-10-05	12:58:58	10:58:58	female	113771	29466	-1	29426	115955	113794	-1	113771	422165	413748	-1	413735	24				2	11	22	phaseINVFAce	phaseXPface	12	NF105	1932011	1931711	1932011	1931698	l	1931698	1930058	1931698	1930046	1640
GofDak_1024-768_new	5	3	19	<?xml version="1.0"?>\n<Clock xmlns:dt="urn:schemas-microsoft-com:datatypes"><Description dt:dt="string">E-Prime Primary Realtime Clock</Description><StartTime><Timestamp dt:dt="int">0</Timestamp><DateUtc dt:dt="string">2017-05-10T10:58:58Z</DateUtc></StartTime><FrequencyChanges><FrequencyChange><Frequency dt:dt="r8">3312919</Frequency><Timestamp dt:dt="r8">37519422707</Timestamp><Current dt:dt="…	75.03	2094405	2090905	2094405	2090895	1	right	-1134624235	2017-10-05	12:58:58	10:58:58	female	113771	29466	-1	29426	115955	113794	-1	113771	422165	413748	-1	413735	24				2	11	22	phaseINVFAce	phaseXPface	13	NM05	1935143	1934843	1935143	1934841	l	1934841	1933271	1934841	1933254	1570
GofDak_1024-768_new	5	3	19	<?xml version="1.0"?>\n<Clock xmlns:dt="urn:schemas-microsoft-com:datatypes"><Description dt:dt="string">E-Prime Primary Realtime Clock</Description><StartTime><Timestamp dt:dt="int">0</Timestamp><DateUtc dt:dt="string">2017-05-10T10:58:58Z</DateUtc></StartTime><FrequencyChanges><FrequencyChange><Frequency dt:dt="r8">3312919</Frequency><Timestamp dt:dt="r8">37519422707</Timestamp><Current dt:dt="…	75.03	2094405	2090905	2094405	2090895	1	right	-1134624235	2017-10-05	12:58:58	10:58:58	female	113771	29466	-1	29426	115955	113794	-1	113771	422165	413748	-1	413735	24				2	11	22	phaseINVFAce	phaseXPface	14	NF109	1938422	1938122	1938422	1938117	d	1938117	1936469	1938117	1936454	1648
GofDak_1024-768_new	5	3	19	<?xml version="1.0"?>\n<Clock xmlns:dt="urn:schemas-microsoft-com:datatypes"><Description dt:dt="string">E-Prime Primary Realtime Clock</Description><StartTime><Timestamp dt:dt="int">0</Timestamp><DateUtc dt:dt="string">2017-05-10T10:58:58Z</DateUtc></StartTime><FrequencyChanges><FrequencyChange><Frequency dt:dt="r8">3312919</Frequency><Timestamp dt:dt="r8">37519422707</Timestamp><Current dt:dt="…	75.03	2094405	2090905	2094405	2090895	1	right	-1134624235	2017-10-05	12:58:58	10:58:58	female	113771	29466	-1	29426	115955	113794	-1	113771	422165	413748	-1	413735	24				2	11	22	phaseINVFAce	phaseXPface	15	NM10	1941914	1941614	1941914	1941601	d	1941601	1939721	1941601	1939710	1880
GofDak_1024-768_new	5	3	19	<?xml version="1.0"?>\n<Clock xmlns:dt="urn:schemas-microsoft-com:datatypes"><Description dt:dt="string">E-Prime Primary Realtime Clock</Description><StartTime><Timestamp dt:dt="int">0</Timestamp><DateUtc dt:dt="string">2017-05-10T10:58:58Z</DateUtc></StartTime><FrequencyChanges><FrequencyChange><Frequency dt:dt="r8">3312919</Frequency><Timestamp dt:dt="r8">37519422707</Timestamp><Current dt:dt="…	75.03	2094405	2090905	2094405	2090895	1	right	-1134624235	2017-10-05	12:58:58	10:58:58	female	113771	29466	-1	29426	115955	113794	-1	113771	422165	413748	-1	413735	24				2	11	22	phaseINVFAce	phaseXPface	16	NF27	1945139	1944839	1945139	1944831	l	1944831	1943107	1944831	1943101	1724
GofDak_1024-768_new	5	3	19	<?xml version="1.0"?>\n<Clock xmlns:dt="urn:schemas-microsoft-com:datatypes"><Description dt:dt="string">E-Prime Primary Realtime Clock</Description><StartTime><Timestamp dt:dt="int">0</Timestamp><DateUtc dt:dt="string">2017-05-10T10:58:58Z</DateUtc></StartTime><FrequencyChanges><FrequencyChange><Frequency dt:dt="r8">3312919</Frequency><Timestamp dt:dt="r8">37519422707</Timestamp><Current dt:dt="…	75.03	2094405	2090905	2094405	2090895	1	right	-1134624235	2017-10-05	12:58:58	10:58:58	female	113771	29466	-1	29426	115955	113794	-1	113771	422165	413748	-1	413735	24				2	11	22	phaseINVFAce	phaseXPface	17	NF02	1948258	1947958	1948258	1947948	l	1947948	1946332	1947948	1946317	1616
GofDak_1024-768_new	5	3	19	<?xml version="1.0"?>\n<Clock xmlns:dt="urn:schemas-microsoft-com:datatypes"><Description dt:dt="string">E-Prime Primary Realtime Clock</Description><StartTime><Timestamp dt:dt="int">0</Timestamp><DateUtc dt:dt="string">2017-05-10T10:58:58Z</DateUtc></StartTime><FrequencyChanges><FrequencyChange><Frequency dt:dt="r8">3312919</Frequency><Timestamp dt:dt="r8">37519422707</Timestamp><Current dt:dt="…	75.03	2094405	2090905	2094405	2090895	1	right	-1134624235	2017-10-05	12:58:58	10:58:58	female	113771	29466	-1	29426	115955	113794	-1	113771	422165	413748	-1	413735	24				2	11	22	phaseINVFAce	phaseXPface	18	NF06	1951271	1950971	1951271	1950959	d	1950959	1949424	1950959	1949413	1535
GofDak_1024-768_new	5	3	19	<?xml version="1.0"?>\n<Clock xmlns:dt="urn:schemas-microsoft-com:datatypes"><Description dt:dt="string">E-Prime Primary Realtime Clock</Description><StartTime><Timestamp dt:dt="int">0</Timestamp><DateUtc dt:dt="string">2017-05-10T10:58:58Z</DateUtc></StartTime><FrequencyChanges><FrequencyChange><Frequency dt:dt="r8">3312919</Frequency><Timestamp dt:dt="r8">37519422707</Timestamp><Current dt:dt="…	75.03	2094405	2090905	2094405	2090895	1	right	-1134624235	2017-10-05	12:58:58	10:58:58	female	113771	29466	-1	29426	115955	113794	-1	113771	422165	413748	-1	413735	24				2	11	22	phaseINVFAce	phaseXPface	19	NM03	1954309	1954009	1954309	1954006	d	1954006	1952450	1954006	1952445	1556
GofDak_1024-768_new	5	3	19	<?xml version="1.0"?>\n<Clock xmlns:dt="urn:schemas-microsoft-com:datatypes"><Description dt:dt="string">E-Prime Primary Realtime Clock</Description><StartTime><Timestamp dt:dt="int">0</Timestamp><DateUtc dt:dt="string">2017-05-10T10:58:58Z</DateUtc></StartTime><FrequencyChanges><FrequencyChange><Frequency dt:dt="r8">3312919</Frequency><Timestamp dt:dt="r8">37519422707</Timestamp><Current dt:dt="…	75.03	2094405	2090905	2094405	2090895	1	right	-1134624235	2017-10-05	12:58:58	10:58:58	female	113771	29466	-1	29426	115955	113794	-1	113771	422165	413748	-1	413735	24				2	11	22	phaseINVFAce	phaseXPface	20	NM21	1957655	1957355	1957655	1957342	d	1957342	1955569	1957342	1955557	1773
GofDak_1024-768_new	5	3	19	<?xml version="1.0"?>\n<Clock xmlns:dt="urn:schemas-microsoft-com:datatypes"><Description dt:dt="string">E-Prime Primary Realtime Clock</Description><StartTime><Timestamp dt:dt="int">0</Timestamp><DateUtc dt:dt="string">2017-05-10T10:58:58Z</DateUtc></StartTime><FrequencyChanges><FrequencyChange><Frequency dt:dt="r8">3312919</Frequency><Timestamp dt:dt="r8">37519422707</Timestamp><Current dt:dt="…	75.03	2094405	2090905	2094405	2090895	1	right	-1134624235	2017-10-05	12:58:58	10:58:58	female	113771	29466	-1	29426	115955	113794	-1	113771	422165	413748	-1	413735	25				1	12	23	phaseUPFAce	phaseXPface	1	NF06	1960760	1960460	1960760	1960450	d	1960450	1958821	1960450	1958813	1629
GofDak_1024-768_new	5	3	19	<?xml version="1.0"?>\n<Clock xmlns:dt="urn:schemas-microsoft-com:datatypes"><Description dt:dt="string">E-Prime Primary Realtime Clock</Description><StartTime><Timestamp dt:dt="int">0</Timestamp><DateUtc dt:dt="string">2017-05-10T10:58:58Z</DateUtc></StartTime><FrequencyChanges><FrequencyChange><Frequency dt:dt="r8">3312919</Frequency><Timestamp dt:dt="r8">37519422707</Timestamp><Current dt:dt="…	75.03	2094405	2090905	2094405	2090895	1	right	-1134624235	2017-10-05	12:58:58	10:58:58	female	113771	29466	-1	29426	115955	113794	-1	113771	422165	413748	-1	413735	25				1	12	23	phaseUPFAce	phaseXPface	2	NM03	1964039	1963739	1964039	1963736	d	1963736	1961926	1963736	1961909	1810
GofDak_1024-768_new	5	3	19	<?xml version="1.0"?>\n<Clock xmlns:dt="urn:schemas-microsoft-com:datatypes"><Description dt:dt="string">E-Prime Primary Realtime Clock</Description><StartTime><Timestamp dt:dt="int">0</Timestamp><DateUtc dt:dt="string">2017-05-10T10:58:58Z</DateUtc></StartTime><FrequencyChanges><FrequencyChange><Frequency dt:dt="r8">3312919</Frequency><Timestamp dt:dt="r8">37519422707</Timestamp><Current dt:dt="…	75.03	2094405	2090905	2094405	2090895	1	right	-1134624235	2017-10-05	12:58:58	10:58:58	female	113771	29466	-1	29426	115955	113794	-1	113771	422165	413748	-1	413735	25				1	12	23	phaseUPFAce	phaseXPface	3	NF106	1967971	1967671	1967971	1967668	d	1967668	1965898	1967668	1965892	1770
GofDak_1024-768_new	5	3	19	<?xml version="1.0"?>\n<Clock xmlns:dt="urn:schemas-microsoft-com:datatypes"><Description dt:dt="string">E-Prime Primary Realtime Clock</Description><StartTime><Timestamp dt:dt="int">0</Timestamp><DateUtc dt:dt="string">2017-05-10T10:58:58Z</DateUtc></StartTime><FrequencyChanges><FrequencyChange><Frequency dt:dt="r8">3312919</Frequency><Timestamp dt:dt="r8">37519422707</Timestamp><Current dt:dt="…	75.03	2094405	2090905	2094405	2090895	1	right	-1134624235	2017-10-05	12:58:58	10:58:58	female	113771	29466	-1	29426	115955	113794	-1	113771	422165	413748	-1	413735	25				1	12	23	phaseUPFAce	phaseXPface	4	NF106	1970890	1970590	1970890	1970580	d	1970580	1969057	1970580	1969044	1523
GofDak_1024-768_new	5	3	19	<?xml version="1.0"?>\n<Clock xmlns:dt="urn:schemas-microsoft-com:datatypes"><Description dt:dt="string">E-Prime Primary Realtime Clock</Description><StartTime><Timestamp dt:dt="int">0</Timestamp><DateUtc dt:dt="string">2017-05-10T10:58:58Z</DateUtc></StartTime><FrequencyChanges><FrequencyChange><Frequency dt:dt="r8">3312919</Frequency><Timestamp dt:dt="r8">37519422707</Timestamp><Current dt:dt="…	75.03	2094405	2090905	2094405	2090895	1	right	-1134624235	2017-10-05	12:58:58	10:58:58	female	113771	29466	-1	29426	115955	113794	-1	113771	422165	413748	-1	413735	25				1	12	23	phaseUPFAce	phaseXPface	5	NF27	1974062	1973762	1974062	1973751	l	1973751	1972069	1973751	1972060	1682
GofDak_1024-768_new	5	3	19	<?xml version="1.0"?>\n<Clock xmlns:dt="urn:schemas-microsoft-com:datatypes"><Description dt:dt="string">E-Prime Primary Realtime Clock</Description><StartTime><Timestamp dt:dt="int">0</Timestamp><DateUtc dt:dt="string">2017-05-10T10:58:58Z</DateUtc></StartTime><FrequencyChanges><FrequencyChange><Frequency dt:dt="r8">3312919</Frequency><Timestamp dt:dt="r8">37519422707</Timestamp><Current dt:dt="…	75.03	2094405	2090905	2094405	2090895	1	right	-1134624235	2017-10-05	12:58:58	10:58:58	female	113771	29466	-1	29426	115955	113794	-1	113771	422165	413748	-1	413735	25				1	12	23	phaseUPFAce	phaseXPface	6	NM09	1977234	1976934	1977234	1976927	l	1976927	1975161	1976927	1975156	1766
GofDak_1024-768_new	5	3	19	<?xml version="1.0"?>\n<Clock xmlns:dt="urn:schemas-microsoft-com:datatypes"><Description dt:dt="string">E-Prime Primary Realtime Clock</Description><StartTime><Timestamp dt:dt="int">0</Timestamp><DateUtc dt:dt="string">2017-05-10T10:58:58Z</DateUtc></StartTime><FrequencyChanges><FrequencyChange><Frequency dt:dt="r8">3312919</Frequency><Timestamp dt:dt="r8">37519422707</Timestamp><Current dt:dt="…	75.03	2094405	2090905	2094405	2090895	1	right	-1134624235	2017-10-05	12:58:58	10:58:58	female	113771	29466	-1	29426	115955	113794	-1	113771	422165	413748	-1	413735	25				1	12	23	phaseUPFAce	phaseXPface	7	NM02	1980553	1980253	1980553	1980246	d	1980246	1978560	1980246	1978548	1686
GofDak_1024-768_new	5	3	19	<?xml version="1.0"?>\n<Clock xmlns:dt="urn:schemas-microsoft-com:datatypes"><Description dt:dt="string">E-Prime Primary Realtime Clock</Description><StartTime><Timestamp dt:dt="int">0</Timestamp><DateUtc dt:dt="string">2017-05-10T10:58:58Z</DateUtc></StartTime><FrequencyChanges><FrequencyChange><Frequency dt:dt="r8">3312919</Frequency><Timestamp dt:dt="r8">37519422707</Timestamp><Current dt:dt="…	75.03	2094405	2090905	2094405	2090895	1	right	-1134624235	2017-10-05	12:58:58	10:58:58	female	113771	29466	-1	29426	115955	113794	-1	113771	422165	413748	-1	413735	25				1	12	23	phaseUPFAce	phaseXPface	8	NF09	1983685	1983385	1983685	1983380	d	1983380	1981639	1983380	1981628	1741
GofDak_1024-768_new	5	3	19	<?xml version="1.0"?>\n<Clock xmlns:dt="urn:schemas-microsoft-com:datatypes"><Description dt:dt="string">E-Prime Primary Realtime Clock</Description><StartTime><Timestamp dt:dt="int">0</Timestamp><DateUtc dt:dt="string">2017-05-10T10:58:58Z</DateUtc></StartTime><FrequencyChanges><FrequencyChange><Frequency dt:dt="r8">3312919</Frequency><Timestamp dt:dt="r8">37519422707</Timestamp><Current dt:dt="…	75.03	2094405	2090905	2094405	2090895	1	right	-1134624235	2017-10-05	12:58:58	10:58:58	female	113771	29466	-1	29426	115955	113794	-1	113771	422165	413748	-1	413735	25				1	12	23	phaseUPFAce	phaseXPface	9	NF105	1986951	1986651	1986951	1986648	d	1986648	1984864	1986648	1984852	1784
GofDak_1024-768_new	5	3	19	<?xml version="1.0"?>\n<Clock xmlns:dt="urn:schemas-microsoft-com:datatypes"><Description dt:dt="string">E-Prime Primary Realtime Clock</Description><StartTime><Timestamp dt:dt="int">0</Timestamp><DateUtc dt:dt="string">2017-05-10T10:58:58Z</DateUtc></StartTime><FrequencyChanges><FrequencyChange><Frequency dt:dt="r8">3312919</Frequency><Timestamp dt:dt="r8">37519422707</Timestamp><Current dt:dt="…	75.03	2094405	2090905	2094405	2090895	1	right	-1134624235	2017-10-05	12:58:58	10:58:58	female	113771	29466	-1	29426	115955	113794	-1	113771	422165	413748	-1	413735	25				1	12	23	phaseUPFAce	phaseXPface	10	NF01	1990269	1989969	1990269	1989957	l	1989957	1988117	1989957	1988107	1840
GofDak_1024-768_new	5	3	19	<?xml version="1.0"?>\n<Clock xmlns:dt="urn:schemas-microsoft-com:datatypes"><Description dt:dt="string">E-Prime Primary Realtime Clock</Description><StartTime><Timestamp dt:dt="int">0</Timestamp><DateUtc dt:dt="string">2017-05-10T10:58:58Z</DateUtc></StartTime><FrequencyChanges><FrequencyChange><Frequency dt:dt="r8">3312919</Frequency><Timestamp dt:dt="r8">37519422707</Timestamp><Current dt:dt="…	75.03	2094405	2090905	2094405	2090895	1	right	-1134624235	2017-10-05	12:58:58	10:58:58	female	113771	29466	-1	29426	115955	113794	-1	113771	422165	413748	-1	413735	25				1	12	23	phaseUPFAce	phaseXPface	11	NM21	1994028	1993728	1994028	1993713	l	1993713	1991955	1993713	1991939	1758
GofDak_1024-768_new	5	3	19	<?xml version="1.0"?>\n<Clock xmlns:dt="urn:schemas-microsoft-com:datatypes"><Description dt:dt="string">E-Prime Primary Realtime Clock</Description><StartTime><Timestamp dt:dt="int">0</Timestamp><DateUtc dt:dt="string">2017-05-10T10:58:58Z</DateUtc></StartTime><FrequencyChanges><FrequencyChange><Frequency dt:dt="r8">3312919</Frequency><Timestamp dt:dt="r8">37519422707</Timestamp><Current dt:dt="…	75.03	2094405	2090905	2094405	2090895	1	right	-1134624235	2017-10-05	12:58:58	10:58:58	female	113771	29466	-1	29426	115955	113794	-1	113771	422165	413748	-1	413735	25				1	12	23	phaseUPFAce	phaseXPface	12	NM05	1997054	1996754	1997054	1996751	l	1996751	1995234	1996751	1995227	1517
GofDak_1024-768_new	5	3	19	<?xml version="1.0"?>\n<Clock xmlns:dt="urn:schemas-microsoft-com:datatypes"><Description dt:dt="string">E-Prime Primary Realtime Clock</Description><StartTime><Timestamp dt:dt="int">0</Timestamp><DateUtc dt:dt="string">2017-05-10T10:58:58Z</DateUtc></StartTime><FrequencyChanges><FrequencyChange><Frequency dt:dt="r8">3312919</Frequency><Timestamp dt:dt="r8">37519422707</Timestamp><Current dt:dt="…	75.03	2094405	2090905	2094405	2090895	1	right	-1134624235	2017-10-05	12:58:58	10:58:58	female	113771	29466	-1	29426	115955	113794	-1	113771	422165	413748	-1	413735	25				1	12	23	phaseUPFAce	phaseXPface	13	NF11	2000252	1999952	2000252	1999946	d	1999946	1998219	1999946	1998211	1727
GofDak_1024-768_new	5	3	19	<?xml version="1.0"?>\n<Clock xmlns:dt="urn:schemas-microsoft-com:datatypes"><Description dt:dt="string">E-Prime Primary Realtime Clock</Description><StartTime><Timestamp dt:dt="int">0</Timestamp><DateUtc dt:dt="string">2017-05-10T10:58:58Z</DateUtc></StartTime><FrequencyChanges><FrequencyChange><Frequency dt:dt="r8">3312919</Frequency><Timestamp dt:dt="r8">37519422707</Timestamp><Current dt:dt="…	75.03	2094405	2090905	2094405	2090895	1	right	-1134624235	2017-10-05	12:58:58	10:58:58	female	113771	29466	-1	29426	115955	113794	-1	113771	422165	413748	-1	413735	25				1	12	23	phaseUPFAce	phaseXPface	14	NM05	2003571	2003271	2003571	2003268	d	2003268	2001352	2003268	2001339	1916
GofDak_1024-768_new	5	3	19	<?xml version="1.0"?>\n<Clock xmlns:dt="urn:schemas-microsoft-com:datatypes"><Description dt:dt="string">E-Prime Primary Realtime Clock</Description><StartTime><Timestamp dt:dt="int">0</Timestamp><DateUtc dt:dt="string">2017-05-10T10:58:58Z</DateUtc></StartTime><FrequencyChanges><FrequencyChange><Frequency dt:dt="r8">3312919</Frequency><Timestamp dt:dt="r8">37519422707</Timestamp><Current dt:dt="…	75.03	2094405	2090905	2094405	2090895	1	right	-1134624235	2017-10-05	12:58:58	10:58:58	female	113771	29466	-1	29426	115955	113794	-1	113771	422165	413748	-1	413735	25				1	12	23	phaseUPFAce	phaseXPface	15	NM03	2007010	2006710	2007010	2006698	l	2006698	2004790	2006698	2004779	1908
GofDak_1024-768_new	5	3	19	<?xml version="1.0"?>\n<Clock xmlns:dt="urn:schemas-microsoft-com:datatypes"><Description dt:dt="string">E-Prime Primary Realtime Clock</Description><StartTime><Timestamp dt:dt="int">0</Timestamp><DateUtc dt:dt="string">2017-05-10T10:58:58Z</DateUtc></StartTime><FrequencyChanges><FrequencyChange><Frequency dt:dt="r8">3312919</Frequency><Timestamp dt:dt="r8">37519422707</Timestamp><Current dt:dt="…	75.03	2094405	2090905	2094405	2090895	1	right	-1134624235	2017-10-05	12:58:58	10:58:58	female	113771	29466	-1	29426	115955	113794	-1	113771	422165	413748	-1	413735	25				1	12	23	phaseUPFAce	phaseXPface	16	NF11	2010088	2009788	2010088	2009782	l	2009782	2008096	2009782	2008090	1686
GofDak_1024-768_new	5	3	19	<?xml version="1.0"?>\n<Clock xmlns:dt="urn:schemas-microsoft-com:datatypes"><Description dt:dt="string">E-Prime Primary Realtime Clock</Description><StartTime><Timestamp dt:dt="int">0</Timestamp><DateUtc dt:dt="string">2017-05-10T10:58:58Z</DateUtc></StartTime><FrequencyChanges><FrequencyChange><Frequency dt:dt="r8">3312919</Frequency><Timestamp dt:dt="r8">37519422707</Timestamp><Current dt:dt="…	75.03	2094405	2090905	2094405	2090895	1	right	-1134624235	2017-10-05	12:58:58	10:58:58	female	113771	29466	-1	29426	115955	113794	-1	113771	422165	413748	-1	413735	25				1	12	23	phaseUPFAce	phaseXPface	17	NF06	2013087	2012787	2013087	2012776	d	2012776	2011268	2012776	2011258	1508
GofDak_1024-768_new	5	3	19	<?xml version="1.0"?>\n<Clock xmlns:dt="urn:schemas-microsoft-com:datatypes"><Description dt:dt="string">E-Prime Primary Realtime Clock</Description><StartTime><Timestamp dt:dt="int">0</Timestamp><DateUtc dt:dt="string">2017-05-10T10:58:58Z</DateUtc></StartTime><FrequencyChanges><FrequencyChange><Frequency dt:dt="r8">3312919</Frequency><Timestamp dt:dt="r8">37519422707</Timestamp><Current dt:dt="…	75.03	2094405	2090905	2094405	2090895	1	right	-1134624235	2017-10-05	12:58:58	10:58:58	female	113771	29466	-1	29426	115955	113794	-1	113771	422165	413748	-1	413735	25				1	12	23	phaseUPFAce	phaseXPface	18	NF105	2016313	2016013	2016313	2016004	d	2016004	2014267	2016004	2014250	1737
GofDak_1024-768_new	5	3	19	<?xml version="1.0"?>\n<Clock xmlns:dt="urn:schemas-microsoft-com:datatypes"><Description dt:dt="string">E-Prime Primary Realtime Clock</Description><StartTime><Timestamp dt:dt="int">0</Timestamp><DateUtc dt:dt="string">2017-05-10T10:58:58Z</DateUtc></StartTime><FrequencyChanges><FrequencyChange><Frequency dt:dt="r8">3312919</Frequency><Timestamp dt:dt="r8">37519422707</Timestamp><Current dt:dt="…	75.03	2094405	2090905	2094405	2090895	1	right	-1134624235	2017-10-05	12:58:58	10:58:58	female	113771	29466	-1	29426	115955	113794	-1	113771	422165	413748	-1	413735	25				1	12	23	phaseUPFAce	phaseXPface	19	NF27	2019352	2019052	2019352	2019041	d	2019041	2017412	2019041	2017402	1629
GofDak_1024-768_new	5	3	19	<?xml version="1.0"?>\n<Clock xmlns:dt="urn:schemas-microsoft-com:datatypes"><Description dt:dt="string">E-Prime Primary Realtime Clock</Description><StartTime><Timestamp dt:dt="int">0</Timestamp><DateUtc dt:dt="string">2017-05-10T10:58:58Z</DateUtc></StartTime><FrequencyChanges><FrequencyChange><Frequency dt:dt="r8">3312919</Frequency><Timestamp dt:dt="r8">37519422707</Timestamp><Current dt:dt="…	75.03	2094405	2090905	2094405	2090895	1	right	-1134624235	2017-10-05	12:58:58	10:58:58	female	113771	29466	-1	29426	115955	113794	-1	113771	422165	413748	-1	413735	25				1	12	23	phaseUPFAce	phaseXPface	20	NF11	2022457	2022157	2022457	2022150	d	2022150	2020424	2022150	2020410	1726
GofDak_1024-768_new	5	3	19	<?xml version="1.0"?>\n<Clock xmlns:dt="urn:schemas-microsoft-com:datatypes"><Description dt:dt="string">E-Prime Primary Realtime Clock</Description><StartTime><Timestamp dt:dt="int">0</Timestamp><DateUtc dt:dt="string">2017-05-10T10:58:58Z</DateUtc></StartTime><FrequencyChanges><FrequencyChange><Frequency dt:dt="r8">3312919</Frequency><Timestamp dt:dt="r8">37519422707</Timestamp><Current dt:dt="…	75.03	2094405	2090905	2094405	2090895	1	right	-1134624235	2017-10-05	12:58:58	10:58:58	female	113771	29466	-1	29426	115955	113794	-1	113771	422165	413748	-1	413735	26				2	12	24	phaseINVFAce	phaseXPface	1	NF27	2025669	2025369	2025669	2025355	d	2025355	2023677	2025355	2023666	1678
GofDak_1024-768_new	5	3	19	<?xml version="1.0"?>\n<Clock xmlns:dt="urn:schemas-microsoft-com:datatypes"><Description dt:dt="string">E-Prime Primary Realtime Clock</Description><StartTime><Timestamp dt:dt="int">0</Timestamp><DateUtc dt:dt="string">2017-05-10T10:58:58Z</DateUtc></StartTime><FrequencyChanges><FrequencyChange><Frequency dt:dt="r8">3312919</Frequency><Timestamp dt:dt="r8">37519422707</Timestamp><Current dt:dt="…	75.03	2094405	2090905	2094405	2090895	1	right	-1134624235	2017-10-05	12:58:58	10:58:58	female	113771	29466	-1	29426	115955	113794	-1	113771	422165	413748	-1	413735	26				2	12	24	phaseINVFAce	phaseXPface	2	NF106	2028881	2028581	2028881	2028571	l	2028571	2026889	2028571	2026874	1682
GofDak_1024-768_new	5	3	19	<?xml version="1.0"?>\n<Clock xmlns:dt="urn:schemas-microsoft-com:datatypes"><Description dt:dt="string">E-Prime Primary Realtime Clock</Description><StartTime><Timestamp dt:dt="int">0</Timestamp><DateUtc dt:dt="string">2017-05-10T10:58:58Z</DateUtc></StartTime><FrequencyChanges><FrequencyChange><Frequency dt:dt="r8">3312919</Frequency><Timestamp dt:dt="r8">37519422707</Timestamp><Current dt:dt="…	75.03	2094405	2090905	2094405	2090895	1	right	-1134624235	2017-10-05	12:58:58	10:58:58	female	113771	29466	-1	29426	115955	113794	-1	113771	422165	413748	-1	413735	26				2	12	24	phaseINVFAce	phaseXPface	3	NM03	2032080	2031780	2032080	2031776	l	2031776	2030194	2031776	2030177	1582
GofDak_1024-768_new	5	3	19	<?xml version="1.0"?>\n<Clock xmlns:dt="urn:schemas-microsoft-com:datatypes"><Description dt:dt="string">E-Prime Primary Realtime Clock</Description><StartTime><Timestamp dt:dt="int">0</Timestamp><DateUtc dt:dt="string">2017-05-10T10:58:58Z</DateUtc></StartTime><FrequencyChanges><FrequencyChange><Frequency dt:dt="r8">3312919</Frequency><Timestamp dt:dt="r8">37519422707</Timestamp><Current dt:dt="…	75.03	2094405	2090905	2094405	2090895	1	right	-1134624235	2017-10-05	12:58:58	10:58:58	female	113771	29466	-1	29426	115955	113794	-1	113771	422165	413748	-1	413735	26				2	12	24	phaseINVFAce	phaseXPface	4	NM03	2035426	2035126	2035426	2035117	d	2035117	2033193	2035117	2033177	1924
GofDak_1024-768_new	5	3	19	<?xml version="1.0"?>\n<Clock xmlns:dt="urn:schemas-microsoft-com:datatypes"><Description dt:dt="string">E-Prime Primary Realtime Clock</Description><StartTime><Timestamp dt:dt="int">0</Timestamp><DateUtc dt:dt="string">2017-05-10T10:58:58Z</DateUtc></StartTime><FrequencyChanges><FrequencyChange><Frequency dt:dt="r8">3312919</Frequency><Timestamp dt:dt="r8">37519422707</Timestamp><Current dt:dt="…	75.03	2094405	2090905	2094405	2090895	1	right	-1134624235	2017-10-05	12:58:58	10:58:58	female	113771	29466	-1	29426	115955	113794	-1	113771	422165	413748	-1	413735	26				2	12	24	phaseINVFAce	phaseXPface	5	NM05	2038664	2038364	2038664	2038356	l	2038356	2036832	2038356	2036825	1524
GofDak_1024-768_new	5	3	19	<?xml version="1.0"?>\n<Clock xmlns:dt="urn:schemas-microsoft-com:datatypes"><Description dt:dt="string">E-Prime Primary Realtime Clock</Description><StartTime><Timestamp dt:dt="int">0</Timestamp><DateUtc dt:dt="string">2017-05-10T10:58:58Z</DateUtc></StartTime><FrequencyChanges><FrequencyChange><Frequency dt:dt="r8">3312919</Frequency><Timestamp dt:dt="r8">37519422707</Timestamp><Current dt:dt="…	75.03	2094405	2090905	2094405	2090895	1	right	-1134624235	2017-10-05	12:58:58	10:58:58	female	113771	29466	-1	29426	115955	113794	-1	113771	422165	413748	-1	413735	26				2	12	24	phaseINVFAce	phaseXPface	6	NM13	2041690	2041390	2041690	2041383	d	2041383	2039737	2041383	2039729	1646
GofDak_1024-768_new	5	3	19	<?xml version="1.0"?>\n<Clock xmlns:dt="urn:schemas-microsoft-com:datatypes"><Description dt:dt="string">E-Prime Primary Realtime Clock</Description><StartTime><Timestamp dt:dt="int">0</Timestamp><DateUtc dt:dt="string">2017-05-10T10:58:58Z</DateUtc></StartTime><FrequencyChanges><FrequencyChange><Frequency dt:dt="r8">3312919</Frequency><Timestamp dt:dt="r8">37519422707</Timestamp><Current dt:dt="…	75.03	2094405	2090905	2094405	2090895	1	right	-1134624235	2017-10-05	12:58:58	10:58:58	female	113771	29466	-1	29426	115955	113794	-1	113771	422165	413748	-1	413735	26				2	12	24	phaseINVFAce	phaseXPface	7	NM10	2044969	2044669	2044969	2044663	l	2044663	2043136	2044663	2043121	1527
GofDak_1024-768_new	5	3	19	<?xml version="1.0"?>\n<Clock xmlns:dt="urn:schemas-microsoft-com:datatypes"><Description dt:dt="string">E-Prime Primary Realtime Clock</Description><StartTime><Timestamp dt:dt="int">0</Timestamp><DateUtc dt:dt="string">2017-05-10T10:58:58Z</DateUtc></StartTime><FrequencyChanges><FrequencyChange><Frequency dt:dt="r8">3312919</Frequency><Timestamp dt:dt="r8">37519422707</Timestamp><Current dt:dt="…	75.03	2094405	2090905	2094405	2090895	1	right	-1134624235	2017-10-05	12:58:58	10:58:58	female	113771	29466	-1	29426	115955	113794	-1	113771	422165	413748	-1	413735	26				2	12	24	phaseINVFAce	phaseXPface	8	NM05	2048274	2047974	2048274	2047967	l	2047967	2046161	2047967	2046153	1806
GofDak_1024-768_new	5	3	19	<?xml version="1.0"?>\n<Clock xmlns:dt="urn:schemas-microsoft-com:datatypes"><Description dt:dt="string">E-Prime Primary Realtime Clock</Description><StartTime><Timestamp dt:dt="int">0</Timestamp><DateUtc dt:dt="string">2017-05-10T10:58:58Z</DateUtc></StartTime><FrequencyChanges><FrequencyChange><Frequency dt:dt="r8">3312919</Frequency><Timestamp dt:dt="r8">37519422707</Timestamp><Current dt:dt="…	75.03	2094405	2090905	2094405	2090895	1	right	-1134624235	2017-10-05	12:58:58	10:58:58	female	113771	29466	-1	29426	115955	113794	-1	113771	422165	413748	-1	413735	26				2	12	24	phaseINVFAce	phaseXPface	9	NF109	2051366	2051066	2051366	2051059	l	2051059	2049400	2051059	2049384	1659
GofDak_1024-768_new	5	3	19	<?xml version="1.0"?>\n<Clock xmlns:dt="urn:schemas-microsoft-com:datatypes"><Description dt:dt="string">E-Prime Primary Realtime Clock</Description><StartTime><Timestamp dt:dt="int">0</Timestamp><DateUtc dt:dt="string">2017-05-10T10:58:58Z</DateUtc></StartTime><FrequencyChanges><FrequencyChange><Frequency dt:dt="r8">3312919</Frequency><Timestamp dt:dt="r8">37519422707</Timestamp><Current dt:dt="…	75.03	2094405	2090905	2094405	2090895	1	right	-1134624235	2017-10-05	12:58:58	10:58:58	female	113771	29466	-1	29426	115955	113794	-1	113771	422165	413748	-1	413735	26				2	12	24	phaseINVFAce	phaseXPface	10	NF01	2054525	2054225	2054525	2054212	d	2054212	2052639	2054212	2052632	1573
GofDak_1024-768_new	5	3	19	<?xml version="1.0"?>\n<Clock xmlns:dt="urn:schemas-microsoft-com:datatypes"><Description dt:dt="string">E-Prime Primary Realtime Clock</Description><StartTime><Timestamp dt:dt="int">0</Timestamp><DateUtc dt:dt="string">2017-05-10T10:58:58Z</DateUtc></StartTime><FrequencyChanges><FrequencyChange><Frequency dt:dt="r8">3312919</Frequency><Timestamp dt:dt="r8">37519422707</Timestamp><Current dt:dt="…	75.03	2094405	2090905	2094405	2090895	1	right	-1134624235	2017-10-05	12:58:58	10:58:58	female	113771	29466	-1	29426	115955	113794	-1	113771	422165	413748	-1	413735	26				2	12	24	phaseINVFAce	phaseXPface	11	NM04	2058137	2057837	2058137	2057824	d	2057824	2055904	2057824	2055896	1920
GofDak_1024-768_new	5	3	19	<?xml version="1.0"?>\n<Clock xmlns:dt="urn:schemas-microsoft-com:datatypes"><Description dt:dt="string">E-Prime Primary Realtime Clock</Description><StartTime><Timestamp dt:dt="int">0</Timestamp><DateUtc dt:dt="string">2017-05-10T10:58:58Z</DateUtc></StartTime><FrequencyChanges><FrequencyChange><Frequency dt:dt="r8">3312919</Frequency><Timestamp dt:dt="r8">37519422707</Timestamp><Current dt:dt="…	75.03	2094405	2090905	2094405	2090895	1	right	-1134624235	2017-10-05	12:58:58	10:58:58	female	113771	29466	-1	29426	115955	113794	-1	113771	422165	413748	-1	413735	26				2	12	24	phaseINVFAce	phaseXPface	12	NF106	2061389	2061089	2061389	2061078	l	2061078	2059316	2061078	2059304	1762
GofDak_1024-768_new	5	3	19	<?xml version="1.0"?>\n<Clock xmlns:dt="urn:schemas-microsoft-com:datatypes"><Description dt:dt="string">E-Prime Primary Realtime Clock</Description><StartTime><Timestamp dt:dt="int">0</Timestamp><DateUtc dt:dt="string">2017-05-10T10:58:58Z</DateUtc></StartTime><FrequencyChanges><FrequencyChange><Frequency dt:dt="r8">3312919</Frequency><Timestamp dt:dt="r8">37519422707</Timestamp><Current dt:dt="…	75.03	2094405	2090905	2094405	2090895	1	right	-1134624235	2017-10-05	12:58:58	10:58:58	female	113771	29466	-1	29426	115955	113794	-1	113771	422165	413748	-1	413735	26				2	12	24	phaseINVFAce	phaseXPface	13	NM13	2065241	2064941	2065241	2064928	d	2064928	2063062	2064928	2063056	1866
GofDak_1024-768_new	5	3	19	<?xml version="1.0"?>\n<Clock xmlns:dt="urn:schemas-microsoft-com:datatypes"><Description dt:dt="string">E-Prime Primary Realtime Clock</Description><StartTime><Timestamp dt:dt="int">0</Timestamp><DateUtc dt:dt="string">2017-05-10T10:58:58Z</DateUtc></StartTime><FrequencyChanges><FrequencyChange><Frequency dt:dt="r8">3312919</Frequency><Timestamp dt:dt="r8">37519422707</Timestamp><Current dt:dt="…	75.03	2094405	2090905	2094405	2090895	1	right	-1134624235	2017-10-05	12:58:58	10:58:58	female	113771	29466	-1	29426	115955	113794	-1	113771	422165	413748	-1	413735	26				2	12	24	phaseINVFAce	phaseXPface	14	NF109	2068600	2068300	2068600	2068286	d	2068286	2066367	2068286	2066360	1919
GofDak_1024-768_new	5	3	19	<?xml version="1.0"?>\n<Clock xmlns:dt="urn:schemas-microsoft-com:datatypes"><Description dt:dt="string">E-Prime Primary Realtime Clock</Description><StartTime><Timestamp dt:dt="int">0</Timestamp><DateUtc dt:dt="string">2017-05-10T10:58:58Z</DateUtc></StartTime><FrequencyChanges><FrequencyChange><Frequency dt:dt="r8">3312919</Frequency><Timestamp dt:dt="r8">37519422707</Timestamp><Current dt:dt="…	75.03	2094405	2090905	2094405	2090895	1	right	-1134624235	2017-10-05	12:58:58	10:58:58	female	113771	29466	-1	29426	115955	113794	-1	113771	422165	413748	-1	413735	26				2	12	24	phaseINVFAce	phaseXPface	15	NM08	2072118	2071818	2072118	2071814	l	2071814	2070232	2071814	2070216	1582
GofDak_1024-768_new	5	3	19	<?xml version="1.0"?>\n<Clock xmlns:dt="urn:schemas-microsoft-com:datatypes"><Description dt:dt="string">E-Prime Primary Realtime Clock</Description><StartTime><Timestamp dt:dt="int">0</Timestamp><DateUtc dt:dt="string">2017-05-10T10:58:58Z</DateUtc></StartTime><FrequencyChanges><FrequencyChange><Frequency dt:dt="r8">3312919</Frequency><Timestamp dt:dt="r8">37519422707</Timestamp><Current dt:dt="…	75.03	2094405	2090905	2094405	2090895	1	right	-1134624235	2017-10-05	12:58:58	10:58:58	female	113771	29466	-1	29426	115955	113794	-1	113771	422165	413748	-1	413735	26				2	12	24	phaseINVFAce	phaseXPface	16	NM101	2075597	2075297	2075597	2075282	l	2075282	2073391	2075282	2073375	1891
GofDak_1024-768_new	5	3	19	<?xml version="1.0"?>\n<Clock xmlns:dt="urn:schemas-microsoft-com:datatypes"><Description dt:dt="string">E-Prime Primary Realtime Clock</Description><StartTime><Timestamp dt:dt="int">0</Timestamp><DateUtc dt:dt="string">2017-05-10T10:58:58Z</DateUtc></StartTime><FrequencyChanges><FrequencyChange><Frequency dt:dt="r8">3312919</Frequency><Timestamp dt:dt="r8">37519422707</Timestamp><Current dt:dt="…	75.03	2094405	2090905	2094405	2090895	1	right	-1134624235	2017-10-05	12:58:58	10:58:58	female	113771	29466	-1	29426	115955	113794	-1	113771	422165	413748	-1	413735	26				2	12	24	phaseINVFAce	phaseXPface	17	NM08	2079156	2078856	2079156	2078844	d	2078844	2076910	2078844	2076903	1934
GofDak_1024-768_new	5	3	19	<?xml version="1.0"?>\n<Clock xmlns:dt="urn:schemas-microsoft-com:datatypes"><Description dt:dt="string">E-Prime Primary Realtime Clock</Description><StartTime><Timestamp dt:dt="int">0</Timestamp><DateUtc dt:dt="string">2017-05-10T10:58:58Z</DateUtc></StartTime><FrequencyChanges><FrequencyChange><Frequency dt:dt="r8">3312919</Frequency><Timestamp dt:dt="r8">37519422707</Timestamp><Current dt:dt="…	75.03	2094405	2090905	2094405	2090895	1	right	-1134624235	2017-10-05	12:58:58	10:58:58	female	113771	29466	-1	29426	115955	113794	-1	113771	422165	413748	-1	413735	26				2	12	24	phaseINVFAce	phaseXPface	18	NM10	2082674	2082374	2082674	2082363	d	2082363	2080815	2082363	2080807	1548
GofDak_1024-768_new	5	3	19	<?xml version="1.0"?>\n<Clock xmlns:dt="urn:schemas-microsoft-com:datatypes"><Description dt:dt="string">E-Prime Primary Realtime Clock</Description><StartTime><Timestamp dt:dt="int">0</Timestamp><DateUtc dt:dt="string">2017-05-10T10:58:58Z</DateUtc></StartTime><FrequencyChanges><FrequencyChange><Frequency dt:dt="r8">3312919</Frequency><Timestamp dt:dt="r8">37519422707</Timestamp><Current dt:dt="…	75.03	2094405	2090905	2094405	2090895	1	right	-1134624235	2017-10-05	12:58:58	10:58:58	female	113771	29466	-1	29426	115955	113794	-1	113771	422165	413748	-1	413735	26				2	12	24	phaseINVFAce	phaseXPface	19	NM04	2086047	2085747	2086047	2085732	d	2085732	2083934	2085732	2083919	1798
GofDak_1024-768_new	5	3	19	<?xml version="1.0"?>\n<Clock xmlns:dt="urn:schemas-microsoft-com:datatypes"><Description dt:dt="string">E-Prime Primary Realtime Clock</Description><StartTime><Timestamp dt:dt="int">0</Timestamp><DateUtc dt:dt="string">2017-05-10T10:58:58Z</DateUtc></StartTime><FrequencyChanges><FrequencyChange><Frequency dt:dt="r8">3312919</Frequency><Timestamp dt:dt="r8">37519422707</Timestamp><Current dt:dt="…	75.03	2094405	2090905	2094405	2090895	1	right	-1134624235	2017-10-05	12:58:58	10:58:58	female	113771	29466	-1	29426	115955	113794	-1	113771	422165	413748	-1	413735	26				2	12	24	phaseINVFAce	phaseXPface	20	NM101	2089605	2089305	2089605	2089300	l	2089300	2087359	2089300	2087343	1941
[truncated: 28 more columns]
