# Supplementary material for: Fixed or flexible? Orientation preference in identity and gaze processing in humans
Source: PLoS One. 2019 Jan 25;14(1):e0210503. doi: 10.1371/journal.pone.0210503 (PMC6347268; doi:10.1371/journal.pone.0210503)
Supplement: S3 File — Eprime log files were merged across gaze experiment sessions. (ZIP) [file pone.0210503.s005.zip › GofDak_1024-768_new-6-3.xlsx]

## Sheet: GofDak_1024-768-6-3
E:\GAZE\Gaze_data\GazeCoD_data\individual\edat_xlsx\GofDak_1024-768-6-3.edat2
ExperimentName	Subject	Session	Age	Clock.Information	Display.RefreshRate	fini.OffsetTime	fini.OnsetTime	fini.TargetOffsetTime	fini.TargetOnsetTime	Group	Handedness	RandomSeed	SessionDate	SessionTime	SessionTimeUtc	Sex	start.OffsetTime	start.OnsetTime	start.TargetOffsetTime	start.TargetOnsetTime	start2.OffsetTime	start2.OnsetTime	start2.TargetOffsetTime	start2.TargetOnsetTime	start5.OffsetTime	start5.OnsetTime	start5.TargetOffsetTime	start5.TargetOnsetTime	Block	phasePRACTICE1	phasePRACTICE1.Cycle	phasePRACTICE1.Sample	phaseXPface	phaseXPface.Cycle	phaseXPface.Sample	Procedure[Block]	Running[Block]	Trial	cible	cible.OffsetTime	cible.OnsetTime	cible.TargetOffsetTime	cible.TargetOnsetTime	correct	crossStart.OffsetTime	crossStart.OnsetTime	crossStart.TargetOffsetTime	crossStart.TargetOnsetTime	jitterdur
GofDak_1024-768	6	3	19	<?xml version="1.0"?>\n<Clock xmlns:dt="urn:schemas-microsoft-com:datatypes"><Description dt:dt="string">E-Prime Primary Realtime Clock</Description><StartTime><Timestamp dt:dt="int">0</Timestamp><DateUtc dt:dt="string">2017-05-04T07:56:16Z</DateUtc></StartTime><FrequencyChanges><FrequencyChange><Frequency dt:dt="r8">3312919</Frequency><Timestamp dt:dt="r8">410722688</Timestamp><Current dt:dt="r8…	75.028	2271112	2267612	2271112	2267591	1	right	411369261	2017-04-05	09:56:17	07:56:17	female	149266	68812	-1	68611	161186	149288	-1	149266	385479	345201	-1	345188	1	1	1	1				practUP	phasePRACTICE1	1	NF105	164382	164082	164382	163933	d	163933	162376	163933	162190	1557
GofDak_1024-768	6	3	19	<?xml version="1.0"?>\n<Clock xmlns:dt="urn:schemas-microsoft-com:datatypes"><Description dt:dt="string">E-Prime Primary Realtime Clock</Description><StartTime><Timestamp dt:dt="int">0</Timestamp><DateUtc dt:dt="string">2017-05-04T07:56:16Z</DateUtc></StartTime><FrequencyChanges><FrequencyChange><Frequency dt:dt="r8">3312919</Frequency><Timestamp dt:dt="r8">410722688</Timestamp><Current dt:dt="r8…	75.028	2271112	2267612	2271112	2267591	1	right	411369261	2017-04-05	09:56:17	07:56:17	female	149266	68812	-1	68611	161186	149288	-1	149266	385479	345201	-1	345188	1	1	1	1				practUP	phasePRACTICE1	2	NM05	168768	168468	168768	168313	l	168313	166522	168313	166514	1791
GofDak_1024-768	6	3	19	<?xml version="1.0"?>\n<Clock xmlns:dt="urn:schemas-microsoft-com:datatypes"><Description dt:dt="string">E-Prime Primary Realtime Clock</Description><StartTime><Timestamp dt:dt="int">0</Timestamp><DateUtc dt:dt="string">2017-05-04T07:56:16Z</DateUtc></StartTime><FrequencyChanges><FrequencyChange><Frequency dt:dt="r8">3312919</Frequency><Timestamp dt:dt="r8">410722688</Timestamp><Current dt:dt="r8…	75.028	2271112	2267612	2271112	2267591	1	right	411369261	2017-04-05	09:56:17	07:56:17	female	149266	68812	-1	68611	161186	149288	-1	149266	385479	345201	-1	345188	1	1	1	1				practUP	phasePRACTICE1	3	NM101	172486	172186	172486	172091	d	172091	170413	172091	170401	1678
GofDak_1024-768	6	3	19	<?xml version="1.0"?>\n<Clock xmlns:dt="urn:schemas-microsoft-com:datatypes"><Description dt:dt="string">E-Prime Primary Realtime Clock</Description><StartTime><Timestamp dt:dt="int">0</Timestamp><DateUtc dt:dt="string">2017-05-04T07:56:16Z</DateUtc></StartTime><FrequencyChanges><FrequencyChange><Frequency dt:dt="r8">3312919</Frequency><Timestamp dt:dt="r8">410722688</Timestamp><Current dt:dt="r8…	75.028	2271112	2267612	2271112	2267591	1	right	411369261	2017-04-05	09:56:17	07:56:17	female	149266	68812	-1	68611	161186	149288	-1	149266	385479	345201	-1	345188	1	1	1	1				practUP	phasePRACTICE1	4	NF09	176245	175945	176245	175899	l	175899	174345	175899	174329	1554
GofDak_1024-768	6	3	19	<?xml version="1.0"?>\n<Clock xmlns:dt="urn:schemas-microsoft-com:datatypes"><Description dt:dt="string">E-Prime Primary Realtime Clock</Description><StartTime><Timestamp dt:dt="int">0</Timestamp><DateUtc dt:dt="string">2017-05-04T07:56:16Z</DateUtc></StartTime><FrequencyChanges><FrequencyChange><Frequency dt:dt="r8">3312919</Frequency><Timestamp dt:dt="r8">410722688</Timestamp><Current dt:dt="r8…	75.028	2271112	2267612	2271112	2267591	1	right	411369261	2017-04-05	09:56:17	07:56:17	female	149266	68812	-1	68611	161186	149288	-1	149266	385479	345201	-1	345188	1	1	1	1				practUP	phasePRACTICE1	5	NF11	180097	179797	180097	179750	l	179750	177877	179750	177857	1873
GofDak_1024-768	6	3	19	<?xml version="1.0"?>\n<Clock xmlns:dt="urn:schemas-microsoft-com:datatypes"><Description dt:dt="string">E-Prime Primary Realtime Clock</Description><StartTime><Timestamp dt:dt="int">0</Timestamp><DateUtc dt:dt="string">2017-05-04T07:56:16Z</DateUtc></StartTime><FrequencyChanges><FrequencyChange><Frequency dt:dt="r8">3312919</Frequency><Timestamp dt:dt="r8">410722688</Timestamp><Current dt:dt="r8…	75.028	2271112	2267612	2271112	2267591	1	right	411369261	2017-04-05	09:56:17	07:56:17	female	149266	68812	-1	68611	161186	149288	-1	149266	385479	345201	-1	345188	1	1	1	1				practUP	phasePRACTICE1	6	NF04	183908	183608	183908	183475	d	183475	181689	183475	181681	1786
GofDak_1024-768	6	3	19	<?xml version="1.0"?>\n<Clock xmlns:dt="urn:schemas-microsoft-com:datatypes"><Description dt:dt="string">E-Prime Primary Realtime Clock</Description><StartTime><Timestamp dt:dt="int">0</Timestamp><DateUtc dt:dt="string">2017-05-04T07:56:16Z</DateUtc></StartTime><FrequencyChanges><FrequencyChange><Frequency dt:dt="r8">3312919</Frequency><Timestamp dt:dt="r8">410722688</Timestamp><Current dt:dt="r8…	75.028	2271112	2267612	2271112	2267591	1	right	411369261	2017-04-05	09:56:17	07:56:17	female	149266	68812	-1	68611	161186	149288	-1	149266	385479	345201	-1	345188	1	1	1	1				practUP	phasePRACTICE1	7	NM03	187827	187527	187827	187477	l	187477	185554	187477	185545	1923
GofDak_1024-768	6	3	19	<?xml version="1.0"?>\n<Clock xmlns:dt="urn:schemas-microsoft-com:datatypes"><Description dt:dt="string">E-Prime Primary Realtime Clock</Description><StartTime><Timestamp dt:dt="int">0</Timestamp><DateUtc dt:dt="string">2017-05-04T07:56:16Z</DateUtc></StartTime><FrequencyChanges><FrequencyChange><Frequency dt:dt="r8">3312919</Frequency><Timestamp dt:dt="r8">410722688</Timestamp><Current dt:dt="r8…	75.028	2271112	2267612	2271112	2267591	1	right	411369261	2017-04-05	09:56:17	07:56:17	female	149266	68812	-1	68611	161186	149288	-1	149266	385479	345201	-1	345188	1	1	1	1				practUP	phasePRACTICE1	8	NF01	191652	191352	191652	191338	l	191338	189460	191338	189440	1878
GofDak_1024-768	6	3	19	<?xml version="1.0"?>\n<Clock xmlns:dt="urn:schemas-microsoft-com:datatypes"><Description dt:dt="string">E-Prime Primary Realtime Clock</Description><StartTime><Timestamp dt:dt="int">0</Timestamp><DateUtc dt:dt="string">2017-05-04T07:56:16Z</DateUtc></StartTime><FrequencyChanges><FrequencyChange><Frequency dt:dt="r8">3312919</Frequency><Timestamp dt:dt="r8">410722688</Timestamp><Current dt:dt="r8…	75.028	2271112	2267612	2271112	2267591	1	right	411369261	2017-04-05	09:56:17	07:56:17	female	149266	68812	-1	68611	161186	149288	-1	149266	385479	345201	-1	345188	1	1	1	1				practUP	phasePRACTICE1	9	NM09	195437	195137	195437	195070	l	195070	193511	195070	193496	1559
GofDak_1024-768	6	3	19	<?xml version="1.0"?>\n<Clock xmlns:dt="urn:schemas-microsoft-com:datatypes"><Description dt:dt="string">E-Prime Primary Realtime Clock</Description><StartTime><Timestamp dt:dt="int">0</Timestamp><DateUtc dt:dt="string">2017-05-04T07:56:16Z</DateUtc></StartTime><FrequencyChanges><FrequencyChange><Frequency dt:dt="r8">3312919</Frequency><Timestamp dt:dt="r8">410722688</Timestamp><Current dt:dt="r8…	75.028	2271112	2267612	2271112	2267591	1	right	411369261	2017-04-05	09:56:17	07:56:17	female	149266	68812	-1	68611	161186	149288	-1	149266	385479	345201	-1	345188	1	1	1	1				practUP	phasePRACTICE1	10	NF06	198956	198656	198956	198620	l	198620	197070	198620	197048	1550
GofDak_1024-768	6	3	19	<?xml version="1.0"?>\n<Clock xmlns:dt="urn:schemas-microsoft-com:datatypes"><Description dt:dt="string">E-Prime Primary Realtime Clock</Description><StartTime><Timestamp dt:dt="int">0</Timestamp><DateUtc dt:dt="string">2017-05-04T07:56:16Z</DateUtc></StartTime><FrequencyChanges><FrequencyChange><Frequency dt:dt="r8">3312919</Frequency><Timestamp dt:dt="r8">410722688</Timestamp><Current dt:dt="r8…	75.028	2271112	2267612	2271112	2267591	1	right	411369261	2017-04-05	09:56:17	07:56:17	female	149266	68812	-1	68611	161186	149288	-1	149266	385479	345201	-1	345188	1	1	1	1				practUP	phasePRACTICE1	11	NF105	208393	208093	208393	208082	d	208082	206147	208082	206136	1935
GofDak_1024-768	6	3	19	<?xml version="1.0"?>\n<Clock xmlns:dt="urn:schemas-microsoft-com:datatypes"><Description dt:dt="string">E-Prime Primary Realtime Clock</Description><StartTime><Timestamp dt:dt="int">0</Timestamp><DateUtc dt:dt="string">2017-05-04T07:56:16Z</DateUtc></StartTime><FrequencyChanges><FrequencyChange><Frequency dt:dt="r8">3312919</Frequency><Timestamp dt:dt="r8">410722688</Timestamp><Current dt:dt="r8…	75.028	2271112	2267612	2271112	2267591	1	right	411369261	2017-04-05	09:56:17	07:56:17	female	149266	68812	-1	68611	161186	149288	-1	149266	385479	345201	-1	345188	1	1	1	1				practUP	phasePRACTICE1	12	NM101	212338	212038	212338	212023	l	212023	210412	212023	210400	1611
GofDak_1024-768	6	3	19	<?xml version="1.0"?>\n<Clock xmlns:dt="urn:schemas-microsoft-com:datatypes"><Description dt:dt="string">E-Prime Primary Realtime Clock</Description><StartTime><Timestamp dt:dt="int">0</Timestamp><DateUtc dt:dt="string">2017-05-04T07:56:16Z</DateUtc></StartTime><FrequencyChanges><FrequencyChange><Frequency dt:dt="r8">3312919</Frequency><Timestamp dt:dt="r8">410722688</Timestamp><Current dt:dt="r8…	75.028	2271112	2267612	2271112	2267591	1	right	411369261	2017-04-05	09:56:17	07:56:17	female	149266	68812	-1	68611	161186	149288	-1	149266	385479	345201	-1	345188	1	1	1	1				practUP	phasePRACTICE1	13	NF105	215430	215130	215430	215113	d	215113	213571	215113	213551	1542
GofDak_1024-768	6	3	19	<?xml version="1.0"?>\n<Clock xmlns:dt="urn:schemas-microsoft-com:datatypes"><Description dt:dt="string">E-Prime Primary Realtime Clock</Description><StartTime><Timestamp dt:dt="int">0</Timestamp><DateUtc dt:dt="string">2017-05-04T07:56:16Z</DateUtc></StartTime><FrequencyChanges><FrequencyChange><Frequency dt:dt="r8">3312919</Frequency><Timestamp dt:dt="r8">410722688</Timestamp><Current dt:dt="r8…	75.028	2271112	2267612	2271112	2267591	1	right	411369261	2017-04-05	09:56:17	07:56:17	female	149266	68812	-1	68611	161186	149288	-1	149266	385479	345201	-1	345188	1	1	1	1				practUP	phasePRACTICE1	14	NF06	219308	219008	219308	218996	l	218996	217369	218996	217359	1627
GofDak_1024-768	6	3	19	<?xml version="1.0"?>\n<Clock xmlns:dt="urn:schemas-microsoft-com:datatypes"><Description dt:dt="string">E-Prime Primary Realtime Clock</Description><StartTime><Timestamp dt:dt="int">0</Timestamp><DateUtc dt:dt="string">2017-05-04T07:56:16Z</DateUtc></StartTime><FrequencyChanges><FrequencyChange><Frequency dt:dt="r8">3312919</Frequency><Timestamp dt:dt="r8">410722688</Timestamp><Current dt:dt="r8…	75.028	2271112	2267612	2271112	2267591	1	right	411369261	2017-04-05	09:56:17	07:56:17	female	149266	68812	-1	68611	161186	149288	-1	149266	385479	345201	-1	345188	1	1	1	1				practUP	phasePRACTICE1	15	NM03	222627	222327	222627	222312	d	222312	220661	222312	220647	1651
GofDak_1024-768	6	3	19	<?xml version="1.0"?>\n<Clock xmlns:dt="urn:schemas-microsoft-com:datatypes"><Description dt:dt="string">E-Prime Primary Realtime Clock</Description><StartTime><Timestamp dt:dt="int">0</Timestamp><DateUtc dt:dt="string">2017-05-04T07:56:16Z</DateUtc></StartTime><FrequencyChanges><FrequencyChange><Frequency dt:dt="r8">3312919</Frequency><Timestamp dt:dt="r8">410722688</Timestamp><Current dt:dt="r8…	75.028	2271112	2267612	2271112	2267591	1	right	411369261	2017-04-05	09:56:17	07:56:17	female	149266	68812	-1	68611	161186	149288	-1	149266	385479	345201	-1	345188	1	1	1	1				practUP	phasePRACTICE1	16	NM08	226679	226379	226679	226293	l	226293	224580	226293	224567	1713
GofDak_1024-768	6	3	19	<?xml version="1.0"?>\n<Clock xmlns:dt="urn:schemas-microsoft-com:datatypes"><Description dt:dt="string">E-Prime Primary Realtime Clock</Description><StartTime><Timestamp dt:dt="int">0</Timestamp><DateUtc dt:dt="string">2017-05-04T07:56:16Z</DateUtc></StartTime><FrequencyChanges><FrequencyChange><Frequency dt:dt="r8">3312919</Frequency><Timestamp dt:dt="r8">410722688</Timestamp><Current dt:dt="r8…	75.028	2271112	2267612	2271112	2267591	1	right	411369261	2017-04-05	09:56:17	07:56:17	female	149266	68812	-1	68611	161186	149288	-1	149266	385479	345201	-1	345188	1	1	1	1				practUP	phasePRACTICE1	17	NM08	230011	229711	230011	229702	l	229702	228098	229702	228079	1604
GofDak_1024-768	6	3	19	<?xml version="1.0"?>\n<Clock xmlns:dt="urn:schemas-microsoft-com:datatypes"><Description dt:dt="string">E-Prime Primary Realtime Clock</Description><StartTime><Timestamp dt:dt="int">0</Timestamp><DateUtc dt:dt="string">2017-05-04T07:56:16Z</DateUtc></StartTime><FrequencyChanges><FrequencyChange><Frequency dt:dt="r8">3312919</Frequency><Timestamp dt:dt="r8">410722688</Timestamp><Current dt:dt="r8…	75.028	2271112	2267612	2271112	2267591	1	right	411369261	2017-04-05	09:56:17	07:56:17	female	149266	68812	-1	68611	161186	149288	-1	149266	385479	345201	-1	345188	1	1	1	1				practUP	phasePRACTICE1	18	NF01	233756	233456	233756	233442	d	233442	231444	233442	231431	1998
GofDak_1024-768	6	3	19	<?xml version="1.0"?>\n<Clock xmlns:dt="urn:schemas-microsoft-com:datatypes"><Description dt:dt="string">E-Prime Primary Realtime Clock</Description><StartTime><Timestamp dt:dt="int">0</Timestamp><DateUtc dt:dt="string">2017-05-04T07:56:16Z</DateUtc></StartTime><FrequencyChanges><FrequencyChange><Frequency dt:dt="r8">3312919</Frequency><Timestamp dt:dt="r8">410722688</Timestamp><Current dt:dt="r8…	75.028	2271112	2267612	2271112	2267591	1	right	411369261	2017-04-05	09:56:17	07:56:17	female	149266	68812	-1	68611	161186	149288	-1	149266	385479	345201	-1	345188	1	1	1	1				practUP	phasePRACTICE1	19	NF09	237462	237162	237462	237145	l	237145	235509	237145	235494	1636
GofDak_1024-768	6	3	19	<?xml version="1.0"?>\n<Clock xmlns:dt="urn:schemas-microsoft-com:datatypes"><Description dt:dt="string">E-Prime Primary Realtime Clock</Description><StartTime><Timestamp dt:dt="int">0</Timestamp><DateUtc dt:dt="string">2017-05-04T07:56:16Z</DateUtc></StartTime><FrequencyChanges><FrequencyChange><Frequency dt:dt="r8">3312919</Frequency><Timestamp dt:dt="r8">410722688</Timestamp><Current dt:dt="r8…	75.028	2271112	2267612	2271112	2267591	1	right	411369261	2017-04-05	09:56:17	07:56:17	female	149266	68812	-1	68611	161186	149288	-1	149266	385479	345201	-1	345188	1	1	1	1				practUP	phasePRACTICE1	20	NM03	240767	240467	240767	240454	d	240454	238841	240454	238822	1613
GofDak_1024-768	6	3	19	<?xml version="1.0"?>\n<Clock xmlns:dt="urn:schemas-microsoft-com:datatypes"><Description dt:dt="string">E-Prime Primary Realtime Clock</Description><StartTime><Timestamp dt:dt="int">0</Timestamp><DateUtc dt:dt="string">2017-05-04T07:56:16Z</DateUtc></StartTime><FrequencyChanges><FrequencyChange><Frequency dt:dt="r8">3312919</Frequency><Timestamp dt:dt="r8">410722688</Timestamp><Current dt:dt="r8…	75.028	2271112	2267612	2271112	2267591	1	right	411369261	2017-04-05	09:56:17	07:56:17	female	149266	68812	-1	68611	161186	149288	-1	149266	385479	345201	-1	345188	2	2	1	2				practINV	phasePRACTICE1	1	NM101	263772	263472	263772	263298	l	263298	261553	263298	261533	1745
GofDak_1024-768	6	3	19	<?xml version="1.0"?>\n<Clock xmlns:dt="urn:schemas-microsoft-com:datatypes"><Description dt:dt="string">E-Prime Primary Realtime Clock</Description><StartTime><Timestamp dt:dt="int">0</Timestamp><DateUtc dt:dt="string">2017-05-04T07:56:16Z</DateUtc></StartTime><FrequencyChanges><FrequencyChange><Frequency dt:dt="r8">3312919</Frequency><Timestamp dt:dt="r8">410722688</Timestamp><Current dt:dt="r8…	75.028	2271112	2267612	2271112	2267591	1	right	411369261	2017-04-05	09:56:17	07:56:17	female	149266	68812	-1	68611	161186	149288	-1	149266	385479	345201	-1	345188	2	2	1	2				practINV	phasePRACTICE1	2	NF02	267624	267324	267624	267266	d	267266	265631	267266	265613	1635
GofDak_1024-768	6	3	19	<?xml version="1.0"?>\n<Clock xmlns:dt="urn:schemas-microsoft-com:datatypes"><Description dt:dt="string">E-Prime Primary Realtime Clock</Description><StartTime><Timestamp dt:dt="int">0</Timestamp><DateUtc dt:dt="string">2017-05-04T07:56:16Z</DateUtc></StartTime><FrequencyChanges><FrequencyChange><Frequency dt:dt="r8">3312919</Frequency><Timestamp dt:dt="r8">410722688</Timestamp><Current dt:dt="r8…	75.028	2271112	2267612	2271112	2267591	1	right	411369261	2017-04-05	09:56:17	07:56:17	female	149266	68812	-1	68611	161186	149288	-1	149266	385479	345201	-1	345188	2	2	1	2				practINV	phasePRACTICE1	3	NM05	271715	271415	271715	271305	l	271305	269310	271305	269293	1995
GofDak_1024-768	6	3	19	<?xml version="1.0"?>\n<Clock xmlns:dt="urn:schemas-microsoft-com:datatypes"><Description dt:dt="string">E-Prime Primary Realtime Clock</Description><StartTime><Timestamp dt:dt="int">0</Timestamp><DateUtc dt:dt="string">2017-05-04T07:56:16Z</DateUtc></StartTime><FrequencyChanges><FrequencyChange><Frequency dt:dt="r8">3312919</Frequency><Timestamp dt:dt="r8">410722688</Timestamp><Current dt:dt="r8…	75.028	2271112	2267612	2271112	2267591	1	right	411369261	2017-04-05	09:56:17	07:56:17	female	149266	68812	-1	68611	161186	149288	-1	149266	385479	345201	-1	345188	2	2	1	2				practINV	phasePRACTICE1	4	NM13	275288	274988	275288	274967	d	274967	273175	274967	273165	1792
GofDak_1024-768	6	3	19	<?xml version="1.0"?>\n<Clock xmlns:dt="urn:schemas-microsoft-com:datatypes"><Description dt:dt="string">E-Prime Primary Realtime Clock</Description><StartTime><Timestamp dt:dt="int">0</Timestamp><DateUtc dt:dt="string">2017-05-04T07:56:16Z</DateUtc></StartTime><FrequencyChanges><FrequencyChange><Frequency dt:dt="r8">3312919</Frequency><Timestamp dt:dt="r8">410722688</Timestamp><Current dt:dt="r8…	75.028	2271112	2267612	2271112	2267591	1	right	411369261	2017-04-05	09:56:17	07:56:17	female	149266	68812	-1	68611	161186	149288	-1	149266	385479	345201	-1	345188	2	2	1	2				practINV	phasePRACTICE1	5	NM21	279672	279372	279672	279305	l	279305	277760	279305	277748	1545
GofDak_1024-768	6	3	19	<?xml version="1.0"?>\n<Clock xmlns:dt="urn:schemas-microsoft-com:datatypes"><Description dt:dt="string">E-Prime Primary Realtime Clock</Description><StartTime><Timestamp dt:dt="int">0</Timestamp><DateUtc dt:dt="string">2017-05-04T07:56:16Z</DateUtc></StartTime><FrequencyChanges><FrequencyChange><Frequency dt:dt="r8">3312919</Frequency><Timestamp dt:dt="r8">410722688</Timestamp><Current dt:dt="r8…	75.028	2271112	2267612	2271112	2267591	1	right	411369261	2017-04-05	09:56:17	07:56:17	female	149266	68812	-1	68611	161186	149288	-1	149266	385479	345201	-1	345188	2	2	1	2				practINV	phasePRACTICE1	6	NM101	283258	282958	283258	282952	l	282952	281438	282952	281420	1514
GofDak_1024-768	6	3	19	<?xml version="1.0"?>\n<Clock xmlns:dt="urn:schemas-microsoft-com:datatypes"><Description dt:dt="string">E-Prime Primary Realtime Clock</Description><StartTime><Timestamp dt:dt="int">0</Timestamp><DateUtc dt:dt="string">2017-05-04T07:56:16Z</DateUtc></StartTime><FrequencyChanges><FrequencyChange><Frequency dt:dt="r8">3312919</Frequency><Timestamp dt:dt="r8">410722688</Timestamp><Current dt:dt="r8…	75.028	2271112	2267612	2271112	2267591	1	right	411369261	2017-04-05	09:56:17	07:56:17	female	149266	68812	-1	68611	161186	149288	-1	149266	385479	345201	-1	345188	2	2	1	2				practINV	phasePRACTICE1	7	NM10	287270	286970	287270	286892	l	286892	285317	286892	285300	1575
GofDak_1024-768	6	3	19	<?xml version="1.0"?>\n<Clock xmlns:dt="urn:schemas-microsoft-com:datatypes"><Description dt:dt="string">E-Prime Primary Realtime Clock</Description><StartTime><Timestamp dt:dt="int">0</Timestamp><DateUtc dt:dt="string">2017-05-04T07:56:16Z</DateUtc></StartTime><FrequencyChanges><FrequencyChange><Frequency dt:dt="r8">3312919</Frequency><Timestamp dt:dt="r8">410722688</Timestamp><Current dt:dt="r8…	75.028	2271112	2267612	2271112	2267591	1	right	411369261	2017-04-05	09:56:17	07:56:17	female	149266	68812	-1	68611	161186	149288	-1	149266	385479	345201	-1	345188	2	2	1	2				practINV	phasePRACTICE1	8	NF106	290908	290608	290908	290552	l	290552	288942	290552	288932	1610
GofDak_1024-768	6	3	19	<?xml version="1.0"?>\n<Clock xmlns:dt="urn:schemas-microsoft-com:datatypes"><Description dt:dt="string">E-Prime Primary Realtime Clock</Description><StartTime><Timestamp dt:dt="int">0</Timestamp><DateUtc dt:dt="string">2017-05-04T07:56:16Z</DateUtc></StartTime><FrequencyChanges><FrequencyChange><Frequency dt:dt="r8">3312919</Frequency><Timestamp dt:dt="r8">410722688</Timestamp><Current dt:dt="r8…	75.028	2271112	2267612	2271112	2267591	1	right	411369261	2017-04-05	09:56:17	07:56:17	female	149266	68812	-1	68611	161186	149288	-1	149266	385479	345201	-1	345188	2	2	1	2				practINV	phasePRACTICE1	9	NF04	294680	294380	294680	294306	d	294306	292687	294306	292668	1619
GofDak_1024-768	6	3	19	<?xml version="1.0"?>\n<Clock xmlns:dt="urn:schemas-microsoft-com:datatypes"><Description dt:dt="string">E-Prime Primary Realtime Clock</Description><StartTime><Timestamp dt:dt="int">0</Timestamp><DateUtc dt:dt="string">2017-05-04T07:56:16Z</DateUtc></StartTime><FrequencyChanges><FrequencyChange><Frequency dt:dt="r8">3312919</Frequency><Timestamp dt:dt="r8">410722688</Timestamp><Current dt:dt="r8…	75.028	2271112	2267612	2271112	2267591	1	right	411369261	2017-04-05	09:56:17	07:56:17	female	149266	68812	-1	68611	161186	149288	-1	149266	385479	345201	-1	345188	2	2	1	2				practINV	phasePRACTICE1	10	NF09	298265	297965	298265	297905	d	297905	296179	297905	296163	1726
GofDak_1024-768	6	3	19	<?xml version="1.0"?>\n<Clock xmlns:dt="urn:schemas-microsoft-com:datatypes"><Description dt:dt="string">E-Prime Primary Realtime Clock</Description><StartTime><Timestamp dt:dt="int">0</Timestamp><DateUtc dt:dt="string">2017-05-04T07:56:16Z</DateUtc></StartTime><FrequencyChanges><FrequencyChange><Frequency dt:dt="r8">3312919</Frequency><Timestamp dt:dt="r8">410722688</Timestamp><Current dt:dt="r8…	75.028	2271112	2267612	2271112	2267591	1	right	411369261	2017-04-05	09:56:17	07:56:17	female	149266	68812	-1	68611	161186	149288	-1	149266	385479	345201	-1	345188	2	2	1	2				practINV	phasePRACTICE1	11	NF04	305863	305563	305863	305549	l	305549	303564	305549	303555	1985
GofDak_1024-768	6	3	19	<?xml version="1.0"?>\n<Clock xmlns:dt="urn:schemas-microsoft-com:datatypes"><Description dt:dt="string">E-Prime Primary Realtime Clock</Description><StartTime><Timestamp dt:dt="int">0</Timestamp><DateUtc dt:dt="string">2017-05-04T07:56:16Z</DateUtc></StartTime><FrequencyChanges><FrequencyChange><Frequency dt:dt="r8">3312919</Frequency><Timestamp dt:dt="r8">410722688</Timestamp><Current dt:dt="r8…	75.028	2271112	2267612	2271112	2267591	1	right	411369261	2017-04-05	09:56:17	07:56:17	female	149266	68812	-1	68611	161186	149288	-1	149266	385479	345201	-1	345188	2	2	1	2				practINV	phasePRACTICE1	12	NM05	309874	309574	309874	309563	d	309563	307575	309563	307555	1988
GofDak_1024-768	6	3	19	<?xml version="1.0"?>\n<Clock xmlns:dt="urn:schemas-microsoft-com:datatypes"><Description dt:dt="string">E-Prime Primary Realtime Clock</Description><StartTime><Timestamp dt:dt="int">0</Timestamp><DateUtc dt:dt="string">2017-05-04T07:56:16Z</DateUtc></StartTime><FrequencyChanges><FrequencyChange><Frequency dt:dt="r8">3312919</Frequency><Timestamp dt:dt="r8">410722688</Timestamp><Current dt:dt="r8…	75.028	2271112	2267612	2271112	2267591	1	right	411369261	2017-04-05	09:56:17	07:56:17	female	149266	68812	-1	68611	161186	149288	-1	149266	385479	345201	-1	345188	2	2	1	2				practINV	phasePRACTICE1	13	NM09	313486	313186	313486	313154	l	313154	311627	313154	311619	1527
GofDak_1024-768	6	3	19	<?xml version="1.0"?>\n<Clock xmlns:dt="urn:schemas-microsoft-com:datatypes"><Description dt:dt="string">E-Prime Primary Realtime Clock</Description><StartTime><Timestamp dt:dt="int">0</Timestamp><DateUtc dt:dt="string">2017-05-04T07:56:16Z</DateUtc></StartTime><FrequencyChanges><FrequencyChange><Frequency dt:dt="r8">3312919</Frequency><Timestamp dt:dt="r8">410722688</Timestamp><Current dt:dt="r8…	75.028	2271112	2267612	2271112	2267591	1	right	411369261	2017-04-05	09:56:17	07:56:17	female	149266	68812	-1	68611	161186	149288	-1	149266	385479	345201	-1	345188	2	2	1	2				practINV	phasePRACTICE1	14	NM05	317565	317265	317565	317259	d	317259	315452	317259	315443	1807
GofDak_1024-768	6	3	19	<?xml version="1.0"?>\n<Clock xmlns:dt="urn:schemas-microsoft-com:datatypes"><Description dt:dt="string">E-Prime Primary Realtime Clock</Description><StartTime><Timestamp dt:dt="int">0</Timestamp><DateUtc dt:dt="string">2017-05-04T07:56:16Z</DateUtc></StartTime><FrequencyChanges><FrequencyChange><Frequency dt:dt="r8">3312919</Frequency><Timestamp dt:dt="r8">410722688</Timestamp><Current dt:dt="r8…	75.028	2271112	2267612	2271112	2267591	1	right	411369261	2017-04-05	09:56:17	07:56:17	female	149266	68812	-1	68611	161186	149288	-1	149266	385479	345201	-1	345188	2	2	1	2				practINV	phasePRACTICE1	15	NF04	321883	321583	321883	321566	d	321566	319597	321566	319586	1969
GofDak_1024-768	6	3	19	<?xml version="1.0"?>\n<Clock xmlns:dt="urn:schemas-microsoft-com:datatypes"><Description dt:dt="string">E-Prime Primary Realtime Clock</Description><StartTime><Timestamp dt:dt="int">0</Timestamp><DateUtc dt:dt="string">2017-05-04T07:56:16Z</DateUtc></StartTime><FrequencyChanges><FrequencyChange><Frequency dt:dt="r8">3312919</Frequency><Timestamp dt:dt="r8">410722688</Timestamp><Current dt:dt="r8…	75.028	2271112	2267612	2271112	2267591	1	right	411369261	2017-04-05	09:56:17	07:56:17	female	149266	68812	-1	68611	161186	149288	-1	149266	385479	345201	-1	345188	2	2	1	2				practINV	phasePRACTICE1	16	NM13	325429	325129	325429	325122	l	325122	323156	325122	323146	1966
GofDak_1024-768	6	3	19	<?xml version="1.0"?>\n<Clock xmlns:dt="urn:schemas-microsoft-com:datatypes"><Description dt:dt="string">E-Prime Primary Realtime Clock</Description><StartTime><Timestamp dt:dt="int">0</Timestamp><DateUtc dt:dt="string">2017-05-04T07:56:16Z</DateUtc></StartTime><FrequencyChanges><FrequencyChange><Frequency dt:dt="r8">3312919</Frequency><Timestamp dt:dt="r8">410722688</Timestamp><Current dt:dt="r8…	75.028	2271112	2267612	2271112	2267591	1	right	411369261	2017-04-05	09:56:17	07:56:17	female	149266	68812	-1	68611	161186	149288	-1	149266	385479	345201	-1	345188	2	2	1	2				practINV	phasePRACTICE1	17	NF02	328881	328581	328881	328572	l	328572	326755	328572	326738	1817
GofDak_1024-768	6	3	19	<?xml version="1.0"?>\n<Clock xmlns:dt="urn:schemas-microsoft-com:datatypes"><Description dt:dt="string">E-Prime Primary Realtime Clock</Description><StartTime><Timestamp dt:dt="int">0</Timestamp><DateUtc dt:dt="string">2017-05-04T07:56:16Z</DateUtc></StartTime><FrequencyChanges><FrequencyChange><Frequency dt:dt="r8">3312919</Frequency><Timestamp dt:dt="r8">410722688</Timestamp><Current dt:dt="r8…	75.028	2271112	2267612	2271112	2267591	1	right	411369261	2017-04-05	09:56:17	07:56:17	female	149266	68812	-1	68611	161186	149288	-1	149266	385479	345201	-1	345188	2	2	1	2				practINV	phasePRACTICE1	18	NM13	332413	332113	332413	332101	d	332101	330313	332101	330298	1788
GofDak_1024-768	6	3	19	<?xml version="1.0"?>\n<Clock xmlns:dt="urn:schemas-microsoft-com:datatypes"><Description dt:dt="string">E-Prime Primary Realtime Clock</Description><StartTime><Timestamp dt:dt="int">0</Timestamp><DateUtc dt:dt="string">2017-05-04T07:56:16Z</DateUtc></StartTime><FrequencyChanges><FrequencyChange><Frequency dt:dt="r8">3312919</Frequency><Timestamp dt:dt="r8">410722688</Timestamp><Current dt:dt="r8…	75.028	2271112	2267612	2271112	2267591	1	right	411369261	2017-04-05	09:56:17	07:56:17	female	149266	68812	-1	68611	161186	149288	-1	149266	385479	345201	-1	345188	2	2	1	2				practINV	phasePRACTICE1	19	NF01	336438	336138	336438	336131	l	336131	334179	336131	334162	1952
GofDak_1024-768	6	3	19	<?xml version="1.0"?>\n<Clock xmlns:dt="urn:schemas-microsoft-com:datatypes"><Description dt:dt="string">E-Prime Primary Realtime Clock</Description><StartTime><Timestamp dt:dt="int">0</Timestamp><DateUtc dt:dt="string">2017-05-04T07:56:16Z</DateUtc></StartTime><FrequencyChanges><FrequencyChange><Frequency dt:dt="r8">3312919</Frequency><Timestamp dt:dt="r8">410722688</Timestamp><Current dt:dt="r8…	75.028	2271112	2267612	2271112	2267591	1	right	411369261	2017-04-05	09:56:17	07:56:17	female	149266	68812	-1	68611	161186	149288	-1	149266	385479	345201	-1	345188	2	2	1	2				practINV	phasePRACTICE1	20	NM04	339823	339523	339823	339510	l	339510	337884	339510	337874	1626
GofDak_1024-768	6	3	19	<?xml version="1.0"?>\n<Clock xmlns:dt="urn:schemas-microsoft-com:datatypes"><Description dt:dt="string">E-Prime Primary Realtime Clock</Description><StartTime><Timestamp dt:dt="int">0</Timestamp><DateUtc dt:dt="string">2017-05-04T07:56:16Z</DateUtc></StartTime><FrequencyChanges><FrequencyChange><Frequency dt:dt="r8">3312919</Frequency><Timestamp dt:dt="r8">410722688</Timestamp><Current dt:dt="r8…	75.028	2271112	2267612	2271112	2267591	1	right	411369261	2017-04-05	09:56:17	07:56:17	female	149266	68812	-1	68611	161186	149288	-1	149266	385479	345201	-1	345188	3				1	1	1	phaseUPFAce	phaseXPface	1	NM08	388538	388238	388538	388042	l	388042	386492	388042	386480	1550
GofDak_1024-768	6	3	19	<?xml version="1.0"?>\n<Clock xmlns:dt="urn:schemas-microsoft-com:datatypes"><Description dt:dt="string">E-Prime Primary Realtime Clock</Description><StartTime><Timestamp dt:dt="int">0</Timestamp><DateUtc dt:dt="string">2017-05-04T07:56:16Z</DateUtc></StartTime><FrequencyChanges><FrequencyChange><Frequency dt:dt="r8">3312919</Frequency><Timestamp dt:dt="r8">410722688</Timestamp><Current dt:dt="r8…	75.028	2271112	2267612	2271112	2267591	1	right	411369261	2017-04-05	09:56:17	07:56:17	female	149266	68812	-1	68611	161186	149288	-1	149266	385479	345201	-1	345188	3				1	1	1	phaseUPFAce	phaseXPface	2	NM05	392523	392223	392523	392029	l	392029	390171	392029	390159	1858
GofDak_1024-768	6	3	19	<?xml version="1.0"?>\n<Clock xmlns:dt="urn:schemas-microsoft-com:datatypes"><Description dt:dt="string">E-Prime Primary Realtime Clock</Description><StartTime><Timestamp dt:dt="int">0</Timestamp><DateUtc dt:dt="string">2017-05-04T07:56:16Z</DateUtc></StartTime><FrequencyChanges><FrequencyChange><Frequency dt:dt="r8">3312919</Frequency><Timestamp dt:dt="r8">410722688</Timestamp><Current dt:dt="r8…	75.028	2271112	2267612	2271112	2267591	1	right	411369261	2017-04-05	09:56:17	07:56:17	female	149266	68812	-1	68611	161186	149288	-1	149266	385479	345201	-1	345188	3				1	1	1	phaseUPFAce	phaseXPface	3	NF09	396122	395822	396122	395762	d	395762	394023	395762	394007	1739
GofDak_1024-768	6	3	19	<?xml version="1.0"?>\n<Clock xmlns:dt="urn:schemas-microsoft-com:datatypes"><Description dt:dt="string">E-Prime Primary Realtime Clock</Description><StartTime><Timestamp dt:dt="int">0</Timestamp><DateUtc dt:dt="string">2017-05-04T07:56:16Z</DateUtc></StartTime><FrequencyChanges><FrequencyChange><Frequency dt:dt="r8">3312919</Frequency><Timestamp dt:dt="r8">410722688</Timestamp><Current dt:dt="r8…	75.028	2271112	2267612	2271112	2267591	1	right	411369261	2017-04-05	09:56:17	07:56:17	female	149266	68812	-1	68611	161186	149288	-1	149266	385479	345201	-1	345188	3				1	1	1	phaseUPFAce	phaseXPface	4	NM21	399507	399207	399507	399174	d	399174	397381	399174	397367	1793
GofDak_1024-768	6	3	19	<?xml version="1.0"?>\n<Clock xmlns:dt="urn:schemas-microsoft-com:datatypes"><Description dt:dt="string">E-Prime Primary Realtime Clock</Description><StartTime><Timestamp dt:dt="int">0</Timestamp><DateUtc dt:dt="string">2017-05-04T07:56:16Z</DateUtc></StartTime><FrequencyChanges><FrequencyChange><Frequency dt:dt="r8">3312919</Frequency><Timestamp dt:dt="r8">410722688</Timestamp><Current dt:dt="r8…	75.028	2271112	2267612	2271112	2267591	1	right	411369261	2017-04-05	09:56:17	07:56:17	female	149266	68812	-1	68611	161186	149288	-1	149266	385479	345201	-1	345188	3				1	1	1	phaseUPFAce	phaseXPface	5	NF09	402853	402553	402853	402537	d	402537	401020	402537	401007	1517
GofDak_1024-768	6	3	19	<?xml version="1.0"?>\n<Clock xmlns:dt="urn:schemas-microsoft-com:datatypes"><Description dt:dt="string">E-Prime Primary Realtime Clock</Description><StartTime><Timestamp dt:dt="int">0</Timestamp><DateUtc dt:dt="string">2017-05-04T07:56:16Z</DateUtc></StartTime><FrequencyChanges><FrequencyChange><Frequency dt:dt="r8">3312919</Frequency><Timestamp dt:dt="r8">410722688</Timestamp><Current dt:dt="r8…	75.028	2271112	2267612	2271112	2267591	1	right	411369261	2017-04-05	09:56:17	07:56:17	female	149266	68812	-1	68611	161186	149288	-1	149266	385479	345201	-1	345188	3				1	1	1	phaseUPFAce	phaseXPface	6	NM02	406292	405992	406292	405931	l	405931	404112	405931	404094	1819
GofDak_1024-768	6	3	19	<?xml version="1.0"?>\n<Clock xmlns:dt="urn:schemas-microsoft-com:datatypes"><Description dt:dt="string">E-Prime Primary Realtime Clock</Description><StartTime><Timestamp dt:dt="int">0</Timestamp><DateUtc dt:dt="string">2017-05-04T07:56:16Z</DateUtc></StartTime><FrequencyChanges><FrequencyChange><Frequency dt:dt="r8">3312919</Frequency><Timestamp dt:dt="r8">410722688</Timestamp><Current dt:dt="r8…	75.028	2271112	2267612	2271112	2267591	1	right	411369261	2017-04-05	09:56:17	07:56:17	female	149266	68812	-1	68611	161186	149288	-1	149266	385479	345201	-1	345188	3				1	1	1	phaseUPFAce	phaseXPface	7	NM09	409744	409444	409744	409404	d	409404	407564	409404	407550	1840
GofDak_1024-768	6	3	19	<?xml version="1.0"?>\n<Clock xmlns:dt="urn:schemas-microsoft-com:datatypes"><Description dt:dt="string">E-Prime Primary Realtime Clock</Description><StartTime><Timestamp dt:dt="int">0</Timestamp><DateUtc dt:dt="string">2017-05-04T07:56:16Z</DateUtc></StartTime><FrequencyChanges><FrequencyChange><Frequency dt:dt="r8">3312919</Frequency><Timestamp dt:dt="r8">410722688</Timestamp><Current dt:dt="r8…	75.028	2271112	2267612	2271112	2267591	1	right	411369261	2017-04-05	09:56:17	07:56:17	female	149266	68812	-1	68611	161186	149288	-1	149266	385479	345201	-1	345188	3				1	1	1	phaseUPFAce	phaseXPface	8	NF106	413182	412882	413182	412870	d	412870	411150	412870	411134	1720
GofDak_1024-768	6	3	19	<?xml version="1.0"?>\n<Clock xmlns:dt="urn:schemas-microsoft-com:datatypes"><Description dt:dt="string">E-Prime Primary Realtime Clock</Description><StartTime><Timestamp dt:dt="int">0</Timestamp><DateUtc dt:dt="string">2017-05-04T07:56:16Z</DateUtc></StartTime><FrequencyChanges><FrequencyChange><Frequency dt:dt="r8">3312919</Frequency><Timestamp dt:dt="r8">410722688</Timestamp><Current dt:dt="r8…	75.028	2271112	2267612	2271112	2267591	1	right	411369261	2017-04-05	09:56:17	07:56:17	female	149266	68812	-1	68611	161186	149288	-1	149266	385479	345201	-1	345188	3				1	1	1	phaseUPFAce	phaseXPface	9	NF27	416514	416214	416514	416167	l	416167	414402	416167	414382	1765
GofDak_1024-768	6	3	19	<?xml version="1.0"?>\n<Clock xmlns:dt="urn:schemas-microsoft-com:datatypes"><Description dt:dt="string">E-Prime Primary Realtime Clock</Description><StartTime><Timestamp dt:dt="int">0</Timestamp><DateUtc dt:dt="string">2017-05-04T07:56:16Z</DateUtc></StartTime><FrequencyChanges><FrequencyChange><Frequency dt:dt="r8">3312919</Frequency><Timestamp dt:dt="r8">410722688</Timestamp><Current dt:dt="r8…	75.028	2271112	2267612	2271112	2267591	1	right	411369261	2017-04-05	09:56:17	07:56:17	female	149266	68812	-1	68611	161186	149288	-1	149266	385479	345201	-1	345188	3				1	1	1	phaseUPFAce	phaseXPface	10	NM02	419940	419640	419940	419633	d	419633	417680	419633	417670	1953
GofDak_1024-768	6	3	19	<?xml version="1.0"?>\n<Clock xmlns:dt="urn:schemas-microsoft-com:datatypes"><Description dt:dt="string">E-Prime Primary Realtime Clock</Description><StartTime><Timestamp dt:dt="int">0</Timestamp><DateUtc dt:dt="string">2017-05-04T07:56:16Z</DateUtc></StartTime><FrequencyChanges><FrequencyChange><Frequency dt:dt="r8">3312919</Frequency><Timestamp dt:dt="r8">410722688</Timestamp><Current dt:dt="r8…	75.028	2271112	2267612	2271112	2267591	1	right	411369261	2017-04-05	09:56:17	07:56:17	female	149266	68812	-1	68611	161186	149288	-1	149266	385479	345201	-1	345188	3				1	1	1	phaseUPFAce	phaseXPface	11	NF106	424019	423719	424019	423713	d	423713	422039	423713	422022	1674
GofDak_1024-768	6	3	19	<?xml version="1.0"?>\n<Clock xmlns:dt="urn:schemas-microsoft-com:datatypes"><Description dt:dt="string">E-Prime Primary Realtime Clock</Description><StartTime><Timestamp dt:dt="int">0</Timestamp><DateUtc dt:dt="string">2017-05-04T07:56:16Z</DateUtc></StartTime><FrequencyChanges><FrequencyChange><Frequency dt:dt="r8">3312919</Frequency><Timestamp dt:dt="r8">410722688</Timestamp><Current dt:dt="r8…	75.028	2271112	2267612	2271112	2267591	1	right	411369261	2017-04-05	09:56:17	07:56:17	female	149266	68812	-1	68611	161186	149288	-1	149266	385479	345201	-1	345188	3				1	1	1	phaseUPFAce	phaseXPface	12	NM08	427550	427250	427550	427236	d	427236	425318	427236	425309	1918
GofDak_1024-768	6	3	19	<?xml version="1.0"?>\n<Clock xmlns:dt="urn:schemas-microsoft-com:datatypes"><Description dt:dt="string">E-Prime Primary Realtime Clock</Description><StartTime><Timestamp dt:dt="int">0</Timestamp><DateUtc dt:dt="string">2017-05-04T07:56:16Z</DateUtc></StartTime><FrequencyChanges><FrequencyChange><Frequency dt:dt="r8">3312919</Frequency><Timestamp dt:dt="r8">410722688</Timestamp><Current dt:dt="r8…	75.028	2271112	2267612	2271112	2267591	1	right	411369261	2017-04-05	09:56:17	07:56:17	female	149266	68812	-1	68611	161186	149288	-1	149266	385479	345201	-1	345188	3				1	1	1	phaseUPFAce	phaseXPface	13	NF04	430909	430609	430909	430598	d	430598	428810	430598	428797	1788
GofDak_1024-768	6	3	19	<?xml version="1.0"?>\n<Clock xmlns:dt="urn:schemas-microsoft-com:datatypes"><Description dt:dt="string">E-Prime Primary Realtime Clock</Description><StartTime><Timestamp dt:dt="int">0</Timestamp><DateUtc dt:dt="string">2017-05-04T07:56:16Z</DateUtc></StartTime><FrequencyChanges><FrequencyChange><Frequency dt:dt="r8">3312919</Frequency><Timestamp dt:dt="r8">410722688</Timestamp><Current dt:dt="r8…	75.028	2271112	2267612	2271112	2267591	1	right	411369261	2017-04-05	09:56:17	07:56:17	female	149266	68812	-1	68611	161186	149288	-1	149266	385479	345201	-1	345188	3				1	1	1	phaseUPFAce	phaseXPface	14	NF02	434668	434368	434668	434353	d	434353	432782	434353	432773	1571
GofDak_1024-768	6	3	19	<?xml version="1.0"?>\n<Clock xmlns:dt="urn:schemas-microsoft-com:datatypes"><Description dt:dt="string">E-Prime Primary Realtime Clock</Description><StartTime><Timestamp dt:dt="int">0</Timestamp><DateUtc dt:dt="string">2017-05-04T07:56:16Z</DateUtc></StartTime><FrequencyChanges><FrequencyChange><Frequency dt:dt="r8">3312919</Frequency><Timestamp dt:dt="r8">410722688</Timestamp><Current dt:dt="r8…	75.028	2271112	2267612	2271112	2267591	1	right	411369261	2017-04-05	09:56:17	07:56:17	female	149266	68812	-1	68611	161186	149288	-1	149266	385479	345201	-1	345188	3				1	1	1	phaseUPFAce	phaseXPface	15	NF04	437893	437593	437893	437580	d	437580	435954	437580	435941	1626
GofDak_1024-768	6	3	19	<?xml version="1.0"?>\n<Clock xmlns:dt="urn:schemas-microsoft-com:datatypes"><Description dt:dt="string">E-Prime Primary Realtime Clock</Description><StartTime><Timestamp dt:dt="int">0</Timestamp><DateUtc dt:dt="string">2017-05-04T07:56:16Z</DateUtc></StartTime><FrequencyChanges><FrequencyChange><Frequency dt:dt="r8">3312919</Frequency><Timestamp dt:dt="r8">410722688</Timestamp><Current dt:dt="r8…	75.028	2271112	2267612	2271112	2267591	1	right	411369261	2017-04-05	09:56:17	07:56:17	female	149266	68812	-1	68611	161186	149288	-1	149266	385479	345201	-1	345188	3				1	1	1	phaseUPFAce	phaseXPface	16	NM13	441598	441298	441598	441257	d	441257	439392	441257	439373	1865
GofDak_1024-768	6	3	19	<?xml version="1.0"?>\n<Clock xmlns:dt="urn:schemas-microsoft-com:datatypes"><Description dt:dt="string">E-Prime Primary Realtime Clock</Description><StartTime><Timestamp dt:dt="int">0</Timestamp><DateUtc dt:dt="string">2017-05-04T07:56:16Z</DateUtc></StartTime><FrequencyChanges><FrequencyChange><Frequency dt:dt="r8">3312919</Frequency><Timestamp dt:dt="r8">410722688</Timestamp><Current dt:dt="r8…	75.028	2271112	2267612	2271112	2267591	1	right	411369261	2017-04-05	09:56:17	07:56:17	female	149266	68812	-1	68611	161186	149288	-1	149266	385479	345201	-1	345188	3				1	1	1	phaseUPFAce	phaseXPface	17	NM10	445890	445590	445890	445542	l	445542	443657	445542	443637	1885
GofDak_1024-768	6	3	19	<?xml version="1.0"?>\n<Clock xmlns:dt="urn:schemas-microsoft-com:datatypes"><Description dt:dt="string">E-Prime Primary Realtime Clock</Description><StartTime><Timestamp dt:dt="int">0</Timestamp><DateUtc dt:dt="string">2017-05-04T07:56:16Z</DateUtc></StartTime><FrequencyChanges><FrequencyChange><Frequency dt:dt="r8">3312919</Frequency><Timestamp dt:dt="r8">410722688</Timestamp><Current dt:dt="r8…	75.028	2271112	2267612	2271112	2267591	1	right	411369261	2017-04-05	09:56:17	07:56:17	female	149266	68812	-1	68611	161186	149288	-1	149266	385479	345201	-1	345188	3				1	1	1	phaseUPFAce	phaseXPface	18	NM10	449262	448962	449262	448910	d	448910	447189	448910	447172	1721
GofDak_1024-768	6	3	19	<?xml version="1.0"?>\n<Clock xmlns:dt="urn:schemas-microsoft-com:datatypes"><Description dt:dt="string">E-Prime Primary Realtime Clock</Description><StartTime><Timestamp dt:dt="int">0</Timestamp><DateUtc dt:dt="string">2017-05-04T07:56:16Z</DateUtc></StartTime><FrequencyChanges><FrequencyChange><Frequency dt:dt="r8">3312919</Frequency><Timestamp dt:dt="r8">410722688</Timestamp><Current dt:dt="r8…	75.028	2271112	2267612	2271112	2267591	1	right	411369261	2017-04-05	09:56:17	07:56:17	female	149266	68812	-1	68611	161186	149288	-1	149266	385479	345201	-1	345188	3				1	1	1	phaseUPFAce	phaseXPface	19	NF01	453074	452774	453074	452756	d	452756	450921	452756	450908	1835
GofDak_1024-768	6	3	19	<?xml version="1.0"?>\n<Clock xmlns:dt="urn:schemas-microsoft-com:datatypes"><Description dt:dt="string">E-Prime Primary Realtime Clock</Description><StartTime><Timestamp dt:dt="int">0</Timestamp><DateUtc dt:dt="string">2017-05-04T07:56:16Z</DateUtc></StartTime><FrequencyChanges><FrequencyChange><Frequency dt:dt="r8">3312919</Frequency><Timestamp dt:dt="r8">410722688</Timestamp><Current dt:dt="r8…	75.028	2271112	2267612	2271112	2267591	1	right	411369261	2017-04-05	09:56:17	07:56:17	female	149266	68812	-1	68611	161186	149288	-1	149266	385479	345201	-1	345188	3				1	1	1	phaseUPFAce	phaseXPface	20	NM03	457312	457012	457312	456969	d	456969	454973	456969	454964	1996
GofDak_1024-768	6	3	19	<?xml version="1.0"?>\n<Clock xmlns:dt="urn:schemas-microsoft-com:datatypes"><Description dt:dt="string">E-Prime Primary Realtime Clock</Description><StartTime><Timestamp dt:dt="int">0</Timestamp><DateUtc dt:dt="string">2017-05-04T07:56:16Z</DateUtc></StartTime><FrequencyChanges><FrequencyChange><Frequency dt:dt="r8">3312919</Frequency><Timestamp dt:dt="r8">410722688</Timestamp><Current dt:dt="r8…	75.028	2271112	2267612	2271112	2267591	1	right	411369261	2017-04-05	09:56:17	07:56:17	female	149266	68812	-1	68611	161186	149288	-1	149266	385479	345201	-1	345188	4				2	1	2	phaseINVFAce	phaseXPface	1	NM04	460964	460664	460964	460571	l	460571	458892	460571	458876	1679
GofDak_1024-768	6	3	19	<?xml version="1.0"?>\n<Clock xmlns:dt="urn:schemas-microsoft-com:datatypes"><Description dt:dt="string">E-Prime Primary Realtime Clock</Description><StartTime><Timestamp dt:dt="int">0</Timestamp><DateUtc dt:dt="string">2017-05-04T07:56:16Z</DateUtc></StartTime><FrequencyChanges><FrequencyChange><Frequency dt:dt="r8">3312919</Frequency><Timestamp dt:dt="r8">410722688</Timestamp><Current dt:dt="r8…	75.028	2271112	2267612	2271112	2267591	1	right	411369261	2017-04-05	09:56:17	07:56:17	female	149266	68812	-1	68611	161186	149288	-1	149266	385479	345201	-1	345188	4				2	1	2	phaseINVFAce	phaseXPface	2	NM03	464203	463903	464203	463891	d	463891	462304	463891	462284	1587
GofDak_1024-768	6	3	19	<?xml version="1.0"?>\n<Clock xmlns:dt="urn:schemas-microsoft-com:datatypes"><Description dt:dt="string">E-Prime Primary Realtime Clock</Description><StartTime><Timestamp dt:dt="int">0</Timestamp><DateUtc dt:dt="string">2017-05-04T07:56:16Z</DateUtc></StartTime><FrequencyChanges><FrequencyChange><Frequency dt:dt="r8">3312919</Frequency><Timestamp dt:dt="r8">410722688</Timestamp><Current dt:dt="r8…	75.028	2271112	2267612	2271112	2267591	1	right	411369261	2017-04-05	09:56:17	07:56:17	female	149266	68812	-1	68611	161186	149288	-1	149266	385479	345201	-1	345188	4				2	1	2	phaseINVFAce	phaseXPface	3	NF02	468135	467835	468135	467752	l	467752	466022	467752	466004	1730
GofDak_1024-768	6	3	19	<?xml version="1.0"?>\n<Clock xmlns:dt="urn:schemas-microsoft-com:datatypes"><Description dt:dt="string">E-Prime Primary Realtime Clock</Description><StartTime><Timestamp dt:dt="int">0</Timestamp><DateUtc dt:dt="string">2017-05-04T07:56:16Z</DateUtc></StartTime><FrequencyChanges><FrequencyChange><Frequency dt:dt="r8">3312919</Frequency><Timestamp dt:dt="r8">410722688</Timestamp><Current dt:dt="r8…	75.028	2271112	2267612	2271112	2267591	1	right	411369261	2017-04-05	09:56:17	07:56:17	female	149266	68812	-1	68611	161186	149288	-1	149266	385479	345201	-1	345188	4				2	1	2	phaseINVFAce	phaseXPface	4	NF06	471187	470887	471187	470842	d	470842	469341	470842	469323	1501
GofDak_1024-768	6	3	19	<?xml version="1.0"?>\n<Clock xmlns:dt="urn:schemas-microsoft-com:datatypes"><Description dt:dt="string">E-Prime Primary Realtime Clock</Description><StartTime><Timestamp dt:dt="int">0</Timestamp><DateUtc dt:dt="string">2017-05-04T07:56:16Z</DateUtc></StartTime><FrequencyChanges><FrequencyChange><Frequency dt:dt="r8">3312919</Frequency><Timestamp dt:dt="r8">410722688</Timestamp><Current dt:dt="r8…	75.028	2271112	2267612	2271112	2267591	1	right	411369261	2017-04-05	09:56:17	07:56:17	female	149266	68812	-1	68611	161186	149288	-1	149266	385479	345201	-1	345188	4				2	1	2	phaseINVFAce	phaseXPface	5	NM03	475492	475192	475492	475127	d	475127	473260	475127	473251	1867
GofDak_1024-768	6	3	19	<?xml version="1.0"?>\n<Clock xmlns:dt="urn:schemas-microsoft-com:datatypes"><Description dt:dt="string">E-Prime Primary Realtime Clock</Description><StartTime><Timestamp dt:dt="int">0</Timestamp><DateUtc dt:dt="string">2017-05-04T07:56:16Z</DateUtc></StartTime><FrequencyChanges><FrequencyChange><Frequency dt:dt="r8">3312919</Frequency><Timestamp dt:dt="r8">410722688</Timestamp><Current dt:dt="r8…	75.028	2271112	2267612	2271112	2267591	1	right	411369261	2017-04-05	09:56:17	07:56:17	female	149266	68812	-1	68611	161186	149288	-1	149266	385479	345201	-1	345188	4				2	1	2	phaseINVFAce	phaseXPface	6	NM02	478784	478484	478784	478431	d	478431	476898	478431	476883	1533
GofDak_1024-768	6	3	19	<?xml version="1.0"?>\n<Clock xmlns:dt="urn:schemas-microsoft-com:datatypes"><Description dt:dt="string">E-Prime Primary Realtime Clock</Description><StartTime><Timestamp dt:dt="int">0</Timestamp><DateUtc dt:dt="string">2017-05-04T07:56:16Z</DateUtc></StartTime><FrequencyChanges><FrequencyChange><Frequency dt:dt="r8">3312919</Frequency><Timestamp dt:dt="r8">410722688</Timestamp><Current dt:dt="r8…	75.028	2271112	2267612	2271112	2267591	1	right	411369261	2017-04-05	09:56:17	07:56:17	female	149266	68812	-1	68611	161186	149288	-1	149266	385479	345201	-1	345188	4				2	1	2	phaseINVFAce	phaseXPface	7	NM13	482809	482509	482809	482440	d	482440	480803	482440	480795	1637
GofDak_1024-768	6	3	19	<?xml version="1.0"?>\n<Clock xmlns:dt="urn:schemas-microsoft-com:datatypes"><Description dt:dt="string">E-Prime Primary Realtime Clock</Description><StartTime><Timestamp dt:dt="int">0</Timestamp><DateUtc dt:dt="string">2017-05-04T07:56:16Z</DateUtc></StartTime><FrequencyChanges><FrequencyChange><Frequency dt:dt="r8">3312919</Frequency><Timestamp dt:dt="r8">410722688</Timestamp><Current dt:dt="r8…	75.028	2271112	2267612	2271112	2267591	1	right	411369261	2017-04-05	09:56:17	07:56:17	female	149266	68812	-1	68611	161186	149288	-1	149266	385479	345201	-1	345188	4				2	1	2	phaseINVFAce	phaseXPface	8	NM10	486235	485935	486235	485915	l	485915	484242	485915	484227	1673
GofDak_1024-768	6	3	19	<?xml version="1.0"?>\n<Clock xmlns:dt="urn:schemas-microsoft-com:datatypes"><Description dt:dt="string">E-Prime Primary Realtime Clock</Description><StartTime><Timestamp dt:dt="int">0</Timestamp><DateUtc dt:dt="string">2017-05-04T07:56:16Z</DateUtc></StartTime><FrequencyChanges><FrequencyChange><Frequency dt:dt="r8">3312919</Frequency><Timestamp dt:dt="r8">410722688</Timestamp><Current dt:dt="r8…	75.028	2271112	2267612	2271112	2267591	1	right	411369261	2017-04-05	09:56:17	07:56:17	female	149266	68812	-1	68611	161186	149288	-1	149266	385479	345201	-1	345188	4				2	1	2	phaseINVFAce	phaseXPface	9	NF105	489807	489507	489807	489412	d	489412	487614	489412	487595	1798
GofDak_1024-768	6	3	19	<?xml version="1.0"?>\n<Clock xmlns:dt="urn:schemas-microsoft-com:datatypes"><Description dt:dt="string">E-Prime Primary Realtime Clock</Description><StartTime><Timestamp dt:dt="int">0</Timestamp><DateUtc dt:dt="string">2017-05-04T07:56:16Z</DateUtc></StartTime><FrequencyChanges><FrequencyChange><Frequency dt:dt="r8">3312919</Frequency><Timestamp dt:dt="r8">410722688</Timestamp><Current dt:dt="r8…	75.028	2271112	2267612	2271112	2267591	1	right	411369261	2017-04-05	09:56:17	07:56:17	female	149266	68812	-1	68611	161186	149288	-1	149266	385479	345201	-1	345188	4				2	1	2	phaseINVFAce	phaseXPface	10	NF27	493525	493225	493525	493175	l	493175	491266	493175	491250	1909
GofDak_1024-768	6	3	19	<?xml version="1.0"?>\n<Clock xmlns:dt="urn:schemas-microsoft-com:datatypes"><Description dt:dt="string">E-Prime Primary Realtime Clock</Description><StartTime><Timestamp dt:dt="int">0</Timestamp><DateUtc dt:dt="string">2017-05-04T07:56:16Z</DateUtc></StartTime><FrequencyChanges><FrequencyChange><Frequency dt:dt="r8">3312919</Frequency><Timestamp dt:dt="r8">410722688</Timestamp><Current dt:dt="r8…	75.028	2271112	2267612	2271112	2267591	1	right	411369261	2017-04-05	09:56:17	07:56:17	female	149266	68812	-1	68611	161186	149288	-1	149266	385479	345201	-1	345188	4				2	1	2	phaseINVFAce	phaseXPface	11	NF09	497084	496784	497084	496770	l	496770	494945	496770	494938	1825
GofDak_1024-768	6	3	19	<?xml version="1.0"?>\n<Clock xmlns:dt="urn:schemas-microsoft-com:datatypes"><Description dt:dt="string">E-Prime Primary Realtime Clock</Description><StartTime><Timestamp dt:dt="int">0</Timestamp><DateUtc dt:dt="string">2017-05-04T07:56:16Z</DateUtc></StartTime><FrequencyChanges><FrequencyChange><Frequency dt:dt="r8">3312919</Frequency><Timestamp dt:dt="r8">410722688</Timestamp><Current dt:dt="r8…	75.028	2271112	2267612	2271112	2267591	1	right	411369261	2017-04-05	09:56:17	07:56:17	female	149266	68812	-1	68611	161186	149288	-1	149266	385479	345201	-1	345188	4				2	1	2	phaseINVFAce	phaseXPface	12	NM03	500549	500249	500549	500244	l	500244	498397	500244	498386	1847
GofDak_1024-768	6	3	19	<?xml version="1.0"?>\n<Clock xmlns:dt="urn:schemas-microsoft-com:datatypes"><Description dt:dt="string">E-Prime Primary Realtime Clock</Description><StartTime><Timestamp dt:dt="int">0</Timestamp><DateUtc dt:dt="string">2017-05-04T07:56:16Z</DateUtc></StartTime><FrequencyChanges><FrequencyChange><Frequency dt:dt="r8">3312919</Frequency><Timestamp dt:dt="r8">410722688</Timestamp><Current dt:dt="r8…	75.028	2271112	2267612	2271112	2267591	1	right	411369261	2017-04-05	09:56:17	07:56:17	female	149266	68812	-1	68611	161186	149288	-1	149266	385479	345201	-1	345188	4				2	1	2	phaseINVFAce	phaseXPface	13	NM101	504189	503889	504189	503816	l	503816	501955	503816	501946	1861
GofDak_1024-768	6	3	19	<?xml version="1.0"?>\n<Clock xmlns:dt="urn:schemas-microsoft-com:datatypes"><Description dt:dt="string">E-Prime Primary Realtime Clock</Description><StartTime><Timestamp dt:dt="int">0</Timestamp><DateUtc dt:dt="string">2017-05-04T07:56:16Z</DateUtc></StartTime><FrequencyChanges><FrequencyChange><Frequency dt:dt="r8">3312919</Frequency><Timestamp dt:dt="r8">410722688</Timestamp><Current dt:dt="r8…	75.028	2271112	2267612	2271112	2267591	1	right	411369261	2017-04-05	09:56:17	07:56:17	female	149266	68812	-1	68611	161186	149288	-1	149266	385479	345201	-1	345188	4				2	1	2	phaseINVFAce	phaseXPface	14	NF105	507374	507074	507374	507037	d	507037	505514	507037	505506	1523
GofDak_1024-768	6	3	19	<?xml version="1.0"?>\n<Clock xmlns:dt="urn:schemas-microsoft-com:datatypes"><Description dt:dt="string">E-Prime Primary Realtime Clock</Description><StartTime><Timestamp dt:dt="int">0</Timestamp><DateUtc dt:dt="string">2017-05-04T07:56:16Z</DateUtc></StartTime><FrequencyChanges><FrequencyChange><Frequency dt:dt="r8">3312919</Frequency><Timestamp dt:dt="r8">410722688</Timestamp><Current dt:dt="r8…	75.028	2271112	2267612	2271112	2267591	1	right	411369261	2017-04-05	09:56:17	07:56:17	female	149266	68812	-1	68611	161186	149288	-1	149266	385479	345201	-1	345188	4				2	1	2	phaseINVFAce	phaseXPface	15	NM05	510719	510419	510719	510395	d	510395	508820	510395	508810	1575
GofDak_1024-768	6	3	19	<?xml version="1.0"?>\n<Clock xmlns:dt="urn:schemas-microsoft-com:datatypes"><Description dt:dt="string">E-Prime Primary Realtime Clock</Description><StartTime><Timestamp dt:dt="int">0</Timestamp><DateUtc dt:dt="string">2017-05-04T07:56:16Z</DateUtc></StartTime><FrequencyChanges><FrequencyChange><Frequency dt:dt="r8">3312919</Frequency><Timestamp dt:dt="r8">410722688</Timestamp><Current dt:dt="r8…	75.028	2271112	2267612	2271112	2267591	1	right	411369261	2017-04-05	09:56:17	07:56:17	female	149266	68812	-1	68611	161186	149288	-1	149266	385479	345201	-1	345188	4				2	1	2	phaseINVFAce	phaseXPface	16	NM09	514131	513831	514131	513774	l	513774	512018	513774	512009	1756
GofDak_1024-768	6	3	19	<?xml version="1.0"?>\n<Clock xmlns:dt="urn:schemas-microsoft-com:datatypes"><Description dt:dt="string">E-Prime Primary Realtime Clock</Description><StartTime><Timestamp dt:dt="int">0</Timestamp><DateUtc dt:dt="string">2017-05-04T07:56:16Z</DateUtc></StartTime><FrequencyChanges><FrequencyChange><Frequency dt:dt="r8">3312919</Frequency><Timestamp dt:dt="r8">410722688</Timestamp><Current dt:dt="r8…	75.028	2271112	2267612	2271112	2267591	1	right	411369261	2017-04-05	09:56:17	07:56:17	female	149266	68812	-1	68611	161186	149288	-1	149266	385479	345201	-1	345188	4				2	1	2	phaseINVFAce	phaseXPface	17	NF106	517623	517323	517623	517318	l	517318	515537	517318	515521	1781
GofDak_1024-768	6	3	19	<?xml version="1.0"?>\n<Clock xmlns:dt="urn:schemas-microsoft-com:datatypes"><Description dt:dt="string">E-Prime Primary Realtime Clock</Description><StartTime><Timestamp dt:dt="int">0</Timestamp><DateUtc dt:dt="string">2017-05-04T07:56:16Z</DateUtc></StartTime><FrequencyChanges><FrequencyChange><Frequency dt:dt="r8">3312919</Frequency><Timestamp dt:dt="r8">410722688</Timestamp><Current dt:dt="r8…	75.028	2271112	2267612	2271112	2267591	1	right	411369261	2017-04-05	09:56:17	07:56:17	female	149266	68812	-1	68611	161186	149288	-1	149266	385479	345201	-1	345188	4				2	1	2	phaseINVFAce	phaseXPface	18	NF06	522035	521735	522035	521720	l	521720	519722	521720	519705	1998
GofDak_1024-768	6	3	19	<?xml version="1.0"?>\n<Clock xmlns:dt="urn:schemas-microsoft-com:datatypes"><Description dt:dt="string">E-Prime Primary Realtime Clock</Description><StartTime><Timestamp dt:dt="int">0</Timestamp><DateUtc dt:dt="string">2017-05-04T07:56:16Z</DateUtc></StartTime><FrequencyChanges><FrequencyChange><Frequency dt:dt="r8">3312919</Frequency><Timestamp dt:dt="r8">410722688</Timestamp><Current dt:dt="r8…	75.028	2271112	2267612	2271112	2267591	1	right	411369261	2017-04-05	09:56:17	07:56:17	female	149266	68812	-1	68611	161186	149288	-1	149266	385479	345201	-1	345188	4				2	1	2	phaseINVFAce	phaseXPface	19	NF105	525473	525173	525473	525161	l	525161	523227	525161	523209	1934
GofDak_1024-768	6	3	19	<?xml version="1.0"?>\n<Clock xmlns:dt="urn:schemas-microsoft-com:datatypes"><Description dt:dt="string">E-Prime Primary Realtime Clock</Description><StartTime><Timestamp dt:dt="int">0</Timestamp><DateUtc dt:dt="string">2017-05-04T07:56:16Z</DateUtc></StartTime><FrequencyChanges><FrequencyChange><Frequency dt:dt="r8">3312919</Frequency><Timestamp dt:dt="r8">410722688</Timestamp><Current dt:dt="r8…	75.028	2271112	2267612	2271112	2267591	1	right	411369261	2017-04-05	09:56:17	07:56:17	female	149266	68812	-1	68611	161186	149288	-1	149266	385479	345201	-1	345188	4				2	1	2	phaseINVFAce	phaseXPface	20	NF02	529205	528905	529205	528870	l	528870	527333	528870	527321	1537
GofDak_1024-768	6	3	19	<?xml version="1.0"?>\n<Clock xmlns:dt="urn:schemas-microsoft-com:datatypes"><Description dt:dt="string">E-Prime Primary Realtime Clock</Description><StartTime><Timestamp dt:dt="int">0</Timestamp><DateUtc dt:dt="string">2017-05-04T07:56:16Z</DateUtc></StartTime><FrequencyChanges><FrequencyChange><Frequency dt:dt="r8">3312919</Frequency><Timestamp dt:dt="r8">410722688</Timestamp><Current dt:dt="r8…	75.028	2271112	2267612	2271112	2267591	1	right	411369261	2017-04-05	09:56:17	07:56:17	female	149266	68812	-1	68611	161186	149288	-1	149266	385479	345201	-1	345188	5				2	2	3	phaseINVFAce	phaseXPface	1	NF04	532804	532504	532804	532486	d	532486	530625	532486	530609	1861
GofDak_1024-768	6	3	19	<?xml version="1.0"?>\n<Clock xmlns:dt="urn:schemas-microsoft-com:datatypes"><Description dt:dt="string">E-Prime Primary Realtime Clock</Description><StartTime><Timestamp dt:dt="int">0</Timestamp><DateUtc dt:dt="string">2017-05-04T07:56:16Z</DateUtc></StartTime><FrequencyChanges><FrequencyChange><Frequency dt:dt="r8">3312919</Frequency><Timestamp dt:dt="r8">410722688</Timestamp><Current dt:dt="r8…	75.028	2271112	2267612	2271112	2267591	1	right	411369261	2017-04-05	09:56:17	07:56:17	female	149266	68812	-1	68611	161186	149288	-1	149266	385479	345201	-1	345188	5				2	2	3	phaseINVFAce	phaseXPface	2	NF105	536229	535929	536229	535913	d	535913	534050	535913	534032	1863
GofDak_1024-768	6	3	19	<?xml version="1.0"?>\n<Clock xmlns:dt="urn:schemas-microsoft-com:datatypes"><Description dt:dt="string">E-Prime Primary Realtime Clock</Description><StartTime><Timestamp dt:dt="int">0</Timestamp><DateUtc dt:dt="string">2017-05-04T07:56:16Z</DateUtc></StartTime><FrequencyChanges><FrequencyChange><Frequency dt:dt="r8">3312919</Frequency><Timestamp dt:dt="r8">410722688</Timestamp><Current dt:dt="r8…	75.028	2271112	2267612	2271112	2267591	1	right	411369261	2017-04-05	09:56:17	07:56:17	female	149266	68812	-1	68611	161186	149288	-1	149266	385479	345201	-1	345188	5				2	2	3	phaseINVFAce	phaseXPface	3	NM10	540161	539861	540161	539844	l	539844	538115	539844	538096	1729
GofDak_1024-768	6	3	19	<?xml version="1.0"?>\n<Clock xmlns:dt="urn:schemas-microsoft-com:datatypes"><Description dt:dt="string">E-Prime Primary Realtime Clock</Description><StartTime><Timestamp dt:dt="int">0</Timestamp><DateUtc dt:dt="string">2017-05-04T07:56:16Z</DateUtc></StartTime><FrequencyChanges><FrequencyChange><Frequency dt:dt="r8">3312919</Frequency><Timestamp dt:dt="r8">410722688</Timestamp><Current dt:dt="r8…	75.028	2271112	2267612	2271112	2267591	1	right	411369261	2017-04-05	09:56:17	07:56:17	female	149266	68812	-1	68611	161186	149288	-1	149266	385479	345201	-1	345188	5				2	2	3	phaseINVFAce	phaseXPface	4	NM03	543720	543420	543720	543382	d	543382	541608	543382	541600	1774
GofDak_1024-768	6	3	19	<?xml version="1.0"?>\n<Clock xmlns:dt="urn:schemas-microsoft-com:datatypes"><Description dt:dt="string">E-Prime Primary Realtime Clock</Description><StartTime><Timestamp dt:dt="int">0</Timestamp><DateUtc dt:dt="string">2017-05-04T07:56:16Z</DateUtc></StartTime><FrequencyChanges><FrequencyChange><Frequency dt:dt="r8">3312919</Frequency><Timestamp dt:dt="r8">410722688</Timestamp><Current dt:dt="r8…	75.028	2271112	2267612	2271112	2267591	1	right	411369261	2017-04-05	09:56:17	07:56:17	female	149266	68812	-1	68611	161186	149288	-1	149266	385479	345201	-1	345188	5				2	2	3	phaseINVFAce	phaseXPface	5	NF27	547079	546779	547079	546743	d	546743	545019	546743	545008	1724
GofDak_1024-768	6	3	19	<?xml version="1.0"?>\n<Clock xmlns:dt="urn:schemas-microsoft-com:datatypes"><Description dt:dt="string">E-Prime Primary Realtime Clock</Description><StartTime><Timestamp dt:dt="int">0</Timestamp><DateUtc dt:dt="string">2017-05-04T07:56:16Z</DateUtc></StartTime><FrequencyChanges><FrequencyChange><Frequency dt:dt="r8">3312919</Frequency><Timestamp dt:dt="r8">410722688</Timestamp><Current dt:dt="r8…	75.028	2271112	2267612	2271112	2267591	1	right	411369261	2017-04-05	09:56:17	07:56:17	female	149266	68812	-1	68611	161186	149288	-1	149266	385479	345201	-1	345188	5				2	2	3	phaseINVFAce	phaseXPface	6	NM13	550398	550098	550398	550092	l	550092	548378	550092	548360	1714
GofDak_1024-768	6	3	19	<?xml version="1.0"?>\n<Clock xmlns:dt="urn:schemas-microsoft-com:datatypes"><Description dt:dt="string">E-Prime Primary Realtime Clock</Description><StartTime><Timestamp dt:dt="int">0</Timestamp><DateUtc dt:dt="string">2017-05-04T07:56:16Z</DateUtc></StartTime><FrequencyChanges><FrequencyChange><Frequency dt:dt="r8">3312919</Frequency><Timestamp dt:dt="r8">410722688</Timestamp><Current dt:dt="r8…	75.028	2271112	2267612	2271112	2267591	1	right	411369261	2017-04-05	09:56:17	07:56:17	female	149266	68812	-1	68611	161186	149288	-1	149266	385479	345201	-1	345188	5				2	2	3	phaseINVFAce	phaseXPface	7	NF109	553729	553429	553729	553358	d	553358	551817	553358	551800	1541
GofDak_1024-768	6	3	19	<?xml version="1.0"?>\n<Clock xmlns:dt="urn:schemas-microsoft-com:datatypes"><Description dt:dt="string">E-Prime Primary Realtime Clock</Description><StartTime><Timestamp dt:dt="int">0</Timestamp><DateUtc dt:dt="string">2017-05-04T07:56:16Z</DateUtc></StartTime><FrequencyChanges><FrequencyChange><Frequency dt:dt="r8">3312919</Frequency><Timestamp dt:dt="r8">410722688</Timestamp><Current dt:dt="r8…	75.028	2271112	2267612	2271112	2267591	1	right	411369261	2017-04-05	09:56:17	07:56:17	female	149266	68812	-1	68611	161186	149288	-1	149266	385479	345201	-1	345188	5				2	2	3	phaseINVFAce	phaseXPface	8	NF27	557075	556775	557075	556760	d	556760	555149	556760	555135	1611
GofDak_1024-768	6	3	19	<?xml version="1.0"?>\n<Clock xmlns:dt="urn:schemas-microsoft-com:datatypes"><Description dt:dt="string">E-Prime Primary Realtime Clock</Description><StartTime><Timestamp dt:dt="int">0</Timestamp><DateUtc dt:dt="string">2017-05-04T07:56:16Z</DateUtc></StartTime><FrequencyChanges><FrequencyChange><Frequency dt:dt="r8">3312919</Frequency><Timestamp dt:dt="r8">410722688</Timestamp><Current dt:dt="r8…	75.028	2271112	2267612	2271112	2267591	1	right	411369261	2017-04-05	09:56:17	07:56:17	female	149266	68812	-1	68611	161186	149288	-1	149266	385479	345201	-1	345188	5				2	2	3	phaseINVFAce	phaseXPface	9	NM101	560687	560387	560687	560370	d	560370	558787	560370	558775	1583
GofDak_1024-768	6	3	19	<?xml version="1.0"?>\n<Clock xmlns:dt="urn:schemas-microsoft-com:datatypes"><Description dt:dt="string">E-Prime Primary Realtime Clock</Description><StartTime><Timestamp dt:dt="int">0</Timestamp><DateUtc dt:dt="string">2017-05-04T07:56:16Z</DateUtc></StartTime><FrequencyChanges><FrequencyChange><Frequency dt:dt="r8">3312919</Frequency><Timestamp dt:dt="r8">410722688</Timestamp><Current dt:dt="r8…	75.028	2271112	2267612	2271112	2267591	1	right	411369261	2017-04-05	09:56:17	07:56:17	female	149266	68812	-1	68611	161186	149288	-1	149266	385479	345201	-1	345188	5				2	2	3	phaseINVFAce	phaseXPface	10	NF09	563872	563572	563872	563560	d	563560	561986	563560	561967	1574
GofDak_1024-768	6	3	19	<?xml version="1.0"?>\n<Clock xmlns:dt="urn:schemas-microsoft-com:datatypes"><Description dt:dt="string">E-Prime Primary Realtime Clock</Description><StartTime><Timestamp dt:dt="int">0</Timestamp><DateUtc dt:dt="string">2017-05-04T07:56:16Z</DateUtc></StartTime><FrequencyChanges><FrequencyChange><Frequency dt:dt="r8">3312919</Frequency><Timestamp dt:dt="r8">410722688</Timestamp><Current dt:dt="r8…	75.028	2271112	2267612	2271112	2267591	1	right	411369261	2017-04-05	09:56:17	07:56:17	female	149266	68812	-1	68611	161186	149288	-1	149266	385479	345201	-1	345188	5				2	2	3	phaseINVFAce	phaseXPface	11	NM13	568337	568037	568337	568019	d	568019	566211	568019	566199	1808
GofDak_1024-768	6	3	19	<?xml version="1.0"?>\n<Clock xmlns:dt="urn:schemas-microsoft-com:datatypes"><Description dt:dt="string">E-Prime Primary Realtime Clock</Description><StartTime><Timestamp dt:dt="int">0</Timestamp><DateUtc dt:dt="string">2017-05-04T07:56:16Z</DateUtc></StartTime><FrequencyChanges><FrequencyChange><Frequency dt:dt="r8">3312919</Frequency><Timestamp dt:dt="r8">410722688</Timestamp><Current dt:dt="r8…	75.028	2271112	2267612	2271112	2267591	1	right	411369261	2017-04-05	09:56:17	07:56:17	female	149266	68812	-1	68611	161186	149288	-1	149266	385479	345201	-1	345188	5				2	2	3	phaseINVFAce	phaseXPface	12	NF109	572030	571730	572030	571707	l	571707	569717	571707	569703	1990
GofDak_1024-768	6	3	19	<?xml version="1.0"?>\n<Clock xmlns:dt="urn:schemas-microsoft-com:datatypes"><Description dt:dt="string">E-Prime Primary Realtime Clock</Description><StartTime><Timestamp dt:dt="int">0</Timestamp><DateUtc dt:dt="string">2017-05-04T07:56:16Z</DateUtc></StartTime><FrequencyChanges><FrequencyChange><Frequency dt:dt="r8">3312919</Frequency><Timestamp dt:dt="r8">410722688</Timestamp><Current dt:dt="r8…	75.028	2271112	2267612	2271112	2267591	1	right	411369261	2017-04-05	09:56:17	07:56:17	female	149266	68812	-1	68611	161186	149288	-1	149266	385479	345201	-1	345188	5				2	2	3	phaseINVFAce	phaseXPface	13	NM101	575508	575208	575508	575198	l	575198	573289	575198	573279	1909
GofDak_1024-768	6	3	19	<?xml version="1.0"?>\n<Clock xmlns:dt="urn:schemas-microsoft-com:datatypes"><Description dt:dt="string">E-Prime Primary Realtime Clock</Description><StartTime><Timestamp dt:dt="int">0</Timestamp><DateUtc dt:dt="string">2017-05-04T07:56:16Z</DateUtc></StartTime><FrequencyChanges><FrequencyChange><Frequency dt:dt="r8">3312919</Frequency><Timestamp dt:dt="r8">410722688</Timestamp><Current dt:dt="r8…	75.028	2271112	2267612	2271112	2267591	1	right	411369261	2017-04-05	09:56:17	07:56:17	female	149266	68812	-1	68611	161186	149288	-1	149266	385479	345201	-1	345188	5				2	2	3	phaseINVFAce	phaseXPface	14	NF09	579107	578807	579107	578800	l	578800	576861	578800	576846	1939
GofDak_1024-768	6	3	19	<?xml version="1.0"?>\n<Clock xmlns:dt="urn:schemas-microsoft-com:datatypes"><Description dt:dt="string">E-Prime Primary Realtime Clock</Description><StartTime><Timestamp dt:dt="int">0</Timestamp><DateUtc dt:dt="string">2017-05-04T07:56:16Z</DateUtc></StartTime><FrequencyChanges><FrequencyChange><Frequency dt:dt="r8">3312919</Frequency><Timestamp dt:dt="r8">410722688</Timestamp><Current dt:dt="r8…	75.028	2271112	2267612	2271112	2267591	1	right	411369261	2017-04-05	09:56:17	07:56:17	female	149266	68812	-1	68611	161186	149288	-1	149266	385479	345201	-1	345188	5				2	2	3	phaseINVFAce	phaseXPface	15	NF11	582399	582099	582399	582087	d	582087	580566	582087	580550	1521
GofDak_1024-768	6	3	19	<?xml version="1.0"?>\n<Clock xmlns:dt="urn:schemas-microsoft-com:datatypes"><Description dt:dt="string">E-Prime Primary Realtime Clock</Description><StartTime><Timestamp dt:dt="int">0</Timestamp><DateUtc dt:dt="string">2017-05-04T07:56:16Z</DateUtc></StartTime><FrequencyChanges><FrequencyChange><Frequency dt:dt="r8">3312919</Frequency><Timestamp dt:dt="r8">410722688</Timestamp><Current dt:dt="r8…	75.028	2271112	2267612	2271112	2267591	1	right	411369261	2017-04-05	09:56:17	07:56:17	female	149266	68812	-1	68611	161186	149288	-1	149266	385479	345201	-1	345188	5				2	2	3	phaseINVFAce	phaseXPface	16	NM21	587064	586764	587064	586713	l	586713	584791	586713	584782	1922
GofDak_1024-768	6	3	19	<?xml version="1.0"?>\n<Clock xmlns:dt="urn:schemas-microsoft-com:datatypes"><Description dt:dt="string">E-Prime Primary Realtime Clock</Description><StartTime><Timestamp dt:dt="int">0</Timestamp><DateUtc dt:dt="string">2017-05-04T07:56:16Z</DateUtc></StartTime><FrequencyChanges><FrequencyChange><Frequency dt:dt="r8">3312919</Frequency><Timestamp dt:dt="r8">410722688</Timestamp><Current dt:dt="r8…	75.028	2271112	2267612	2271112	2267591	1	right	411369261	2017-04-05	09:56:17	07:56:17	female	149266	68812	-1	68611	161186	149288	-1	149266	385479	345201	-1	345188	5				2	2	3	phaseINVFAce	phaseXPface	17	NF109	590542	590242	590542	590232	d	590232	588403	590232	588390	1829
GofDak_1024-768	6	3	19	<?xml version="1.0"?>\n<Clock xmlns:dt="urn:schemas-microsoft-com:datatypes"><Description dt:dt="string">E-Prime Primary Realtime Clock</Description><StartTime><Timestamp dt:dt="int">0</Timestamp><DateUtc dt:dt="string">2017-05-04T07:56:16Z</DateUtc></StartTime><FrequencyChanges><FrequencyChange><Frequency dt:dt="r8">3312919</Frequency><Timestamp dt:dt="r8">410722688</Timestamp><Current dt:dt="r8…	75.028	2271112	2267612	2271112	2267591	1	right	411369261	2017-04-05	09:56:17	07:56:17	female	149266	68812	-1	68611	161186	149288	-1	149266	385479	345201	-1	345188	5				2	2	3	phaseINVFAce	phaseXPface	18	NM04	595207	594907	595207	594894	d	594894	593321	594894	593310	1573
GofDak_1024-768	6	3	19	<?xml version="1.0"?>\n<Clock xmlns:dt="urn:schemas-microsoft-com:datatypes"><Description dt:dt="string">E-Prime Primary Realtime Clock</Description><StartTime><Timestamp dt:dt="int">0</Timestamp><DateUtc dt:dt="string">2017-05-04T07:56:16Z</DateUtc></StartTime><FrequencyChanges><FrequencyChange><Frequency dt:dt="r8">3312919</Frequency><Timestamp dt:dt="r8">410722688</Timestamp><Current dt:dt="r8…	75.028	2271112	2267612	2271112	2267591	1	right	411369261	2017-04-05	09:56:17	07:56:17	female	149266	68812	-1	68611	161186	149288	-1	149266	385479	345201	-1	345188	5				2	2	3	phaseINVFAce	phaseXPface	19	NM10	598553	598253	598553	598247	l	598247	596693	598247	596677	1554
GofDak_1024-768	6	3	19	<?xml version="1.0"?>\n<Clock xmlns:dt="urn:schemas-microsoft-com:datatypes"><Description dt:dt="string">E-Prime Primary Realtime Clock</Description><StartTime><Timestamp dt:dt="int">0</Timestamp><DateUtc dt:dt="string">2017-05-04T07:56:16Z</DateUtc></StartTime><FrequencyChanges><FrequencyChange><Frequency dt:dt="r8">3312919</Frequency><Timestamp dt:dt="r8">410722688</Timestamp><Current dt:dt="r8…	75.028	2271112	2267612	2271112	2267591	1	right	411369261	2017-04-05	09:56:17	07:56:17	female	149266	68812	-1	68611	161186	149288	-1	149266	385479	345201	-1	345188	5				2	2	3	phaseINVFAce	phaseXPface	20	NM21	603911	603611	603911	603599	l	603599	602025	603599	602013	1574
GofDak_1024-768	6	3	19	<?xml version="1.0"?>\n<Clock xmlns:dt="urn:schemas-microsoft-com:datatypes"><Description dt:dt="string">E-Prime Primary Realtime Clock</Description><StartTime><Timestamp dt:dt="int">0</Timestamp><DateUtc dt:dt="string">2017-05-04T07:56:16Z</DateUtc></StartTime><FrequencyChanges><FrequencyChange><Frequency dt:dt="r8">3312919</Frequency><Timestamp dt:dt="r8">410722688</Timestamp><Current dt:dt="r8…	75.028	2271112	2267612	2271112	2267591	1	right	411369261	2017-04-05	09:56:17	07:56:17	female	149266	68812	-1	68611	161186	149288	-1	149266	385479	345201	-1	345188	6				1	2	4	phaseUPFAce	phaseXPface	1	NF11	663888	663588	663888	663557	l	663557	661695	663557	661682	1862
GofDak_1024-768	6	3	19	<?xml version="1.0"?>\n<Clock xmlns:dt="urn:schemas-microsoft-com:datatypes"><Description dt:dt="string">E-Prime Primary Realtime Clock</Description><StartTime><Timestamp dt:dt="int">0</Timestamp><DateUtc dt:dt="string">2017-05-04T07:56:16Z</DateUtc></StartTime><FrequencyChanges><FrequencyChange><Frequency dt:dt="r8">3312919</Frequency><Timestamp dt:dt="r8">410722688</Timestamp><Current dt:dt="r8…	75.028	2271112	2267612	2271112	2267591	1	right	411369261	2017-04-05	09:56:17	07:56:17	female	149266	68812	-1	68611	161186	149288	-1	149266	385479	345201	-1	345188	6				1	2	4	phaseUPFAce	phaseXPface	2	NM09	667273	666973	667273	666959	l	666959	665108	666959	665098	1851
GofDak_1024-768	6	3	19	<?xml version="1.0"?>\n<Clock xmlns:dt="urn:schemas-microsoft-com:datatypes"><Description dt:dt="string">E-Prime Primary Realtime Clock</Description><StartTime><Timestamp dt:dt="int">0</Timestamp><DateUtc dt:dt="string">2017-05-04T07:56:16Z</DateUtc></StartTime><FrequencyChanges><FrequencyChange><Frequency dt:dt="r8">3312919</Frequency><Timestamp dt:dt="r8">410722688</Timestamp><Current dt:dt="r8…	75.028	2271112	2267612	2271112	2267591	1	right	411369261	2017-04-05	09:56:17	07:56:17	female	149266	68812	-1	68611	161186	149288	-1	149266	385479	345201	-1	345188	6				1	2	4	phaseUPFAce	phaseXPface	3	NF106	670632	670332	670632	670292	l	670292	668639	670292	668626	1653
GofDak_1024-768	6	3	19	<?xml version="1.0"?>\n<Clock xmlns:dt="urn:schemas-microsoft-com:datatypes"><Description dt:dt="string">E-Prime Primary Realtime Clock</Description><StartTime><Timestamp dt:dt="int">0</Timestamp><DateUtc dt:dt="string">2017-05-04T07:56:16Z</DateUtc></StartTime><FrequencyChanges><FrequencyChange><Frequency dt:dt="r8">3312919</Frequency><Timestamp dt:dt="r8">410722688</Timestamp><Current dt:dt="r8…	75.028	2271112	2267612	2271112	2267591	1	right	411369261	2017-04-05	09:56:17	07:56:17	female	149266	68812	-1	68611	161186	149288	-1	149266	385479	345201	-1	345188	6				1	2	4	phaseUPFAce	phaseXPface	4	NF01	673724	673424	673724	673394	d	673394	671772	673394	671762	1622
GofDak_1024-768	6	3	19	<?xml version="1.0"?>\n<Clock xmlns:dt="urn:schemas-microsoft-com:datatypes"><Description dt:dt="string">E-Prime Primary Realtime Clock</Description><StartTime><Timestamp dt:dt="int">0</Timestamp><DateUtc dt:dt="string">2017-05-04T07:56:16Z</DateUtc></StartTime><FrequencyChanges><FrequencyChange><Frequency dt:dt="r8">3312919</Frequency><Timestamp dt:dt="r8">410722688</Timestamp><Current dt:dt="r8…	75.028	2271112	2267612	2271112	2267591	1	right	411369261	2017-04-05	09:56:17	07:56:17	female	149266	68812	-1	68611	161186	149288	-1	149266	385479	345201	-1	345188	6				1	2	4	phaseUPFAce	phaseXPface	5	NF109	677563	677263	677563	677257	l	677257	675690	677257	675674	1567
GofDak_1024-768	6	3	19	<?xml version="1.0"?>\n<Clock xmlns:dt="urn:schemas-microsoft-com:datatypes"><Description dt:dt="string">E-Prime Primary Realtime Clock</Description><StartTime><Timestamp dt:dt="int">0</Timestamp><DateUtc dt:dt="string">2017-05-04T07:56:16Z</DateUtc></StartTime><FrequencyChanges><FrequencyChange><Frequency dt:dt="r8">3312919</Frequency><Timestamp dt:dt="r8">410722688</Timestamp><Current dt:dt="r8…	75.028	2271112	2267612	2271112	2267591	1	right	411369261	2017-04-05	09:56:17	07:56:17	female	149266	68812	-1	68611	161186	149288	-1	149266	385479	345201	-1	345188	6				1	2	4	phaseUPFAce	phaseXPface	6	NF06	680575	680275	680575	680243	d	680243	678676	680243	678658	1567
GofDak_1024-768	6	3	19	<?xml version="1.0"?>\n<Clock xmlns:dt="urn:schemas-microsoft-com:datatypes"><Description dt:dt="string">E-Prime Primary Realtime Clock</Description><StartTime><Timestamp dt:dt="int">0</Timestamp><DateUtc dt:dt="string">2017-05-04T07:56:16Z</DateUtc></StartTime><FrequencyChanges><FrequencyChange><Frequency dt:dt="r8">3312919</Frequency><Timestamp dt:dt="r8">410722688</Timestamp><Current dt:dt="r8…	75.028	2271112	2267612	2271112	2267591	1	right	411369261	2017-04-05	09:56:17	07:56:17	female	149266	68812	-1	68611	161186	149288	-1	149266	385479	345201	-1	345188	6				1	2	4	phaseUPFAce	phaseXPface	7	NF06	684120	683820	684120	683806	l	683806	682234	683806	682217	1572
GofDak_1024-768	6	3	19	<?xml version="1.0"?>\n<Clock xmlns:dt="urn:schemas-microsoft-com:datatypes"><Description dt:dt="string">E-Prime Primary Realtime Clock</Description><StartTime><Timestamp dt:dt="int">0</Timestamp><DateUtc dt:dt="string">2017-05-04T07:56:16Z</DateUtc></StartTime><FrequencyChanges><FrequencyChange><Frequency dt:dt="r8">3312919</Frequency><Timestamp dt:dt="r8">410722688</Timestamp><Current dt:dt="r8…	75.028	2271112	2267612	2271112	2267591	1	right	411369261	2017-04-05	09:56:17	07:56:17	female	149266	68812	-1	68611	161186	149288	-1	149266	385479	345201	-1	345188	6				1	2	4	phaseUPFAce	phaseXPface	8	NF09	687413	687113	687413	687098	l	687098	685233	687098	685225	1865
GofDak_1024-768	6	3	19	<?xml version="1.0"?>\n<Clock xmlns:dt="urn:schemas-microsoft-com:datatypes"><Description dt:dt="string">E-Prime Primary Realtime Clock</Description><StartTime><Timestamp dt:dt="int">0</Timestamp><DateUtc dt:dt="string">2017-05-04T07:56:16Z</DateUtc></StartTime><FrequencyChanges><FrequencyChange><Frequency dt:dt="r8">3312919</Frequency><Timestamp dt:dt="r8">410722688</Timestamp><Current dt:dt="r8…	75.028	2271112	2267612	2271112	2267591	1	right	411369261	2017-04-05	09:56:17	07:56:17	female	149266	68812	-1	68611	161186	149288	-1	149266	385479	345201	-1	345188	6				1	2	4	phaseUPFAce	phaseXPface	9	NF106	690625	690325	690625	690317	d	690317	688472	690317	688457	1845
GofDak_1024-768	6	3	19	<?xml version="1.0"?>\n<Clock xmlns:dt="urn:schemas-microsoft-com:datatypes"><Description dt:dt="string">E-Prime Primary Realtime Clock</Description><StartTime><Timestamp dt:dt="int">0</Timestamp><DateUtc dt:dt="string">2017-05-04T07:56:16Z</DateUtc></StartTime><FrequencyChanges><FrequencyChange><Frequency dt:dt="r8">3312919</Frequency><Timestamp dt:dt="r8">410722688</Timestamp><Current dt:dt="r8…	75.028	2271112	2267612	2271112	2267591	1	right	411369261	2017-04-05	09:56:17	07:56:17	female	149266	68812	-1	68611	161186	149288	-1	149266	385479	345201	-1	345188	6				1	2	4	phaseUPFAce	phaseXPface	10	NF105	693744	693444	693744	693428	d	693428	691817	693428	691801	1611
GofDak_1024-768	6	3	19	<?xml version="1.0"?>\n<Clock xmlns:dt="urn:schemas-microsoft-com:datatypes"><Description dt:dt="string">E-Prime Primary Realtime Clock</Description><StartTime><Timestamp dt:dt="int">0</Timestamp><DateUtc dt:dt="string">2017-05-04T07:56:16Z</DateUtc></StartTime><FrequencyChanges><FrequencyChange><Frequency dt:dt="r8">3312919</Frequency><Timestamp dt:dt="r8">410722688</Timestamp><Current dt:dt="r8…	75.028	2271112	2267612	2271112	2267591	1	right	411369261	2017-04-05	09:56:17	07:56:17	female	149266	68812	-1	68611	161186	149288	-1	149266	385479	345201	-1	345188	6				1	2	4	phaseUPFAce	phaseXPface	11	NF01	699195	698895	699195	698889	d	698889	697122	698889	697105	1767
GofDak_1024-768	6	3	19	<?xml version="1.0"?>\n<Clock xmlns:dt="urn:schemas-microsoft-com:datatypes"><Description dt:dt="string">E-Prime Primary Realtime Clock</Description><StartTime><Timestamp dt:dt="int">0</Timestamp><DateUtc dt:dt="string">2017-05-04T07:56:16Z</DateUtc></StartTime><FrequencyChanges><FrequencyChange><Frequency dt:dt="r8">3312919</Frequency><Timestamp dt:dt="r8">410722688</Timestamp><Current dt:dt="r8…	75.028	2271112	2267612	2271112	2267591	1	right	411369261	2017-04-05	09:56:17	07:56:17	female	149266	68812	-1	68611	161186	149288	-1	149266	385479	345201	-1	345188	6				1	2	4	phaseUPFAce	phaseXPface	12	NF105	702447	702147	702447	702109	d	702109	700587	702109	700569	1522
GofDak_1024-768	6	3	19	<?xml version="1.0"?>\n<Clock xmlns:dt="urn:schemas-microsoft-com:datatypes"><Description dt:dt="string">E-Prime Primary Realtime Clock</Description><StartTime><Timestamp dt:dt="int">0</Timestamp><DateUtc dt:dt="string">2017-05-04T07:56:16Z</DateUtc></StartTime><FrequencyChanges><FrequencyChange><Frequency dt:dt="r8">3312919</Frequency><Timestamp dt:dt="r8">410722688</Timestamp><Current dt:dt="r8…	75.028	2271112	2267612	2271112	2267591	1	right	411369261	2017-04-05	09:56:17	07:56:17	female	149266	68812	-1	68611	161186	149288	-1	149266	385479	345201	-1	345188	6				1	2	4	phaseUPFAce	phaseXPface	13	NM10	705859	705559	705859	705481	l	705481	703680	705481	703664	1801
GofDak_1024-768	6	3	19	<?xml version="1.0"?>\n<Clock xmlns:dt="urn:schemas-microsoft-com:datatypes"><Description dt:dt="string">E-Prime Primary Realtime Clock</Description><StartTime><Timestamp dt:dt="int">0</Timestamp><DateUtc dt:dt="string">2017-05-04T07:56:16Z</DateUtc></StartTime><FrequencyChanges><FrequencyChange><Frequency dt:dt="r8">3312919</Frequency><Timestamp dt:dt="r8">410722688</Timestamp><Current dt:dt="r8…	75.028	2271112	2267612	2271112	2267591	1	right	411369261	2017-04-05	09:56:17	07:56:17	female	149266	68812	-1	68611	161186	149288	-1	149266	385479	345201	-1	345188	6				1	2	4	phaseUPFAce	phaseXPface	14	NF06	709071	708771	709071	708759	d	708759	707025	708759	707016	1734
GofDak_1024-768	6	3	19	<?xml version="1.0"?>\n<Clock xmlns:dt="urn:schemas-microsoft-com:datatypes"><Description dt:dt="string">E-Prime Primary Realtime Clock</Description><StartTime><Timestamp dt:dt="int">0</Timestamp><DateUtc dt:dt="string">2017-05-04T07:56:16Z</DateUtc></StartTime><FrequencyChanges><FrequencyChange><Frequency dt:dt="r8">3312919</Frequency><Timestamp dt:dt="r8">410722688</Timestamp><Current dt:dt="r8…	75.028	2271112	2267612	2271112	2267591	1	right	411369261	2017-04-05	09:56:17	07:56:17	female	149266	68812	-1	68611	161186	149288	-1	149266	385479	345201	-1	345188	6				1	2	4	phaseUPFAce	phaseXPface	15	NF106	712070	711770	712070	711758	l	711758	710251	711758	710232	1507
GofDak_1024-768	6	3	19	<?xml version="1.0"?>\n<Clock xmlns:dt="urn:schemas-microsoft-com:datatypes"><Description dt:dt="string">E-Prime Primary Realtime Clock</Description><StartTime><Timestamp dt:dt="int">0</Timestamp><DateUtc dt:dt="string">2017-05-04T07:56:16Z</DateUtc></StartTime><FrequencyChanges><FrequencyChange><Frequency dt:dt="r8">3312919</Frequency><Timestamp dt:dt="r8">410722688</Timestamp><Current dt:dt="r8…	75.028	2271112	2267612	2271112	2267591	1	right	411369261	2017-04-05	09:56:17	07:56:17	female	149266	68812	-1	68611	161186	149288	-1	149266	385479	345201	-1	345188	6				1	2	4	phaseUPFAce	phaseXPface	16	NF105	715362	715062	715362	715053	l	715053	713289	715053	713280	1764
GofDak_1024-768	6	3	19	<?xml version="1.0"?>\n<Clock xmlns:dt="urn:schemas-microsoft-com:datatypes"><Description dt:dt="string">E-Prime Primary Realtime Clock</Description><StartTime><Timestamp dt:dt="int">0</Timestamp><DateUtc dt:dt="string">2017-05-04T07:56:16Z</DateUtc></StartTime><FrequencyChanges><FrequencyChange><Frequency dt:dt="r8">3312919</Frequency><Timestamp dt:dt="r8">410722688</Timestamp><Current dt:dt="r8…	75.028	2271112	2267612	2271112	2267591	1	right	411369261	2017-04-05	09:56:17	07:56:17	female	149266	68812	-1	68611	161186	149288	-1	149266	385479	345201	-1	345188	6				1	2	4	phaseUPFAce	phaseXPface	17	NM02	718548	718248	718548	718210	l	718210	716595	718210	716584	1615
GofDak_1024-768	6	3	19	<?xml version="1.0"?>\n<Clock xmlns:dt="urn:schemas-microsoft-com:datatypes"><Description dt:dt="string">E-Prime Primary Realtime Clock</Description><StartTime><Timestamp dt:dt="int">0</Timestamp><DateUtc dt:dt="string">2017-05-04T07:56:16Z</DateUtc></StartTime><FrequencyChanges><FrequencyChange><Frequency dt:dt="r8">3312919</Frequency><Timestamp dt:dt="r8">410722688</Timestamp><Current dt:dt="r8…	75.028	2271112	2267612	2271112	2267591	1	right	411369261	2017-04-05	09:56:17	07:56:17	female	149266	68812	-1	68611	161186	149288	-1	149266	385479	345201	-1	345188	6				1	2	4	phaseUPFAce	phaseXPface	18	NF02	721880	721580	721880	721553	l	721553	719834	721553	719816	1719
GofDak_1024-768	6	3	19	<?xml version="1.0"?>\n<Clock xmlns:dt="urn:schemas-microsoft-com:datatypes"><Description dt:dt="string">E-Prime Primary Realtime Clock</Description><StartTime><Timestamp dt:dt="int">0</Timestamp><DateUtc dt:dt="string">2017-05-04T07:56:16Z</DateUtc></StartTime><FrequencyChanges><FrequencyChange><Frequency dt:dt="r8">3312919</Frequency><Timestamp dt:dt="r8">410722688</Timestamp><Current dt:dt="r8…	75.028	2271112	2267612	2271112	2267591	1	right	411369261	2017-04-05	09:56:17	07:56:17	female	149266	68812	-1	68611	161186	149288	-1	149266	385479	345201	-1	345188	6				1	2	4	phaseUPFAce	phaseXPface	19	NF02	724772	724472	724772	724460	d	724460	722899	724460	722888	1561
GofDak_1024-768	6	3	19	<?xml version="1.0"?>\n<Clock xmlns:dt="urn:schemas-microsoft-com:datatypes"><Description dt:dt="string">E-Prime Primary Realtime Clock</Description><StartTime><Timestamp dt:dt="int">0</Timestamp><DateUtc dt:dt="string">2017-05-04T07:56:16Z</DateUtc></StartTime><FrequencyChanges><FrequencyChange><Frequency dt:dt="r8">3312919</Frequency><Timestamp dt:dt="r8">410722688</Timestamp><Current dt:dt="r8…	75.028	2271112	2267612	2271112	2267591	1	right	411369261	2017-04-05	09:56:17	07:56:17	female	149266	68812	-1	68611	161186	149288	-1	149266	385479	345201	-1	345188	6				1	2	4	phaseUPFAce	phaseXPface	20	NM21	728237	727937	728237	727923	l	727923	726178	727923	726167	1745
GofDak_1024-768	6	3	19	<?xml version="1.0"?>\n<Clock xmlns:dt="urn:schemas-microsoft-com:datatypes"><Description dt:dt="string">E-Prime Primary Realtime Clock</Description><StartTime><Timestamp dt:dt="int">0</Timestamp><DateUtc dt:dt="string">2017-05-04T07:56:16Z</DateUtc></StartTime><FrequencyChanges><FrequencyChange><Frequency dt:dt="r8">3312919</Frequency><Timestamp dt:dt="r8">410722688</Timestamp><Current dt:dt="r8…	75.028	2271112	2267612	2271112	2267591	1	right	411369261	2017-04-05	09:56:17	07:56:17	female	149266	68812	-1	68611	161186	149288	-1	149266	385479	345201	-1	345188	7				1	3	5	phaseUPFAce	phaseXPface	1	NF105	731529	731229	731529	731220	l	731220	729297	731220	729279	1923
GofDak_1024-768	6	3	19	<?xml version="1.0"?>\n<Clock xmlns:dt="urn:schemas-microsoft-com:datatypes"><Description dt:dt="string">E-Prime Primary Realtime Clock</Description><StartTime><Timestamp dt:dt="int">0</Timestamp><DateUtc dt:dt="string">2017-05-04T07:56:16Z</DateUtc></StartTime><FrequencyChanges><FrequencyChange><Frequency dt:dt="r8">3312919</Frequency><Timestamp dt:dt="r8">410722688</Timestamp><Current dt:dt="r8…	75.028	2271112	2267612	2271112	2267591	1	right	411369261	2017-04-05	09:56:17	07:56:17	female	149266	68812	-1	68611	161186	149288	-1	149266	385479	345201	-1	345188	7				1	3	5	phaseUPFAce	phaseXPface	2	NM21	736394	736094	736394	736079	d	736079	734321	736079	734303	1758
GofDak_1024-768	6	3	19	<?xml version="1.0"?>\n<Clock xmlns:dt="urn:schemas-microsoft-com:datatypes"><Description dt:dt="string">E-Prime Primary Realtime Clock</Description><StartTime><Timestamp dt:dt="int">0</Timestamp><DateUtc dt:dt="string">2017-05-04T07:56:16Z</DateUtc></StartTime><FrequencyChanges><FrequencyChange><Frequency dt:dt="r8">3312919</Frequency><Timestamp dt:dt="r8">410722688</Timestamp><Current dt:dt="r8…	75.028	2271112	2267612	2271112	2267591	1	right	411369261	2017-04-05	09:56:17	07:56:17	female	149266	68812	-1	68611	161186	149288	-1	149266	385479	345201	-1	345188	7				1	3	5	phaseUPFAce	phaseXPface	3	NM02	739833	739533	739833	739515	d	739515	737587	739515	737567	1928
GofDak_1024-768	6	3	19	<?xml version="1.0"?>\n<Clock xmlns:dt="urn:schemas-microsoft-com:datatypes"><Description dt:dt="string">E-Prime Primary Realtime Clock</Description><StartTime><Timestamp dt:dt="int">0</Timestamp><DateUtc dt:dt="string">2017-05-04T07:56:16Z</DateUtc></StartTime><FrequencyChanges><FrequencyChange><Frequency dt:dt="r8">3312919</Frequency><Timestamp dt:dt="r8">410722688</Timestamp><Current dt:dt="r8…	75.028	2271112	2267612	2271112	2267591	1	right	411369261	2017-04-05	09:56:17	07:56:17	female	149266	68812	-1	68611	161186	149288	-1	149266	385479	345201	-1	345188	7				1	3	5	phaseUPFAce	phaseXPface	4	NM21	743112	742812	743112	742802	l	742802	741172	742802	741159	1630
GofDak_1024-768	6	3	19	<?xml version="1.0"?>\n<Clock xmlns:dt="urn:schemas-microsoft-com:datatypes"><Description dt:dt="string">E-Prime Primary Realtime Clock</Description><StartTime><Timestamp dt:dt="int">0</Timestamp><DateUtc dt:dt="string">2017-05-04T07:56:16Z</DateUtc></StartTime><FrequencyChanges><FrequencyChange><Frequency dt:dt="r8">3312919</Frequency><Timestamp dt:dt="r8">410722688</Timestamp><Current dt:dt="r8…	75.028	2271112	2267612	2271112	2267591	1	right	411369261	2017-04-05	09:56:17	07:56:17	female	149266	68812	-1	68611	161186	149288	-1	149266	385479	345201	-1	345188	7				1	3	5	phaseUPFAce	phaseXPface	5	NM21	746350	746050	746350	746028	d	746028	744264	746028	744246	1764
GofDak_1024-768	6	3	19	<?xml version="1.0"?>\n<Clock xmlns:dt="urn:schemas-microsoft-com:datatypes"><Description dt:dt="string">E-Prime Primary Realtime Clock</Description><StartTime><Timestamp dt:dt="int">0</Timestamp><DateUtc dt:dt="string">2017-05-04T07:56:16Z</DateUtc></StartTime><FrequencyChanges><FrequencyChange><Frequency dt:dt="r8">3312919</Frequency><Timestamp dt:dt="r8">410722688</Timestamp><Current dt:dt="r8…	75.028	2271112	2267612	2271112	2267591	1	right	411369261	2017-04-05	09:56:17	07:56:17	female	149266	68812	-1	68611	161186	149288	-1	149266	385479	345201	-1	345188	7				1	3	5	phaseUPFAce	phaseXPface	6	NM02	749816	749516	749816	749506	d	749506	747623	749506	747606	1883
GofDak_1024-768	6	3	19	<?xml version="1.0"?>\n<Clock xmlns:dt="urn:schemas-microsoft-com:datatypes"><Description dt:dt="string">E-Prime Primary Realtime Clock</Description><StartTime><Timestamp dt:dt="int">0</Timestamp><DateUtc dt:dt="string">2017-05-04T07:56:16Z</DateUtc></StartTime><FrequencyChanges><FrequencyChange><Frequency dt:dt="r8">3312919</Frequency><Timestamp dt:dt="r8">410722688</Timestamp><Current dt:dt="r8…	75.028	2271112	2267612	2271112	2267591	1	right	411369261	2017-04-05	09:56:17	07:56:17	female	149266	68812	-1	68611	161186	149288	-1	149266	385479	345201	-1	345188	7				1	3	5	phaseUPFAce	phaseXPface	7	NM02	753161	752861	753161	752854	d	752854	751089	752854	751078	1765
GofDak_1024-768	6	3	19	<?xml version="1.0"?>\n<Clock xmlns:dt="urn:schemas-microsoft-com:datatypes"><Description dt:dt="string">E-Prime Primary Realtime Clock</Description><StartTime><Timestamp dt:dt="int">0</Timestamp><DateUtc dt:dt="string">2017-05-04T07:56:16Z</DateUtc></StartTime><FrequencyChanges><FrequencyChange><Frequency dt:dt="r8">3312919</Frequency><Timestamp dt:dt="r8">410722688</Timestamp><Current dt:dt="r8…	75.028	2271112	2267612	2271112	2267591	1	right	411369261	2017-04-05	09:56:17	07:56:17	female	149266	68812	-1	68611	161186	149288	-1	149266	385479	345201	-1	345188	7				1	3	5	phaseUPFAce	phaseXPface	8	NF105	757000	756700	757000	756666	l	756666	754687	756666	754670	1979
GofDak_1024-768	6	3	19	<?xml version="1.0"?>\n<Clock xmlns:dt="urn:schemas-microsoft-com:datatypes"><Description dt:dt="string">E-Prime Primary Realtime Clock</Description><StartTime><Timestamp dt:dt="int">0</Timestamp><DateUtc dt:dt="string">2017-05-04T07:56:16Z</DateUtc></StartTime><FrequencyChanges><FrequencyChange><Frequency dt:dt="r8">3312919</Frequency><Timestamp dt:dt="r8">410722688</Timestamp><Current dt:dt="r8…	75.028	2271112	2267612	2271112	2267591	1	right	411369261	2017-04-05	09:56:17	07:56:17	female	149266	68812	-1	68611	161186	149288	-1	149266	385479	345201	-1	345188	7				1	3	5	phaseUPFAce	phaseXPface	9	NM09	760772	760472	760772	760465	l	760465	758552	760465	758534	1913
GofDak_1024-768	6	3	19	<?xml version="1.0"?>\n<Clock xmlns:dt="urn:schemas-microsoft-com:datatypes"><Description dt:dt="string">E-Prime Primary Realtime Clock</Description><StartTime><Timestamp dt:dt="int">0</Timestamp><DateUtc dt:dt="string">2017-05-04T07:56:16Z</DateUtc></StartTime><FrequencyChanges><FrequencyChange><Frequency dt:dt="r8">3312919</Frequency><Timestamp dt:dt="r8">410722688</Timestamp><Current dt:dt="r8…	75.028	2271112	2267612	2271112	2267591	1	right	411369261	2017-04-05	09:56:17	07:56:17	female	149266	68812	-1	68611	161186	149288	-1	149266	385479	345201	-1	345188	7				1	3	5	phaseUPFAce	phaseXPface	10	NF04	764024	763724	764024	763710	l	763710	761991	763710	761974	1719
GofDak_1024-768	6	3	19	<?xml version="1.0"?>\n<Clock xmlns:dt="urn:schemas-microsoft-com:datatypes"><Description dt:dt="string">E-Prime Primary Realtime Clock</Description><StartTime><Timestamp dt:dt="int">0</Timestamp><DateUtc dt:dt="string">2017-05-04T07:56:16Z</DateUtc></StartTime><FrequencyChanges><FrequencyChange><Frequency dt:dt="r8">3312919</Frequency><Timestamp dt:dt="r8">410722688</Timestamp><Current dt:dt="r8…	75.028	2271112	2267612	2271112	2267591	1	right	411369261	2017-04-05	09:56:17	07:56:17	female	149266	68812	-1	68611	161186	149288	-1	149266	385479	345201	-1	345188	7				1	3	5	phaseUPFAce	phaseXPface	11	NM101	767476	767176	767476	767161	d	767161	765190	767161	765174	1971
GofDak_1024-768	6	3	19	<?xml version="1.0"?>\n<Clock xmlns:dt="urn:schemas-microsoft-com:datatypes"><Description dt:dt="string">E-Prime Primary Realtime Clock</Description><StartTime><Timestamp dt:dt="int">0</Timestamp><DateUtc dt:dt="string">2017-05-04T07:56:16Z</DateUtc></StartTime><FrequencyChanges><FrequencyChange><Frequency dt:dt="r8">3312919</Frequency><Timestamp dt:dt="r8">410722688</Timestamp><Current dt:dt="r8…	75.028	2271112	2267612	2271112	2267591	1	right	411369261	2017-04-05	09:56:17	07:56:17	female	149266	68812	-1	68611	161186	149288	-1	149266	385479	345201	-1	345188	7				1	3	5	phaseUPFAce	phaseXPface	12	NF106	772141	771841	772141	771830	d	771830	769948	771830	769933	1882
GofDak_1024-768	6	3	19	<?xml version="1.0"?>\n<Clock xmlns:dt="urn:schemas-microsoft-com:datatypes"><Description dt:dt="string">E-Prime Primary Realtime Clock</Description><StartTime><Timestamp dt:dt="int">0</Timestamp><DateUtc dt:dt="string">2017-05-04T07:56:16Z</DateUtc></StartTime><FrequencyChanges><FrequencyChange><Frequency dt:dt="r8">3312919</Frequency><Timestamp dt:dt="r8">410722688</Timestamp><Current dt:dt="r8…	75.028	2271112	2267612	2271112	2267591	1	right	411369261	2017-04-05	09:56:17	07:56:17	female	149266	68812	-1	68611	161186	149288	-1	149266	385479	345201	-1	345188	7				1	3	5	phaseUPFAce	phaseXPface	13	NF27	775379	775079	775379	775071	d	775071	773333	775071	773325	1738
GofDak_1024-768	6	3	19	<?xml version="1.0"?>\n<Clock xmlns:dt="urn:schemas-microsoft-com:datatypes"><Description dt:dt="string">E-Prime Primary Realtime Clock</Description><StartTime><Timestamp dt:dt="int">0</Timestamp><DateUtc dt:dt="string">2017-05-04T07:56:16Z</DateUtc></StartTime><FrequencyChanges><FrequencyChange><Frequency dt:dt="r8">3312919</Frequency><Timestamp dt:dt="r8">410722688</Timestamp><Current dt:dt="r8…	75.028	2271112	2267612	2271112	2267591	1	right	411369261	2017-04-05	09:56:17	07:56:17	female	149266	68812	-1	68611	161186	149288	-1	149266	385479	345201	-1	345188	7				1	3	5	phaseUPFAce	phaseXPface	14	NM02	779005	778705	779005	778693	l	778693	776932	778693	776917	1761
GofDak_1024-768	6	3	19	<?xml version="1.0"?>\n<Clock xmlns:dt="urn:schemas-microsoft-com:datatypes"><Description dt:dt="string">E-Prime Primary Realtime Clock</Description><StartTime><Timestamp dt:dt="int">0</Timestamp><DateUtc dt:dt="string">2017-05-04T07:56:16Z</DateUtc></StartTime><FrequencyChanges><FrequencyChange><Frequency dt:dt="r8">3312919</Frequency><Timestamp dt:dt="r8">410722688</Timestamp><Current dt:dt="r8…	75.028	2271112	2267612	2271112	2267591	1	right	411369261	2017-04-05	09:56:17	07:56:17	female	149266	68812	-1	68611	161186	149288	-1	149266	385479	345201	-1	345188	7				1	3	5	phaseUPFAce	phaseXPface	15	NM05	782057	781757	782057	781750	d	781750	780224	781750	780213	1526
GofDak_1024-768	6	3	19	<?xml version="1.0"?>\n<Clock xmlns:dt="urn:schemas-microsoft-com:datatypes"><Description dt:dt="string">E-Prime Primary Realtime Clock</Description><StartTime><Timestamp dt:dt="int">0</Timestamp><DateUtc dt:dt="string">2017-05-04T07:56:16Z</DateUtc></StartTime><FrequencyChanges><FrequencyChange><Frequency dt:dt="r8">3312919</Frequency><Timestamp dt:dt="r8">410722688</Timestamp><Current dt:dt="r8…	75.028	2271112	2267612	2271112	2267591	1	right	411369261	2017-04-05	09:56:17	07:56:17	female	149266	68812	-1	68611	161186	149288	-1	149266	385479	345201	-1	345188	7				1	3	5	phaseUPFAce	phaseXPface	16	NM08	785056	784756	785056	784742	d	784742	783156	784742	783149	1586
GofDak_1024-768	6	3	19	<?xml version="1.0"?>\n<Clock xmlns:dt="urn:schemas-microsoft-com:datatypes"><Description dt:dt="string">E-Prime Primary Realtime Clock</Description><StartTime><Timestamp dt:dt="int">0</Timestamp><DateUtc dt:dt="string">2017-05-04T07:56:16Z</DateUtc></StartTime><FrequencyChanges><FrequencyChange><Frequency dt:dt="r8">3312919</Frequency><Timestamp dt:dt="r8">410722688</Timestamp><Current dt:dt="r8…	75.028	2271112	2267612	2271112	2267591	1	right	411369261	2017-04-05	09:56:17	07:56:17	female	149266	68812	-1	68611	161186	149288	-1	149266	385479	345201	-1	345188	7				1	3	5	phaseUPFAce	phaseXPface	17	NM13	788628	788328	788628	788317	l	788317	786435	788317	786421	1882
GofDak_1024-768	6	3	19	<?xml version="1.0"?>\n<Clock xmlns:dt="urn:schemas-microsoft-com:datatypes"><Description dt:dt="string">E-Prime Primary Realtime Clock</Description><StartTime><Timestamp dt:dt="int">0</Timestamp><DateUtc dt:dt="string">2017-05-04T07:56:16Z</DateUtc></StartTime><FrequencyChanges><FrequencyChange><Frequency dt:dt="r8">3312919</Frequency><Timestamp dt:dt="r8">410722688</Timestamp><Current dt:dt="r8…	75.028	2271112	2267612	2271112	2267591	1	right	411369261	2017-04-05	09:56:17	07:56:17	female	149266	68812	-1	68611	161186	149288	-1	149266	385479	345201	-1	345188	7				1	3	5	phaseUPFAce	phaseXPface	18	NM02	791760	791460	791760	791454	l	791454	789847	791454	789828	1607
GofDak_1024-768	6	3	19	<?xml version="1.0"?>\n<Clock xmlns:dt="urn:schemas-microsoft-com:datatypes"><Description dt:dt="string">E-Prime Primary Realtime Clock</Description><StartTime><Timestamp dt:dt="int">0</Timestamp><DateUtc dt:dt="string">2017-05-04T07:56:16Z</DateUtc></StartTime><FrequencyChanges><FrequencyChange><Frequency dt:dt="r8">3312919</Frequency><Timestamp dt:dt="r8">410722688</Timestamp><Current dt:dt="r8…	75.028	2271112	2267612	2271112	2267591	1	right	411369261	2017-04-05	09:56:17	07:56:17	female	149266	68812	-1	68611	161186	149288	-1	149266	385479	345201	-1	345188	7				1	3	5	phaseUPFAce	phaseXPface	19	NF11	794839	794539	794839	794527	l	794527	792913	794527	792892	1614
GofDak_1024-768	6	3	19	<?xml version="1.0"?>\n<Clock xmlns:dt="urn:schemas-microsoft-com:datatypes"><Description dt:dt="string">E-Prime Primary Realtime Clock</Description><StartTime><Timestamp dt:dt="int">0</Timestamp><DateUtc dt:dt="string">2017-05-04T07:56:16Z</DateUtc></StartTime><FrequencyChanges><FrequencyChange><Frequency dt:dt="r8">3312919</Frequency><Timestamp dt:dt="r8">410722688</Timestamp><Current dt:dt="r8…	75.028	2271112	2267612	2271112	2267591	1	right	411369261	2017-04-05	09:56:17	07:56:17	female	149266	68812	-1	68611	161186	149288	-1	149266	385479	345201	-1	345188	7				1	3	5	phaseUPFAce	phaseXPface	20	NM21	797824	797524	797824	797517	d	797517	795952	797517	795940	1565
GofDak_1024-768	6	3	19	<?xml version="1.0"?>\n<Clock xmlns:dt="urn:schemas-microsoft-com:datatypes"><Description dt:dt="string">E-Prime Primary Realtime Clock</Description><StartTime><Timestamp dt:dt="int">0</Timestamp><DateUtc dt:dt="string">2017-05-04T07:56:16Z</DateUtc></StartTime><FrequencyChanges><FrequencyChange><Frequency dt:dt="r8">3312919</Frequency><Timestamp dt:dt="r8">410722688</Timestamp><Current dt:dt="r8…	75.028	2271112	2267612	2271112	2267591	1	right	411369261	2017-04-05	09:56:17	07:56:17	female	149266	68812	-1	68611	161186	149288	-1	149266	385479	345201	-1	345188	8				2	3	6	phaseINVFAce	phaseXPface	1	NM02	801130	800830	801130	800727	l	800727	799070	800727	799060	1657
GofDak_1024-768	6	3	19	<?xml version="1.0"?>\n<Clock xmlns:dt="urn:schemas-microsoft-com:datatypes"><Description dt:dt="string">E-Prime Primary Realtime Clock</Description><StartTime><Timestamp dt:dt="int">0</Timestamp><DateUtc dt:dt="string">2017-05-04T07:56:16Z</DateUtc></StartTime><FrequencyChanges><FrequencyChange><Frequency dt:dt="r8">3312919</Frequency><Timestamp dt:dt="r8">410722688</Timestamp><Current dt:dt="r8…	75.028	2271112	2267612	2271112	2267591	1	right	411369261	2017-04-05	09:56:17	07:56:17	female	149266	68812	-1	68611	161186	149288	-1	149266	385479	345201	-1	345188	8				2	3	6	phaseINVFAce	phaseXPface	2	NM04	804808	804508	804808	804492	d	804492	802976	804492	802964	1516
GofDak_1024-768	6	3	19	<?xml version="1.0"?>\n<Clock xmlns:dt="urn:schemas-microsoft-com:datatypes"><Description dt:dt="string">E-Prime Primary Realtime Clock</Description><StartTime><Timestamp dt:dt="int">0</Timestamp><DateUtc dt:dt="string">2017-05-04T07:56:16Z</DateUtc></StartTime><FrequencyChanges><FrequencyChange><Frequency dt:dt="r8">3312919</Frequency><Timestamp dt:dt="r8">410722688</Timestamp><Current dt:dt="r8…	75.028	2271112	2267612	2271112	2267591	1	right	411369261	2017-04-05	09:56:17	07:56:17	female	149266	68812	-1	68611	161186	149288	-1	149266	385479	345201	-1	345188	8				2	3	6	phaseINVFAce	phaseXPface	3	NM05	808354	808054	808354	808040	l	808040	806121	808040	806108	1919
GofDak_1024-768	6	3	19	<?xml version="1.0"?>\n<Clock xmlns:dt="urn:schemas-microsoft-com:datatypes"><Description dt:dt="string">E-Prime Primary Realtime Clock</Description><StartTime><Timestamp dt:dt="int">0</Timestamp><DateUtc dt:dt="string">2017-05-04T07:56:16Z</DateUtc></StartTime><FrequencyChanges><FrequencyChange><Frequency dt:dt="r8">3312919</Frequency><Timestamp dt:dt="r8">410722688</Timestamp><Current dt:dt="r8…	75.028	2271112	2267612	2271112	2267591	1	right	411369261	2017-04-05	09:56:17	07:56:17	female	149266	68812	-1	68611	161186	149288	-1	149266	385479	345201	-1	345188	8				2	3	6	phaseINVFAce	phaseXPface	4	NM05	811579	811279	811579	811243	d	811243	809480	811243	809467	1763
GofDak_1024-768	6	3	19	<?xml version="1.0"?>\n<Clock xmlns:dt="urn:schemas-microsoft-com:datatypes"><Description dt:dt="string">E-Prime Primary Realtime Clock</Description><StartTime><Timestamp dt:dt="int">0</Timestamp><DateUtc dt:dt="string">2017-05-04T07:56:16Z</DateUtc></StartTime><FrequencyChanges><FrequencyChange><Frequency dt:dt="r8">3312919</Frequency><Timestamp dt:dt="r8">410722688</Timestamp><Current dt:dt="r8…	75.028	2271112	2267612	2271112	2267591	1	right	411369261	2017-04-05	09:56:17	07:56:17	female	149266	68812	-1	68611	161186	149288	-1	149266	385479	345201	-1	345188	8				2	3	6	phaseINVFAce	phaseXPface	5	NM08	815165	814865	815165	814836	l	814836	812999	814836	812987	1837
GofDak_1024-768	6	3	19	<?xml version="1.0"?>\n<Clock xmlns:dt="urn:schemas-microsoft-com:datatypes"><Description dt:dt="string">E-Prime Primary Realtime Clock</Description><StartTime><Timestamp dt:dt="int">0</Timestamp><DateUtc dt:dt="string">2017-05-04T07:56:16Z</DateUtc></StartTime><FrequencyChanges><FrequencyChange><Frequency dt:dt="r8">3312919</Frequency><Timestamp dt:dt="r8">410722688</Timestamp><Current dt:dt="r8…	75.028	2271112	2267612	2271112	2267591	1	right	411369261	2017-04-05	09:56:17	07:56:17	female	149266	68812	-1	68611	161186	149288	-1	149266	385479	345201	-1	345188	8				2	3	6	phaseINVFAce	phaseXPface	6	NF106	818417	818117	818417	818107	l	818107	816251	818107	816235	1856
GofDak_1024-768	6	3	19	<?xml version="1.0"?>\n<Clock xmlns:dt="urn:schemas-microsoft-com:datatypes"><Description dt:dt="string">E-Prime Primary Realtime Clock</Description><StartTime><Timestamp dt:dt="int">0</Timestamp><DateUtc dt:dt="string">2017-05-04T07:56:16Z</DateUtc></StartTime><FrequencyChanges><FrequencyChange><Frequency dt:dt="r8">3312919</Frequency><Timestamp dt:dt="r8">410722688</Timestamp><Current dt:dt="r8…	75.028	2271112	2267612	2271112	2267591	1	right	411369261	2017-04-05	09:56:17	07:56:17	female	149266	68812	-1	68611	161186	149288	-1	149266	385479	345201	-1	345188	8				2	3	6	phaseINVFAce	phaseXPface	7	NM08	821802	821502	821802	821487	l	821487	819516	821487	819507	1971
GofDak_1024-768	6	3	19	<?xml version="1.0"?>\n<Clock xmlns:dt="urn:schemas-microsoft-com:datatypes"><Description dt:dt="string">E-Prime Primary Realtime Clock</Description><StartTime><Timestamp dt:dt="int">0</Timestamp><DateUtc dt:dt="string">2017-05-04T07:56:16Z</DateUtc></StartTime><FrequencyChanges><FrequencyChange><Frequency dt:dt="r8">3312919</Frequency><Timestamp dt:dt="r8">410722688</Timestamp><Current dt:dt="r8…	75.028	2271112	2267612	2271112	2267591	1	right	411369261	2017-04-05	09:56:17	07:56:17	female	149266	68812	-1	68611	161186	149288	-1	149266	385479	345201	-1	345188	8				2	3	6	phaseINVFAce	phaseXPface	8	NM04	825241	824941	825241	824929	l	824929	823115	824929	823099	1814
GofDak_1024-768	6	3	19	<?xml version="1.0"?>\n<Clock xmlns:dt="urn:schemas-microsoft-com:datatypes"><Description dt:dt="string">E-Prime Primary Realtime Clock</Description><StartTime><Timestamp dt:dt="int">0</Timestamp><DateUtc dt:dt="string">2017-05-04T07:56:16Z</DateUtc></StartTime><FrequencyChanges><FrequencyChange><Frequency dt:dt="r8">3312919</Frequency><Timestamp dt:dt="r8">410722688</Timestamp><Current dt:dt="r8…	75.028	2271112	2267612	2271112	2267591	1	right	411369261	2017-04-05	09:56:17	07:56:17	female	149266	68812	-1	68611	161186	149288	-1	149266	385479	345201	-1	345188	8				2	3	6	phaseINVFAce	phaseXPface	9	NM04	828400	828100	828400	828094	l	828094	826513	828094	826507	1581
GofDak_1024-768	6	3	19	<?xml version="1.0"?>\n<Clock xmlns:dt="urn:schemas-microsoft-com:datatypes"><Description dt:dt="string">E-Prime Primary Realtime Clock</Description><StartTime><Timestamp dt:dt="int">0</Timestamp><DateUtc dt:dt="string">2017-05-04T07:56:16Z</DateUtc></StartTime><FrequencyChanges><FrequencyChange><Frequency dt:dt="r8">3312919</Frequency><Timestamp dt:dt="r8">410722688</Timestamp><Current dt:dt="r8…	75.028	2271112	2267612	2271112	2267591	1	right	411369261	2017-04-05	09:56:17	07:56:17	female	149266	68812	-1	68611	161186	149288	-1	149266	385479	345201	-1	345188	8				2	3	6	phaseINVFAce	phaseXPface	10	NF02	831252	830952	831252	830938	l	830938	829432	830938	829419	1506
GofDak_1024-768	6	3	19	<?xml version="1.0"?>\n<Clock xmlns:dt="urn:schemas-microsoft-com:datatypes"><Description dt:dt="string">E-Prime Primary Realtime Clock</Description><StartTime><Timestamp dt:dt="int">0</Timestamp><DateUtc dt:dt="string">2017-05-04T07:56:16Z</DateUtc></StartTime><FrequencyChanges><FrequencyChange><Frequency dt:dt="r8">3312919</Frequency><Timestamp dt:dt="r8">410722688</Timestamp><Current dt:dt="r8…	75.028	2271112	2267612	2271112	2267591	1	right	411369261	2017-04-05	09:56:17	07:56:17	female	149266	68812	-1	68611	161186	149288	-1	149266	385479	345201	-1	345188	8				2	3	6	phaseINVFAce	phaseXPface	11	NF105	834557	834257	834557	834141	l	834141	832551	834141	832538	1590
GofDak_1024-768	6	3	19	<?xml version="1.0"?>\n<Clock xmlns:dt="urn:schemas-microsoft-com:datatypes"><Description dt:dt="string">E-Prime Primary Realtime Clock</Description><StartTime><Timestamp dt:dt="int">0</Timestamp><DateUtc dt:dt="string">2017-05-04T07:56:16Z</DateUtc></StartTime><FrequencyChanges><FrequencyChange><Frequency dt:dt="r8">3312919</Frequency><Timestamp dt:dt="r8">410722688</Timestamp><Current dt:dt="r8…	75.028	2271112	2267612	2271112	2267591	1	right	411369261	2017-04-05	09:56:17	07:56:17	female	149266	68812	-1	68611	161186	149288	-1	149266	385479	345201	-1	345188	8				2	3	6	phaseINVFAce	phaseXPface	12	NM101	837916	837616	837916	837611	d	837611	835763	837611	835746	1848
GofDak_1024-768	6	3	19	<?xml version="1.0"?>\n<Clock xmlns:dt="urn:schemas-microsoft-com:datatypes"><Description dt:dt="string">E-Prime Primary Realtime Clock</Description><StartTime><Timestamp dt:dt="int">0</Timestamp><DateUtc dt:dt="string">2017-05-04T07:56:16Z</DateUtc></StartTime><FrequencyChanges><FrequencyChange><Frequency dt:dt="r8">3312919</Frequency><Timestamp dt:dt="r8">410722688</Timestamp><Current dt:dt="r8…	75.028	2271112	2267612	2271112	2267591	1	right	411369261	2017-04-05	09:56:17	07:56:17	female	149266	68812	-1	68611	161186	149288	-1	149266	385479	345201	-1	345188	8				2	3	6	phaseINVFAce	phaseXPface	13	NF09	841395	841095	841395	841065	d	841065	839096	841065	839090	1969
GofDak_1024-768	6	3	19	<?xml version="1.0"?>\n<Clock xmlns:dt="urn:schemas-microsoft-com:datatypes"><Description dt:dt="string">E-Prime Primary Realtime Clock</Description><StartTime><Timestamp dt:dt="int">0</Timestamp><DateUtc dt:dt="string">2017-05-04T07:56:16Z</DateUtc></StartTime><FrequencyChanges><FrequencyChange><Frequency dt:dt="r8">3312919</Frequency><Timestamp dt:dt="r8">410722688</Timestamp><Current dt:dt="r8…	75.028	2271112	2267612	2271112	2267591	1	right	411369261	2017-04-05	09:56:17	07:56:17	female	149266	68812	-1	68611	161186	149288	-1	149266	385479	345201	-1	345188	8				2	3	6	phaseINVFAce	phaseXPface	14	NF04	844980	844680	844980	844648	l	844648	843027	844648	843010	1621
GofDak_1024-768	6	3	19	<?xml version="1.0"?>\n<Clock xmlns:dt="urn:schemas-microsoft-com:datatypes"><Description dt:dt="string">E-Prime Primary Realtime Clock</Description><StartTime><Timestamp dt:dt="int">0</Timestamp><DateUtc dt:dt="string">2017-05-04T07:56:16Z</DateUtc></StartTime><FrequencyChanges><FrequencyChange><Frequency dt:dt="r8">3312919</Frequency><Timestamp dt:dt="r8">410722688</Timestamp><Current dt:dt="r8…	75.028	2271112	2267612	2271112	2267591	1	right	411369261	2017-04-05	09:56:17	07:56:17	female	149266	68812	-1	68611	161186	149288	-1	149266	385479	345201	-1	345188	8				2	3	6	phaseINVFAce	phaseXPface	15	NF106	848685	848385	848685	848373	d	848373	846493	848373	846482	1880
GofDak_1024-768	6	3	19	<?xml version="1.0"?>\n<Clock xmlns:dt="urn:schemas-microsoft-com:datatypes"><Description dt:dt="string">E-Prime Primary Realtime Clock</Description><StartTime><Timestamp dt:dt="int">0</Timestamp><DateUtc dt:dt="string">2017-05-04T07:56:16Z</DateUtc></StartTime><FrequencyChanges><FrequencyChange><Frequency dt:dt="r8">3312919</Frequency><Timestamp dt:dt="r8">410722688</Timestamp><Current dt:dt="r8…	75.028	2271112	2267612	2271112	2267591	1	right	411369261	2017-04-05	09:56:17	07:56:17	female	149266	68812	-1	68611	161186	149288	-1	149266	385479	345201	-1	345188	8				2	3	6	phaseINVFAce	phaseXPface	16	NF09	852377	852077	852377	852064	d	852064	850211	852064	850202	1853
GofDak_1024-768	6	3	19	<?xml version="1.0"?>\n<Clock xmlns:dt="urn:schemas-microsoft-com:datatypes"><Description dt:dt="string">E-Prime Primary Realtime Clock</Description><StartTime><Timestamp dt:dt="int">0</Timestamp><DateUtc dt:dt="string">2017-05-04T07:56:16Z</DateUtc></StartTime><FrequencyChanges><FrequencyChange><Frequency dt:dt="r8">3312919</Frequency><Timestamp dt:dt="r8">410722688</Timestamp><Current dt:dt="r8…	75.028	2271112	2267612	2271112	2267591	1	right	411369261	2017-04-05	09:56:17	07:56:17	female	149266	68812	-1	68611	161186	149288	-1	149266	385479	345201	-1	345188	8				2	3	6	phaseINVFAce	phaseXPface	17	NM101	855869	855569	855869	855562	l	855562	853570	855562	853553	1992
GofDak_1024-768	6	3	19	<?xml version="1.0"?>\n<Clock xmlns:dt="urn:schemas-microsoft-com:datatypes"><Description dt:dt="string">E-Prime Primary Realtime Clock</Description><StartTime><Timestamp dt:dt="int">0</Timestamp><DateUtc dt:dt="string">2017-05-04T07:56:16Z</DateUtc></StartTime><FrequencyChanges><FrequencyChange><Frequency dt:dt="r8">3312919</Frequency><Timestamp dt:dt="r8">410722688</Timestamp><Current dt:dt="r8…	75.028	2271112	2267612	2271112	2267591	1	right	411369261	2017-04-05	09:56:17	07:56:17	female	149266	68812	-1	68611	161186	149288	-1	149266	385479	345201	-1	345188	8				2	3	6	phaseINVFAce	phaseXPface	18	NM02	859228	858928	859228	858882	d	858882	857049	858882	857033	1833
GofDak_1024-768	6	3	19	<?xml version="1.0"?>\n<Clock xmlns:dt="urn:schemas-microsoft-com:datatypes"><Description dt:dt="string">E-Prime Primary Realtime Clock</Description><StartTime><Timestamp dt:dt="int">0</Timestamp><DateUtc dt:dt="string">2017-05-04T07:56:16Z</DateUtc></StartTime><FrequencyChanges><FrequencyChange><Frequency dt:dt="r8">3312919</Frequency><Timestamp dt:dt="r8">410722688</Timestamp><Current dt:dt="r8…	75.028	2271112	2267612	2271112	2267591	1	right	411369261	2017-04-05	09:56:17	07:56:17	female	149266	68812	-1	68611	161186	149288	-1	149266	385479	345201	-1	345188	8				2	3	6	phaseINVFAce	phaseXPface	19	NM13	862453	862153	862453	862141	l	862141	860501	862141	860489	1640
GofDak_1024-768	6	3	19	<?xml version="1.0"?>\n<Clock xmlns:dt="urn:schemas-microsoft-com:datatypes"><Description dt:dt="string">E-Prime Primary Realtime Clock</Description><StartTime><Timestamp dt:dt="int">0</Timestamp><DateUtc dt:dt="string">2017-05-04T07:56:16Z</DateUtc></StartTime><FrequencyChanges><FrequencyChange><Frequency dt:dt="r8">3312919</Frequency><Timestamp dt:dt="r8">410722688</Timestamp><Current dt:dt="r8…	75.028	2271112	2267612	2271112	2267591	1	right	411369261	2017-04-05	09:56:17	07:56:17	female	149266	68812	-1	68611	161186	149288	-1	149266	385479	345201	-1	345188	8				2	3	6	phaseINVFAce	phaseXPface	20	NF109	865479	865179	865479	865170	l	865170	863660	865170	863641	1510
GofDak_1024-768	6	3	19	<?xml version="1.0"?>\n<Clock xmlns:dt="urn:schemas-microsoft-com:datatypes"><Description dt:dt="string">E-Prime Primary Realtime Clock</Description><StartTime><Timestamp dt:dt="int">0</Timestamp><DateUtc dt:dt="string">2017-05-04T07:56:16Z</DateUtc></StartTime><FrequencyChanges><FrequencyChange><Frequency dt:dt="r8">3312919</Frequency><Timestamp dt:dt="r8">410722688</Timestamp><Current dt:dt="r8…	75.028	2271112	2267612	2271112	2267591	1	right	411369261	2017-04-05	09:56:17	07:56:17	female	149266	68812	-1	68611	161186	149288	-1	149266	385479	345201	-1	345188	9				2	4	7	phaseINVFAce	phaseXPface	1	NM13	877568	877268	877568	877262	d	877262	875735	877262	875722	1527
GofDak_1024-768	6	3	19	<?xml version="1.0"?>\n<Clock xmlns:dt="urn:schemas-microsoft-com:datatypes"><Description dt:dt="string">E-Prime Primary Realtime Clock</Description><StartTime><Timestamp dt:dt="int">0</Timestamp><DateUtc dt:dt="string">2017-05-04T07:56:16Z</DateUtc></StartTime><FrequencyChanges><FrequencyChange><Frequency dt:dt="r8">3312919</Frequency><Timestamp dt:dt="r8">410722688</Timestamp><Current dt:dt="r8…	75.028	2271112	2267612	2271112	2267591	1	right	411369261	2017-04-05	09:56:17	07:56:17	female	149266	68812	-1	68611	161186	149288	-1	149266	385479	345201	-1	345188	9				2	4	7	phaseINVFAce	phaseXPface	2	NM02	880820	880520	880820	880506	l	880506	878920	880506	878912	1586
GofDak_1024-768	6	3	19	<?xml version="1.0"?>\n<Clock xmlns:dt="urn:schemas-microsoft-com:datatypes"><Description dt:dt="string">E-Prime Primary Realtime Clock</Description><StartTime><Timestamp dt:dt="int">0</Timestamp><DateUtc dt:dt="string">2017-05-04T07:56:16Z</DateUtc></StartTime><FrequencyChanges><FrequencyChange><Frequency dt:dt="r8">3312919</Frequency><Timestamp dt:dt="r8">410722688</Timestamp><Current dt:dt="r8…	75.028	2271112	2267612	2271112	2267591	1	right	411369261	2017-04-05	09:56:17	07:56:17	female	149266	68812	-1	68611	161186	149288	-1	149266	385479	345201	-1	345188	9				2	4	7	phaseINVFAce	phaseXPface	3	NF06	884245	883945	884245	883929	l	883929	881933	883929	881920	1996
GofDak_1024-768	6	3	19	<?xml version="1.0"?>\n<Clock xmlns:dt="urn:schemas-microsoft-com:datatypes"><Description dt:dt="string">E-Prime Primary Realtime Clock</Description><StartTime><Timestamp dt:dt="int">0</Timestamp><DateUtc dt:dt="string">2017-05-04T07:56:16Z</DateUtc></StartTime><FrequencyChanges><FrequencyChange><Frequency dt:dt="r8">3312919</Frequency><Timestamp dt:dt="r8">410722688</Timestamp><Current dt:dt="r8…	75.028	2271112	2267612	2271112	2267591	1	right	411369261	2017-04-05	09:56:17	07:56:17	female	149266	68812	-1	68611	161186	149288	-1	149266	385479	345201	-1	345188	9				2	4	7	phaseINVFAce	phaseXPface	4	NM03	887577	887277	887577	887270	l	887270	885451	887270	885440	1819
GofDak_1024-768	6	3	19	<?xml version="1.0"?>\n<Clock xmlns:dt="urn:schemas-microsoft-com:datatypes"><Description dt:dt="string">E-Prime Primary Realtime Clock</Description><StartTime><Timestamp dt:dt="int">0</Timestamp><DateUtc dt:dt="string">2017-05-04T07:56:16Z</DateUtc></StartTime><FrequencyChanges><FrequencyChange><Frequency dt:dt="r8">3312919</Frequency><Timestamp dt:dt="r8">410722688</Timestamp><Current dt:dt="r8…	75.028	2271112	2267612	2271112	2267591	1	right	411369261	2017-04-05	09:56:17	07:56:17	female	149266	68812	-1	68611	161186	149288	-1	149266	385479	345201	-1	345188	9				2	4	7	phaseINVFAce	phaseXPface	5	NM03	891243	890943	891243	890929	l	890929	889103	890929	889088	1826
GofDak_1024-768	6	3	19	<?xml version="1.0"?>\n<Clock xmlns:dt="urn:schemas-microsoft-com:datatypes"><Description dt:dt="string">E-Prime Primary Realtime Clock</Description><StartTime><Timestamp dt:dt="int">0</Timestamp><DateUtc dt:dt="string">2017-05-04T07:56:16Z</DateUtc></StartTime><FrequencyChanges><FrequencyChange><Frequency dt:dt="r8">3312919</Frequency><Timestamp dt:dt="r8">410722688</Timestamp><Current dt:dt="r8…	75.028	2271112	2267612	2271112	2267591	1	right	411369261	2017-04-05	09:56:17	07:56:17	female	149266	68812	-1	68611	161186	149288	-1	149266	385479	345201	-1	345188	9				2	4	7	phaseINVFAce	phaseXPface	6	NM02	894428	894128	894428	894113	l	894113	892422	894113	892408	1691
GofDak_1024-768	6	3	19	<?xml version="1.0"?>\n<Clock xmlns:dt="urn:schemas-microsoft-com:datatypes"><Description dt:dt="string">E-Prime Primary Realtime Clock</Description><StartTime><Timestamp dt:dt="int">0</Timestamp><DateUtc dt:dt="string">2017-05-04T07:56:16Z</DateUtc></StartTime><FrequencyChanges><FrequencyChange><Frequency dt:dt="r8">3312919</Frequency><Timestamp dt:dt="r8">410722688</Timestamp><Current dt:dt="r8…	75.028	2271112	2267612	2271112	2267591	1	right	411369261	2017-04-05	09:56:17	07:56:17	female	149266	68812	-1	68611	161186	149288	-1	149266	385479	345201	-1	345188	9				2	4	7	phaseINVFAce	phaseXPface	7	NF01	897640	897340	897640	897330	l	897330	895408	897330	895399	1922
GofDak_1024-768	6	3	19	<?xml version="1.0"?>\n<Clock xmlns:dt="urn:schemas-microsoft-com:datatypes"><Description dt:dt="string">E-Prime Primary Realtime Clock</Description><StartTime><Timestamp dt:dt="int">0</Timestamp><DateUtc dt:dt="string">2017-05-04T07:56:16Z</DateUtc></StartTime><FrequencyChanges><FrequencyChange><Frequency dt:dt="r8">3312919</Frequency><Timestamp dt:dt="r8">410722688</Timestamp><Current dt:dt="r8…	75.028	2271112	2267612	2271112	2267591	1	right	411369261	2017-04-05	09:56:17	07:56:17	female	149266	68812	-1	68611	161186	149288	-1	149266	385479	345201	-1	345188	9				2	4	7	phaseINVFAce	phaseXPface	8	NM09	900479	900179	900479	900168	d	900168	898633	900168	898623	1535
GofDak_1024-768	6	3	19	<?xml version="1.0"?>\n<Clock xmlns:dt="urn:schemas-microsoft-com:datatypes"><Description dt:dt="string">E-Prime Primary Realtime Clock</Description><StartTime><Timestamp dt:dt="int">0</Timestamp><DateUtc dt:dt="string">2017-05-04T07:56:16Z</DateUtc></StartTime><FrequencyChanges><FrequencyChange><Frequency dt:dt="r8">3312919</Frequency><Timestamp dt:dt="r8">410722688</Timestamp><Current dt:dt="r8…	75.028	2271112	2267612	2271112	2267591	1	right	411369261	2017-04-05	09:56:17	07:56:17	female	149266	68812	-1	68611	161186	149288	-1	149266	385479	345201	-1	345188	9				2	4	7	phaseINVFAce	phaseXPface	9	NM21	903385	903085	903385	903074	d	903074	901566	903074	901559	1508
GofDak_1024-768	6	3	19	<?xml version="1.0"?>\n<Clock xmlns:dt="urn:schemas-microsoft-com:datatypes"><Description dt:dt="string">E-Prime Primary Realtime Clock</Description><StartTime><Timestamp dt:dt="int">0</Timestamp><DateUtc dt:dt="string">2017-05-04T07:56:16Z</DateUtc></StartTime><FrequencyChanges><FrequencyChange><Frequency dt:dt="r8">3312919</Frequency><Timestamp dt:dt="r8">410722688</Timestamp><Current dt:dt="r8…	75.028	2271112	2267612	2271112	2267591	1	right	411369261	2017-04-05	09:56:17	07:56:17	female	149266	68812	-1	68611	161186	149288	-1	149266	385479	345201	-1	345188	9				2	4	7	phaseINVFAce	phaseXPface	10	NF27	907143	906843	907143	906838	l	906838	904911	906838	904895	1927
GofDak_1024-768	6	3	19	<?xml version="1.0"?>\n<Clock xmlns:dt="urn:schemas-microsoft-com:datatypes"><Description dt:dt="string">E-Prime Primary Realtime Clock</Description><StartTime><Timestamp dt:dt="int">0</Timestamp><DateUtc dt:dt="string">2017-05-04T07:56:16Z</DateUtc></StartTime><FrequencyChanges><FrequencyChange><Frequency dt:dt="r8">3312919</Frequency><Timestamp dt:dt="r8">410722688</Timestamp><Current dt:dt="r8…	75.028	2271112	2267612	2271112	2267591	1	right	411369261	2017-04-05	09:56:17	07:56:17	female	149266	68812	-1	68611	161186	149288	-1	149266	385479	345201	-1	345188	9				2	4	7	phaseINVFAce	phaseXPface	11	NM02	910209	909909	910209	909895	l	909895	908376	909895	908359	1519
GofDak_1024-768	6	3	19	<?xml version="1.0"?>\n<Clock xmlns:dt="urn:schemas-microsoft-com:datatypes"><Description dt:dt="string">E-Prime Primary Realtime Clock</Description><StartTime><Timestamp dt:dt="int">0</Timestamp><DateUtc dt:dt="string">2017-05-04T07:56:16Z</DateUtc></StartTime><FrequencyChanges><FrequencyChange><Frequency dt:dt="r8">3312919</Frequency><Timestamp dt:dt="r8">410722688</Timestamp><Current dt:dt="r8…	75.028	2271112	2267612	2271112	2267591	1	right	411369261	2017-04-05	09:56:17	07:56:17	female	149266	68812	-1	68611	161186	149288	-1	149266	385479	345201	-1	345188	9				2	4	7	phaseINVFAce	phaseXPface	12	NF06	913474	913174	913474	913159	d	913159	911228	913159	911215	1931
GofDak_1024-768	6	3	19	<?xml version="1.0"?>\n<Clock xmlns:dt="urn:schemas-microsoft-com:datatypes"><Description dt:dt="string">E-Prime Primary Realtime Clock</Description><StartTime><Timestamp dt:dt="int">0</Timestamp><DateUtc dt:dt="string">2017-05-04T07:56:16Z</DateUtc></StartTime><FrequencyChanges><FrequencyChange><Frequency dt:dt="r8">3312919</Frequency><Timestamp dt:dt="r8">410722688</Timestamp><Current dt:dt="r8…	75.028	2271112	2267612	2271112	2267591	1	right	411369261	2017-04-05	09:56:17	07:56:17	female	149266	68812	-1	68611	161186	149288	-1	149266	385479	345201	-1	345188	9				2	4	7	phaseINVFAce	phaseXPface	13	NF11	917140	916840	917140	916826	d	916826	914854	916826	914847	1972
GofDak_1024-768	6	3	19	<?xml version="1.0"?>\n<Clock xmlns:dt="urn:schemas-microsoft-com:datatypes"><Description dt:dt="string">E-Prime Primary Realtime Clock</Description><StartTime><Timestamp dt:dt="int">0</Timestamp><DateUtc dt:dt="string">2017-05-04T07:56:16Z</DateUtc></StartTime><FrequencyChanges><FrequencyChange><Frequency dt:dt="r8">3312919</Frequency><Timestamp dt:dt="r8">410722688</Timestamp><Current dt:dt="r8…	75.028	2271112	2267612	2271112	2267591	1	right	411369261	2017-04-05	09:56:17	07:56:17	female	149266	68812	-1	68611	161186	149288	-1	149266	385479	345201	-1	345188	9				2	4	7	phaseINVFAce	phaseXPface	14	NM08	920618	920318	920618	920289	l	920289	918359	920289	918350	1930
GofDak_1024-768	6	3	19	<?xml version="1.0"?>\n<Clock xmlns:dt="urn:schemas-microsoft-com:datatypes"><Description dt:dt="string">E-Prime Primary Realtime Clock</Description><StartTime><Timestamp dt:dt="int">0</Timestamp><DateUtc dt:dt="string">2017-05-04T07:56:16Z</DateUtc></StartTime><FrequencyChanges><FrequencyChange><Frequency dt:dt="r8">3312919</Frequency><Timestamp dt:dt="r8">410722688</Timestamp><Current dt:dt="r8…	75.028	2271112	2267612	2271112	2267591	1	right	411369261	2017-04-05	09:56:17	07:56:17	female	149266	68812	-1	68611	161186	149288	-1	149266	385479	345201	-1	345188	9				2	4	7	phaseINVFAce	phaseXPface	15	NM101	924070	923770	924070	923757	d	923757	921918	923757	921902	1839
GofDak_1024-768	6	3	19	<?xml version="1.0"?>\n<Clock xmlns:dt="urn:schemas-microsoft-com:datatypes"><Description dt:dt="string">E-Prime Primary Realtime Clock</Description><StartTime><Timestamp dt:dt="int">0</Timestamp><DateUtc dt:dt="string">2017-05-04T07:56:16Z</DateUtc></StartTime><FrequencyChanges><FrequencyChange><Frequency dt:dt="r8">3312919</Frequency><Timestamp dt:dt="r8">410722688</Timestamp><Current dt:dt="r8…	75.028	2271112	2267612	2271112	2267591	1	right	411369261	2017-04-05	09:56:17	07:56:17	female	149266	68812	-1	68611	161186	149288	-1	149266	385479	345201	-1	345188	9				2	4	7	phaseINVFAce	phaseXPface	16	NM02	927882	927582	927882	927578	d	927578	926023	927578	926014	1555
GofDak_1024-768	6	3	19	<?xml version="1.0"?>\n<Clock xmlns:dt="urn:schemas-microsoft-com:datatypes"><Description dt:dt="string">E-Prime Primary Realtime Clock</Description><StartTime><Timestamp dt:dt="int">0</Timestamp><DateUtc dt:dt="string">2017-05-04T07:56:16Z</DateUtc></StartTime><FrequencyChanges><FrequencyChange><Frequency dt:dt="r8">3312919</Frequency><Timestamp dt:dt="r8">410722688</Timestamp><Current dt:dt="r8…	75.028	2271112	2267612	2271112	2267591	1	right	411369261	2017-04-05	09:56:17	07:56:17	female	149266	68812	-1	68611	161186	149288	-1	149266	385479	345201	-1	345188	9				2	4	7	phaseINVFAce	phaseXPface	17	NF06	931228	930928	931228	930925	d	930925	929302	930925	929294	1623
GofDak_1024-768	6	3	19	<?xml version="1.0"?>\n<Clock xmlns:dt="urn:schemas-microsoft-com:datatypes"><Description dt:dt="string">E-Prime Primary Realtime Clock</Description><StartTime><Timestamp dt:dt="int">0</Timestamp><DateUtc dt:dt="string">2017-05-04T07:56:16Z</DateUtc></StartTime><FrequencyChanges><FrequencyChange><Frequency dt:dt="r8">3312919</Frequency><Timestamp dt:dt="r8">410722688</Timestamp><Current dt:dt="r8…	75.028	2271112	2267612	2271112	2267591	1	right	411369261	2017-04-05	09:56:17	07:56:17	female	149266	68812	-1	68611	161186	149288	-1	149266	385479	345201	-1	345188	9				2	4	7	phaseINVFAce	phaseXPface	18	NF06	934626	934326	934626	934318	d	934318	932460	934318	932454	1858
GofDak_1024-768	6	3	19	<?xml version="1.0"?>\n<Clock xmlns:dt="urn:schemas-microsoft-com:datatypes"><Description dt:dt="string">E-Prime Primary Realtime Clock</Description><StartTime><Timestamp dt:dt="int">0</Timestamp><DateUtc dt:dt="string">2017-05-04T07:56:16Z</DateUtc></StartTime><FrequencyChanges><FrequencyChange><Frequency dt:dt="r8">3312919</Frequency><Timestamp dt:dt="r8">410722688</Timestamp><Current dt:dt="r8…	75.028	2271112	2267612	2271112	2267591	1	right	411369261	2017-04-05	09:56:17	07:56:17	female	149266	68812	-1	68611	161186	149288	-1	149266	385479	345201	-1	345188	9				2	4	7	phaseINVFAce	phaseXPface	19	NF106	938798	938498	938798	938471	l	938471	936592	938471	936581	1879
GofDak_1024-768	6	3	19	<?xml version="1.0"?>\n<Clock xmlns:dt="urn:schemas-microsoft-com:datatypes"><Description dt:dt="string">E-Prime Primary Realtime Clock</Description><StartTime><Timestamp dt:dt="int">0</Timestamp><DateUtc dt:dt="string">2017-05-04T07:56:16Z</DateUtc></StartTime><FrequencyChanges><FrequencyChange><Frequency dt:dt="r8">3312919</Frequency><Timestamp dt:dt="r8">410722688</Timestamp><Current dt:dt="r8…	75.028	2271112	2267612	2271112	2267591	1	right	411369261	2017-04-05	09:56:17	07:56:17	female	149266	68812	-1	68611	161186	149288	-1	149266	385479	345201	-1	345188	9				2	4	7	phaseINVFAce	phaseXPface	20	NF106	942077	941777	942077	941766	l	941766	939804	941766	939797	1962
GofDak_1024-768	6	3	19	<?xml version="1.0"?>\n<Clock xmlns:dt="urn:schemas-microsoft-com:datatypes"><Description dt:dt="string">E-Prime Primary Realtime Clock</Description><StartTime><Timestamp dt:dt="int">0</Timestamp><DateUtc dt:dt="string">2017-05-04T07:56:16Z</DateUtc></StartTime><FrequencyChanges><FrequencyChange><Frequency dt:dt="r8">3312919</Frequency><Timestamp dt:dt="r8">410722688</Timestamp><Current dt:dt="r8…	75.028	2271112	2267612	2271112	2267591	1	right	411369261	2017-04-05	09:56:17	07:56:17	female	149266	68812	-1	68611	161186	149288	-1	149266	385479	345201	-1	345188	10				1	4	8	phaseUPFAce	phaseXPface	1	NM101	946622	946322	946622	946317	l	946317	944683	946317	944677	1634
GofDak_1024-768	6	3	19	<?xml version="1.0"?>\n<Clock xmlns:dt="urn:schemas-microsoft-com:datatypes"><Description dt:dt="string">E-Prime Primary Realtime Clock</Description><StartTime><Timestamp dt:dt="int">0</Timestamp><DateUtc dt:dt="string">2017-05-04T07:56:16Z</DateUtc></StartTime><FrequencyChanges><FrequencyChange><Frequency dt:dt="r8">3312919</Frequency><Timestamp dt:dt="r8">410722688</Timestamp><Current dt:dt="r8…	75.028	2271112	2267612	2271112	2267591	1	right	411369261	2017-04-05	09:56:17	07:56:17	female	149266	68812	-1	68611	161186	149288	-1	149266	385479	345201	-1	345188	10				1	4	8	phaseUPFAce	phaseXPface	2	NF105	949901	949601	949901	949588	l	949588	947735	949588	947725	1853
GofDak_1024-768	6	3	19	<?xml version="1.0"?>\n<Clock xmlns:dt="urn:schemas-microsoft-com:datatypes"><Description dt:dt="string">E-Prime Primary Realtime Clock</Description><StartTime><Timestamp dt:dt="int">0</Timestamp><DateUtc dt:dt="string">2017-05-04T07:56:16Z</DateUtc></StartTime><FrequencyChanges><FrequencyChange><Frequency dt:dt="r8">3312919</Frequency><Timestamp dt:dt="r8">410722688</Timestamp><Current dt:dt="r8…	75.028	2271112	2267612	2271112	2267591	1	right	411369261	2017-04-05	09:56:17	07:56:17	female	149266	68812	-1	68611	161186	149288	-1	149266	385479	345201	-1	345188	10				1	4	8	phaseUPFAce	phaseXPface	3	NF01	953379	953079	953379	953075	l	953075	951373	953075	951357	1702
GofDak_1024-768	6	3	19	<?xml version="1.0"?>\n<Clock xmlns:dt="urn:schemas-microsoft-com:datatypes"><Description dt:dt="string">E-Prime Primary Realtime Clock</Description><StartTime><Timestamp dt:dt="int">0</Timestamp><DateUtc dt:dt="string">2017-05-04T07:56:16Z</DateUtc></StartTime><FrequencyChanges><FrequencyChange><Frequency dt:dt="r8">3312919</Frequency><Timestamp dt:dt="r8">410722688</Timestamp><Current dt:dt="r8…	75.028	2271112	2267612	2271112	2267591	1	right	411369261	2017-04-05	09:56:17	07:56:17	female	149266	68812	-1	68611	161186	149288	-1	149266	385479	345201	-1	345188	10				1	4	8	phaseUPFAce	phaseXPface	4	NF109	956525	956225	956525	956202	l	956202	954399	956202	954389	1803
GofDak_1024-768	6	3	19	<?xml version="1.0"?>\n<Clock xmlns:dt="urn:schemas-microsoft-com:datatypes"><Description dt:dt="string">E-Prime Primary Realtime Clock</Description><StartTime><Timestamp dt:dt="int">0</Timestamp><DateUtc dt:dt="string">2017-05-04T07:56:16Z</DateUtc></StartTime><FrequencyChanges><FrequencyChange><Frequency dt:dt="r8">3312919</Frequency><Timestamp dt:dt="r8">410722688</Timestamp><Current dt:dt="r8…	75.028	2271112	2267612	2271112	2267591	1	right	411369261	2017-04-05	09:56:17	07:56:17	female	149266	68812	-1	68611	161186	149288	-1	149266	385479	345201	-1	345188	10				1	4	8	phaseUPFAce	phaseXPface	5	NF04	959963	959663	959963	959655	d	959655	957691	959655	957677	1964
GofDak_1024-768	6	3	19	<?xml version="1.0"?>\n<Clock xmlns:dt="urn:schemas-microsoft-com:datatypes"><Description dt:dt="string">E-Prime Primary Realtime Clock</Description><StartTime><Timestamp dt:dt="int">0</Timestamp><DateUtc dt:dt="string">2017-05-04T07:56:16Z</DateUtc></StartTime><FrequencyChanges><FrequencyChange><Frequency dt:dt="r8">3312919</Frequency><Timestamp dt:dt="r8">410722688</Timestamp><Current dt:dt="r8…	75.028	2271112	2267612	2271112	2267591	1	right	411369261	2017-04-05	09:56:17	07:56:17	female	149266	68812	-1	68611	161186	149288	-1	149266	385479	345201	-1	345188	10				1	4	8	phaseUPFAce	phaseXPface	6	NF04	963402	963102	963402	963067	d	963067	961210	963067	961196	1857
GofDak_1024-768	6	3	19	<?xml version="1.0"?>\n<Clock xmlns:dt="urn:schemas-microsoft-com:datatypes"><Description dt:dt="string">E-Prime Primary Realtime Clock</Description><StartTime><Timestamp dt:dt="int">0</Timestamp><DateUtc dt:dt="string">2017-05-04T07:56:16Z</DateUtc></StartTime><FrequencyChanges><FrequencyChange><Frequency dt:dt="r8">3312919</Frequency><Timestamp dt:dt="r8">410722688</Timestamp><Current dt:dt="r8…	75.028	2271112	2267612	2271112	2267591	1	right	411369261	2017-04-05	09:56:17	07:56:17	female	149266	68812	-1	68611	161186	149288	-1	149266	385479	345201	-1	345188	10				1	4	8	phaseUPFAce	phaseXPface	7	NM13	966548	966248	966548	966243	d	966243	964702	966243	964684	1541
GofDak_1024-768	6	3	19	<?xml version="1.0"?>\n<Clock xmlns:dt="urn:schemas-microsoft-com:datatypes"><Description dt:dt="string">E-Prime Primary Realtime Clock</Description><StartTime><Timestamp dt:dt="int">0</Timestamp><DateUtc dt:dt="string">2017-05-04T07:56:16Z</DateUtc></StartTime><FrequencyChanges><FrequencyChange><Frequency dt:dt="r8">3312919</Frequency><Timestamp dt:dt="r8">410722688</Timestamp><Current dt:dt="r8…	75.028	2271112	2267612	2271112	2267591	1	right	411369261	2017-04-05	09:56:17	07:56:17	female	149266	68812	-1	68611	161186	149288	-1	149266	385479	345201	-1	345188	10				1	4	8	phaseUPFAce	phaseXPface	8	NM13	970186	969886	970186	969858	d	969858	967874	969858	967860	1984
GofDak_1024-768	6	3	19	<?xml version="1.0"?>\n<Clock xmlns:dt="urn:schemas-microsoft-com:datatypes"><Description dt:dt="string">E-Prime Primary Realtime Clock</Description><StartTime><Timestamp dt:dt="int">0</Timestamp><DateUtc dt:dt="string">2017-05-04T07:56:16Z</DateUtc></StartTime><FrequencyChanges><FrequencyChange><Frequency dt:dt="r8">3312919</Frequency><Timestamp dt:dt="r8">410722688</Timestamp><Current dt:dt="r8…	75.028	2271112	2267612	2271112	2267591	1	right	411369261	2017-04-05	09:56:17	07:56:17	female	149266	68812	-1	68611	161186	149288	-1	149266	385479	345201	-1	345188	10				1	4	8	phaseUPFAce	phaseXPface	9	NF09	973678	973378	973678	973371	l	973371	971486	973371	971476	1885
GofDak_1024-768	6	3	19	<?xml version="1.0"?>\n<Clock xmlns:dt="urn:schemas-microsoft-com:datatypes"><Description dt:dt="string">E-Prime Primary Realtime Clock</Description><StartTime><Timestamp dt:dt="int">0</Timestamp><DateUtc dt:dt="string">2017-05-04T07:56:16Z</DateUtc></StartTime><FrequencyChanges><FrequencyChange><Frequency dt:dt="r8">3312919</Frequency><Timestamp dt:dt="r8">410722688</Timestamp><Current dt:dt="r8…	75.028	2271112	2267612	2271112	2267591	1	right	411369261	2017-04-05	09:56:17	07:56:17	female	149266	68812	-1	68611	161186	149288	-1	149266	385479	345201	-1	345188	10				1	4	8	phaseUPFAce	phaseXPface	10	NM21	977117	976817	977117	976805	l	976805	975018	976805	975012	1787
GofDak_1024-768	6	3	19	<?xml version="1.0"?>\n<Clock xmlns:dt="urn:schemas-microsoft-com:datatypes"><Description dt:dt="string">E-Prime Primary Realtime Clock</Description><StartTime><Timestamp dt:dt="int">0</Timestamp><DateUtc dt:dt="string">2017-05-04T07:56:16Z</DateUtc></StartTime><FrequencyChanges><FrequencyChange><Frequency dt:dt="r8">3312919</Frequency><Timestamp dt:dt="r8">410722688</Timestamp><Current dt:dt="r8…	75.028	2271112	2267612	2271112	2267591	1	right	411369261	2017-04-05	09:56:17	07:56:17	female	149266	68812	-1	68611	161186	149288	-1	149266	385479	345201	-1	345188	10				1	4	8	phaseUPFAce	phaseXPface	11	NF106	980302	980002	980302	979989	d	979989	978390	979989	978372	1599
GofDak_1024-768	6	3	19	<?xml version="1.0"?>\n<Clock xmlns:dt="urn:schemas-microsoft-com:datatypes"><Description dt:dt="string">E-Prime Primary Realtime Clock</Description><StartTime><Timestamp dt:dt="int">0</Timestamp><DateUtc dt:dt="string">2017-05-04T07:56:16Z</DateUtc></StartTime><FrequencyChanges><FrequencyChange><Frequency dt:dt="r8">3312919</Frequency><Timestamp dt:dt="r8">410722688</Timestamp><Current dt:dt="r8…	75.028	2271112	2267612	2271112	2267591	1	right	411369261	2017-04-05	09:56:17	07:56:17	female	149266	68812	-1	68611	161186	149288	-1	149266	385479	345201	-1	345188	10				1	4	8	phaseUPFAce	phaseXPface	12	NF106	983741	983441	983741	983426	l	983426	981589	983426	981571	1837
GofDak_1024-768	6	3	19	<?xml version="1.0"?>\n<Clock xmlns:dt="urn:schemas-microsoft-com:datatypes"><Description dt:dt="string">E-Prime Primary Realtime Clock</Description><StartTime><Timestamp dt:dt="int">0</Timestamp><DateUtc dt:dt="string">2017-05-04T07:56:16Z</DateUtc></StartTime><FrequencyChanges><FrequencyChange><Frequency dt:dt="r8">3312919</Frequency><Timestamp dt:dt="r8">410722688</Timestamp><Current dt:dt="r8…	75.028	2271112	2267612	2271112	2267591	1	right	411369261	2017-04-05	09:56:17	07:56:17	female	149266	68812	-1	68611	161186	149288	-1	149266	385479	345201	-1	345188	10				1	4	8	phaseUPFAce	phaseXPface	13	NM13	986847	986547	986847	986536	l	986536	984894	986536	984883	1642
GofDak_1024-768	6	3	19	<?xml version="1.0"?>\n<Clock xmlns:dt="urn:schemas-microsoft-com:datatypes"><Description dt:dt="string">E-Prime Primary Realtime Clock</Description><StartTime><Timestamp dt:dt="int">0</Timestamp><DateUtc dt:dt="string">2017-05-04T07:56:16Z</DateUtc></StartTime><FrequencyChanges><FrequencyChange><Frequency dt:dt="r8">3312919</Frequency><Timestamp dt:dt="r8">410722688</Timestamp><Current dt:dt="r8…	75.028	2271112	2267612	2271112	2267591	1	right	411369261	2017-04-05	09:56:17	07:56:17	female	149266	68812	-1	68611	161186	149288	-1	149266	385479	345201	-1	345188	10				1	4	8	phaseUPFAce	phaseXPface	14	NF04	990085	989785	990085	989777	l	989777	988066	989777	988059	1711
GofDak_1024-768	6	3	19	<?xml version="1.0"?>\n<Clock xmlns:dt="urn:schemas-microsoft-com:datatypes"><Description dt:dt="string">E-Prime Primary Realtime Clock</Description><StartTime><Timestamp dt:dt="int">0</Timestamp><DateUtc dt:dt="string">2017-05-04T07:56:16Z</DateUtc></StartTime><FrequencyChanges><FrequencyChange><Frequency dt:dt="r8">3312919</Frequency><Timestamp dt:dt="r8">410722688</Timestamp><Current dt:dt="r8…	75.028	2271112	2267612	2271112	2267591	1	right	411369261	2017-04-05	09:56:17	07:56:17	female	149266	68812	-1	68611	161186	149288	-1	149266	385479	345201	-1	345188	10				1	4	8	phaseUPFAce	phaseXPface	15	NF11	993324	993024	993324	993021	d	993021	991225	993021	991219	1796
GofDak_1024-768	6	3	19	<?xml version="1.0"?>\n<Clock xmlns:dt="urn:schemas-microsoft-com:datatypes"><Description dt:dt="string">E-Prime Primary Realtime Clock</Description><StartTime><Timestamp dt:dt="int">0</Timestamp><DateUtc dt:dt="string">2017-05-04T07:56:16Z</DateUtc></StartTime><FrequencyChanges><FrequencyChange><Frequency dt:dt="r8">3312919</Frequency><Timestamp dt:dt="r8">410722688</Timestamp><Current dt:dt="r8…	75.028	2271112	2267612	2271112	2267591	1	right	411369261	2017-04-05	09:56:17	07:56:17	female	149266	68812	-1	68611	161186	149288	-1	149266	385479	345201	-1	345188	10				1	4	8	phaseUPFAce	phaseXPface	16	NF06	996936	996636	996936	996630	d	996630	994704	996630	994691	1926
GofDak_1024-768	6	3	19	<?xml version="1.0"?>\n<Clock xmlns:dt="urn:schemas-microsoft-com:datatypes"><Description dt:dt="string">E-Prime Primary Realtime Clock</Description><StartTime><Timestamp dt:dt="int">0</Timestamp><DateUtc dt:dt="string">2017-05-04T07:56:16Z</DateUtc></StartTime><FrequencyChanges><FrequencyChange><Frequency dt:dt="r8">3312919</Frequency><Timestamp dt:dt="r8">410722688</Timestamp><Current dt:dt="r8…	75.028	2271112	2267612	2271112	2267591	1	right	411369261	2017-04-05	09:56:17	07:56:17	female	149266	68812	-1	68611	161186	149288	-1	149266	385479	345201	-1	345188	10				1	4	8	phaseUPFAce	phaseXPface	17	NF27	1000375	1000075	1000375	1000061	l	1000061	998356	1000061	998347	1705
GofDak_1024-768	6	3	19	<?xml version="1.0"?>\n<Clock xmlns:dt="urn:schemas-microsoft-com:datatypes"><Description dt:dt="string">E-Prime Primary Realtime Clock</Description><StartTime><Timestamp dt:dt="int">0</Timestamp><DateUtc dt:dt="string">2017-05-04T07:56:16Z</DateUtc></StartTime><FrequencyChanges><FrequencyChange><Frequency dt:dt="r8">3312919</Frequency><Timestamp dt:dt="r8">410722688</Timestamp><Current dt:dt="r8…	75.028	2271112	2267612	2271112	2267591	1	right	411369261	2017-04-05	09:56:17	07:56:17	female	149266	68812	-1	68611	161186	149288	-1	149266	385479	345201	-1	345188	10				1	4	8	phaseUPFAce	phaseXPface	18	NM10	1003600	1003300	1003600	1003287	l	1003287	1001594	1003287	1001586	1693
GofDak_1024-768	6	3	19	<?xml version="1.0"?>\n<Clock xmlns:dt="urn:schemas-microsoft-com:datatypes"><Description dt:dt="string">E-Prime Primary Realtime Clock</Description><StartTime><Timestamp dt:dt="int">0</Timestamp><DateUtc dt:dt="string">2017-05-04T07:56:16Z</DateUtc></StartTime><FrequencyChanges><FrequencyChange><Frequency dt:dt="r8">3312919</Frequency><Timestamp dt:dt="r8">410722688</Timestamp><Current dt:dt="r8…	75.028	2271112	2267612	2271112	2267591	1	right	411369261	2017-04-05	09:56:17	07:56:17	female	149266	68812	-1	68611	161186	149288	-1	149266	385479	345201	-1	345188	10				1	4	8	phaseUPFAce	phaseXPface	19	NF27	1006946	1006646	1006946	1006593	l	1006593	1004687	1006593	1004674	1906
GofDak_1024-768	6	3	19	<?xml version="1.0"?>\n<Clock xmlns:dt="urn:schemas-microsoft-com:datatypes"><Description dt:dt="string">E-Prime Primary Realtime Clock</Description><StartTime><Timestamp dt:dt="int">0</Timestamp><DateUtc dt:dt="string">2017-05-04T07:56:16Z</DateUtc></StartTime><FrequencyChanges><FrequencyChange><Frequency dt:dt="r8">3312919</Frequency><Timestamp dt:dt="r8">410722688</Timestamp><Current dt:dt="r8…	75.028	2271112	2267612	2271112	2267591	1	right	411369261	2017-04-05	09:56:17	07:56:17	female	149266	68812	-1	68611	161186	149288	-1	149266	385479	345201	-1	345188	10				1	4	8	phaseUPFAce	phaseXPface	20	NF105	1009998	1009698	1009998	1009692	d	1009692	1008072	1009692	1008066	1620
GofDak_1024-768	6	3	19	<?xml version="1.0"?>\n<Clock xmlns:dt="urn:schemas-microsoft-com:datatypes"><Description dt:dt="string">E-Prime Primary Realtime Clock</Description><StartTime><Timestamp dt:dt="int">0</Timestamp><DateUtc dt:dt="string">2017-05-04T07:56:16Z</DateUtc></StartTime><FrequencyChanges><FrequencyChange><Frequency dt:dt="r8">3312919</Frequency><Timestamp dt:dt="r8">410722688</Timestamp><Current dt:dt="r8…	75.028	2271112	2267612	2271112	2267591	1	right	411369261	2017-04-05	09:56:17	07:56:17	female	149266	68812	-1	68611	161186	149288	-1	149266	385479	345201	-1	345188	11				1	5	9	phaseUPFAce	phaseXPface	1	NF01	1013024	1012724	1013024	1012711	l	1012711	1011204	1012711	1011186	1507
GofDak_1024-768	6	3	19	<?xml version="1.0"?>\n<Clock xmlns:dt="urn:schemas-microsoft-com:datatypes"><Description dt:dt="string">E-Prime Primary Realtime Clock</Description><StartTime><Timestamp dt:dt="int">0</Timestamp><DateUtc dt:dt="string">2017-05-04T07:56:16Z</DateUtc></StartTime><FrequencyChanges><FrequencyChange><Frequency dt:dt="r8">3312919</Frequency><Timestamp dt:dt="r8">410722688</Timestamp><Current dt:dt="r8…	75.028	2271112	2267612	2271112	2267591	1	right	411369261	2017-04-05	09:56:17	07:56:17	female	149266	68812	-1	68611	161186	149288	-1	149266	385479	345201	-1	345188	11				1	5	9	phaseUPFAce	phaseXPface	2	NF06	1016422	1016122	1016422	1016114	l	1016114	1014283	1016114	1014274	1831
GofDak_1024-768	6	3	19	<?xml version="1.0"?>\n<Clock xmlns:dt="urn:schemas-microsoft-com:datatypes"><Description dt:dt="string">E-Prime Primary Realtime Clock</Description><StartTime><Timestamp dt:dt="int">0</Timestamp><DateUtc dt:dt="string">2017-05-04T07:56:16Z</DateUtc></StartTime><FrequencyChanges><FrequencyChange><Frequency dt:dt="r8">3312919</Frequency><Timestamp dt:dt="r8">410722688</Timestamp><Current dt:dt="r8…	75.028	2271112	2267612	2271112	2267591	1	right	411369261	2017-04-05	09:56:17	07:56:17	female	149266	68812	-1	68611	161186	149288	-1	149266	385479	345201	-1	345188	11				1	5	9	phaseUPFAce	phaseXPface	3	NF09	1019634	1019334	1019634	1019318	l	1019318	1017482	1019318	1017474	1836
GofDak_1024-768	6	3	19	<?xml version="1.0"?>\n<Clock xmlns:dt="urn:schemas-microsoft-com:datatypes"><Description dt:dt="string">E-Prime Primary Realtime Clock</Description><StartTime><Timestamp dt:dt="int">0</Timestamp><DateUtc dt:dt="string">2017-05-04T07:56:16Z</DateUtc></StartTime><FrequencyChanges><FrequencyChange><Frequency dt:dt="r8">3312919</Frequency><Timestamp dt:dt="r8">410722688</Timestamp><Current dt:dt="r8…	75.028	2271112	2267612	2271112	2267591	1	right	411369261	2017-04-05	09:56:17	07:56:17	female	149266	68812	-1	68611	161186	149288	-1	149266	385479	345201	-1	345188	11				1	5	9	phaseUPFAce	phaseXPface	4	NF01	1022700	1022400	1022700	1022383	l	1022383	1020734	1022383	1020714	1649
GofDak_1024-768	6	3	19	<?xml version="1.0"?>\n<Clock xmlns:dt="urn:schemas-microsoft-com:datatypes"><Description dt:dt="string">E-Prime Primary Realtime Clock</Description><StartTime><Timestamp dt:dt="int">0</Timestamp><DateUtc dt:dt="string">2017-05-04T07:56:16Z</DateUtc></StartTime><FrequencyChanges><FrequencyChange><Frequency dt:dt="r8">3312919</Frequency><Timestamp dt:dt="r8">410722688</Timestamp><Current dt:dt="r8…	75.028	2271112	2267612	2271112	2267591	1	right	411369261	2017-04-05	09:56:17	07:56:17	female	149266	68812	-1	68611	161186	149288	-1	149266	385479	345201	-1	345188	11				1	5	9	phaseUPFAce	phaseXPface	5	NM101	1025539	1025239	1025539	1025224	l	1025224	1023693	1025224	1023681	1531
GofDak_1024-768	6	3	19	<?xml version="1.0"?>\n<Clock xmlns:dt="urn:schemas-microsoft-com:datatypes"><Description dt:dt="string">E-Prime Primary Realtime Clock</Description><StartTime><Timestamp dt:dt="int">0</Timestamp><DateUtc dt:dt="string">2017-05-04T07:56:16Z</DateUtc></StartTime><FrequencyChanges><FrequencyChange><Frequency dt:dt="r8">3312919</Frequency><Timestamp dt:dt="r8">410722688</Timestamp><Current dt:dt="r8…	75.028	2271112	2267612	2271112	2267591	1	right	411369261	2017-04-05	09:56:17	07:56:17	female	149266	68812	-1	68611	161186	149288	-1	149266	385479	345201	-1	345188	11				1	5	9	phaseUPFAce	phaseXPface	6	NF09	1029137	1028837	1029137	1028832	l	1028832	1026905	1028832	1026889	1927
GofDak_1024-768	6	3	19	<?xml version="1.0"?>\n<Clock xmlns:dt="urn:schemas-microsoft-com:datatypes"><Description dt:dt="string">E-Prime Primary Realtime Clock</Description><StartTime><Timestamp dt:dt="int">0</Timestamp><DateUtc dt:dt="string">2017-05-04T07:56:16Z</DateUtc></StartTime><FrequencyChanges><FrequencyChange><Frequency dt:dt="r8">3312919</Frequency><Timestamp dt:dt="r8">410722688</Timestamp><Current dt:dt="r8…	75.028	2271112	2267612	2271112	2267591	1	right	411369261	2017-04-05	09:56:17	07:56:17	female	149266	68812	-1	68611	161186	149288	-1	149266	385479	345201	-1	345188	11				1	5	9	phaseUPFAce	phaseXPface	7	NF11	1032163	1031863	1032163	1031853	l	1031853	1030050	1031853	1030041	1803
GofDak_1024-768	6	3	19	<?xml version="1.0"?>\n<Clock xmlns:dt="urn:schemas-microsoft-com:datatypes"><Description dt:dt="string">E-Prime Primary Realtime Clock</Description><StartTime><Timestamp dt:dt="int">0</Timestamp><DateUtc dt:dt="string">2017-05-04T07:56:16Z</DateUtc></StartTime><FrequencyChanges><FrequencyChange><Frequency dt:dt="r8">3312919</Frequency><Timestamp dt:dt="r8">410722688</Timestamp><Current dt:dt="r8…	75.028	2271112	2267612	2271112	2267591	1	right	411369261	2017-04-05	09:56:17	07:56:17	female	149266	68812	-1	68611	161186	149288	-1	149266	385479	345201	-1	345188	11				1	5	9	phaseUPFAce	phaseXPface	8	NF04	1035189	1034889	1035189	1034878	d	1034878	1033156	1034878	1033137	1722
GofDak_1024-768	6	3	19	<?xml version="1.0"?>\n<Clock xmlns:dt="urn:schemas-microsoft-com:datatypes"><Description dt:dt="string">E-Prime Primary Realtime Clock</Description><StartTime><Timestamp dt:dt="int">0</Timestamp><DateUtc dt:dt="string">2017-05-04T07:56:16Z</DateUtc></StartTime><FrequencyChanges><FrequencyChange><Frequency dt:dt="r8">3312919</Frequency><Timestamp dt:dt="r8">410722688</Timestamp><Current dt:dt="r8…	75.028	2271112	2267612	2271112	2267591	1	right	411369261	2017-04-05	09:56:17	07:56:17	female	149266	68812	-1	68611	161186	149288	-1	149266	385479	345201	-1	345188	11				1	5	9	phaseUPFAce	phaseXPface	9	NF109	1039760	1039460	1039760	1039443	d	1039443	1037474	1039443	1037457	1969
GofDak_1024-768	6	3	19	<?xml version="1.0"?>\n<Clock xmlns:dt="urn:schemas-microsoft-com:datatypes"><Description dt:dt="string">E-Prime Primary Realtime Clock</Description><StartTime><Timestamp dt:dt="int">0</Timestamp><DateUtc dt:dt="string">2017-05-04T07:56:16Z</DateUtc></StartTime><FrequencyChanges><FrequencyChange><Frequency dt:dt="r8">3312919</Frequency><Timestamp dt:dt="r8">410722688</Timestamp><Current dt:dt="r8…	75.028	2271112	2267612	2271112	2267591	1	right	411369261	2017-04-05	09:56:17	07:56:17	female	149266	68812	-1	68611	161186	149288	-1	149266	385479	345201	-1	345188	11				1	5	9	phaseUPFAce	phaseXPface	10	NM03	1042733	1042433	1042733	1042428	d	1042428	1040833	1042428	1040825	1595
GofDak_1024-768	6	3	19	<?xml version="1.0"?>\n<Clock xmlns:dt="urn:schemas-microsoft-com:datatypes"><Description dt:dt="string">E-Prime Primary Realtime Clock</Description><StartTime><Timestamp dt:dt="int">0</Timestamp><DateUtc dt:dt="string">2017-05-04T07:56:16Z</DateUtc></StartTime><FrequencyChanges><FrequencyChange><Frequency dt:dt="r8">3312919</Frequency><Timestamp dt:dt="r8">410722688</Timestamp><Current dt:dt="r8…	75.028	2271112	2267612	2271112	2267591	1	right	411369261	2017-04-05	09:56:17	07:56:17	female	149266	68812	-1	68611	161186	149288	-1	149266	385479	345201	-1	345188	11				1	5	9	phaseUPFAce	phaseXPface	11	NM09	1045838	1045538	1045838	1045530	d	1045530	1043912	1045530	1043904	1618
GofDak_1024-768	6	3	19	<?xml version="1.0"?>\n<Clock xmlns:dt="urn:schemas-microsoft-com:datatypes"><Description dt:dt="string">E-Prime Primary Realtime Clock</Description><StartTime><Timestamp dt:dt="int">0</Timestamp><DateUtc dt:dt="string">2017-05-04T07:56:16Z</DateUtc></StartTime><FrequencyChanges><FrequencyChange><Frequency dt:dt="r8">3312919</Frequency><Timestamp dt:dt="r8">410722688</Timestamp><Current dt:dt="r8…	75.028	2271112	2267612	2271112	2267591	1	right	411369261	2017-04-05	09:56:17	07:56:17	female	149266	68812	-1	68611	161186	149288	-1	149266	385479	345201	-1	345188	11				1	5	9	phaseUPFAce	phaseXPface	12	NF27	1051462	1051162	1051462	1051157	d	1051157	1049190	1051157	1049176	1967
GofDak_1024-768	6	3	19	<?xml version="1.0"?>\n<Clock xmlns:dt="urn:schemas-microsoft-com:datatypes"><Description dt:dt="string">E-Prime Primary Realtime Clock</Description><StartTime><Timestamp dt:dt="int">0</Timestamp><DateUtc dt:dt="string">2017-05-04T07:56:16Z</DateUtc></StartTime><FrequencyChanges><FrequencyChange><Frequency dt:dt="r8">3312919</Frequency><Timestamp dt:dt="r8">410722688</Timestamp><Current dt:dt="r8…	75.028	2271112	2267612	2271112	2267591	1	right	411369261	2017-04-05	09:56:17	07:56:17	female	149266	68812	-1	68611	161186	149288	-1	149266	385479	345201	-1	345188	11				1	5	9	phaseUPFAce	phaseXPface	13	NM05	1054635	1054335	1054635	1054326	d	1054326	1052735	1054326	1052720	1591
GofDak_1024-768	6	3	19	<?xml version="1.0"?>\n<Clock xmlns:dt="urn:schemas-microsoft-com:datatypes"><Description dt:dt="string">E-Prime Primary Realtime Clock</Description><StartTime><Timestamp dt:dt="int">0</Timestamp><DateUtc dt:dt="string">2017-05-04T07:56:16Z</DateUtc></StartTime><FrequencyChanges><FrequencyChange><Frequency dt:dt="r8">3312919</Frequency><Timestamp dt:dt="r8">410722688</Timestamp><Current dt:dt="r8…	75.028	2271112	2267612	2271112	2267591	1	right	411369261	2017-04-05	09:56:17	07:56:17	female	149266	68812	-1	68611	161186	149288	-1	149266	385479	345201	-1	345188	11				1	5	9	phaseUPFAce	phaseXPface	14	NF01	1058913	1058613	1058913	1058607	d	1058607	1056854	1058607	1056840	1753
GofDak_1024-768	6	3	19	<?xml version="1.0"?>\n<Clock xmlns:dt="urn:schemas-microsoft-com:datatypes"><Description dt:dt="string">E-Prime Primary Realtime Clock</Description><StartTime><Timestamp dt:dt="int">0</Timestamp><DateUtc dt:dt="string">2017-05-04T07:56:16Z</DateUtc></StartTime><FrequencyChanges><FrequencyChange><Frequency dt:dt="r8">3312919</Frequency><Timestamp dt:dt="r8">410722688</Timestamp><Current dt:dt="r8…	75.028	2271112	2267612	2271112	2267591	1	right	411369261	2017-04-05	09:56:17	07:56:17	female	149266	68812	-1	68611	161186	149288	-1	149266	385479	345201	-1	345188	11				1	5	9	phaseUPFAce	phaseXPface	15	NF105	1062325	1062025	1062325	1062022	l	1062022	1060519	1062022	1060504	1503
GofDak_1024-768	6	3	19	<?xml version="1.0"?>\n<Clock xmlns:dt="urn:schemas-microsoft-com:datatypes"><Description dt:dt="string">E-Prime Primary Realtime Clock</Description><StartTime><Timestamp dt:dt="int">0</Timestamp><DateUtc dt:dt="string">2017-05-04T07:56:16Z</DateUtc></StartTime><FrequencyChanges><FrequencyChange><Frequency dt:dt="r8">3312919</Frequency><Timestamp dt:dt="r8">410722688</Timestamp><Current dt:dt="r8…	75.028	2271112	2267612	2271112	2267591	1	right	411369261	2017-04-05	09:56:17	07:56:17	female	149266	68812	-1	68611	161186	149288	-1	149266	385479	345201	-1	345188	11				1	5	9	phaseUPFAce	phaseXPface	16	NM04	1065644	1065344	1065644	1065341	l	1065341	1063464	1065341	1063448	1877
GofDak_1024-768	6	3	19	<?xml version="1.0"?>\n<Clock xmlns:dt="urn:schemas-microsoft-com:datatypes"><Description dt:dt="string">E-Prime Primary Realtime Clock</Description><StartTime><Timestamp dt:dt="int">0</Timestamp><DateUtc dt:dt="string">2017-05-04T07:56:16Z</DateUtc></StartTime><FrequencyChanges><FrequencyChange><Frequency dt:dt="r8">3312919</Frequency><Timestamp dt:dt="r8">410722688</Timestamp><Current dt:dt="r8…	75.028	2271112	2267612	2271112	2267591	1	right	411369261	2017-04-05	09:56:17	07:56:17	female	149266	68812	-1	68611	161186	149288	-1	149266	385479	345201	-1	345188	11				1	5	9	phaseUPFAce	phaseXPface	17	NM08	1068616	1068316	1068616	1068309	l	1068309	1066783	1068309	1066767	1526
GofDak_1024-768	6	3	19	<?xml version="1.0"?>\n<Clock xmlns:dt="urn:schemas-microsoft-com:datatypes"><Description dt:dt="string">E-Prime Primary Realtime Clock</Description><StartTime><Timestamp dt:dt="int">0</Timestamp><DateUtc dt:dt="string">2017-05-04T07:56:16Z</DateUtc></StartTime><FrequencyChanges><FrequencyChange><Frequency dt:dt="r8">3312919</Frequency><Timestamp dt:dt="r8">410722688</Timestamp><Current dt:dt="r8…	75.028	2271112	2267612	2271112	2267591	1	right	411369261	2017-04-05	09:56:17	07:56:17	female	149266	68812	-1	68611	161186	149288	-1	149266	385479	345201	-1	345188	11				1	5	9	phaseUPFAce	phaseXPface	18	NM08	1071815	1071515	1071815	1071506	d	1071506	1069715	1071506	1069703	1791
GofDak_1024-768	6	3	19	<?xml version="1.0"?>\n<Clock xmlns:dt="urn:schemas-microsoft-com:datatypes"><Description dt:dt="string">E-Prime Primary Realtime Clock</Description><StartTime><Timestamp dt:dt="int">0</Timestamp><DateUtc dt:dt="string">2017-05-04T07:56:16Z</DateUtc></StartTime><FrequencyChanges><FrequencyChange><Frequency dt:dt="r8">3312919</Frequency><Timestamp dt:dt="r8">410722688</Timestamp><Current dt:dt="r8…	75.028	2271112	2267612	2271112	2267591	1	right	411369261	2017-04-05	09:56:17	07:56:17	female	149266	68812	-1	68611	161186	149288	-1	149266	385479	345201	-1	345188	11				1	5	9	phaseUPFAce	phaseXPface	19	NM09	1075293	1074993	1075293	1074979	l	1074979	1073234	1074979	1073223	1745
GofDak_1024-768	6	3	19	<?xml version="1.0"?>\n<Clock xmlns:dt="urn:schemas-microsoft-com:datatypes"><Description dt:dt="string">E-Prime Primary Realtime Clock</Description><StartTime><Timestamp dt:dt="int">0</Timestamp><DateUtc dt:dt="string">2017-05-04T07:56:16Z</DateUtc></StartTime><FrequencyChanges><FrequencyChange><Frequency dt:dt="r8">3312919</Frequency><Timestamp dt:dt="r8">410722688</Timestamp><Current dt:dt="r8…	75.028	2271112	2267612	2271112	2267591	1	right	411369261	2017-04-05	09:56:17	07:56:17	female	149266	68812	-1	68611	161186	149288	-1	149266	385479	345201	-1	345188	11				1	5	9	phaseUPFAce	phaseXPface	20	NM21	1078519	1078219	1078519	1078208	l	1078208	1076353	1078208	1076343	1855
GofDak_1024-768	6	3	19	<?xml version="1.0"?>\n<Clock xmlns:dt="urn:schemas-microsoft-com:datatypes"><Description dt:dt="string">E-Prime Primary Realtime Clock</Description><StartTime><Timestamp dt:dt="int">0</Timestamp><DateUtc dt:dt="string">2017-05-04T07:56:16Z</DateUtc></StartTime><FrequencyChanges><FrequencyChange><Frequency dt:dt="r8">3312919</Frequency><Timestamp dt:dt="r8">410722688</Timestamp><Current dt:dt="r8…	75.028	2271112	2267612	2271112	2267591	1	right	411369261	2017-04-05	09:56:17	07:56:17	female	149266	68812	-1	68611	161186	149288	-1	149266	385479	345201	-1	345188	12				2	5	10	phaseINVFAce	phaseXPface	1	NF11	1151025	1150725	1151025	1150717	l	1150717	1148779	1150717	1148766	1938
GofDak_1024-768	6	3	19	<?xml version="1.0"?>\n<Clock xmlns:dt="urn:schemas-microsoft-com:datatypes"><Description dt:dt="string">E-Prime Primary Realtime Clock</Description><StartTime><Timestamp dt:dt="int">0</Timestamp><DateUtc dt:dt="string">2017-05-04T07:56:16Z</DateUtc></StartTime><FrequencyChanges><FrequencyChange><Frequency dt:dt="r8">3312919</Frequency><Timestamp dt:dt="r8">410722688</Timestamp><Current dt:dt="r8…	75.028	2271112	2267612	2271112	2267591	1	right	411369261	2017-04-05	09:56:17	07:56:17	female	149266	68812	-1	68611	161186	149288	-1	149266	385479	345201	-1	345188	12				2	5	10	phaseINVFAce	phaseXPface	2	NM10	1154224	1153924	1154224	1153907	d	1153907	1152058	1153907	1152043	1849
GofDak_1024-768	6	3	19	<?xml version="1.0"?>\n<Clock xmlns:dt="urn:schemas-microsoft-com:datatypes"><Description dt:dt="string">E-Prime Primary Realtime Clock</Description><StartTime><Timestamp dt:dt="int">0</Timestamp><DateUtc dt:dt="string">2017-05-04T07:56:16Z</DateUtc></StartTime><FrequencyChanges><FrequencyChange><Frequency dt:dt="r8">3312919</Frequency><Timestamp dt:dt="r8">410722688</Timestamp><Current dt:dt="r8…	75.028	2271112	2267612	2271112	2267591	1	right	411369261	2017-04-05	09:56:17	07:56:17	female	149266	68812	-1	68611	161186	149288	-1	149266	385479	345201	-1	345188	12				2	5	10	phaseINVFAce	phaseXPface	3	NM21	1157716	1157416	1157716	1157404	l	1157404	1155443	1157404	1155427	1961
GofDak_1024-768	6	3	19	<?xml version="1.0"?>\n<Clock xmlns:dt="urn:schemas-microsoft-com:datatypes"><Description dt:dt="string">E-Prime Primary Realtime Clock</Description><StartTime><Timestamp dt:dt="int">0</Timestamp><DateUtc dt:dt="string">2017-05-04T07:56:16Z</DateUtc></StartTime><FrequencyChanges><FrequencyChange><Frequency dt:dt="r8">3312919</Frequency><Timestamp dt:dt="r8">410722688</Timestamp><Current dt:dt="r8…	75.028	2271112	2267612	2271112	2267591	1	right	411369261	2017-04-05	09:56:17	07:56:17	female	149266	68812	-1	68611	161186	149288	-1	149266	385479	345201	-1	345188	12				2	5	10	phaseINVFAce	phaseXPface	4	NM03	1160741	1160441	1160741	1160421	d	1160421	1158722	1160421	1158707	1699
GofDak_1024-768	6	3	19	<?xml version="1.0"?>\n<Clock xmlns:dt="urn:schemas-microsoft-com:datatypes"><Description dt:dt="string">E-Prime Primary Realtime Clock</Description><StartTime><Timestamp dt:dt="int">0</Timestamp><DateUtc dt:dt="string">2017-05-04T07:56:16Z</DateUtc></StartTime><FrequencyChanges><FrequencyChange><Frequency dt:dt="r8">3312919</Frequency><Timestamp dt:dt="r8">410722688</Timestamp><Current dt:dt="r8…	75.028	2271112	2267612	2271112	2267591	1	right	411369261	2017-04-05	09:56:17	07:56:17	female	149266	68812	-1	68611	161186	149288	-1	149266	385479	345201	-1	345188	12				2	5	10	phaseINVFAce	phaseXPface	5	NM10	1164673	1164373	1164673	1164361	d	1164361	1162561	1164361	1162547	1800
GofDak_1024-768	6	3	19	<?xml version="1.0"?>\n<Clock xmlns:dt="urn:schemas-microsoft-com:datatypes"><Description dt:dt="string">E-Prime Primary Realtime Clock</Description><StartTime><Timestamp dt:dt="int">0</Timestamp><DateUtc dt:dt="string">2017-05-04T07:56:16Z</DateUtc></StartTime><FrequencyChanges><FrequencyChange><Frequency dt:dt="r8">3312919</Frequency><Timestamp dt:dt="r8">410722688</Timestamp><Current dt:dt="r8…	75.028	2271112	2267612	2271112	2267591	1	right	411369261	2017-04-05	09:56:17	07:56:17	female	149266	68812	-1	68611	161186	149288	-1	149266	385479	345201	-1	345188	12				2	5	10	phaseINVFAce	phaseXPface	6	NM08	1168965	1168665	1168965	1168656	l	1168656	1166679	1168656	1166667	1977
GofDak_1024-768	6	3	19	<?xml version="1.0"?>\n<Clock xmlns:dt="urn:schemas-microsoft-com:datatypes"><Description dt:dt="string">E-Prime Primary Realtime Clock</Description><StartTime><Timestamp dt:dt="int">0</Timestamp><DateUtc dt:dt="string">2017-05-04T07:56:16Z</DateUtc></StartTime><FrequencyChanges><FrequencyChange><Frequency dt:dt="r8">3312919</Frequency><Timestamp dt:dt="r8">410722688</Timestamp><Current dt:dt="r8…	75.028	2271112	2267612	2271112	2267591	1	right	411369261	2017-04-05	09:56:17	07:56:17	female	149266	68812	-1	68611	161186	149288	-1	149266	385479	345201	-1	345188	12				2	5	10	phaseINVFAce	phaseXPface	7	NF06	1172577	1172277	1172577	1172257	l	1172257	1170664	1172257	1170651	1593
GofDak_1024-768	6	3	19	<?xml version="1.0"?>\n<Clock xmlns:dt="urn:schemas-microsoft-com:datatypes"><Description dt:dt="string">E-Prime Primary Realtime Clock</Description><StartTime><Timestamp dt:dt="int">0</Timestamp><DateUtc dt:dt="string">2017-05-04T07:56:16Z</DateUtc></StartTime><FrequencyChanges><FrequencyChange><Frequency dt:dt="r8">3312919</Frequency><Timestamp dt:dt="r8">410722688</Timestamp><Current dt:dt="r8…	75.028	2271112	2267612	2271112	2267591	1	right	411369261	2017-04-05	09:56:17	07:56:17	female	149266	68812	-1	68611	161186	149288	-1	149266	385479	345201	-1	345188	12				2	5	10	phaseINVFAce	phaseXPface	8	NM13	1175722	1175422	1175722	1175405	l	1175405	1173530	1175405	1173514	1875
GofDak_1024-768	6	3	19	<?xml version="1.0"?>\n<Clock xmlns:dt="urn:schemas-microsoft-com:datatypes"><Description dt:dt="string">E-Prime Primary Realtime Clock</Description><StartTime><Timestamp dt:dt="int">0</Timestamp><DateUtc dt:dt="string">2017-05-04T07:56:16Z</DateUtc></StartTime><FrequencyChanges><FrequencyChange><Frequency dt:dt="r8">3312919</Frequency><Timestamp dt:dt="r8">410722688</Timestamp><Current dt:dt="r8…	75.028	2271112	2267612	2271112	2267591	1	right	411369261	2017-04-05	09:56:17	07:56:17	female	149266	68812	-1	68611	161186	149288	-1	149266	385479	345201	-1	345188	12				2	5	10	phaseINVFAce	phaseXPface	9	NF09	1178681	1178381	1178681	1178364	l	1178364	1176822	1178364	1176802	1542
GofDak_1024-768	6	3	19	<?xml version="1.0"?>\n<Clock xmlns:dt="urn:schemas-microsoft-com:datatypes"><Description dt:dt="string">E-Prime Primary Realtime Clock</Description><StartTime><Timestamp dt:dt="int">0</Timestamp><DateUtc dt:dt="string">2017-05-04T07:56:16Z</DateUtc></StartTime><FrequencyChanges><FrequencyChange><Frequency dt:dt="r8">3312919</Frequency><Timestamp dt:dt="r8">410722688</Timestamp><Current dt:dt="r8…	75.028	2271112	2267612	2271112	2267591	1	right	411369261	2017-04-05	09:56:17	07:56:17	female	149266	68812	-1	68611	161186	149288	-1	149266	385479	345201	-1	345188	12				2	5	10	phaseINVFAce	phaseXPface	10	NM10	1181880	1181580	1181880	1181498	d	1181498	1179847	1181498	1179826	1651
GofDak_1024-768	6	3	19	<?xml version="1.0"?>\n<Clock xmlns:dt="urn:schemas-microsoft-com:datatypes"><Description dt:dt="string">E-Prime Primary Realtime Clock</Description><StartTime><Timestamp dt:dt="int">0</Timestamp><DateUtc dt:dt="string">2017-05-04T07:56:16Z</DateUtc></StartTime><FrequencyChanges><FrequencyChange><Frequency dt:dt="r8">3312919</Frequency><Timestamp dt:dt="r8">410722688</Timestamp><Current dt:dt="r8…	75.028	2271112	2267612	2271112	2267591	1	right	411369261	2017-04-05	09:56:17	07:56:17	female	149266	68812	-1	68611	161186	149288	-1	149266	385479	345201	-1	345188	12				2	5	10	phaseINVFAce	phaseXPface	11	NF109	1185079	1184779	1185079	1184765	d	1184765	1183086	1184765	1183074	1679
GofDak_1024-768	6	3	19	<?xml version="1.0"?>\n<Clock xmlns:dt="urn:schemas-microsoft-com:datatypes"><Description dt:dt="string">E-Prime Primary Realtime Clock</Description><StartTime><Timestamp dt:dt="int">0</Timestamp><DateUtc dt:dt="string">2017-05-04T07:56:16Z</DateUtc></StartTime><FrequencyChanges><FrequencyChange><Frequency dt:dt="r8">3312919</Frequency><Timestamp dt:dt="r8">410722688</Timestamp><Current dt:dt="r8…	75.028	2271112	2267612	2271112	2267591	1	right	411369261	2017-04-05	09:56:17	07:56:17	female	149266	68812	-1	68611	161186	149288	-1	149266	385479	345201	-1	345188	12				2	5	10	phaseINVFAce	phaseXPface	12	NM21	1188064	1187764	1188064	1187753	d	1187753	1186152	1187753	1186146	1601
GofDak_1024-768	6	3	19	<?xml version="1.0"?>\n<Clock xmlns:dt="urn:schemas-microsoft-com:datatypes"><Description dt:dt="string">E-Prime Primary Realtime Clock</Description><StartTime><Timestamp dt:dt="int">0</Timestamp><DateUtc dt:dt="string">2017-05-04T07:56:16Z</DateUtc></StartTime><FrequencyChanges><FrequencyChange><Frequency dt:dt="r8">3312919</Frequency><Timestamp dt:dt="r8">410722688</Timestamp><Current dt:dt="r8…	75.028	2271112	2267612	2271112	2267591	1	right	411369261	2017-04-05	09:56:17	07:56:17	female	149266	68812	-1	68611	161186	149288	-1	149266	385479	345201	-1	345188	12				2	5	10	phaseINVFAce	phaseXPface	13	NF109	1191743	1191443	1191743	1191432	d	1191432	1189590	1191432	1189570	1842
GofDak_1024-768	6	3	19	<?xml version="1.0"?>\n<Clock xmlns:dt="urn:schemas-microsoft-com:datatypes"><Description dt:dt="string">E-Prime Primary Realtime Clock</Description><StartTime><Timestamp dt:dt="int">0</Timestamp><DateUtc dt:dt="string">2017-05-04T07:56:16Z</DateUtc></StartTime><FrequencyChanges><FrequencyChange><Frequency dt:dt="r8">3312919</Frequency><Timestamp dt:dt="r8">410722688</Timestamp><Current dt:dt="r8…	75.028	2271112	2267612	2271112	2267591	1	right	411369261	2017-04-05	09:56:17	07:56:17	female	149266	68812	-1	68611	161186	149288	-1	149266	385479	345201	-1	345188	12				2	5	10	phaseINVFAce	phaseXPface	14	NM21	1196714	1196414	1196714	1196399	l	1196399	1194549	1196399	1194529	1850
GofDak_1024-768	6	3	19	<?xml version="1.0"?>\n<Clock xmlns:dt="urn:schemas-microsoft-com:datatypes"><Description dt:dt="string">E-Prime Primary Realtime Clock</Description><StartTime><Timestamp dt:dt="int">0</Timestamp><DateUtc dt:dt="string">2017-05-04T07:56:16Z</DateUtc></StartTime><FrequencyChanges><FrequencyChange><Frequency dt:dt="r8">3312919</Frequency><Timestamp dt:dt="r8">410722688</Timestamp><Current dt:dt="r8…	75.028	2271112	2267612	2271112	2267591	1	right	411369261	2017-04-05	09:56:17	07:56:17	female	149266	68812	-1	68611	161186	149288	-1	149266	385479	345201	-1	345188	12				2	5	10	phaseINVFAce	phaseXPface	15	NF109	1199700	1199400	1199700	1199392	l	1199392	1197761	1199392	1197753	1631
GofDak_1024-768	6	3	19	<?xml version="1.0"?>\n<Clock xmlns:dt="urn:schemas-microsoft-com:datatypes"><Description dt:dt="string">E-Prime Primary Realtime Clock</Description><StartTime><Timestamp dt:dt="int">0</Timestamp><DateUtc dt:dt="string">2017-05-04T07:56:16Z</DateUtc></StartTime><FrequencyChanges><FrequencyChange><Frequency dt:dt="r8">3312919</Frequency><Timestamp dt:dt="r8">410722688</Timestamp><Current dt:dt="r8…	75.028	2271112	2267612	2271112	2267591	1	right	411369261	2017-04-05	09:56:17	07:56:17	female	149266	68812	-1	68611	161186	149288	-1	149266	385479	345201	-1	345188	12				2	5	10	phaseINVFAce	phaseXPface	16	NF04	1203472	1203172	1203472	1203155	d	1203155	1201479	1203155	1201465	1676
GofDak_1024-768	6	3	19	<?xml version="1.0"?>\n<Clock xmlns:dt="urn:schemas-microsoft-com:datatypes"><Description dt:dt="string">E-Prime Primary Realtime Clock</Description><StartTime><Timestamp dt:dt="int">0</Timestamp><DateUtc dt:dt="string">2017-05-04T07:56:16Z</DateUtc></StartTime><FrequencyChanges><FrequencyChange><Frequency dt:dt="r8">3312919</Frequency><Timestamp dt:dt="r8">410722688</Timestamp><Current dt:dt="r8…	75.028	2271112	2267612	2271112	2267591	1	right	411369261	2017-04-05	09:56:17	07:56:17	female	149266	68812	-1	68611	161186	149288	-1	149266	385479	345201	-1	345188	12				2	5	10	phaseINVFAce	phaseXPface	17	NF11	1206617	1206317	1206617	1206309	d	1206309	1204491	1206309	1204473	1818
GofDak_1024-768	6	3	19	<?xml version="1.0"?>\n<Clock xmlns:dt="urn:schemas-microsoft-com:datatypes"><Description dt:dt="string">E-Prime Primary Realtime Clock</Description><StartTime><Timestamp dt:dt="int">0</Timestamp><DateUtc dt:dt="string">2017-05-04T07:56:16Z</DateUtc></StartTime><FrequencyChanges><FrequencyChange><Frequency dt:dt="r8">3312919</Frequency><Timestamp dt:dt="r8">410722688</Timestamp><Current dt:dt="r8…	75.028	2271112	2267612	2271112	2267591	1	right	411369261	2017-04-05	09:56:17	07:56:17	female	149266	68812	-1	68611	161186	149288	-1	149266	385479	345201	-1	345188	12				2	5	10	phaseINVFAce	phaseXPface	18	NF01	1210029	1209729	1210029	1209721	l	1209721	1207810	1209721	1207801	1911
GofDak_1024-768	6	3	19	<?xml version="1.0"?>\n<Clock xmlns:dt="urn:schemas-microsoft-com:datatypes"><Description dt:dt="string">E-Prime Primary Realtime Clock</Description><StartTime><Timestamp dt:dt="int">0</Timestamp><DateUtc dt:dt="string">2017-05-04T07:56:16Z</DateUtc></StartTime><FrequencyChanges><FrequencyChange><Frequency dt:dt="r8">3312919</Frequency><Timestamp dt:dt="r8">410722688</Timestamp><Current dt:dt="r8…	75.028	2271112	2267612	2271112	2267591	1	right	411369261	2017-04-05	09:56:17	07:56:17	female	149266	68812	-1	68611	161186	149288	-1	149266	385479	345201	-1	345188	12				2	5	10	phaseINVFAce	phaseXPface	19	NF02	1213015	1212715	1213015	1212702	l	1212702	1211089	1212702	1211073	1613
GofDak_1024-768	6	3	19	<?xml version="1.0"?>\n<Clock xmlns:dt="urn:schemas-microsoft-com:datatypes"><Description dt:dt="string">E-Prime Primary Realtime Clock</Description><StartTime><Timestamp dt:dt="int">0</Timestamp><DateUtc dt:dt="string">2017-05-04T07:56:16Z</DateUtc></StartTime><FrequencyChanges><FrequencyChange><Frequency dt:dt="r8">3312919</Frequency><Timestamp dt:dt="r8">410722688</Timestamp><Current dt:dt="r8…	75.028	2271112	2267612	2271112	2267591	1	right	411369261	2017-04-05	09:56:17	07:56:17	female	149266	68812	-1	68611	161186	149288	-1	149266	385479	345201	-1	345188	12				2	5	10	phaseINVFAce	phaseXPface	20	NM03	1216134	1215834	1216134	1215827	l	1215827	1214314	1215827	1214304	1513
GofDak_1024-768	6	3	19	<?xml version="1.0"?>\n<Clock xmlns:dt="urn:schemas-microsoft-com:datatypes"><Description dt:dt="string">E-Prime Primary Realtime Clock</Description><StartTime><Timestamp dt:dt="int">0</Timestamp><DateUtc dt:dt="string">2017-05-04T07:56:16Z</DateUtc></StartTime><FrequencyChanges><FrequencyChange><Frequency dt:dt="r8">3312919</Frequency><Timestamp dt:dt="r8">410722688</Timestamp><Current dt:dt="r8…	75.028	2271112	2267612	2271112	2267591	1	right	411369261	2017-04-05	09:56:17	07:56:17	female	149266	68812	-1	68611	161186	149288	-1	149266	385479	345201	-1	345188	13				1	6	11	phaseUPFAce	phaseXPface	1	NM13	1219386	1219086	1219386	1219075	l	1219075	1217247	1219075	1217224	1828
GofDak_1024-768	6	3	19	<?xml version="1.0"?>\n<Clock xmlns:dt="urn:schemas-microsoft-com:datatypes"><Description dt:dt="string">E-Prime Primary Realtime Clock</Description><StartTime><Timestamp dt:dt="int">0</Timestamp><DateUtc dt:dt="string">2017-05-04T07:56:16Z</DateUtc></StartTime><FrequencyChanges><FrequencyChange><Frequency dt:dt="r8">3312919</Frequency><Timestamp dt:dt="r8">410722688</Timestamp><Current dt:dt="r8…	75.028	2271112	2267612	2271112	2267591	1	right	411369261	2017-04-05	09:56:17	07:56:17	female	149266	68812	-1	68611	161186	149288	-1	149266	385479	345201	-1	345188	13				1	6	11	phaseUPFAce	phaseXPface	2	NF11	1222585	1222285	1222585	1222268	l	1222268	1220619	1222268	1220600	1649
GofDak_1024-768	6	3	19	<?xml version="1.0"?>\n<Clock xmlns:dt="urn:schemas-microsoft-com:datatypes"><Description dt:dt="string">E-Prime Primary Realtime Clock</Description><StartTime><Timestamp dt:dt="int">0</Timestamp><DateUtc dt:dt="string">2017-05-04T07:56:16Z</DateUtc></StartTime><FrequencyChanges><FrequencyChange><Frequency dt:dt="r8">3312919</Frequency><Timestamp dt:dt="r8">410722688</Timestamp><Current dt:dt="r8…	75.028	2271112	2267612	2271112	2267591	1	right	411369261	2017-04-05	09:56:17	07:56:17	female	149266	68812	-1	68611	161186	149288	-1	149266	385479	345201	-1	345188	13				1	6	11	phaseUPFAce	phaseXPface	3	NF109	1225570	1225270	1225570	1225264	d	1225264	1223751	1225264	1223736	1513
GofDak_1024-768	6	3	19	<?xml version="1.0"?>\n<Clock xmlns:dt="urn:schemas-microsoft-com:datatypes"><Description dt:dt="string">E-Prime Primary Realtime Clock</Description><StartTime><Timestamp dt:dt="int">0</Timestamp><DateUtc dt:dt="string">2017-05-04T07:56:16Z</DateUtc></StartTime><FrequencyChanges><FrequencyChange><Frequency dt:dt="r8">3312919</Frequency><Timestamp dt:dt="r8">410722688</Timestamp><Current dt:dt="r8…	75.028	2271112	2267612	2271112	2267591	1	right	411369261	2017-04-05	09:56:17	07:56:17	female	149266	68812	-1	68611	161186	149288	-1	149266	385479	345201	-1	345188	13				1	6	11	phaseUPFAce	phaseXPface	4	NM101	1228996	1228696	1228996	1228659	l	1228659	1226950	1228659	1226936	1709
GofDak_1024-768	6	3	19	<?xml version="1.0"?>\n<Clock xmlns:dt="urn:schemas-microsoft-com:datatypes"><Description dt:dt="string">E-Prime Primary Realtime Clock</Description><StartTime><Timestamp dt:dt="int">0</Timestamp><DateUtc dt:dt="string">2017-05-04T07:56:16Z</DateUtc></StartTime><FrequencyChanges><FrequencyChange><Frequency dt:dt="r8">3312919</Frequency><Timestamp dt:dt="r8">410722688</Timestamp><Current dt:dt="r8…	75.028	2271112	2267612	2271112	2267591	1	right	411369261	2017-04-05	09:56:17	07:56:17	female	149266	68812	-1	68611	161186	149288	-1	149266	385479	345201	-1	345188	13				1	6	11	phaseUPFAce	phaseXPface	5	NM09	1232102	1231802	1232102	1231797	d	1231797	1230202	1231797	1230192	1595
GofDak_1024-768	6	3	19	<?xml version="1.0"?>\n<Clock xmlns:dt="urn:schemas-microsoft-com:datatypes"><Description dt:dt="string">E-Prime Primary Realtime Clock</Description><StartTime><Timestamp dt:dt="int">0</Timestamp><DateUtc dt:dt="string">2017-05-04T07:56:16Z</DateUtc></StartTime><FrequencyChanges><FrequencyChange><Frequency dt:dt="r8">3312919</Frequency><Timestamp dt:dt="r8">410722688</Timestamp><Current dt:dt="r8…	75.028	2271112	2267612	2271112	2267591	1	right	411369261	2017-04-05	09:56:17	07:56:17	female	149266	68812	-1	68611	161186	149288	-1	149266	385479	345201	-1	345188	13				1	6	11	phaseUPFAce	phaseXPface	6	NF109	1235740	1235440	1235740	1235434	d	1235434	1233920	1235434	1233912	1514
GofDak_1024-768	6	3	19	<?xml version="1.0"?>\n<Clock xmlns:dt="urn:schemas-microsoft-com:datatypes"><Description dt:dt="string">E-Prime Primary Realtime Clock</Description><StartTime><Timestamp dt:dt="int">0</Timestamp><DateUtc dt:dt="string">2017-05-04T07:56:16Z</DateUtc></StartTime><FrequencyChanges><FrequencyChange><Frequency dt:dt="r8">3312919</Frequency><Timestamp dt:dt="r8">410722688</Timestamp><Current dt:dt="r8…	75.028	2271112	2267612	2271112	2267591	1	right	411369261	2017-04-05	09:56:17	07:56:17	female	149266	68812	-1	68611	161186	149288	-1	149266	385479	345201	-1	345188	13				1	6	11	phaseUPFAce	phaseXPface	7	NM03	1239352	1239052	1239352	1239026	d	1239026	1237332	1239026	1237319	1694
GofDak_1024-768	6	3	19	<?xml version="1.0"?>\n<Clock xmlns:dt="urn:schemas-microsoft-com:datatypes"><Description dt:dt="string">E-Prime Primary Realtime Clock</Description><StartTime><Timestamp dt:dt="int">0</Timestamp><DateUtc dt:dt="string">2017-05-04T07:56:16Z</DateUtc></StartTime><FrequencyChanges><FrequencyChange><Frequency dt:dt="r8">3312919</Frequency><Timestamp dt:dt="r8">410722688</Timestamp><Current dt:dt="r8…	75.028	2271112	2267612	2271112	2267591	1	right	411369261	2017-04-05	09:56:17	07:56:17	female	149266	68812	-1	68611	161186	149288	-1	149266	385479	345201	-1	345188	13				1	6	11	phaseUPFAce	phaseXPface	8	NM05	1242591	1242291	1242591	1242287	d	1242287	1240598	1242287	1240583	1689
GofDak_1024-768	6	3	19	<?xml version="1.0"?>\n<Clock xmlns:dt="urn:schemas-microsoft-com:datatypes"><Description dt:dt="string">E-Prime Primary Realtime Clock</Description><StartTime><Timestamp dt:dt="int">0</Timestamp><DateUtc dt:dt="string">2017-05-04T07:56:16Z</DateUtc></StartTime><FrequencyChanges><FrequencyChange><Frequency dt:dt="r8">3312919</Frequency><Timestamp dt:dt="r8">410722688</Timestamp><Current dt:dt="r8…	75.028	2271112	2267612	2271112	2267591	1	right	411369261	2017-04-05	09:56:17	07:56:17	female	149266	68812	-1	68611	161186	149288	-1	149266	385479	345201	-1	345188	13				1	6	11	phaseUPFAce	phaseXPface	9	NM04	1245509	1245209	1245509	1245203	d	1245203	1243703	1245203	1243695	1500
GofDak_1024-768	6	3	19	<?xml version="1.0"?>\n<Clock xmlns:dt="urn:schemas-microsoft-com:datatypes"><Description dt:dt="string">E-Prime Primary Realtime Clock</Description><StartTime><Timestamp dt:dt="int">0</Timestamp><DateUtc dt:dt="string">2017-05-04T07:56:16Z</DateUtc></StartTime><FrequencyChanges><FrequencyChange><Frequency dt:dt="r8">3312919</Frequency><Timestamp dt:dt="r8">410722688</Timestamp><Current dt:dt="r8…	75.028	2271112	2267612	2271112	2267591	1	right	411369261	2017-04-05	09:56:17	07:56:17	female	149266	68812	-1	68611	161186	149288	-1	149266	385479	345201	-1	345188	13				1	6	11	phaseUPFAce	phaseXPface	10	NM05	1250122	1249822	1250122	1249819	l	1249819	1247902	1249819	1247895	1917
GofDak_1024-768	6	3	19	<?xml version="1.0"?>\n<Clock xmlns:dt="urn:schemas-microsoft-com:datatypes"><Description dt:dt="string">E-Prime Primary Realtime Clock</Description><StartTime><Timestamp dt:dt="int">0</Timestamp><DateUtc dt:dt="string">2017-05-04T07:56:16Z</DateUtc></StartTime><FrequencyChanges><FrequencyChange><Frequency dt:dt="r8">3312919</Frequency><Timestamp dt:dt="r8">410722688</Timestamp><Current dt:dt="r8…	75.028	2271112	2267612	2271112	2267591	1	right	411369261	2017-04-05	09:56:17	07:56:17	female	149266	68812	-1	68611	161186	149288	-1	149266	385479	345201	-1	345188	13				1	6	11	phaseUPFAce	phaseXPface	11	NF09	1253200	1252900	1253200	1252885	d	1252885	1251207	1252885	1251199	1678
GofDak_1024-768	6	3	19	<?xml version="1.0"?>\n<Clock xmlns:dt="urn:schemas-microsoft-com:datatypes"><Description dt:dt="string">E-Prime Primary Realtime Clock</Description><StartTime><Timestamp dt:dt="int">0</Timestamp><DateUtc dt:dt="string">2017-05-04T07:56:16Z</DateUtc></StartTime><FrequencyChanges><FrequencyChange><Frequency dt:dt="r8">3312919</Frequency><Timestamp dt:dt="r8">410722688</Timestamp><Current dt:dt="r8…	75.028	2271112	2267612	2271112	2267591	1	right	411369261	2017-04-05	09:56:17	07:56:17	female	149266	68812	-1	68611	161186	149288	-1	149266	385479	345201	-1	345188	13				1	6	11	phaseUPFAce	phaseXPface	12	NM04	1256692	1256392	1256692	1256373	d	1256373	1254539	1256373	1254527	1834
GofDak_1024-768	6	3	19	<?xml version="1.0"?>\n<Clock xmlns:dt="urn:schemas-microsoft-com:datatypes"><Description dt:dt="string">E-Prime Primary Realtime Clock</Description><StartTime><Timestamp dt:dt="int">0</Timestamp><DateUtc dt:dt="string">2017-05-04T07:56:16Z</DateUtc></StartTime><FrequencyChanges><FrequencyChange><Frequency dt:dt="r8">3312919</Frequency><Timestamp dt:dt="r8">410722688</Timestamp><Current dt:dt="r8…	75.028	2271112	2267612	2271112	2267591	1	right	411369261	2017-04-05	09:56:17	07:56:17	female	149266	68812	-1	68611	161186	149288	-1	149266	385479	345201	-1	345188	13				1	6	11	phaseUPFAce	phaseXPface	13	NM03	1259784	1259484	1259784	1259478	l	1259478	1257831	1259478	1257814	1647
GofDak_1024-768	6	3	19	<?xml version="1.0"?>\n<Clock xmlns:dt="urn:schemas-microsoft-com:datatypes"><Description dt:dt="string">E-Prime Primary Realtime Clock</Description><StartTime><Timestamp dt:dt="int">0</Timestamp><DateUtc dt:dt="string">2017-05-04T07:56:16Z</DateUtc></StartTime><FrequencyChanges><FrequencyChange><Frequency dt:dt="r8">3312919</Frequency><Timestamp dt:dt="r8">410722688</Timestamp><Current dt:dt="r8…	75.028	2271112	2267612	2271112	2267591	1	right	411369261	2017-04-05	09:56:17	07:56:17	female	149266	68812	-1	68611	161186	149288	-1	149266	385479	345201	-1	345188	13				1	6	11	phaseUPFAce	phaseXPface	14	NM04	1262863	1262563	1262863	1262553	d	1262553	1260710	1262553	1260702	1843
GofDak_1024-768	6	3	19	<?xml version="1.0"?>\n<Clock xmlns:dt="urn:schemas-microsoft-com:datatypes"><Description dt:dt="string">E-Prime Primary Realtime Clock</Description><StartTime><Timestamp dt:dt="int">0</Timestamp><DateUtc dt:dt="string">2017-05-04T07:56:16Z</DateUtc></StartTime><FrequencyChanges><FrequencyChange><Frequency dt:dt="r8">3312919</Frequency><Timestamp dt:dt="r8">410722688</Timestamp><Current dt:dt="r8…	75.028	2271112	2267612	2271112	2267591	1	right	411369261	2017-04-05	09:56:17	07:56:17	female	149266	68812	-1	68611	161186	149288	-1	149266	385479	345201	-1	345188	13				1	6	11	phaseUPFAce	phaseXPface	15	NM03	1266288	1265988	1266288	1265979	l	1265979	1264256	1265979	1264246	1723
GofDak_1024-768	6	3	19	<?xml version="1.0"?>\n<Clock xmlns:dt="urn:schemas-microsoft-com:datatypes"><Description dt:dt="string">E-Prime Primary Realtime Clock</Description><StartTime><Timestamp dt:dt="int">0</Timestamp><DateUtc dt:dt="string">2017-05-04T07:56:16Z</DateUtc></StartTime><FrequencyChanges><FrequencyChange><Frequency dt:dt="r8">3312919</Frequency><Timestamp dt:dt="r8">410722688</Timestamp><Current dt:dt="r8…	75.028	2271112	2267612	2271112	2267591	1	right	411369261	2017-04-05	09:56:17	07:56:17	female	149266	68812	-1	68611	161186	149288	-1	149266	385479	345201	-1	345188	13				1	6	11	phaseUPFAce	phaseXPface	16	NF01	1269608	1269308	1269608	1269305	d	1269305	1267308	1269305	1267294	1997
GofDak_1024-768	6	3	19	<?xml version="1.0"?>\n<Clock xmlns:dt="urn:schemas-microsoft-com:datatypes"><Description dt:dt="string">E-Prime Primary Realtime Clock</Description><StartTime><Timestamp dt:dt="int">0</Timestamp><DateUtc dt:dt="string">2017-05-04T07:56:16Z</DateUtc></StartTime><FrequencyChanges><FrequencyChange><Frequency dt:dt="r8">3312919</Frequency><Timestamp dt:dt="r8">410722688</Timestamp><Current dt:dt="r8…	75.028	2271112	2267612	2271112	2267591	1	right	411369261	2017-04-05	09:56:17	07:56:17	female	149266	68812	-1	68611	161186	149288	-1	149266	385479	345201	-1	345188	13				1	6	11	phaseUPFAce	phaseXPface	17	NF27	1275178	1274878	1275178	1274874	l	1274874	1273146	1274874	1273133	1728
GofDak_1024-768	6	3	19	<?xml version="1.0"?>\n<Clock xmlns:dt="urn:schemas-microsoft-com:datatypes"><Description dt:dt="string">E-Prime Primary Realtime Clock</Description><StartTime><Timestamp dt:dt="int">0</Timestamp><DateUtc dt:dt="string">2017-05-04T07:56:16Z</DateUtc></StartTime><FrequencyChanges><FrequencyChange><Frequency dt:dt="r8">3312919</Frequency><Timestamp dt:dt="r8">410722688</Timestamp><Current dt:dt="r8…	75.028	2271112	2267612	2271112	2267591	1	right	411369261	2017-04-05	09:56:17	07:56:17	female	149266	68812	-1	68611	161186	149288	-1	149266	385479	345201	-1	345188	13				1	6	11	phaseUPFAce	phaseXPface	18	NM13	1278257	1277957	1278257	1277948	l	1277948	1276171	1277948	1276166	1777
GofDak_1024-768	6	3	19	<?xml version="1.0"?>\n<Clock xmlns:dt="urn:schemas-microsoft-com:datatypes"><Description dt:dt="string">E-Prime Primary Realtime Clock</Description><StartTime><Timestamp dt:dt="int">0</Timestamp><DateUtc dt:dt="string">2017-05-04T07:56:16Z</DateUtc></StartTime><FrequencyChanges><FrequencyChange><Frequency dt:dt="r8">3312919</Frequency><Timestamp dt:dt="r8">410722688</Timestamp><Current dt:dt="r8…	75.028	2271112	2267612	2271112	2267591	1	right	411369261	2017-04-05	09:56:17	07:56:17	female	149266	68812	-1	68611	161186	149288	-1	149266	385479	345201	-1	345188	13				1	6	11	phaseUPFAce	phaseXPface	19	NM101	1281536	1281236	1281536	1281232	l	1281232	1279583	1281232	1279573	1649
GofDak_1024-768	6	3	19	<?xml version="1.0"?>\n<Clock xmlns:dt="urn:schemas-microsoft-com:datatypes"><Description dt:dt="string">E-Prime Primary Realtime Clock</Description><StartTime><Timestamp dt:dt="int">0</Timestamp><DateUtc dt:dt="string">2017-05-04T07:56:16Z</DateUtc></StartTime><FrequencyChanges><FrequencyChange><Frequency dt:dt="r8">3312919</Frequency><Timestamp dt:dt="r8">410722688</Timestamp><Current dt:dt="r8…	75.028	2271112	2267612	2271112	2267591	1	right	411369261	2017-04-05	09:56:17	07:56:17	female	149266	68812	-1	68611	161186	149288	-1	149266	385479	345201	-1	345188	13				1	6	11	phaseUPFAce	phaseXPface	20	NF11	1284935	1284635	1284935	1284624	d	1284624	1282662	1284624	1282645	1962
GofDak_1024-768	6	3	19	<?xml version="1.0"?>\n<Clock xmlns:dt="urn:schemas-microsoft-com:datatypes"><Description dt:dt="string">E-Prime Primary Realtime Clock</Description><StartTime><Timestamp dt:dt="int">0</Timestamp><DateUtc dt:dt="string">2017-05-04T07:56:16Z</DateUtc></StartTime><FrequencyChanges><FrequencyChange><Frequency dt:dt="r8">3312919</Frequency><Timestamp dt:dt="r8">410722688</Timestamp><Current dt:dt="r8…	75.028	2271112	2267612	2271112	2267591	1	right	411369261	2017-04-05	09:56:17	07:56:17	female	149266	68812	-1	68611	161186	149288	-1	149266	385479	345201	-1	345188	14				2	6	12	phaseINVFAce	phaseXPface	1	NM101	1288960	1288660	1288960	1288645	d	1288645	1287140	1288645	1287133	1505
GofDak_1024-768	6	3	19	<?xml version="1.0"?>\n<Clock xmlns:dt="urn:schemas-microsoft-com:datatypes"><Description dt:dt="string">E-Prime Primary Realtime Clock</Description><StartTime><Timestamp dt:dt="int">0</Timestamp><DateUtc dt:dt="string">2017-05-04T07:56:16Z</DateUtc></StartTime><FrequencyChanges><FrequencyChange><Frequency dt:dt="r8">3312919</Frequency><Timestamp dt:dt="r8">410722688</Timestamp><Current dt:dt="r8…	75.028	2271112	2267612	2271112	2267591	1	right	411369261	2017-04-05	09:56:17	07:56:17	female	149266	68812	-1	68611	161186	149288	-1	149266	385479	345201	-1	345188	14				2	6	12	phaseINVFAce	phaseXPface	2	NF109	1292145	1291845	1292145	1291835	l	1291835	1290233	1291835	1290221	1602
GofDak_1024-768	6	3	19	<?xml version="1.0"?>\n<Clock xmlns:dt="urn:schemas-microsoft-com:datatypes"><Description dt:dt="string">E-Prime Primary Realtime Clock</Description><StartTime><Timestamp dt:dt="int">0</Timestamp><DateUtc dt:dt="string">2017-05-04T07:56:16Z</DateUtc></StartTime><FrequencyChanges><FrequencyChange><Frequency dt:dt="r8">3312919</Frequency><Timestamp dt:dt="r8">410722688</Timestamp><Current dt:dt="r8…	75.028	2271112	2267612	2271112	2267591	1	right	411369261	2017-04-05	09:56:17	07:56:17	female	149266	68812	-1	68611	161186	149288	-1	149266	385479	345201	-1	345188	14				2	6	12	phaseINVFAce	phaseXPface	3	NM05	1295891	1295591	1295891	1295584	l	1295584	1293778	1295584	1293773	1806
GofDak_1024-768	6	3	19	<?xml version="1.0"?>\n<Clock xmlns:dt="urn:schemas-microsoft-com:datatypes"><Description dt:dt="string">E-Prime Primary Realtime Clock</Description><StartTime><Timestamp dt:dt="int">0</Timestamp><DateUtc dt:dt="string">2017-05-04T07:56:16Z</DateUtc></StartTime><FrequencyChanges><FrequencyChange><Frequency dt:dt="r8">3312919</Frequency><Timestamp dt:dt="r8">410722688</Timestamp><Current dt:dt="r8…	75.028	2271112	2267612	2271112	2267591	1	right	411369261	2017-04-05	09:56:17	07:56:17	female	149266	68812	-1	68611	161186	149288	-1	149266	385479	345201	-1	345188	14				2	6	12	phaseINVFAce	phaseXPface	4	NF09	1299076	1298776	1299076	1298766	d	1298766	1296990	1298766	1296981	1776
GofDak_1024-768	6	3	19	<?xml version="1.0"?>\n<Clock xmlns:dt="urn:schemas-microsoft-com:datatypes"><Description dt:dt="string">E-Prime Primary Realtime Clock</Description><StartTime><Timestamp dt:dt="int">0</Timestamp><DateUtc dt:dt="string">2017-05-04T07:56:16Z</DateUtc></StartTime><FrequencyChanges><FrequencyChange><Frequency dt:dt="r8">3312919</Frequency><Timestamp dt:dt="r8">410722688</Timestamp><Current dt:dt="r8…	75.028	2271112	2267612	2271112	2267591	1	right	411369261	2017-04-05	09:56:17	07:56:17	female	149266	68812	-1	68611	161186	149288	-1	149266	385479	345201	-1	345188	14				2	6	12	phaseINVFAce	phaseXPface	5	NF01	1303821	1303521	1303821	1303516	l	1303516	1301668	1303516	1301660	1848
GofDak_1024-768	6	3	19	<?xml version="1.0"?>\n<Clock xmlns:dt="urn:schemas-microsoft-com:datatypes"><Description dt:dt="string">E-Prime Primary Realtime Clock</Description><StartTime><Timestamp dt:dt="int">0</Timestamp><DateUtc dt:dt="string">2017-05-04T07:56:16Z</DateUtc></StartTime><FrequencyChanges><FrequencyChange><Frequency dt:dt="r8">3312919</Frequency><Timestamp dt:dt="r8">410722688</Timestamp><Current dt:dt="r8…	75.028	2271112	2267612	2271112	2267591	1	right	411369261	2017-04-05	09:56:17	07:56:17	female	149266	68812	-1	68611	161186	149288	-1	149266	385479	345201	-1	345188	14				2	6	12	phaseINVFAce	phaseXPface	6	NF02	1308006	1307706	1308006	1307691	d	1307691	1305827	1307691	1305820	1864
GofDak_1024-768	6	3	19	<?xml version="1.0"?>\n<Clock xmlns:dt="urn:schemas-microsoft-com:datatypes"><Description dt:dt="string">E-Prime Primary Realtime Clock</Description><StartTime><Timestamp dt:dt="int">0</Timestamp><DateUtc dt:dt="string">2017-05-04T07:56:16Z</DateUtc></StartTime><FrequencyChanges><FrequencyChange><Frequency dt:dt="r8">3312919</Frequency><Timestamp dt:dt="r8">410722688</Timestamp><Current dt:dt="r8…	75.028	2271112	2267612	2271112	2267591	1	right	411369261	2017-04-05	09:56:17	07:56:17	female	149266	68812	-1	68611	161186	149288	-1	149266	385479	345201	-1	345188	14				2	6	12	phaseINVFAce	phaseXPface	7	NM09	1311378	1311078	1311378	1311069	d	1311069	1309292	1311069	1309284	1777
GofDak_1024-768	6	3	19	<?xml version="1.0"?>\n<Clock xmlns:dt="urn:schemas-microsoft-com:datatypes"><Description dt:dt="string">E-Prime Primary Realtime Clock</Description><StartTime><Timestamp dt:dt="int">0</Timestamp><DateUtc dt:dt="string">2017-05-04T07:56:16Z</DateUtc></StartTime><FrequencyChanges><FrequencyChange><Frequency dt:dt="r8">3312919</Frequency><Timestamp dt:dt="r8">410722688</Timestamp><Current dt:dt="r8…	75.028	2271112	2267612	2271112	2267591	1	right	411369261	2017-04-05	09:56:17	07:56:17	female	149266	68812	-1	68611	161186	149288	-1	149266	385479	345201	-1	345188	14				2	6	12	phaseINVFAce	phaseXPface	8	NM10	1316096	1315796	1316096	1315791	l	1315791	1313970	1315791	1313956	1821
GofDak_1024-768	6	3	19	<?xml version="1.0"?>\n<Clock xmlns:dt="urn:schemas-microsoft-com:datatypes"><Description dt:dt="string">E-Prime Primary Realtime Clock</Description><StartTime><Timestamp dt:dt="int">0</Timestamp><DateUtc dt:dt="string">2017-05-04T07:56:16Z</DateUtc></StartTime><FrequencyChanges><FrequencyChange><Frequency dt:dt="r8">3312919</Frequency><Timestamp dt:dt="r8">410722688</Timestamp><Current dt:dt="r8…	75.028	2271112	2267612	2271112	2267591	1	right	411369261	2017-04-05	09:56:17	07:56:17	female	149266	68812	-1	68611	161186	149288	-1	149266	385479	345201	-1	345188	14				2	6	12	phaseINVFAce	phaseXPface	9	NM09	1319575	1319275	1319575	1319271	d	1319271	1317462	1319271	1317452	1809
GofDak_1024-768	6	3	19	<?xml version="1.0"?>\n<Clock xmlns:dt="urn:schemas-microsoft-com:datatypes"><Description dt:dt="string">E-Prime Primary Realtime Clock</Description><StartTime><Timestamp dt:dt="int">0</Timestamp><DateUtc dt:dt="string">2017-05-04T07:56:16Z</DateUtc></StartTime><FrequencyChanges><FrequencyChange><Frequency dt:dt="r8">3312919</Frequency><Timestamp dt:dt="r8">410722688</Timestamp><Current dt:dt="r8…	75.028	2271112	2267612	2271112	2267591	1	right	411369261	2017-04-05	09:56:17	07:56:17	female	149266	68812	-1	68611	161186	149288	-1	149266	385479	345201	-1	345188	14				2	6	12	phaseINVFAce	phaseXPface	10	NM05	1323294	1322994	1323294	1322979	d	1322979	1321048	1322979	1321035	1931
GofDak_1024-768	6	3	19	<?xml version="1.0"?>\n<Clock xmlns:dt="urn:schemas-microsoft-com:datatypes"><Description dt:dt="string">E-Prime Primary Realtime Clock</Description><StartTime><Timestamp dt:dt="int">0</Timestamp><DateUtc dt:dt="string">2017-05-04T07:56:16Z</DateUtc></StartTime><FrequencyChanges><FrequencyChange><Frequency dt:dt="r8">3312919</Frequency><Timestamp dt:dt="r8">410722688</Timestamp><Current dt:dt="r8…	75.028	2271112	2267612	2271112	2267591	1	right	411369261	2017-04-05	09:56:17	07:56:17	female	149266	68812	-1	68611	161186	149288	-1	149266	385479	345201	-1	345188	14				2	6	12	phaseINVFAce	phaseXPface	11	NF105	1326346	1326046	1326346	1326041	l	1326041	1324513	1326041	1324507	1528
GofDak_1024-768	6	3	19	<?xml version="1.0"?>\n<Clock xmlns:dt="urn:schemas-microsoft-com:datatypes"><Description dt:dt="string">E-Prime Primary Realtime Clock</Description><StartTime><Timestamp dt:dt="int">0</Timestamp><DateUtc dt:dt="string">2017-05-04T07:56:16Z</DateUtc></StartTime><FrequencyChanges><FrequencyChange><Frequency dt:dt="r8">3312919</Frequency><Timestamp dt:dt="r8">410722688</Timestamp><Current dt:dt="r8…	75.028	2271112	2267612	2271112	2267591	1	right	411369261	2017-04-05	09:56:17	07:56:17	female	149266	68812	-1	68611	161186	149288	-1	149266	385479	345201	-1	345188	14				2	6	12	phaseINVFAce	phaseXPface	12	NM101	1330931	1330631	1330931	1330618	l	1330618	1328898	1330618	1328883	1720
GofDak_1024-768	6	3	19	<?xml version="1.0"?>\n<Clock xmlns:dt="urn:schemas-microsoft-com:datatypes"><Description dt:dt="string">E-Prime Primary Realtime Clock</Description><StartTime><Timestamp dt:dt="int">0</Timestamp><DateUtc dt:dt="string">2017-05-04T07:56:16Z</DateUtc></StartTime><FrequencyChanges><FrequencyChange><Frequency dt:dt="r8">3312919</Frequency><Timestamp dt:dt="r8">410722688</Timestamp><Current dt:dt="r8…	75.028	2271112	2267612	2271112	2267591	1	right	411369261	2017-04-05	09:56:17	07:56:17	female	149266	68812	-1	68611	161186	149288	-1	149266	385479	345201	-1	345188	14				2	6	12	phaseINVFAce	phaseXPface	13	NM03	1334130	1333830	1334130	1333823	l	1333823	1332203	1333823	1332195	1620
GofDak_1024-768	6	3	19	<?xml version="1.0"?>\n<Clock xmlns:dt="urn:schemas-microsoft-com:datatypes"><Description dt:dt="string">E-Prime Primary Realtime Clock</Description><StartTime><Timestamp dt:dt="int">0</Timestamp><DateUtc dt:dt="string">2017-05-04T07:56:16Z</DateUtc></StartTime><FrequencyChanges><FrequencyChange><Frequency dt:dt="r8">3312919</Frequency><Timestamp dt:dt="r8">410722688</Timestamp><Current dt:dt="r8…	75.028	2271112	2267612	2271112	2267591	1	right	411369261	2017-04-05	09:56:17	07:56:17	female	149266	68812	-1	68611	161186	149288	-1	149266	385479	345201	-1	345188	14				2	6	12	phaseINVFAce	phaseXPface	14	NM08	1337262	1336962	1337262	1336947	l	1336947	1335402	1336947	1335395	1545
GofDak_1024-768	6	3	19	<?xml version="1.0"?>\n<Clock xmlns:dt="urn:schemas-microsoft-com:datatypes"><Description dt:dt="string">E-Prime Primary Realtime Clock</Description><StartTime><Timestamp dt:dt="int">0</Timestamp><DateUtc dt:dt="string">2017-05-04T07:56:16Z</DateUtc></StartTime><FrequencyChanges><FrequencyChange><Frequency dt:dt="r8">3312919</Frequency><Timestamp dt:dt="r8">410722688</Timestamp><Current dt:dt="r8…	75.028	2271112	2267612	2271112	2267591	1	right	411369261	2017-04-05	09:56:17	07:56:17	female	149266	68812	-1	68611	161186	149288	-1	149266	385479	345201	-1	345188	14				2	6	12	phaseINVFAce	phaseXPface	15	NF01	1340674	1340374	1340674	1340360	d	1340360	1338694	1340360	1338683	1666
GofDak_1024-768	6	3	19	<?xml version="1.0"?>\n<Clock xmlns:dt="urn:schemas-microsoft-com:datatypes"><Description dt:dt="string">E-Prime Primary Realtime Clock</Description><StartTime><Timestamp dt:dt="int">0</Timestamp><DateUtc dt:dt="string">2017-05-04T07:56:16Z</DateUtc></StartTime><FrequencyChanges><FrequencyChange><Frequency dt:dt="r8">3312919</Frequency><Timestamp dt:dt="r8">410722688</Timestamp><Current dt:dt="r8…	75.028	2271112	2267612	2271112	2267591	1	right	411369261	2017-04-05	09:56:17	07:56:17	female	149266	68812	-1	68611	161186	149288	-1	149266	385479	345201	-1	345188	14				2	6	12	phaseINVFAce	phaseXPface	16	NF27	1344232	1343932	1344232	1343923	l	1343923	1342173	1343923	1342163	1750
GofDak_1024-768	6	3	19	<?xml version="1.0"?>\n<Clock xmlns:dt="urn:schemas-microsoft-com:datatypes"><Description dt:dt="string">E-Prime Primary Realtime Clock</Description><StartTime><Timestamp dt:dt="int">0</Timestamp><DateUtc dt:dt="string">2017-05-04T07:56:16Z</DateUtc></StartTime><FrequencyChanges><FrequencyChange><Frequency dt:dt="r8">3312919</Frequency><Timestamp dt:dt="r8">410722688</Timestamp><Current dt:dt="r8…	75.028	2271112	2267612	2271112	2267591	1	right	411369261	2017-04-05	09:56:17	07:56:17	female	149266	68812	-1	68611	161186	149288	-1	149266	385479	345201	-1	345188	14				2	6	12	phaseINVFAce	phaseXPface	17	NM08	1347151	1346851	1347151	1346842	d	1346842	1345252	1346842	1345242	1590
GofDak_1024-768	6	3	19	<?xml version="1.0"?>\n<Clock xmlns:dt="urn:schemas-microsoft-com:datatypes"><Description dt:dt="string">E-Prime Primary Realtime Clock</Description><StartTime><Timestamp dt:dt="int">0</Timestamp><DateUtc dt:dt="string">2017-05-04T07:56:16Z</DateUtc></StartTime><FrequencyChanges><FrequencyChange><Frequency dt:dt="r8">3312919</Frequency><Timestamp dt:dt="r8">410722688</Timestamp><Current dt:dt="r8…	75.028	2271112	2267612	2271112	2267591	1	right	411369261	2017-04-05	09:56:17	07:56:17	female	149266	68812	-1	68611	161186	149288	-1	149266	385479	345201	-1	345188	14				2	6	12	phaseINVFAce	phaseXPface	18	NM101	1350417	1350117	1350417	1350103	d	1350103	1348291	1350103	1348274	1812
GofDak_1024-768	6	3	19	<?xml version="1.0"?>\n<Clock xmlns:dt="urn:schemas-microsoft-com:datatypes"><Description dt:dt="string">E-Prime Primary Realtime Clock</Description><StartTime><Timestamp dt:dt="int">0</Timestamp><DateUtc dt:dt="string">2017-05-04T07:56:16Z</DateUtc></StartTime><FrequencyChanges><FrequencyChange><Frequency dt:dt="r8">3312919</Frequency><Timestamp dt:dt="r8">410722688</Timestamp><Current dt:dt="r8…	75.028	2271112	2267612	2271112	2267591	1	right	411369261	2017-04-05	09:56:17	07:56:17	female	149266	68812	-1	68611	161186	149288	-1	149266	385479	345201	-1	345188	14				2	6	12	phaseINVFAce	phaseXPface	19	NM09	1353842	1353542	1353842	1353533	l	1353533	1351569	1353533	1351562	1964
GofDak_1024-768	6	3	19	<?xml version="1.0"?>\n<Clock xmlns:dt="urn:schemas-microsoft-com:datatypes"><Description dt:dt="string">E-Prime Primary Realtime Clock</Description><StartTime><Timestamp dt:dt="int">0</Timestamp><DateUtc dt:dt="string">2017-05-04T07:56:16Z</DateUtc></StartTime><FrequencyChanges><FrequencyChange><Frequency dt:dt="r8">3312919</Frequency><Timestamp dt:dt="r8">410722688</Timestamp><Current dt:dt="r8…	75.028	2271112	2267612	2271112	2267591	1	right	411369261	2017-04-05	09:56:17	07:56:17	female	149266	68812	-1	68611	161186	149288	-1	149266	385479	345201	-1	345188	14				2	6	12	phaseINVFAce	phaseXPface	20	NF06	1357054	1356754	1357054	1356749	l	1356749	1355048	1356749	1355042	1701
GofDak_1024-768	6	3	19	<?xml version="1.0"?>\n<Clock xmlns:dt="urn:schemas-microsoft-com:datatypes"><Description dt:dt="string">E-Prime Primary Realtime Clock</Description><StartTime><Timestamp dt:dt="int">0</Timestamp><DateUtc dt:dt="string">2017-05-04T07:56:16Z</DateUtc></StartTime><FrequencyChanges><FrequencyChange><Frequency dt:dt="r8">3312919</Frequency><Timestamp dt:dt="r8">410722688</Timestamp><Current dt:dt="r8…	75.028	2271112	2267612	2271112	2267591	1	right	411369261	2017-04-05	09:56:17	07:56:17	female	149266	68812	-1	68611	161186	149288	-1	149266	385479	345201	-1	345188	15				1	7	13	phaseUPFAce	phaseXPface	1	NF11	1383551	1383251	1383551	1383236	d	1383236	1381505	1383236	1381492	1731
GofDak_1024-768	6	3	19	<?xml version="1.0"?>\n<Clock xmlns:dt="urn:schemas-microsoft-com:datatypes"><Description dt:dt="string">E-Prime Primary Realtime Clock</Description><StartTime><Timestamp dt:dt="int">0</Timestamp><DateUtc dt:dt="string">2017-05-04T07:56:16Z</DateUtc></StartTime><FrequencyChanges><FrequencyChange><Frequency dt:dt="r8">3312919</Frequency><Timestamp dt:dt="r8">410722688</Timestamp><Current dt:dt="r8…	75.028	2271112	2267612	2271112	2267591	1	right	411369261	2017-04-05	09:56:17	07:56:17	female	149266	68812	-1	68611	161186	149288	-1	149266	385479	345201	-1	345188	15				1	7	13	phaseUPFAce	phaseXPface	2	NM10	1386576	1386276	1386576	1386272	l	1386272	1384744	1386272	1384737	1528
GofDak_1024-768	6	3	19	<?xml version="1.0"?>\n<Clock xmlns:dt="urn:schemas-microsoft-com:datatypes"><Description dt:dt="string">E-Prime Primary Realtime Clock</Description><StartTime><Timestamp dt:dt="int">0</Timestamp><DateUtc dt:dt="string">2017-05-04T07:56:16Z</DateUtc></StartTime><FrequencyChanges><FrequencyChange><Frequency dt:dt="r8">3312919</Frequency><Timestamp dt:dt="r8">410722688</Timestamp><Current dt:dt="r8…	75.028	2271112	2267612	2271112	2267591	1	right	411369261	2017-04-05	09:56:17	07:56:17	female	149266	68812	-1	68611	161186	149288	-1	149266	385479	345201	-1	345188	15				1	7	13	phaseUPFAce	phaseXPface	3	NF109	1389855	1389555	1389855	1389549	l	1389549	1387583	1389549	1387568	1966
GofDak_1024-768	6	3	19	<?xml version="1.0"?>\n<Clock xmlns:dt="urn:schemas-microsoft-com:datatypes"><Description dt:dt="string">E-Prime Primary Realtime Clock</Description><StartTime><Timestamp dt:dt="int">0</Timestamp><DateUtc dt:dt="string">2017-05-04T07:56:16Z</DateUtc></StartTime><FrequencyChanges><FrequencyChange><Frequency dt:dt="r8">3312919</Frequency><Timestamp dt:dt="r8">410722688</Timestamp><Current dt:dt="r8…	75.028	2271112	2267612	2271112	2267591	1	right	411369261	2017-04-05	09:56:17	07:56:17	female	149266	68812	-1	68611	161186	149288	-1	149266	385479	345201	-1	345188	15				1	7	13	phaseUPFAce	phaseXPface	4	NM02	1393067	1392767	1393067	1392753	d	1392753	1390875	1392753	1390864	1878
GofDak_1024-768	6	3	19	<?xml version="1.0"?>\n<Clock xmlns:dt="urn:schemas-microsoft-com:datatypes"><Description dt:dt="string">E-Prime Primary Realtime Clock</Description><StartTime><Timestamp dt:dt="int">0</Timestamp><DateUtc dt:dt="string">2017-05-04T07:56:16Z</DateUtc></StartTime><FrequencyChanges><FrequencyChange><Frequency dt:dt="r8">3312919</Frequency><Timestamp dt:dt="r8">410722688</Timestamp><Current dt:dt="r8…	75.028	2271112	2267612	2271112	2267591	1	right	411369261	2017-04-05	09:56:17	07:56:17	female	149266	68812	-1	68611	161186	149288	-1	149266	385479	345201	-1	345188	15				1	7	13	phaseUPFAce	phaseXPface	5	NF11	1396839	1396539	1396839	1396525	d	1396525	1394767	1396525	1394760	1758
GofDak_1024-768	6	3	19	<?xml version="1.0"?>\n<Clock xmlns:dt="urn:schemas-microsoft-com:datatypes"><Description dt:dt="string">E-Prime Primary Realtime Clock</Description><StartTime><Timestamp dt:dt="int">0</Timestamp><DateUtc dt:dt="string">2017-05-04T07:56:16Z</DateUtc></StartTime><FrequencyChanges><FrequencyChange><Frequency dt:dt="r8">3312919</Frequency><Timestamp dt:dt="r8">410722688</Timestamp><Current dt:dt="r8…	75.028	2271112	2267612	2271112	2267591	1	right	411369261	2017-04-05	09:56:17	07:56:17	female	149266	68812	-1	68611	161186	149288	-1	149266	385479	345201	-1	345188	15				1	7	13	phaseUPFAce	phaseXPface	6	NM04	1401651	1401351	1401651	1401340	l	1401340	1399711	1401340	1399704	1629
GofDak_1024-768	6	3	19	<?xml version="1.0"?>\n<Clock xmlns:dt="urn:schemas-microsoft-com:datatypes"><Description dt:dt="string">E-Prime Primary Realtime Clock</Description><StartTime><Timestamp dt:dt="int">0</Timestamp><DateUtc dt:dt="string">2017-05-04T07:56:16Z</DateUtc></StartTime><FrequencyChanges><FrequencyChange><Frequency dt:dt="r8">3312919</Frequency><Timestamp dt:dt="r8">410722688</Timestamp><Current dt:dt="r8…	75.028	2271112	2267612	2271112	2267591	1	right	411369261	2017-04-05	09:56:17	07:56:17	female	149266	68812	-1	68611	161186	149288	-1	149266	385479	345201	-1	345188	15				1	7	13	phaseUPFAce	phaseXPface	7	NF01	1404983	1404683	1404983	1404673	l	1404673	1402857	1404673	1402848	1816
GofDak_1024-768	6	3	19	<?xml version="1.0"?>\n<Clock xmlns:dt="urn:schemas-microsoft-com:datatypes"><Description dt:dt="string">E-Prime Primary Realtime Clock</Description><StartTime><Timestamp dt:dt="int">0</Timestamp><DateUtc dt:dt="string">2017-05-04T07:56:16Z</DateUtc></StartTime><FrequencyChanges><FrequencyChange><Frequency dt:dt="r8">3312919</Frequency><Timestamp dt:dt="r8">410722688</Timestamp><Current dt:dt="r8…	75.028	2271112	2267612	2271112	2267591	1	right	411369261	2017-04-05	09:56:17	07:56:17	female	149266	68812	-1	68611	161186	149288	-1	149266	385479	345201	-1	345188	15				1	7	13	phaseUPFAce	phaseXPface	8	NF109	1408262	1407962	1408262	1407950	l	1407950	1406002	1407950	1405992	1948
GofDak_1024-768	6	3	19	<?xml version="1.0"?>\n<Clock xmlns:dt="urn:schemas-microsoft-com:datatypes"><Description dt:dt="string">E-Prime Primary Realtime Clock</Description><StartTime><Timestamp dt:dt="int">0</Timestamp><DateUtc dt:dt="string">2017-05-04T07:56:16Z</DateUtc></StartTime><FrequencyChanges><FrequencyChange><Frequency dt:dt="r8">3312919</Frequency><Timestamp dt:dt="r8">410722688</Timestamp><Current dt:dt="r8…	75.028	2271112	2267612	2271112	2267591	1	right	411369261	2017-04-05	09:56:17	07:56:17	female	149266	68812	-1	68611	161186	149288	-1	149266	385479	345201	-1	345188	15				1	7	13	phaseUPFAce	phaseXPface	9	NM02	1411420	1411120	1411420	1411118	l	1411118	1409175	1411118	1409167	1943
GofDak_1024-768	6	3	19	<?xml version="1.0"?>\n<Clock xmlns:dt="urn:schemas-microsoft-com:datatypes"><Description dt:dt="string">E-Prime Primary Realtime Clock</Description><StartTime><Timestamp dt:dt="int">0</Timestamp><DateUtc dt:dt="string">2017-05-04T07:56:16Z</DateUtc></StartTime><FrequencyChanges><FrequencyChange><Frequency dt:dt="r8">3312919</Frequency><Timestamp dt:dt="r8">410722688</Timestamp><Current dt:dt="r8…	75.028	2271112	2267612	2271112	2267591	1	right	411369261	2017-04-05	09:56:17	07:56:17	female	149266	68812	-1	68611	161186	149288	-1	149266	385479	345201	-1	345188	15				1	7	13	phaseUPFAce	phaseXPface	10	NF109	1414619	1414319	1414619	1414313	d	1414313	1412560	1414313	1412551	1753
GofDak_1024-768	6	3	19	<?xml version="1.0"?>\n<Clock xmlns:dt="urn:schemas-microsoft-com:datatypes"><Description dt:dt="string">E-Prime Primary Realtime Clock</Description><StartTime><Timestamp dt:dt="int">0</Timestamp><DateUtc dt:dt="string">2017-05-04T07:56:16Z</DateUtc></StartTime><FrequencyChanges><FrequencyChange><Frequency dt:dt="r8">3312919</Frequency><Timestamp dt:dt="r8">410722688</Timestamp><Current dt:dt="r8…	75.028	2271112	2267612	2271112	2267591	1	right	411369261	2017-04-05	09:56:17	07:56:17	female	149266	68812	-1	68611	161186	149288	-1	149266	385479	345201	-1	345188	15				1	7	13	phaseUPFAce	phaseXPface	11	NM05	1418111	1417811	1418111	1417800	d	1417800	1415812	1417800	1415799	1988
GofDak_1024-768	6	3	19	<?xml version="1.0"?>\n<Clock xmlns:dt="urn:schemas-microsoft-com:datatypes"><Description dt:dt="string">E-Prime Primary Realtime Clock</Description><StartTime><Timestamp dt:dt="int">0</Timestamp><DateUtc dt:dt="string">2017-05-04T07:56:16Z</DateUtc></StartTime><FrequencyChanges><FrequencyChange><Frequency dt:dt="r8">3312919</Frequency><Timestamp dt:dt="r8">410722688</Timestamp><Current dt:dt="r8…	75.028	2271112	2267612	2271112	2267591	1	right	411369261	2017-04-05	09:56:17	07:56:17	female	149266	68812	-1	68611	161186	149288	-1	149266	385479	345201	-1	345188	15				1	7	13	phaseUPFAce	phaseXPface	12	NM13	1421297	1420997	1421297	1420986	d	1420986	1419144	1420986	1419135	1842
GofDak_1024-768	6	3	19	<?xml version="1.0"?>\n<Clock xmlns:dt="urn:schemas-microsoft-com:datatypes"><Description dt:dt="string">E-Prime Primary Realtime Clock</Description><StartTime><Timestamp dt:dt="int">0</Timestamp><DateUtc dt:dt="string">2017-05-04T07:56:16Z</DateUtc></StartTime><FrequencyChanges><FrequencyChange><Frequency dt:dt="r8">3312919</Frequency><Timestamp dt:dt="r8">410722688</Timestamp><Current dt:dt="r8…	75.028	2271112	2267612	2271112	2267591	1	right	411369261	2017-04-05	09:56:17	07:56:17	female	149266	68812	-1	68611	161186	149288	-1	149266	385479	345201	-1	345188	15				1	7	13	phaseUPFAce	phaseXPface	13	NM101	1424549	1424249	1424549	1424236	d	1424236	1422250	1424236	1422239	1986
GofDak_1024-768	6	3	19	<?xml version="1.0"?>\n<Clock xmlns:dt="urn:schemas-microsoft-com:datatypes"><Description dt:dt="string">E-Prime Primary Realtime Clock</Description><StartTime><Timestamp dt:dt="int">0</Timestamp><DateUtc dt:dt="string">2017-05-04T07:56:16Z</DateUtc></StartTime><FrequencyChanges><FrequencyChange><Frequency dt:dt="r8">3312919</Frequency><Timestamp dt:dt="r8">410722688</Timestamp><Current dt:dt="r8…	75.028	2271112	2267612	2271112	2267591	1	right	411369261	2017-04-05	09:56:17	07:56:17	female	149266	68812	-1	68611	161186	149288	-1	149266	385479	345201	-1	345188	15				1	7	13	phaseUPFAce	phaseXPface	14	NF02	1427814	1427514	1427814	1427503	l	1427503	1425888	1427503	1425871	1615
GofDak_1024-768	6	3	19	<?xml version="1.0"?>\n<Clock xmlns:dt="urn:schemas-microsoft-com:datatypes"><Description dt:dt="string">E-Prime Primary Realtime Clock</Description><StartTime><Timestamp dt:dt="int">0</Timestamp><DateUtc dt:dt="string">2017-05-04T07:56:16Z</DateUtc></StartTime><FrequencyChanges><FrequencyChange><Frequency dt:dt="r8">3312919</Frequency><Timestamp dt:dt="r8">410722688</Timestamp><Current dt:dt="r8…	75.028	2271112	2267612	2271112	2267591	1	right	411369261	2017-04-05	09:56:17	07:56:17	female	149266	68812	-1	68611	161186	149288	-1	149266	385479	345201	-1	345188	15				1	7	13	phaseUPFAce	phaseXPface	15	NM08	1430653	1430353	1430653	1430342	l	1430342	1428780	1430342	1428774	1562
GofDak_1024-768	6	3	19	<?xml version="1.0"?>\n<Clock xmlns:dt="urn:schemas-microsoft-com:datatypes"><Description dt:dt="string">E-Prime Primary Realtime Clock</Description><StartTime><Timestamp dt:dt="int">0</Timestamp><DateUtc dt:dt="string">2017-05-04T07:56:16Z</DateUtc></StartTime><FrequencyChanges><FrequencyChange><Frequency dt:dt="r8">3312919</Frequency><Timestamp dt:dt="r8">410722688</Timestamp><Current dt:dt="r8…	75.028	2271112	2267612	2271112	2267591	1	right	411369261	2017-04-05	09:56:17	07:56:17	female	149266	68812	-1	68611	161186	149288	-1	149266	385479	345201	-1	345188	15				1	7	13	phaseUPFAce	phaseXPface	16	NF27	1436331	1436031	1436331	1436020	d	1436020	1434192	1436020	1434180	1828
GofDak_1024-768	6	3	19	<?xml version="1.0"?>\n<Clock xmlns:dt="urn:schemas-microsoft-com:datatypes"><Description dt:dt="string">E-Prime Primary Realtime Clock</Description><StartTime><Timestamp dt:dt="int">0</Timestamp><DateUtc dt:dt="string">2017-05-04T07:56:16Z</DateUtc></StartTime><FrequencyChanges><FrequencyChange><Frequency dt:dt="r8">3312919</Frequency><Timestamp dt:dt="r8">410722688</Timestamp><Current dt:dt="r8…	75.028	2271112	2267612	2271112	2267591	1	right	411369261	2017-04-05	09:56:17	07:56:17	female	149266	68812	-1	68611	161186	149288	-1	149266	385479	345201	-1	345188	15				1	7	13	phaseUPFAce	phaseXPface	17	NM09	1440290	1439990	1440290	1439985	l	1439985	1438084	1439985	1438078	1901
GofDak_1024-768	6	3	19	<?xml version="1.0"?>\n<Clock xmlns:dt="urn:schemas-microsoft-com:datatypes"><Description dt:dt="string">E-Prime Primary Realtime Clock</Description><StartTime><Timestamp dt:dt="int">0</Timestamp><DateUtc dt:dt="string">2017-05-04T07:56:16Z</DateUtc></StartTime><FrequencyChanges><FrequencyChange><Frequency dt:dt="r8">3312919</Frequency><Timestamp dt:dt="r8">410722688</Timestamp><Current dt:dt="r8…	75.028	2271112	2267612	2271112	2267591	1	right	411369261	2017-04-05	09:56:17	07:56:17	female	149266	68812	-1	68611	161186	149288	-1	149266	385479	345201	-1	345188	15				1	7	13	phaseUPFAce	phaseXPface	18	NF105	1443448	1443148	1443448	1443144	l	1443144	1441389	1443144	1441382	1755
GofDak_1024-768	6	3	19	<?xml version="1.0"?>\n<Clock xmlns:dt="urn:schemas-microsoft-com:datatypes"><Description dt:dt="string">E-Prime Primary Realtime Clock</Description><StartTime><Timestamp dt:dt="int">0</Timestamp><DateUtc dt:dt="string">2017-05-04T07:56:16Z</DateUtc></StartTime><FrequencyChanges><FrequencyChange><Frequency dt:dt="r8">3312919</Frequency><Timestamp dt:dt="r8">410722688</Timestamp><Current dt:dt="r8…	75.028	2271112	2267612	2271112	2267591	1	right	411369261	2017-04-05	09:56:17	07:56:17	female	149266	68812	-1	68611	161186	149288	-1	149266	385479	345201	-1	345188	15				1	7	13	phaseUPFAce	phaseXPface	19	NF04	1446634	1446334	1446634	1446328	l	1446328	1444441	1446328	1444430	1887
GofDak_1024-768	6	3	19	<?xml version="1.0"?>\n<Clock xmlns:dt="urn:schemas-microsoft-com:datatypes"><Description dt:dt="string">E-Prime Primary Realtime Clock</Description><StartTime><Timestamp dt:dt="int">0</Timestamp><DateUtc dt:dt="string">2017-05-04T07:56:16Z</DateUtc></StartTime><FrequencyChanges><FrequencyChange><Frequency dt:dt="r8">3312919</Frequency><Timestamp dt:dt="r8">410722688</Timestamp><Current dt:dt="r8…	75.028	2271112	2267612	2271112	2267591	1	right	411369261	2017-04-05	09:56:17	07:56:17	female	149266	68812	-1	68611	161186	149288	-1	149266	385479	345201	-1	345188	15				1	7	13	phaseUPFAce	phaseXPface	20	NF27	1449686	1449386	1449686	1449383	l	1449383	1447587	1449383	1447574	1796
GofDak_1024-768	6	3	19	<?xml version="1.0"?>\n<Clock xmlns:dt="urn:schemas-microsoft-com:datatypes"><Description dt:dt="string">E-Prime Primary Realtime Clock</Description><StartTime><Timestamp dt:dt="int">0</Timestamp><DateUtc dt:dt="string">2017-05-04T07:56:16Z</DateUtc></StartTime><FrequencyChanges><FrequencyChange><Frequency dt:dt="r8">3312919</Frequency><Timestamp dt:dt="r8">410722688</Timestamp><Current dt:dt="r8…	75.028	2271112	2267612	2271112	2267591	1	right	411369261	2017-04-05	09:56:17	07:56:17	female	149266	68812	-1	68611	161186	149288	-1	149266	385479	345201	-1	345188	16				2	7	14	phaseINVFAce	phaseXPface	1	NM08	1452512	1452212	1452512	1452204	d	1452204	1450639	1452204	1450621	1565
GofDak_1024-768	6	3	19	<?xml version="1.0"?>\n<Clock xmlns:dt="urn:schemas-microsoft-com:datatypes"><Description dt:dt="string">E-Prime Primary Realtime Clock</Description><StartTime><Timestamp dt:dt="int">0</Timestamp><DateUtc dt:dt="string">2017-05-04T07:56:16Z</DateUtc></StartTime><FrequencyChanges><FrequencyChange><Frequency dt:dt="r8">3312919</Frequency><Timestamp dt:dt="r8">410722688</Timestamp><Current dt:dt="r8…	75.028	2271112	2267612	2271112	2267591	1	right	411369261	2017-04-05	09:56:17	07:56:17	female	149266	68812	-1	68611	161186	149288	-1	149266	385479	345201	-1	345188	16				2	7	14	phaseINVFAce	phaseXPface	2	NM05	1456297	1455997	1456297	1455987	l	1455987	1454024	1455987	1454013	1963
GofDak_1024-768	6	3	19	<?xml version="1.0"?>\n<Clock xmlns:dt="urn:schemas-microsoft-com:datatypes"><Description dt:dt="string">E-Prime Primary Realtime Clock</Description><StartTime><Timestamp dt:dt="int">0</Timestamp><DateUtc dt:dt="string">2017-05-04T07:56:16Z</DateUtc></StartTime><FrequencyChanges><FrequencyChange><Frequency dt:dt="r8">3312919</Frequency><Timestamp dt:dt="r8">410722688</Timestamp><Current dt:dt="r8…	75.028	2271112	2267612	2271112	2267591	1	right	411369261	2017-04-05	09:56:17	07:56:17	female	149266	68812	-1	68611	161186	149288	-1	149266	385479	345201	-1	345188	16				2	7	14	phaseINVFAce	phaseXPface	3	NM05	1459402	1459102	1459402	1459095	d	1459095	1457343	1459095	1457325	1752
GofDak_1024-768	6	3	19	<?xml version="1.0"?>\n<Clock xmlns:dt="urn:schemas-microsoft-com:datatypes"><Description dt:dt="string">E-Prime Primary Realtime Clock</Description><StartTime><Timestamp dt:dt="int">0</Timestamp><DateUtc dt:dt="string">2017-05-04T07:56:16Z</DateUtc></StartTime><FrequencyChanges><FrequencyChange><Frequency dt:dt="r8">3312919</Frequency><Timestamp dt:dt="r8">410722688</Timestamp><Current dt:dt="r8…	75.028	2271112	2267612	2271112	2267591	1	right	411369261	2017-04-05	09:56:17	07:56:17	female	149266	68812	-1	68611	161186	149288	-1	149266	385479	345201	-1	345188	16				2	7	14	phaseINVFAce	phaseXPface	4	NM02	1462388	1462088	1462388	1462075	d	1462075	1460382	1462075	1460373	1693
GofDak_1024-768	6	3	19	<?xml version="1.0"?>\n<Clock xmlns:dt="urn:schemas-microsoft-com:datatypes"><Description dt:dt="string">E-Prime Primary Realtime Clock</Description><StartTime><Timestamp dt:dt="int">0</Timestamp><DateUtc dt:dt="string">2017-05-04T07:56:16Z</DateUtc></StartTime><FrequencyChanges><FrequencyChange><Frequency dt:dt="r8">3312919</Frequency><Timestamp dt:dt="r8">410722688</Timestamp><Current dt:dt="r8…	75.028	2271112	2267612	2271112	2267591	1	right	411369261	2017-04-05	09:56:17	07:56:17	female	149266	68812	-1	68611	161186	149288	-1	149266	385479	345201	-1	345188	16				2	7	14	phaseINVFAce	phaseXPface	5	NM13	1465720	1465420	1465720	1465414	l	1465414	1463794	1465414	1463789	1620
GofDak_1024-768	6	3	19	<?xml version="1.0"?>\n<Clock xmlns:dt="urn:schemas-microsoft-com:datatypes"><Description dt:dt="string">E-Prime Primary Realtime Clock</Description><StartTime><Timestamp dt:dt="int">0</Timestamp><DateUtc dt:dt="string">2017-05-04T07:56:16Z</DateUtc></StartTime><FrequencyChanges><FrequencyChange><Frequency dt:dt="r8">3312919</Frequency><Timestamp dt:dt="r8">410722688</Timestamp><Current dt:dt="r8…	75.028	2271112	2267612	2271112	2267591	1	right	411369261	2017-04-05	09:56:17	07:56:17	female	149266	68812	-1	68611	161186	149288	-1	149266	385479	345201	-1	345188	16				2	7	14	phaseINVFAce	phaseXPface	6	NF27	1469025	1468725	1469025	1468716	d	1468716	1466859	1468716	1466845	1857
GofDak_1024-768	6	3	19	<?xml version="1.0"?>\n<Clock xmlns:dt="urn:schemas-microsoft-com:datatypes"><Description dt:dt="string">E-Prime Primary Realtime Clock</Description><StartTime><Timestamp dt:dt="int">0</Timestamp><DateUtc dt:dt="string">2017-05-04T07:56:16Z</DateUtc></StartTime><FrequencyChanges><FrequencyChange><Frequency dt:dt="r8">3312919</Frequency><Timestamp dt:dt="r8">410722688</Timestamp><Current dt:dt="r8…	75.028	2271112	2267612	2271112	2267591	1	right	411369261	2017-04-05	09:56:17	07:56:17	female	149266	68812	-1	68611	161186	149288	-1	149266	385479	345201	-1	345188	16				2	7	14	phaseINVFAce	phaseXPface	7	NF04	1472238	1471938	1472238	1471924	l	1471924	1470178	1471924	1470164	1746
GofDak_1024-768	6	3	19	<?xml version="1.0"?>\n<Clock xmlns:dt="urn:schemas-microsoft-com:datatypes"><Description dt:dt="string">E-Prime Primary Realtime Clock</Description><StartTime><Timestamp dt:dt="int">0</Timestamp><DateUtc dt:dt="string">2017-05-04T07:56:16Z</DateUtc></StartTime><FrequencyChanges><FrequencyChange><Frequency dt:dt="r8">3312919</Frequency><Timestamp dt:dt="r8">410722688</Timestamp><Current dt:dt="r8…	75.028	2271112	2267612	2271112	2267591	1	right	411369261	2017-04-05	09:56:17	07:56:17	female	149266	68812	-1	68611	161186	149288	-1	149266	385479	345201	-1	345188	16				2	7	14	phaseINVFAce	phaseXPface	8	NF11	1475303	1475003	1475303	1475000	l	1475000	1473324	1475000	1473316	1676
GofDak_1024-768	6	3	19	<?xml version="1.0"?>\n<Clock xmlns:dt="urn:schemas-microsoft-com:datatypes"><Description dt:dt="string">E-Prime Primary Realtime Clock</Description><StartTime><Timestamp dt:dt="int">0</Timestamp><DateUtc dt:dt="string">2017-05-04T07:56:16Z</DateUtc></StartTime><FrequencyChanges><FrequencyChange><Frequency dt:dt="r8">3312919</Frequency><Timestamp dt:dt="r8">410722688</Timestamp><Current dt:dt="r8…	75.028	2271112	2267612	2271112	2267591	1	right	411369261	2017-04-05	09:56:17	07:56:17	female	149266	68812	-1	68611	161186	149288	-1	149266	385479	345201	-1	345188	16				2	7	14	phaseINVFAce	phaseXPface	9	NM10	1478182	1477882	1478182	1477868	d	1477868	1476309	1477868	1476292	1559
GofDak_1024-768	6	3	19	<?xml version="1.0"?>\n<Clock xmlns:dt="urn:schemas-microsoft-com:datatypes"><Description dt:dt="string">E-Prime Primary Realtime Clock</Description><StartTime><Timestamp dt:dt="int">0</Timestamp><DateUtc dt:dt="string">2017-05-04T07:56:16Z</DateUtc></StartTime><FrequencyChanges><FrequencyChange><Frequency dt:dt="r8">3312919</Frequency><Timestamp dt:dt="r8">410722688</Timestamp><Current dt:dt="r8…	75.028	2271112	2267612	2271112	2267591	1	right	411369261	2017-04-05	09:56:17	07:56:17	female	149266	68812	-1	68611	161186	149288	-1	149266	385479	345201	-1	345188	16				2	7	14	phaseINVFAce	phaseXPface	10	NF105	1482260	1481960	1482260	1481946	d	1481946	1479988	1481946	1479980	1958
GofDak_1024-768	6	3	19	<?xml version="1.0"?>\n<Clock xmlns:dt="urn:schemas-microsoft-com:datatypes"><Description dt:dt="string">E-Prime Primary Realtime Clock</Description><StartTime><Timestamp dt:dt="int">0</Timestamp><DateUtc dt:dt="string">2017-05-04T07:56:16Z</DateUtc></StartTime><FrequencyChanges><FrequencyChange><Frequency dt:dt="r8">3312919</Frequency><Timestamp dt:dt="r8">410722688</Timestamp><Current dt:dt="r8…	75.028	2271112	2267612	2271112	2267591	1	right	411369261	2017-04-05	09:56:17	07:56:17	female	149266	68812	-1	68611	161186	149288	-1	149266	385479	345201	-1	345188	16				2	7	14	phaseINVFAce	phaseXPface	11	NM03	1486512	1486212	1486512	1486208	l	1486208	1484626	1486208	1484620	1582
GofDak_1024-768	6	3	19	<?xml version="1.0"?>\n<Clock xmlns:dt="urn:schemas-microsoft-com:datatypes"><Description dt:dt="string">E-Prime Primary Realtime Clock</Description><StartTime><Timestamp dt:dt="int">0</Timestamp><DateUtc dt:dt="string">2017-05-04T07:56:16Z</DateUtc></StartTime><FrequencyChanges><FrequencyChange><Frequency dt:dt="r8">3312919</Frequency><Timestamp dt:dt="r8">410722688</Timestamp><Current dt:dt="r8…	75.028	2271112	2267612	2271112	2267591	1	right	411369261	2017-04-05	09:56:17	07:56:17	female	149266	68812	-1	68611	161186	149288	-1	149266	385479	345201	-1	345188	16				2	7	14	phaseINVFAce	phaseXPface	12	NM08	1489431	1489131	1489431	1489124	d	1489124	1487545	1489124	1487532	1579
GofDak_1024-768	6	3	19	<?xml version="1.0"?>\n<Clock xmlns:dt="urn:schemas-microsoft-com:datatypes"><Description dt:dt="string">E-Prime Primary Realtime Clock</Description><StartTime><Timestamp dt:dt="int">0</Timestamp><DateUtc dt:dt="string">2017-05-04T07:56:16Z</DateUtc></StartTime><FrequencyChanges><FrequencyChange><Frequency dt:dt="r8">3312919</Frequency><Timestamp dt:dt="r8">410722688</Timestamp><Current dt:dt="r8…	75.028	2271112	2267612	2271112	2267591	1	right	411369261	2017-04-05	09:56:17	07:56:17	female	149266	68812	-1	68611	161186	149288	-1	149266	385479	345201	-1	345188	16				2	7	14	phaseINVFAce	phaseXPface	13	NF01	1493030	1492730	1493030	1492717	d	1492717	1491024	1492717	1491012	1693
GofDak_1024-768	6	3	19	<?xml version="1.0"?>\n<Clock xmlns:dt="urn:schemas-microsoft-com:datatypes"><Description dt:dt="string">E-Prime Primary Realtime Clock</Description><StartTime><Timestamp dt:dt="int">0</Timestamp><DateUtc dt:dt="string">2017-05-04T07:56:16Z</DateUtc></StartTime><FrequencyChanges><FrequencyChange><Frequency dt:dt="r8">3312919</Frequency><Timestamp dt:dt="r8">410722688</Timestamp><Current dt:dt="r8…	75.028	2271112	2267612	2271112	2267591	1	right	411369261	2017-04-05	09:56:17	07:56:17	female	149266	68812	-1	68611	161186	149288	-1	149266	385479	345201	-1	345188	16				2	7	14	phaseINVFAce	phaseXPface	14	NF04	1497188	1496888	1497188	1496873	d	1496873	1495116	1496873	1495107	1757
GofDak_1024-768	6	3	19	<?xml version="1.0"?>\n<Clock xmlns:dt="urn:schemas-microsoft-com:datatypes"><Description dt:dt="string">E-Prime Primary Realtime Clock</Description><StartTime><Timestamp dt:dt="int">0</Timestamp><DateUtc dt:dt="string">2017-05-04T07:56:16Z</DateUtc></StartTime><FrequencyChanges><FrequencyChange><Frequency dt:dt="r8">3312919</Frequency><Timestamp dt:dt="r8">410722688</Timestamp><Current dt:dt="r8…	75.028	2271112	2267612	2271112	2267591	1	right	411369261	2017-04-05	09:56:17	07:56:17	female	149266	68812	-1	68611	161186	149288	-1	149266	385479	345201	-1	345188	16				2	7	14	phaseINVFAce	phaseXPface	15	NF27	1500094	1499794	1500094	1499782	d	1499782	1498168	1499782	1498155	1614
GofDak_1024-768	6	3	19	<?xml version="1.0"?>\n<Clock xmlns:dt="urn:schemas-microsoft-com:datatypes"><Description dt:dt="string">E-Prime Primary Realtime Clock</Description><StartTime><Timestamp dt:dt="int">0</Timestamp><DateUtc dt:dt="string">2017-05-04T07:56:16Z</DateUtc></StartTime><FrequencyChanges><FrequencyChange><Frequency dt:dt="r8">3312919</Frequency><Timestamp dt:dt="r8">410722688</Timestamp><Current dt:dt="r8…	75.028	2271112	2267612	2271112	2267591	1	right	411369261	2017-04-05	09:56:17	07:56:17	female	149266	68812	-1	68611	161186	149288	-1	149266	385479	345201	-1	345188	16				2	7	14	phaseINVFAce	phaseXPface	16	NM08	1503732	1503432	1503732	1503421	d	1503421	1501820	1503421	1501803	1601
GofDak_1024-768	6	3	19	<?xml version="1.0"?>\n<Clock xmlns:dt="urn:schemas-microsoft-com:datatypes"><Description dt:dt="string">E-Prime Primary Realtime Clock</Description><StartTime><Timestamp dt:dt="int">0</Timestamp><DateUtc dt:dt="string">2017-05-04T07:56:16Z</DateUtc></StartTime><FrequencyChanges><FrequencyChange><Frequency dt:dt="r8">3312919</Frequency><Timestamp dt:dt="r8">410722688</Timestamp><Current dt:dt="r8…	75.028	2271112	2267612	2271112	2267591	1	right	411369261	2017-04-05	09:56:17	07:56:17	female	149266	68812	-1	68611	161186	149288	-1	149266	385479	345201	-1	345188	16				2	7	14	phaseINVFAce	phaseXPface	17	NF106	1507784	1507484	1507784	1507481	d	1507481	1505978	1507481	1505971	1503
GofDak_1024-768	6	3	19	<?xml version="1.0"?>\n<Clock xmlns:dt="urn:schemas-microsoft-com:datatypes"><Description dt:dt="string">E-Prime Primary Realtime Clock</Description><StartTime><Timestamp dt:dt="int">0</Timestamp><DateUtc dt:dt="string">2017-05-04T07:56:16Z</DateUtc></StartTime><FrequencyChanges><FrequencyChange><Frequency dt:dt="r8">3312919</Frequency><Timestamp dt:dt="r8">410722688</Timestamp><Current dt:dt="r8…	75.028	2271112	2267612	2271112	2267591	1	right	411369261	2017-04-05	09:56:17	07:56:17	female	149266	68812	-1	68611	161186	149288	-1	149266	385479	345201	-1	345188	16				2	7	14	phaseINVFAce	phaseXPface	18	NM02	1511303	1511003	1511303	1510992	d	1510992	1509110	1510992	1509099	1882
GofDak_1024-768	6	3	19	<?xml version="1.0"?>\n<Clock xmlns:dt="urn:schemas-microsoft-com:datatypes"><Description dt:dt="string">E-Prime Primary Realtime Clock</Description><StartTime><Timestamp dt:dt="int">0</Timestamp><DateUtc dt:dt="string">2017-05-04T07:56:16Z</DateUtc></StartTime><FrequencyChanges><FrequencyChange><Frequency dt:dt="r8">3312919</Frequency><Timestamp dt:dt="r8">410722688</Timestamp><Current dt:dt="r8…	75.028	2271112	2267612	2271112	2267591	1	right	411369261	2017-04-05	09:56:17	07:56:17	female	149266	68812	-1	68611	161186	149288	-1	149266	385479	345201	-1	345188	16				2	7	14	phaseINVFAce	phaseXPface	19	NF109	1514982	1514682	1514982	1514678	l	1514678	1512989	1514678	1512979	1689
GofDak_1024-768	6	3	19	<?xml version="1.0"?>\n<Clock xmlns:dt="urn:schemas-microsoft-com:datatypes"><Description dt:dt="string">E-Prime Primary Realtime Clock</Description><StartTime><Timestamp dt:dt="int">0</Timestamp><DateUtc dt:dt="string">2017-05-04T07:56:16Z</DateUtc></StartTime><FrequencyChanges><FrequencyChange><Frequency dt:dt="r8">3312919</Frequency><Timestamp dt:dt="r8">410722688</Timestamp><Current dt:dt="r8…	75.028	2271112	2267612	2271112	2267591	1	right	411369261	2017-04-05	09:56:17	07:56:17	female	149266	68812	-1	68611	161186	149288	-1	149266	385479	345201	-1	345188	16				2	7	14	phaseINVFAce	phaseXPface	20	NM02	1519394	1519094	1519394	1519091	d	1519091	1517201	1519091	1517186	1890
GofDak_1024-768	6	3	19	<?xml version="1.0"?>\n<Clock xmlns:dt="urn:schemas-microsoft-com:datatypes"><Description dt:dt="string">E-Prime Primary Realtime Clock</Description><StartTime><Timestamp dt:dt="int">0</Timestamp><DateUtc dt:dt="string">2017-05-04T07:56:16Z</DateUtc></StartTime><FrequencyChanges><FrequencyChange><Frequency dt:dt="r8">3312919</Frequency><Timestamp dt:dt="r8">410722688</Timestamp><Current dt:dt="r8…	75.028	2271112	2267612	2271112	2267591	1	right	411369261	2017-04-05	09:56:17	07:56:17	female	149266	68812	-1	68611	161186	149288	-1	149266	385479	345201	-1	345188	17				2	8	15	phaseINVFAce	phaseXPface	1	NF27	1522805	1522505	1522805	1522494	l	1522494	1520813	1522494	1520802	1681
GofDak_1024-768	6	3	19	<?xml version="1.0"?>\n<Clock xmlns:dt="urn:schemas-microsoft-com:datatypes"><Description dt:dt="string">E-Prime Primary Realtime Clock</Description><StartTime><Timestamp dt:dt="int">0</Timestamp><DateUtc dt:dt="string">2017-05-04T07:56:16Z</DateUtc></StartTime><FrequencyChanges><FrequencyChange><Frequency dt:dt="r8">3312919</Frequency><Timestamp dt:dt="r8">410722688</Timestamp><Current dt:dt="r8…	75.028	2271112	2267612	2271112	2267591	1	right	411369261	2017-04-05	09:56:17	07:56:17	female	149266	68812	-1	68611	161186	149288	-1	149266	385479	345201	-1	345188	17				2	8	15	phaseINVFAce	phaseXPface	2	NM101	1526217	1525917	1526217	1525907	l	1525907	1523985	1525907	1523970	1922
GofDak_1024-768	6	3	19	<?xml version="1.0"?>\n<Clock xmlns:dt="urn:schemas-microsoft-com:datatypes"><Description dt:dt="string">E-Prime Primary Realtime Clock</Description><StartTime><Timestamp dt:dt="int">0</Timestamp><DateUtc dt:dt="string">2017-05-04T07:56:16Z</DateUtc></StartTime><FrequencyChanges><FrequencyChange><Frequency dt:dt="r8">3312919</Frequency><Timestamp dt:dt="r8">410722688</Timestamp><Current dt:dt="r8…	75.028	2271112	2267612	2271112	2267591	1	right	411369261	2017-04-05	09:56:17	07:56:17	female	149266	68812	-1	68611	161186	149288	-1	149266	385479	345201	-1	345188	17				2	8	15	phaseINVFAce	phaseXPface	3	NF27	1529496	1529196	1529496	1529183	d	1529183	1527277	1529183	1527266	1906
GofDak_1024-768	6	3	19	<?xml version="1.0"?>\n<Clock xmlns:dt="urn:schemas-microsoft-com:datatypes"><Description dt:dt="string">E-Prime Primary Realtime Clock</Description><StartTime><Timestamp dt:dt="int">0</Timestamp><DateUtc dt:dt="string">2017-05-04T07:56:16Z</DateUtc></StartTime><FrequencyChanges><FrequencyChange><Frequency dt:dt="r8">3312919</Frequency><Timestamp dt:dt="r8">410722688</Timestamp><Current dt:dt="r8…	75.028	2271112	2267612	2271112	2267591	1	right	411369261	2017-04-05	09:56:17	07:56:17	female	149266	68812	-1	68611	161186	149288	-1	149266	385479	345201	-1	345188	17				2	8	15	phaseINVFAce	phaseXPface	4	NF01	1532522	1532222	1532522	1532217	l	1532217	1530502	1532217	1530490	1715
GofDak_1024-768	6	3	19	<?xml version="1.0"?>\n<Clock xmlns:dt="urn:schemas-microsoft-com:datatypes"><Description dt:dt="string">E-Prime Primary Realtime Clock</Description><StartTime><Timestamp dt:dt="int">0</Timestamp><DateUtc dt:dt="string">2017-05-04T07:56:16Z</DateUtc></StartTime><FrequencyChanges><FrequencyChange><Frequency dt:dt="r8">3312919</Frequency><Timestamp dt:dt="r8">410722688</Timestamp><Current dt:dt="r8…	75.028	2271112	2267612	2271112	2267591	1	right	411369261	2017-04-05	09:56:17	07:56:17	female	149266	68812	-1	68611	161186	149288	-1	149266	385479	345201	-1	345188	17				2	8	15	phaseINVFAce	phaseXPface	5	NM10	1535440	1535140	1535440	1535130	l	1535130	1533621	1535130	1533610	1509
GofDak_1024-768	6	3	19	<?xml version="1.0"?>\n<Clock xmlns:dt="urn:schemas-microsoft-com:datatypes"><Description dt:dt="string">E-Prime Primary Realtime Clock</Description><StartTime><Timestamp dt:dt="int">0</Timestamp><DateUtc dt:dt="string">2017-05-04T07:56:16Z</DateUtc></StartTime><FrequencyChanges><FrequencyChange><Frequency dt:dt="r8">3312919</Frequency><Timestamp dt:dt="r8">410722688</Timestamp><Current dt:dt="r8…	75.028	2271112	2267612	2271112	2267591	1	right	411369261	2017-04-05	09:56:17	07:56:17	female	149266	68812	-1	68611	161186	149288	-1	149266	385479	345201	-1	345188	17				2	8	15	phaseINVFAce	phaseXPface	6	NF04	1538586	1538286	1538586	1538283	l	1538283	1536433	1538283	1536417	1850
GofDak_1024-768	6	3	19	<?xml version="1.0"?>\n<Clock xmlns:dt="urn:schemas-microsoft-com:datatypes"><Description dt:dt="string">E-Prime Primary Realtime Clock</Description><StartTime><Timestamp dt:dt="int">0</Timestamp><DateUtc dt:dt="string">2017-05-04T07:56:16Z</DateUtc></StartTime><FrequencyChanges><FrequencyChange><Frequency dt:dt="r8">3312919</Frequency><Timestamp dt:dt="r8">410722688</Timestamp><Current dt:dt="r8…	75.028	2271112	2267612	2271112	2267591	1	right	411369261	2017-04-05	09:56:17	07:56:17	female	149266	68812	-1	68611	161186	149288	-1	149266	385479	345201	-1	345188	17				2	8	15	phaseINVFAce	phaseXPface	7	NF109	1541798	1541498	1541798	1541485	l	1541485	1539566	1541485	1539553	1919
GofDak_1024-768	6	3	19	<?xml version="1.0"?>\n<Clock xmlns:dt="urn:schemas-microsoft-com:datatypes"><Description dt:dt="string">E-Prime Primary Realtime Clock</Description><StartTime><Timestamp dt:dt="int">0</Timestamp><DateUtc dt:dt="string">2017-05-04T07:56:16Z</DateUtc></StartTime><FrequencyChanges><FrequencyChange><Frequency dt:dt="r8">3312919</Frequency><Timestamp dt:dt="r8">410722688</Timestamp><Current dt:dt="r8…	75.028	2271112	2267612	2271112	2267591	1	right	411369261	2017-04-05	09:56:17	07:56:17	female	149266	68812	-1	68611	161186	149288	-1	149266	385479	345201	-1	345188	17				2	8	15	phaseINVFAce	phaseXPface	8	NF11	1544704	1544404	1544704	1544398	d	1544398	1542898	1544398	1542881	1500
GofDak_1024-768	6	3	19	<?xml version="1.0"?>\n<Clock xmlns:dt="urn:schemas-microsoft-com:datatypes"><Description dt:dt="string">E-Prime Primary Realtime Clock</Description><StartTime><Timestamp dt:dt="int">0</Timestamp><DateUtc dt:dt="string">2017-05-04T07:56:16Z</DateUtc></StartTime><FrequencyChanges><FrequencyChange><Frequency dt:dt="r8">3312919</Frequency><Timestamp dt:dt="r8">410722688</Timestamp><Current dt:dt="r8…	75.028	2271112	2267612	2271112	2267591	1	right	411369261	2017-04-05	09:56:17	07:56:17	female	149266	68812	-1	68611	161186	149288	-1	149266	385479	345201	-1	345188	17				2	8	15	phaseINVFAce	phaseXPface	9	NF02	1547769	1547469	1547769	1547455	d	1547455	1545803	1547455	1545793	1652
GofDak_1024-768	6	3	19	<?xml version="1.0"?>\n<Clock xmlns:dt="urn:schemas-microsoft-com:datatypes"><Description dt:dt="string">E-Prime Primary Realtime Clock</Description><StartTime><Timestamp dt:dt="int">0</Timestamp><DateUtc dt:dt="string">2017-05-04T07:56:16Z</DateUtc></StartTime><FrequencyChanges><FrequencyChange><Frequency dt:dt="r8">3312919</Frequency><Timestamp dt:dt="r8">410722688</Timestamp><Current dt:dt="r8…	75.028	2271112	2267612	2271112	2267591	1	right	411369261	2017-04-05	09:56:17	07:56:17	female	149266	68812	-1	68611	161186	149288	-1	149266	385479	345201	-1	345188	17				2	8	15	phaseINVFAce	phaseXPface	10	NF11	1551221	1550921	1551221	1550916	l	1550916	1548922	1550916	1548905	1994
GofDak_1024-768	6	3	19	<?xml version="1.0"?>\n<Clock xmlns:dt="urn:schemas-microsoft-com:datatypes"><Description dt:dt="string">E-Prime Primary Realtime Clock</Description><StartTime><Timestamp dt:dt="int">0</Timestamp><DateUtc dt:dt="string">2017-05-04T07:56:16Z</DateUtc></StartTime><FrequencyChanges><FrequencyChange><Frequency dt:dt="r8">3312919</Frequency><Timestamp dt:dt="r8">410722688</Timestamp><Current dt:dt="r8…	75.028	2271112	2267612	2271112	2267591	1	right	411369261	2017-04-05	09:56:17	07:56:17	female	149266	68812	-1	68611	161186	149288	-1	149266	385479	345201	-1	345188	17				2	8	15	phaseINVFAce	phaseXPface	11	NM05	1554220	1553920	1554220	1553910	l	1553910	1552281	1553910	1552273	1629
GofDak_1024-768	6	3	19	<?xml version="1.0"?>\n<Clock xmlns:dt="urn:schemas-microsoft-com:datatypes"><Description dt:dt="string">E-Prime Primary Realtime Clock</Description><StartTime><Timestamp dt:dt="int">0</Timestamp><DateUtc dt:dt="string">2017-05-04T07:56:16Z</DateUtc></StartTime><FrequencyChanges><FrequencyChange><Frequency dt:dt="r8">3312919</Frequency><Timestamp dt:dt="r8">410722688</Timestamp><Current dt:dt="r8…	75.028	2271112	2267612	2271112	2267591	1	right	411369261	2017-04-05	09:56:17	07:56:17	female	149266	68812	-1	68611	161186	149288	-1	149266	385479	345201	-1	345188	17				2	8	15	phaseINVFAce	phaseXPface	12	NF11	1557206	1556906	1557206	1556893	d	1556893	1555186	1556893	1555169	1707
GofDak_1024-768	6	3	19	<?xml version="1.0"?>\n<Clock xmlns:dt="urn:schemas-microsoft-com:datatypes"><Description dt:dt="string">E-Prime Primary Realtime Clock</Description><StartTime><Timestamp dt:dt="int">0</Timestamp><DateUtc dt:dt="string">2017-05-04T07:56:16Z</DateUtc></StartTime><FrequencyChanges><FrequencyChange><Frequency dt:dt="r8">3312919</Frequency><Timestamp dt:dt="r8">410722688</Timestamp><Current dt:dt="r8…	75.028	2271112	2267612	2271112	2267591	1	right	411369261	2017-04-05	09:56:17	07:56:17	female	149266	68812	-1	68611	161186	149288	-1	149266	385479	345201	-1	345188	17				2	8	15	phaseINVFAce	phaseXPface	13	NM13	1560698	1560398	1560698	1560394	d	1560394	1558398	1560394	1558384	1996
GofDak_1024-768	6	3	19	<?xml version="1.0"?>\n<Clock xmlns:dt="urn:schemas-microsoft-com:datatypes"><Description dt:dt="string">E-Prime Primary Realtime Clock</Description><StartTime><Timestamp dt:dt="int">0</Timestamp><DateUtc dt:dt="string">2017-05-04T07:56:16Z</DateUtc></StartTime><FrequencyChanges><FrequencyChange><Frequency dt:dt="r8">3312919</Frequency><Timestamp dt:dt="r8">410722688</Timestamp><Current dt:dt="r8…	75.028	2271112	2267612	2271112	2267591	1	right	411369261	2017-04-05	09:56:17	07:56:17	female	149266	68812	-1	68611	161186	149288	-1	149266	385479	345201	-1	345188	17				2	8	15	phaseINVFAce	phaseXPface	14	NF02	1563830	1563530	1563830	1563526	d	1563526	1561624	1563526	1561616	1902
GofDak_1024-768	6	3	19	<?xml version="1.0"?>\n<Clock xmlns:dt="urn:schemas-microsoft-com:datatypes"><Description dt:dt="string">E-Prime Primary Realtime Clock</Description><StartTime><Timestamp dt:dt="int">0</Timestamp><DateUtc dt:dt="string">2017-05-04T07:56:16Z</DateUtc></StartTime><FrequencyChanges><FrequencyChange><Frequency dt:dt="r8">3312919</Frequency><Timestamp dt:dt="r8">410722688</Timestamp><Current dt:dt="r8…	75.028	2271112	2267612	2271112	2267591	1	right	411369261	2017-04-05	09:56:17	07:56:17	female	149266	68812	-1	68611	161186	149288	-1	149266	385479	345201	-1	345188	17				2	8	15	phaseINVFAce	phaseXPface	15	NM13	1566855	1566555	1566855	1566544	d	1566544	1564969	1566544	1564952	1575
GofDak_1024-768	6	3	19	<?xml version="1.0"?>\n<Clock xmlns:dt="urn:schemas-microsoft-com:datatypes"><Description dt:dt="string">E-Prime Primary Realtime Clock</Description><StartTime><Timestamp dt:dt="int">0</Timestamp><DateUtc dt:dt="string">2017-05-04T07:56:16Z</DateUtc></StartTime><FrequencyChanges><FrequencyChange><Frequency dt:dt="r8">3312919</Frequency><Timestamp dt:dt="r8">410722688</Timestamp><Current dt:dt="r8…	75.028	2271112	2267612	2271112	2267591	1	right	411369261	2017-04-05	09:56:17	07:56:17	female	149266	68812	-1	68611	161186	149288	-1	149266	385479	345201	-1	345188	17				2	8	15	phaseINVFAce	phaseXPface	16	NF11	1570321	1570021	1570321	1570018	d	1570018	1568168	1570018	1568160	1850
GofDak_1024-768	6	3	19	<?xml version="1.0"?>\n<Clock xmlns:dt="urn:schemas-microsoft-com:datatypes"><Description dt:dt="string">E-Prime Primary Realtime Clock</Description><StartTime><Timestamp dt:dt="int">0</Timestamp><DateUtc dt:dt="string">2017-05-04T07:56:16Z</DateUtc></StartTime><FrequencyChanges><FrequencyChange><Frequency dt:dt="r8">3312919</Frequency><Timestamp dt:dt="r8">410722688</Timestamp><Current dt:dt="r8…	75.028	2271112	2267612	2271112	2267591	1	right	411369261	2017-04-05	09:56:17	07:56:17	female	149266	68812	-1	68611	161186	149288	-1	149266	385479	345201	-1	345188	17				2	8	15	phaseINVFAce	phaseXPface	17	NM04	1573440	1573140	1573440	1573128	d	1573128	1571513	1573128	1571504	1615
GofDak_1024-768	6	3	19	<?xml version="1.0"?>\n<Clock xmlns:dt="urn:schemas-microsoft-com:datatypes"><Description dt:dt="string">E-Prime Primary Realtime Clock</Description><StartTime><Timestamp dt:dt="int">0</Timestamp><DateUtc dt:dt="string">2017-05-04T07:56:16Z</DateUtc></StartTime><FrequencyChanges><FrequencyChange><Frequency dt:dt="r8">3312919</Frequency><Timestamp dt:dt="r8">410722688</Timestamp><Current dt:dt="r8…	75.028	2271112	2267612	2271112	2267591	1	right	411369261	2017-04-05	09:56:17	07:56:17	female	149266	68812	-1	68611	161186	149288	-1	149266	385479	345201	-1	345188	17				2	8	15	phaseINVFAce	phaseXPface	18	NF105	1576598	1576298	1576598	1576285	d	1576285	1574726	1576285	1574712	1559
GofDak_1024-768	6	3	19	<?xml version="1.0"?>\n<Clock xmlns:dt="urn:schemas-microsoft-com:datatypes"><Description dt:dt="string">E-Prime Primary Realtime Clock</Description><StartTime><Timestamp dt:dt="int">0</Timestamp><DateUtc dt:dt="string">2017-05-04T07:56:16Z</DateUtc></StartTime><FrequencyChanges><FrequencyChange><Frequency dt:dt="r8">3312919</Frequency><Timestamp dt:dt="r8">410722688</Timestamp><Current dt:dt="r8…	75.028	2271112	2267612	2271112	2267591	1	right	411369261	2017-04-05	09:56:17	07:56:17	female	149266	68812	-1	68611	161186	149288	-1	149266	385479	345201	-1	345188	17				2	8	15	phaseINVFAce	phaseXPface	19	NM21	1579864	1579564	1579864	1579554	d	1579554	1577751	1579554	1577743	1803
GofDak_1024-768	6	3	19	<?xml version="1.0"?>\n<Clock xmlns:dt="urn:schemas-microsoft-com:datatypes"><Description dt:dt="string">E-Prime Primary Realtime Clock</Description><StartTime><Timestamp dt:dt="int">0</Timestamp><DateUtc dt:dt="string">2017-05-04T07:56:16Z</DateUtc></StartTime><FrequencyChanges><FrequencyChange><Frequency dt:dt="r8">3312919</Frequency><Timestamp dt:dt="r8">410722688</Timestamp><Current dt:dt="r8…	75.028	2271112	2267612	2271112	2267591	1	right	411369261	2017-04-05	09:56:17	07:56:17	female	149266	68812	-1	68611	161186	149288	-1	149266	385479	345201	-1	345188	17				2	8	15	phaseINVFAce	phaseXPface	20	NF04	1583196	1582896	1583196	1582888	l	1582888	1581350	1582888	1581343	1538
GofDak_1024-768	6	3	19	<?xml version="1.0"?>\n<Clock xmlns:dt="urn:schemas-microsoft-com:datatypes"><Description dt:dt="string">E-Prime Primary Realtime Clock</Description><StartTime><Timestamp dt:dt="int">0</Timestamp><DateUtc dt:dt="string">2017-05-04T07:56:16Z</DateUtc></StartTime><FrequencyChanges><FrequencyChange><Frequency dt:dt="r8">3312919</Frequency><Timestamp dt:dt="r8">410722688</Timestamp><Current dt:dt="r8…	75.028	2271112	2267612	2271112	2267591	1	right	411369261	2017-04-05	09:56:17	07:56:17	female	149266	68812	-1	68611	161186	149288	-1	149266	385479	345201	-1	345188	18				1	8	16	phaseUPFAce	phaseXPface	1	NM10	1603455	1603155	1603455	1603152	l	1603152	1601582	1603152	1601569	1570
GofDak_1024-768	6	3	19	<?xml version="1.0"?>\n<Clock xmlns:dt="urn:schemas-microsoft-com:datatypes"><Description dt:dt="string">E-Prime Primary Realtime Clock</Description><StartTime><Timestamp dt:dt="int">0</Timestamp><DateUtc dt:dt="string">2017-05-04T07:56:16Z</DateUtc></StartTime><FrequencyChanges><FrequencyChange><Frequency dt:dt="r8">3312919</Frequency><Timestamp dt:dt="r8">410722688</Timestamp><Current dt:dt="r8…	75.028	2271112	2267612	2271112	2267591	1	right	411369261	2017-04-05	09:56:17	07:56:17	female	149266	68812	-1	68611	161186	149288	-1	149266	385479	345201	-1	345188	18				1	8	16	phaseUPFAce	phaseXPface	2	NF06	1606734	1606434	1606734	1606425	d	1606425	1604701	1606425	1604686	1724
GofDak_1024-768	6	3	19	<?xml version="1.0"?>\n<Clock xmlns:dt="urn:schemas-microsoft-com:datatypes"><Description dt:dt="string">E-Prime Primary Realtime Clock</Description><StartTime><Timestamp dt:dt="int">0</Timestamp><DateUtc dt:dt="string">2017-05-04T07:56:16Z</DateUtc></StartTime><FrequencyChanges><FrequencyChange><Frequency dt:dt="r8">3312919</Frequency><Timestamp dt:dt="r8">410722688</Timestamp><Current dt:dt="r8…	75.028	2271112	2267612	2271112	2267591	1	right	411369261	2017-04-05	09:56:17	07:56:17	female	149266	68812	-1	68611	161186	149288	-1	149266	385479	345201	-1	345188	18				1	8	16	phaseUPFAce	phaseXPface	3	NM13	1609773	1609473	1609773	1609467	l	1609467	1607873	1609467	1607862	1594
GofDak_1024-768	6	3	19	<?xml version="1.0"?>\n<Clock xmlns:dt="urn:schemas-microsoft-com:datatypes"><Description dt:dt="string">E-Prime Primary Realtime Clock</Description><StartTime><Timestamp dt:dt="int">0</Timestamp><DateUtc dt:dt="string">2017-05-04T07:56:16Z</DateUtc></StartTime><FrequencyChanges><FrequencyChange><Frequency dt:dt="r8">3312919</Frequency><Timestamp dt:dt="r8">410722688</Timestamp><Current dt:dt="r8…	75.028	2271112	2267612	2271112	2267591	1	right	411369261	2017-04-05	09:56:17	07:56:17	female	149266	68812	-1	68611	161186	149288	-1	149266	385479	345201	-1	345188	18				1	8	16	phaseUPFAce	phaseXPface	4	NM21	1614144	1613844	1614144	1613831	l	1613831	1612005	1613831	1611998	1826
GofDak_1024-768	6	3	19	<?xml version="1.0"?>\n<Clock xmlns:dt="urn:schemas-microsoft-com:datatypes"><Description dt:dt="string">E-Prime Primary Realtime Clock</Description><StartTime><Timestamp dt:dt="int">0</Timestamp><DateUtc dt:dt="string">2017-05-04T07:56:16Z</DateUtc></StartTime><FrequencyChanges><FrequencyChange><Frequency dt:dt="r8">3312919</Frequency><Timestamp dt:dt="r8">410722688</Timestamp><Current dt:dt="r8…	75.028	2271112	2267612	2271112	2267591	1	right	411369261	2017-04-05	09:56:17	07:56:17	female	149266	68812	-1	68611	161186	149288	-1	149266	385479	345201	-1	345188	18				1	8	16	phaseUPFAce	phaseXPface	5	NF106	1617503	1617203	1617503	1617197	l	1617197	1615204	1617197	1615190	1993
GofDak_1024-768	6	3	19	<?xml version="1.0"?>\n<Clock xmlns:dt="urn:schemas-microsoft-com:datatypes"><Description dt:dt="string">E-Prime Primary Realtime Clock</Description><StartTime><Timestamp dt:dt="int">0</Timestamp><DateUtc dt:dt="string">2017-05-04T07:56:16Z</DateUtc></StartTime><FrequencyChanges><FrequencyChange><Frequency dt:dt="r8">3312919</Frequency><Timestamp dt:dt="r8">410722688</Timestamp><Current dt:dt="r8…	75.028	2271112	2267612	2271112	2267591	1	right	411369261	2017-04-05	09:56:17	07:56:17	female	149266	68812	-1	68611	161186	149288	-1	149266	385479	345201	-1	345188	18				1	8	16	phaseUPFAce	phaseXPface	6	NM13	1620728	1620428	1620728	1620416	l	1620416	1618696	1620416	1618686	1720
GofDak_1024-768	6	3	19	<?xml version="1.0"?>\n<Clock xmlns:dt="urn:schemas-microsoft-com:datatypes"><Description dt:dt="string">E-Prime Primary Realtime Clock</Description><StartTime><Timestamp dt:dt="int">0</Timestamp><DateUtc dt:dt="string">2017-05-04T07:56:16Z</DateUtc></StartTime><FrequencyChanges><FrequencyChange><Frequency dt:dt="r8">3312919</Frequency><Timestamp dt:dt="r8">410722688</Timestamp><Current dt:dt="r8…	75.028	2271112	2267612	2271112	2267591	1	right	411369261	2017-04-05	09:56:17	07:56:17	female	149266	68812	-1	68611	161186	149288	-1	149266	385479	345201	-1	345188	18				1	8	16	phaseUPFAce	phaseXPface	7	NM101	1623767	1623467	1623767	1623458	d	1623458	1621655	1623458	1621637	1803
GofDak_1024-768	6	3	19	<?xml version="1.0"?>\n<Clock xmlns:dt="urn:schemas-microsoft-com:datatypes"><Description dt:dt="string">E-Prime Primary Realtime Clock</Description><StartTime><Timestamp dt:dt="int">0</Timestamp><DateUtc dt:dt="string">2017-05-04T07:56:16Z</DateUtc></StartTime><FrequencyChanges><FrequencyChange><Frequency dt:dt="r8">3312919</Frequency><Timestamp dt:dt="r8">410722688</Timestamp><Current dt:dt="r8…	75.028	2271112	2267612	2271112	2267591	1	right	411369261	2017-04-05	09:56:17	07:56:17	female	149266	68812	-1	68611	161186	149288	-1	149266	385479	345201	-1	345188	18				1	8	16	phaseUPFAce	phaseXPface	8	NF109	1627139	1626839	1627139	1626825	d	1626825	1624947	1626825	1624933	1878
GofDak_1024-768	6	3	19	<?xml version="1.0"?>\n<Clock xmlns:dt="urn:schemas-microsoft-com:datatypes"><Description dt:dt="string">E-Prime Primary Realtime Clock</Description><StartTime><Timestamp dt:dt="int">0</Timestamp><DateUtc dt:dt="string">2017-05-04T07:56:16Z</DateUtc></StartTime><FrequencyChanges><FrequencyChange><Frequency dt:dt="r8">3312919</Frequency><Timestamp dt:dt="r8">410722688</Timestamp><Current dt:dt="r8…	75.028	2271112	2267612	2271112	2267591	1	right	411369261	2017-04-05	09:56:17	07:56:17	female	149266	68812	-1	68611	161186	149288	-1	149266	385479	345201	-1	345188	18				1	8	16	phaseUPFAce	phaseXPface	9	NM02	1630618	1630318	1630618	1630308	l	1630308	1628492	1630308	1628477	1816
GofDak_1024-768	6	3	19	<?xml version="1.0"?>\n<Clock xmlns:dt="urn:schemas-microsoft-com:datatypes"><Description dt:dt="string">E-Prime Primary Realtime Clock</Description><StartTime><Timestamp dt:dt="int">0</Timestamp><DateUtc dt:dt="string">2017-05-04T07:56:16Z</DateUtc></StartTime><FrequencyChanges><FrequencyChange><Frequency dt:dt="r8">3312919</Frequency><Timestamp dt:dt="r8">410722688</Timestamp><Current dt:dt="r8…	75.028	2271112	2267612	2271112	2267591	1	right	411369261	2017-04-05	09:56:17	07:56:17	female	149266	68812	-1	68611	161186	149288	-1	149266	385479	345201	-1	345188	18				1	8	16	phaseUPFAce	phaseXPface	10	NF06	1634003	1633703	1634003	1633693	l	1633693	1631744	1633693	1631733	1949
GofDak_1024-768	6	3	19	<?xml version="1.0"?>\n<Clock xmlns:dt="urn:schemas-microsoft-com:datatypes"><Description dt:dt="string">E-Prime Primary Realtime Clock</Description><StartTime><Timestamp dt:dt="int">0</Timestamp><DateUtc dt:dt="string">2017-05-04T07:56:16Z</DateUtc></StartTime><FrequencyChanges><FrequencyChange><Frequency dt:dt="r8">3312919</Frequency><Timestamp dt:dt="r8">410722688</Timestamp><Current dt:dt="r8…	75.028	2271112	2267612	2271112	2267591	1	right	411369261	2017-04-05	09:56:17	07:56:17	female	149266	68812	-1	68611	161186	149288	-1	149266	385479	345201	-1	345188	18				1	8	16	phaseUPFAce	phaseXPface	11	NM21	1637109	1636809	1637109	1636801	d	1636801	1634996	1636801	1634989	1805
GofDak_1024-768	6	3	19	<?xml version="1.0"?>\n<Clock xmlns:dt="urn:schemas-microsoft-com:datatypes"><Description dt:dt="string">E-Prime Primary Realtime Clock</Description><StartTime><Timestamp dt:dt="int">0</Timestamp><DateUtc dt:dt="string">2017-05-04T07:56:16Z</DateUtc></StartTime><FrequencyChanges><FrequencyChange><Frequency dt:dt="r8">3312919</Frequency><Timestamp dt:dt="r8">410722688</Timestamp><Current dt:dt="r8…	75.028	2271112	2267612	2271112	2267591	1	right	411369261	2017-04-05	09:56:17	07:56:17	female	149266	68812	-1	68611	161186	149288	-1	149266	385479	345201	-1	345188	18				1	8	16	phaseUPFAce	phaseXPface	12	NF11	1639948	1639648	1639948	1639641	l	1639641	1638035	1639641	1638029	1606
GofDak_1024-768	6	3	19	<?xml version="1.0"?>\n<Clock xmlns:dt="urn:schemas-microsoft-com:datatypes"><Description dt:dt="string">E-Prime Primary Realtime Clock</Description><StartTime><Timestamp dt:dt="int">0</Timestamp><DateUtc dt:dt="string">2017-05-04T07:56:16Z</DateUtc></StartTime><FrequencyChanges><FrequencyChange><Frequency dt:dt="r8">3312919</Frequency><Timestamp dt:dt="r8">410722688</Timestamp><Current dt:dt="r8…	75.028	2271112	2267612	2271112	2267591	1	right	411369261	2017-04-05	09:56:17	07:56:17	female	149266	68812	-1	68611	161186	149288	-1	149266	385479	345201	-1	345188	18				1	8	16	phaseUPFAce	phaseXPface	13	NM08	1642867	1642567	1642867	1642555	d	1642555	1640981	1642555	1640973	1574
GofDak_1024-768	6	3	19	<?xml version="1.0"?>\n<Clock xmlns:dt="urn:schemas-microsoft-com:datatypes"><Description dt:dt="string">E-Prime Primary Realtime Clock</Description><StartTime><Timestamp dt:dt="int">0</Timestamp><DateUtc dt:dt="string">2017-05-04T07:56:16Z</DateUtc></StartTime><FrequencyChanges><FrequencyChange><Frequency dt:dt="r8">3312919</Frequency><Timestamp dt:dt="r8">410722688</Timestamp><Current dt:dt="r8…	75.028	2271112	2267612	2271112	2267591	1	right	411369261	2017-04-05	09:56:17	07:56:17	female	149266	68812	-1	68611	161186	149288	-1	149266	385479	345201	-1	345188	18				1	8	16	phaseUPFAce	phaseXPface	14	NM03	1646226	1645926	1646226	1645920	l	1645920	1644166	1645920	1644148	1754
GofDak_1024-768	6	3	19	<?xml version="1.0"?>\n<Clock xmlns:dt="urn:schemas-microsoft-com:datatypes"><Description dt:dt="string">E-Prime Primary Realtime Clock</Description><StartTime><Timestamp dt:dt="int">0</Timestamp><DateUtc dt:dt="string">2017-05-04T07:56:16Z</DateUtc></StartTime><FrequencyChanges><FrequencyChange><Frequency dt:dt="r8">3312919</Frequency><Timestamp dt:dt="r8">410722688</Timestamp><Current dt:dt="r8…	75.028	2271112	2267612	2271112	2267591	1	right	411369261	2017-04-05	09:56:17	07:56:17	female	149266	68812	-1	68611	161186	149288	-1	149266	385479	345201	-1	345188	18				1	8	16	phaseUPFAce	phaseXPface	15	NF106	1649518	1649218	1649518	1649205	l	1649205	1647245	1649205	1647236	1960
GofDak_1024-768	6	3	19	<?xml version="1.0"?>\n<Clock xmlns:dt="urn:schemas-microsoft-com:datatypes"><Description dt:dt="string">E-Prime Primary Realtime Clock</Description><StartTime><Timestamp dt:dt="int">0</Timestamp><DateUtc dt:dt="string">2017-05-04T07:56:16Z</DateUtc></StartTime><FrequencyChanges><FrequencyChange><Frequency dt:dt="r8">3312919</Frequency><Timestamp dt:dt="r8">410722688</Timestamp><Current dt:dt="r8…	75.028	2271112	2267612	2271112	2267591	1	right	411369261	2017-04-05	09:56:17	07:56:17	female	149266	68812	-1	68611	161186	149288	-1	149266	385479	345201	-1	345188	18				1	8	16	phaseUPFAce	phaseXPface	16	NM13	1652570	1652270	1652570	1652255	d	1652255	1650470	1652255	1650460	1785
GofDak_1024-768	6	3	19	<?xml version="1.0"?>\n<Clock xmlns:dt="urn:schemas-microsoft-com:datatypes"><Description dt:dt="string">E-Prime Primary Realtime Clock</Description><StartTime><Timestamp dt:dt="int">0</Timestamp><DateUtc dt:dt="string">2017-05-04T07:56:16Z</DateUtc></StartTime><FrequencyChanges><FrequencyChange><Frequency dt:dt="r8">3312919</Frequency><Timestamp dt:dt="r8">410722688</Timestamp><Current dt:dt="r8…	75.028	2271112	2267612	2271112	2267591	1	right	411369261	2017-04-05	09:56:17	07:56:17	female	149266	68812	-1	68611	161186	149288	-1	149266	385479	345201	-1	345188	18				1	8	16	phaseUPFAce	phaseXPface	17	NM10	1656035	1655735	1656035	1655724	d	1655724	1653856	1655724	1653844	1868
GofDak_1024-768	6	3	19	<?xml version="1.0"?>\n<Clock xmlns:dt="urn:schemas-microsoft-com:datatypes"><Description dt:dt="string">E-Prime Primary Realtime Clock</Description><StartTime><Timestamp dt:dt="int">0</Timestamp><DateUtc dt:dt="string">2017-05-04T07:56:16Z</DateUtc></StartTime><FrequencyChanges><FrequencyChange><Frequency dt:dt="r8">3312919</Frequency><Timestamp dt:dt="r8">410722688</Timestamp><Current dt:dt="r8…	75.028	2271112	2267612	2271112	2267591	1	right	411369261	2017-04-05	09:56:17	07:56:17	female	149266	68812	-1	68611	161186	149288	-1	149266	385479	345201	-1	345188	18				1	8	16	phaseUPFAce	phaseXPface	18	NM10	1659621	1659321	1659621	1659316	l	1659316	1657521	1659316	1657516	1795
GofDak_1024-768	6	3	19	<?xml version="1.0"?>\n<Clock xmlns:dt="urn:schemas-microsoft-com:datatypes"><Description dt:dt="string">E-Prime Primary Realtime Clock</Description><StartTime><Timestamp dt:dt="int">0</Timestamp><DateUtc dt:dt="string">2017-05-04T07:56:16Z</DateUtc></StartTime><FrequencyChanges><FrequencyChange><Frequency dt:dt="r8">3312919</Frequency><Timestamp dt:dt="r8">410722688</Timestamp><Current dt:dt="r8…	75.028	2271112	2267612	2271112	2267591	1	right	411369261	2017-04-05	09:56:17	07:56:17	female	149266	68812	-1	68611	161186	149288	-1	149266	385479	345201	-1	345188	18				1	8	16	phaseUPFAce	phaseXPface	19	NM03	1662886	1662586	1662886	1662580	d	1662580	1660600	1662580	1660588	1980
GofDak_1024-768	6	3	19	<?xml version="1.0"?>\n<Clock xmlns:dt="urn:schemas-microsoft-com:datatypes"><Description dt:dt="string">E-Prime Primary Realtime Clock</Description><StartTime><Timestamp dt:dt="int">0</Timestamp><DateUtc dt:dt="string">2017-05-04T07:56:16Z</DateUtc></StartTime><FrequencyChanges><FrequencyChange><Frequency dt:dt="r8">3312919</Frequency><Timestamp dt:dt="r8">410722688</Timestamp><Current dt:dt="r8…	75.028	2271112	2267612	2271112	2267591	1	right	411369261	2017-04-05	09:56:17	07:56:17	female	149266	68812	-1	68611	161186	149288	-1	149266	385479	345201	-1	345188	18				1	8	16	phaseUPFAce	phaseXPface	20	NM21	1666151	1665851	1666151	1665848	l	1665848	1664292	1665848	1664283	1556
GofDak_1024-768	6	3	19	<?xml version="1.0"?>\n<Clock xmlns:dt="urn:schemas-microsoft-com:datatypes"><Description dt:dt="string">E-Prime Primary Realtime Clock</Description><StartTime><Timestamp dt:dt="int">0</Timestamp><DateUtc dt:dt="string">2017-05-04T07:56:16Z</DateUtc></StartTime><FrequencyChanges><FrequencyChange><Frequency dt:dt="r8">3312919</Frequency><Timestamp dt:dt="r8">410722688</Timestamp><Current dt:dt="r8…	75.028	2271112	2267612	2271112	2267591	1	right	411369261	2017-04-05	09:56:17	07:56:17	female	149266	68812	-1	68611	161186	149288	-1	149266	385479	345201	-1	345188	19				1	9	17	phaseUPFAce	phaseXPface	1	NF109	1669337	1669037	1669337	1669023	d	1669023	1667184	1669023	1667171	1839
GofDak_1024-768	6	3	19	<?xml version="1.0"?>\n<Clock xmlns:dt="urn:schemas-microsoft-com:datatypes"><Description dt:dt="string">E-Prime Primary Realtime Clock</Description><StartTime><Timestamp dt:dt="int">0</Timestamp><DateUtc dt:dt="string">2017-05-04T07:56:16Z</DateUtc></StartTime><FrequencyChanges><FrequencyChange><Frequency dt:dt="r8">3312919</Frequency><Timestamp dt:dt="r8">410722688</Timestamp><Current dt:dt="r8…	75.028	2271112	2267612	2271112	2267591	1	right	411369261	2017-04-05	09:56:17	07:56:17	female	149266	68812	-1	68611	161186	149288	-1	149266	385479	345201	-1	345188	19				1	9	17	phaseUPFAce	phaseXPface	2	NM05	1672856	1672556	1672856	1672547	d	1672547	1670650	1672547	1670643	1897
GofDak_1024-768	6	3	19	<?xml version="1.0"?>\n<Clock xmlns:dt="urn:schemas-microsoft-com:datatypes"><Description dt:dt="string">E-Prime Primary Realtime Clock</Description><StartTime><Timestamp dt:dt="int">0</Timestamp><DateUtc dt:dt="string">2017-05-04T07:56:16Z</DateUtc></StartTime><FrequencyChanges><FrequencyChange><Frequency dt:dt="r8">3312919</Frequency><Timestamp dt:dt="r8">410722688</Timestamp><Current dt:dt="r8…	75.028	2271112	2267612	2271112	2267591	1	right	411369261	2017-04-05	09:56:17	07:56:17	female	149266	68812	-1	68611	161186	149288	-1	149266	385479	345201	-1	345188	19				1	9	17	phaseUPFAce	phaseXPface	3	NM09	1676121	1675821	1676121	1675815	l	1675815	1674102	1675815	1674091	1713
GofDak_1024-768	6	3	19	<?xml version="1.0"?>\n<Clock xmlns:dt="urn:schemas-microsoft-com:datatypes"><Description dt:dt="string">E-Prime Primary Realtime Clock</Description><StartTime><Timestamp dt:dt="int">0</Timestamp><DateUtc dt:dt="string">2017-05-04T07:56:16Z</DateUtc></StartTime><FrequencyChanges><FrequencyChange><Frequency dt:dt="r8">3312919</Frequency><Timestamp dt:dt="r8">410722688</Timestamp><Current dt:dt="r8…	75.028	2271112	2267612	2271112	2267591	1	right	411369261	2017-04-05	09:56:17	07:56:17	female	149266	68812	-1	68611	161186	149288	-1	149266	385479	345201	-1	345188	19				1	9	17	phaseUPFAce	phaseXPface	4	NF09	1679440	1679140	1679440	1679131	l	1679131	1677380	1679131	1677363	1751
GofDak_1024-768	6	3	19	<?xml version="1.0"?>\n<Clock xmlns:dt="urn:schemas-microsoft-com:datatypes"><Description dt:dt="string">E-Prime Primary Realtime Clock</Description><StartTime><Timestamp dt:dt="int">0</Timestamp><DateUtc dt:dt="string">2017-05-04T07:56:16Z</DateUtc></StartTime><FrequencyChanges><FrequencyChange><Frequency dt:dt="r8">3312919</Frequency><Timestamp dt:dt="r8">410722688</Timestamp><Current dt:dt="r8…	75.028	2271112	2267612	2271112	2267591	1	right	411369261	2017-04-05	09:56:17	07:56:17	female	149266	68812	-1	68611	161186	149288	-1	149266	385479	345201	-1	345188	19				1	9	17	phaseUPFAce	phaseXPface	5	NF06	1682465	1682165	1682465	1682161	l	1682161	1680433	1682161	1680419	1728
GofDak_1024-768	6	3	19	<?xml version="1.0"?>\n<Clock xmlns:dt="urn:schemas-microsoft-com:datatypes"><Description dt:dt="string">E-Prime Primary Realtime Clock</Description><StartTime><Timestamp dt:dt="int">0</Timestamp><DateUtc dt:dt="string">2017-05-04T07:56:16Z</DateUtc></StartTime><FrequencyChanges><FrequencyChange><Frequency dt:dt="r8">3312919</Frequency><Timestamp dt:dt="r8">410722688</Timestamp><Current dt:dt="r8…	75.028	2271112	2267612	2271112	2267591	1	right	411369261	2017-04-05	09:56:17	07:56:17	female	149266	68812	-1	68611	161186	149288	-1	149266	385479	345201	-1	345188	19				1	9	17	phaseUPFAce	phaseXPface	6	NF02	1685384	1685084	1685384	1685073	d	1685073	1683378	1685073	1683371	1695
GofDak_1024-768	6	3	19	<?xml version="1.0"?>\n<Clock xmlns:dt="urn:schemas-microsoft-com:datatypes"><Description dt:dt="string">E-Prime Primary Realtime Clock</Description><StartTime><Timestamp dt:dt="int">0</Timestamp><DateUtc dt:dt="string">2017-05-04T07:56:16Z</DateUtc></StartTime><FrequencyChanges><FrequencyChange><Frequency dt:dt="r8">3312919</Frequency><Timestamp dt:dt="r8">410722688</Timestamp><Current dt:dt="r8…	75.028	2271112	2267612	2271112	2267591	1	right	411369261	2017-04-05	09:56:17	07:56:17	female	149266	68812	-1	68611	161186	149288	-1	149266	385479	345201	-1	345188	19				1	9	17	phaseUPFAce	phaseXPface	7	NM13	1688516	1688216	1688516	1688207	d	1688207	1686564	1688207	1686546	1643
GofDak_1024-768	6	3	19	<?xml version="1.0"?>\n<Clock xmlns:dt="urn:schemas-microsoft-com:datatypes"><Description dt:dt="string">E-Prime Primary Realtime Clock</Description><StartTime><Timestamp dt:dt="int">0</Timestamp><DateUtc dt:dt="string">2017-05-04T07:56:16Z</DateUtc></StartTime><FrequencyChanges><FrequencyChange><Frequency dt:dt="r8">3312919</Frequency><Timestamp dt:dt="r8">410722688</Timestamp><Current dt:dt="r8…	75.028	2271112	2267612	2271112	2267591	1	right	411369261	2017-04-05	09:56:17	07:56:17	female	149266	68812	-1	68611	161186	149288	-1	149266	385479	345201	-1	345188	19				1	9	17	phaseUPFAce	phaseXPface	8	NM10	1692715	1692415	1692715	1692408	d	1692408	1690735	1692408	1690722	1673
GofDak_1024-768	6	3	19	<?xml version="1.0"?>\n<Clock xmlns:dt="urn:schemas-microsoft-com:datatypes"><Description dt:dt="string">E-Prime Primary Realtime Clock</Description><StartTime><Timestamp dt:dt="int">0</Timestamp><DateUtc dt:dt="string">2017-05-04T07:56:16Z</DateUtc></StartTime><FrequencyChanges><FrequencyChange><Frequency dt:dt="r8">3312919</Frequency><Timestamp dt:dt="r8">410722688</Timestamp><Current dt:dt="r8…	75.028	2271112	2267612	2271112	2267591	1	right	411369261	2017-04-05	09:56:17	07:56:17	female	149266	68812	-1	68611	161186	149288	-1	149266	385479	345201	-1	345188	19				1	9	17	phaseUPFAce	phaseXPface	9	NF04	1696487	1696187	1696487	1696180	l	1696180	1694241	1696180	1694226	1939
GofDak_1024-768	6	3	19	<?xml version="1.0"?>\n<Clock xmlns:dt="urn:schemas-microsoft-com:datatypes"><Description dt:dt="string">E-Prime Primary Realtime Clock</Description><StartTime><Timestamp dt:dt="int">0</Timestamp><DateUtc dt:dt="string">2017-05-04T07:56:16Z</DateUtc></StartTime><FrequencyChanges><FrequencyChange><Frequency dt:dt="r8">3312919</Frequency><Timestamp dt:dt="r8">410722688</Timestamp><Current dt:dt="r8…	75.028	2271112	2267612	2271112	2267591	1	right	411369261	2017-04-05	09:56:17	07:56:17	female	149266	68812	-1	68611	161186	149288	-1	149266	385479	345201	-1	345188	19				1	9	17	phaseUPFAce	phaseXPface	10	NM04	1699659	1699359	1699659	1699350	d	1699350	1697519	1699350	1697514	1831
GofDak_1024-768	6	3	19	<?xml version="1.0"?>\n<Clock xmlns:dt="urn:schemas-microsoft-com:datatypes"><Description dt:dt="string">E-Prime Primary Realtime Clock</Description><StartTime><Timestamp dt:dt="int">0</Timestamp><DateUtc dt:dt="string">2017-05-04T07:56:16Z</DateUtc></StartTime><FrequencyChanges><FrequencyChange><Frequency dt:dt="r8">3312919</Frequency><Timestamp dt:dt="r8">410722688</Timestamp><Current dt:dt="r8…	75.028	2271112	2267612	2271112	2267591	1	right	411369261	2017-04-05	09:56:17	07:56:17	female	149266	68812	-1	68611	161186	149288	-1	149266	385479	345201	-1	345188	19				1	9	17	phaseUPFAce	phaseXPface	11	NF11	1703205	1702905	1703205	1702902	d	1702902	1700958	1702902	1700946	1944
GofDak_1024-768	6	3	19	<?xml version="1.0"?>\n<Clock xmlns:dt="urn:schemas-microsoft-com:datatypes"><Description dt:dt="string">E-Prime Primary Realtime Clock</Description><StartTime><Timestamp dt:dt="int">0</Timestamp><DateUtc dt:dt="string">2017-05-04T07:56:16Z</DateUtc></StartTime><FrequencyChanges><FrequencyChange><Frequency dt:dt="r8">3312919</Frequency><Timestamp dt:dt="r8">410722688</Timestamp><Current dt:dt="r8…	75.028	2271112	2267612	2271112	2267591	1	right	411369261	2017-04-05	09:56:17	07:56:17	female	149266	68812	-1	68611	161186	149288	-1	149266	385479	345201	-1	345188	19				1	9	17	phaseUPFAce	phaseXPface	12	NF02	1707136	1706836	1707136	1706826	l	1706826	1705183	1706826	1705178	1643
GofDak_1024-768	6	3	19	<?xml version="1.0"?>\n<Clock xmlns:dt="urn:schemas-microsoft-com:datatypes"><Description dt:dt="string">E-Prime Primary Realtime Clock</Description><StartTime><Timestamp dt:dt="int">0</Timestamp><DateUtc dt:dt="string">2017-05-04T07:56:16Z</DateUtc></StartTime><FrequencyChanges><FrequencyChange><Frequency dt:dt="r8">3312919</Frequency><Timestamp dt:dt="r8">410722688</Timestamp><Current dt:dt="r8…	75.028	2271112	2267612	2271112	2267591	1	right	411369261	2017-04-05	09:56:17	07:56:17	female	149266	68812	-1	68611	161186	149288	-1	149266	385479	345201	-1	345188	19				1	9	17	phaseUPFAce	phaseXPface	13	NF105	1710188	1709888	1710188	1709873	d	1709873	1708315	1709873	1708297	1558
GofDak_1024-768	6	3	19	<?xml version="1.0"?>\n<Clock xmlns:dt="urn:schemas-microsoft-com:datatypes"><Description dt:dt="string">E-Prime Primary Realtime Clock</Description><StartTime><Timestamp dt:dt="int">0</Timestamp><DateUtc dt:dt="string">2017-05-04T07:56:16Z</DateUtc></StartTime><FrequencyChanges><FrequencyChange><Frequency dt:dt="r8">3312919</Frequency><Timestamp dt:dt="r8">410722688</Timestamp><Current dt:dt="r8…	75.028	2271112	2267612	2271112	2267591	1	right	411369261	2017-04-05	09:56:17	07:56:17	female	149266	68812	-1	68611	161186	149288	-1	149266	385479	345201	-1	345188	19				1	9	17	phaseUPFAce	phaseXPface	14	NF27	1713534	1713234	1713534	1713226	l	1713226	1711328	1713226	1711321	1898
GofDak_1024-768	6	3	19	<?xml version="1.0"?>\n<Clock xmlns:dt="urn:schemas-microsoft-com:datatypes"><Description dt:dt="string">E-Prime Primary Realtime Clock</Description><StartTime><Timestamp dt:dt="int">0</Timestamp><DateUtc dt:dt="string">2017-05-04T07:56:16Z</DateUtc></StartTime><FrequencyChanges><FrequencyChange><Frequency dt:dt="r8">3312919</Frequency><Timestamp dt:dt="r8">410722688</Timestamp><Current dt:dt="r8…	75.028	2271112	2267612	2271112	2267591	1	right	411369261	2017-04-05	09:56:17	07:56:17	female	149266	68812	-1	68611	161186	149288	-1	149266	385479	345201	-1	345188	19				1	9	17	phaseUPFAce	phaseXPface	15	NM09	1716626	1716326	1716626	1716312	d	1716312	1714487	1716312	1714481	1825
GofDak_1024-768	6	3	19	<?xml version="1.0"?>\n<Clock xmlns:dt="urn:schemas-microsoft-com:datatypes"><Description dt:dt="string">E-Prime Primary Realtime Clock</Description><StartTime><Timestamp dt:dt="int">0</Timestamp><DateUtc dt:dt="string">2017-05-04T07:56:16Z</DateUtc></StartTime><FrequencyChanges><FrequencyChange><Frequency dt:dt="r8">3312919</Frequency><Timestamp dt:dt="r8">410722688</Timestamp><Current dt:dt="r8…	75.028	2271112	2267612	2271112	2267591	1	right	411369261	2017-04-05	09:56:17	07:56:17	female	149266	68812	-1	68611	161186	149288	-1	149266	385479	345201	-1	345188	19				1	9	17	phaseUPFAce	phaseXPface	16	NF02	1720065	1719765	1720065	1719762	l	1719762	1718058	1719762	1718049	1704
GofDak_1024-768	6	3	19	<?xml version="1.0"?>\n<Clock xmlns:dt="urn:schemas-microsoft-com:datatypes"><Description dt:dt="string">E-Prime Primary Realtime Clock</Description><StartTime><Timestamp dt:dt="int">0</Timestamp><DateUtc dt:dt="string">2017-05-04T07:56:16Z</DateUtc></StartTime><FrequencyChanges><FrequencyChange><Frequency dt:dt="r8">3312919</Frequency><Timestamp dt:dt="r8">410722688</Timestamp><Current dt:dt="r8…	75.028	2271112	2267612	2271112	2267591	1	right	411369261	2017-04-05	09:56:17	07:56:17	female	149266	68812	-1	68611	161186	149288	-1	149266	385479	345201	-1	345188	19				1	9	17	phaseUPFAce	phaseXPface	17	NF105	1722877	1722577	1722877	1722571	d	1722571	1721057	1722571	1721041	1514
GofDak_1024-768	6	3	19	<?xml version="1.0"?>\n<Clock xmlns:dt="urn:schemas-microsoft-com:datatypes"><Description dt:dt="string">E-Prime Primary Realtime Clock</Description><StartTime><Timestamp dt:dt="int">0</Timestamp><DateUtc dt:dt="string">2017-05-04T07:56:16Z</DateUtc></StartTime><FrequencyChanges><FrequencyChange><Frequency dt:dt="r8">3312919</Frequency><Timestamp dt:dt="r8">410722688</Timestamp><Current dt:dt="r8…	75.028	2271112	2267612	2271112	2267591	1	right	411369261	2017-04-05	09:56:17	07:56:17	female	149266	68812	-1	68611	161186	149288	-1	149266	385479	345201	-1	345188	19				1	9	17	phaseUPFAce	phaseXPface	18	NF11	1727075	1726775	1727075	1726765	d	1726765	1724936	1726765	1724929	1829
GofDak_1024-768	6	3	19	<?xml version="1.0"?>\n<Clock xmlns:dt="urn:schemas-microsoft-com:datatypes"><Description dt:dt="string">E-Prime Primary Realtime Clock</Description><StartTime><Timestamp dt:dt="int">0</Timestamp><DateUtc dt:dt="string">2017-05-04T07:56:16Z</DateUtc></StartTime><FrequencyChanges><FrequencyChange><Frequency dt:dt="r8">3312919</Frequency><Timestamp dt:dt="r8">410722688</Timestamp><Current dt:dt="r8…	75.028	2271112	2267612	2271112	2267591	1	right	411369261	2017-04-05	09:56:17	07:56:17	female	149266	68812	-1	68611	161186	149288	-1	149266	385479	345201	-1	345188	19				1	9	17	phaseUPFAce	phaseXPface	19	NF09	1730247	1729947	1730247	1729936	d	1729936	1727975	1729936	1727968	1961
GofDak_1024-768	6	3	19	<?xml version="1.0"?>\n<Clock xmlns:dt="urn:schemas-microsoft-com:datatypes"><Description dt:dt="string">E-Prime Primary Realtime Clock</Description><StartTime><Timestamp dt:dt="int">0</Timestamp><DateUtc dt:dt="string">2017-05-04T07:56:16Z</DateUtc></StartTime><FrequencyChanges><FrequencyChange><Frequency dt:dt="r8">3312919</Frequency><Timestamp dt:dt="r8">410722688</Timestamp><Current dt:dt="r8…	75.028	2271112	2267612	2271112	2267591	1	right	411369261	2017-04-05	09:56:17	07:56:17	female	149266	68812	-1	68611	161186	149288	-1	149266	385479	345201	-1	345188	19				1	9	17	phaseUPFAce	phaseXPface	20	NM08	1733846	1733546	1733846	1733534	l	1733534	1731640	1733534	1731632	1894
GofDak_1024-768	6	3	19	<?xml version="1.0"?>\n<Clock xmlns:dt="urn:schemas-microsoft-com:datatypes"><Description dt:dt="string">E-Prime Primary Realtime Clock</Description><StartTime><Timestamp dt:dt="int">0</Timestamp><DateUtc dt:dt="string">2017-05-04T07:56:16Z</DateUtc></StartTime><FrequencyChanges><FrequencyChange><Frequency dt:dt="r8">3312919</Frequency><Timestamp dt:dt="r8">410722688</Timestamp><Current dt:dt="r8…	75.028	2271112	2267612	2271112	2267591	1	right	411369261	2017-04-05	09:56:17	07:56:17	female	149266	68812	-1	68611	161186	149288	-1	149266	385479	345201	-1	345188	20				2	9	18	phaseINVFAce	phaseXPface	1	NM09	1736991	1736691	1736991	1736683	d	1736683	1735119	1736683	1735112	1564
GofDak_1024-768	6	3	19	<?xml version="1.0"?>\n<Clock xmlns:dt="urn:schemas-microsoft-com:datatypes"><Description dt:dt="string">E-Prime Primary Realtime Clock</Description><StartTime><Timestamp dt:dt="int">0</Timestamp><DateUtc dt:dt="string">2017-05-04T07:56:16Z</DateUtc></StartTime><FrequencyChanges><FrequencyChange><Frequency dt:dt="r8">3312919</Frequency><Timestamp dt:dt="r8">410722688</Timestamp><Current dt:dt="r8…	75.028	2271112	2267612	2271112	2267591	1	right	411369261	2017-04-05	09:56:17	07:56:17	female	149266	68812	-1	68611	161186	149288	-1	149266	385479	345201	-1	345188	20				2	9	18	phaseINVFAce	phaseXPface	2	NM04	1740150	1739850	1740150	1739844	d	1739844	1738304	1739844	1738296	1540
GofDak_1024-768	6	3	19	<?xml version="1.0"?>\n<Clock xmlns:dt="urn:schemas-microsoft-com:datatypes"><Description dt:dt="string">E-Prime Primary Realtime Clock</Description><StartTime><Timestamp dt:dt="int">0</Timestamp><DateUtc dt:dt="string">2017-05-04T07:56:16Z</DateUtc></StartTime><FrequencyChanges><FrequencyChange><Frequency dt:dt="r8">3312919</Frequency><Timestamp dt:dt="r8">410722688</Timestamp><Current dt:dt="r8…	75.028	2271112	2267612	2271112	2267591	1	right	411369261	2017-04-05	09:56:17	07:56:17	female	149266	68812	-1	68611	161186	149288	-1	149266	385479	345201	-1	345188	20				2	9	18	phaseINVFAce	phaseXPface	3	NF27	1743069	1742769	1743069	1742755	l	1742755	1741250	1742755	1741232	1505
GofDak_1024-768	6	3	19	<?xml version="1.0"?>\n<Clock xmlns:dt="urn:schemas-microsoft-com:datatypes"><Description dt:dt="string">E-Prime Primary Realtime Clock</Description><StartTime><Timestamp dt:dt="int">0</Timestamp><DateUtc dt:dt="string">2017-05-04T07:56:16Z</DateUtc></StartTime><FrequencyChanges><FrequencyChange><Frequency dt:dt="r8">3312919</Frequency><Timestamp dt:dt="r8">410722688</Timestamp><Current dt:dt="r8…	75.028	2271112	2267612	2271112	2267591	1	right	411369261	2017-04-05	09:56:17	07:56:17	female	149266	68812	-1	68611	161186	149288	-1	149266	385479	345201	-1	345188	20				2	9	18	phaseINVFAce	phaseXPface	4	NF09	1746335	1746035	1746335	1746032	l	1746032	1744062	1746032	1744048	1970
GofDak_1024-768	6	3	19	<?xml version="1.0"?>\n<Clock xmlns:dt="urn:schemas-microsoft-com:datatypes"><Description dt:dt="string">E-Prime Primary Realtime Clock</Description><StartTime><Timestamp dt:dt="int">0</Timestamp><DateUtc dt:dt="string">2017-05-04T07:56:16Z</DateUtc></StartTime><FrequencyChanges><FrequencyChange><Frequency dt:dt="r8">3312919</Frequency><Timestamp dt:dt="r8">410722688</Timestamp><Current dt:dt="r8…	75.028	2271112	2267612	2271112	2267591	1	right	411369261	2017-04-05	09:56:17	07:56:17	female	149266	68812	-1	68611	161186	149288	-1	149266	385479	345201	-1	345188	20				2	9	18	phaseINVFAce	phaseXPface	5	NF11	1749187	1748887	1749187	1748883	l	1748883	1747301	1748883	1747288	1582
GofDak_1024-768	6	3	19	<?xml version="1.0"?>\n<Clock xmlns:dt="urn:schemas-microsoft-com:datatypes"><Description dt:dt="string">E-Prime Primary Realtime Clock</Description><StartTime><Timestamp dt:dt="int">0</Timestamp><DateUtc dt:dt="string">2017-05-04T07:56:16Z</DateUtc></StartTime><FrequencyChanges><FrequencyChange><Frequency dt:dt="r8">3312919</Frequency><Timestamp dt:dt="r8">410722688</Timestamp><Current dt:dt="r8…	75.028	2271112	2267612	2271112	2267591	1	right	411369261	2017-04-05	09:56:17	07:56:17	female	149266	68812	-1	68611	161186	149288	-1	149266	385479	345201	-1	345188	20				2	9	18	phaseINVFAce	phaseXPface	6	NM03	1752012	1751712	1752012	1751704	d	1751704	1750193	1751704	1750175	1511
GofDak_1024-768	6	3	19	<?xml version="1.0"?>\n<Clock xmlns:dt="urn:schemas-microsoft-com:datatypes"><Description dt:dt="string">E-Prime Primary Realtime Clock</Description><StartTime><Timestamp dt:dt="int">0</Timestamp><DateUtc dt:dt="string">2017-05-04T07:56:16Z</DateUtc></StartTime><FrequencyChanges><FrequencyChange><Frequency dt:dt="r8">3312919</Frequency><Timestamp dt:dt="r8">410722688</Timestamp><Current dt:dt="r8…	75.028	2271112	2267612	2271112	2267591	1	right	411369261	2017-04-05	09:56:17	07:56:17	female	149266	68812	-1	68611	161186	149288	-1	149266	385479	345201	-1	345188	20				2	9	18	phaseINVFAce	phaseXPface	7	NM09	1755211	1754911	1755211	1754905	d	1754905	1753085	1754905	1753071	1820
GofDak_1024-768	6	3	19	<?xml version="1.0"?>\n<Clock xmlns:dt="urn:schemas-microsoft-com:datatypes"><Description dt:dt="string">E-Prime Primary Realtime Clock</Description><StartTime><Timestamp dt:dt="int">0</Timestamp><DateUtc dt:dt="string">2017-05-04T07:56:16Z</DateUtc></StartTime><FrequencyChanges><FrequencyChange><Frequency dt:dt="r8">3312919</Frequency><Timestamp dt:dt="r8">410722688</Timestamp><Current dt:dt="r8…	75.028	2271112	2267612	2271112	2267591	1	right	411369261	2017-04-05	09:56:17	07:56:17	female	149266	68812	-1	68611	161186	149288	-1	149266	385479	345201	-1	345188	20				2	9	18	phaseINVFAce	phaseXPface	8	NM13	1758677	1758377	1758677	1758363	l	1758363	1756444	1758363	1756431	1919
GofDak_1024-768	6	3	19	<?xml version="1.0"?>\n<Clock xmlns:dt="urn:schemas-microsoft-com:datatypes"><Description dt:dt="string">E-Prime Primary Realtime Clock</Description><StartTime><Timestamp dt:dt="int">0</Timestamp><DateUtc dt:dt="string">2017-05-04T07:56:16Z</DateUtc></StartTime><FrequencyChanges><FrequencyChange><Frequency dt:dt="r8">3312919</Frequency><Timestamp dt:dt="r8">410722688</Timestamp><Current dt:dt="r8…	75.028	2271112	2267612	2271112	2267591	1	right	411369261	2017-04-05	09:56:17	07:56:17	female	149266	68812	-1	68611	161186	149288	-1	149266	385479	345201	-1	345188	20				2	9	18	phaseINVFAce	phaseXPface	9	NM101	1761849	1761549	1761849	1761538	d	1761538	1759723	1761538	1759711	1815
GofDak_1024-768	6	3	19	<?xml version="1.0"?>\n<Clock xmlns:dt="urn:schemas-microsoft-com:datatypes"><Description dt:dt="string">E-Prime Primary Realtime Clock</Description><StartTime><Timestamp dt:dt="int">0</Timestamp><DateUtc dt:dt="string">2017-05-04T07:56:16Z</DateUtc></StartTime><FrequencyChanges><FrequencyChange><Frequency dt:dt="r8">3312919</Frequency><Timestamp dt:dt="r8">410722688</Timestamp><Current dt:dt="r8…	75.028	2271112	2267612	2271112	2267591	1	right	411369261	2017-04-05	09:56:17	07:56:17	female	149266	68812	-1	68611	161186	149288	-1	149266	385479	345201	-1	345188	20				2	9	18	phaseINVFAce	phaseXPface	10	NF01	1765167	1764867	1765167	1764862	d	1764862	1763215	1764862	1763199	1647
GofDak_1024-768	6	3	19	<?xml version="1.0"?>\n<Clock xmlns:dt="urn:schemas-microsoft-com:datatypes"><Description dt:dt="string">E-Prime Primary Realtime Clock</Description><StartTime><Timestamp dt:dt="int">0</Timestamp><DateUtc dt:dt="string">2017-05-04T07:56:16Z</DateUtc></StartTime><FrequencyChanges><FrequencyChange><Frequency dt:dt="r8">3312919</Frequency><Timestamp dt:dt="r8">410722688</Timestamp><Current dt:dt="r8…	75.028	2271112	2267612	2271112	2267591	1	right	411369261	2017-04-05	09:56:17	07:56:17	female	149266	68812	-1	68611	161186	149288	-1	149266	385479	345201	-1	345188	20				2	9	18	phaseINVFAce	phaseXPface	11	NF106	1768300	1768000	1768300	1767990	l	1767990	1766400	1767990	1766383	1590
GofDak_1024-768	6	3	19	<?xml version="1.0"?>\n<Clock xmlns:dt="urn:schemas-microsoft-com:datatypes"><Description dt:dt="string">E-Prime Primary Realtime Clock</Description><StartTime><Timestamp dt:dt="int">0</Timestamp><DateUtc dt:dt="string">2017-05-04T07:56:16Z</DateUtc></StartTime><FrequencyChanges><FrequencyChange><Frequency dt:dt="r8">3312919</Frequency><Timestamp dt:dt="r8">410722688</Timestamp><Current dt:dt="r8…	75.028	2271112	2267612	2271112	2267591	1	right	411369261	2017-04-05	09:56:17	07:56:17	female	149266	68812	-1	68611	161186	149288	-1	149266	385479	345201	-1	345188	20				2	9	18	phaseINVFAce	phaseXPface	12	NF11	1771498	1771198	1771498	1771194	l	1771194	1769412	1771194	1769407	1782
GofDak_1024-768	6	3	19	<?xml version="1.0"?>\n<Clock xmlns:dt="urn:schemas-microsoft-com:datatypes"><Description dt:dt="string">E-Prime Primary Realtime Clock</Description><StartTime><Timestamp dt:dt="int">0</Timestamp><DateUtc dt:dt="string">2017-05-04T07:56:16Z</DateUtc></StartTime><FrequencyChanges><FrequencyChange><Frequency dt:dt="r8">3312919</Frequency><Timestamp dt:dt="r8">410722688</Timestamp><Current dt:dt="r8…	75.028	2271112	2267612	2271112	2267591	1	right	411369261	2017-04-05	09:56:17	07:56:17	female	149266	68812	-1	68611	161186	149288	-1	149266	385479	345201	-1	345188	20				2	9	18	phaseINVFAce	phaseXPface	13	NM04	1777083	1776783	1777083	1776776	d	1776776	1774970	1776776	1774958	1806
GofDak_1024-768	6	3	19	<?xml version="1.0"?>\n<Clock xmlns:dt="urn:schemas-microsoft-com:datatypes"><Description dt:dt="string">E-Prime Primary Realtime Clock</Description><StartTime><Timestamp dt:dt="int">0</Timestamp><DateUtc dt:dt="string">2017-05-04T07:56:16Z</DateUtc></StartTime><FrequencyChanges><FrequencyChange><Frequency dt:dt="r8">3312919</Frequency><Timestamp dt:dt="r8">410722688</Timestamp><Current dt:dt="r8…	75.028	2271112	2267612	2271112	2267591	1	right	411369261	2017-04-05	09:56:17	07:56:17	female	149266	68812	-1	68611	161186	149288	-1	149266	385479	345201	-1	345188	20				2	9	18	phaseINVFAce	phaseXPface	14	NF106	1780415	1780115	1780415	1780100	d	1780100	1778369	1780100	1778358	1731
GofDak_1024-768	6	3	19	<?xml version="1.0"?>\n<Clock xmlns:dt="urn:schemas-microsoft-com:datatypes"><Description dt:dt="string">E-Prime Primary Realtime Clock</Description><StartTime><Timestamp dt:dt="int">0</Timestamp><DateUtc dt:dt="string">2017-05-04T07:56:16Z</DateUtc></StartTime><FrequencyChanges><FrequencyChange><Frequency dt:dt="r8">3312919</Frequency><Timestamp dt:dt="r8">410722688</Timestamp><Current dt:dt="r8…	75.028	2271112	2267612	2271112	2267591	1	right	411369261	2017-04-05	09:56:17	07:56:17	female	149266	68812	-1	68611	161186	149288	-1	149266	385479	345201	-1	345188	20				2	9	18	phaseINVFAce	phaseXPface	15	NF106	1783707	1783407	1783707	1783393	l	1783393	1781675	1783393	1781662	1718
GofDak_1024-768	6	3	19	<?xml version="1.0"?>\n<Clock xmlns:dt="urn:schemas-microsoft-com:datatypes"><Description dt:dt="string">E-Prime Primary Realtime Clock</Description><StartTime><Timestamp dt:dt="int">0</Timestamp><DateUtc dt:dt="string">2017-05-04T07:56:16Z</DateUtc></StartTime><FrequencyChanges><FrequencyChange><Frequency dt:dt="r8">3312919</Frequency><Timestamp dt:dt="r8">410722688</Timestamp><Current dt:dt="r8…	75.028	2271112	2267612	2271112	2267591	1	right	411369261	2017-04-05	09:56:17	07:56:17	female	149266	68812	-1	68611	161186	149288	-1	149266	385479	345201	-1	345188	20				2	9	18	phaseINVFAce	phaseXPface	16	NF02	1786719	1786419	1786719	1786413	d	1786413	1784727	1786413	1784718	1686
GofDak_1024-768	6	3	19	<?xml version="1.0"?>\n<Clock xmlns:dt="urn:schemas-microsoft-com:datatypes"><Description dt:dt="string">E-Prime Primary Realtime Clock</Description><StartTime><Timestamp dt:dt="int">0</Timestamp><DateUtc dt:dt="string">2017-05-04T07:56:16Z</DateUtc></StartTime><FrequencyChanges><FrequencyChange><Frequency dt:dt="r8">3312919</Frequency><Timestamp dt:dt="r8">410722688</Timestamp><Current dt:dt="r8…	75.028	2271112	2267612	2271112	2267591	1	right	411369261	2017-04-05	09:56:17	07:56:17	female	149266	68812	-1	68611	161186	149288	-1	149266	385479	345201	-1	345188	20				2	9	18	phaseINVFAce	phaseXPface	17	NM101	1790051	1789751	1790051	1789746	l	1789746	1788205	1789746	1788190	1541
GofDak_1024-768	6	3	19	<?xml version="1.0"?>\n<Clock xmlns:dt="urn:schemas-microsoft-com:datatypes"><Description dt:dt="string">E-Prime Primary Realtime Clock</Description><StartTime><Timestamp dt:dt="int">0</Timestamp><DateUtc dt:dt="string">2017-05-04T07:56:16Z</DateUtc></StartTime><FrequencyChanges><FrequencyChange><Frequency dt:dt="r8">3312919</Frequency><Timestamp dt:dt="r8">410722688</Timestamp><Current dt:dt="r8…	75.028	2271112	2267612	2271112	2267591	1	right	411369261	2017-04-05	09:56:17	07:56:17	female	149266	68812	-1	68611	161186	149288	-1	149266	385479	345201	-1	345188	20				2	9	18	phaseINVFAce	phaseXPface	18	NM21	1793170	1792870	1793170	1792865	d	1792865	1791164	1792865	1791149	1701
GofDak_1024-768	6	3	19	<?xml version="1.0"?>\n<Clock xmlns:dt="urn:schemas-microsoft-com:datatypes"><Description dt:dt="string">E-Prime Primary Realtime Clock</Description><StartTime><Timestamp dt:dt="int">0</Timestamp><DateUtc dt:dt="string">2017-05-04T07:56:16Z</DateUtc></StartTime><FrequencyChanges><FrequencyChange><Frequency dt:dt="r8">3312919</Frequency><Timestamp dt:dt="r8">410722688</Timestamp><Current dt:dt="r8…	75.028	2271112	2267612	2271112	2267591	1	right	411369261	2017-04-05	09:56:17	07:56:17	female	149266	68812	-1	68611	161186	149288	-1	149266	385479	345201	-1	345188	20				2	9	18	phaseINVFAce	phaseXPface	19	NF09	1797076	1796776	1797076	1796769	l	1796769	1794830	1796769	1794821	1939
GofDak_1024-768	6	3	19	<?xml version="1.0"?>\n<Clock xmlns:dt="urn:schemas-microsoft-com:datatypes"><Description dt:dt="string">E-Prime Primary Realtime Clock</Description><StartTime><Timestamp dt:dt="int">0</Timestamp><DateUtc dt:dt="string">2017-05-04T07:56:16Z</DateUtc></StartTime><FrequencyChanges><FrequencyChange><Frequency dt:dt="r8">3312919</Frequency><Timestamp dt:dt="r8">410722688</Timestamp><Current dt:dt="r8…	75.028	2271112	2267612	2271112	2267591	1	right	411369261	2017-04-05	09:56:17	07:56:17	female	149266	68812	-1	68611	161186	149288	-1	149266	385479	345201	-1	345188	20				2	9	18	phaseINVFAce	phaseXPface	20	NF09	1800154	1799854	1800154	1799840	d	1799840	1798055	1799840	1798045	1785
GofDak_1024-768	6	3	19	<?xml version="1.0"?>\n<Clock xmlns:dt="urn:schemas-microsoft-com:datatypes"><Description dt:dt="string">E-Prime Primary Realtime Clock</Description><StartTime><Timestamp dt:dt="int">0</Timestamp><DateUtc dt:dt="string">2017-05-04T07:56:16Z</DateUtc></StartTime><FrequencyChanges><FrequencyChange><Frequency dt:dt="r8">3312919</Frequency><Timestamp dt:dt="r8">410722688</Timestamp><Current dt:dt="r8…	75.028	2271112	2267612	2271112	2267591	1	right	411369261	2017-04-05	09:56:17	07:56:17	female	149266	68812	-1	68611	161186	149288	-1	149266	385479	345201	-1	345188	21				1	10	19	phaseUPFAce	phaseXPface	1	NM03	1814762	1814462	1814762	1814455	l	1814455	1812796	1814455	1812783	1659
GofDak_1024-768	6	3	19	<?xml version="1.0"?>\n<Clock xmlns:dt="urn:schemas-microsoft-com:datatypes"><Description dt:dt="string">E-Prime Primary Realtime Clock</Description><StartTime><Timestamp dt:dt="int">0</Timestamp><DateUtc dt:dt="string">2017-05-04T07:56:16Z</DateUtc></StartTime><FrequencyChanges><FrequencyChange><Frequency dt:dt="r8">3312919</Frequency><Timestamp dt:dt="r8">410722688</Timestamp><Current dt:dt="r8…	75.028	2271112	2267612	2271112	2267591	1	right	411369261	2017-04-05	09:56:17	07:56:17	female	149266	68812	-1	68611	161186	149288	-1	149266	385479	345201	-1	345188	21				1	10	19	phaseUPFAce	phaseXPface	2	NM10	1818001	1817701	1818001	1817694	d	1817694	1816182	1817694	1816164	1512
GofDak_1024-768	6	3	19	<?xml version="1.0"?>\n<Clock xmlns:dt="urn:schemas-microsoft-com:datatypes"><Description dt:dt="string">E-Prime Primary Realtime Clock</Description><StartTime><Timestamp dt:dt="int">0</Timestamp><DateUtc dt:dt="string">2017-05-04T07:56:16Z</DateUtc></StartTime><FrequencyChanges><FrequencyChange><Frequency dt:dt="r8">3312919</Frequency><Timestamp dt:dt="r8">410722688</Timestamp><Current dt:dt="r8…	75.028	2271112	2267612	2271112	2267591	1	right	411369261	2017-04-05	09:56:17	07:56:17	female	149266	68812	-1	68611	161186	149288	-1	149266	385479	345201	-1	345188	21				1	10	19	phaseUPFAce	phaseXPface	3	NM101	1821346	1821046	1821346	1821040	d	1821040	1819114	1821040	1819108	1926
GofDak_1024-768	6	3	19	<?xml version="1.0"?>\n<Clock xmlns:dt="urn:schemas-microsoft-com:datatypes"><Description dt:dt="string">E-Prime Primary Realtime Clock</Description><StartTime><Timestamp dt:dt="int">0</Timestamp><DateUtc dt:dt="string">2017-05-04T07:56:16Z</DateUtc></StartTime><FrequencyChanges><FrequencyChange><Frequency dt:dt="r8">3312919</Frequency><Timestamp dt:dt="r8">410722688</Timestamp><Current dt:dt="r8…	75.028	2271112	2267612	2271112	2267591	1	right	411369261	2017-04-05	09:56:17	07:56:17	female	149266	68812	-1	68611	161186	149288	-1	149266	385479	345201	-1	345188	21				1	10	19	phaseUPFAce	phaseXPface	4	NM04	1824559	1824259	1824559	1824244	l	1824244	1822299	1824244	1822284	1945
GofDak_1024-768	6	3	19	<?xml version="1.0"?>\n<Clock xmlns:dt="urn:schemas-microsoft-com:datatypes"><Description dt:dt="string">E-Prime Primary Realtime Clock</Description><StartTime><Timestamp dt:dt="int">0</Timestamp><DateUtc dt:dt="string">2017-05-04T07:56:16Z</DateUtc></StartTime><FrequencyChanges><FrequencyChange><Frequency dt:dt="r8">3312919</Frequency><Timestamp dt:dt="r8">410722688</Timestamp><Current dt:dt="r8…	75.028	2271112	2267612	2271112	2267591	1	right	411369261	2017-04-05	09:56:17	07:56:17	female	149266	68812	-1	68611	161186	149288	-1	149266	385479	345201	-1	345188	21				1	10	19	phaseUPFAce	phaseXPface	5	NF06	1827704	1827404	1827704	1827396	l	1827396	1825698	1827396	1825684	1698
GofDak_1024-768	6	3	19	<?xml version="1.0"?>\n<Clock xmlns:dt="urn:schemas-microsoft-com:datatypes"><Description dt:dt="string">E-Prime Primary Realtime Clock</Description><StartTime><Timestamp dt:dt="int">0</Timestamp><DateUtc dt:dt="string">2017-05-04T07:56:16Z</DateUtc></StartTime><FrequencyChanges><FrequencyChange><Frequency dt:dt="r8">3312919</Frequency><Timestamp dt:dt="r8">410722688</Timestamp><Current dt:dt="r8…	75.028	2271112	2267612	2271112	2267591	1	right	411369261	2017-04-05	09:56:17	07:56:17	female	149266	68812	-1	68611	161186	149288	-1	149266	385479	345201	-1	345188	21				1	10	19	phaseUPFAce	phaseXPface	6	NF04	1830810	1830510	1830810	1830501	l	1830501	1828617	1830501	1828612	1884
GofDak_1024-768	6	3	19	<?xml version="1.0"?>\n<Clock xmlns:dt="urn:schemas-microsoft-com:datatypes"><Description dt:dt="string">E-Prime Primary Realtime Clock</Description><StartTime><Timestamp dt:dt="int">0</Timestamp><DateUtc dt:dt="string">2017-05-04T07:56:16Z</DateUtc></StartTime><FrequencyChanges><FrequencyChange><Frequency dt:dt="r8">3312919</Frequency><Timestamp dt:dt="r8">410722688</Timestamp><Current dt:dt="r8…	75.028	2271112	2267612	2271112	2267591	1	right	411369261	2017-04-05	09:56:17	07:56:17	female	149266	68812	-1	68611	161186	149288	-1	149266	385479	345201	-1	345188	21				1	10	19	phaseUPFAce	phaseXPface	7	NM03	1834062	1833762	1834062	1833753	d	1833753	1831762	1833753	1831756	1991
GofDak_1024-768	6	3	19	<?xml version="1.0"?>\n<Clock xmlns:dt="urn:schemas-microsoft-com:datatypes"><Description dt:dt="string">E-Prime Primary Realtime Clock</Description><StartTime><Timestamp dt:dt="int">0</Timestamp><DateUtc dt:dt="string">2017-05-04T07:56:16Z</DateUtc></StartTime><FrequencyChanges><FrequencyChange><Frequency dt:dt="r8">3312919</Frequency><Timestamp dt:dt="r8">410722688</Timestamp><Current dt:dt="r8…	75.028	2271112	2267612	2271112	2267591	1	right	411369261	2017-04-05	09:56:17	07:56:17	female	149266	68812	-1	68611	161186	149288	-1	149266	385479	345201	-1	345188	21				1	10	19	phaseUPFAce	phaseXPface	8	NF106	1837234	1836934	1837234	1836919	l	1836919	1834961	1836919	1834947	1958
GofDak_1024-768	6	3	19	<?xml version="1.0"?>\n<Clock xmlns:dt="urn:schemas-microsoft-com:datatypes"><Description dt:dt="string">E-Prime Primary Realtime Clock</Description><StartTime><Timestamp dt:dt="int">0</Timestamp><DateUtc dt:dt="string">2017-05-04T07:56:16Z</DateUtc></StartTime><FrequencyChanges><FrequencyChange><Frequency dt:dt="r8">3312919</Frequency><Timestamp dt:dt="r8">410722688</Timestamp><Current dt:dt="r8…	75.028	2271112	2267612	2271112	2267591	1	right	411369261	2017-04-05	09:56:17	07:56:17	female	149266	68812	-1	68611	161186	149288	-1	149266	385479	345201	-1	345188	21				1	10	19	phaseUPFAce	phaseXPface	9	NM101	1840459	1840159	1840459	1840145	d	1840145	1838187	1840145	1838171	1958
GofDak_1024-768	6	3	19	<?xml version="1.0"?>\n<Clock xmlns:dt="urn:schemas-microsoft-com:datatypes"><Description dt:dt="string">E-Prime Primary Realtime Clock</Description><StartTime><Timestamp dt:dt="int">0</Timestamp><DateUtc dt:dt="string">2017-05-04T07:56:16Z</DateUtc></StartTime><FrequencyChanges><FrequencyChange><Frequency dt:dt="r8">3312919</Frequency><Timestamp dt:dt="r8">410722688</Timestamp><Current dt:dt="r8…	75.028	2271112	2267612	2271112	2267591	1	right	411369261	2017-04-05	09:56:17	07:56:17	female	149266	68812	-1	68611	161186	149288	-1	149266	385479	345201	-1	345188	21				1	10	19	phaseUPFAce	phaseXPface	10	NF01	1843898	1843598	1843898	1843588	l	1843588	1841945	1843588	1841931	1643
GofDak_1024-768	6	3	19	<?xml version="1.0"?>\n<Clock xmlns:dt="urn:schemas-microsoft-com:datatypes"><Description dt:dt="string">E-Prime Primary Realtime Clock</Description><StartTime><Timestamp dt:dt="int">0</Timestamp><DateUtc dt:dt="string">2017-05-04T07:56:16Z</DateUtc></StartTime><FrequencyChanges><FrequencyChange><Frequency dt:dt="r8">3312919</Frequency><Timestamp dt:dt="r8">410722688</Timestamp><Current dt:dt="r8…	75.028	2271112	2267612	2271112	2267591	1	right	411369261	2017-04-05	09:56:17	07:56:17	female	149266	68812	-1	68611	161186	149288	-1	149266	385479	345201	-1	345188	21				1	10	19	phaseUPFAce	phaseXPface	11	NF27	1847203	1846903	1847203	1846899	d	1846899	1844904	1846899	1844891	1995
GofDak_1024-768	6	3	19	<?xml version="1.0"?>\n<Clock xmlns:dt="urn:schemas-microsoft-com:datatypes"><Description dt:dt="string">E-Prime Primary Realtime Clock</Description><StartTime><Timestamp dt:dt="int">0</Timestamp><DateUtc dt:dt="string">2017-05-04T07:56:16Z</DateUtc></StartTime><FrequencyChanges><FrequencyChange><Frequency dt:dt="r8">3312919</Frequency><Timestamp dt:dt="r8">410722688</Timestamp><Current dt:dt="r8…	75.028	2271112	2267612	2271112	2267591	1	right	411369261	2017-04-05	09:56:17	07:56:17	female	149266	68812	-1	68611	161186	149288	-1	149266	385479	345201	-1	345188	21				1	10	19	phaseUPFAce	phaseXPface	12	NM05	1850575	1850275	1850575	1850264	d	1850264	1848369	1850264	1848355	1895
GofDak_1024-768	6	3	19	<?xml version="1.0"?>\n<Clock xmlns:dt="urn:schemas-microsoft-com:datatypes"><Description dt:dt="string">E-Prime Primary Realtime Clock</Description><StartTime><Timestamp dt:dt="int">0</Timestamp><DateUtc dt:dt="string">2017-05-04T07:56:16Z</DateUtc></StartTime><FrequencyChanges><FrequencyChange><Frequency dt:dt="r8">3312919</Frequency><Timestamp dt:dt="r8">410722688</Timestamp><Current dt:dt="r8…	75.028	2271112	2267612	2271112	2267591	1	right	411369261	2017-04-05	09:56:17	07:56:17	female	149266	68812	-1	68611	161186	149288	-1	149266	385479	345201	-1	345188	21				1	10	19	phaseUPFAce	phaseXPface	13	NM101	1854281	1853981	1854281	1853970	l	1853970	1852141	1853970	1852131	1829
GofDak_1024-768	6	3	19	<?xml version="1.0"?>\n<Clock xmlns:dt="urn:schemas-microsoft-com:datatypes"><Description dt:dt="string">E-Prime Primary Realtime Clock</Description><StartTime><Timestamp dt:dt="int">0</Timestamp><DateUtc dt:dt="string">2017-05-04T07:56:16Z</DateUtc></StartTime><FrequencyChanges><FrequencyChange><Frequency dt:dt="r8">3312919</Frequency><Timestamp dt:dt="r8">410722688</Timestamp><Current dt:dt="r8…	75.028	2271112	2267612	2271112	2267591	1	right	411369261	2017-04-05	09:56:17	07:56:17	female	149266	68812	-1	68611	161186	149288	-1	149266	385479	345201	-1	345188	21				1	10	19	phaseUPFAce	phaseXPface	14	NF04	1857120	1856820	1857120	1856809	d	1856809	1855274	1856809	1855266	1535
GofDak_1024-768	6	3	19	<?xml version="1.0"?>\n<Clock xmlns:dt="urn:schemas-microsoft-com:datatypes"><Description dt:dt="string">E-Prime Primary Realtime Clock</Description><StartTime><Timestamp dt:dt="int">0</Timestamp><DateUtc dt:dt="string">2017-05-04T07:56:16Z</DateUtc></StartTime><FrequencyChanges><FrequencyChange><Frequency dt:dt="r8">3312919</Frequency><Timestamp dt:dt="r8">410722688</Timestamp><Current dt:dt="r8…	75.028	2271112	2267612	2271112	2267591	1	right	411369261	2017-04-05	09:56:17	07:56:17	female	149266	68812	-1	68611	161186	149288	-1	149266	385479	345201	-1	345188	21				1	10	19	phaseUPFAce	phaseXPface	15	NF09	1860545	1860245	1860545	1860242	d	1860242	1858286	1860242	1858274	1956
GofDak_1024-768	6	3	19	<?xml version="1.0"?>\n<Clock xmlns:dt="urn:schemas-microsoft-com:datatypes"><Description dt:dt="string">E-Prime Primary Realtime Clock</Description><StartTime><Timestamp dt:dt="int">0</Timestamp><DateUtc dt:dt="string">2017-05-04T07:56:16Z</DateUtc></StartTime><FrequencyChanges><FrequencyChange><Frequency dt:dt="r8">3312919</Frequency><Timestamp dt:dt="r8">410722688</Timestamp><Current dt:dt="r8…	75.028	2271112	2267612	2271112	2267591	1	right	411369261	2017-04-05	09:56:17	07:56:17	female	149266	68812	-1	68611	161186	149288	-1	149266	385479	345201	-1	345188	21				1	10	19	phaseUPFAce	phaseXPface	16	NM10	1863384	1863084	1863384	1863075	d	1863075	1861498	1863075	1861482	1577
GofDak_1024-768	6	3	19	<?xml version="1.0"?>\n<Clock xmlns:dt="urn:schemas-microsoft-com:datatypes"><Description dt:dt="string">E-Prime Primary Realtime Clock</Description><StartTime><Timestamp dt:dt="int">0</Timestamp><DateUtc dt:dt="string">2017-05-04T07:56:16Z</DateUtc></StartTime><FrequencyChanges><FrequencyChange><Frequency dt:dt="r8">3312919</Frequency><Timestamp dt:dt="r8">410722688</Timestamp><Current dt:dt="r8…	75.028	2271112	2267612	2271112	2267591	1	right	411369261	2017-04-05	09:56:17	07:56:17	female	149266	68812	-1	68611	161186	149288	-1	149266	385479	345201	-1	345188	21				1	10	19	phaseUPFAce	phaseXPface	17	NF11	1867836	1867536	1867836	1867526	l	1867526	1865616	1867526	1865602	1910
GofDak_1024-768	6	3	19	<?xml version="1.0"?>\n<Clock xmlns:dt="urn:schemas-microsoft-com:datatypes"><Description dt:dt="string">E-Prime Primary Realtime Clock</Description><StartTime><Timestamp dt:dt="int">0</Timestamp><DateUtc dt:dt="string">2017-05-04T07:56:16Z</DateUtc></StartTime><FrequencyChanges><FrequencyChange><Frequency dt:dt="r8">3312919</Frequency><Timestamp dt:dt="r8">410722688</Timestamp><Current dt:dt="r8…	75.028	2271112	2267612	2271112	2267591	1	right	411369261	2017-04-05	09:56:17	07:56:17	female	149266	68812	-1	68611	161186	149288	-1	149266	385479	345201	-1	345188	21				1	10	19	phaseUPFAce	phaseXPface	18	NF109	1870928	1870628	1870928	1870614	l	1870614	1869002	1870614	1868994	1612
GofDak_1024-768	6	3	19	<?xml version="1.0"?>\n<Clock xmlns:dt="urn:schemas-microsoft-com:datatypes"><Description dt:dt="string">E-Prime Primary Realtime Clock</Description><StartTime><Timestamp dt:dt="int">0</Timestamp><DateUtc dt:dt="string">2017-05-04T07:56:16Z</DateUtc></StartTime><FrequencyChanges><FrequencyChange><Frequency dt:dt="r8">3312919</Frequency><Timestamp dt:dt="r8">410722688</Timestamp><Current dt:dt="r8…	75.028	2271112	2267612	2271112	2267591	1	right	411369261	2017-04-05	09:56:17	07:56:17	female	149266	68812	-1	68611	161186	149288	-1	149266	385479	345201	-1	345188	21				1	10	19	phaseUPFAce	phaseXPface	19	NM04	1874100	1873800	1874100	1873789	l	1873789	1871907	1873789	1871890	1882
GofDak_1024-768	6	3	19	<?xml version="1.0"?>\n<Clock xmlns:dt="urn:schemas-microsoft-com:datatypes"><Description dt:dt="string">E-Prime Primary Realtime Clock</Description><StartTime><Timestamp dt:dt="int">0</Timestamp><DateUtc dt:dt="string">2017-05-04T07:56:16Z</DateUtc></StartTime><FrequencyChanges><FrequencyChange><Frequency dt:dt="r8">3312919</Frequency><Timestamp dt:dt="r8">410722688</Timestamp><Current dt:dt="r8…	75.028	2271112	2267612	2271112	2267591	1	right	411369261	2017-04-05	09:56:17	07:56:17	female	149266	68812	-1	68611	161186	149288	-1	149266	385479	345201	-1	345188	21				1	10	19	phaseUPFAce	phaseXPface	20	NF06	1877205	1876905	1877205	1876898	d	1876898	1875066	1876898	1875050	1832
GofDak_1024-768	6	3	19	<?xml version="1.0"?>\n<Clock xmlns:dt="urn:schemas-microsoft-com:datatypes"><Description dt:dt="string">E-Prime Primary Realtime Clock</Description><StartTime><Timestamp dt:dt="int">0</Timestamp><DateUtc dt:dt="string">2017-05-04T07:56:16Z</DateUtc></StartTime><FrequencyChanges><FrequencyChange><Frequency dt:dt="r8">3312919</Frequency><Timestamp dt:dt="r8">410722688</Timestamp><Current dt:dt="r8…	75.028	2271112	2267612	2271112	2267591	1	right	411369261	2017-04-05	09:56:17	07:56:17	female	149266	68812	-1	68611	161186	149288	-1	149266	385479	345201	-1	345188	22				2	10	20	phaseINVFAce	phaseXPface	1	NM13	1880338	1880038	1880338	1880034	d	1880034	1878372	1880034	1878361	1662
GofDak_1024-768	6	3	19	<?xml version="1.0"?>\n<Clock xmlns:dt="urn:schemas-microsoft-com:datatypes"><Description dt:dt="string">E-Prime Primary Realtime Clock</Description><StartTime><Timestamp dt:dt="int">0</Timestamp><DateUtc dt:dt="string">2017-05-04T07:56:16Z</DateUtc></StartTime><FrequencyChanges><FrequencyChange><Frequency dt:dt="r8">3312919</Frequency><Timestamp dt:dt="r8">410722688</Timestamp><Current dt:dt="r8…	75.028	2271112	2267612	2271112	2267591	1	right	411369261	2017-04-05	09:56:17	07:56:17	female	149266	68812	-1	68611	161186	149288	-1	149266	385479	345201	-1	345188	22				2	10	20	phaseINVFAce	phaseXPface	2	NF04	1883656	1883356	1883656	1883348	d	1883348	1881424	1883348	1881417	1924
GofDak_1024-768	6	3	19	<?xml version="1.0"?>\n<Clock xmlns:dt="urn:schemas-microsoft-com:datatypes"><Description dt:dt="string">E-Prime Primary Realtime Clock</Description><StartTime><Timestamp dt:dt="int">0</Timestamp><DateUtc dt:dt="string">2017-05-04T07:56:16Z</DateUtc></StartTime><FrequencyChanges><FrequencyChange><Frequency dt:dt="r8">3312919</Frequency><Timestamp dt:dt="r8">410722688</Timestamp><Current dt:dt="r8…	75.028	2271112	2267612	2271112	2267591	1	right	411369261	2017-04-05	09:56:17	07:56:17	female	149266	68812	-1	68611	161186	149288	-1	149266	385479	345201	-1	345188	22				2	10	20	phaseINVFAce	phaseXPface	3	NM04	1886935	1886635	1886935	1886624	l	1886624	1884676	1886624	1884665	1948
GofDak_1024-768	6	3	19	<?xml version="1.0"?>\n<Clock xmlns:dt="urn:schemas-microsoft-com:datatypes"><Description dt:dt="string">E-Prime Primary Realtime Clock</Description><StartTime><Timestamp dt:dt="int">0</Timestamp><DateUtc dt:dt="string">2017-05-04T07:56:16Z</DateUtc></StartTime><FrequencyChanges><FrequencyChange><Frequency dt:dt="r8">3312919</Frequency><Timestamp dt:dt="r8">410722688</Timestamp><Current dt:dt="r8…	75.028	2271112	2267612	2271112	2267591	1	right	411369261	2017-04-05	09:56:17	07:56:17	female	149266	68812	-1	68611	161186	149288	-1	149266	385479	345201	-1	345188	22				2	10	20	phaseINVFAce	phaseXPface	4	NM02	1890001	1889701	1890001	1889697	l	1889697	1887968	1889697	1887961	1729
GofDak_1024-768	6	3	19	<?xml version="1.0"?>\n<Clock xmlns:dt="urn:schemas-microsoft-com:datatypes"><Description dt:dt="string">E-Prime Primary Realtime Clock</Description><StartTime><Timestamp dt:dt="int">0</Timestamp><DateUtc dt:dt="string">2017-05-04T07:56:16Z</DateUtc></StartTime><FrequencyChanges><FrequencyChange><Frequency dt:dt="r8">3312919</Frequency><Timestamp dt:dt="r8">410722688</Timestamp><Current dt:dt="r8…	75.028	2271112	2267612	2271112	2267591	1	right	411369261	2017-04-05	09:56:17	07:56:17	female	149266	68812	-1	68611	161186	149288	-1	149266	385479	345201	-1	345188	22				2	10	20	phaseINVFAce	phaseXPface	5	NM08	1893093	1892793	1893093	1892783	l	1892783	1890953	1892783	1890945	1830
GofDak_1024-768	6	3	19	<?xml version="1.0"?>\n<Clock xmlns:dt="urn:schemas-microsoft-com:datatypes"><Description dt:dt="string">E-Prime Primary Realtime Clock</Description><StartTime><Timestamp dt:dt="int">0</Timestamp><DateUtc dt:dt="string">2017-05-04T07:56:16Z</DateUtc></StartTime><FrequencyChanges><FrequencyChange><Frequency dt:dt="r8">3312919</Frequency><Timestamp dt:dt="r8">410722688</Timestamp><Current dt:dt="r8…	75.028	2271112	2267612	2271112	2267591	1	right	411369261	2017-04-05	09:56:17	07:56:17	female	149266	68812	-1	68611	161186	149288	-1	149266	385479	345201	-1	345188	22				2	10	20	phaseINVFAce	phaseXPface	6	NM21	1896225	1895925	1896225	1895912	l	1895912	1894086	1895912	1894081	1826
GofDak_1024-768	6	3	19	<?xml version="1.0"?>\n<Clock xmlns:dt="urn:schemas-microsoft-com:datatypes"><Description dt:dt="string">E-Prime Primary Realtime Clock</Description><StartTime><Timestamp dt:dt="int">0</Timestamp><DateUtc dt:dt="string">2017-05-04T07:56:16Z</DateUtc></StartTime><FrequencyChanges><FrequencyChange><Frequency dt:dt="r8">3312919</Frequency><Timestamp dt:dt="r8">410722688</Timestamp><Current dt:dt="r8…	75.028	2271112	2267612	2271112	2267591	1	right	411369261	2017-04-05	09:56:17	07:56:17	female	149266	68812	-1	68611	161186	149288	-1	149266	385479	345201	-1	345188	22				2	10	20	phaseINVFAce	phaseXPface	7	NF105	1899570	1899270	1899570	1899256	d	1899256	1897351	1899256	1897337	1905
GofDak_1024-768	6	3	19	<?xml version="1.0"?>\n<Clock xmlns:dt="urn:schemas-microsoft-com:datatypes"><Description dt:dt="string">E-Prime Primary Realtime Clock</Description><StartTime><Timestamp dt:dt="int">0</Timestamp><DateUtc dt:dt="string">2017-05-04T07:56:16Z</DateUtc></StartTime><FrequencyChanges><FrequencyChange><Frequency dt:dt="r8">3312919</Frequency><Timestamp dt:dt="r8">410722688</Timestamp><Current dt:dt="r8…	75.028	2271112	2267612	2271112	2267591	1	right	411369261	2017-04-05	09:56:17	07:56:17	female	149266	68812	-1	68611	161186	149288	-1	149266	385479	345201	-1	345188	22				2	10	20	phaseINVFAce	phaseXPface	8	NM21	1903142	1902842	1903142	1902832	d	1902832	1900923	1902832	1900912	1909
GofDak_1024-768	6	3	19	<?xml version="1.0"?>\n<Clock xmlns:dt="urn:schemas-microsoft-com:datatypes"><Description dt:dt="string">E-Prime Primary Realtime Clock</Description><StartTime><Timestamp dt:dt="int">0</Timestamp><DateUtc dt:dt="string">2017-05-04T07:56:16Z</DateUtc></StartTime><FrequencyChanges><FrequencyChange><Frequency dt:dt="r8">3312919</Frequency><Timestamp dt:dt="r8">410722688</Timestamp><Current dt:dt="r8…	75.028	2271112	2267612	2271112	2267591	1	right	411369261	2017-04-05	09:56:17	07:56:17	female	149266	68812	-1	68611	161186	149288	-1	149266	385479	345201	-1	345188	22				2	10	20	phaseINVFAce	phaseXPface	9	NM10	1906434	1906134	1906434	1906124	d	1906124	1904202	1906124	1904192	1922
GofDak_1024-768	6	3	19	<?xml version="1.0"?>\n<Clock xmlns:dt="urn:schemas-microsoft-com:datatypes"><Description dt:dt="string">E-Prime Primary Realtime Clock</Description><StartTime><Timestamp dt:dt="int">0</Timestamp><DateUtc dt:dt="string">2017-05-04T07:56:16Z</DateUtc></StartTime><FrequencyChanges><FrequencyChange><Frequency dt:dt="r8">3312919</Frequency><Timestamp dt:dt="r8">410722688</Timestamp><Current dt:dt="r8…	75.028	2271112	2267612	2271112	2267591	1	right	411369261	2017-04-05	09:56:17	07:56:17	female	149266	68812	-1	68611	161186	149288	-1	149266	385479	345201	-1	345188	22				2	10	20	phaseINVFAce	phaseXPface	10	NF106	1909407	1909107	1909407	1909100	d	1909100	1907467	1909100	1907456	1633
GofDak_1024-768	6	3	19	<?xml version="1.0"?>\n<Clock xmlns:dt="urn:schemas-microsoft-com:datatypes"><Description dt:dt="string">E-Prime Primary Realtime Clock</Description><StartTime><Timestamp dt:dt="int">0</Timestamp><DateUtc dt:dt="string">2017-05-04T07:56:16Z</DateUtc></StartTime><FrequencyChanges><FrequencyChange><Frequency dt:dt="r8">3312919</Frequency><Timestamp dt:dt="r8">410722688</Timestamp><Current dt:dt="r8…	75.028	2271112	2267612	2271112	2267591	1	right	411369261	2017-04-05	09:56:17	07:56:17	female	149266	68812	-1	68611	161186	149288	-1	149266	385479	345201	-1	345188	22				2	10	20	phaseINVFAce	phaseXPface	11	NM02	1912925	1912625	1912925	1912620	l	1912620	1910986	1912620	1910968	1634
GofDak_1024-768	6	3	19	<?xml version="1.0"?>\n<Clock xmlns:dt="urn:schemas-microsoft-com:datatypes"><Description dt:dt="string">E-Prime Primary Realtime Clock</Description><StartTime><Timestamp dt:dt="int">0</Timestamp><DateUtc dt:dt="string">2017-05-04T07:56:16Z</DateUtc></StartTime><FrequencyChanges><FrequencyChange><Frequency dt:dt="r8">3312919</Frequency><Timestamp dt:dt="r8">410722688</Timestamp><Current dt:dt="r8…	75.028	2271112	2267612	2271112	2267591	1	right	411369261	2017-04-05	09:56:17	07:56:17	female	149266	68812	-1	68611	161186	149288	-1	149266	385479	345201	-1	345188	22				2	10	20	phaseINVFAce	phaseXPface	12	NM05	1915965	1915665	1915965	1915662	d	1915662	1914091	1915662	1914080	1571
GofDak_1024-768	6	3	19	<?xml version="1.0"?>\n<Clock xmlns:dt="urn:schemas-microsoft-com:datatypes"><Description dt:dt="string">E-Prime Primary Realtime Clock</Description><StartTime><Timestamp dt:dt="int">0</Timestamp><DateUtc dt:dt="string">2017-05-04T07:56:16Z</DateUtc></StartTime><FrequencyChanges><FrequencyChange><Frequency dt:dt="r8">3312919</Frequency><Timestamp dt:dt="r8">410722688</Timestamp><Current dt:dt="r8…	75.028	2271112	2267612	2271112	2267591	1	right	411369261	2017-04-05	09:56:17	07:56:17	female	149266	68812	-1	68611	161186	149288	-1	149266	385479	345201	-1	345188	22				2	10	20	phaseINVFAce	phaseXPface	13	NM08	1919243	1918943	1919243	1918932	d	1918932	1916997	1918932	1916984	1935
GofDak_1024-768	6	3	19	<?xml version="1.0"?>\n<Clock xmlns:dt="urn:schemas-microsoft-com:datatypes"><Description dt:dt="string">E-Prime Primary Realtime Clock</Description><StartTime><Timestamp dt:dt="int">0</Timestamp><DateUtc dt:dt="string">2017-05-04T07:56:16Z</DateUtc></StartTime><FrequencyChanges><FrequencyChange><Frequency dt:dt="r8">3312919</Frequency><Timestamp dt:dt="r8">410722688</Timestamp><Current dt:dt="r8…	75.028	2271112	2267612	2271112	2267591	1	right	411369261	2017-04-05	09:56:17	07:56:17	female	149266	68812	-1	68611	161186	149288	-1	149266	385479	345201	-1	345188	22				2	10	20	phaseINVFAce	phaseXPface	14	NF01	1922335	1922035	1922335	1922031	d	1922031	1920502	1922031	1920487	1529
GofDak_1024-768	6	3	19	<?xml version="1.0"?>\n<Clock xmlns:dt="urn:schemas-microsoft-com:datatypes"><Description dt:dt="string">E-Prime Primary Realtime Clock</Description><StartTime><Timestamp dt:dt="int">0</Timestamp><DateUtc dt:dt="string">2017-05-04T07:56:16Z</DateUtc></StartTime><FrequencyChanges><FrequencyChange><Frequency dt:dt="r8">3312919</Frequency><Timestamp dt:dt="r8">410722688</Timestamp><Current dt:dt="r8…	75.028	2271112	2267612	2271112	2267591	1	right	411369261	2017-04-05	09:56:17	07:56:17	female	149266	68812	-1	68611	161186	149288	-1	149266	385479	345201	-1	345188	22				2	10	20	phaseINVFAce	phaseXPface	15	NF01	1925454	1925154	1925454	1925144	l	1925144	1923381	1925144	1923367	1763
GofDak_1024-768	6	3	19	<?xml version="1.0"?>\n<Clock xmlns:dt="urn:schemas-microsoft-com:datatypes"><Description dt:dt="string">E-Prime Primary Realtime Clock</Description><StartTime><Timestamp dt:dt="int">0</Timestamp><DateUtc dt:dt="string">2017-05-04T07:56:16Z</DateUtc></StartTime><FrequencyChanges><FrequencyChange><Frequency dt:dt="r8">3312919</Frequency><Timestamp dt:dt="r8">410722688</Timestamp><Current dt:dt="r8…	75.028	2271112	2267612	2271112	2267591	1	right	411369261	2017-04-05	09:56:17	07:56:17	female	149266	68812	-1	68611	161186	149288	-1	149266	385479	345201	-1	345188	22				2	10	20	phaseINVFAce	phaseXPface	16	NF01	1930092	1929792	1930092	1929782	d	1929782	1927806	1929782	1927799	1976
GofDak_1024-768	6	3	19	<?xml version="1.0"?>\n<Clock xmlns:dt="urn:schemas-microsoft-com:datatypes"><Description dt:dt="string">E-Prime Primary Realtime Clock</Description><StartTime><Timestamp dt:dt="int">0</Timestamp><DateUtc dt:dt="string">2017-05-04T07:56:16Z</DateUtc></StartTime><FrequencyChanges><FrequencyChange><Frequency dt:dt="r8">3312919</Frequency><Timestamp dt:dt="r8">410722688</Timestamp><Current dt:dt="r8…	75.028	2271112	2267612	2271112	2267591	1	right	411369261	2017-04-05	09:56:17	07:56:17	female	149266	68812	-1	68611	161186	149288	-1	149266	385479	345201	-1	345188	22				2	10	20	phaseINVFAce	phaseXPface	17	NM09	1933211	1932911	1933211	1932908	l	1932908	1931205	1932908	1931191	1703
GofDak_1024-768	6	3	19	<?xml version="1.0"?>\n<Clock xmlns:dt="urn:schemas-microsoft-com:datatypes"><Description dt:dt="string">E-Prime Primary Realtime Clock</Description><StartTime><Timestamp dt:dt="int">0</Timestamp><DateUtc dt:dt="string">2017-05-04T07:56:16Z</DateUtc></StartTime><FrequencyChanges><FrequencyChange><Frequency dt:dt="r8">3312919</Frequency><Timestamp dt:dt="r8">410722688</Timestamp><Current dt:dt="r8…	75.028	2271112	2267612	2271112	2267591	1	right	411369261	2017-04-05	09:56:17	07:56:17	female	149266	68812	-1	68611	161186	149288	-1	149266	385479	345201	-1	345188	22				2	10	20	phaseINVFAce	phaseXPface	18	NM04	1936584	1936284	1936584	1936281	d	1936281	1934590	1936281	1934583	1691
GofDak_1024-768	6	3	19	<?xml version="1.0"?>\n<Clock xmlns:dt="urn:schemas-microsoft-com:datatypes"><Description dt:dt="string">E-Prime Primary Realtime Clock</Description><StartTime><Timestamp dt:dt="int">0</Timestamp><DateUtc dt:dt="string">2017-05-04T07:56:16Z</DateUtc></StartTime><FrequencyChanges><FrequencyChange><Frequency dt:dt="r8">3312919</Frequency><Timestamp dt:dt="r8">410722688</Timestamp><Current dt:dt="r8…	75.028	2271112	2267612	2271112	2267591	1	right	411369261	2017-04-05	09:56:17	07:56:17	female	149266	68812	-1	68611	161186	149288	-1	149266	385479	345201	-1	345188	22				2	10	20	phaseINVFAce	phaseXPface	19	NF106	1940142	1939842	1940142	1939833	d	1939833	1937856	1939833	1937839	1977
GofDak_1024-768	6	3	19	<?xml version="1.0"?>\n<Clock xmlns:dt="urn:schemas-microsoft-com:datatypes"><Description dt:dt="string">E-Prime Primary Realtime Clock</Description><StartTime><Timestamp dt:dt="int">0</Timestamp><DateUtc dt:dt="string">2017-05-04T07:56:16Z</DateUtc></StartTime><FrequencyChanges><FrequencyChange><Frequency dt:dt="r8">3312919</Frequency><Timestamp dt:dt="r8">410722688</Timestamp><Current dt:dt="r8…	75.028	2271112	2267612	2271112	2267591	1	right	411369261	2017-04-05	09:56:17	07:56:17	female	149266	68812	-1	68611	161186	149288	-1	149266	385479	345201	-1	345188	22				2	10	20	phaseINVFAce	phaseXPface	20	NF06	1943647	1943347	1943647	1943343	d	1943343	1941375	1943343	1941358	1968
GofDak_1024-768	6	3	19	<?xml version="1.0"?>\n<Clock xmlns:dt="urn:schemas-microsoft-com:datatypes"><Description dt:dt="string">E-Prime Primary Realtime Clock</Description><StartTime><Timestamp dt:dt="int">0</Timestamp><DateUtc dt:dt="string">2017-05-04T07:56:16Z</DateUtc></StartTime><FrequencyChanges><FrequencyChange><Frequency dt:dt="r8">3312919</Frequency><Timestamp dt:dt="r8">410722688</Timestamp><Current dt:dt="r8…	75.028	2271112	2267612	2271112	2267591	1	right	411369261	2017-04-05	09:56:17	07:56:17	female	149266	68812	-1	68611	161186	149288	-1	149266	385479	345201	-1	345188	23				2	11	21	phaseINVFAce	phaseXPface	1	NF105	1947432	1947132	1947432	1947121	l	1947121	1945520	1947121	1945502	1601
GofDak_1024-768	6	3	19	<?xml version="1.0"?>\n<Clock xmlns:dt="urn:schemas-microsoft-com:datatypes"><Description dt:dt="string">E-Prime Primary Realtime Clock</Description><StartTime><Timestamp dt:dt="int">0</Timestamp><DateUtc dt:dt="string">2017-05-04T07:56:16Z</DateUtc></StartTime><FrequencyChanges><FrequencyChange><Frequency dt:dt="r8">3312919</Frequency><Timestamp dt:dt="r8">410722688</Timestamp><Current dt:dt="r8…	75.028	2271112	2267612	2271112	2267591	1	right	411369261	2017-04-05	09:56:17	07:56:17	female	149266	68812	-1	68611	161186	149288	-1	149266	385479	345201	-1	345188	23				2	11	21	phaseINVFAce	phaseXPface	2	NM08	1950564	1950264	1950564	1950256	d	1950256	1948505	1950256	1948494	1751
GofDak_1024-768	6	3	19	<?xml version="1.0"?>\n<Clock xmlns:dt="urn:schemas-microsoft-com:datatypes"><Description dt:dt="string">E-Prime Primary Realtime Clock</Description><StartTime><Timestamp dt:dt="int">0</Timestamp><DateUtc dt:dt="string">2017-05-04T07:56:16Z</DateUtc></StartTime><FrequencyChanges><FrequencyChange><Frequency dt:dt="r8">3312919</Frequency><Timestamp dt:dt="r8">410722688</Timestamp><Current dt:dt="r8…	75.028	2271112	2267612	2271112	2267591	1	right	411369261	2017-04-05	09:56:17	07:56:17	female	149266	68812	-1	68611	161186	149288	-1	149266	385479	345201	-1	345188	23				2	11	21	phaseINVFAce	phaseXPface	3	NF09	1954390	1954090	1954390	1954085	d	1954085	1952557	1954085	1952542	1528
GofDak_1024-768	6	3	19	<?xml version="1.0"?>\n<Clock xmlns:dt="urn:schemas-microsoft-com:datatypes"><Description dt:dt="string">E-Prime Primary Realtime Clock</Description><StartTime><Timestamp dt:dt="int">0</Timestamp><DateUtc dt:dt="string">2017-05-04T07:56:16Z</DateUtc></StartTime><FrequencyChanges><FrequencyChange><Frequency dt:dt="r8">3312919</Frequency><Timestamp dt:dt="r8">410722688</Timestamp><Current dt:dt="r8…	75.028	2271112	2267612	2271112	2267591	1	right	411369261	2017-04-05	09:56:17	07:56:17	female	149266	68812	-1	68611	161186	149288	-1	149266	385479	345201	-1	345188	23				2	11	21	phaseINVFAce	phaseXPface	4	NM04	1957322	1957022	1957322	1957019	l	1957019	1955343	1957019	1955334	1676
GofDak_1024-768	6	3	19	<?xml version="1.0"?>\n<Clock xmlns:dt="urn:schemas-microsoft-com:datatypes"><Description dt:dt="string">E-Prime Primary Realtime Clock</Description><StartTime><Timestamp dt:dt="int">0</Timestamp><DateUtc dt:dt="string">2017-05-04T07:56:16Z</DateUtc></StartTime><FrequencyChanges><FrequencyChange><Frequency dt:dt="r8">3312919</Frequency><Timestamp dt:dt="r8">410722688</Timestamp><Current dt:dt="r8…	75.028	2271112	2267612	2271112	2267591	1	right	411369261	2017-04-05	09:56:17	07:56:17	female	149266	68812	-1	68611	161186	149288	-1	149266	385479	345201	-1	345188	23				2	11	21	phaseINVFAce	phaseXPface	5	NF06	1960414	1960114	1960414	1960101	d	1960101	1958301	1960101	1958286	1800
GofDak_1024-768	6	3	19	<?xml version="1.0"?>\n<Clock xmlns:dt="urn:schemas-microsoft-com:datatypes"><Description dt:dt="string">E-Prime Primary Realtime Clock</Description><StartTime><Timestamp dt:dt="int">0</Timestamp><DateUtc dt:dt="string">2017-05-04T07:56:16Z</DateUtc></StartTime><FrequencyChanges><FrequencyChange><Frequency dt:dt="r8">3312919</Frequency><Timestamp dt:dt="r8">410722688</Timestamp><Current dt:dt="r8…	75.028	2271112	2267612	2271112	2267591	1	right	411369261	2017-04-05	09:56:17	07:56:17	female	149266	68812	-1	68611	161186	149288	-1	149266	385479	345201	-1	345188	23				2	11	21	phaseINVFAce	phaseXPface	6	NF105	1963773	1963473	1963773	1963467	l	1963467	1961687	1963467	1961678	1780
GofDak_1024-768	6	3	19	<?xml version="1.0"?>\n<Clock xmlns:dt="urn:schemas-microsoft-com:datatypes"><Description dt:dt="string">E-Prime Primary Realtime Clock</Description><StartTime><Timestamp dt:dt="int">0</Timestamp><DateUtc dt:dt="string">2017-05-04T07:56:16Z</DateUtc></StartTime><FrequencyChanges><FrequencyChange><Frequency dt:dt="r8">3312919</Frequency><Timestamp dt:dt="r8">410722688</Timestamp><Current dt:dt="r8…	75.028	2271112	2267612	2271112	2267591	1	right	411369261	2017-04-05	09:56:17	07:56:17	female	149266	68812	-1	68611	161186	149288	-1	149266	385479	345201	-1	345188	23				2	11	21	phaseINVFAce	phaseXPface	7	NM09	1966758	1966458	1966758	1966449	l	1966449	1964779	1966449	1964773	1670
GofDak_1024-768	6	3	19	<?xml version="1.0"?>\n<Clock xmlns:dt="urn:schemas-microsoft-com:datatypes"><Description dt:dt="string">E-Prime Primary Realtime Clock</Description><StartTime><Timestamp dt:dt="int">0</Timestamp><DateUtc dt:dt="string">2017-05-04T07:56:16Z</DateUtc></StartTime><FrequencyChanges><FrequencyChange><Frequency dt:dt="r8">3312919</Frequency><Timestamp dt:dt="r8">410722688</Timestamp><Current dt:dt="r8…	75.028	2271112	2267612	2271112	2267591	1	right	411369261	2017-04-05	09:56:17	07:56:17	female	149266	68812	-1	68611	161186	149288	-1	149266	385479	345201	-1	345188	23				2	11	21	phaseINVFAce	phaseXPface	8	NM03	1969824	1969524	1969824	1969519	d	1969519	1967831	1969519	1967813	1688
GofDak_1024-768	6	3	19	<?xml version="1.0"?>\n<Clock xmlns:dt="urn:schemas-microsoft-com:datatypes"><Description dt:dt="string">E-Prime Primary Realtime Clock</Description><StartTime><Timestamp dt:dt="int">0</Timestamp><DateUtc dt:dt="string">2017-05-04T07:56:16Z</DateUtc></StartTime><FrequencyChanges><FrequencyChange><Frequency dt:dt="r8">3312919</Frequency><Timestamp dt:dt="r8">410722688</Timestamp><Current dt:dt="r8…	75.028	2271112	2267612	2271112	2267591	1	right	411369261	2017-04-05	09:56:17	07:56:17	female	149266	68812	-1	68611	161186	149288	-1	149266	385479	345201	-1	345188	23				2	11	21	phaseINVFAce	phaseXPface	9	NF04	1973156	1972856	1973156	1972853	l	1972853	1970910	1972853	1970893	1943
GofDak_1024-768	6	3	19	<?xml version="1.0"?>\n<Clock xmlns:dt="urn:schemas-microsoft-com:datatypes"><Description dt:dt="string">E-Prime Primary Realtime Clock</Description><StartTime><Timestamp dt:dt="int">0</Timestamp><DateUtc dt:dt="string">2017-05-04T07:56:16Z</DateUtc></StartTime><FrequencyChanges><FrequencyChange><Frequency dt:dt="r8">3312919</Frequency><Timestamp dt:dt="r8">410722688</Timestamp><Current dt:dt="r8…	75.028	2271112	2267612	2271112	2267591	1	right	411369261	2017-04-05	09:56:17	07:56:17	female	149266	68812	-1	68611	161186	149288	-1	149266	385479	345201	-1	345188	23				2	11	21	phaseINVFAce	phaseXPface	10	NM10	1976288	1975988	1976288	1975982	d	1975982	1974082	1975982	1974077	1900
GofDak_1024-768	6	3	19	<?xml version="1.0"?>\n<Clock xmlns:dt="urn:schemas-microsoft-com:datatypes"><Description dt:dt="string">E-Prime Primary Realtime Clock</Description><StartTime><Timestamp dt:dt="int">0</Timestamp><DateUtc dt:dt="string">2017-05-04T07:56:16Z</DateUtc></StartTime><FrequencyChanges><FrequencyChange><Frequency dt:dt="r8">3312919</Frequency><Timestamp dt:dt="r8">410722688</Timestamp><Current dt:dt="r8…	75.028	2271112	2267612	2271112	2267591	1	right	411369261	2017-04-05	09:56:17	07:56:17	female	149266	68812	-1	68611	161186	149288	-1	149266	385479	345201	-1	345188	23				2	11	21	phaseINVFAce	phaseXPface	11	NF106	1979260	1978960	1979260	1978950	d	1978950	1977281	1978950	1977269	1669
GofDak_1024-768	6	3	19	<?xml version="1.0"?>\n<Clock xmlns:dt="urn:schemas-microsoft-com:datatypes"><Description dt:dt="string">E-Prime Primary Realtime Clock</Description><StartTime><Timestamp dt:dt="int">0</Timestamp><DateUtc dt:dt="string">2017-05-04T07:56:16Z</DateUtc></StartTime><FrequencyChanges><FrequencyChange><Frequency dt:dt="r8">3312919</Frequency><Timestamp dt:dt="r8">410722688</Timestamp><Current dt:dt="r8…	75.028	2271112	2267612	2271112	2267591	1	right	411369261	2017-04-05	09:56:17	07:56:17	female	149266	68812	-1	68611	161186	149288	-1	149266	385479	345201	-1	345188	23				2	11	21	phaseINVFAce	phaseXPface	12	NF02	1982246	1981946	1982246	1981937	l	1981937	1980173	1981937	1980157	1764
GofDak_1024-768	6	3	19	<?xml version="1.0"?>\n<Clock xmlns:dt="urn:schemas-microsoft-com:datatypes"><Description dt:dt="string">E-Prime Primary Realtime Clock</Description><StartTime><Timestamp dt:dt="int">0</Timestamp><DateUtc dt:dt="string">2017-05-04T07:56:16Z</DateUtc></StartTime><FrequencyChanges><FrequencyChange><Frequency dt:dt="r8">3312919</Frequency><Timestamp dt:dt="r8">410722688</Timestamp><Current dt:dt="r8…	75.028	2271112	2267612	2271112	2267591	1	right	411369261	2017-04-05	09:56:17	07:56:17	female	149266	68812	-1	68611	161186	149288	-1	149266	385479	345201	-1	345188	23				2	11	21	phaseINVFAce	phaseXPface	13	NM09	1985298	1984998	1985298	1984995	l	1984995	1983319	1984995	1983300	1676
GofDak_1024-768	6	3	19	<?xml version="1.0"?>\n<Clock xmlns:dt="urn:schemas-microsoft-com:datatypes"><Description dt:dt="string">E-Prime Primary Realtime Clock</Description><StartTime><Timestamp dt:dt="int">0</Timestamp><DateUtc dt:dt="string">2017-05-04T07:56:16Z</DateUtc></StartTime><FrequencyChanges><FrequencyChange><Frequency dt:dt="r8">3312919</Frequency><Timestamp dt:dt="r8">410722688</Timestamp><Current dt:dt="r8…	75.028	2271112	2267612	2271112	2267591	1	right	411369261	2017-04-05	09:56:17	07:56:17	female	149266	68812	-1	68611	161186	149288	-1	149266	385479	345201	-1	345188	23				2	11	21	phaseINVFAce	phaseXPface	14	NF06	1988310	1988010	1988310	1988003	l	1988003	1986211	1988003	1986196	1792
GofDak_1024-768	6	3	19	<?xml version="1.0"?>\n<Clock xmlns:dt="urn:schemas-microsoft-com:datatypes"><Description dt:dt="string">E-Prime Primary Realtime Clock</Description><StartTime><Timestamp dt:dt="int">0</Timestamp><DateUtc dt:dt="string">2017-05-04T07:56:16Z</DateUtc></StartTime><FrequencyChanges><FrequencyChange><Frequency dt:dt="r8">3312919</Frequency><Timestamp dt:dt="r8">410722688</Timestamp><Current dt:dt="r8…	75.028	2271112	2267612	2271112	2267591	1	right	411369261	2017-04-05	09:56:17	07:56:17	female	149266	68812	-1	68611	161186	149288	-1	149266	385479	345201	-1	345188	23				2	11	21	phaseINVFAce	phaseXPface	15	NF02	1991336	1991036	1991336	1991029	d	1991029	1989316	1991029	1989308	1713
GofDak_1024-768	6	3	19	<?xml version="1.0"?>\n<Clock xmlns:dt="urn:schemas-microsoft-com:datatypes"><Description dt:dt="string">E-Prime Primary Realtime Clock</Description><StartTime><Timestamp dt:dt="int">0</Timestamp><DateUtc dt:dt="string">2017-05-04T07:56:16Z</DateUtc></StartTime><FrequencyChanges><FrequencyChange><Frequency dt:dt="r8">3312919</Frequency><Timestamp dt:dt="r8">410722688</Timestamp><Current dt:dt="r8…	75.028	2271112	2267612	2271112	2267591	1	right	411369261	2017-04-05	09:56:17	07:56:17	female	149266	68812	-1	68611	161186	149288	-1	149266	385479	345201	-1	345188	23				2	11	21	phaseINVFAce	phaseXPface	16	NM09	1994215	1993915	1994215	1993906	d	1993906	1992342	1993906	1992324	1564
GofDak_1024-768	6	3	19	<?xml version="1.0"?>\n<Clock xmlns:dt="urn:schemas-microsoft-com:datatypes"><Description dt:dt="string">E-Prime Primary Realtime Clock</Description><StartTime><Timestamp dt:dt="int">0</Timestamp><DateUtc dt:dt="string">2017-05-04T07:56:16Z</DateUtc></StartTime><FrequencyChanges><FrequencyChange><Frequency dt:dt="r8">3312919</Frequency><Timestamp dt:dt="r8">410722688</Timestamp><Current dt:dt="r8…	75.028	2271112	2267612	2271112	2267591	1	right	411369261	2017-04-05	09:56:17	07:56:17	female	149266	68812	-1	68611	161186	149288	-1	149266	385479	345201	-1	345188	23				2	11	21	phaseINVFAce	phaseXPface	17	NF109	1997187	1996887	1997187	1996874	d	1996874	1995274	1996874	1995260	1600
GofDak_1024-768	6	3	19	<?xml version="1.0"?>\n<Clock xmlns:dt="urn:schemas-microsoft-com:datatypes"><Description dt:dt="string">E-Prime Primary Realtime Clock</Description><StartTime><Timestamp dt:dt="int">0</Timestamp><DateUtc dt:dt="string">2017-05-04T07:56:16Z</DateUtc></StartTime><FrequencyChanges><FrequencyChange><Frequency dt:dt="r8">3312919</Frequency><Timestamp dt:dt="r8">410722688</Timestamp><Current dt:dt="r8…	75.028	2271112	2267612	2271112	2267591	1	right	411369261	2017-04-05	09:56:17	07:56:17	female	149266	68812	-1	68611	161186	149288	-1	149266	385479	345201	-1	345188	23				2	11	21	phaseINVFAce	phaseXPface	18	NM10	2000332	2000032	2000332	2000024	l	2000024	1998300	2000024	1998284	1724
GofDak_1024-768	6	3	19	<?xml version="1.0"?>\n<Clock xmlns:dt="urn:schemas-microsoft-com:datatypes"><Description dt:dt="string">E-Prime Primary Realtime Clock</Description><StartTime><Timestamp dt:dt="int">0</Timestamp><DateUtc dt:dt="string">2017-05-04T07:56:16Z</DateUtc></StartTime><FrequencyChanges><FrequencyChange><Frequency dt:dt="r8">3312919</Frequency><Timestamp dt:dt="r8">410722688</Timestamp><Current dt:dt="r8…	75.028	2271112	2267612	2271112	2267591	1	right	411369261	2017-04-05	09:56:17	07:56:17	female	149266	68812	-1	68611	161186	149288	-1	149266	385479	345201	-1	345188	23				2	11	21	phaseINVFAce	phaseXPface	19	NF11	2003598	2003298	2003598	2003286	l	2003286	2001299	2003286	2001284	1987
GofDak_1024-768	6	3	19	<?xml version="1.0"?>\n<Clock xmlns:dt="urn:schemas-microsoft-com:datatypes"><Description dt:dt="string">E-Prime Primary Realtime Clock</Description><StartTime><Timestamp dt:dt="int">0</Timestamp><DateUtc dt:dt="string">2017-05-04T07:56:16Z</DateUtc></StartTime><FrequencyChanges><FrequencyChange><Frequency dt:dt="r8">3312919</Frequency><Timestamp dt:dt="r8">410722688</Timestamp><Current dt:dt="r8…	75.028	2271112	2267612	2271112	2267591	1	right	411369261	2017-04-05	09:56:17	07:56:17	female	149266	68812	-1	68611	161186	149288	-1	149266	385479	345201	-1	345188	23				2	11	21	phaseINVFAce	phaseXPface	20	NM13	2006823	2006523	2006823	2006510	l	2006510	2004537	2006510	2004531	1973
GofDak_1024-768	6	3	19	<?xml version="1.0"?>\n<Clock xmlns:dt="urn:schemas-microsoft-com:datatypes"><Description dt:dt="string">E-Prime Primary Realtime Clock</Description><StartTime><Timestamp dt:dt="int">0</Timestamp><DateUtc dt:dt="string">2017-05-04T07:56:16Z</DateUtc></StartTime><FrequencyChanges><FrequencyChange><Frequency dt:dt="r8">3312919</Frequency><Timestamp dt:dt="r8">410722688</Timestamp><Current dt:dt="r8…	75.028	2271112	2267612	2271112	2267591	1	right	411369261	2017-04-05	09:56:17	07:56:17	female	149266	68812	-1	68611	161186	149288	-1	149266	385479	345201	-1	345188	24				1	11	22	phaseUPFAce	phaseXPface	1	NM101	2072705	2072405	2072705	2072393	l	2072393	2070806	2072393	2070793	1587
GofDak_1024-768	6	3	19	<?xml version="1.0"?>\n<Clock xmlns:dt="urn:schemas-microsoft-com:datatypes"><Description dt:dt="string">E-Prime Primary Realtime Clock</Description><StartTime><Timestamp dt:dt="int">0</Timestamp><DateUtc dt:dt="string">2017-05-04T07:56:16Z</DateUtc></StartTime><FrequencyChanges><FrequencyChange><Frequency dt:dt="r8">3312919</Frequency><Timestamp dt:dt="r8">410722688</Timestamp><Current dt:dt="r8…	75.028	2271112	2267612	2271112	2267591	1	right	411369261	2017-04-05	09:56:17	07:56:17	female	149266	68812	-1	68611	161186	149288	-1	149266	385479	345201	-1	345188	24				1	11	22	phaseUPFAce	phaseXPface	2	NM05	2075971	2075671	2075971	2075663	l	2075663	2073751	2075663	2073736	1912
GofDak_1024-768	6	3	19	<?xml version="1.0"?>\n<Clock xmlns:dt="urn:schemas-microsoft-com:datatypes"><Description dt:dt="string">E-Prime Primary Realtime Clock</Description><StartTime><Timestamp dt:dt="int">0</Timestamp><DateUtc dt:dt="string">2017-05-04T07:56:16Z</DateUtc></StartTime><FrequencyChanges><FrequencyChange><Frequency dt:dt="r8">3312919</Frequency><Timestamp dt:dt="r8">410722688</Timestamp><Current dt:dt="r8…	75.028	2271112	2267612	2271112	2267591	1	right	411369261	2017-04-05	09:56:17	07:56:17	female	149266	68812	-1	68611	161186	149288	-1	149266	385479	345201	-1	345188	24				1	11	22	phaseUPFAce	phaseXPface	3	NM101	2078983	2078683	2078983	2078667	d	2078667	2077004	2078667	2076992	1663
GofDak_1024-768	6	3	19	<?xml version="1.0"?>\n<Clock xmlns:dt="urn:schemas-microsoft-com:datatypes"><Description dt:dt="string">E-Prime Primary Realtime Clock</Description><StartTime><Timestamp dt:dt="int">0</Timestamp><DateUtc dt:dt="string">2017-05-04T07:56:16Z</DateUtc></StartTime><FrequencyChanges><FrequencyChange><Frequency dt:dt="r8">3312919</Frequency><Timestamp dt:dt="r8">410722688</Timestamp><Current dt:dt="r8…	75.028	2271112	2267612	2271112	2267591	1	right	411369261	2017-04-05	09:56:17	07:56:17	female	149266	68812	-1	68611	161186	149288	-1	149266	385479	345201	-1	345188	24				1	11	22	phaseUPFAce	phaseXPface	4	NM04	2082262	2081962	2082262	2081946	d	2081946	2080136	2081946	2080128	1810
GofDak_1024-768	6	3	19	<?xml version="1.0"?>\n<Clock xmlns:dt="urn:schemas-microsoft-com:datatypes"><Description dt:dt="string">E-Prime Primary Realtime Clock</Description><StartTime><Timestamp dt:dt="int">0</Timestamp><DateUtc dt:dt="string">2017-05-04T07:56:16Z</DateUtc></StartTime><FrequencyChanges><FrequencyChange><Frequency dt:dt="r8">3312919</Frequency><Timestamp dt:dt="r8">410722688</Timestamp><Current dt:dt="r8…	75.028	2271112	2267612	2271112	2267591	1	right	411369261	2017-04-05	09:56:17	07:56:17	female	149266	68812	-1	68611	161186	149288	-1	149266	385479	345201	-1	345188	24				1	11	22	phaseUPFAce	phaseXPface	5	NM08	2085514	2085214	2085514	2085203	d	2085203	2083441	2085203	2083424	1762
GofDak_1024-768	6	3	19	<?xml version="1.0"?>\n<Clock xmlns:dt="urn:schemas-microsoft-com:datatypes"><Description dt:dt="string">E-Prime Primary Realtime Clock</Description><StartTime><Timestamp dt:dt="int">0</Timestamp><DateUtc dt:dt="string">2017-05-04T07:56:16Z</DateUtc></StartTime><FrequencyChanges><FrequencyChange><Frequency dt:dt="r8">3312919</Frequency><Timestamp dt:dt="r8">410722688</Timestamp><Current dt:dt="r8…	75.028	2271112	2267612	2271112	2267591	1	right	411369261	2017-04-05	09:56:17	07:56:17	female	149266	68812	-1	68611	161186	149288	-1	149266	385479	345201	-1	345188	24				1	11	22	phaseUPFAce	phaseXPface	6	NF01	2088793	2088493	2088793	2088488	l	2088488	2086760	2088488	2086752	1728
GofDak_1024-768	6	3	19	<?xml version="1.0"?>\n<Clock xmlns:dt="urn:schemas-microsoft-com:datatypes"><Description dt:dt="string">E-Prime Primary Realtime Clock</Description><StartTime><Timestamp dt:dt="int">0</Timestamp><DateUtc dt:dt="string">2017-05-04T07:56:16Z</DateUtc></StartTime><FrequencyChanges><FrequencyChange><Frequency dt:dt="r8">3312919</Frequency><Timestamp dt:dt="r8">410722688</Timestamp><Current dt:dt="r8…	75.028	2271112	2267612	2271112	2267591	1	right	411369261	2017-04-05	09:56:17	07:56:17	female	149266	68812	-1	68611	161186	149288	-1	149266	385479	345201	-1	345188	24				1	11	22	phaseUPFAce	phaseXPface	7	NF06	2091751	2091451	2091751	2091446	d	2091446	2089759	2091446	2089752	1687
GofDak_1024-768	6	3	19	<?xml version="1.0"?>\n<Clock xmlns:dt="urn:schemas-microsoft-com:datatypes"><Description dt:dt="string">E-Prime Primary Realtime Clock</Description><StartTime><Timestamp dt:dt="int">0</Timestamp><DateUtc dt:dt="string">2017-05-04T07:56:16Z</DateUtc></StartTime><FrequencyChanges><FrequencyChange><Frequency dt:dt="r8">3312919</Frequency><Timestamp dt:dt="r8">410722688</Timestamp><Current dt:dt="r8…	75.028	2271112	2267612	2271112	2267591	1	right	411369261	2017-04-05	09:56:17	07:56:17	female	149266	68812	-1	68611	161186	149288	-1	149266	385479	345201	-1	345188	24				1	11	22	phaseUPFAce	phaseXPface	8	NF09	2094870	2094570	2094870	2094556	d	2094556	2092904	2094556	2092887	1652
GofDak_1024-768	6	3	19	<?xml version="1.0"?>\n<Clock xmlns:dt="urn:schemas-microsoft-com:datatypes"><Description dt:dt="string">E-Prime Primary Realtime Clock</Description><StartTime><Timestamp dt:dt="int">0</Timestamp><DateUtc dt:dt="string">2017-05-04T07:56:16Z</DateUtc></StartTime><FrequencyChanges><FrequencyChange><Frequency dt:dt="r8">3312919</Frequency><Timestamp dt:dt="r8">410722688</Timestamp><Current dt:dt="r8…	75.028	2271112	2267612	2271112	2267591	1	right	411369261	2017-04-05	09:56:17	07:56:17	female	149266	68812	-1	68611	161186	149288	-1	149266	385479	345201	-1	345188	24				1	11	22	phaseUPFAce	phaseXPface	9	NF02	2098576	2098276	2098576	2098273	d	2098273	2096636	2098273	2096631	1637
GofDak_1024-768	6	3	19	<?xml version="1.0"?>\n<Clock xmlns:dt="urn:schemas-microsoft-com:datatypes"><Description dt:dt="string">E-Prime Primary Realtime Clock</Description><StartTime><Timestamp dt:dt="int">0</Timestamp><DateUtc dt:dt="string">2017-05-04T07:56:16Z</DateUtc></StartTime><FrequencyChanges><FrequencyChange><Frequency dt:dt="r8">3312919</Frequency><Timestamp dt:dt="r8">410722688</Timestamp><Current dt:dt="r8…	75.028	2271112	2267612	2271112	2267591	1	right	411369261	2017-04-05	09:56:17	07:56:17	female	149266	68812	-1	68611	161186	149288	-1	149266	385479	345201	-1	345188	24				1	11	22	phaseUPFAce	phaseXPface	10	NM03	2101481	2101181	2101481	2101176	d	2101176	2099662	2101176	2099647	1514
GofDak_1024-768	6	3	19	<?xml version="1.0"?>\n<Clock xmlns:dt="urn:schemas-microsoft-com:datatypes"><Description dt:dt="string">E-Prime Primary Realtime Clock</Description><StartTime><Timestamp dt:dt="int">0</Timestamp><DateUtc dt:dt="string">2017-05-04T07:56:16Z</DateUtc></StartTime><FrequencyChanges><FrequencyChange><Frequency dt:dt="r8">3312919</Frequency><Timestamp dt:dt="r8">410722688</Timestamp><Current dt:dt="r8…	75.028	2271112	2267612	2271112	2267591	1	right	411369261	2017-04-05	09:56:17	07:56:17	female	149266	68812	-1	68611	161186	149288	-1	149266	385479	345201	-1	345188	24				1	11	22	phaseUPFAce	phaseXPface	11	NF06	2104667	2104367	2104667	2104361	l	2104361	2102701	2104361	2102695	1660
GofDak_1024-768	6	3	19	<?xml version="1.0"?>\n<Clock xmlns:dt="urn:schemas-microsoft-com:datatypes"><Description dt:dt="string">E-Prime Primary Realtime Clock</Description><StartTime><Timestamp dt:dt="int">0</Timestamp><DateUtc dt:dt="string">2017-05-04T07:56:16Z</DateUtc></StartTime><FrequencyChanges><FrequencyChange><Frequency dt:dt="r8">3312919</Frequency><Timestamp dt:dt="r8">410722688</Timestamp><Current dt:dt="r8…	75.028	2271112	2267612	2271112	2267591	1	right	411369261	2017-04-05	09:56:17	07:56:17	female	149266	68812	-1	68611	161186	149288	-1	149266	385479	345201	-1	345188	24				1	11	22	phaseUPFAce	phaseXPface	12	NM03	2107719	2107419	2107719	2107413	l	2107413	2105659	2107413	2105647	1754
GofDak_1024-768	6	3	19	<?xml version="1.0"?>\n<Clock xmlns:dt="urn:schemas-microsoft-com:datatypes"><Description dt:dt="string">E-Prime Primary Realtime Clock</Description><StartTime><Timestamp dt:dt="int">0</Timestamp><DateUtc dt:dt="string">2017-05-04T07:56:16Z</DateUtc></StartTime><FrequencyChanges><FrequencyChange><Frequency dt:dt="r8">3312919</Frequency><Timestamp dt:dt="r8">410722688</Timestamp><Current dt:dt="r8…	75.028	2271112	2267612	2271112	2267591	1	right	411369261	2017-04-05	09:56:17	07:56:17	female	149266	68812	-1	68611	161186	149288	-1	149266	385479	345201	-1	345188	24				1	11	22	phaseUPFAce	phaseXPface	13	NF106	2110704	2110404	2110704	2110398	d	2110398	2108792	2110398	2108783	1606
GofDak_1024-768	6	3	19	<?xml version="1.0"?>\n<Clock xmlns:dt="urn:schemas-microsoft-com:datatypes"><Description dt:dt="string">E-Prime Primary Realtime Clock</Description><StartTime><Timestamp dt:dt="int">0</Timestamp><DateUtc dt:dt="string">2017-05-04T07:56:16Z</DateUtc></StartTime><FrequencyChanges><FrequencyChange><Frequency dt:dt="r8">3312919</Frequency><Timestamp dt:dt="r8">410722688</Timestamp><Current dt:dt="r8…	75.028	2271112	2267612	2271112	2267591	1	right	411369261	2017-04-05	09:56:17	07:56:17	female	149266	68812	-1	68611	161186	149288	-1	149266	385479	345201	-1	345188	24				1	11	22	phaseUPFAce	phaseXPface	14	NM05	2113650	2113350	2113650	2113345	l	2113345	2111710	2113345	2111702	1635
GofDak_1024-768	6	3	19	<?xml version="1.0"?>\n<Clock xmlns:dt="urn:schemas-microsoft-com:datatypes"><Description dt:dt="string">E-Prime Primary Realtime Clock</Description><StartTime><Timestamp dt:dt="int">0</Timestamp><DateUtc dt:dt="string">2017-05-04T07:56:16Z</DateUtc></StartTime><FrequencyChanges><FrequencyChange><Frequency dt:dt="r8">3312919</Frequency><Timestamp dt:dt="r8">410722688</Timestamp><Current dt:dt="r8…	75.028	2271112	2267612	2271112	2267591	1	right	411369261	2017-04-05	09:56:17	07:56:17	female	149266	68812	-1	68611	161186	149288	-1	149266	385479	345201	-1	345188	24				1	11	22	phaseUPFAce	phaseXPface	15	NF105	2116795	2116495	2116795	2116487	d	2116487	2114616	2116487	2114598	1871
GofDak_1024-768	6	3	19	<?xml version="1.0"?>\n<Clock xmlns:dt="urn:schemas-microsoft-com:datatypes"><Description dt:dt="string">E-Prime Primary Realtime Clock</Description><StartTime><Timestamp dt:dt="int">0</Timestamp><DateUtc dt:dt="string">2017-05-04T07:56:16Z</DateUtc></StartTime><FrequencyChanges><FrequencyChange><Frequency dt:dt="r8">3312919</Frequency><Timestamp dt:dt="r8">410722688</Timestamp><Current dt:dt="r8…	75.028	2271112	2267612	2271112	2267591	1	right	411369261	2017-04-05	09:56:17	07:56:17	female	149266	68812	-1	68611	161186	149288	-1	149266	385479	345201	-1	345188	24				1	11	22	phaseUPFAce	phaseXPface	16	NM05	2120781	2120481	2120781	2120465	l	2120465	2118561	2120465	2118550	1904
GofDak_1024-768	6	3	19	<?xml version="1.0"?>\n<Clock xmlns:dt="urn:schemas-microsoft-com:datatypes"><Description dt:dt="string">E-Prime Primary Realtime Clock</Description><StartTime><Timestamp dt:dt="int">0</Timestamp><DateUtc dt:dt="string">2017-05-04T07:56:16Z</DateUtc></StartTime><FrequencyChanges><FrequencyChange><Frequency dt:dt="r8">3312919</Frequency><Timestamp dt:dt="r8">410722688</Timestamp><Current dt:dt="r8…	75.028	2271112	2267612	2271112	2267591	1	right	411369261	2017-04-05	09:56:17	07:56:17	female	149266	68812	-1	68611	161186	149288	-1	149266	385479	345201	-1	345188	24				1	11	22	phaseUPFAce	phaseXPface	17	NF27	2124019	2123719	2124019	2123714	d	2123714	2121853	2123714	2121838	1861
GofDak_1024-768	6	3	19	<?xml version="1.0"?>\n<Clock xmlns:dt="urn:schemas-microsoft-com:datatypes"><Description dt:dt="string">E-Prime Primary Realtime Clock</Description><StartTime><Timestamp dt:dt="int">0</Timestamp><DateUtc dt:dt="string">2017-05-04T07:56:16Z</DateUtc></StartTime><FrequencyChanges><FrequencyChange><Frequency dt:dt="r8">3312919</Frequency><Timestamp dt:dt="r8">410722688</Timestamp><Current dt:dt="r8…	75.028	2271112	2267612	2271112	2267591	1	right	411369261	2017-04-05	09:56:17	07:56:17	female	149266	68812	-1	68611	161186	149288	-1	149266	385479	345201	-1	345188	24				1	11	22	phaseUPFAce	phaseXPface	18	NM09	2127191	2126891	2127191	2126878	l	2126878	2125052	2126878	2125038	1826
GofDak_1024-768	6	3	19	<?xml version="1.0"?>\n<Clock xmlns:dt="urn:schemas-microsoft-com:datatypes"><Description dt:dt="string">E-Prime Primary Realtime Clock</Description><StartTime><Timestamp dt:dt="int">0</Timestamp><DateUtc dt:dt="string">2017-05-04T07:56:16Z</DateUtc></StartTime><FrequencyChanges><FrequencyChange><Frequency dt:dt="r8">3312919</Frequency><Timestamp dt:dt="r8">410722688</Timestamp><Current dt:dt="r8…	75.028	2271112	2267612	2271112	2267591	1	right	411369261	2017-04-05	09:56:17	07:56:17	female	149266	68812	-1	68611	161186	149288	-1	149266	385479	345201	-1	345188	24				1	11	22	phaseUPFAce	phaseXPface	19	NM08	2130124	2129824	2130124	2129820	l	2129820	2128264	2129820	2128254	1556
GofDak_1024-768	6	3	19	<?xml version="1.0"?>\n<Clock xmlns:dt="urn:schemas-microsoft-com:datatypes"><Description dt:dt="string">E-Prime Primary Realtime Clock</Description><StartTime><Timestamp dt:dt="int">0</Timestamp><DateUtc dt:dt="string">2017-05-04T07:56:16Z</DateUtc></StartTime><FrequencyChanges><FrequencyChange><Frequency dt:dt="r8">3312919</Frequency><Timestamp dt:dt="r8">410722688</Timestamp><Current dt:dt="r8…	75.028	2271112	2267612	2271112	2267591	1	right	411369261	2017-04-05	09:56:17	07:56:17	female	149266	68812	-1	68611	161186	149288	-1	149266	385479	345201	-1	345188	24				1	11	22	phaseUPFAce	phaseXPface	20	NM09	2133203	2132903	2133203	2132889	d	2132889	2131183	2132889	2131166	1706
GofDak_1024-768	6	3	19	<?xml version="1.0"?>\n<Clock xmlns:dt="urn:schemas-microsoft-com:datatypes"><Description dt:dt="string">E-Prime Primary Realtime Clock</Description><StartTime><Timestamp dt:dt="int">0</Timestamp><DateUtc dt:dt="string">2017-05-04T07:56:16Z</DateUtc></StartTime><FrequencyChanges><FrequencyChange><Frequency dt:dt="r8">3312919</Frequency><Timestamp dt:dt="r8">410722688</Timestamp><Current dt:dt="r8…	75.028	2271112	2267612	2271112	2267591	1	right	411369261	2017-04-05	09:56:17	07:56:17	female	149266	68812	-1	68611	161186	149288	-1	149266	385479	345201	-1	345188	25				2	12	23	phaseINVFAce	phaseXPface	1	NF01	2136508	2136208	2136508	2136199	d	2136199	2134662	2136199	2134645	1537
GofDak_1024-768	6	3	19	<?xml version="1.0"?>\n<Clock xmlns:dt="urn:schemas-microsoft-com:datatypes"><Description dt:dt="string">E-Prime Primary Realtime Clock</Description><StartTime><Timestamp dt:dt="int">0</Timestamp><DateUtc dt:dt="string">2017-05-04T07:56:16Z</DateUtc></StartTime><FrequencyChanges><FrequencyChange><Frequency dt:dt="r8">3312919</Frequency><Timestamp dt:dt="r8">410722688</Timestamp><Current dt:dt="r8…	75.028	2271112	2267612	2271112	2267591	1	right	411369261	2017-04-05	09:56:17	07:56:17	female	149266	68812	-1	68611	161186	149288	-1	149266	385479	345201	-1	345188	25				2	12	23	phaseINVFAce	phaseXPface	2	NF06	2139467	2139167	2139467	2139161	l	2139161	2137661	2139161	2137653	1500
GofDak_1024-768	6	3	19	<?xml version="1.0"?>\n<Clock xmlns:dt="urn:schemas-microsoft-com:datatypes"><Description dt:dt="string">E-Prime Primary Realtime Clock</Description><StartTime><Timestamp dt:dt="int">0</Timestamp><DateUtc dt:dt="string">2017-05-04T07:56:16Z</DateUtc></StartTime><FrequencyChanges><FrequencyChange><Frequency dt:dt="r8">3312919</Frequency><Timestamp dt:dt="r8">410722688</Timestamp><Current dt:dt="r8…	75.028	2271112	2267612	2271112	2267591	1	right	411369261	2017-04-05	09:56:17	07:56:17	female	149266	68812	-1	68611	161186	149288	-1	149266	385479	345201	-1	345188	25				2	12	23	phaseINVFAce	phaseXPface	3	NM21	2142666	2142366	2142666	2142360	d	2142360	2140486	2142360	2140477	1874
GofDak_1024-768	6	3	19	<?xml version="1.0"?>\n<Clock xmlns:dt="urn:schemas-microsoft-com:datatypes"><Description dt:dt="string">E-Prime Primary Realtime Clock</Description><StartTime><Timestamp dt:dt="int">0</Timestamp><DateUtc dt:dt="string">2017-05-04T07:56:16Z</DateUtc></StartTime><FrequencyChanges><FrequencyChange><Frequency dt:dt="r8">3312919</Frequency><Timestamp dt:dt="r8">410722688</Timestamp><Current dt:dt="r8…	75.028	2271112	2267612	2271112	2267591	1	right	411369261	2017-04-05	09:56:17	07:56:17	female	149266	68812	-1	68611	161186	149288	-1	149266	385479	345201	-1	345188	25				2	12	23	phaseINVFAce	phaseXPface	4	NF01	2145505	2145205	2145505	2145196	l	2145196	2143645	2145196	2143637	1551
GofDak_1024-768	6	3	19	<?xml version="1.0"?>\n<Clock xmlns:dt="urn:schemas-microsoft-com:datatypes"><Description dt:dt="string">E-Prime Primary Realtime Clock</Description><StartTime><Timestamp dt:dt="int">0</Timestamp><DateUtc dt:dt="string">2017-05-04T07:56:16Z</DateUtc></StartTime><FrequencyChanges><FrequencyChange><Frequency dt:dt="r8">3312919</Frequency><Timestamp dt:dt="r8">410722688</Timestamp><Current dt:dt="r8…	75.028	2271112	2267612	2271112	2267591	1	right	411369261	2017-04-05	09:56:17	07:56:17	female	149266	68812	-1	68611	161186	149288	-1	149266	385479	345201	-1	345188	25				2	12	23	phaseINVFAce	phaseXPface	5	NF04	2148543	2148243	2148543	2148239	l	2148239	2146497	2148239	2146485	1742
GofDak_1024-768	6	3	19	<?xml version="1.0"?>\n<Clock xmlns:dt="urn:schemas-microsoft-com:datatypes"><Description dt:dt="string">E-Prime Primary Realtime Clock</Description><StartTime><Timestamp dt:dt="int">0</Timestamp><DateUtc dt:dt="string">2017-05-04T07:56:16Z</DateUtc></StartTime><FrequencyChanges><FrequencyChange><Frequency dt:dt="r8">3312919</Frequency><Timestamp dt:dt="r8">410722688</Timestamp><Current dt:dt="r8…	75.028	2271112	2267612	2271112	2267591	1	right	411369261	2017-04-05	09:56:17	07:56:17	female	149266	68812	-1	68611	161186	149288	-1	149266	385479	345201	-1	345188	25				2	12	23	phaseINVFAce	phaseXPface	6	NF109	2154168	2153868	2154168	2153860	d	2153860	2152082	2153860	2152070	1778
GofDak_1024-768	6	3	19	<?xml version="1.0"?>\n<Clock xmlns:dt="urn:schemas-microsoft-com:datatypes"><Description dt:dt="string">E-Prime Primary Realtime Clock</Description><StartTime><Timestamp dt:dt="int">0</Timestamp><DateUtc dt:dt="string">2017-05-04T07:56:16Z</DateUtc></StartTime><FrequencyChanges><FrequencyChange><Frequency dt:dt="r8">3312919</Frequency><Timestamp dt:dt="r8">410722688</Timestamp><Current dt:dt="r8…	75.028	2271112	2267612	2271112	2267591	1	right	411369261	2017-04-05	09:56:17	07:56:17	female	149266	68812	-1	68611	161186	149288	-1	149266	385479	345201	-1	345188	25				2	12	23	phaseINVFAce	phaseXPface	7	NF105	2157460	2157160	2157460	2157148	l	2157148	2155467	2157148	2155452	1681
GofDak_1024-768	6	3	19	<?xml version="1.0"?>\n<Clock xmlns:dt="urn:schemas-microsoft-com:datatypes"><Description dt:dt="string">E-Prime Primary Realtime Clock</Description><StartTime><Timestamp dt:dt="int">0</Timestamp><DateUtc dt:dt="string">2017-05-04T07:56:16Z</DateUtc></StartTime><FrequencyChanges><FrequencyChange><Frequency dt:dt="r8">3312919</Frequency><Timestamp dt:dt="r8">410722688</Timestamp><Current dt:dt="r8…	75.028	2271112	2267612	2271112	2267591	1	right	411369261	2017-04-05	09:56:17	07:56:17	female	149266	68812	-1	68611	161186	149288	-1	149266	385479	345201	-1	345188	25				2	12	23	phaseINVFAce	phaseXPface	8	NF04	2160739	2160439	2160739	2160424	d	2160424	2158706	2160424	2158692	1718
GofDak_1024-768	6	3	19	<?xml version="1.0"?>\n<Clock xmlns:dt="urn:schemas-microsoft-com:datatypes"><Description dt:dt="string">E-Prime Primary Realtime Clock</Description><StartTime><Timestamp dt:dt="int">0</Timestamp><DateUtc dt:dt="string">2017-05-04T07:56:16Z</DateUtc></StartTime><FrequencyChanges><FrequencyChange><Frequency dt:dt="r8">3312919</Frequency><Timestamp dt:dt="r8">410722688</Timestamp><Current dt:dt="r8…	75.028	2271112	2267612	2271112	2267591	1	right	411369261	2017-04-05	09:56:17	07:56:17	female	149266	68812	-1	68611	161186	149288	-1	149266	385479	345201	-1	345188	25				2	12	23	phaseINVFAce	phaseXPface	9	NF02	2164417	2164117	2164417	2164112	l	2164112	2162172	2164112	2162164	1940
GofDak_1024-768	6	3	19	<?xml version="1.0"?>\n<Clock xmlns:dt="urn:schemas-microsoft-com:datatypes"><Description dt:dt="string">E-Prime Primary Realtime Clock</Description><StartTime><Timestamp dt:dt="int">0</Timestamp><DateUtc dt:dt="string">2017-05-04T07:56:16Z</DateUtc></StartTime><FrequencyChanges><FrequencyChange><Frequency dt:dt="r8">3312919</Frequency><Timestamp dt:dt="r8">410722688</Timestamp><Current dt:dt="r8…	75.028	2271112	2267612	2271112	2267591	1	right	411369261	2017-04-05	09:56:17	07:56:17	female	149266	68812	-1	68611	161186	149288	-1	149266	385479	345201	-1	345188	25				2	12	23	phaseINVFAce	phaseXPface	10	NF09	2167816	2167516	2167816	2167514	l	2167514	2165517	2167514	2165500	1997
GofDak_1024-768	6	3	19	<?xml version="1.0"?>\n<Clock xmlns:dt="urn:schemas-microsoft-com:datatypes"><Description dt:dt="string">E-Prime Primary Realtime Clock</Description><StartTime><Timestamp dt:dt="int">0</Timestamp><DateUtc dt:dt="string">2017-05-04T07:56:16Z</DateUtc></StartTime><FrequencyChanges><FrequencyChange><Frequency dt:dt="r8">3312919</Frequency><Timestamp dt:dt="r8">410722688</Timestamp><Current dt:dt="r8…	75.028	2271112	2267612	2271112	2267591	1	right	411369261	2017-04-05	09:56:17	07:56:17	female	149266	68812	-1	68611	161186	149288	-1	149266	385479	345201	-1	345188	25				2	12	23	phaseINVFAce	phaseXPface	11	NM09	2171055	2170755	2171055	2170741	l	2170741	2168769	2170741	2168764	1972
GofDak_1024-768	6	3	19	<?xml version="1.0"?>\n<Clock xmlns:dt="urn:schemas-microsoft-com:datatypes"><Description dt:dt="string">E-Prime Primary Realtime Clock</Description><StartTime><Timestamp dt:dt="int">0</Timestamp><DateUtc dt:dt="string">2017-05-04T07:56:16Z</DateUtc></StartTime><FrequencyChanges><FrequencyChange><Frequency dt:dt="r8">3312919</Frequency><Timestamp dt:dt="r8">410722688</Timestamp><Current dt:dt="r8…	75.028	2271112	2267612	2271112	2267591	1	right	411369261	2017-04-05	09:56:17	07:56:17	female	149266	68812	-1	68611	161186	149288	-1	149266	385479	345201	-1	345188	25				2	12	23	phaseINVFAce	phaseXPface	12	NF27	2174294	2173994	2174294	2173989	l	2173989	2172101	2173989	2172084	1888
GofDak_1024-768	6	3	19	<?xml version="1.0"?>\n<Clock xmlns:dt="urn:schemas-microsoft-com:datatypes"><Description dt:dt="string">E-Prime Primary Realtime Clock</Description><StartTime><Timestamp dt:dt="int">0</Timestamp><DateUtc dt:dt="string">2017-05-04T07:56:16Z</DateUtc></StartTime><FrequencyChanges><FrequencyChange><Frequency dt:dt="r8">3312919</Frequency><Timestamp dt:dt="r8">410722688</Timestamp><Current dt:dt="r8…	75.028	2271112	2267612	2271112	2267591	1	right	411369261	2017-04-05	09:56:17	07:56:17	female	149266	68812	-1	68611	161186	149288	-1	149266	385479	345201	-1	345188	25				2	12	23	phaseINVFAce	phaseXPface	13	NM21	2177453	2177153	2177453	2177142	l	2177142	2175393	2177142	2175387	1749
GofDak_1024-768	6	3	19	<?xml version="1.0"?>\n<Clock xmlns:dt="urn:schemas-microsoft-com:datatypes"><Description dt:dt="string">E-Prime Primary Realtime Clock</Description><StartTime><Timestamp dt:dt="int">0</Timestamp><DateUtc dt:dt="string">2017-05-04T07:56:16Z</DateUtc></StartTime><FrequencyChanges><FrequencyChange><Frequency dt:dt="r8">3312919</Frequency><Timestamp dt:dt="r8">410722688</Timestamp><Current dt:dt="r8…	75.028	2271112	2267612	2271112	2267591	1	right	411369261	2017-04-05	09:56:17	07:56:17	female	149266	68812	-1	68611	161186	149288	-1	149266	385479	345201	-1	345188	25				2	12	23	phaseINVFAce	phaseXPface	14	NF04	2180478	2180178	2180478	2180163	d	2180163	2178632	2180163	2178619	1531
GofDak_1024-768	6	3	19	<?xml version="1.0"?>\n<Clock xmlns:dt="urn:schemas-microsoft-com:datatypes"><Description dt:dt="string">E-Prime Primary Realtime Clock</Description><StartTime><Timestamp dt:dt="int">0</Timestamp><DateUtc dt:dt="string">2017-05-04T07:56:16Z</DateUtc></StartTime><FrequencyChanges><FrequencyChange><Frequency dt:dt="r8">3312919</Frequency><Timestamp dt:dt="r8">410722688</Timestamp><Current dt:dt="r8…	75.028	2271112	2267612	2271112	2267591	1	right	411369261	2017-04-05	09:56:17	07:56:17	female	149266	68812	-1	68611	161186	149288	-1	149266	385479	345201	-1	345188	25				2	12	23	phaseINVFAce	phaseXPface	15	NM05	2183570	2183270	2183570	2183265	l	2183265	2181644	2183265	2181635	1621
GofDak_1024-768	6	3	19	<?xml version="1.0"?>\n<Clock xmlns:dt="urn:schemas-microsoft-com:datatypes"><Description dt:dt="string">E-Prime Primary Realtime Clock</Description><StartTime><Timestamp dt:dt="int">0</Timestamp><DateUtc dt:dt="string">2017-05-04T07:56:16Z</DateUtc></StartTime><FrequencyChanges><FrequencyChange><Frequency dt:dt="r8">3312919</Frequency><Timestamp dt:dt="r8">410722688</Timestamp><Current dt:dt="r8…	75.028	2271112	2267612	2271112	2267591	1	right	411369261	2017-04-05	09:56:17	07:56:17	female	149266	68812	-1	68611	161186	149288	-1	149266	385479	345201	-1	345188	25				2	12	23	phaseINVFAce	phaseXPface	16	NM05	2186569	2186269	2186569	2186256	d	2186256	2184510	2186256	2184499	1746
GofDak_1024-768	6	3	19	<?xml version="1.0"?>\n<Clock xmlns:dt="urn:schemas-microsoft-com:datatypes"><Description dt:dt="string">E-Prime Primary Realtime Clock</Description><StartTime><Timestamp dt:dt="int">0</Timestamp><DateUtc dt:dt="string">2017-05-04T07:56:16Z</DateUtc></StartTime><FrequencyChanges><FrequencyChange><Frequency dt:dt="r8">3312919</Frequency><Timestamp dt:dt="r8">410722688</Timestamp><Current dt:dt="r8…	75.028	2271112	2267612	2271112	2267591	1	right	411369261	2017-04-05	09:56:17	07:56:17	female	149266	68812	-1	68611	161186	149288	-1	149266	385479	345201	-1	345188	25				2	12	23	phaseINVFAce	phaseXPface	17	NM05	2189728	2189428	2189728	2189418	l	2189418	2187709	2189418	2187691	1709
GofDak_1024-768	6	3	19	<?xml version="1.0"?>\n<Clock xmlns:dt="urn:schemas-microsoft-com:datatypes"><Description dt:dt="string">E-Prime Primary Realtime Clock</Description><StartTime><Timestamp dt:dt="int">0</Timestamp><DateUtc dt:dt="string">2017-05-04T07:56:16Z</DateUtc></StartTime><FrequencyChanges><FrequencyChange><Frequency dt:dt="r8">3312919</Frequency><Timestamp dt:dt="r8">410722688</Timestamp><Current dt:dt="r8…	75.028	2271112	2267612	2271112	2267591	1	right	411369261	2017-04-05	09:56:17	07:56:17	female	149266	68812	-1	68611	161186	149288	-1	149266	385479	345201	-1	345188	25				2	12	23	phaseINVFAce	phaseXPface	18	NF02	2192807	2192507	2192807	2192494	d	2192494	2190841	2192494	2190827	1653
GofDak_1024-768	6	3	19	<?xml version="1.0"?>\n<Clock xmlns:dt="urn:schemas-microsoft-com:datatypes"><Description dt:dt="string">E-Prime Primary Realtime Clock</Description><StartTime><Timestamp dt:dt="int">0</Timestamp><DateUtc dt:dt="string">2017-05-04T07:56:16Z</DateUtc></StartTime><FrequencyChanges><FrequencyChange><Frequency dt:dt="r8">3312919</Frequency><Timestamp dt:dt="r8">410722688</Timestamp><Current dt:dt="r8…	75.028	2271112	2267612	2271112	2267591	1	right	411369261	2017-04-05	09:56:17	07:56:17	female	149266	68812	-1	68611	161186	149288	-1	149266	385479	345201	-1	345188	25				2	12	23	phaseINVFAce	phaseXPface	19	NF27	2196419	2196119	2196419	2196111	d	2196111	2194146	2196111	2194139	1965
GofDak_1024-768	6	3	19	<?xml version="1.0"?>\n<Clock xmlns:dt="urn:schemas-microsoft-com:datatypes"><Description dt:dt="string">E-Prime Primary Realtime Clock</Description><StartTime><Timestamp dt:dt="int">0</Timestamp><DateUtc dt:dt="string">2017-05-04T07:56:16Z</DateUtc></StartTime><FrequencyChanges><FrequencyChange><Frequency dt:dt="r8">3312919</Frequency><Timestamp dt:dt="r8">410722688</Timestamp><Current dt:dt="r8…	75.028	2271112	2267612	2271112	2267591	1	right	411369261	2017-04-05	09:56:17	07:56:17	female	149266	68812	-1	68611	161186	149288	-1	149266	385479	345201	-1	345188	25				2	12	23	phaseINVFAce	phaseXPface	20	NM04	2200017	2199717	2200017	2199706	l	2199706	2197851	2199706	2197842	1855
GofDak_1024-768	6	3	19	<?xml version="1.0"?>\n<Clock xmlns:dt="urn:schemas-microsoft-com:datatypes"><Description dt:dt="string">E-Prime Primary Realtime Clock</Description><StartTime><Timestamp dt:dt="int">0</Timestamp><DateUtc dt:dt="string">2017-05-04T07:56:16Z</DateUtc></StartTime><FrequencyChanges><FrequencyChange><Frequency dt:dt="r8">3312919</Frequency><Timestamp dt:dt="r8">410722688</Timestamp><Current dt:dt="r8…	75.028	2271112	2267612	2271112	2267591	1	right	411369261	2017-04-05	09:56:17	07:56:17	female	149266	68812	-1	68611	161186	149288	-1	149266	385479	345201	-1	345188	26				1	12	24	phaseUPFAce	phaseXPface	1	NF02	2203216	2202916	2203216	2202905	d	2202905	2201064	2202905	2201050	1841
GofDak_1024-768	6	3	19	<?xml version="1.0"?>\n<Clock xmlns:dt="urn:schemas-microsoft-com:datatypes"><Description dt:dt="string">E-Prime Primary Realtime Clock</Description><StartTime><Timestamp dt:dt="int">0</Timestamp><DateUtc dt:dt="string">2017-05-04T07:56:16Z</DateUtc></StartTime><FrequencyChanges><FrequencyChange><Frequency dt:dt="r8">3312919</Frequency><Timestamp dt:dt="r8">410722688</Timestamp><Current dt:dt="r8…	75.028	2271112	2267612	2271112	2267591	1	right	411369261	2017-04-05	09:56:17	07:56:17	female	149266	68812	-1	68611	161186	149288	-1	149266	385479	345201	-1	345188	26				1	12	24	phaseUPFAce	phaseXPface	2	NM04	2206402	2206102	2206402	2206095	l	2206095	2204476	2206095	2204466	1619
GofDak_1024-768	6	3	19	<?xml version="1.0"?>\n<Clock xmlns:dt="urn:schemas-microsoft-com:datatypes"><Description dt:dt="string">E-Prime Primary Realtime Clock</Description><StartTime><Timestamp dt:dt="int">0</Timestamp><DateUtc dt:dt="string">2017-05-04T07:56:16Z</DateUtc></StartTime><FrequencyChanges><FrequencyChange><Frequency dt:dt="r8">3312919</Frequency><Timestamp dt:dt="r8">410722688</Timestamp><Current dt:dt="r8…	75.028	2271112	2267612	2271112	2267591	1	right	411369261	2017-04-05	09:56:17	07:56:17	female	149266	68812	-1	68611	161186	149288	-1	149266	385479	345201	-1	345188	26				1	12	24	phaseUPFAce	phaseXPface	3	NF27	2209600	2209300	2209600	2209287	d	2209287	2207514	2209287	2207506	1773
GofDak_1024-768	6	3	19	<?xml version="1.0"?>\n<Clock xmlns:dt="urn:schemas-microsoft-com:datatypes"><Description dt:dt="string">E-Prime Primary Realtime Clock</Description><StartTime><Timestamp dt:dt="int">0</Timestamp><DateUtc dt:dt="string">2017-05-04T07:56:16Z</DateUtc></StartTime><FrequencyChanges><FrequencyChange><Frequency dt:dt="r8">3312919</Frequency><Timestamp dt:dt="r8">410722688</Timestamp><Current dt:dt="r8…	75.028	2271112	2267612	2271112	2267591	1	right	411369261	2017-04-05	09:56:17	07:56:17	female	149266	68812	-1	68611	161186	149288	-1	149266	385479	345201	-1	345188	26				1	12	24	phaseUPFAce	phaseXPface	4	NM03	2212999	2212699	2212999	2212687	l	2212687	2210873	2212687	2210866	1814
GofDak_1024-768	6	3	19	<?xml version="1.0"?>\n<Clock xmlns:dt="urn:schemas-microsoft-com:datatypes"><Description dt:dt="string">E-Prime Primary Realtime Clock</Description><StartTime><Timestamp dt:dt="int">0</Timestamp><DateUtc dt:dt="string">2017-05-04T07:56:16Z</DateUtc></StartTime><FrequencyChanges><FrequencyChange><Frequency dt:dt="r8">3312919</Frequency><Timestamp dt:dt="r8">410722688</Timestamp><Current dt:dt="r8…	75.028	2271112	2267612	2271112	2267591	1	right	411369261	2017-04-05	09:56:17	07:56:17	female	149266	68812	-1	68611	161186	149288	-1	149266	385479	345201	-1	345188	26				1	12	24	phaseUPFAce	phaseXPface	5	NM10	2215891	2215591	2215891	2215577	d	2215577	2214005	2215577	2213994	1572
GofDak_1024-768	6	3	19	<?xml version="1.0"?>\n<Clock xmlns:dt="urn:schemas-microsoft-com:datatypes"><Description dt:dt="string">E-Prime Primary Realtime Clock</Description><StartTime><Timestamp dt:dt="int">0</Timestamp><DateUtc dt:dt="string">2017-05-04T07:56:16Z</DateUtc></StartTime><FrequencyChanges><FrequencyChange><Frequency dt:dt="r8">3312919</Frequency><Timestamp dt:dt="r8">410722688</Timestamp><Current dt:dt="r8…	75.028	2271112	2267612	2271112	2267591	1	right	411369261	2017-04-05	09:56:17	07:56:17	female	149266	68812	-1	68611	161186	149288	-1	149266	385479	345201	-1	345188	26				1	12	24	phaseUPFAce	phaseXPface	6	NM04	2219330	2219030	2219330	2219028	d	2219028	2217217	2219028	2217202	1811
GofDak_1024-768	6	3	19	<?xml version="1.0"?>\n<Clock xmlns:dt="urn:schemas-microsoft-com:datatypes"><Description dt:dt="string">E-Prime Primary Realtime Clock</Description><StartTime><Timestamp dt:dt="int">0</Timestamp><DateUtc dt:dt="string">2017-05-04T07:56:16Z</DateUtc></StartTime><FrequencyChanges><FrequencyChange><Frequency dt:dt="r8">3312919</Frequency><Timestamp dt:dt="r8">410722688</Timestamp><Current dt:dt="r8…	75.028	2271112	2267612	2271112	2267591	1	right	411369261	2017-04-05	09:56:17	07:56:17	female	149266	68812	-1	68611	161186	149288	-1	149266	385479	345201	-1	345188	26				1	12	24	phaseUPFAce	phaseXPface	7	NM04	2223155	2222855	2223155	2222847	l	2222847	2220936	2222847	2220921	1911
GofDak_1024-768	6	3	19	<?xml version="1.0"?>\n<Clock xmlns:dt="urn:schemas-microsoft-com:datatypes"><Description dt:dt="string">E-Prime Primary Realtime Clock</Description><StartTime><Timestamp dt:dt="int">0</Timestamp><DateUtc dt:dt="string">2017-05-04T07:56:16Z</DateUtc></StartTime><FrequencyChanges><FrequencyChange><Frequency dt:dt="r8">3312919</Frequency><Timestamp dt:dt="r8">410722688</Timestamp><Current dt:dt="r8…	75.028	2271112	2267612	2271112	2267591	1	right	411369261	2017-04-05	09:56:17	07:56:17	female	149266	68812	-1	68611	161186	149288	-1	149266	385479	345201	-1	345188	26				1	12	24	phaseUPFAce	phaseXPface	8	NM08	2226328	2226028	2226328	2226018	d	2226018	2224108	2226018	2224097	1910
GofDak_1024-768	6	3	19	<?xml version="1.0"?>\n<Clock xmlns:dt="urn:schemas-microsoft-com:datatypes"><Description dt:dt="string">E-Prime Primary Realtime Clock</Description><StartTime><Timestamp dt:dt="int">0</Timestamp><DateUtc dt:dt="string">2017-05-04T07:56:16Z</DateUtc></StartTime><FrequencyChanges><FrequencyChange><Frequency dt:dt="r8">3312919</Frequency><Timestamp dt:dt="r8">410722688</Timestamp><Current dt:dt="r8…	75.028	2271112	2267612	2271112	2267591	1	right	411369261	2017-04-05	09:56:17	07:56:17	female	149266	68812	-1	68611	161186	149288	-1	149266	385479	345201	-1	345188	26				1	12	24	phaseUPFAce	phaseXPface	9	NF02	2229593	2229293	2229593	2229278	d	2229278	2227547	2229278	2227529	1731
GofDak_1024-768	6	3	19	<?xml version="1.0"?>\n<Clock xmlns:dt="urn:schemas-microsoft-com:datatypes"><Description dt:dt="string">E-Prime Primary Realtime Clock</Description><StartTime><Timestamp dt:dt="int">0</Timestamp><DateUtc dt:dt="string">2017-05-04T07:56:16Z</DateUtc></StartTime><FrequencyChanges><FrequencyChange><Frequency dt:dt="r8">3312919</Frequency><Timestamp dt:dt="r8">410722688</Timestamp><Current dt:dt="r8…	75.028	2271112	2267612	2271112	2267591	1	right	411369261	2017-04-05	09:56:17	07:56:17	female	149266	68812	-1	68611	161186	149288	-1	149266	385479	345201	-1	345188	26				1	12	24	phaseUPFAce	phaseXPface	10	NF02	2233671	2233371	2233671	2233364	l	2233364	2231439	2233364	2231433	1925
GofDak_1024-768	6	3	19	<?xml version="1.0"?>\n<Clock xmlns:dt="urn:schemas-microsoft-com:datatypes"><Description dt:dt="string">E-Prime Primary Realtime Clock</Description><StartTime><Timestamp dt:dt="int">0</Timestamp><DateUtc dt:dt="string">2017-05-04T07:56:16Z</DateUtc></StartTime><FrequencyChanges><FrequencyChange><Frequency dt:dt="r8">3312919</Frequency><Timestamp dt:dt="r8">410722688</Timestamp><Current dt:dt="r8…	75.028	2271112	2267612	2271112	2267591	1	right	411369261	2017-04-05	09:56:17	07:56:17	female	149266	68812	-1	68611	161186	149288	-1	149266	385479	345201	-1	345188	26				1	12	24	phaseUPFAce	phaseXPface	11	NF04	2236550	2236250	2236550	2236241	l	2236241	2234704	2236241	2234689	1537
GofDak_1024-768	6	3	19	<?xml version="1.0"?>\n<Clock xmlns:dt="urn:schemas-microsoft-com:datatypes"><Description dt:dt="string">E-Prime Primary Realtime Clock</Description><StartTime><Timestamp dt:dt="int">0</Timestamp><DateUtc dt:dt="string">2017-05-04T07:56:16Z</DateUtc></StartTime><FrequencyChanges><FrequencyChange><Frequency dt:dt="r8">3312919</Frequency><Timestamp dt:dt="r8">410722688</Timestamp><Current dt:dt="r8…	75.028	2271112	2267612	2271112	2267591	1	right	411369261	2017-04-05	09:56:17	07:56:17	female	149266	68812	-1	68611	161186	149288	-1	149266	385479	345201	-1	345188	26				1	12	24	phaseUPFAce	phaseXPface	12	NF01	2239816	2239516	2239816	2239514	d	2239514	2237783	2239514	2237769	1731
GofDak_1024-768	6	3	19	<?xml version="1.0"?>\n<Clock xmlns:dt="urn:schemas-microsoft-com:datatypes"><Description dt:dt="string">E-Prime Primary Realtime Clock</Description><StartTime><Timestamp dt:dt="int">0</Timestamp><DateUtc dt:dt="string">2017-05-04T07:56:16Z</DateUtc></StartTime><FrequencyChanges><FrequencyChange><Frequency dt:dt="r8">3312919</Frequency><Timestamp dt:dt="r8">410722688</Timestamp><Current dt:dt="r8…	75.028	2271112	2267612	2271112	2267591	1	right	411369261	2017-04-05	09:56:17	07:56:17	female	149266	68812	-1	68611	161186	149288	-1	149266	385479	345201	-1	345188	26				1	12	24	phaseUPFAce	phaseXPface	13	NM02	2243361	2243061	2243361	2243048	d	2243048	2241062	2243048	2241056	1986
GofDak_1024-768	6	3	19	<?xml version="1.0"?>\n<Clock xmlns:dt="urn:schemas-microsoft-com:datatypes"><Description dt:dt="string">E-Prime Primary Realtime Clock</Description><StartTime><Timestamp dt:dt="int">0</Timestamp><DateUtc dt:dt="string">2017-05-04T07:56:16Z</DateUtc></StartTime><FrequencyChanges><FrequencyChange><Frequency dt:dt="r8">3312919</Frequency><Timestamp dt:dt="r8">410722688</Timestamp><Current dt:dt="r8…	75.028	2271112	2267612	2271112	2267591	1	right	411369261	2017-04-05	09:56:17	07:56:17	female	149266	68812	-1	68611	161186	149288	-1	149266	385479	345201	-1	345188	26				1	12	24	phaseUPFAce	phaseXPface	14	NM21	2246866	2246566	2246866	2246563	d	2246563	2244567	2246563	2244552	1996
GofDak_1024-768	6	3	19	<?xml version="1.0"?>\n<Clock xmlns:dt="urn:schemas-microsoft-com:datatypes"><Description dt:dt="string">E-Prime Primary Realtime Clock</Description><StartTime><Timestamp dt:dt="int">0</Timestamp><DateUtc dt:dt="string">2017-05-04T07:56:16Z</DateUtc></StartTime><FrequencyChanges><FrequencyChange><Frequency dt:dt="r8">3312919</Frequency><Timestamp dt:dt="r8">410722688</Timestamp><Current dt:dt="r8…	75.028	2271112	2267612	2271112	2267591	1	right	411369261	2017-04-05	09:56:17	07:56:17	female	149266	68812	-1	68611	161186	149288	-1	149266	385479	345201	-1	345188	26				1	12	24	phaseUPFAce	phaseXPface	15	NF02	2250798	2250498	2250798	2250486	l	2250486	2248486	2250486	2248480	2000
GofDak_1024-768	6	3	19	<?xml version="1.0"?>\n<Clock xmlns:dt="urn:schemas-microsoft-com:datatypes"><Description dt:dt="string">E-Prime Primary Realtime Clock</Description><StartTime><Timestamp dt:dt="int">0</Timestamp><DateUtc dt:dt="string">2017-05-04T07:56:16Z</DateUtc></StartTime><FrequencyChanges><FrequencyChange><Frequency dt:dt="r8">3312919</Frequency><Timestamp dt:dt="r8">410722688</Timestamp><Current dt:dt="r8…	75.028	2271112	2267612	2271112	2267591	1	right	411369261	2017-04-05	09:56:17	07:56:17	female	149266	68812	-1	68611	161186	149288	-1	149266	385479	345201	-1	345188	26				1	12	24	phaseUPFAce	phaseXPface	16	NF109	2254237	2253937	2254237	2253927	l	2253927	2252151	2253927	2252136	1776
GofDak_1024-768	6	3	19	<?xml version="1.0"?>\n<Clock xmlns:dt="urn:schemas-microsoft-com:datatypes"><Description dt:dt="string">E-Prime Primary Realtime Clock</Description><StartTime><Timestamp dt:dt="int">0</Timestamp><DateUtc dt:dt="string">2017-05-04T07:56:16Z</DateUtc></StartTime><FrequencyChanges><FrequencyChange><Frequency dt:dt="r8">3312919</Frequency><Timestamp dt:dt="r8">410722688</Timestamp><Current dt:dt="r8…	75.028	2271112	2267612	2271112	2267591	1	right	411369261	2017-04-05	09:56:17	07:56:17	female	149266	68812	-1	68611	161186	149288	-1	149266	385479	345201	-1	345188	26				1	12	24	phaseUPFAce	phaseXPface	17	NM08	2257289	2256989	2257289	2256982	l	2256982	2255390	2256982	2255376	1592
GofDak_1024-768	6	3	19	<?xml version="1.0"?>\n<Clock xmlns:dt="urn:schemas-microsoft-com:datatypes"><Description dt:dt="string">E-Prime Primary Realtime Clock</Description><StartTime><Timestamp dt:dt="int">0</Timestamp><DateUtc dt:dt="string">2017-05-04T07:56:16Z</DateUtc></StartTime><FrequencyChanges><FrequencyChange><Frequency dt:dt="r8">3312919</Frequency><Timestamp dt:dt="r8">410722688</Timestamp><Current dt:dt="r8…	75.028	2271112	2267612	2271112	2267591	1	right	411369261	2017-04-05	09:56:17	07:56:17	female	149266	68812	-1	68611	161186	149288	-1	149266	385479	345201	-1	345188	26				1	12	24	phaseUPFAce	phaseXPface	18	NM05	2260541	2260241	2260541	2260233	l	2260233	2258589	2260233	2258576	1644
GofDak_1024-768	6	3	19	<?xml version="1.0"?>\n<Clock xmlns:dt="urn:schemas-microsoft-com:datatypes"><Description dt:dt="string">E-Prime Primary Realtime Clock</Description><StartTime><Timestamp dt:dt="int">0</Timestamp><DateUtc dt:dt="string">2017-05-04T07:56:16Z</DateUtc></StartTime><FrequencyChanges><FrequencyChange><Frequency dt:dt="r8">3312919</Frequency><Timestamp dt:dt="r8">410722688</Timestamp><Current dt:dt="r8…	75.028	2271112	2267612	2271112	2267591	1	right	411369261	2017-04-05	09:56:17	07:56:17	female	149266	68812	-1	68611	161186	149288	-1	149266	385479	345201	-1	345188	26				1	12	24	phaseUPFAce	phaseXPface	19	NM09	2263594	2263294	2263594	2263283	d	2263283	2261614	2263283	2261599	1669
GofDak_1024-768	6	3	19	<?xml version="1.0"?>\n<Clock xmlns:dt="urn:schemas-microsoft-com:datatypes"><Description dt:dt="string">E-Prime Primary Realtime Clock</Description><StartTime><Timestamp dt:dt="int">0</Timestamp><DateUtc dt:dt="string">2017-05-04T07:56:16Z</DateUtc></StartTime><FrequencyChanges><FrequencyChange><Frequency dt:dt="r8">3312919</Frequency><Timestamp dt:dt="r8">410722688</Timestamp><Current dt:dt="r8…	75.028	2271112	2267612	2271112	2267591	1	right	411369261	2017-04-05	09:56:17	07:56:17	female	149266	68812	-1	68611	161186	149288	-1	149266	385479	345201	-1	345188	26				1	12	24	phaseUPFAce	phaseXPface	20	NF09	2266619	2266319	2266619	2266307	l	2266307	2264760	2266307	2264743	1547
[truncated: 28 more columns]
