# Supplementary material for: Fixed or flexible? Orientation preference in identity and gaze processing in humans
Source: PLoS One. 2019 Jan 25;14(1):e0210503. doi: 10.1371/journal.pone.0210503 (PMC6347268; doi:10.1371/journal.pone.0210503)
Supplement: S3 File — Eprime log files were merged across gaze experiment sessions. (ZIP) [file pone.0210503.s005.zip › GofDak_1024-768_new-7-3.xlsx]

## Sheet: GofDak_1024-768_new-5-03
E:\GAZE\Gaze_data\GazeCoD_data\individual\edat_xlsx\GofDak_1024-768_new-5-03.edat2
ExperimentName	Subject	Session	Age	Clock.Information	Display.RefreshRate	fini.OffsetTime	fini.OnsetTime	fini.TargetOffsetTime	fini.TargetOnsetTime	Group	Handedness	RandomSeed	SessionDate	SessionTime	SessionTimeUtc	Sex	start.OffsetTime	start.OnsetTime	start.TargetOffsetTime	start.TargetOnsetTime	start2.OffsetTime	start2.OnsetTime	start2.TargetOffsetTime	start2.TargetOnsetTime	start5.OffsetTime	start5.OnsetTime	start5.TargetOffsetTime	start5.TargetOnsetTime	Block	phasePRACTICE1	phasePRACTICE1.Cycle	phasePRACTICE1.Sample	phaseXPface	phaseXPface.Cycle	phaseXPface.Sample	Procedure[Block]	Running[Block]	Trial	cible	cible.OffsetTime	cible.OnsetTime	cible.TargetOffsetTime	cible.TargetOnsetTime	correct	crossStart.OffsetTime	crossStart.OnsetTime	crossStart.TargetOffsetTime	crossStart.TargetOnsetTime	jitterdur
GofDak_1024-768_new	5	3	20	<?xml version="1.0"?>\n<Clock xmlns:dt="urn:schemas-microsoft-com:datatypes"><Description dt:dt="string">E-Prime Primary Realtime Clock</Description><StartTime><Timestamp dt:dt="int">0</Timestamp><DateUtc dt:dt="string">2017-05-12T11:08:05Z</DateUtc></StartTime><FrequencyChanges><FrequencyChange><Frequency dt:dt="r8">3312949</Frequency><Timestamp dt:dt="r8">6635097443</Timestamp><Current dt:dt="r…	75.029	2118884	2115384	2118884	2115372	1	right	-1954197925	2017-12-05	13:08:05	11:08:05	female	105068	31092	-1	31015	111652	105091	-1	105068	415531	391274	-1	391261	1	1	1	1				practUP	phasePRACTICE1	1	NF06	114600	114300	114600	114286	l	114286	112701	114286	112661	1585
GofDak_1024-768_new	5	3	20	<?xml version="1.0"?>\n<Clock xmlns:dt="urn:schemas-microsoft-com:datatypes"><Description dt:dt="string">E-Prime Primary Realtime Clock</Description><StartTime><Timestamp dt:dt="int">0</Timestamp><DateUtc dt:dt="string">2017-05-12T11:08:05Z</DateUtc></StartTime><FrequencyChanges><FrequencyChange><Frequency dt:dt="r8">3312949</Frequency><Timestamp dt:dt="r8">6635097443</Timestamp><Current dt:dt="r…	75.029	2118884	2115384	2118884	2115372	1	right	-1954197925	2017-12-05	13:08:05	11:08:05	female	105068	31092	-1	31015	111652	105091	-1	105068	415531	391274	-1	391261	1	1	1	1				practUP	phasePRACTICE1	2	NM101	118319	118019	118319	118002	l	118002	116193	118002	116171	1809
GofDak_1024-768_new	5	3	20	<?xml version="1.0"?>\n<Clock xmlns:dt="urn:schemas-microsoft-com:datatypes"><Description dt:dt="string">E-Prime Primary Realtime Clock</Description><StartTime><Timestamp dt:dt="int">0</Timestamp><DateUtc dt:dt="string">2017-05-12T11:08:05Z</DateUtc></StartTime><FrequencyChanges><FrequencyChange><Frequency dt:dt="r8">3312949</Frequency><Timestamp dt:dt="r8">6635097443</Timestamp><Current dt:dt="r…	75.029	2118884	2115384	2118884	2115372	1	right	-1954197925	2017-12-05	13:08:05	11:08:05	female	105068	31092	-1	31015	111652	105091	-1	105068	415531	391274	-1	391261	1	1	1	1				practUP	phasePRACTICE1	3	NM03	122104	121804	122104	121790	l	121790	120245	121790	120227	1545
GofDak_1024-768_new	5	3	20	<?xml version="1.0"?>\n<Clock xmlns:dt="urn:schemas-microsoft-com:datatypes"><Description dt:dt="string">E-Prime Primary Realtime Clock</Description><StartTime><Timestamp dt:dt="int">0</Timestamp><DateUtc dt:dt="string">2017-05-12T11:08:05Z</DateUtc></StartTime><FrequencyChanges><FrequencyChange><Frequency dt:dt="r8">3312949</Frequency><Timestamp dt:dt="r8">6635097443</Timestamp><Current dt:dt="r…	75.029	2118884	2115384	2118884	2115372	1	right	-1954197925	2017-12-05	13:08:05	11:08:05	female	105068	31092	-1	31015	111652	105091	-1	105068	415531	391274	-1	391261	1	1	1	1				practUP	phasePRACTICE1	4	NF109	126169	125869	126169	125857	d	125857	124190	125857	124171	1667
GofDak_1024-768_new	5	3	20	<?xml version="1.0"?>\n<Clock xmlns:dt="urn:schemas-microsoft-com:datatypes"><Description dt:dt="string">E-Prime Primary Realtime Clock</Description><StartTime><Timestamp dt:dt="int">0</Timestamp><DateUtc dt:dt="string">2017-05-12T11:08:05Z</DateUtc></StartTime><FrequencyChanges><FrequencyChange><Frequency dt:dt="r8">3312949</Frequency><Timestamp dt:dt="r8">6635097443</Timestamp><Current dt:dt="r…	75.029	2118884	2115384	2118884	2115372	1	right	-1954197925	2017-12-05	13:08:05	11:08:05	female	105068	31092	-1	31015	111652	105091	-1	105068	415531	391274	-1	391261	1	1	1	1				practUP	phasePRACTICE1	5	NF27	130048	129748	130048	129726	d	129726	127735	129726	127723	1991
GofDak_1024-768_new	5	3	20	<?xml version="1.0"?>\n<Clock xmlns:dt="urn:schemas-microsoft-com:datatypes"><Description dt:dt="string">E-Prime Primary Realtime Clock</Description><StartTime><Timestamp dt:dt="int">0</Timestamp><DateUtc dt:dt="string">2017-05-12T11:08:05Z</DateUtc></StartTime><FrequencyChanges><FrequencyChange><Frequency dt:dt="r8">3312949</Frequency><Timestamp dt:dt="r8">6635097443</Timestamp><Current dt:dt="r…	75.029	2118884	2115384	2118884	2115372	1	right	-1954197925	2017-12-05	13:08:05	11:08:05	female	105068	31092	-1	31015	111652	105091	-1	105068	415531	391274	-1	391261	1	1	1	1				practUP	phasePRACTICE1	6	NM05	133273	132973	133273	132959	d	132959	131360	132959	131339	1599
GofDak_1024-768_new	5	3	20	<?xml version="1.0"?>\n<Clock xmlns:dt="urn:schemas-microsoft-com:datatypes"><Description dt:dt="string">E-Prime Primary Realtime Clock</Description><StartTime><Timestamp dt:dt="int">0</Timestamp><DateUtc dt:dt="string">2017-05-12T11:08:05Z</DateUtc></StartTime><FrequencyChanges><FrequencyChange><Frequency dt:dt="r8">3312949</Frequency><Timestamp dt:dt="r8">6635097443</Timestamp><Current dt:dt="r…	75.029	2118884	2115384	2118884	2115372	1	right	-1954197925	2017-12-05	13:08:05	11:08:05	female	105068	31092	-1	31015	111652	105091	-1	105068	415531	391274	-1	391261	1	1	1	1				practUP	phasePRACTICE1	7	NF106	137258	136958	137258	136943	d	136943	134946	136943	134922	1997
GofDak_1024-768_new	5	3	20	<?xml version="1.0"?>\n<Clock xmlns:dt="urn:schemas-microsoft-com:datatypes"><Description dt:dt="string">E-Prime Primary Realtime Clock</Description><StartTime><Timestamp dt:dt="int">0</Timestamp><DateUtc dt:dt="string">2017-05-12T11:08:05Z</DateUtc></StartTime><FrequencyChanges><FrequencyChange><Frequency dt:dt="r8">3312949</Frequency><Timestamp dt:dt="r8">6635097443</Timestamp><Current dt:dt="r…	75.029	2118884	2115384	2118884	2115372	1	right	-1954197925	2017-12-05	13:08:05	11:08:05	female	105068	31092	-1	31015	111652	105091	-1	105068	415531	391274	-1	391261	1	1	1	1				practUP	phasePRACTICE1	8	NM04	140990	140690	140990	140675	d	140675	138878	140675	138858	1797
GofDak_1024-768_new	5	3	20	<?xml version="1.0"?>\n<Clock xmlns:dt="urn:schemas-microsoft-com:datatypes"><Description dt:dt="string">E-Prime Primary Realtime Clock</Description><StartTime><Timestamp dt:dt="int">0</Timestamp><DateUtc dt:dt="string">2017-05-12T11:08:05Z</DateUtc></StartTime><FrequencyChanges><FrequencyChange><Frequency dt:dt="r8">3312949</Frequency><Timestamp dt:dt="r8">6635097443</Timestamp><Current dt:dt="r…	75.029	2118884	2115384	2118884	2115372	1	right	-1954197925	2017-12-05	13:08:05	11:08:05	female	105068	31092	-1	31015	111652	105091	-1	105068	415531	391274	-1	391261	1	1	1	1				practUP	phasePRACTICE1	9	NM08	144216	143916	144216	143906	l	143906	142276	143906	142266	1630
GofDak_1024-768_new	5	3	20	<?xml version="1.0"?>\n<Clock xmlns:dt="urn:schemas-microsoft-com:datatypes"><Description dt:dt="string">E-Prime Primary Realtime Clock</Description><StartTime><Timestamp dt:dt="int">0</Timestamp><DateUtc dt:dt="string">2017-05-12T11:08:05Z</DateUtc></StartTime><FrequencyChanges><FrequencyChange><Frequency dt:dt="r8">3312949</Frequency><Timestamp dt:dt="r8">6635097443</Timestamp><Current dt:dt="r…	75.029	2118884	2115384	2118884	2115372	1	right	-1954197925	2017-12-05	13:08:05	11:08:05	female	105068	31092	-1	31015	111652	105091	-1	105068	415531	391274	-1	391261	1	1	1	1				practUP	phasePRACTICE1	10	NM04	147681	147381	147681	147366	l	147366	145595	147366	145578	1771
GofDak_1024-768_new	5	3	20	<?xml version="1.0"?>\n<Clock xmlns:dt="urn:schemas-microsoft-com:datatypes"><Description dt:dt="string">E-Prime Primary Realtime Clock</Description><StartTime><Timestamp dt:dt="int">0</Timestamp><DateUtc dt:dt="string">2017-05-12T11:08:05Z</DateUtc></StartTime><FrequencyChanges><FrequencyChange><Frequency dt:dt="r8">3312949</Frequency><Timestamp dt:dt="r8">6635097443</Timestamp><Current dt:dt="r…	75.029	2118884	2115384	2118884	2115372	1	right	-1954197925	2017-12-05	13:08:05	11:08:05	female	105068	31092	-1	31015	111652	105091	-1	105068	415531	391274	-1	391261	1	1	1	1				practUP	phasePRACTICE1	11	NF09	155491	155191	155491	155178	d	155178	153205	155178	153193	1973
GofDak_1024-768_new	5	3	20	<?xml version="1.0"?>\n<Clock xmlns:dt="urn:schemas-microsoft-com:datatypes"><Description dt:dt="string">E-Prime Primary Realtime Clock</Description><StartTime><Timestamp dt:dt="int">0</Timestamp><DateUtc dt:dt="string">2017-05-12T11:08:05Z</DateUtc></StartTime><FrequencyChanges><FrequencyChange><Frequency dt:dt="r8">3312949</Frequency><Timestamp dt:dt="r8">6635097443</Timestamp><Current dt:dt="r…	75.029	2118884	2115384	2118884	2115372	1	right	-1954197925	2017-12-05	13:08:05	11:08:05	female	105068	31092	-1	31015	111652	105091	-1	105068	415531	391274	-1	391261	1	1	1	1				practUP	phasePRACTICE1	12	NM02	158850	158550	158850	158535	l	158535	156724	158535	156713	1811
GofDak_1024-768_new	5	3	20	<?xml version="1.0"?>\n<Clock xmlns:dt="urn:schemas-microsoft-com:datatypes"><Description dt:dt="string">E-Prime Primary Realtime Clock</Description><StartTime><Timestamp dt:dt="int">0</Timestamp><DateUtc dt:dt="string">2017-05-12T11:08:05Z</DateUtc></StartTime><FrequencyChanges><FrequencyChange><Frequency dt:dt="r8">3312949</Frequency><Timestamp dt:dt="r8">6635097443</Timestamp><Current dt:dt="r…	75.029	2118884	2115384	2118884	2115372	1	right	-1954197925	2017-12-05	13:08:05	11:08:05	female	105068	31092	-1	31015	111652	105091	-1	105068	415531	391274	-1	391261	1	1	1	1				practUP	phasePRACTICE1	13	NF105	162142	161842	162142	161826	d	161826	160083	161826	160073	1743
GofDak_1024-768_new	5	3	20	<?xml version="1.0"?>\n<Clock xmlns:dt="urn:schemas-microsoft-com:datatypes"><Description dt:dt="string">E-Prime Primary Realtime Clock</Description><StartTime><Timestamp dt:dt="int">0</Timestamp><DateUtc dt:dt="string">2017-05-12T11:08:05Z</DateUtc></StartTime><FrequencyChanges><FrequencyChange><Frequency dt:dt="r8">3312949</Frequency><Timestamp dt:dt="r8">6635097443</Timestamp><Current dt:dt="r…	75.029	2118884	2115384	2118884	2115372	1	right	-1954197925	2017-12-05	13:08:05	11:08:05	female	105068	31092	-1	31015	111652	105091	-1	105068	415531	391274	-1	391261	1	1	1	1				practUP	phasePRACTICE1	14	NM09	165634	165334	165634	165324	d	165324	163761	165324	163745	1563
GofDak_1024-768_new	5	3	20	<?xml version="1.0"?>\n<Clock xmlns:dt="urn:schemas-microsoft-com:datatypes"><Description dt:dt="string">E-Prime Primary Realtime Clock</Description><StartTime><Timestamp dt:dt="int">0</Timestamp><DateUtc dt:dt="string">2017-05-12T11:08:05Z</DateUtc></StartTime><FrequencyChanges><FrequencyChange><Frequency dt:dt="r8">3312949</Frequency><Timestamp dt:dt="r8">6635097443</Timestamp><Current dt:dt="r…	75.029	2118884	2115384	2118884	2115372	1	right	-1954197925	2017-12-05	13:08:05	11:08:05	female	105068	31092	-1	31015	111652	105091	-1	105068	415531	391274	-1	391261	1	1	1	1				practUP	phasePRACTICE1	15	NM03	169179	168879	169179	168870	d	168870	167333	168870	167321	1537
GofDak_1024-768_new	5	3	20	<?xml version="1.0"?>\n<Clock xmlns:dt="urn:schemas-microsoft-com:datatypes"><Description dt:dt="string">E-Prime Primary Realtime Clock</Description><StartTime><Timestamp dt:dt="int">0</Timestamp><DateUtc dt:dt="string">2017-05-12T11:08:05Z</DateUtc></StartTime><FrequencyChanges><FrequencyChange><Frequency dt:dt="r8">3312949</Frequency><Timestamp dt:dt="r8">6635097443</Timestamp><Current dt:dt="r…	75.029	2118884	2115384	2118884	2115372	1	right	-1954197925	2017-12-05	13:08:05	11:08:05	female	105068	31092	-1	31015	111652	105091	-1	105068	415531	391274	-1	391261	1	1	1	1				practUP	phasePRACTICE1	16	NF04	173085	172785	173085	172772	d	172772	170879	172772	170856	1893
GofDak_1024-768_new	5	3	20	<?xml version="1.0"?>\n<Clock xmlns:dt="urn:schemas-microsoft-com:datatypes"><Description dt:dt="string">E-Prime Primary Realtime Clock</Description><StartTime><Timestamp dt:dt="int">0</Timestamp><DateUtc dt:dt="string">2017-05-12T11:08:05Z</DateUtc></StartTime><FrequencyChanges><FrequencyChange><Frequency dt:dt="r8">3312949</Frequency><Timestamp dt:dt="r8">6635097443</Timestamp><Current dt:dt="r…	75.029	2118884	2115384	2118884	2115372	1	right	-1954197925	2017-12-05	13:08:05	11:08:05	female	105068	31092	-1	31015	111652	105091	-1	105068	415531	391274	-1	391261	1	1	1	1				practUP	phasePRACTICE1	17	NF02	176617	176317	176617	176310	l	176310	174531	176310	174520	1779
GofDak_1024-768_new	5	3	20	<?xml version="1.0"?>\n<Clock xmlns:dt="urn:schemas-microsoft-com:datatypes"><Description dt:dt="string">E-Prime Primary Realtime Clock</Description><StartTime><Timestamp dt:dt="int">0</Timestamp><DateUtc dt:dt="string">2017-05-12T11:08:05Z</DateUtc></StartTime><FrequencyChanges><FrequencyChange><Frequency dt:dt="r8">3312949</Frequency><Timestamp dt:dt="r8">6635097443</Timestamp><Current dt:dt="r…	75.029	2118884	2115384	2118884	2115372	1	right	-1954197925	2017-12-05	13:08:05	11:08:05	female	105068	31092	-1	31015	111652	105091	-1	105068	415531	391274	-1	391261	1	1	1	1				practUP	phasePRACTICE1	18	NF109	180042	179742	180042	179737	l	179737	177769	179737	177752	1968
GofDak_1024-768_new	5	3	20	<?xml version="1.0"?>\n<Clock xmlns:dt="urn:schemas-microsoft-com:datatypes"><Description dt:dt="string">E-Prime Primary Realtime Clock</Description><StartTime><Timestamp dt:dt="int">0</Timestamp><DateUtc dt:dt="string">2017-05-12T11:08:05Z</DateUtc></StartTime><FrequencyChanges><FrequencyChange><Frequency dt:dt="r8">3312949</Frequency><Timestamp dt:dt="r8">6635097443</Timestamp><Current dt:dt="r…	75.029	2118884	2115384	2118884	2115372	1	right	-1954197925	2017-12-05	13:08:05	11:08:05	female	105068	31092	-1	31015	111652	105091	-1	105068	415531	391274	-1	391261	1	1	1	1				practUP	phasePRACTICE1	19	NM101	183707	183407	183707	183401	d	183401	181861	183401	181856	1540
GofDak_1024-768_new	5	3	20	<?xml version="1.0"?>\n<Clock xmlns:dt="urn:schemas-microsoft-com:datatypes"><Description dt:dt="string">E-Prime Primary Realtime Clock</Description><StartTime><Timestamp dt:dt="int">0</Timestamp><DateUtc dt:dt="string">2017-05-12T11:08:05Z</DateUtc></StartTime><FrequencyChanges><FrequencyChange><Frequency dt:dt="r8">3312949</Frequency><Timestamp dt:dt="r8">6635097443</Timestamp><Current dt:dt="r…	75.029	2118884	2115384	2118884	2115372	1	right	-1954197925	2017-12-05	13:08:05	11:08:05	female	105068	31092	-1	31015	111652	105091	-1	105068	415531	391274	-1	391261	1	1	1	1				practUP	phasePRACTICE1	20	NM02	187279	186979	187279	186967	d	186967	185033	186967	185024	1934
GofDak_1024-768_new	5	3	20	<?xml version="1.0"?>\n<Clock xmlns:dt="urn:schemas-microsoft-com:datatypes"><Description dt:dt="string">E-Prime Primary Realtime Clock</Description><StartTime><Timestamp dt:dt="int">0</Timestamp><DateUtc dt:dt="string">2017-05-12T11:08:05Z</DateUtc></StartTime><FrequencyChanges><FrequencyChange><Frequency dt:dt="r8">3312949</Frequency><Timestamp dt:dt="r8">6635097443</Timestamp><Current dt:dt="r…	75.029	2118884	2115384	2118884	2115372	1	right	-1954197925	2017-12-05	13:08:05	11:08:05	female	105068	31092	-1	31015	111652	105091	-1	105068	415531	391274	-1	391261	1	1	1	1				practUP	phasePRACTICE1	21	NM02	192157	191857	192157	191853	d	191853	190165	191853	190159	1688
GofDak_1024-768_new	5	3	20	<?xml version="1.0"?>\n<Clock xmlns:dt="urn:schemas-microsoft-com:datatypes"><Description dt:dt="string">E-Prime Primary Realtime Clock</Description><StartTime><Timestamp dt:dt="int">0</Timestamp><DateUtc dt:dt="string">2017-05-12T11:08:05Z</DateUtc></StartTime><FrequencyChanges><FrequencyChange><Frequency dt:dt="r8">3312949</Frequency><Timestamp dt:dt="r8">6635097443</Timestamp><Current dt:dt="r…	75.029	2118884	2115384	2118884	2115372	1	right	-1954197925	2017-12-05	13:08:05	11:08:05	female	105068	31092	-1	31015	111652	105091	-1	105068	415531	391274	-1	391261	1	1	1	1				practUP	phasePRACTICE1	22	NF01	195436	195136	195436	195131	l	195131	193590	195131	193575	1541
GofDak_1024-768_new	5	3	20	<?xml version="1.0"?>\n<Clock xmlns:dt="urn:schemas-microsoft-com:datatypes"><Description dt:dt="string">E-Prime Primary Realtime Clock</Description><StartTime><Timestamp dt:dt="int">0</Timestamp><DateUtc dt:dt="string">2017-05-12T11:08:05Z</DateUtc></StartTime><FrequencyChanges><FrequencyChange><Frequency dt:dt="r8">3312949</Frequency><Timestamp dt:dt="r8">6635097443</Timestamp><Current dt:dt="r…	75.029	2118884	2115384	2118884	2115372	1	right	-1954197925	2017-12-05	13:08:05	11:08:05	female	105068	31092	-1	31015	111652	105091	-1	105068	415531	391274	-1	391261	1	1	1	1				practUP	phasePRACTICE1	23	NM03	198581	198281	198581	198275	d	198275	196535	198275	196519	1740
GofDak_1024-768_new	5	3	20	<?xml version="1.0"?>\n<Clock xmlns:dt="urn:schemas-microsoft-com:datatypes"><Description dt:dt="string">E-Prime Primary Realtime Clock</Description><StartTime><Timestamp dt:dt="int">0</Timestamp><DateUtc dt:dt="string">2017-05-12T11:08:05Z</DateUtc></StartTime><FrequencyChanges><FrequencyChange><Frequency dt:dt="r8">3312949</Frequency><Timestamp dt:dt="r8">6635097443</Timestamp><Current dt:dt="r…	75.029	2118884	2115384	2118884	2115372	1	right	-1954197925	2017-12-05	13:08:05	11:08:05	female	105068	31092	-1	31015	111652	105091	-1	105068	415531	391274	-1	391261	1	1	1	1				practUP	phasePRACTICE1	24	NM03	202367	202067	202367	202054	l	202054	200121	202054	200111	1933
GofDak_1024-768_new	5	3	20	<?xml version="1.0"?>\n<Clock xmlns:dt="urn:schemas-microsoft-com:datatypes"><Description dt:dt="string">E-Prime Primary Realtime Clock</Description><StartTime><Timestamp dt:dt="int">0</Timestamp><DateUtc dt:dt="string">2017-05-12T11:08:05Z</DateUtc></StartTime><FrequencyChanges><FrequencyChange><Frequency dt:dt="r8">3312949</Frequency><Timestamp dt:dt="r8">6635097443</Timestamp><Current dt:dt="r…	75.029	2118884	2115384	2118884	2115372	1	right	-1954197925	2017-12-05	13:08:05	11:08:05	female	105068	31092	-1	31015	111652	105091	-1	105068	415531	391274	-1	391261	1	1	1	1				practUP	phasePRACTICE1	25	NM101	205965	205665	205965	205639	l	205639	203679	205639	203671	1960
GofDak_1024-768_new	5	3	20	<?xml version="1.0"?>\n<Clock xmlns:dt="urn:schemas-microsoft-com:datatypes"><Description dt:dt="string">E-Prime Primary Realtime Clock</Description><StartTime><Timestamp dt:dt="int">0</Timestamp><DateUtc dt:dt="string">2017-05-12T11:08:05Z</DateUtc></StartTime><FrequencyChanges><FrequencyChange><Frequency dt:dt="r8">3312949</Frequency><Timestamp dt:dt="r8">6635097443</Timestamp><Current dt:dt="r…	75.029	2118884	2115384	2118884	2115372	1	right	-1954197925	2017-12-05	13:08:05	11:08:05	female	105068	31092	-1	31015	111652	105091	-1	105068	415531	391274	-1	391261	1	1	1	1				practUP	phasePRACTICE1	26	NM13	208871	208571	208871	208562	l	208562	207051	208562	207038	1511
GofDak_1024-768_new	5	3	20	<?xml version="1.0"?>\n<Clock xmlns:dt="urn:schemas-microsoft-com:datatypes"><Description dt:dt="string">E-Prime Primary Realtime Clock</Description><StartTime><Timestamp dt:dt="int">0</Timestamp><DateUtc dt:dt="string">2017-05-12T11:08:05Z</DateUtc></StartTime><FrequencyChanges><FrequencyChange><Frequency dt:dt="r8">3312949</Frequency><Timestamp dt:dt="r8">6635097443</Timestamp><Current dt:dt="r…	75.029	2118884	2115384	2118884	2115372	1	right	-1954197925	2017-12-05	13:08:05	11:08:05	female	105068	31092	-1	31015	111652	105091	-1	105068	415531	391274	-1	391261	1	1	1	1				practUP	phasePRACTICE1	27	NM05	212149	211849	212149	211837	d	211837	210050	211837	210038	1787
GofDak_1024-768_new	5	3	20	<?xml version="1.0"?>\n<Clock xmlns:dt="urn:schemas-microsoft-com:datatypes"><Description dt:dt="string">E-Prime Primary Realtime Clock</Description><StartTime><Timestamp dt:dt="int">0</Timestamp><DateUtc dt:dt="string">2017-05-12T11:08:05Z</DateUtc></StartTime><FrequencyChanges><FrequencyChange><Frequency dt:dt="r8">3312949</Frequency><Timestamp dt:dt="r8">6635097443</Timestamp><Current dt:dt="r…	75.029	2118884	2115384	2118884	2115372	1	right	-1954197925	2017-12-05	13:08:05	11:08:05	female	105068	31092	-1	31015	111652	105091	-1	105068	415531	391274	-1	391261	1	1	1	1				practUP	phasePRACTICE1	28	NF06	216041	215741	216041	215730	d	215730	213742	215730	213726	1988
GofDak_1024-768_new	5	3	20	<?xml version="1.0"?>\n<Clock xmlns:dt="urn:schemas-microsoft-com:datatypes"><Description dt:dt="string">E-Prime Primary Realtime Clock</Description><StartTime><Timestamp dt:dt="int">0</Timestamp><DateUtc dt:dt="string">2017-05-12T11:08:05Z</DateUtc></StartTime><FrequencyChanges><FrequencyChange><Frequency dt:dt="r8">3312949</Frequency><Timestamp dt:dt="r8">6635097443</Timestamp><Current dt:dt="r…	75.029	2118884	2115384	2118884	2115372	1	right	-1954197925	2017-12-05	13:08:05	11:08:05	female	105068	31092	-1	31015	111652	105091	-1	105068	415531	391274	-1	391261	1	1	1	1				practUP	phasePRACTICE1	29	NF11	219587	219287	219587	219281	d	219281	217647	219281	217638	1634
GofDak_1024-768_new	5	3	20	<?xml version="1.0"?>\n<Clock xmlns:dt="urn:schemas-microsoft-com:datatypes"><Description dt:dt="string">E-Prime Primary Realtime Clock</Description><StartTime><Timestamp dt:dt="int">0</Timestamp><DateUtc dt:dt="string">2017-05-12T11:08:05Z</DateUtc></StartTime><FrequencyChanges><FrequencyChange><Frequency dt:dt="r8">3312949</Frequency><Timestamp dt:dt="r8">6635097443</Timestamp><Current dt:dt="r…	75.029	2118884	2115384	2118884	2115372	1	right	-1954197925	2017-12-05	13:08:05	11:08:05	female	105068	31092	-1	31015	111652	105091	-1	105068	415531	391274	-1	391261	1	1	1	1				practUP	phasePRACTICE1	30	NM05	222985	222685	222985	222675	l	222675	220899	222675	220886	1776
GofDak_1024-768_new	5	3	20	<?xml version="1.0"?>\n<Clock xmlns:dt="urn:schemas-microsoft-com:datatypes"><Description dt:dt="string">E-Prime Primary Realtime Clock</Description><StartTime><Timestamp dt:dt="int">0</Timestamp><DateUtc dt:dt="string">2017-05-12T11:08:05Z</DateUtc></StartTime><FrequencyChanges><FrequencyChange><Frequency dt:dt="r8">3312949</Frequency><Timestamp dt:dt="r8">6635097443</Timestamp><Current dt:dt="r…	75.029	2118884	2115384	2118884	2115372	1	right	-1954197925	2017-12-05	13:08:05	11:08:05	female	105068	31092	-1	31015	111652	105091	-1	105068	415531	391274	-1	391261	1	1	1	1				practUP	phasePRACTICE1	31	NM04	227490	227190	227490	227178	l	227178	225484	227178	225469	1694
GofDak_1024-768_new	5	3	20	<?xml version="1.0"?>\n<Clock xmlns:dt="urn:schemas-microsoft-com:datatypes"><Description dt:dt="string">E-Prime Primary Realtime Clock</Description><StartTime><Timestamp dt:dt="int">0</Timestamp><DateUtc dt:dt="string">2017-05-12T11:08:05Z</DateUtc></StartTime><FrequencyChanges><FrequencyChange><Frequency dt:dt="r8">3312949</Frequency><Timestamp dt:dt="r8">6635097443</Timestamp><Current dt:dt="r…	75.029	2118884	2115384	2118884	2115372	1	right	-1954197925	2017-12-05	13:08:05	11:08:05	female	105068	31092	-1	31015	111652	105091	-1	105068	415531	391274	-1	391261	1	1	1	1				practUP	phasePRACTICE1	32	NM21	230969	230669	230969	230659	d	230659	228923	230659	228909	1736
GofDak_1024-768_new	5	3	20	<?xml version="1.0"?>\n<Clock xmlns:dt="urn:schemas-microsoft-com:datatypes"><Description dt:dt="string">E-Prime Primary Realtime Clock</Description><StartTime><Timestamp dt:dt="int">0</Timestamp><DateUtc dt:dt="string">2017-05-12T11:08:05Z</DateUtc></StartTime><FrequencyChanges><FrequencyChange><Frequency dt:dt="r8">3312949</Frequency><Timestamp dt:dt="r8">6635097443</Timestamp><Current dt:dt="r…	75.029	2118884	2115384	2118884	2115372	1	right	-1954197925	2017-12-05	13:08:05	11:08:05	female	105068	31092	-1	31015	111652	105091	-1	105068	415531	391274	-1	391261	1	1	1	1				practUP	phasePRACTICE1	33	NF106	234861	234561	234861	234557	d	234557	232935	234557	232925	1622
GofDak_1024-768_new	5	3	20	<?xml version="1.0"?>\n<Clock xmlns:dt="urn:schemas-microsoft-com:datatypes"><Description dt:dt="string">E-Prime Primary Realtime Clock</Description><StartTime><Timestamp dt:dt="int">0</Timestamp><DateUtc dt:dt="string">2017-05-12T11:08:05Z</DateUtc></StartTime><FrequencyChanges><FrequencyChange><Frequency dt:dt="r8">3312949</Frequency><Timestamp dt:dt="r8">6635097443</Timestamp><Current dt:dt="r…	75.029	2118884	2115384	2118884	2115372	1	right	-1954197925	2017-12-05	13:08:05	11:08:05	female	105068	31092	-1	31015	111652	105091	-1	105068	415531	391274	-1	391261	1	1	1	1				practUP	phasePRACTICE1	34	NM04	238126	237826	238126	237818	l	237818	236147	237818	236141	1671
GofDak_1024-768_new	5	3	20	<?xml version="1.0"?>\n<Clock xmlns:dt="urn:schemas-microsoft-com:datatypes"><Description dt:dt="string">E-Prime Primary Realtime Clock</Description><StartTime><Timestamp dt:dt="int">0</Timestamp><DateUtc dt:dt="string">2017-05-12T11:08:05Z</DateUtc></StartTime><FrequencyChanges><FrequencyChange><Frequency dt:dt="r8">3312949</Frequency><Timestamp dt:dt="r8">6635097443</Timestamp><Current dt:dt="r…	75.029	2118884	2115384	2118884	2115372	1	right	-1954197925	2017-12-05	13:08:05	11:08:05	female	105068	31092	-1	31015	111652	105091	-1	105068	415531	391274	-1	391261	1	1	1	1				practUP	phasePRACTICE1	35	NM02	241565	241265	241565	241252	l	241252	239292	241252	239285	1960
GofDak_1024-768_new	5	3	20	<?xml version="1.0"?>\n<Clock xmlns:dt="urn:schemas-microsoft-com:datatypes"><Description dt:dt="string">E-Prime Primary Realtime Clock</Description><StartTime><Timestamp dt:dt="int">0</Timestamp><DateUtc dt:dt="string">2017-05-12T11:08:05Z</DateUtc></StartTime><FrequencyChanges><FrequencyChange><Frequency dt:dt="r8">3312949</Frequency><Timestamp dt:dt="r8">6635097443</Timestamp><Current dt:dt="r…	75.029	2118884	2115384	2118884	2115372	1	right	-1954197925	2017-12-05	13:08:05	11:08:05	female	105068	31092	-1	31015	111652	105091	-1	105068	415531	391274	-1	391261	1	1	1	1				practUP	phasePRACTICE1	36	NF27	244910	244610	244910	244595	d	244595	242731	244595	242724	1864
GofDak_1024-768_new	5	3	20	<?xml version="1.0"?>\n<Clock xmlns:dt="urn:schemas-microsoft-com:datatypes"><Description dt:dt="string">E-Prime Primary Realtime Clock</Description><StartTime><Timestamp dt:dt="int">0</Timestamp><DateUtc dt:dt="string">2017-05-12T11:08:05Z</DateUtc></StartTime><FrequencyChanges><FrequencyChange><Frequency dt:dt="r8">3312949</Frequency><Timestamp dt:dt="r8">6635097443</Timestamp><Current dt:dt="r…	75.029	2118884	2115384	2118884	2115372	1	right	-1954197925	2017-12-05	13:08:05	11:08:05	female	105068	31092	-1	31015	111652	105091	-1	105068	415531	391274	-1	391261	1	1	1	1				practUP	phasePRACTICE1	37	NM21	248069	247769	248069	247754	l	247754	245930	247754	245916	1824
GofDak_1024-768_new	5	3	20	<?xml version="1.0"?>\n<Clock xmlns:dt="urn:schemas-microsoft-com:datatypes"><Description dt:dt="string">E-Prime Primary Realtime Clock</Description><StartTime><Timestamp dt:dt="int">0</Timestamp><DateUtc dt:dt="string">2017-05-12T11:08:05Z</DateUtc></StartTime><FrequencyChanges><FrequencyChange><Frequency dt:dt="r8">3312949</Frequency><Timestamp dt:dt="r8">6635097443</Timestamp><Current dt:dt="r…	75.029	2118884	2115384	2118884	2115372	1	right	-1954197925	2017-12-05	13:08:05	11:08:05	female	105068	31092	-1	31015	111652	105091	-1	105068	415531	391274	-1	391261	1	1	1	1				practUP	phasePRACTICE1	38	NM21	251055	250755	251055	250747	l	250747	249235	250747	249228	1512
GofDak_1024-768_new	5	3	20	<?xml version="1.0"?>\n<Clock xmlns:dt="urn:schemas-microsoft-com:datatypes"><Description dt:dt="string">E-Prime Primary Realtime Clock</Description><StartTime><Timestamp dt:dt="int">0</Timestamp><DateUtc dt:dt="string">2017-05-12T11:08:05Z</DateUtc></StartTime><FrequencyChanges><FrequencyChange><Frequency dt:dt="r8">3312949</Frequency><Timestamp dt:dt="r8">6635097443</Timestamp><Current dt:dt="r…	75.029	2118884	2115384	2118884	2115372	1	right	-1954197925	2017-12-05	13:08:05	11:08:05	female	105068	31092	-1	31015	111652	105091	-1	105068	415531	391274	-1	391261	1	1	1	1				practUP	phasePRACTICE1	39	NM09	254053	253753	254053	253750	d	253750	252234	253750	252228	1516
GofDak_1024-768_new	5	3	20	<?xml version="1.0"?>\n<Clock xmlns:dt="urn:schemas-microsoft-com:datatypes"><Description dt:dt="string">E-Prime Primary Realtime Clock</Description><StartTime><Timestamp dt:dt="int">0</Timestamp><DateUtc dt:dt="string">2017-05-12T11:08:05Z</DateUtc></StartTime><FrequencyChanges><FrequencyChange><Frequency dt:dt="r8">3312949</Frequency><Timestamp dt:dt="r8">6635097443</Timestamp><Current dt:dt="r…	75.029	2118884	2115384	2118884	2115372	1	right	-1954197925	2017-12-05	13:08:05	11:08:05	female	105068	31092	-1	31015	111652	105091	-1	105068	415531	391274	-1	391261	1	1	1	1				practUP	phasePRACTICE1	40	NM04	257172	256872	257172	256866	d	256866	255326	256866	255316	1540
GofDak_1024-768_new	5	3	20	<?xml version="1.0"?>\n<Clock xmlns:dt="urn:schemas-microsoft-com:datatypes"><Description dt:dt="string">E-Prime Primary Realtime Clock</Description><StartTime><Timestamp dt:dt="int">0</Timestamp><DateUtc dt:dt="string">2017-05-12T11:08:05Z</DateUtc></StartTime><FrequencyChanges><FrequencyChange><Frequency dt:dt="r8">3312949</Frequency><Timestamp dt:dt="r8">6635097443</Timestamp><Current dt:dt="r…	75.029	2118884	2115384	2118884	2115372	1	right	-1954197925	2017-12-05	13:08:05	11:08:05	female	105068	31092	-1	31015	111652	105091	-1	105068	415531	391274	-1	391261	1	1	1	1				practUP	phasePRACTICE1	41	NM08	262024	261724	262024	261711	l	261711	260044	261711	260035	1667
GofDak_1024-768_new	5	3	20	<?xml version="1.0"?>\n<Clock xmlns:dt="urn:schemas-microsoft-com:datatypes"><Description dt:dt="string">E-Prime Primary Realtime Clock</Description><StartTime><Timestamp dt:dt="int">0</Timestamp><DateUtc dt:dt="string">2017-05-12T11:08:05Z</DateUtc></StartTime><FrequencyChanges><FrequencyChange><Frequency dt:dt="r8">3312949</Frequency><Timestamp dt:dt="r8">6635097443</Timestamp><Current dt:dt="r…	75.029	2118884	2115384	2118884	2115372	1	right	-1954197925	2017-12-05	13:08:05	11:08:05	female	105068	31092	-1	31015	111652	105091	-1	105068	415531	391274	-1	391261	1	1	1	1				practUP	phasePRACTICE1	42	NF109	265396	265096	265396	265087	d	265087	263430	265087	263419	1657
GofDak_1024-768_new	5	3	20	<?xml version="1.0"?>\n<Clock xmlns:dt="urn:schemas-microsoft-com:datatypes"><Description dt:dt="string">E-Prime Primary Realtime Clock</Description><StartTime><Timestamp dt:dt="int">0</Timestamp><DateUtc dt:dt="string">2017-05-12T11:08:05Z</DateUtc></StartTime><FrequencyChanges><FrequencyChange><Frequency dt:dt="r8">3312949</Frequency><Timestamp dt:dt="r8">6635097443</Timestamp><Current dt:dt="r…	75.029	2118884	2115384	2118884	2115372	1	right	-1954197925	2017-12-05	13:08:05	11:08:05	female	105068	31092	-1	31015	111652	105091	-1	105068	415531	391274	-1	391261	1	1	1	1				practUP	phasePRACTICE1	43	NM101	269407	269107	269407	269093	l	269093	267162	269093	267147	1931
GofDak_1024-768_new	5	3	20	<?xml version="1.0"?>\n<Clock xmlns:dt="urn:schemas-microsoft-com:datatypes"><Description dt:dt="string">E-Prime Primary Realtime Clock</Description><StartTime><Timestamp dt:dt="int">0</Timestamp><DateUtc dt:dt="string">2017-05-12T11:08:05Z</DateUtc></StartTime><FrequencyChanges><FrequencyChange><Frequency dt:dt="r8">3312949</Frequency><Timestamp dt:dt="r8">6635097443</Timestamp><Current dt:dt="r…	75.029	2118884	2115384	2118884	2115372	1	right	-1954197925	2017-12-05	13:08:05	11:08:05	female	105068	31092	-1	31015	111652	105091	-1	105068	415531	391274	-1	391261	1	1	1	1				practUP	phasePRACTICE1	44	NF06	272979	272679	272979	272671	l	272671	270787	272671	270779	1884
GofDak_1024-768_new	5	3	20	<?xml version="1.0"?>\n<Clock xmlns:dt="urn:schemas-microsoft-com:datatypes"><Description dt:dt="string">E-Prime Primary Realtime Clock</Description><StartTime><Timestamp dt:dt="int">0</Timestamp><DateUtc dt:dt="string">2017-05-12T11:08:05Z</DateUtc></StartTime><FrequencyChanges><FrequencyChange><Frequency dt:dt="r8">3312949</Frequency><Timestamp dt:dt="r8">6635097443</Timestamp><Current dt:dt="r…	75.029	2118884	2115384	2118884	2115372	1	right	-1954197925	2017-12-05	13:08:05	11:08:05	female	105068	31092	-1	31015	111652	105091	-1	105068	415531	391274	-1	391261	1	1	1	1				practUP	phasePRACTICE1	45	NM04	275992	275692	275992	275684	l	275684	274066	275684	274051	1618
GofDak_1024-768_new	5	3	20	<?xml version="1.0"?>\n<Clock xmlns:dt="urn:schemas-microsoft-com:datatypes"><Description dt:dt="string">E-Prime Primary Realtime Clock</Description><StartTime><Timestamp dt:dt="int">0</Timestamp><DateUtc dt:dt="string">2017-05-12T11:08:05Z</DateUtc></StartTime><FrequencyChanges><FrequencyChange><Frequency dt:dt="r8">3312949</Frequency><Timestamp dt:dt="r8">6635097443</Timestamp><Current dt:dt="r…	75.029	2118884	2115384	2118884	2115372	1	right	-1954197925	2017-12-05	13:08:05	11:08:05	female	105068	31092	-1	31015	111652	105091	-1	105068	415531	391274	-1	391261	1	1	1	1				practUP	phasePRACTICE1	46	NF11	279297	278997	279297	278992	l	278992	277224	278992	277210	1768
GofDak_1024-768_new	5	3	20	<?xml version="1.0"?>\n<Clock xmlns:dt="urn:schemas-microsoft-com:datatypes"><Description dt:dt="string">E-Prime Primary Realtime Clock</Description><StartTime><Timestamp dt:dt="int">0</Timestamp><DateUtc dt:dt="string">2017-05-12T11:08:05Z</DateUtc></StartTime><FrequencyChanges><FrequencyChange><Frequency dt:dt="r8">3312949</Frequency><Timestamp dt:dt="r8">6635097443</Timestamp><Current dt:dt="r…	75.029	2118884	2115384	2118884	2115372	1	right	-1954197925	2017-12-05	13:08:05	11:08:05	female	105068	31092	-1	31015	111652	105091	-1	105068	415531	391274	-1	391261	1	1	1	1				practUP	phasePRACTICE1	47	NF02	282842	282542	282842	282538	l	282538	280610	282538	280602	1928
GofDak_1024-768_new	5	3	20	<?xml version="1.0"?>\n<Clock xmlns:dt="urn:schemas-microsoft-com:datatypes"><Description dt:dt="string">E-Prime Primary Realtime Clock</Description><StartTime><Timestamp dt:dt="int">0</Timestamp><DateUtc dt:dt="string">2017-05-12T11:08:05Z</DateUtc></StartTime><FrequencyChanges><FrequencyChange><Frequency dt:dt="r8">3312949</Frequency><Timestamp dt:dt="r8">6635097443</Timestamp><Current dt:dt="r…	75.029	2118884	2115384	2118884	2115372	1	right	-1954197925	2017-12-05	13:08:05	11:08:05	female	105068	31092	-1	31015	111652	105091	-1	105068	415531	391274	-1	391261	1	1	1	1				practUP	phasePRACTICE1	48	NF105	286414	286114	286414	286099	d	286099	284182	286099	284170	1917
GofDak_1024-768_new	5	3	20	<?xml version="1.0"?>\n<Clock xmlns:dt="urn:schemas-microsoft-com:datatypes"><Description dt:dt="string">E-Prime Primary Realtime Clock</Description><StartTime><Timestamp dt:dt="int">0</Timestamp><DateUtc dt:dt="string">2017-05-12T11:08:05Z</DateUtc></StartTime><FrequencyChanges><FrequencyChange><Frequency dt:dt="r8">3312949</Frequency><Timestamp dt:dt="r8">6635097443</Timestamp><Current dt:dt="r…	75.029	2118884	2115384	2118884	2115372	1	right	-1954197925	2017-12-05	13:08:05	11:08:05	female	105068	31092	-1	31015	111652	105091	-1	105068	415531	391274	-1	391261	1	1	1	1				practUP	phasePRACTICE1	49	NF106	290093	289793	290093	289784	d	289784	287847	289784	287834	1937
GofDak_1024-768_new	5	3	20	<?xml version="1.0"?>\n<Clock xmlns:dt="urn:schemas-microsoft-com:datatypes"><Description dt:dt="string">E-Prime Primary Realtime Clock</Description><StartTime><Timestamp dt:dt="int">0</Timestamp><DateUtc dt:dt="string">2017-05-12T11:08:05Z</DateUtc></StartTime><FrequencyChanges><FrequencyChange><Frequency dt:dt="r8">3312949</Frequency><Timestamp dt:dt="r8">6635097443</Timestamp><Current dt:dt="r…	75.029	2118884	2115384	2118884	2115372	1	right	-1954197925	2017-12-05	13:08:05	11:08:05	female	105068	31092	-1	31015	111652	105091	-1	105068	415531	391274	-1	391261	1	1	1	1				practUP	phasePRACTICE1	50	NF06	293851	293551	293851	293545	d	293545	291552	293545	291546	1993
GofDak_1024-768_new	5	3	20	<?xml version="1.0"?>\n<Clock xmlns:dt="urn:schemas-microsoft-com:datatypes"><Description dt:dt="string">E-Prime Primary Realtime Clock</Description><StartTime><Timestamp dt:dt="int">0</Timestamp><DateUtc dt:dt="string">2017-05-12T11:08:05Z</DateUtc></StartTime><FrequencyChanges><FrequencyChange><Frequency dt:dt="r8">3312949</Frequency><Timestamp dt:dt="r8">6635097443</Timestamp><Current dt:dt="r…	75.029	2118884	2115384	2118884	2115372	1	right	-1954197925	2017-12-05	13:08:05	11:08:05	female	105068	31092	-1	31015	111652	105091	-1	105068	415531	391274	-1	391261	2	2	1	2				practINV	phasePRACTICE1	1	NF01	306646	306346	306646	306320	l	306320	304747	306320	304729	1573
GofDak_1024-768_new	5	3	20	<?xml version="1.0"?>\n<Clock xmlns:dt="urn:schemas-microsoft-com:datatypes"><Description dt:dt="string">E-Prime Primary Realtime Clock</Description><StartTime><Timestamp dt:dt="int">0</Timestamp><DateUtc dt:dt="string">2017-05-12T11:08:05Z</DateUtc></StartTime><FrequencyChanges><FrequencyChange><Frequency dt:dt="r8">3312949</Frequency><Timestamp dt:dt="r8">6635097443</Timestamp><Current dt:dt="r…	75.029	2118884	2115384	2118884	2115372	1	right	-1954197925	2017-12-05	13:08:05	11:08:05	female	105068	31092	-1	31015	111652	105091	-1	105068	415531	391274	-1	391261	2	2	1	2				practINV	phasePRACTICE1	2	NM21	309965	309665	309965	309650	l	309650	308079	309650	308073	1571
GofDak_1024-768_new	5	3	20	<?xml version="1.0"?>\n<Clock xmlns:dt="urn:schemas-microsoft-com:datatypes"><Description dt:dt="string">E-Prime Primary Realtime Clock</Description><StartTime><Timestamp dt:dt="int">0</Timestamp><DateUtc dt:dt="string">2017-05-12T11:08:05Z</DateUtc></StartTime><FrequencyChanges><FrequencyChange><Frequency dt:dt="r8">3312949</Frequency><Timestamp dt:dt="r8">6635097443</Timestamp><Current dt:dt="r…	75.029	2118884	2115384	2118884	2115372	1	right	-1954197925	2017-12-05	13:08:05	11:08:05	female	105068	31092	-1	31015	111652	105091	-1	105068	415531	391274	-1	391261	2	2	1	2				practINV	phasePRACTICE1	3	NM03	313217	312917	313217	312880	l	312880	311145	312880	311129	1735
GofDak_1024-768_new	5	3	20	<?xml version="1.0"?>\n<Clock xmlns:dt="urn:schemas-microsoft-com:datatypes"><Description dt:dt="string">E-Prime Primary Realtime Clock</Description><StartTime><Timestamp dt:dt="int">0</Timestamp><DateUtc dt:dt="string">2017-05-12T11:08:05Z</DateUtc></StartTime><FrequencyChanges><FrequencyChange><Frequency dt:dt="r8">3312949</Frequency><Timestamp dt:dt="r8">6635097443</Timestamp><Current dt:dt="r…	75.029	2118884	2115384	2118884	2115372	1	right	-1954197925	2017-12-05	13:08:05	11:08:05	female	105068	31092	-1	31015	111652	105091	-1	105068	415531	391274	-1	391261	2	2	1	2				practINV	phasePRACTICE1	4	NM21	316336	316036	316336	316033	d	316033	314223	316033	314208	1810
GofDak_1024-768_new	5	3	20	<?xml version="1.0"?>\n<Clock xmlns:dt="urn:schemas-microsoft-com:datatypes"><Description dt:dt="string">E-Prime Primary Realtime Clock</Description><StartTime><Timestamp dt:dt="int">0</Timestamp><DateUtc dt:dt="string">2017-05-12T11:08:05Z</DateUtc></StartTime><FrequencyChanges><FrequencyChange><Frequency dt:dt="r8">3312949</Frequency><Timestamp dt:dt="r8">6635097443</Timestamp><Current dt:dt="r…	75.029	2118884	2115384	2118884	2115372	1	right	-1954197925	2017-12-05	13:08:05	11:08:05	female	105068	31092	-1	31015	111652	105091	-1	105068	415531	391274	-1	391261	2	2	1	2				practINV	phasePRACTICE1	5	NF04	320068	319768	320068	319732	d	319732	317982	319732	317976	1750
GofDak_1024-768_new	5	3	20	<?xml version="1.0"?>\n<Clock xmlns:dt="urn:schemas-microsoft-com:datatypes"><Description dt:dt="string">E-Prime Primary Realtime Clock</Description><StartTime><Timestamp dt:dt="int">0</Timestamp><DateUtc dt:dt="string">2017-05-12T11:08:05Z</DateUtc></StartTime><FrequencyChanges><FrequencyChange><Frequency dt:dt="r8">3312949</Frequency><Timestamp dt:dt="r8">6635097443</Timestamp><Current dt:dt="r…	75.029	2118884	2115384	2118884	2115372	1	right	-1954197925	2017-12-05	13:08:05	11:08:05	female	105068	31092	-1	31015	111652	105091	-1	105068	415531	391274	-1	391261	2	2	1	2				practINV	phasePRACTICE1	6	NM08	323267	322967	323267	322964	d	322964	321367	322964	321360	1597
GofDak_1024-768_new	5	3	20	<?xml version="1.0"?>\n<Clock xmlns:dt="urn:schemas-microsoft-com:datatypes"><Description dt:dt="string">E-Prime Primary Realtime Clock</Description><StartTime><Timestamp dt:dt="int">0</Timestamp><DateUtc dt:dt="string">2017-05-12T11:08:05Z</DateUtc></StartTime><FrequencyChanges><FrequencyChange><Frequency dt:dt="r8">3312949</Frequency><Timestamp dt:dt="r8">6635097443</Timestamp><Current dt:dt="r…	75.029	2118884	2115384	2118884	2115372	1	right	-1954197925	2017-12-05	13:08:05	11:08:05	female	105068	31092	-1	31015	111652	105091	-1	105068	415531	391274	-1	391261	2	2	1	2				practINV	phasePRACTICE1	7	NF106	326386	326086	326386	326071	l	326071	324366	326071	324352	1705
GofDak_1024-768_new	5	3	20	<?xml version="1.0"?>\n<Clock xmlns:dt="urn:schemas-microsoft-com:datatypes"><Description dt:dt="string">E-Prime Primary Realtime Clock</Description><StartTime><Timestamp dt:dt="int">0</Timestamp><DateUtc dt:dt="string">2017-05-12T11:08:05Z</DateUtc></StartTime><FrequencyChanges><FrequencyChange><Frequency dt:dt="r8">3312949</Frequency><Timestamp dt:dt="r8">6635097443</Timestamp><Current dt:dt="r…	75.029	2118884	2115384	2118884	2115372	1	right	-1954197925	2017-12-05	13:08:05	11:08:05	female	105068	31092	-1	31015	111652	105091	-1	105068	415531	391274	-1	391261	2	2	1	2				practINV	phasePRACTICE1	8	NF106	329864	329564	329864	329557	d	329557	327618	329557	327608	1939
GofDak_1024-768_new	5	3	20	<?xml version="1.0"?>\n<Clock xmlns:dt="urn:schemas-microsoft-com:datatypes"><Description dt:dt="string">E-Prime Primary Realtime Clock</Description><StartTime><Timestamp dt:dt="int">0</Timestamp><DateUtc dt:dt="string">2017-05-12T11:08:05Z</DateUtc></StartTime><FrequencyChanges><FrequencyChange><Frequency dt:dt="r8">3312949</Frequency><Timestamp dt:dt="r8">6635097443</Timestamp><Current dt:dt="r…	75.029	2118884	2115384	2118884	2115372	1	right	-1954197925	2017-12-05	13:08:05	11:08:05	female	105068	31092	-1	31015	111652	105091	-1	105068	415531	391274	-1	391261	2	2	1	2				practINV	phasePRACTICE1	9	NF01	333449	333149	333449	333145	d	333145	331364	333145	331351	1781
GofDak_1024-768_new	5	3	20	<?xml version="1.0"?>\n<Clock xmlns:dt="urn:schemas-microsoft-com:datatypes"><Description dt:dt="string">E-Prime Primary Realtime Clock</Description><StartTime><Timestamp dt:dt="int">0</Timestamp><DateUtc dt:dt="string">2017-05-12T11:08:05Z</DateUtc></StartTime><FrequencyChanges><FrequencyChange><Frequency dt:dt="r8">3312949</Frequency><Timestamp dt:dt="r8">6635097443</Timestamp><Current dt:dt="r…	75.029	2118884	2115384	2118884	2115372	1	right	-1954197925	2017-12-05	13:08:05	11:08:05	female	105068	31092	-1	31015	111652	105091	-1	105068	415531	391274	-1	391261	2	2	1	2				practINV	phasePRACTICE1	10	NM10	337088	336788	337088	336750	l	336750	334776	336750	334767	1974
GofDak_1024-768_new	5	3	20	<?xml version="1.0"?>\n<Clock xmlns:dt="urn:schemas-microsoft-com:datatypes"><Description dt:dt="string">E-Prime Primary Realtime Clock</Description><StartTime><Timestamp dt:dt="int">0</Timestamp><DateUtc dt:dt="string">2017-05-12T11:08:05Z</DateUtc></StartTime><FrequencyChanges><FrequencyChange><Frequency dt:dt="r8">3312949</Frequency><Timestamp dt:dt="r8">6635097443</Timestamp><Current dt:dt="r…	75.029	2118884	2115384	2118884	2115372	1	right	-1954197925	2017-12-05	13:08:05	11:08:05	female	105068	31092	-1	31015	111652	105091	-1	105068	415531	391274	-1	391261	2	2	1	2				practINV	phasePRACTICE1	11	NF04	341300	341000	341300	340971	l	340971	339320	340971	339303	1651
GofDak_1024-768_new	5	3	20	<?xml version="1.0"?>\n<Clock xmlns:dt="urn:schemas-microsoft-com:datatypes"><Description dt:dt="string">E-Prime Primary Realtime Clock</Description><StartTime><Timestamp dt:dt="int">0</Timestamp><DateUtc dt:dt="string">2017-05-12T11:08:05Z</DateUtc></StartTime><FrequencyChanges><FrequencyChange><Frequency dt:dt="r8">3312949</Frequency><Timestamp dt:dt="r8">6635097443</Timestamp><Current dt:dt="r…	75.029	2118884	2115384	2118884	2115372	1	right	-1954197925	2017-12-05	13:08:05	11:08:05	female	105068	31092	-1	31015	111652	105091	-1	105068	415531	391274	-1	391261	2	2	1	2				practINV	phasePRACTICE1	12	NF109	344605	344305	344605	344302	d	344302	342692	344302	342687	1610
GofDak_1024-768_new	5	3	20	<?xml version="1.0"?>\n<Clock xmlns:dt="urn:schemas-microsoft-com:datatypes"><Description dt:dt="string">E-Prime Primary Realtime Clock</Description><StartTime><Timestamp dt:dt="int">0</Timestamp><DateUtc dt:dt="string">2017-05-12T11:08:05Z</DateUtc></StartTime><FrequencyChanges><FrequencyChange><Frequency dt:dt="r8">3312949</Frequency><Timestamp dt:dt="r8">6635097443</Timestamp><Current dt:dt="r…	75.029	2118884	2115384	2118884	2115372	1	right	-1954197925	2017-12-05	13:08:05	11:08:05	female	105068	31092	-1	31015	111652	105091	-1	105068	415531	391274	-1	391261	2	2	1	2				practINV	phasePRACTICE1	13	NM03	347911	347611	347911	347582	l	347582	345838	347582	345823	1744
GofDak_1024-768_new	5	3	20	<?xml version="1.0"?>\n<Clock xmlns:dt="urn:schemas-microsoft-com:datatypes"><Description dt:dt="string">E-Prime Primary Realtime Clock</Description><StartTime><Timestamp dt:dt="int">0</Timestamp><DateUtc dt:dt="string">2017-05-12T11:08:05Z</DateUtc></StartTime><FrequencyChanges><FrequencyChange><Frequency dt:dt="r8">3312949</Frequency><Timestamp dt:dt="r8">6635097443</Timestamp><Current dt:dt="r…	75.029	2118884	2115384	2118884	2115372	1	right	-1954197925	2017-12-05	13:08:05	11:08:05	female	105068	31092	-1	31015	111652	105091	-1	105068	415531	391274	-1	391261	2	2	1	2				practINV	phasePRACTICE1	14	NM08	350896	350596	350896	350582	d	350582	349023	350582	349014	1559
GofDak_1024-768_new	5	3	20	<?xml version="1.0"?>\n<Clock xmlns:dt="urn:schemas-microsoft-com:datatypes"><Description dt:dt="string">E-Prime Primary Realtime Clock</Description><StartTime><Timestamp dt:dt="int">0</Timestamp><DateUtc dt:dt="string">2017-05-12T11:08:05Z</DateUtc></StartTime><FrequencyChanges><FrequencyChange><Frequency dt:dt="r8">3312949</Frequency><Timestamp dt:dt="r8">6635097443</Timestamp><Current dt:dt="r…	75.029	2118884	2115384	2118884	2115372	1	right	-1954197925	2017-12-05	13:08:05	11:08:05	female	105068	31092	-1	31015	111652	105091	-1	105068	415531	391274	-1	391261	2	2	1	2				practINV	phasePRACTICE1	15	NF27	354361	354061	354361	354054	d	354054	352396	354054	352390	1658
GofDak_1024-768_new	5	3	20	<?xml version="1.0"?>\n<Clock xmlns:dt="urn:schemas-microsoft-com:datatypes"><Description dt:dt="string">E-Prime Primary Realtime Clock</Description><StartTime><Timestamp dt:dt="int">0</Timestamp><DateUtc dt:dt="string">2017-05-12T11:08:05Z</DateUtc></StartTime><FrequencyChanges><FrequencyChange><Frequency dt:dt="r8">3312949</Frequency><Timestamp dt:dt="r8">6635097443</Timestamp><Current dt:dt="r…	75.029	2118884	2115384	2118884	2115372	1	right	-1954197925	2017-12-05	13:08:05	11:08:05	female	105068	31092	-1	31015	111652	105091	-1	105068	415531	391274	-1	391261	2	2	1	2				practINV	phasePRACTICE1	16	NF109	357587	357287	357587	357276	l	357276	355541	357276	355526	1735
GofDak_1024-768_new	5	3	20	<?xml version="1.0"?>\n<Clock xmlns:dt="urn:schemas-microsoft-com:datatypes"><Description dt:dt="string">E-Prime Primary Realtime Clock</Description><StartTime><Timestamp dt:dt="int">0</Timestamp><DateUtc dt:dt="string">2017-05-12T11:08:05Z</DateUtc></StartTime><FrequencyChanges><FrequencyChange><Frequency dt:dt="r8">3312949</Frequency><Timestamp dt:dt="r8">6635097443</Timestamp><Current dt:dt="r…	75.029	2118884	2115384	2118884	2115372	1	right	-1954197925	2017-12-05	13:08:05	11:08:05	female	105068	31092	-1	31015	111652	105091	-1	105068	415531	391274	-1	391261	2	2	1	2				practINV	phasePRACTICE1	17	NM10	360612	360312	360612	360309	d	360309	358660	360309	358646	1649
GofDak_1024-768_new	5	3	20	<?xml version="1.0"?>\n<Clock xmlns:dt="urn:schemas-microsoft-com:datatypes"><Description dt:dt="string">E-Prime Primary Realtime Clock</Description><StartTime><Timestamp dt:dt="int">0</Timestamp><DateUtc dt:dt="string">2017-05-12T11:08:05Z</DateUtc></StartTime><FrequencyChanges><FrequencyChange><Frequency dt:dt="r8">3312949</Frequency><Timestamp dt:dt="r8">6635097443</Timestamp><Current dt:dt="r…	75.029	2118884	2115384	2118884	2115372	1	right	-1954197925	2017-12-05	13:08:05	11:08:05	female	105068	31092	-1	31015	111652	105091	-1	105068	415531	391274	-1	391261	2	2	1	2				practINV	phasePRACTICE1	18	NM02	364251	363951	364251	363939	d	363939	362005	363939	361998	1934
GofDak_1024-768_new	5	3	20	<?xml version="1.0"?>\n<Clock xmlns:dt="urn:schemas-microsoft-com:datatypes"><Description dt:dt="string">E-Prime Primary Realtime Clock</Description><StartTime><Timestamp dt:dt="int">0</Timestamp><DateUtc dt:dt="string">2017-05-12T11:08:05Z</DateUtc></StartTime><FrequencyChanges><FrequencyChange><Frequency dt:dt="r8">3312949</Frequency><Timestamp dt:dt="r8">6635097443</Timestamp><Current dt:dt="r…	75.029	2118884	2115384	2118884	2115372	1	right	-1954197925	2017-12-05	13:08:05	11:08:05	female	105068	31092	-1	31015	111652	105091	-1	105068	415531	391274	-1	391261	2	2	1	2				practINV	phasePRACTICE1	19	NF27	367730	367430	367730	367426	l	367426	365604	367426	365598	1822
GofDak_1024-768_new	5	3	20	<?xml version="1.0"?>\n<Clock xmlns:dt="urn:schemas-microsoft-com:datatypes"><Description dt:dt="string">E-Prime Primary Realtime Clock</Description><StartTime><Timestamp dt:dt="int">0</Timestamp><DateUtc dt:dt="string">2017-05-12T11:08:05Z</DateUtc></StartTime><FrequencyChanges><FrequencyChange><Frequency dt:dt="r8">3312949</Frequency><Timestamp dt:dt="r8">6635097443</Timestamp><Current dt:dt="r…	75.029	2118884	2115384	2118884	2115372	1	right	-1954197925	2017-12-05	13:08:05	11:08:05	female	105068	31092	-1	31015	111652	105091	-1	105068	415531	391274	-1	391261	2	2	1	2				practINV	phasePRACTICE1	20	NF02	371222	370922	371222	370893	d	370893	369069	370893	369053	1824
GofDak_1024-768_new	5	3	20	<?xml version="1.0"?>\n<Clock xmlns:dt="urn:schemas-microsoft-com:datatypes"><Description dt:dt="string">E-Prime Primary Realtime Clock</Description><StartTime><Timestamp dt:dt="int">0</Timestamp><DateUtc dt:dt="string">2017-05-12T11:08:05Z</DateUtc></StartTime><FrequencyChanges><FrequencyChange><Frequency dt:dt="r8">3312949</Frequency><Timestamp dt:dt="r8">6635097443</Timestamp><Current dt:dt="r…	75.029	2118884	2115384	2118884	2115372	1	right	-1954197925	2017-12-05	13:08:05	11:08:05	female	105068	31092	-1	31015	111652	105091	-1	105068	415531	391274	-1	391261	3				1	1	1	phaseUPFAce	phaseXPface	1	NF11	418750	418450	418750	418440	l	418440	416544	418440	416531	1896
GofDak_1024-768_new	5	3	20	<?xml version="1.0"?>\n<Clock xmlns:dt="urn:schemas-microsoft-com:datatypes"><Description dt:dt="string">E-Prime Primary Realtime Clock</Description><StartTime><Timestamp dt:dt="int">0</Timestamp><DateUtc dt:dt="string">2017-05-12T11:08:05Z</DateUtc></StartTime><FrequencyChanges><FrequencyChange><Frequency dt:dt="r8">3312949</Frequency><Timestamp dt:dt="r8">6635097443</Timestamp><Current dt:dt="r…	75.029	2118884	2115384	2118884	2115372	1	right	-1954197925	2017-12-05	13:08:05	11:08:05	female	105068	31092	-1	31015	111652	105091	-1	105068	415531	391274	-1	391261	3				1	1	1	phaseUPFAce	phaseXPface	2	NF109	421922	421622	421922	421612	d	421612	419889	421612	419883	1723
GofDak_1024-768_new	5	3	20	<?xml version="1.0"?>\n<Clock xmlns:dt="urn:schemas-microsoft-com:datatypes"><Description dt:dt="string">E-Prime Primary Realtime Clock</Description><StartTime><Timestamp dt:dt="int">0</Timestamp><DateUtc dt:dt="string">2017-05-12T11:08:05Z</DateUtc></StartTime><FrequencyChanges><FrequencyChange><Frequency dt:dt="r8">3312949</Frequency><Timestamp dt:dt="r8">6635097443</Timestamp><Current dt:dt="r…	75.029	2118884	2115384	2118884	2115372	1	right	-1954197925	2017-12-05	13:08:05	11:08:05	female	105068	31092	-1	31015	111652	105091	-1	105068	415531	391274	-1	391261	3				1	1	1	phaseUPFAce	phaseXPface	3	NF105	425041	424741	425041	424738	d	424738	423075	424738	423066	1663
GofDak_1024-768_new	5	3	20	<?xml version="1.0"?>\n<Clock xmlns:dt="urn:schemas-microsoft-com:datatypes"><Description dt:dt="string">E-Prime Primary Realtime Clock</Description><StartTime><Timestamp dt:dt="int">0</Timestamp><DateUtc dt:dt="string">2017-05-12T11:08:05Z</DateUtc></StartTime><FrequencyChanges><FrequencyChange><Frequency dt:dt="r8">3312949</Frequency><Timestamp dt:dt="r8">6635097443</Timestamp><Current dt:dt="r…	75.029	2118884	2115384	2118884	2115372	1	right	-1954197925	2017-12-05	13:08:05	11:08:05	female	105068	31092	-1	31015	111652	105091	-1	105068	415531	391274	-1	391261	3				1	1	1	phaseUPFAce	phaseXPface	4	NM09	428746	428446	428746	428439	l	428439	426500	428439	426482	1939
GofDak_1024-768_new	5	3	20	<?xml version="1.0"?>\n<Clock xmlns:dt="urn:schemas-microsoft-com:datatypes"><Description dt:dt="string">E-Prime Primary Realtime Clock</Description><StartTime><Timestamp dt:dt="int">0</Timestamp><DateUtc dt:dt="string">2017-05-12T11:08:05Z</DateUtc></StartTime><FrequencyChanges><FrequencyChange><Frequency dt:dt="r8">3312949</Frequency><Timestamp dt:dt="r8">6635097443</Timestamp><Current dt:dt="r…	75.029	2118884	2115384	2118884	2115372	1	right	-1954197925	2017-12-05	13:08:05	11:08:05	female	105068	31092	-1	31015	111652	105091	-1	105068	415531	391274	-1	391261	3				1	1	1	phaseUPFAce	phaseXPface	5	NM08	431718	431418	431718	431410	l	431410	429779	431410	429770	1631
GofDak_1024-768_new	5	3	20	<?xml version="1.0"?>\n<Clock xmlns:dt="urn:schemas-microsoft-com:datatypes"><Description dt:dt="string">E-Prime Primary Realtime Clock</Description><StartTime><Timestamp dt:dt="int">0</Timestamp><DateUtc dt:dt="string">2017-05-12T11:08:05Z</DateUtc></StartTime><FrequencyChanges><FrequencyChange><Frequency dt:dt="r8">3312949</Frequency><Timestamp dt:dt="r8">6635097443</Timestamp><Current dt:dt="r…	75.029	2118884	2115384	2118884	2115372	1	right	-1954197925	2017-12-05	13:08:05	11:08:05	female	105068	31092	-1	31015	111652	105091	-1	105068	415531	391274	-1	391261	3				1	1	1	phaseUPFAce	phaseXPface	6	NF09	435877	435577	435877	435569	d	435569	433937	435569	433930	1632
GofDak_1024-768_new	5	3	20	<?xml version="1.0"?>\n<Clock xmlns:dt="urn:schemas-microsoft-com:datatypes"><Description dt:dt="string">E-Prime Primary Realtime Clock</Description><StartTime><Timestamp dt:dt="int">0</Timestamp><DateUtc dt:dt="string">2017-05-12T11:08:05Z</DateUtc></StartTime><FrequencyChanges><FrequencyChange><Frequency dt:dt="r8">3312949</Frequency><Timestamp dt:dt="r8">6635097443</Timestamp><Current dt:dt="r…	75.029	2118884	2115384	2118884	2115372	1	right	-1954197925	2017-12-05	13:08:05	11:08:05	female	105068	31092	-1	31015	111652	105091	-1	105068	415531	391274	-1	391261	3				1	1	1	phaseUPFAce	phaseXPface	7	NM05	438902	438602	438902	438591	d	438591	437083	438591	437066	1508
GofDak_1024-768_new	5	3	20	<?xml version="1.0"?>\n<Clock xmlns:dt="urn:schemas-microsoft-com:datatypes"><Description dt:dt="string">E-Prime Primary Realtime Clock</Description><StartTime><Timestamp dt:dt="int">0</Timestamp><DateUtc dt:dt="string">2017-05-12T11:08:05Z</DateUtc></StartTime><FrequencyChanges><FrequencyChange><Frequency dt:dt="r8">3312949</Frequency><Timestamp dt:dt="r8">6635097443</Timestamp><Current dt:dt="r…	75.029	2118884	2115384	2118884	2115372	1	right	-1954197925	2017-12-05	13:08:05	11:08:05	female	105068	31092	-1	31015	111652	105091	-1	105068	415531	391274	-1	391261	3				1	1	1	phaseUPFAce	phaseXPface	8	NM101	442568	442268	442568	442265	d	442265	440455	442265	440441	1810
GofDak_1024-768_new	5	3	20	<?xml version="1.0"?>\n<Clock xmlns:dt="urn:schemas-microsoft-com:datatypes"><Description dt:dt="string">E-Prime Primary Realtime Clock</Description><StartTime><Timestamp dt:dt="int">0</Timestamp><DateUtc dt:dt="string">2017-05-12T11:08:05Z</DateUtc></StartTime><FrequencyChanges><FrequencyChange><Frequency dt:dt="r8">3312949</Frequency><Timestamp dt:dt="r8">6635097443</Timestamp><Current dt:dt="r…	75.029	2118884	2115384	2118884	2115372	1	right	-1954197925	2017-12-05	13:08:05	11:08:05	female	105068	31092	-1	31015	111652	105091	-1	105068	415531	391274	-1	391261	3				1	1	1	phaseUPFAce	phaseXPface	9	NM05	446366	446066	446366	446052	d	446052	444120	446052	444105	1932
GofDak_1024-768_new	5	3	20	<?xml version="1.0"?>\n<Clock xmlns:dt="urn:schemas-microsoft-com:datatypes"><Description dt:dt="string">E-Prime Primary Realtime Clock</Description><StartTime><Timestamp dt:dt="int">0</Timestamp><DateUtc dt:dt="string">2017-05-12T11:08:05Z</DateUtc></StartTime><FrequencyChanges><FrequencyChange><Frequency dt:dt="r8">3312949</Frequency><Timestamp dt:dt="r8">6635097443</Timestamp><Current dt:dt="r…	75.029	2118884	2115384	2118884	2115372	1	right	-1954197925	2017-12-05	13:08:05	11:08:05	female	105068	31092	-1	31015	111652	105091	-1	105068	415531	391274	-1	391261	3				1	1	1	phaseUPFAce	phaseXPface	10	NF01	450311	450011	450311	450006	d	450006	448225	450006	448209	1781
GofDak_1024-768_new	5	3	20	<?xml version="1.0"?>\n<Clock xmlns:dt="urn:schemas-microsoft-com:datatypes"><Description dt:dt="string">E-Prime Primary Realtime Clock</Description><StartTime><Timestamp dt:dt="int">0</Timestamp><DateUtc dt:dt="string">2017-05-12T11:08:05Z</DateUtc></StartTime><FrequencyChanges><FrequencyChange><Frequency dt:dt="r8">3312949</Frequency><Timestamp dt:dt="r8">6635097443</Timestamp><Current dt:dt="r…	75.029	2118884	2115384	2118884	2115372	1	right	-1954197925	2017-12-05	13:08:05	11:08:05	female	105068	31092	-1	31015	111652	105091	-1	105068	415531	391274	-1	391261	3				1	1	1	phaseUPFAce	phaseXPface	11	NM21	453737	453437	453737	453429	d	453429	451437	453429	451425	1992
GofDak_1024-768_new	5	3	20	<?xml version="1.0"?>\n<Clock xmlns:dt="urn:schemas-microsoft-com:datatypes"><Description dt:dt="string">E-Prime Primary Realtime Clock</Description><StartTime><Timestamp dt:dt="int">0</Timestamp><DateUtc dt:dt="string">2017-05-12T11:08:05Z</DateUtc></StartTime><FrequencyChanges><FrequencyChange><Frequency dt:dt="r8">3312949</Frequency><Timestamp dt:dt="r8">6635097443</Timestamp><Current dt:dt="r…	75.029	2118884	2115384	2118884	2115372	1	right	-1954197925	2017-12-05	13:08:05	11:08:05	female	105068	31092	-1	31015	111652	105091	-1	105068	415531	391274	-1	391261	3				1	1	1	phaseUPFAce	phaseXPface	12	NM21	457228	456928	457228	456919	d	456919	455036	456919	455025	1883
GofDak_1024-768_new	5	3	20	<?xml version="1.0"?>\n<Clock xmlns:dt="urn:schemas-microsoft-com:datatypes"><Description dt:dt="string">E-Prime Primary Realtime Clock</Description><StartTime><Timestamp dt:dt="int">0</Timestamp><DateUtc dt:dt="string">2017-05-12T11:08:05Z</DateUtc></StartTime><FrequencyChanges><FrequencyChange><Frequency dt:dt="r8">3312949</Frequency><Timestamp dt:dt="r8">6635097443</Timestamp><Current dt:dt="r…	75.029	2118884	2115384	2118884	2115372	1	right	-1954197925	2017-12-05	13:08:05	11:08:05	female	105068	31092	-1	31015	111652	105091	-1	105068	415531	391274	-1	391261	3				1	1	1	phaseUPFAce	phaseXPface	13	NM04	460694	460394	460694	460382	d	460382	458542	460382	458536	1840
GofDak_1024-768_new	5	3	20	<?xml version="1.0"?>\n<Clock xmlns:dt="urn:schemas-microsoft-com:datatypes"><Description dt:dt="string">E-Prime Primary Realtime Clock</Description><StartTime><Timestamp dt:dt="int">0</Timestamp><DateUtc dt:dt="string">2017-05-12T11:08:05Z</DateUtc></StartTime><FrequencyChanges><FrequencyChange><Frequency dt:dt="r8">3312949</Frequency><Timestamp dt:dt="r8">6635097443</Timestamp><Current dt:dt="r…	75.029	2118884	2115384	2118884	2115372	1	right	-1954197925	2017-12-05	13:08:05	11:08:05	female	105068	31092	-1	31015	111652	105091	-1	105068	415531	391274	-1	391261	3				1	1	1	phaseUPFAce	phaseXPface	14	NM09	464346	464046	464346	464041	l	464041	462473	464041	462464	1568
GofDak_1024-768_new	5	3	20	<?xml version="1.0"?>\n<Clock xmlns:dt="urn:schemas-microsoft-com:datatypes"><Description dt:dt="string">E-Prime Primary Realtime Clock</Description><StartTime><Timestamp dt:dt="int">0</Timestamp><DateUtc dt:dt="string">2017-05-12T11:08:05Z</DateUtc></StartTime><FrequencyChanges><FrequencyChange><Frequency dt:dt="r8">3312949</Frequency><Timestamp dt:dt="r8">6635097443</Timestamp><Current dt:dt="r…	75.029	2118884	2115384	2118884	2115372	1	right	-1954197925	2017-12-05	13:08:05	11:08:05	female	105068	31092	-1	31015	111652	105091	-1	105068	415531	391274	-1	391261	3				1	1	1	phaseUPFAce	phaseXPface	15	NF04	467558	467258	467558	467249	l	467249	465565	467249	465560	1684
GofDak_1024-768_new	5	3	20	<?xml version="1.0"?>\n<Clock xmlns:dt="urn:schemas-microsoft-com:datatypes"><Description dt:dt="string">E-Prime Primary Realtime Clock</Description><StartTime><Timestamp dt:dt="int">0</Timestamp><DateUtc dt:dt="string">2017-05-12T11:08:05Z</DateUtc></StartTime><FrequencyChanges><FrequencyChange><Frequency dt:dt="r8">3312949</Frequency><Timestamp dt:dt="r8">6635097443</Timestamp><Current dt:dt="r…	75.029	2118884	2115384	2118884	2115372	1	right	-1954197925	2017-12-05	13:08:05	11:08:05	female	105068	31092	-1	31015	111652	105091	-1	105068	415531	391274	-1	391261	3				1	1	1	phaseUPFAce	phaseXPface	16	NM10	470677	470377	470677	470342	l	470342	468751	470342	468744	1591
GofDak_1024-768_new	5	3	20	<?xml version="1.0"?>\n<Clock xmlns:dt="urn:schemas-microsoft-com:datatypes"><Description dt:dt="string">E-Prime Primary Realtime Clock</Description><StartTime><Timestamp dt:dt="int">0</Timestamp><DateUtc dt:dt="string">2017-05-12T11:08:05Z</DateUtc></StartTime><FrequencyChanges><FrequencyChange><Frequency dt:dt="r8">3312949</Frequency><Timestamp dt:dt="r8">6635097443</Timestamp><Current dt:dt="r…	75.029	2118884	2115384	2118884	2115372	1	right	-1954197925	2017-12-05	13:08:05	11:08:05	female	105068	31092	-1	31015	111652	105091	-1	105068	415531	391274	-1	391261	3				1	1	1	phaseUPFAce	phaseXPface	17	NM03	474582	474282	474582	474268	d	474268	472469	474268	472464	1799
GofDak_1024-768_new	5	3	20	<?xml version="1.0"?>\n<Clock xmlns:dt="urn:schemas-microsoft-com:datatypes"><Description dt:dt="string">E-Prime Primary Realtime Clock</Description><StartTime><Timestamp dt:dt="int">0</Timestamp><DateUtc dt:dt="string">2017-05-12T11:08:05Z</DateUtc></StartTime><FrequencyChanges><FrequencyChange><Frequency dt:dt="r8">3312949</Frequency><Timestamp dt:dt="r8">6635097443</Timestamp><Current dt:dt="r…	75.029	2118884	2115384	2118884	2115372	1	right	-1954197925	2017-12-05	13:08:05	11:08:05	female	105068	31092	-1	31015	111652	105091	-1	105068	415531	391274	-1	391261	3				1	1	1	phaseUPFAce	phaseXPface	18	NM05	477981	477681	477981	477669	d	477669	476001	477669	475991	1668
GofDak_1024-768_new	5	3	20	<?xml version="1.0"?>\n<Clock xmlns:dt="urn:schemas-microsoft-com:datatypes"><Description dt:dt="string">E-Prime Primary Realtime Clock</Description><StartTime><Timestamp dt:dt="int">0</Timestamp><DateUtc dt:dt="string">2017-05-12T11:08:05Z</DateUtc></StartTime><FrequencyChanges><FrequencyChange><Frequency dt:dt="r8">3312949</Frequency><Timestamp dt:dt="r8">6635097443</Timestamp><Current dt:dt="r…	75.029	2118884	2115384	2118884	2115372	1	right	-1954197925	2017-12-05	13:08:05	11:08:05	female	105068	31092	-1	31015	111652	105091	-1	105068	415531	391274	-1	391261	3				1	1	1	phaseUPFAce	phaseXPface	19	NF109	481966	481666	481966	481657	l	481657	479986	481657	479975	1671
GofDak_1024-768_new	5	3	20	<?xml version="1.0"?>\n<Clock xmlns:dt="urn:schemas-microsoft-com:datatypes"><Description dt:dt="string">E-Prime Primary Realtime Clock</Description><StartTime><Timestamp dt:dt="int">0</Timestamp><DateUtc dt:dt="string">2017-05-12T11:08:05Z</DateUtc></StartTime><FrequencyChanges><FrequencyChange><Frequency dt:dt="r8">3312949</Frequency><Timestamp dt:dt="r8">6635097443</Timestamp><Current dt:dt="r…	75.029	2118884	2115384	2118884	2115372	1	right	-1954197925	2017-12-05	13:08:05	11:08:05	female	105068	31092	-1	31015	111652	105091	-1	105068	415531	391274	-1	391261	3				1	1	1	phaseUPFAce	phaseXPface	20	NF09	485124	484824	485124	484810	d	484810	483025	484810	483007	1785
GofDak_1024-768_new	5	3	20	<?xml version="1.0"?>\n<Clock xmlns:dt="urn:schemas-microsoft-com:datatypes"><Description dt:dt="string">E-Prime Primary Realtime Clock</Description><StartTime><Timestamp dt:dt="int">0</Timestamp><DateUtc dt:dt="string">2017-05-12T11:08:05Z</DateUtc></StartTime><FrequencyChanges><FrequencyChange><Frequency dt:dt="r8">3312949</Frequency><Timestamp dt:dt="r8">6635097443</Timestamp><Current dt:dt="r…	75.029	2118884	2115384	2118884	2115372	1	right	-1954197925	2017-12-05	13:08:05	11:08:05	female	105068	31092	-1	31015	111652	105091	-1	105068	415531	391274	-1	391261	4				2	1	2	phaseINVFAce	phaseXPface	1	NF06	488390	488090	488390	488077	d	488077	486357	488077	486343	1720
GofDak_1024-768_new	5	3	20	<?xml version="1.0"?>\n<Clock xmlns:dt="urn:schemas-microsoft-com:datatypes"><Description dt:dt="string">E-Prime Primary Realtime Clock</Description><StartTime><Timestamp dt:dt="int">0</Timestamp><DateUtc dt:dt="string">2017-05-12T11:08:05Z</DateUtc></StartTime><FrequencyChanges><FrequencyChange><Frequency dt:dt="r8">3312949</Frequency><Timestamp dt:dt="r8">6635097443</Timestamp><Current dt:dt="r…	75.029	2118884	2115384	2118884	2115372	1	right	-1954197925	2017-12-05	13:08:05	11:08:05	female	105068	31092	-1	31015	111652	105091	-1	105068	415531	391274	-1	391261	4				2	1	2	phaseINVFAce	phaseXPface	2	NM03	491762	491462	491762	491452	d	491452	489743	491452	489735	1709
GofDak_1024-768_new	5	3	20	<?xml version="1.0"?>\n<Clock xmlns:dt="urn:schemas-microsoft-com:datatypes"><Description dt:dt="string">E-Prime Primary Realtime Clock</Description><StartTime><Timestamp dt:dt="int">0</Timestamp><DateUtc dt:dt="string">2017-05-12T11:08:05Z</DateUtc></StartTime><FrequencyChanges><FrequencyChange><Frequency dt:dt="r8">3312949</Frequency><Timestamp dt:dt="r8">6635097443</Timestamp><Current dt:dt="r…	75.029	2118884	2115384	2118884	2115372	1	right	-1954197925	2017-12-05	13:08:05	11:08:05	female	105068	31092	-1	31015	111652	105091	-1	105068	415531	391274	-1	391261	4				2	1	2	phaseINVFAce	phaseXPface	3	NM13	494947	494647	494947	494640	d	494640	492861	494640	492854	1779
GofDak_1024-768_new	5	3	20	<?xml version="1.0"?>\n<Clock xmlns:dt="urn:schemas-microsoft-com:datatypes"><Description dt:dt="string">E-Prime Primary Realtime Clock</Description><StartTime><Timestamp dt:dt="int">0</Timestamp><DateUtc dt:dt="string">2017-05-12T11:08:05Z</DateUtc></StartTime><FrequencyChanges><FrequencyChange><Frequency dt:dt="r8">3312949</Frequency><Timestamp dt:dt="r8">6635097443</Timestamp><Current dt:dt="r…	75.029	2118884	2115384	2118884	2115372	1	right	-1954197925	2017-12-05	13:08:05	11:08:05	female	105068	31092	-1	31015	111652	105091	-1	105068	415531	391274	-1	391261	4				2	1	2	phaseINVFAce	phaseXPface	4	NF11	498586	498286	498586	498275	d	498275	496500	498275	496486	1775
GofDak_1024-768_new	5	3	20	<?xml version="1.0"?>\n<Clock xmlns:dt="urn:schemas-microsoft-com:datatypes"><Description dt:dt="string">E-Prime Primary Realtime Clock</Description><StartTime><Timestamp dt:dt="int">0</Timestamp><DateUtc dt:dt="string">2017-05-12T11:08:05Z</DateUtc></StartTime><FrequencyChanges><FrequencyChange><Frequency dt:dt="r8">3312949</Frequency><Timestamp dt:dt="r8">6635097443</Timestamp><Current dt:dt="r…	75.029	2118884	2115384	2118884	2115372	1	right	-1954197925	2017-12-05	13:08:05	11:08:05	female	105068	31092	-1	31015	111652	105091	-1	105068	415531	391274	-1	391261	4				2	1	2	phaseINVFAce	phaseXPface	5	NF11	502371	502071	502371	502064	l	502064	500072	502064	500054	1992
GofDak_1024-768_new	5	3	20	<?xml version="1.0"?>\n<Clock xmlns:dt="urn:schemas-microsoft-com:datatypes"><Description dt:dt="string">E-Prime Primary Realtime Clock</Description><StartTime><Timestamp dt:dt="int">0</Timestamp><DateUtc dt:dt="string">2017-05-12T11:08:05Z</DateUtc></StartTime><FrequencyChanges><FrequencyChange><Frequency dt:dt="r8">3312949</Frequency><Timestamp dt:dt="r8">6635097443</Timestamp><Current dt:dt="r…	75.029	2118884	2115384	2118884	2115372	1	right	-1954197925	2017-12-05	13:08:05	11:08:05	female	105068	31092	-1	31015	111652	105091	-1	105068	415531	391274	-1	391261	4				2	1	2	phaseINVFAce	phaseXPface	6	NM10	505490	505190	505490	505180	d	505180	503457	505180	503446	1723
GofDak_1024-768_new	5	3	20	<?xml version="1.0"?>\n<Clock xmlns:dt="urn:schemas-microsoft-com:datatypes"><Description dt:dt="string">E-Prime Primary Realtime Clock</Description><StartTime><Timestamp dt:dt="int">0</Timestamp><DateUtc dt:dt="string">2017-05-12T11:08:05Z</DateUtc></StartTime><FrequencyChanges><FrequencyChange><Frequency dt:dt="r8">3312949</Frequency><Timestamp dt:dt="r8">6635097443</Timestamp><Current dt:dt="r…	75.029	2118884	2115384	2118884	2115372	1	right	-1954197925	2017-12-05	13:08:05	11:08:05	female	105068	31092	-1	31015	111652	105091	-1	105068	415531	391274	-1	391261	4				2	1	2	phaseINVFAce	phaseXPface	7	NF04	509328	509028	509328	509025	l	509025	507043	509025	507038	1982
GofDak_1024-768_new	5	3	20	<?xml version="1.0"?>\n<Clock xmlns:dt="urn:schemas-microsoft-com:datatypes"><Description dt:dt="string">E-Prime Primary Realtime Clock</Description><StartTime><Timestamp dt:dt="int">0</Timestamp><DateUtc dt:dt="string">2017-05-12T11:08:05Z</DateUtc></StartTime><FrequencyChanges><FrequencyChange><Frequency dt:dt="r8">3312949</Frequency><Timestamp dt:dt="r8">6635097443</Timestamp><Current dt:dt="r…	75.029	2118884	2115384	2118884	2115372	1	right	-1954197925	2017-12-05	13:08:05	11:08:05	female	105068	31092	-1	31015	111652	105091	-1	105068	415531	391274	-1	391261	4				2	1	2	phaseINVFAce	phaseXPface	8	NF109	512594	512294	512594	512287	d	512287	510441	512287	510429	1846
GofDak_1024-768_new	5	3	20	<?xml version="1.0"?>\n<Clock xmlns:dt="urn:schemas-microsoft-com:datatypes"><Description dt:dt="string">E-Prime Primary Realtime Clock</Description><StartTime><Timestamp dt:dt="int">0</Timestamp><DateUtc dt:dt="string">2017-05-12T11:08:05Z</DateUtc></StartTime><FrequencyChanges><FrequencyChange><Frequency dt:dt="r8">3312949</Frequency><Timestamp dt:dt="r8">6635097443</Timestamp><Current dt:dt="r…	75.029	2118884	2115384	2118884	2115372	1	right	-1954197925	2017-12-05	13:08:05	11:08:05	female	105068	31092	-1	31015	111652	105091	-1	105068	415531	391274	-1	391261	4				2	1	2	phaseINVFAce	phaseXPface	9	NF04	515819	515519	515819	515505	d	515505	513693	515505	513685	1812
GofDak_1024-768_new	5	3	20	<?xml version="1.0"?>\n<Clock xmlns:dt="urn:schemas-microsoft-com:datatypes"><Description dt:dt="string">E-Prime Primary Realtime Clock</Description><StartTime><Timestamp dt:dt="int">0</Timestamp><DateUtc dt:dt="string">2017-05-12T11:08:05Z</DateUtc></StartTime><FrequencyChanges><FrequencyChange><Frequency dt:dt="r8">3312949</Frequency><Timestamp dt:dt="r8">6635097443</Timestamp><Current dt:dt="r…	75.029	2118884	2115384	2118884	2115372	1	right	-1954197925	2017-12-05	13:08:05	11:08:05	female	105068	31092	-1	31015	111652	105091	-1	105068	415531	391274	-1	391261	4				2	1	2	phaseINVFAce	phaseXPface	10	NF11	518965	518665	518965	518659	l	518659	517012	518659	516997	1647
GofDak_1024-768_new	5	3	20	<?xml version="1.0"?>\n<Clock xmlns:dt="urn:schemas-microsoft-com:datatypes"><Description dt:dt="string">E-Prime Primary Realtime Clock</Description><StartTime><Timestamp dt:dt="int">0</Timestamp><DateUtc dt:dt="string">2017-05-12T11:08:05Z</DateUtc></StartTime><FrequencyChanges><FrequencyChange><Frequency dt:dt="r8">3312949</Frequency><Timestamp dt:dt="r8">6635097443</Timestamp><Current dt:dt="r…	75.029	2118884	2115384	2118884	2115372	1	right	-1954197925	2017-12-05	13:08:05	11:08:05	female	105068	31092	-1	31015	111652	105091	-1	105068	415531	391274	-1	391261	4				2	1	2	phaseINVFAce	phaseXPface	11	NM10	521937	521637	521937	521623	d	521623	519971	521623	519965	1652
GofDak_1024-768_new	5	3	20	<?xml version="1.0"?>\n<Clock xmlns:dt="urn:schemas-microsoft-com:datatypes"><Description dt:dt="string">E-Prime Primary Realtime Clock</Description><StartTime><Timestamp dt:dt="int">0</Timestamp><DateUtc dt:dt="string">2017-05-12T11:08:05Z</DateUtc></StartTime><FrequencyChanges><FrequencyChange><Frequency dt:dt="r8">3312949</Frequency><Timestamp dt:dt="r8">6635097443</Timestamp><Current dt:dt="r…	75.029	2118884	2115384	2118884	2115372	1	right	-1954197925	2017-12-05	13:08:05	11:08:05	female	105068	31092	-1	31015	111652	105091	-1	105068	415531	391274	-1	391261	4				2	1	2	phaseINVFAce	phaseXPface	12	NM09	525376	525076	525376	525062	l	525062	523436	525062	523421	1626
GofDak_1024-768_new	5	3	20	<?xml version="1.0"?>\n<Clock xmlns:dt="urn:schemas-microsoft-com:datatypes"><Description dt:dt="string">E-Prime Primary Realtime Clock</Description><StartTime><Timestamp dt:dt="int">0</Timestamp><DateUtc dt:dt="string">2017-05-12T11:08:05Z</DateUtc></StartTime><FrequencyChanges><FrequencyChange><Frequency dt:dt="r8">3312949</Frequency><Timestamp dt:dt="r8">6635097443</Timestamp><Current dt:dt="r…	75.029	2118884	2115384	2118884	2115372	1	right	-1954197925	2017-12-05	13:08:05	11:08:05	female	105068	31092	-1	31015	111652	105091	-1	105068	415531	391274	-1	391261	4				2	1	2	phaseINVFAce	phaseXPface	13	NF06	528601	528301	528601	528296	l	528296	526528	528296	526517	1768
GofDak_1024-768_new	5	3	20	<?xml version="1.0"?>\n<Clock xmlns:dt="urn:schemas-microsoft-com:datatypes"><Description dt:dt="string">E-Prime Primary Realtime Clock</Description><StartTime><Timestamp dt:dt="int">0</Timestamp><DateUtc dt:dt="string">2017-05-12T11:08:05Z</DateUtc></StartTime><FrequencyChanges><FrequencyChange><Frequency dt:dt="r8">3312949</Frequency><Timestamp dt:dt="r8">6635097443</Timestamp><Current dt:dt="r…	75.029	2118884	2115384	2118884	2115372	1	right	-1954197925	2017-12-05	13:08:05	11:08:05	female	105068	31092	-1	31015	111652	105091	-1	105068	415531	391274	-1	391261	4				2	1	2	phaseINVFAce	phaseXPface	14	NM08	531826	531526	531826	531523	d	531523	529661	531523	529652	1862
GofDak_1024-768_new	5	3	20	<?xml version="1.0"?>\n<Clock xmlns:dt="urn:schemas-microsoft-com:datatypes"><Description dt:dt="string">E-Prime Primary Realtime Clock</Description><StartTime><Timestamp dt:dt="int">0</Timestamp><DateUtc dt:dt="string">2017-05-12T11:08:05Z</DateUtc></StartTime><FrequencyChanges><FrequencyChange><Frequency dt:dt="r8">3312949</Frequency><Timestamp dt:dt="r8">6635097443</Timestamp><Current dt:dt="r…	75.029	2118884	2115384	2118884	2115372	1	right	-1954197925	2017-12-05	13:08:05	11:08:05	female	105068	31092	-1	31015	111652	105091	-1	105068	415531	391274	-1	391261	4				2	1	2	phaseINVFAce	phaseXPface	15	NF09	535025	534725	535025	534722	l	534722	533139	534722	533132	1583
GofDak_1024-768_new	5	3	20	<?xml version="1.0"?>\n<Clock xmlns:dt="urn:schemas-microsoft-com:datatypes"><Description dt:dt="string">E-Prime Primary Realtime Clock</Description><StartTime><Timestamp dt:dt="int">0</Timestamp><DateUtc dt:dt="string">2017-05-12T11:08:05Z</DateUtc></StartTime><FrequencyChanges><FrequencyChange><Frequency dt:dt="r8">3312949</Frequency><Timestamp dt:dt="r8">6635097443</Timestamp><Current dt:dt="r…	75.029	2118884	2115384	2118884	2115372	1	right	-1954197925	2017-12-05	13:08:05	11:08:05	female	105068	31092	-1	31015	111652	105091	-1	105068	415531	391274	-1	391261	4				2	1	2	phaseINVFAce	phaseXPface	16	NM08	538291	537991	538291	537979	d	537979	536271	537979	536260	1708
GofDak_1024-768_new	5	3	20	<?xml version="1.0"?>\n<Clock xmlns:dt="urn:schemas-microsoft-com:datatypes"><Description dt:dt="string">E-Prime Primary Realtime Clock</Description><StartTime><Timestamp dt:dt="int">0</Timestamp><DateUtc dt:dt="string">2017-05-12T11:08:05Z</DateUtc></StartTime><FrequencyChanges><FrequencyChange><Frequency dt:dt="r8">3312949</Frequency><Timestamp dt:dt="r8">6635097443</Timestamp><Current dt:dt="r…	75.029	2118884	2115384	2118884	2115372	1	right	-1954197925	2017-12-05	13:08:05	11:08:05	female	105068	31092	-1	31015	111652	105091	-1	105068	415531	391274	-1	391261	4				2	1	2	phaseINVFAce	phaseXPface	17	NF06	541609	541309	541609	541298	l	541298	539617	541298	539612	1681
GofDak_1024-768_new	5	3	20	<?xml version="1.0"?>\n<Clock xmlns:dt="urn:schemas-microsoft-com:datatypes"><Description dt:dt="string">E-Prime Primary Realtime Clock</Description><StartTime><Timestamp dt:dt="int">0</Timestamp><DateUtc dt:dt="string">2017-05-12T11:08:05Z</DateUtc></StartTime><FrequencyChanges><FrequencyChange><Frequency dt:dt="r8">3312949</Frequency><Timestamp dt:dt="r8">6635097443</Timestamp><Current dt:dt="r…	75.029	2118884	2115384	2118884	2115372	1	right	-1954197925	2017-12-05	13:08:05	11:08:05	female	105068	31092	-1	31015	111652	105091	-1	105068	415531	391274	-1	391261	4				2	1	2	phaseINVFAce	phaseXPface	18	NF27	544901	544601	544901	544595	d	544595	542722	544595	542708	1873
GofDak_1024-768_new	5	3	20	<?xml version="1.0"?>\n<Clock xmlns:dt="urn:schemas-microsoft-com:datatypes"><Description dt:dt="string">E-Prime Primary Realtime Clock</Description><StartTime><Timestamp dt:dt="int">0</Timestamp><DateUtc dt:dt="string">2017-05-12T11:08:05Z</DateUtc></StartTime><FrequencyChanges><FrequencyChange><Frequency dt:dt="r8">3312949</Frequency><Timestamp dt:dt="r8">6635097443</Timestamp><Current dt:dt="r…	75.029	2118884	2115384	2118884	2115372	1	right	-1954197925	2017-12-05	13:08:05	11:08:05	female	105068	31092	-1	31015	111652	105091	-1	105068	415531	391274	-1	391261	4				2	1	2	phaseINVFAce	phaseXPface	19	NF105	548447	548147	548447	548143	d	548143	546547	548143	546539	1596
GofDak_1024-768_new	5	3	20	<?xml version="1.0"?>\n<Clock xmlns:dt="urn:schemas-microsoft-com:datatypes"><Description dt:dt="string">E-Prime Primary Realtime Clock</Description><StartTime><Timestamp dt:dt="int">0</Timestamp><DateUtc dt:dt="string">2017-05-12T11:08:05Z</DateUtc></StartTime><FrequencyChanges><FrequencyChange><Frequency dt:dt="r8">3312949</Frequency><Timestamp dt:dt="r8">6635097443</Timestamp><Current dt:dt="r…	75.029	2118884	2115384	2118884	2115372	1	right	-1954197925	2017-12-05	13:08:05	11:08:05	female	105068	31092	-1	31015	111652	105091	-1	105068	415531	391274	-1	391261	4				2	1	2	phaseINVFAce	phaseXPface	20	NM05	552192	551892	552192	551884	d	551884	550133	551884	550123	1751
GofDak_1024-768_new	5	3	20	<?xml version="1.0"?>\n<Clock xmlns:dt="urn:schemas-microsoft-com:datatypes"><Description dt:dt="string">E-Prime Primary Realtime Clock</Description><StartTime><Timestamp dt:dt="int">0</Timestamp><DateUtc dt:dt="string">2017-05-12T11:08:05Z</DateUtc></StartTime><FrequencyChanges><FrequencyChange><Frequency dt:dt="r8">3312949</Frequency><Timestamp dt:dt="r8">6635097443</Timestamp><Current dt:dt="r…	75.029	2118884	2115384	2118884	2115372	1	right	-1954197925	2017-12-05	13:08:05	11:08:05	female	105068	31092	-1	31015	111652	105091	-1	105068	415531	391274	-1	391261	5				1	2	3	phaseUPFAce	phaseXPface	1	NF105	556017	555717	556017	555711	d	555711	553745	555711	553731	1966
GofDak_1024-768_new	5	3	20	<?xml version="1.0"?>\n<Clock xmlns:dt="urn:schemas-microsoft-com:datatypes"><Description dt:dt="string">E-Prime Primary Realtime Clock</Description><StartTime><Timestamp dt:dt="int">0</Timestamp><DateUtc dt:dt="string">2017-05-12T11:08:05Z</DateUtc></StartTime><FrequencyChanges><FrequencyChange><Frequency dt:dt="r8">3312949</Frequency><Timestamp dt:dt="r8">6635097443</Timestamp><Current dt:dt="r…	75.029	2118884	2115384	2118884	2115372	1	right	-1954197925	2017-12-05	13:08:05	11:08:05	female	105068	31092	-1	31015	111652	105091	-1	105068	415531	391274	-1	391261	5				1	2	3	phaseUPFAce	phaseXPface	2	NF01	559616	559316	559616	559306	l	559306	557450	559306	557435	1856
GofDak_1024-768_new	5	3	20	<?xml version="1.0"?>\n<Clock xmlns:dt="urn:schemas-microsoft-com:datatypes"><Description dt:dt="string">E-Prime Primary Realtime Clock</Description><StartTime><Timestamp dt:dt="int">0</Timestamp><DateUtc dt:dt="string">2017-05-12T11:08:05Z</DateUtc></StartTime><FrequencyChanges><FrequencyChange><Frequency dt:dt="r8">3312949</Frequency><Timestamp dt:dt="r8">6635097443</Timestamp><Current dt:dt="r…	75.029	2118884	2115384	2118884	2115372	1	right	-1954197925	2017-12-05	13:08:05	11:08:05	female	105068	31092	-1	31015	111652	105091	-1	105068	415531	391274	-1	391261	5				1	2	3	phaseUPFAce	phaseXPface	3	NF27	563174	562874	563174	562865	l	562865	560875	562865	560867	1990
GofDak_1024-768_new	5	3	20	<?xml version="1.0"?>\n<Clock xmlns:dt="urn:schemas-microsoft-com:datatypes"><Description dt:dt="string">E-Prime Primary Realtime Clock</Description><StartTime><Timestamp dt:dt="int">0</Timestamp><DateUtc dt:dt="string">2017-05-12T11:08:05Z</DateUtc></StartTime><FrequencyChanges><FrequencyChange><Frequency dt:dt="r8">3312949</Frequency><Timestamp dt:dt="r8">6635097443</Timestamp><Current dt:dt="r…	75.029	2118884	2115384	2118884	2115372	1	right	-1954197925	2017-12-05	13:08:05	11:08:05	female	105068	31092	-1	31015	111652	105091	-1	105068	415531	391274	-1	391261	5				1	2	3	phaseUPFAce	phaseXPface	4	NM05	566586	566286	566586	566274	d	566274	564634	566274	564618	1640
GofDak_1024-768_new	5	3	20	<?xml version="1.0"?>\n<Clock xmlns:dt="urn:schemas-microsoft-com:datatypes"><Description dt:dt="string">E-Prime Primary Realtime Clock</Description><StartTime><Timestamp dt:dt="int">0</Timestamp><DateUtc dt:dt="string">2017-05-12T11:08:05Z</DateUtc></StartTime><FrequencyChanges><FrequencyChange><Frequency dt:dt="r8">3312949</Frequency><Timestamp dt:dt="r8">6635097443</Timestamp><Current dt:dt="r…	75.029	2118884	2115384	2118884	2115372	1	right	-1954197925	2017-12-05	13:08:05	11:08:05	female	105068	31092	-1	31015	111652	105091	-1	105068	415531	391274	-1	391261	5				1	2	3	phaseUPFAce	phaseXPface	5	NM08	569732	569432	569732	569418	d	569418	567859	569418	567850	1559
GofDak_1024-768_new	5	3	20	<?xml version="1.0"?>\n<Clock xmlns:dt="urn:schemas-microsoft-com:datatypes"><Description dt:dt="string">E-Prime Primary Realtime Clock</Description><StartTime><Timestamp dt:dt="int">0</Timestamp><DateUtc dt:dt="string">2017-05-12T11:08:05Z</DateUtc></StartTime><FrequencyChanges><FrequencyChange><Frequency dt:dt="r8">3312949</Frequency><Timestamp dt:dt="r8">6635097443</Timestamp><Current dt:dt="r…	75.029	2118884	2115384	2118884	2115372	1	right	-1954197925	2017-12-05	13:08:05	11:08:05	female	105068	31092	-1	31015	111652	105091	-1	105068	415531	391274	-1	391261	5				1	2	3	phaseUPFAce	phaseXPface	6	NM03	573117	572817	573117	572806	d	572806	571218	572806	571202	1588
GofDak_1024-768_new	5	3	20	<?xml version="1.0"?>\n<Clock xmlns:dt="urn:schemas-microsoft-com:datatypes"><Description dt:dt="string">E-Prime Primary Realtime Clock</Description><StartTime><Timestamp dt:dt="int">0</Timestamp><DateUtc dt:dt="string">2017-05-12T11:08:05Z</DateUtc></StartTime><FrequencyChanges><FrequencyChange><Frequency dt:dt="r8">3312949</Frequency><Timestamp dt:dt="r8">6635097443</Timestamp><Current dt:dt="r…	75.029	2118884	2115384	2118884	2115372	1	right	-1954197925	2017-12-05	13:08:05	11:08:05	female	105068	31092	-1	31015	111652	105091	-1	105068	415531	391274	-1	391261	5				1	2	3	phaseUPFAce	phaseXPface	7	NF106	577236	576936	577236	576930	d	576930	574976	576930	574970	1954
GofDak_1024-768_new	5	3	20	<?xml version="1.0"?>\n<Clock xmlns:dt="urn:schemas-microsoft-com:datatypes"><Description dt:dt="string">E-Prime Primary Realtime Clock</Description><StartTime><Timestamp dt:dt="int">0</Timestamp><DateUtc dt:dt="string">2017-05-12T11:08:05Z</DateUtc></StartTime><FrequencyChanges><FrequencyChange><Frequency dt:dt="r8">3312949</Frequency><Timestamp dt:dt="r8">6635097443</Timestamp><Current dt:dt="r…	75.029	2118884	2115384	2118884	2115372	1	right	-1954197925	2017-12-05	13:08:05	11:08:05	female	105068	31092	-1	31015	111652	105091	-1	105068	415531	391274	-1	391261	5				1	2	3	phaseUPFAce	phaseXPface	8	NM02	580781	580481	580781	580472	l	580472	578562	580472	578546	1910
GofDak_1024-768_new	5	3	20	<?xml version="1.0"?>\n<Clock xmlns:dt="urn:schemas-microsoft-com:datatypes"><Description dt:dt="string">E-Prime Primary Realtime Clock</Description><StartTime><Timestamp dt:dt="int">0</Timestamp><DateUtc dt:dt="string">2017-05-12T11:08:05Z</DateUtc></StartTime><FrequencyChanges><FrequencyChange><Frequency dt:dt="r8">3312949</Frequency><Timestamp dt:dt="r8">6635097443</Timestamp><Current dt:dt="r…	75.029	2118884	2115384	2118884	2115372	1	right	-1954197925	2017-12-05	13:08:05	11:08:05	female	105068	31092	-1	31015	111652	105091	-1	105068	415531	391274	-1	391261	5				1	2	3	phaseUPFAce	phaseXPface	9	NF109	584233	583933	584233	583929	d	583929	581987	583929	581977	1942
GofDak_1024-768_new	5	3	20	<?xml version="1.0"?>\n<Clock xmlns:dt="urn:schemas-microsoft-com:datatypes"><Description dt:dt="string">E-Prime Primary Realtime Clock</Description><StartTime><Timestamp dt:dt="int">0</Timestamp><DateUtc dt:dt="string">2017-05-12T11:08:05Z</DateUtc></StartTime><FrequencyChanges><FrequencyChange><Frequency dt:dt="r8">3312949</Frequency><Timestamp dt:dt="r8">6635097443</Timestamp><Current dt:dt="r…	75.029	2118884	2115384	2118884	2115372	1	right	-1954197925	2017-12-05	13:08:05	11:08:05	female	105068	31092	-1	31015	111652	105091	-1	105068	415531	391274	-1	391261	5				1	2	3	phaseUPFAce	phaseXPface	10	NF109	587845	587545	587845	587541	l	587541	585679	587541	585665	1862
GofDak_1024-768_new	5	3	20	<?xml version="1.0"?>\n<Clock xmlns:dt="urn:schemas-microsoft-com:datatypes"><Description dt:dt="string">E-Prime Primary Realtime Clock</Description><StartTime><Timestamp dt:dt="int">0</Timestamp><DateUtc dt:dt="string">2017-05-12T11:08:05Z</DateUtc></StartTime><FrequencyChanges><FrequencyChange><Frequency dt:dt="r8">3312949</Frequency><Timestamp dt:dt="r8">6635097443</Timestamp><Current dt:dt="r…	75.029	2118884	2115384	2118884	2115372	1	right	-1954197925	2017-12-05	13:08:05	11:08:05	female	105068	31092	-1	31015	111652	105091	-1	105068	415531	391274	-1	391261	5				1	2	3	phaseUPFAce	phaseXPface	11	NF09	590790	590490	590790	590484	l	590484	588984	590484	588977	1500
GofDak_1024-768_new	5	3	20	<?xml version="1.0"?>\n<Clock xmlns:dt="urn:schemas-microsoft-com:datatypes"><Description dt:dt="string">E-Prime Primary Realtime Clock</Description><StartTime><Timestamp dt:dt="int">0</Timestamp><DateUtc dt:dt="string">2017-05-12T11:08:05Z</DateUtc></StartTime><FrequencyChanges><FrequencyChange><Frequency dt:dt="r8">3312949</Frequency><Timestamp dt:dt="r8">6635097443</Timestamp><Current dt:dt="r…	75.029	2118884	2115384	2118884	2115372	1	right	-1954197925	2017-12-05	13:08:05	11:08:05	female	105068	31092	-1	31015	111652	105091	-1	105068	415531	391274	-1	391261	5				1	2	3	phaseUPFAce	phaseXPface	12	NF27	594069	593769	594069	593755	l	593755	591850	593755	591833	1905
GofDak_1024-768_new	5	3	20	<?xml version="1.0"?>\n<Clock xmlns:dt="urn:schemas-microsoft-com:datatypes"><Description dt:dt="string">E-Prime Primary Realtime Clock</Description><StartTime><Timestamp dt:dt="int">0</Timestamp><DateUtc dt:dt="string">2017-05-12T11:08:05Z</DateUtc></StartTime><FrequencyChanges><FrequencyChange><Frequency dt:dt="r8">3312949</Frequency><Timestamp dt:dt="r8">6635097443</Timestamp><Current dt:dt="r…	75.029	2118884	2115384	2118884	2115372	1	right	-1954197925	2017-12-05	13:08:05	11:08:05	female	105068	31092	-1	31015	111652	105091	-1	105068	415531	391274	-1	391261	5				1	2	3	phaseUPFAce	phaseXPface	13	NF109	597548	597248	597548	597215	l	597215	595222	597215	595209	1993
GofDak_1024-768_new	5	3	20	<?xml version="1.0"?>\n<Clock xmlns:dt="urn:schemas-microsoft-com:datatypes"><Description dt:dt="string">E-Prime Primary Realtime Clock</Description><StartTime><Timestamp dt:dt="int">0</Timestamp><DateUtc dt:dt="string">2017-05-12T11:08:05Z</DateUtc></StartTime><FrequencyChanges><FrequencyChange><Frequency dt:dt="r8">3312949</Frequency><Timestamp dt:dt="r8">6635097443</Timestamp><Current dt:dt="r…	75.029	2118884	2115384	2118884	2115372	1	right	-1954197925	2017-12-05	13:08:05	11:08:05	female	105068	31092	-1	31015	111652	105091	-1	105068	415531	391274	-1	391261	5				1	2	3	phaseUPFAce	phaseXPface	14	NF27	601106	600806	601106	600795	d	600795	598967	600795	598952	1828
GofDak_1024-768_new	5	3	20	<?xml version="1.0"?>\n<Clock xmlns:dt="urn:schemas-microsoft-com:datatypes"><Description dt:dt="string">E-Prime Primary Realtime Clock</Description><StartTime><Timestamp dt:dt="int">0</Timestamp><DateUtc dt:dt="string">2017-05-12T11:08:05Z</DateUtc></StartTime><FrequencyChanges><FrequencyChange><Frequency dt:dt="r8">3312949</Frequency><Timestamp dt:dt="r8">6635097443</Timestamp><Current dt:dt="r…	75.029	2118884	2115384	2118884	2115372	1	right	-1954197925	2017-12-05	13:08:05	11:08:05	female	105068	31092	-1	31015	111652	105091	-1	105068	415531	391274	-1	391261	5				1	2	3	phaseUPFAce	phaseXPface	15	NM02	604212	603912	604212	603905	l	603905	602259	603905	602248	1646
GofDak_1024-768_new	5	3	20	<?xml version="1.0"?>\n<Clock xmlns:dt="urn:schemas-microsoft-com:datatypes"><Description dt:dt="string">E-Prime Primary Realtime Clock</Description><StartTime><Timestamp dt:dt="int">0</Timestamp><DateUtc dt:dt="string">2017-05-12T11:08:05Z</DateUtc></StartTime><FrequencyChanges><FrequencyChange><Frequency dt:dt="r8">3312949</Frequency><Timestamp dt:dt="r8">6635097443</Timestamp><Current dt:dt="r…	75.029	2118884	2115384	2118884	2115372	1	right	-1954197925	2017-12-05	13:08:05	11:08:05	female	105068	31092	-1	31015	111652	105091	-1	105068	415531	391274	-1	391261	5				1	2	3	phaseUPFAce	phaseXPface	16	NM03	607371	607071	607371	607068	l	607068	605431	607068	605416	1637
GofDak_1024-768_new	5	3	20	<?xml version="1.0"?>\n<Clock xmlns:dt="urn:schemas-microsoft-com:datatypes"><Description dt:dt="string">E-Prime Primary Realtime Clock</Description><StartTime><Timestamp dt:dt="int">0</Timestamp><DateUtc dt:dt="string">2017-05-12T11:08:05Z</DateUtc></StartTime><FrequencyChanges><FrequencyChange><Frequency dt:dt="r8">3312949</Frequency><Timestamp dt:dt="r8">6635097443</Timestamp><Current dt:dt="r…	75.029	2118884	2115384	2118884	2115372	1	right	-1954197925	2017-12-05	13:08:05	11:08:05	female	105068	31092	-1	31015	111652	105091	-1	105068	415531	391274	-1	391261	5				1	2	3	phaseUPFAce	phaseXPface	17	NM03	610476	610176	610476	610166	l	610166	608497	610166	608480	1669
GofDak_1024-768_new	5	3	20	<?xml version="1.0"?>\n<Clock xmlns:dt="urn:schemas-microsoft-com:datatypes"><Description dt:dt="string">E-Prime Primary Realtime Clock</Description><StartTime><Timestamp dt:dt="int">0</Timestamp><DateUtc dt:dt="string">2017-05-12T11:08:05Z</DateUtc></StartTime><FrequencyChanges><FrequencyChange><Frequency dt:dt="r8">3312949</Frequency><Timestamp dt:dt="r8">6635097443</Timestamp><Current dt:dt="r…	75.029	2118884	2115384	2118884	2115372	1	right	-1954197925	2017-12-05	13:08:05	11:08:05	female	105068	31092	-1	31015	111652	105091	-1	105068	415531	391274	-1	391261	5				1	2	3	phaseUPFAce	phaseXPface	18	NF109	613662	613362	613662	613351	l	613351	611549	613351	611544	1802
GofDak_1024-768_new	5	3	20	<?xml version="1.0"?>\n<Clock xmlns:dt="urn:schemas-microsoft-com:datatypes"><Description dt:dt="string">E-Prime Primary Realtime Clock</Description><StartTime><Timestamp dt:dt="int">0</Timestamp><DateUtc dt:dt="string">2017-05-12T11:08:05Z</DateUtc></StartTime><FrequencyChanges><FrequencyChange><Frequency dt:dt="r8">3312949</Frequency><Timestamp dt:dt="r8">6635097443</Timestamp><Current dt:dt="r…	75.029	2118884	2115384	2118884	2115372	1	right	-1954197925	2017-12-05	13:08:05	11:08:05	female	105068	31092	-1	31015	111652	105091	-1	105068	415531	391274	-1	391261	5				1	2	3	phaseUPFAce	phaseXPface	19	NM21	617380	617080	617380	617067	l	617067	615174	617067	615168	1893
GofDak_1024-768_new	5	3	20	<?xml version="1.0"?>\n<Clock xmlns:dt="urn:schemas-microsoft-com:datatypes"><Description dt:dt="string">E-Prime Primary Realtime Clock</Description><StartTime><Timestamp dt:dt="int">0</Timestamp><DateUtc dt:dt="string">2017-05-12T11:08:05Z</DateUtc></StartTime><FrequencyChanges><FrequencyChange><Frequency dt:dt="r8">3312949</Frequency><Timestamp dt:dt="r8">6635097443</Timestamp><Current dt:dt="r…	75.029	2118884	2115384	2118884	2115372	1	right	-1954197925	2017-12-05	13:08:05	11:08:05	female	105068	31092	-1	31015	111652	105091	-1	105068	415531	391274	-1	391261	5				1	2	3	phaseUPFAce	phaseXPface	20	NM10	620219	619919	620219	619909	d	619909	618373	619909	618367	1536
GofDak_1024-768_new	5	3	20	<?xml version="1.0"?>\n<Clock xmlns:dt="urn:schemas-microsoft-com:datatypes"><Description dt:dt="string">E-Prime Primary Realtime Clock</Description><StartTime><Timestamp dt:dt="int">0</Timestamp><DateUtc dt:dt="string">2017-05-12T11:08:05Z</DateUtc></StartTime><FrequencyChanges><FrequencyChange><Frequency dt:dt="r8">3312949</Frequency><Timestamp dt:dt="r8">6635097443</Timestamp><Current dt:dt="r…	75.029	2118884	2115384	2118884	2115372	1	right	-1954197925	2017-12-05	13:08:05	11:08:05	female	105068	31092	-1	31015	111652	105091	-1	105068	415531	391274	-1	391261	6				2	2	4	phaseINVFAce	phaseXPface	1	NF06	631468	631168	631468	631142	l	631142	629169	631142	629156	1973
GofDak_1024-768_new	5	3	20	<?xml version="1.0"?>\n<Clock xmlns:dt="urn:schemas-microsoft-com:datatypes"><Description dt:dt="string">E-Prime Primary Realtime Clock</Description><StartTime><Timestamp dt:dt="int">0</Timestamp><DateUtc dt:dt="string">2017-05-12T11:08:05Z</DateUtc></StartTime><FrequencyChanges><FrequencyChange><Frequency dt:dt="r8">3312949</Frequency><Timestamp dt:dt="r8">6635097443</Timestamp><Current dt:dt="r…	75.029	2118884	2115384	2118884	2115372	1	right	-1954197925	2017-12-05	13:08:05	11:08:05	female	105068	31092	-1	31015	111652	105091	-1	105068	415531	391274	-1	391261	6				2	2	4	phaseINVFAce	phaseXPface	2	NF105	634933	634633	634933	634621	d	634621	632634	634621	632623	1987
GofDak_1024-768_new	5	3	20	<?xml version="1.0"?>\n<Clock xmlns:dt="urn:schemas-microsoft-com:datatypes"><Description dt:dt="string">E-Prime Primary Realtime Clock</Description><StartTime><Timestamp dt:dt="int">0</Timestamp><DateUtc dt:dt="string">2017-05-12T11:08:05Z</DateUtc></StartTime><FrequencyChanges><FrequencyChange><Frequency dt:dt="r8">3312949</Frequency><Timestamp dt:dt="r8">6635097443</Timestamp><Current dt:dt="r…	75.029	2118884	2115384	2118884	2115372	1	right	-1954197925	2017-12-05	13:08:05	11:08:05	female	105068	31092	-1	31015	111652	105091	-1	105068	415531	391274	-1	391261	6				2	2	4	phaseINVFAce	phaseXPface	3	NM101	638106	637806	638106	637792	d	637792	635940	637792	635934	1852
GofDak_1024-768_new	5	3	20	<?xml version="1.0"?>\n<Clock xmlns:dt="urn:schemas-microsoft-com:datatypes"><Description dt:dt="string">E-Prime Primary Realtime Clock</Description><StartTime><Timestamp dt:dt="int">0</Timestamp><DateUtc dt:dt="string">2017-05-12T11:08:05Z</DateUtc></StartTime><FrequencyChanges><FrequencyChange><Frequency dt:dt="r8">3312949</Frequency><Timestamp dt:dt="r8">6635097443</Timestamp><Current dt:dt="r…	75.029	2118884	2115384	2118884	2115372	1	right	-1954197925	2017-12-05	13:08:05	11:08:05	female	105068	31092	-1	31015	111652	105091	-1	105068	415531	391274	-1	391261	6				2	2	4	phaseINVFAce	phaseXPface	4	NM21	640931	640631	640931	640622	d	640622	639072	640622	639062	1550
GofDak_1024-768_new	5	3	20	<?xml version="1.0"?>\n<Clock xmlns:dt="urn:schemas-microsoft-com:datatypes"><Description dt:dt="string">E-Prime Primary Realtime Clock</Description><StartTime><Timestamp dt:dt="int">0</Timestamp><DateUtc dt:dt="string">2017-05-12T11:08:05Z</DateUtc></StartTime><FrequencyChanges><FrequencyChange><Frequency dt:dt="r8">3312949</Frequency><Timestamp dt:dt="r8">6635097443</Timestamp><Current dt:dt="r…	75.029	2118884	2115384	2118884	2115372	1	right	-1954197925	2017-12-05	13:08:05	11:08:05	female	105068	31092	-1	31015	111652	105091	-1	105068	415531	391274	-1	391261	6				2	2	4	phaseINVFAce	phaseXPface	5	NM03	644210	643910	644210	643897	d	643897	641951	643897	641934	1946
GofDak_1024-768_new	5	3	20	<?xml version="1.0"?>\n<Clock xmlns:dt="urn:schemas-microsoft-com:datatypes"><Description dt:dt="string">E-Prime Primary Realtime Clock</Description><StartTime><Timestamp dt:dt="int">0</Timestamp><DateUtc dt:dt="string">2017-05-12T11:08:05Z</DateUtc></StartTime><FrequencyChanges><FrequencyChange><Frequency dt:dt="r8">3312949</Frequency><Timestamp dt:dt="r8">6635097443</Timestamp><Current dt:dt="r…	75.029	2118884	2115384	2118884	2115372	1	right	-1954197925	2017-12-05	13:08:05	11:08:05	female	105068	31092	-1	31015	111652	105091	-1	105068	415531	391274	-1	391261	6				2	2	4	phaseINVFAce	phaseXPface	6	NM09	647808	647508	647808	647497	l	647497	645536	647497	645526	1961
GofDak_1024-768_new	5	3	20	<?xml version="1.0"?>\n<Clock xmlns:dt="urn:schemas-microsoft-com:datatypes"><Description dt:dt="string">E-Prime Primary Realtime Clock</Description><StartTime><Timestamp dt:dt="int">0</Timestamp><DateUtc dt:dt="string">2017-05-12T11:08:05Z</DateUtc></StartTime><FrequencyChanges><FrequencyChange><Frequency dt:dt="r8">3312949</Frequency><Timestamp dt:dt="r8">6635097443</Timestamp><Current dt:dt="r…	75.029	2118884	2115384	2118884	2115372	1	right	-1954197925	2017-12-05	13:08:05	11:08:05	female	105068	31092	-1	31015	111652	105091	-1	105068	415531	391274	-1	391261	6				2	2	4	phaseINVFAce	phaseXPface	7	NM21	650901	650601	650901	650589	l	650589	648828	650589	648814	1761
GofDak_1024-768_new	5	3	20	<?xml version="1.0"?>\n<Clock xmlns:dt="urn:schemas-microsoft-com:datatypes"><Description dt:dt="string">E-Prime Primary Realtime Clock</Description><StartTime><Timestamp dt:dt="int">0</Timestamp><DateUtc dt:dt="string">2017-05-12T11:08:05Z</DateUtc></StartTime><FrequencyChanges><FrequencyChange><Frequency dt:dt="r8">3312949</Frequency><Timestamp dt:dt="r8">6635097443</Timestamp><Current dt:dt="r…	75.029	2118884	2115384	2118884	2115372	1	right	-1954197925	2017-12-05	13:08:05	11:08:05	female	105068	31092	-1	31015	111652	105091	-1	105068	415531	391274	-1	391261	6				2	2	4	phaseINVFAce	phaseXPface	8	NM13	654832	654532	654832	654529	l	654529	652973	654529	652965	1556
GofDak_1024-768_new	5	3	20	<?xml version="1.0"?>\n<Clock xmlns:dt="urn:schemas-microsoft-com:datatypes"><Description dt:dt="string">E-Prime Primary Realtime Clock</Description><StartTime><Timestamp dt:dt="int">0</Timestamp><DateUtc dt:dt="string">2017-05-12T11:08:05Z</DateUtc></StartTime><FrequencyChanges><FrequencyChange><Frequency dt:dt="r8">3312949</Frequency><Timestamp dt:dt="r8">6635097443</Timestamp><Current dt:dt="r…	75.029	2118884	2115384	2118884	2115372	1	right	-1954197925	2017-12-05	13:08:05	11:08:05	female	105068	31092	-1	31015	111652	105091	-1	105068	415531	391274	-1	391261	6				2	2	4	phaseINVFAce	phaseXPface	9	NF02	658298	657998	658298	657991	l	657991	656119	657991	656101	1872
GofDak_1024-768_new	5	3	20	<?xml version="1.0"?>\n<Clock xmlns:dt="urn:schemas-microsoft-com:datatypes"><Description dt:dt="string">E-Prime Primary Realtime Clock</Description><StartTime><Timestamp dt:dt="int">0</Timestamp><DateUtc dt:dt="string">2017-05-12T11:08:05Z</DateUtc></StartTime><FrequencyChanges><FrequencyChange><Frequency dt:dt="r8">3312949</Frequency><Timestamp dt:dt="r8">6635097443</Timestamp><Current dt:dt="r…	75.029	2118884	2115384	2118884	2115372	1	right	-1954197925	2017-12-05	13:08:05	11:08:05	female	105068	31092	-1	31015	111652	105091	-1	105068	415531	391274	-1	391261	6				2	2	4	phaseINVFAce	phaseXPface	10	NM10	661656	661356	661656	661351	l	661351	659491	661351	659477	1860
GofDak_1024-768_new	5	3	20	<?xml version="1.0"?>\n<Clock xmlns:dt="urn:schemas-microsoft-com:datatypes"><Description dt:dt="string">E-Prime Primary Realtime Clock</Description><StartTime><Timestamp dt:dt="int">0</Timestamp><DateUtc dt:dt="string">2017-05-12T11:08:05Z</DateUtc></StartTime><FrequencyChanges><FrequencyChange><Frequency dt:dt="r8">3312949</Frequency><Timestamp dt:dt="r8">6635097443</Timestamp><Current dt:dt="r…	75.029	2118884	2115384	2118884	2115372	1	right	-1954197925	2017-12-05	13:08:05	11:08:05	female	105068	31092	-1	31015	111652	105091	-1	105068	415531	391274	-1	391261	6				2	2	4	phaseINVFAce	phaseXPface	11	NM21	664602	664302	664602	664294	l	664294	662783	664294	662765	1511
GofDak_1024-768_new	5	3	20	<?xml version="1.0"?>\n<Clock xmlns:dt="urn:schemas-microsoft-com:datatypes"><Description dt:dt="string">E-Prime Primary Realtime Clock</Description><StartTime><Timestamp dt:dt="int">0</Timestamp><DateUtc dt:dt="string">2017-05-12T11:08:05Z</DateUtc></StartTime><FrequencyChanges><FrequencyChange><Frequency dt:dt="r8">3312949</Frequency><Timestamp dt:dt="r8">6635097443</Timestamp><Current dt:dt="r…	75.029	2118884	2115384	2118884	2115372	1	right	-1954197925	2017-12-05	13:08:05	11:08:05	female	105068	31092	-1	31015	111652	105091	-1	105068	415531	391274	-1	391261	6				2	2	4	phaseINVFAce	phaseXPface	12	NM10	668067	667767	668067	667752	l	667752	665755	667752	665741	1997
GofDak_1024-768_new	5	3	20	<?xml version="1.0"?>\n<Clock xmlns:dt="urn:schemas-microsoft-com:datatypes"><Description dt:dt="string">E-Prime Primary Realtime Clock</Description><StartTime><Timestamp dt:dt="int">0</Timestamp><DateUtc dt:dt="string">2017-05-12T11:08:05Z</DateUtc></StartTime><FrequencyChanges><FrequencyChange><Frequency dt:dt="r8">3312949</Frequency><Timestamp dt:dt="r8">6635097443</Timestamp><Current dt:dt="r…	75.029	2118884	2115384	2118884	2115372	1	right	-1954197925	2017-12-05	13:08:05	11:08:05	female	105068	31092	-1	31015	111652	105091	-1	105068	415531	391274	-1	391261	6				2	2	4	phaseINVFAce	phaseXPface	13	NM05	671146	670846	671146	670843	d	670843	669260	670843	669253	1583
GofDak_1024-768_new	5	3	20	<?xml version="1.0"?>\n<Clock xmlns:dt="urn:schemas-microsoft-com:datatypes"><Description dt:dt="string">E-Prime Primary Realtime Clock</Description><StartTime><Timestamp dt:dt="int">0</Timestamp><DateUtc dt:dt="string">2017-05-12T11:08:05Z</DateUtc></StartTime><FrequencyChanges><FrequencyChange><Frequency dt:dt="r8">3312949</Frequency><Timestamp dt:dt="r8">6635097443</Timestamp><Current dt:dt="r…	75.029	2118884	2115384	2118884	2115372	1	right	-1954197925	2017-12-05	13:08:05	11:08:05	female	105068	31092	-1	31015	111652	105091	-1	105068	415531	391274	-1	391261	6				2	2	4	phaseINVFAce	phaseXPface	14	NM21	674212	673912	674212	673905	l	673905	672219	673905	672204	1686
GofDak_1024-768_new	5	3	20	<?xml version="1.0"?>\n<Clock xmlns:dt="urn:schemas-microsoft-com:datatypes"><Description dt:dt="string">E-Prime Primary Realtime Clock</Description><StartTime><Timestamp dt:dt="int">0</Timestamp><DateUtc dt:dt="string">2017-05-12T11:08:05Z</DateUtc></StartTime><FrequencyChanges><FrequencyChange><Frequency dt:dt="r8">3312949</Frequency><Timestamp dt:dt="r8">6635097443</Timestamp><Current dt:dt="r…	75.029	2118884	2115384	2118884	2115372	1	right	-1954197925	2017-12-05	13:08:05	11:08:05	female	105068	31092	-1	31015	111652	105091	-1	105068	415531	391274	-1	391261	6				2	2	4	phaseINVFAce	phaseXPface	15	NF105	677770	677470	677770	677466	d	677466	675671	677466	675660	1795
GofDak_1024-768_new	5	3	20	<?xml version="1.0"?>\n<Clock xmlns:dt="urn:schemas-microsoft-com:datatypes"><Description dt:dt="string">E-Prime Primary Realtime Clock</Description><StartTime><Timestamp dt:dt="int">0</Timestamp><DateUtc dt:dt="string">2017-05-12T11:08:05Z</DateUtc></StartTime><FrequencyChanges><FrequencyChange><Frequency dt:dt="r8">3312949</Frequency><Timestamp dt:dt="r8">6635097443</Timestamp><Current dt:dt="r…	75.029	2118884	2115384	2118884	2115372	1	right	-1954197925	2017-12-05	13:08:05	11:08:05	female	105068	31092	-1	31015	111652	105091	-1	105068	415531	391274	-1	391261	6				2	2	4	phaseINVFAce	phaseXPface	16	NM05	680969	680669	680969	680666	d	680666	678963	680666	678948	1703
GofDak_1024-768_new	5	3	20	<?xml version="1.0"?>\n<Clock xmlns:dt="urn:schemas-microsoft-com:datatypes"><Description dt:dt="string">E-Prime Primary Realtime Clock</Description><StartTime><Timestamp dt:dt="int">0</Timestamp><DateUtc dt:dt="string">2017-05-12T11:08:05Z</DateUtc></StartTime><FrequencyChanges><FrequencyChange><Frequency dt:dt="r8">3312949</Frequency><Timestamp dt:dt="r8">6635097443</Timestamp><Current dt:dt="r…	75.029	2118884	2115384	2118884	2115372	1	right	-1954197925	2017-12-05	13:08:05	11:08:05	female	105068	31092	-1	31015	111652	105091	-1	105068	415531	391274	-1	391261	6				2	2	4	phaseINVFAce	phaseXPface	17	NF04	684448	684148	684448	684133	d	684133	682442	684133	682428	1691
GofDak_1024-768_new	5	3	20	<?xml version="1.0"?>\n<Clock xmlns:dt="urn:schemas-microsoft-com:datatypes"><Description dt:dt="string">E-Prime Primary Realtime Clock</Description><StartTime><Timestamp dt:dt="int">0</Timestamp><DateUtc dt:dt="string">2017-05-12T11:08:05Z</DateUtc></StartTime><FrequencyChanges><FrequencyChange><Frequency dt:dt="r8">3312949</Frequency><Timestamp dt:dt="r8">6635097443</Timestamp><Current dt:dt="r…	75.029	2118884	2115384	2118884	2115372	1	right	-1954197925	2017-12-05	13:08:05	11:08:05	female	105068	31092	-1	31015	111652	105091	-1	105068	415531	391274	-1	391261	6				2	2	4	phaseINVFAce	phaseXPface	18	NM09	687540	687240	687540	687236	d	687236	685654	687236	685636	1582
GofDak_1024-768_new	5	3	20	<?xml version="1.0"?>\n<Clock xmlns:dt="urn:schemas-microsoft-com:datatypes"><Description dt:dt="string">E-Prime Primary Realtime Clock</Description><StartTime><Timestamp dt:dt="int">0</Timestamp><DateUtc dt:dt="string">2017-05-12T11:08:05Z</DateUtc></StartTime><FrequencyChanges><FrequencyChange><Frequency dt:dt="r8">3312949</Frequency><Timestamp dt:dt="r8">6635097443</Timestamp><Current dt:dt="r…	75.029	2118884	2115384	2118884	2115372	1	right	-1954197925	2017-12-05	13:08:05	11:08:05	female	105068	31092	-1	31015	111652	105091	-1	105068	415531	391274	-1	391261	6				2	2	4	phaseINVFAce	phaseXPface	19	NM02	691352	691052	691352	691037	d	691037	689079	691037	689067	1958
GofDak_1024-768_new	5	3	20	<?xml version="1.0"?>\n<Clock xmlns:dt="urn:schemas-microsoft-com:datatypes"><Description dt:dt="string">E-Prime Primary Realtime Clock</Description><StartTime><Timestamp dt:dt="int">0</Timestamp><DateUtc dt:dt="string">2017-05-12T11:08:05Z</DateUtc></StartTime><FrequencyChanges><FrequencyChange><Frequency dt:dt="r8">3312949</Frequency><Timestamp dt:dt="r8">6635097443</Timestamp><Current dt:dt="r…	75.029	2118884	2115384	2118884	2115372	1	right	-1954197925	2017-12-05	13:08:05	11:08:05	female	105068	31092	-1	31015	111652	105091	-1	105068	415531	391274	-1	391261	6				2	2	4	phaseINVFAce	phaseXPface	20	NM21	694657	694357	694657	694352	d	694352	692691	694352	692675	1661
GofDak_1024-768_new	5	3	20	<?xml version="1.0"?>\n<Clock xmlns:dt="urn:schemas-microsoft-com:datatypes"><Description dt:dt="string">E-Prime Primary Realtime Clock</Description><StartTime><Timestamp dt:dt="int">0</Timestamp><DateUtc dt:dt="string">2017-05-12T11:08:05Z</DateUtc></StartTime><FrequencyChanges><FrequencyChange><Frequency dt:dt="r8">3312949</Frequency><Timestamp dt:dt="r8">6635097443</Timestamp><Current dt:dt="r…	75.029	2118884	2115384	2118884	2115372	1	right	-1954197925	2017-12-05	13:08:05	11:08:05	female	105068	31092	-1	31015	111652	105091	-1	105068	415531	391274	-1	391261	7				2	3	5	phaseINVFAce	phaseXPface	1	NF106	698162	697862	698162	697850	l	697850	695877	697850	695859	1973
GofDak_1024-768_new	5	3	20	<?xml version="1.0"?>\n<Clock xmlns:dt="urn:schemas-microsoft-com:datatypes"><Description dt:dt="string">E-Prime Primary Realtime Clock</Description><StartTime><Timestamp dt:dt="int">0</Timestamp><DateUtc dt:dt="string">2017-05-12T11:08:05Z</DateUtc></StartTime><FrequencyChanges><FrequencyChange><Frequency dt:dt="r8">3312949</Frequency><Timestamp dt:dt="r8">6635097443</Timestamp><Current dt:dt="r…	75.029	2118884	2115384	2118884	2115372	1	right	-1954197925	2017-12-05	13:08:05	11:08:05	female	105068	31092	-1	31015	111652	105091	-1	105068	415531	391274	-1	391261	7				2	3	5	phaseINVFAce	phaseXPface	2	NM101	701748	701448	701748	701433	d	701433	699435	701433	699419	1998
GofDak_1024-768_new	5	3	20	<?xml version="1.0"?>\n<Clock xmlns:dt="urn:schemas-microsoft-com:datatypes"><Description dt:dt="string">E-Prime Primary Realtime Clock</Description><StartTime><Timestamp dt:dt="int">0</Timestamp><DateUtc dt:dt="string">2017-05-12T11:08:05Z</DateUtc></StartTime><FrequencyChanges><FrequencyChange><Frequency dt:dt="r8">3312949</Frequency><Timestamp dt:dt="r8">6635097443</Timestamp><Current dt:dt="r…	75.029	2118884	2115384	2118884	2115372	1	right	-1954197925	2017-12-05	13:08:05	11:08:05	female	105068	31092	-1	31015	111652	105091	-1	105068	415531	391274	-1	391261	7				2	3	5	phaseINVFAce	phaseXPface	3	NM10	706093	705793	706093	705782	l	705782	704073	705782	704059	1709
GofDak_1024-768_new	5	3	20	<?xml version="1.0"?>\n<Clock xmlns:dt="urn:schemas-microsoft-com:datatypes"><Description dt:dt="string">E-Prime Primary Realtime Clock</Description><StartTime><Timestamp dt:dt="int">0</Timestamp><DateUtc dt:dt="string">2017-05-12T11:08:05Z</DateUtc></StartTime><FrequencyChanges><FrequencyChange><Frequency dt:dt="r8">3312949</Frequency><Timestamp dt:dt="r8">6635097443</Timestamp><Current dt:dt="r…	75.029	2118884	2115384	2118884	2115372	1	right	-1954197925	2017-12-05	13:08:05	11:08:05	female	105068	31092	-1	31015	111652	105091	-1	105068	415531	391274	-1	391261	7				2	3	5	phaseINVFAce	phaseXPface	4	NM21	709185	708885	709185	708875	d	708875	707299	708875	707282	1576
GofDak_1024-768_new	5	3	20	<?xml version="1.0"?>\n<Clock xmlns:dt="urn:schemas-microsoft-com:datatypes"><Description dt:dt="string">E-Prime Primary Realtime Clock</Description><StartTime><Timestamp dt:dt="int">0</Timestamp><DateUtc dt:dt="string">2017-05-12T11:08:05Z</DateUtc></StartTime><FrequencyChanges><FrequencyChange><Frequency dt:dt="r8">3312949</Frequency><Timestamp dt:dt="r8">6635097443</Timestamp><Current dt:dt="r…	75.029	2118884	2115384	2118884	2115372	1	right	-1954197925	2017-12-05	13:08:05	11:08:05	female	105068	31092	-1	31015	111652	105091	-1	105068	415531	391274	-1	391261	7				2	3	5	phaseINVFAce	phaseXPface	5	NF109	713103	712803	713103	712775	d	712775	711097	712775	711090	1678
GofDak_1024-768_new	5	3	20	<?xml version="1.0"?>\n<Clock xmlns:dt="urn:schemas-microsoft-com:datatypes"><Description dt:dt="string">E-Prime Primary Realtime Clock</Description><StartTime><Timestamp dt:dt="int">0</Timestamp><DateUtc dt:dt="string">2017-05-12T11:08:05Z</DateUtc></StartTime><FrequencyChanges><FrequencyChange><Frequency dt:dt="r8">3312949</Frequency><Timestamp dt:dt="r8">6635097443</Timestamp><Current dt:dt="r…	75.029	2118884	2115384	2118884	2115372	1	right	-1954197925	2017-12-05	13:08:05	11:08:05	female	105068	31092	-1	31015	111652	105091	-1	105068	415531	391274	-1	391261	7				2	3	5	phaseINVFAce	phaseXPface	6	NM101	716209	715909	716209	715905	d	715905	714256	715905	714242	1649
GofDak_1024-768_new	5	3	20	<?xml version="1.0"?>\n<Clock xmlns:dt="urn:schemas-microsoft-com:datatypes"><Description dt:dt="string">E-Prime Primary Realtime Clock</Description><StartTime><Timestamp dt:dt="int">0</Timestamp><DateUtc dt:dt="string">2017-05-12T11:08:05Z</DateUtc></StartTime><FrequencyChanges><FrequencyChange><Frequency dt:dt="r8">3312949</Frequency><Timestamp dt:dt="r8">6635097443</Timestamp><Current dt:dt="r…	75.029	2118884	2115384	2118884	2115372	1	right	-1954197925	2017-12-05	13:08:05	11:08:05	female	105068	31092	-1	31015	111652	105091	-1	105068	415531	391274	-1	391261	7				2	3	5	phaseINVFAce	phaseXPface	7	NM101	720114	719814	720114	719802	l	719802	718161	719802	718154	1641
GofDak_1024-768_new	5	3	20	<?xml version="1.0"?>\n<Clock xmlns:dt="urn:schemas-microsoft-com:datatypes"><Description dt:dt="string">E-Prime Primary Realtime Clock</Description><StartTime><Timestamp dt:dt="int">0</Timestamp><DateUtc dt:dt="string">2017-05-12T11:08:05Z</DateUtc></StartTime><FrequencyChanges><FrequencyChange><Frequency dt:dt="r8">3312949</Frequency><Timestamp dt:dt="r8">6635097443</Timestamp><Current dt:dt="r…	75.029	2118884	2115384	2118884	2115372	1	right	-1954197925	2017-12-05	13:08:05	11:08:05	female	105068	31092	-1	31015	111652	105091	-1	105068	415531	391274	-1	391261	7				2	3	5	phaseINVFAce	phaseXPface	8	NM02	723433	723133	723433	723122	d	723122	721160	723122	721146	1962
GofDak_1024-768_new	5	3	20	<?xml version="1.0"?>\n<Clock xmlns:dt="urn:schemas-microsoft-com:datatypes"><Description dt:dt="string">E-Prime Primary Realtime Clock</Description><StartTime><Timestamp dt:dt="int">0</Timestamp><DateUtc dt:dt="string">2017-05-12T11:08:05Z</DateUtc></StartTime><FrequencyChanges><FrequencyChange><Frequency dt:dt="r8">3312949</Frequency><Timestamp dt:dt="r8">6635097443</Timestamp><Current dt:dt="r…	75.029	2118884	2115384	2118884	2115372	1	right	-1954197925	2017-12-05	13:08:05	11:08:05	female	105068	31092	-1	31015	111652	105091	-1	105068	415531	391274	-1	391261	7				2	3	5	phaseINVFAce	phaseXPface	9	NF106	726698	726398	726698	726389	l	726389	724599	726389	724585	1790
GofDak_1024-768_new	5	3	20	<?xml version="1.0"?>\n<Clock xmlns:dt="urn:schemas-microsoft-com:datatypes"><Description dt:dt="string">E-Prime Primary Realtime Clock</Description><StartTime><Timestamp dt:dt="int">0</Timestamp><DateUtc dt:dt="string">2017-05-12T11:08:05Z</DateUtc></StartTime><FrequencyChanges><FrequencyChange><Frequency dt:dt="r8">3312949</Frequency><Timestamp dt:dt="r8">6635097443</Timestamp><Current dt:dt="r…	75.029	2118884	2115384	2118884	2115372	1	right	-1954197925	2017-12-05	13:08:05	11:08:05	female	105068	31092	-1	31015	111652	105091	-1	105068	415531	391274	-1	391261	7				2	3	5	phaseINVFAce	phaseXPface	10	NF105	730004	729704	730004	729676	d	729676	727864	729676	727857	1812
GofDak_1024-768_new	5	3	20	<?xml version="1.0"?>\n<Clock xmlns:dt="urn:schemas-microsoft-com:datatypes"><Description dt:dt="string">E-Prime Primary Realtime Clock</Description><StartTime><Timestamp dt:dt="int">0</Timestamp><DateUtc dt:dt="string">2017-05-12T11:08:05Z</DateUtc></StartTime><FrequencyChanges><FrequencyChange><Frequency dt:dt="r8">3312949</Frequency><Timestamp dt:dt="r8">6635097443</Timestamp><Current dt:dt="r…	75.029	2118884	2115384	2118884	2115372	1	right	-1954197925	2017-12-05	13:08:05	11:08:05	female	105068	31092	-1	31015	111652	105091	-1	105068	415531	391274	-1	391261	7				2	3	5	phaseINVFAce	phaseXPface	11	NM02	733269	732969	733269	732956	l	732956	731143	732956	731129	1813
GofDak_1024-768_new	5	3	20	<?xml version="1.0"?>\n<Clock xmlns:dt="urn:schemas-microsoft-com:datatypes"><Description dt:dt="string">E-Prime Primary Realtime Clock</Description><StartTime><Timestamp dt:dt="int">0</Timestamp><DateUtc dt:dt="string">2017-05-12T11:08:05Z</DateUtc></StartTime><FrequencyChanges><FrequencyChange><Frequency dt:dt="r8">3312949</Frequency><Timestamp dt:dt="r8">6635097443</Timestamp><Current dt:dt="r…	75.029	2118884	2115384	2118884	2115372	1	right	-1954197925	2017-12-05	13:08:05	11:08:05	female	105068	31092	-1	31015	111652	105091	-1	105068	415531	391274	-1	391261	7				2	3	5	phaseINVFAce	phaseXPface	12	NF04	736921	736621	736921	736608	l	736608	734728	736608	734713	1880
GofDak_1024-768_new	5	3	20	<?xml version="1.0"?>\n<Clock xmlns:dt="urn:schemas-microsoft-com:datatypes"><Description dt:dt="string">E-Prime Primary Realtime Clock</Description><StartTime><Timestamp dt:dt="int">0</Timestamp><DateUtc dt:dt="string">2017-05-12T11:08:05Z</DateUtc></StartTime><FrequencyChanges><FrequencyChange><Frequency dt:dt="r8">3312949</Frequency><Timestamp dt:dt="r8">6635097443</Timestamp><Current dt:dt="r…	75.029	2118884	2115384	2118884	2115372	1	right	-1954197925	2017-12-05	13:08:05	11:08:05	female	105068	31092	-1	31015	111652	105091	-1	105068	415531	391274	-1	391261	7				2	3	5	phaseINVFAce	phaseXPface	13	NF27	740160	739860	740160	739845	d	739845	737994	739845	737977	1851
GofDak_1024-768_new	5	3	20	<?xml version="1.0"?>\n<Clock xmlns:dt="urn:schemas-microsoft-com:datatypes"><Description dt:dt="string">E-Prime Primary Realtime Clock</Description><StartTime><Timestamp dt:dt="int">0</Timestamp><DateUtc dt:dt="string">2017-05-12T11:08:05Z</DateUtc></StartTime><FrequencyChanges><FrequencyChange><Frequency dt:dt="r8">3312949</Frequency><Timestamp dt:dt="r8">6635097443</Timestamp><Current dt:dt="r…	75.029	2118884	2115384	2118884	2115372	1	right	-1954197925	2017-12-05	13:08:05	11:08:05	female	105068	31092	-1	31015	111652	105091	-1	105068	415531	391274	-1	391261	7				2	3	5	phaseINVFAce	phaseXPface	14	NF06	744131	743831	744131	743821	d	743821	741912	743821	741897	1909
GofDak_1024-768_new	5	3	20	<?xml version="1.0"?>\n<Clock xmlns:dt="urn:schemas-microsoft-com:datatypes"><Description dt:dt="string">E-Prime Primary Realtime Clock</Description><StartTime><Timestamp dt:dt="int">0</Timestamp><DateUtc dt:dt="string">2017-05-12T11:08:05Z</DateUtc></StartTime><FrequencyChanges><FrequencyChange><Frequency dt:dt="r8">3312949</Frequency><Timestamp dt:dt="r8">6635097443</Timestamp><Current dt:dt="r…	75.029	2118884	2115384	2118884	2115372	1	right	-1954197925	2017-12-05	13:08:05	11:08:05	female	105068	31092	-1	31015	111652	105091	-1	105068	415531	391274	-1	391261	7				2	3	5	phaseINVFAce	phaseXPface	15	NM09	747703	747403	747703	747396	l	747396	745631	747396	745624	1765
GofDak_1024-768_new	5	3	20	<?xml version="1.0"?>\n<Clock xmlns:dt="urn:schemas-microsoft-com:datatypes"><Description dt:dt="string">E-Prime Primary Realtime Clock</Description><StartTime><Timestamp dt:dt="int">0</Timestamp><DateUtc dt:dt="string">2017-05-12T11:08:05Z</DateUtc></StartTime><FrequencyChanges><FrequencyChange><Frequency dt:dt="r8">3312949</Frequency><Timestamp dt:dt="r8">6635097443</Timestamp><Current dt:dt="r…	75.029	2118884	2115384	2118884	2115372	1	right	-1954197925	2017-12-05	13:08:05	11:08:05	female	105068	31092	-1	31015	111652	105091	-1	105068	415531	391274	-1	391261	7				2	3	5	phaseINVFAce	phaseXPface	16	NF02	750849	750549	750849	750537	d	750537	748963	750537	748952	1574
GofDak_1024-768_new	5	3	20	<?xml version="1.0"?>\n<Clock xmlns:dt="urn:schemas-microsoft-com:datatypes"><Description dt:dt="string">E-Prime Primary Realtime Clock</Description><StartTime><Timestamp dt:dt="int">0</Timestamp><DateUtc dt:dt="string">2017-05-12T11:08:05Z</DateUtc></StartTime><FrequencyChanges><FrequencyChange><Frequency dt:dt="r8">3312949</Frequency><Timestamp dt:dt="r8">6635097443</Timestamp><Current dt:dt="r…	75.029	2118884	2115384	2118884	2115372	1	right	-1954197925	2017-12-05	13:08:05	11:08:05	female	105068	31092	-1	31015	111652	105091	-1	105068	415531	391274	-1	391261	7				2	3	5	phaseINVFAce	phaseXPface	17	NM101	754741	754441	754741	754430	d	754430	752708	754430	752696	1722
GofDak_1024-768_new	5	3	20	<?xml version="1.0"?>\n<Clock xmlns:dt="urn:schemas-microsoft-com:datatypes"><Description dt:dt="string">E-Prime Primary Realtime Clock</Description><StartTime><Timestamp dt:dt="int">0</Timestamp><DateUtc dt:dt="string">2017-05-12T11:08:05Z</DateUtc></StartTime><FrequencyChanges><FrequencyChange><Frequency dt:dt="r8">3312949</Frequency><Timestamp dt:dt="r8">6635097443</Timestamp><Current dt:dt="r…	75.029	2118884	2115384	2118884	2115372	1	right	-1954197925	2017-12-05	13:08:05	11:08:05	female	105068	31092	-1	31015	111652	105091	-1	105068	415531	391274	-1	391261	7				2	3	5	phaseINVFAce	phaseXPface	18	NM05	758046	757746	758046	757738	l	757738	756040	757738	756032	1698
GofDak_1024-768_new	5	3	20	<?xml version="1.0"?>\n<Clock xmlns:dt="urn:schemas-microsoft-com:datatypes"><Description dt:dt="string">E-Prime Primary Realtime Clock</Description><StartTime><Timestamp dt:dt="int">0</Timestamp><DateUtc dt:dt="string">2017-05-12T11:08:05Z</DateUtc></StartTime><FrequencyChanges><FrequencyChange><Frequency dt:dt="r8">3312949</Frequency><Timestamp dt:dt="r8">6635097443</Timestamp><Current dt:dt="r…	75.029	2118884	2115384	2118884	2115372	1	right	-1954197925	2017-12-05	13:08:05	11:08:05	female	105068	31092	-1	31015	111652	105091	-1	105068	415531	391274	-1	391261	7				2	3	5	phaseINVFAce	phaseXPface	19	NF01	760925	760625	760925	760619	l	760619	759092	760619	759080	1527
GofDak_1024-768_new	5	3	20	<?xml version="1.0"?>\n<Clock xmlns:dt="urn:schemas-microsoft-com:datatypes"><Description dt:dt="string">E-Prime Primary Realtime Clock</Description><StartTime><Timestamp dt:dt="int">0</Timestamp><DateUtc dt:dt="string">2017-05-12T11:08:05Z</DateUtc></StartTime><FrequencyChanges><FrequencyChange><Frequency dt:dt="r8">3312949</Frequency><Timestamp dt:dt="r8">6635097443</Timestamp><Current dt:dt="r…	75.029	2118884	2115384	2118884	2115372	1	right	-1954197925	2017-12-05	13:08:05	11:08:05	female	105068	31092	-1	31015	111652	105091	-1	105068	415531	391274	-1	391261	7				2	3	5	phaseINVFAce	phaseXPface	20	NF09	765177	764877	765177	764872	l	764872	762944	764872	762927	1928
GofDak_1024-768_new	5	3	20	<?xml version="1.0"?>\n<Clock xmlns:dt="urn:schemas-microsoft-com:datatypes"><Description dt:dt="string">E-Prime Primary Realtime Clock</Description><StartTime><Timestamp dt:dt="int">0</Timestamp><DateUtc dt:dt="string">2017-05-12T11:08:05Z</DateUtc></StartTime><FrequencyChanges><FrequencyChange><Frequency dt:dt="r8">3312949</Frequency><Timestamp dt:dt="r8">6635097443</Timestamp><Current dt:dt="r…	75.029	2118884	2115384	2118884	2115372	1	right	-1954197925	2017-12-05	13:08:05	11:08:05	female	105068	31092	-1	31015	111652	105091	-1	105068	415531	391274	-1	391261	8				1	3	6	phaseUPFAce	phaseXPface	1	NM101	768522	768222	768522	768216	l	768216	766249	768216	766231	1967
GofDak_1024-768_new	5	3	20	<?xml version="1.0"?>\n<Clock xmlns:dt="urn:schemas-microsoft-com:datatypes"><Description dt:dt="string">E-Prime Primary Realtime Clock</Description><StartTime><Timestamp dt:dt="int">0</Timestamp><DateUtc dt:dt="string">2017-05-12T11:08:05Z</DateUtc></StartTime><FrequencyChanges><FrequencyChange><Frequency dt:dt="r8">3312949</Frequency><Timestamp dt:dt="r8">6635097443</Timestamp><Current dt:dt="r…	75.029	2118884	2115384	2118884	2115372	1	right	-1954197925	2017-12-05	13:08:05	11:08:05	female	105068	31092	-1	31015	111652	105091	-1	105068	415531	391274	-1	391261	8				1	3	6	phaseUPFAce	phaseXPface	2	NM101	771494	771194	771494	771181	l	771181	769608	771181	769599	1573
GofDak_1024-768_new	5	3	20	<?xml version="1.0"?>\n<Clock xmlns:dt="urn:schemas-microsoft-com:datatypes"><Description dt:dt="string">E-Prime Primary Realtime Clock</Description><StartTime><Timestamp dt:dt="int">0</Timestamp><DateUtc dt:dt="string">2017-05-12T11:08:05Z</DateUtc></StartTime><FrequencyChanges><FrequencyChange><Frequency dt:dt="r8">3312949</Frequency><Timestamp dt:dt="r8">6635097443</Timestamp><Current dt:dt="r…	75.029	2118884	2115384	2118884	2115372	1	right	-1954197925	2017-12-05	13:08:05	11:08:05	female	105068	31092	-1	31015	111652	105091	-1	105068	415531	391274	-1	391261	8				1	3	6	phaseUPFAce	phaseXPface	3	NM02	774706	774406	774706	774403	d	774403	772820	774403	772815	1583
GofDak_1024-768_new	5	3	20	<?xml version="1.0"?>\n<Clock xmlns:dt="urn:schemas-microsoft-com:datatypes"><Description dt:dt="string">E-Prime Primary Realtime Clock</Description><StartTime><Timestamp dt:dt="int">0</Timestamp><DateUtc dt:dt="string">2017-05-12T11:08:05Z</DateUtc></StartTime><FrequencyChanges><FrequencyChange><Frequency dt:dt="r8">3312949</Frequency><Timestamp dt:dt="r8">6635097443</Timestamp><Current dt:dt="r…	75.029	2118884	2115384	2118884	2115372	1	right	-1954197925	2017-12-05	13:08:05	11:08:05	female	105068	31092	-1	31015	111652	105091	-1	105068	415531	391274	-1	391261	8				1	3	6	phaseUPFAce	phaseXPface	4	NF09	778252	777952	778252	777949	d	777949	776112	777949	776103	1837
GofDak_1024-768_new	5	3	20	<?xml version="1.0"?>\n<Clock xmlns:dt="urn:schemas-microsoft-com:datatypes"><Description dt:dt="string">E-Prime Primary Realtime Clock</Description><StartTime><Timestamp dt:dt="int">0</Timestamp><DateUtc dt:dt="string">2017-05-12T11:08:05Z</DateUtc></StartTime><FrequencyChanges><FrequencyChange><Frequency dt:dt="r8">3312949</Frequency><Timestamp dt:dt="r8">6635097443</Timestamp><Current dt:dt="r…	75.029	2118884	2115384	2118884	2115372	1	right	-1954197925	2017-12-05	13:08:05	11:08:05	female	105068	31092	-1	31015	111652	105091	-1	105068	415531	391274	-1	391261	8				1	3	6	phaseUPFAce	phaseXPface	5	NF02	781690	781390	781690	781381	l	781381	779471	781381	779454	1910
GofDak_1024-768_new	5	3	20	<?xml version="1.0"?>\n<Clock xmlns:dt="urn:schemas-microsoft-com:datatypes"><Description dt:dt="string">E-Prime Primary Realtime Clock</Description><StartTime><Timestamp dt:dt="int">0</Timestamp><DateUtc dt:dt="string">2017-05-12T11:08:05Z</DateUtc></StartTime><FrequencyChanges><FrequencyChange><Frequency dt:dt="r8">3312949</Frequency><Timestamp dt:dt="r8">6635097443</Timestamp><Current dt:dt="r…	75.029	2118884	2115384	2118884	2115372	1	right	-1954197925	2017-12-05	13:08:05	11:08:05	female	105068	31092	-1	31015	111652	105091	-1	105068	415531	391274	-1	391261	8				1	3	6	phaseUPFAce	phaseXPface	6	NF02	784849	784549	784849	784537	l	784537	782950	784537	782934	1587
GofDak_1024-768_new	5	3	20	<?xml version="1.0"?>\n<Clock xmlns:dt="urn:schemas-microsoft-com:datatypes"><Description dt:dt="string">E-Prime Primary Realtime Clock</Description><StartTime><Timestamp dt:dt="int">0</Timestamp><DateUtc dt:dt="string">2017-05-12T11:08:05Z</DateUtc></StartTime><FrequencyChanges><FrequencyChange><Frequency dt:dt="r8">3312949</Frequency><Timestamp dt:dt="r8">6635097443</Timestamp><Current dt:dt="r…	75.029	2118884	2115384	2118884	2115372	1	right	-1954197925	2017-12-05	13:08:05	11:08:05	female	105068	31092	-1	31015	111652	105091	-1	105068	415531	391274	-1	391261	8				1	3	6	phaseUPFAce	phaseXPface	7	NF04	788288	787988	788288	787977	d	787977	786015	787977	785998	1962
GofDak_1024-768_new	5	3	20	<?xml version="1.0"?>\n<Clock xmlns:dt="urn:schemas-microsoft-com:datatypes"><Description dt:dt="string">E-Prime Primary Realtime Clock</Description><StartTime><Timestamp dt:dt="int">0</Timestamp><DateUtc dt:dt="string">2017-05-12T11:08:05Z</DateUtc></StartTime><FrequencyChanges><FrequencyChange><Frequency dt:dt="r8">3312949</Frequency><Timestamp dt:dt="r8">6635097443</Timestamp><Current dt:dt="r…	75.029	2118884	2115384	2118884	2115372	1	right	-1954197925	2017-12-05	13:08:05	11:08:05	female	105068	31092	-1	31015	111652	105091	-1	105068	415531	391274	-1	391261	8				1	3	6	phaseUPFAce	phaseXPface	8	NF01	791900	791600	791900	791595	d	791595	790014	791595	790006	1581
GofDak_1024-768_new	5	3	20	<?xml version="1.0"?>\n<Clock xmlns:dt="urn:schemas-microsoft-com:datatypes"><Description dt:dt="string">E-Prime Primary Realtime Clock</Description><StartTime><Timestamp dt:dt="int">0</Timestamp><DateUtc dt:dt="string">2017-05-12T11:08:05Z</DateUtc></StartTime><FrequencyChanges><FrequencyChange><Frequency dt:dt="r8">3312949</Frequency><Timestamp dt:dt="r8">6635097443</Timestamp><Current dt:dt="r…	75.029	2118884	2115384	2118884	2115372	1	right	-1954197925	2017-12-05	13:08:05	11:08:05	female	105068	31092	-1	31015	111652	105091	-1	105068	415531	391274	-1	391261	8				1	3	6	phaseUPFAce	phaseXPface	9	NM03	795086	794786	795086	794783	l	794783	793119	794783	793110	1664
GofDak_1024-768_new	5	3	20	<?xml version="1.0"?>\n<Clock xmlns:dt="urn:schemas-microsoft-com:datatypes"><Description dt:dt="string">E-Prime Primary Realtime Clock</Description><StartTime><Timestamp dt:dt="int">0</Timestamp><DateUtc dt:dt="string">2017-05-12T11:08:05Z</DateUtc></StartTime><FrequencyChanges><FrequencyChange><Frequency dt:dt="r8">3312949</Frequency><Timestamp dt:dt="r8">6635097443</Timestamp><Current dt:dt="r…	75.029	2118884	2115384	2118884	2115372	1	right	-1954197925	2017-12-05	13:08:05	11:08:05	female	105068	31092	-1	31015	111652	105091	-1	105068	415531	391274	-1	391261	8				1	3	6	phaseUPFAce	phaseXPface	10	NF02	798124	797824	798124	797820	l	797820	796278	797820	796261	1542
GofDak_1024-768_new	5	3	20	<?xml version="1.0"?>\n<Clock xmlns:dt="urn:schemas-microsoft-com:datatypes"><Description dt:dt="string">E-Prime Primary Realtime Clock</Description><StartTime><Timestamp dt:dt="int">0</Timestamp><DateUtc dt:dt="string">2017-05-12T11:08:05Z</DateUtc></StartTime><FrequencyChanges><FrequencyChange><Frequency dt:dt="r8">3312949</Frequency><Timestamp dt:dt="r8">6635097443</Timestamp><Current dt:dt="r…	75.029	2118884	2115384	2118884	2115372	1	right	-1954197925	2017-12-05	13:08:05	11:08:05	female	105068	31092	-1	31015	111652	105091	-1	105068	415531	391274	-1	391261	8				1	3	6	phaseUPFAce	phaseXPface	11	NM13	801123	800823	801123	800817	d	800817	799303	800817	799293	1514
GofDak_1024-768_new	5	3	20	<?xml version="1.0"?>\n<Clock xmlns:dt="urn:schemas-microsoft-com:datatypes"><Description dt:dt="string">E-Prime Primary Realtime Clock</Description><StartTime><Timestamp dt:dt="int">0</Timestamp><DateUtc dt:dt="string">2017-05-12T11:08:05Z</DateUtc></StartTime><FrequencyChanges><FrequencyChange><Frequency dt:dt="r8">3312949</Frequency><Timestamp dt:dt="r8">6635097443</Timestamp><Current dt:dt="r…	75.029	2118884	2115384	2118884	2115372	1	right	-1954197925	2017-12-05	13:08:05	11:08:05	female	105068	31092	-1	31015	111652	105091	-1	105068	415531	391274	-1	391261	8				1	3	6	phaseUPFAce	phaseXPface	12	NM21	804561	804261	804561	804253	l	804253	802329	804253	802317	1924
GofDak_1024-768_new	5	3	20	<?xml version="1.0"?>\n<Clock xmlns:dt="urn:schemas-microsoft-com:datatypes"><Description dt:dt="string">E-Prime Primary Realtime Clock</Description><StartTime><Timestamp dt:dt="int">0</Timestamp><DateUtc dt:dt="string">2017-05-12T11:08:05Z</DateUtc></StartTime><FrequencyChanges><FrequencyChange><Frequency dt:dt="r8">3312949</Frequency><Timestamp dt:dt="r8">6635097443</Timestamp><Current dt:dt="r…	75.029	2118884	2115384	2118884	2115372	1	right	-1954197925	2017-12-05	13:08:05	11:08:05	female	105068	31092	-1	31015	111652	105091	-1	105068	415531	391274	-1	391261	8				1	3	6	phaseUPFAce	phaseXPface	13	NF27	807907	807607	807907	807596	l	807596	805954	807596	805949	1642
GofDak_1024-768_new	5	3	20	<?xml version="1.0"?>\n<Clock xmlns:dt="urn:schemas-microsoft-com:datatypes"><Description dt:dt="string">E-Prime Primary Realtime Clock</Description><StartTime><Timestamp dt:dt="int">0</Timestamp><DateUtc dt:dt="string">2017-05-12T11:08:05Z</DateUtc></StartTime><FrequencyChanges><FrequencyChange><Frequency dt:dt="r8">3312949</Frequency><Timestamp dt:dt="r8">6635097443</Timestamp><Current dt:dt="r…	75.029	2118884	2115384	2118884	2115372	1	right	-1954197925	2017-12-05	13:08:05	11:08:05	female	105068	31092	-1	31015	111652	105091	-1	105068	415531	391274	-1	391261	8				1	3	6	phaseUPFAce	phaseXPface	14	NF06	811252	810952	811252	810939	d	810939	809140	810939	809125	1799
GofDak_1024-768_new	5	3	20	<?xml version="1.0"?>\n<Clock xmlns:dt="urn:schemas-microsoft-com:datatypes"><Description dt:dt="string">E-Prime Primary Realtime Clock</Description><StartTime><Timestamp dt:dt="int">0</Timestamp><DateUtc dt:dt="string">2017-05-12T11:08:05Z</DateUtc></StartTime><FrequencyChanges><FrequencyChange><Frequency dt:dt="r8">3312949</Frequency><Timestamp dt:dt="r8">6635097443</Timestamp><Current dt:dt="r…	75.029	2118884	2115384	2118884	2115372	1	right	-1954197925	2017-12-05	13:08:05	11:08:05	female	105068	31092	-1	31015	111652	105091	-1	105068	415531	391274	-1	391261	8				1	3	6	phaseUPFAce	phaseXPface	15	NM10	814718	814418	814718	814414	d	814414	812458	814414	812453	1956
GofDak_1024-768_new	5	3	20	<?xml version="1.0"?>\n<Clock xmlns:dt="urn:schemas-microsoft-com:datatypes"><Description dt:dt="string">E-Prime Primary Realtime Clock</Description><StartTime><Timestamp dt:dt="int">0</Timestamp><DateUtc dt:dt="string">2017-05-12T11:08:05Z</DateUtc></StartTime><FrequencyChanges><FrequencyChange><Frequency dt:dt="r8">3312949</Frequency><Timestamp dt:dt="r8">6635097443</Timestamp><Current dt:dt="r…	75.029	2118884	2115384	2118884	2115372	1	right	-1954197925	2017-12-05	13:08:05	11:08:05	female	105068	31092	-1	31015	111652	105091	-1	105068	415531	391274	-1	391261	8				1	3	6	phaseUPFAce	phaseXPface	16	NF27	818529	818229	818529	818223	l	818223	816510	818223	816492	1713
GofDak_1024-768_new	5	3	20	<?xml version="1.0"?>\n<Clock xmlns:dt="urn:schemas-microsoft-com:datatypes"><Description dt:dt="string">E-Prime Primary Realtime Clock</Description><StartTime><Timestamp dt:dt="int">0</Timestamp><DateUtc dt:dt="string">2017-05-12T11:08:05Z</DateUtc></StartTime><FrequencyChanges><FrequencyChange><Frequency dt:dt="r8">3312949</Frequency><Timestamp dt:dt="r8">6635097443</Timestamp><Current dt:dt="r…	75.029	2118884	2115384	2118884	2115372	1	right	-1954197925	2017-12-05	13:08:05	11:08:05	female	105068	31092	-1	31015	111652	105091	-1	105068	415531	391274	-1	391261	8				1	3	6	phaseUPFAce	phaseXPface	17	NM10	821795	821495	821795	821487	l	821487	819709	821487	819700	1778
GofDak_1024-768_new	5	3	20	<?xml version="1.0"?>\n<Clock xmlns:dt="urn:schemas-microsoft-com:datatypes"><Description dt:dt="string">E-Prime Primary Realtime Clock</Description><StartTime><Timestamp dt:dt="int">0</Timestamp><DateUtc dt:dt="string">2017-05-12T11:08:05Z</DateUtc></StartTime><FrequencyChanges><FrequencyChange><Frequency dt:dt="r8">3312949</Frequency><Timestamp dt:dt="r8">6635097443</Timestamp><Current dt:dt="r…	75.029	2118884	2115384	2118884	2115372	1	right	-1954197925	2017-12-05	13:08:05	11:08:05	female	105068	31092	-1	31015	111652	105091	-1	105068	415531	391274	-1	391261	8				1	3	6	phaseUPFAce	phaseXPface	18	NM02	825460	825160	825460	825148	d	825148	823241	825148	823228	1907
GofDak_1024-768_new	5	3	20	<?xml version="1.0"?>\n<Clock xmlns:dt="urn:schemas-microsoft-com:datatypes"><Description dt:dt="string">E-Prime Primary Realtime Clock</Description><StartTime><Timestamp dt:dt="int">0</Timestamp><DateUtc dt:dt="string">2017-05-12T11:08:05Z</DateUtc></StartTime><FrequencyChanges><FrequencyChange><Frequency dt:dt="r8">3312949</Frequency><Timestamp dt:dt="r8">6635097443</Timestamp><Current dt:dt="r…	75.029	2118884	2115384	2118884	2115372	1	right	-1954197925	2017-12-05	13:08:05	11:08:05	female	105068	31092	-1	31015	111652	105091	-1	105068	415531	391274	-1	391261	8				1	3	6	phaseUPFAce	phaseXPface	19	NF11	828939	828639	828939	828634	l	828634	826680	828634	826668	1954
GofDak_1024-768_new	5	3	20	<?xml version="1.0"?>\n<Clock xmlns:dt="urn:schemas-microsoft-com:datatypes"><Description dt:dt="string">E-Prime Primary Realtime Clock</Description><StartTime><Timestamp dt:dt="int">0</Timestamp><DateUtc dt:dt="string">2017-05-12T11:08:05Z</DateUtc></StartTime><FrequencyChanges><FrequencyChange><Frequency dt:dt="r8">3312949</Frequency><Timestamp dt:dt="r8">6635097443</Timestamp><Current dt:dt="r…	75.029	2118884	2115384	2118884	2115372	1	right	-1954197925	2017-12-05	13:08:05	11:08:05	female	105068	31092	-1	31015	111652	105091	-1	105068	415531	391274	-1	391261	8				1	3	6	phaseUPFAce	phaseXPface	20	NF02	832337	832037	832337	832024	d	832024	830105	832024	830092	1919
GofDak_1024-768_new	5	3	20	<?xml version="1.0"?>\n<Clock xmlns:dt="urn:schemas-microsoft-com:datatypes"><Description dt:dt="string">E-Prime Primary Realtime Clock</Description><StartTime><Timestamp dt:dt="int">0</Timestamp><DateUtc dt:dt="string">2017-05-12T11:08:05Z</DateUtc></StartTime><FrequencyChanges><FrequencyChange><Frequency dt:dt="r8">3312949</Frequency><Timestamp dt:dt="r8">6635097443</Timestamp><Current dt:dt="r…	75.029	2118884	2115384	2118884	2115372	1	right	-1954197925	2017-12-05	13:08:05	11:08:05	female	105068	31092	-1	31015	111652	105091	-1	105068	415531	391274	-1	391261	9				2	4	7	phaseINVFAce	phaseXPface	1	NM03	840841	840541	840841	840529	l	840529	838981	840529	838968	1548
GofDak_1024-768_new	5	3	20	<?xml version="1.0"?>\n<Clock xmlns:dt="urn:schemas-microsoft-com:datatypes"><Description dt:dt="string">E-Prime Primary Realtime Clock</Description><StartTime><Timestamp dt:dt="int">0</Timestamp><DateUtc dt:dt="string">2017-05-12T11:08:05Z</DateUtc></StartTime><FrequencyChanges><FrequencyChange><Frequency dt:dt="r8">3312949</Frequency><Timestamp dt:dt="r8">6635097443</Timestamp><Current dt:dt="r…	75.029	2118884	2115384	2118884	2115372	1	right	-1954197925	2017-12-05	13:08:05	11:08:05	female	105068	31092	-1	31015	111652	105091	-1	105068	415531	391274	-1	391261	9				2	4	7	phaseINVFAce	phaseXPface	2	NM13	844173	843873	844173	843869	l	843869	842167	843869	842155	1702
GofDak_1024-768_new	5	3	20	<?xml version="1.0"?>\n<Clock xmlns:dt="urn:schemas-microsoft-com:datatypes"><Description dt:dt="string">E-Prime Primary Realtime Clock</Description><StartTime><Timestamp dt:dt="int">0</Timestamp><DateUtc dt:dt="string">2017-05-12T11:08:05Z</DateUtc></StartTime><FrequencyChanges><FrequencyChange><Frequency dt:dt="r8">3312949</Frequency><Timestamp dt:dt="r8">6635097443</Timestamp><Current dt:dt="r…	75.029	2118884	2115384	2118884	2115372	1	right	-1954197925	2017-12-05	13:08:05	11:08:05	female	105068	31092	-1	31015	111652	105091	-1	105068	415531	391274	-1	391261	9				2	4	7	phaseINVFAce	phaseXPface	3	NF04	847705	847405	847705	847392	d	847392	845499	847392	845491	1893
GofDak_1024-768_new	5	3	20	<?xml version="1.0"?>\n<Clock xmlns:dt="urn:schemas-microsoft-com:datatypes"><Description dt:dt="string">E-Prime Primary Realtime Clock</Description><StartTime><Timestamp dt:dt="int">0</Timestamp><DateUtc dt:dt="string">2017-05-12T11:08:05Z</DateUtc></StartTime><FrequencyChanges><FrequencyChange><Frequency dt:dt="r8">3312949</Frequency><Timestamp dt:dt="r8">6635097443</Timestamp><Current dt:dt="r…	75.029	2118884	2115384	2118884	2115372	1	right	-1954197925	2017-12-05	13:08:05	11:08:05	female	105068	31092	-1	31015	111652	105091	-1	105068	415531	391274	-1	391261	9				2	4	7	phaseINVFAce	phaseXPface	4	NM21	851090	850790	851090	850783	l	850783	848964	850783	848955	1819
GofDak_1024-768_new	5	3	20	<?xml version="1.0"?>\n<Clock xmlns:dt="urn:schemas-microsoft-com:datatypes"><Description dt:dt="string">E-Prime Primary Realtime Clock</Description><StartTime><Timestamp dt:dt="int">0</Timestamp><DateUtc dt:dt="string">2017-05-12T11:08:05Z</DateUtc></StartTime><FrequencyChanges><FrequencyChange><Frequency dt:dt="r8">3312949</Frequency><Timestamp dt:dt="r8">6635097443</Timestamp><Current dt:dt="r…	75.029	2118884	2115384	2118884	2115372	1	right	-1954197925	2017-12-05	13:08:05	11:08:05	female	105068	31092	-1	31015	111652	105091	-1	105068	415531	391274	-1	391261	9				2	4	7	phaseINVFAce	phaseXPface	5	NF106	854556	854256	854556	854242	l	854242	852283	854242	852274	1959
GofDak_1024-768_new	5	3	20	<?xml version="1.0"?>\n<Clock xmlns:dt="urn:schemas-microsoft-com:datatypes"><Description dt:dt="string">E-Prime Primary Realtime Clock</Description><StartTime><Timestamp dt:dt="int">0</Timestamp><DateUtc dt:dt="string">2017-05-12T11:08:05Z</DateUtc></StartTime><FrequencyChanges><FrequencyChange><Frequency dt:dt="r8">3312949</Frequency><Timestamp dt:dt="r8">6635097443</Timestamp><Current dt:dt="r…	75.029	2118884	2115384	2118884	2115372	1	right	-1954197925	2017-12-05	13:08:05	11:08:05	female	105068	31092	-1	31015	111652	105091	-1	105068	415531	391274	-1	391261	9				2	4	7	phaseINVFAce	phaseXPface	6	NF11	857808	857508	857808	857505	l	857505	855802	857505	855794	1703
GofDak_1024-768_new	5	3	20	<?xml version="1.0"?>\n<Clock xmlns:dt="urn:schemas-microsoft-com:datatypes"><Description dt:dt="string">E-Prime Primary Realtime Clock</Description><StartTime><Timestamp dt:dt="int">0</Timestamp><DateUtc dt:dt="string">2017-05-12T11:08:05Z</DateUtc></StartTime><FrequencyChanges><FrequencyChange><Frequency dt:dt="r8">3312949</Frequency><Timestamp dt:dt="r8">6635097443</Timestamp><Current dt:dt="r…	75.029	2118884	2115384	2118884	2115372	1	right	-1954197925	2017-12-05	13:08:05	11:08:05	female	105068	31092	-1	31015	111652	105091	-1	105068	415531	391274	-1	391261	9				2	4	7	phaseINVFAce	phaseXPface	7	NM05	860860	860560	860860	860555	l	860555	858947	860555	858938	1608
GofDak_1024-768_new	5	3	20	<?xml version="1.0"?>\n<Clock xmlns:dt="urn:schemas-microsoft-com:datatypes"><Description dt:dt="string">E-Prime Primary Realtime Clock</Description><StartTime><Timestamp dt:dt="int">0</Timestamp><DateUtc dt:dt="string">2017-05-12T11:08:05Z</DateUtc></StartTime><FrequencyChanges><FrequencyChange><Frequency dt:dt="r8">3312949</Frequency><Timestamp dt:dt="r8">6635097443</Timestamp><Current dt:dt="r…	75.029	2118884	2115384	2118884	2115372	1	right	-1954197925	2017-12-05	13:08:05	11:08:05	female	105068	31092	-1	31015	111652	105091	-1	105068	415531	391274	-1	391261	9				2	4	7	phaseINVFAce	phaseXPface	8	NF109	863872	863572	863872	863569	d	863569	861986	863569	861970	1583
GofDak_1024-768_new	5	3	20	<?xml version="1.0"?>\n<Clock xmlns:dt="urn:schemas-microsoft-com:datatypes"><Description dt:dt="string">E-Prime Primary Realtime Clock</Description><StartTime><Timestamp dt:dt="int">0</Timestamp><DateUtc dt:dt="string">2017-05-12T11:08:05Z</DateUtc></StartTime><FrequencyChanges><FrequencyChange><Frequency dt:dt="r8">3312949</Frequency><Timestamp dt:dt="r8">6635097443</Timestamp><Current dt:dt="r…	75.029	2118884	2115384	2118884	2115372	1	right	-1954197925	2017-12-05	13:08:05	11:08:05	female	105068	31092	-1	31015	111652	105091	-1	105068	415531	391274	-1	391261	9				2	4	7	phaseINVFAce	phaseXPface	9	NF106	867684	867384	867684	867380	d	867380	865505	867380	865498	1875
GofDak_1024-768_new	5	3	20	<?xml version="1.0"?>\n<Clock xmlns:dt="urn:schemas-microsoft-com:datatypes"><Description dt:dt="string">E-Prime Primary Realtime Clock</Description><StartTime><Timestamp dt:dt="int">0</Timestamp><DateUtc dt:dt="string">2017-05-12T11:08:05Z</DateUtc></StartTime><FrequencyChanges><FrequencyChange><Frequency dt:dt="r8">3312949</Frequency><Timestamp dt:dt="r8">6635097443</Timestamp><Current dt:dt="r…	75.029	2118884	2115384	2118884	2115372	1	right	-1954197925	2017-12-05	13:08:05	11:08:05	female	105068	31092	-1	31015	111652	105091	-1	105068	415531	391274	-1	391261	9				2	4	7	phaseINVFAce	phaseXPface	10	NF106	870816	870516	870816	870509	d	870509	868943	870509	868937	1566
GofDak_1024-768_new	5	3	20	<?xml version="1.0"?>\n<Clock xmlns:dt="urn:schemas-microsoft-com:datatypes"><Description dt:dt="string">E-Prime Primary Realtime Clock</Description><StartTime><Timestamp dt:dt="int">0</Timestamp><DateUtc dt:dt="string">2017-05-12T11:08:05Z</DateUtc></StartTime><FrequencyChanges><FrequencyChange><Frequency dt:dt="r8">3312949</Frequency><Timestamp dt:dt="r8">6635097443</Timestamp><Current dt:dt="r…	75.029	2118884	2115384	2118884	2115372	1	right	-1954197925	2017-12-05	13:08:05	11:08:05	female	105068	31092	-1	31015	111652	105091	-1	105068	415531	391274	-1	391261	9				2	4	7	phaseINVFAce	phaseXPface	11	NM05	874321	874021	874321	874015	l	874015	872102	874015	872089	1913
GofDak_1024-768_new	5	3	20	<?xml version="1.0"?>\n<Clock xmlns:dt="urn:schemas-microsoft-com:datatypes"><Description dt:dt="string">E-Prime Primary Realtime Clock</Description><StartTime><Timestamp dt:dt="int">0</Timestamp><DateUtc dt:dt="string">2017-05-12T11:08:05Z</DateUtc></StartTime><FrequencyChanges><FrequencyChange><Frequency dt:dt="r8">3312949</Frequency><Timestamp dt:dt="r8">6635097443</Timestamp><Current dt:dt="r…	75.029	2118884	2115384	2118884	2115372	1	right	-1954197925	2017-12-05	13:08:05	11:08:05	female	105068	31092	-1	31015	111652	105091	-1	105068	415531	391274	-1	391261	9				2	4	7	phaseINVFAce	phaseXPface	12	NF106	877787	877487	877787	877478	l	877478	875487	877478	875481	1991
GofDak_1024-768_new	5	3	20	<?xml version="1.0"?>\n<Clock xmlns:dt="urn:schemas-microsoft-com:datatypes"><Description dt:dt="string">E-Prime Primary Realtime Clock</Description><StartTime><Timestamp dt:dt="int">0</Timestamp><DateUtc dt:dt="string">2017-05-12T11:08:05Z</DateUtc></StartTime><FrequencyChanges><FrequencyChange><Frequency dt:dt="r8">3312949</Frequency><Timestamp dt:dt="r8">6635097443</Timestamp><Current dt:dt="r…	75.029	2118884	2115384	2118884	2115372	1	right	-1954197925	2017-12-05	13:08:05	11:08:05	female	105068	31092	-1	31015	111652	105091	-1	105068	415531	391274	-1	391261	9				2	4	7	phaseINVFAce	phaseXPface	13	NF11	881145	880845	881145	880816	d	880816	879019	880816	879009	1797
GofDak_1024-768_new	5	3	20	<?xml version="1.0"?>\n<Clock xmlns:dt="urn:schemas-microsoft-com:datatypes"><Description dt:dt="string">E-Prime Primary Realtime Clock</Description><StartTime><Timestamp dt:dt="int">0</Timestamp><DateUtc dt:dt="string">2017-05-12T11:08:05Z</DateUtc></StartTime><FrequencyChanges><FrequencyChange><Frequency dt:dt="r8">3312949</Frequency><Timestamp dt:dt="r8">6635097443</Timestamp><Current dt:dt="r…	75.029	2118884	2115384	2118884	2115372	1	right	-1954197925	2017-12-05	13:08:05	11:08:05	female	105068	31092	-1	31015	111652	105091	-1	105068	415531	391274	-1	391261	9				2	4	7	phaseINVFAce	phaseXPface	14	NF06	884277	883977	884277	883972	d	883972	882271	883972	882265	1701
GofDak_1024-768_new	5	3	20	<?xml version="1.0"?>\n<Clock xmlns:dt="urn:schemas-microsoft-com:datatypes"><Description dt:dt="string">E-Prime Primary Realtime Clock</Description><StartTime><Timestamp dt:dt="int">0</Timestamp><DateUtc dt:dt="string">2017-05-12T11:08:05Z</DateUtc></StartTime><FrequencyChanges><FrequencyChange><Frequency dt:dt="r8">3312949</Frequency><Timestamp dt:dt="r8">6635097443</Timestamp><Current dt:dt="r…	75.029	2118884	2115384	2118884	2115372	1	right	-1954197925	2017-12-05	13:08:05	11:08:05	female	105068	31092	-1	31015	111652	105091	-1	105068	415531	391274	-1	391261	9				2	4	7	phaseINVFAce	phaseXPface	15	NM04	887356	887056	887356	887050	l	887050	885310	887050	885296	1740
GofDak_1024-768_new	5	3	20	<?xml version="1.0"?>\n<Clock xmlns:dt="urn:schemas-microsoft-com:datatypes"><Description dt:dt="string">E-Prime Primary Realtime Clock</Description><StartTime><Timestamp dt:dt="int">0</Timestamp><DateUtc dt:dt="string">2017-05-12T11:08:05Z</DateUtc></StartTime><FrequencyChanges><FrequencyChange><Frequency dt:dt="r8">3312949</Frequency><Timestamp dt:dt="r8">6635097443</Timestamp><Current dt:dt="r…	75.029	2118884	2115384	2118884	2115372	1	right	-1954197925	2017-12-05	13:08:05	11:08:05	female	105068	31092	-1	31015	111652	105091	-1	105068	415531	391274	-1	391261	9				2	4	7	phaseINVFAce	phaseXPface	16	NF109	890795	890495	890795	890484	l	890484	888562	890484	888544	1922
GofDak_1024-768_new	5	3	20	<?xml version="1.0"?>\n<Clock xmlns:dt="urn:schemas-microsoft-com:datatypes"><Description dt:dt="string">E-Prime Primary Realtime Clock</Description><StartTime><Timestamp dt:dt="int">0</Timestamp><DateUtc dt:dt="string">2017-05-12T11:08:05Z</DateUtc></StartTime><FrequencyChanges><FrequencyChange><Frequency dt:dt="r8">3312949</Frequency><Timestamp dt:dt="r8">6635097443</Timestamp><Current dt:dt="r…	75.029	2118884	2115384	2118884	2115372	1	right	-1954197925	2017-12-05	13:08:05	11:08:05	female	105068	31092	-1	31015	111652	105091	-1	105068	415531	391274	-1	391261	9				2	4	7	phaseINVFAce	phaseXPface	17	NF27	894554	894254	894554	894249	d	894249	892508	894249	892496	1741
GofDak_1024-768_new	5	3	20	<?xml version="1.0"?>\n<Clock xmlns:dt="urn:schemas-microsoft-com:datatypes"><Description dt:dt="string">E-Prime Primary Realtime Clock</Description><StartTime><Timestamp dt:dt="int">0</Timestamp><DateUtc dt:dt="string">2017-05-12T11:08:05Z</DateUtc></StartTime><FrequencyChanges><FrequencyChange><Frequency dt:dt="r8">3312949</Frequency><Timestamp dt:dt="r8">6635097443</Timestamp><Current dt:dt="r…	75.029	2118884	2115384	2118884	2115372	1	right	-1954197925	2017-12-05	13:08:05	11:08:05	female	105068	31092	-1	31015	111652	105091	-1	105068	415531	391274	-1	391261	9				2	4	7	phaseINVFAce	phaseXPface	18	NF27	897712	897412	897712	897403	d	897403	895813	897403	895800	1590
GofDak_1024-768_new	5	3	20	<?xml version="1.0"?>\n<Clock xmlns:dt="urn:schemas-microsoft-com:datatypes"><Description dt:dt="string">E-Prime Primary Realtime Clock</Description><StartTime><Timestamp dt:dt="int">0</Timestamp><DateUtc dt:dt="string">2017-05-12T11:08:05Z</DateUtc></StartTime><FrequencyChanges><FrequencyChange><Frequency dt:dt="r8">3312949</Frequency><Timestamp dt:dt="r8">6635097443</Timestamp><Current dt:dt="r…	75.029	2118884	2115384	2118884	2115372	1	right	-1954197925	2017-12-05	13:08:05	11:08:05	female	105068	31092	-1	31015	111652	105091	-1	105068	415531	391274	-1	391261	9				2	4	7	phaseINVFAce	phaseXPface	19	NF27	900964	900664	900964	900650	l	900650	898878	900650	898872	1772
GofDak_1024-768_new	5	3	20	<?xml version="1.0"?>\n<Clock xmlns:dt="urn:schemas-microsoft-com:datatypes"><Description dt:dt="string">E-Prime Primary Realtime Clock</Description><StartTime><Timestamp dt:dt="int">0</Timestamp><DateUtc dt:dt="string">2017-05-12T11:08:05Z</DateUtc></StartTime><FrequencyChanges><FrequencyChange><Frequency dt:dt="r8">3312949</Frequency><Timestamp dt:dt="r8">6635097443</Timestamp><Current dt:dt="r…	75.029	2118884	2115384	2118884	2115372	1	right	-1954197925	2017-12-05	13:08:05	11:08:05	female	105068	31092	-1	31015	111652	105091	-1	105068	415531	391274	-1	391261	9				2	4	7	phaseINVFAce	phaseXPface	20	NF09	904057	903757	904057	903746	d	903746	902037	903746	902024	1709
GofDak_1024-768_new	5	3	20	<?xml version="1.0"?>\n<Clock xmlns:dt="urn:schemas-microsoft-com:datatypes"><Description dt:dt="string">E-Prime Primary Realtime Clock</Description><StartTime><Timestamp dt:dt="int">0</Timestamp><DateUtc dt:dt="string">2017-05-12T11:08:05Z</DateUtc></StartTime><FrequencyChanges><FrequencyChange><Frequency dt:dt="r8">3312949</Frequency><Timestamp dt:dt="r8">6635097443</Timestamp><Current dt:dt="r…	75.029	2118884	2115384	2118884	2115372	1	right	-1954197925	2017-12-05	13:08:05	11:08:05	female	105068	31092	-1	31015	111652	105091	-1	105068	415531	391274	-1	391261	10				1	4	8	phaseUPFAce	phaseXPface	1	NM08	907335	907035	907335	907023	l	907023	905476	907023	905463	1547
GofDak_1024-768_new	5	3	20	<?xml version="1.0"?>\n<Clock xmlns:dt="urn:schemas-microsoft-com:datatypes"><Description dt:dt="string">E-Prime Primary Realtime Clock</Description><StartTime><Timestamp dt:dt="int">0</Timestamp><DateUtc dt:dt="string">2017-05-12T11:08:05Z</DateUtc></StartTime><FrequencyChanges><FrequencyChange><Frequency dt:dt="r8">3312949</Frequency><Timestamp dt:dt="r8">6635097443</Timestamp><Current dt:dt="r…	75.029	2118884	2115384	2118884	2115372	1	right	-1954197925	2017-12-05	13:08:05	11:08:05	female	105068	31092	-1	31015	111652	105091	-1	105068	415531	391274	-1	391261	10				1	4	8	phaseUPFAce	phaseXPface	2	NF04	910281	909981	910281	909973	d	909973	908355	909973	908335	1618
GofDak_1024-768_new	5	3	20	<?xml version="1.0"?>\n<Clock xmlns:dt="urn:schemas-microsoft-com:datatypes"><Description dt:dt="string">E-Prime Primary Realtime Clock</Description><StartTime><Timestamp dt:dt="int">0</Timestamp><DateUtc dt:dt="string">2017-05-12T11:08:05Z</DateUtc></StartTime><FrequencyChanges><FrequencyChange><Frequency dt:dt="r8">3312949</Frequency><Timestamp dt:dt="r8">6635097443</Timestamp><Current dt:dt="r…	75.029	2118884	2115384	2118884	2115372	1	right	-1954197925	2017-12-05	13:08:05	11:08:05	female	105068	31092	-1	31015	111652	105091	-1	105068	415531	391274	-1	391261	10				1	4	8	phaseUPFAce	phaseXPface	3	NM13	913413	913113	913413	913105	d	913105	911407	913105	911399	1698
GofDak_1024-768_new	5	3	20	<?xml version="1.0"?>\n<Clock xmlns:dt="urn:schemas-microsoft-com:datatypes"><Description dt:dt="string">E-Prime Primary Realtime Clock</Description><StartTime><Timestamp dt:dt="int">0</Timestamp><DateUtc dt:dt="string">2017-05-12T11:08:05Z</DateUtc></StartTime><FrequencyChanges><FrequencyChange><Frequency dt:dt="r8">3312949</Frequency><Timestamp dt:dt="r8">6635097443</Timestamp><Current dt:dt="r…	75.029	2118884	2115384	2118884	2115372	1	right	-1954197925	2017-12-05	13:08:05	11:08:05	female	105068	31092	-1	31015	111652	105091	-1	105068	415531	391274	-1	391261	10				1	4	8	phaseUPFAce	phaseXPface	4	NM03	916558	916258	916558	916247	d	916247	914632	916247	914615	1615
GofDak_1024-768_new	5	3	20	<?xml version="1.0"?>\n<Clock xmlns:dt="urn:schemas-microsoft-com:datatypes"><Description dt:dt="string">E-Prime Primary Realtime Clock</Description><StartTime><Timestamp dt:dt="int">0</Timestamp><DateUtc dt:dt="string">2017-05-12T11:08:05Z</DateUtc></StartTime><FrequencyChanges><FrequencyChange><Frequency dt:dt="r8">3312949</Frequency><Timestamp dt:dt="r8">6635097443</Timestamp><Current dt:dt="r…	75.029	2118884	2115384	2118884	2115372	1	right	-1954197925	2017-12-05	13:08:05	11:08:05	female	105068	31092	-1	31015	111652	105091	-1	105068	415531	391274	-1	391261	10				1	4	8	phaseUPFAce	phaseXPface	5	NM09	919771	919471	919771	919468	d	919468	917964	919468	917951	1504
GofDak_1024-768_new	5	3	20	<?xml version="1.0"?>\n<Clock xmlns:dt="urn:schemas-microsoft-com:datatypes"><Description dt:dt="string">E-Prime Primary Realtime Clock</Description><StartTime><Timestamp dt:dt="int">0</Timestamp><DateUtc dt:dt="string">2017-05-12T11:08:05Z</DateUtc></StartTime><FrequencyChanges><FrequencyChange><Frequency dt:dt="r8">3312949</Frequency><Timestamp dt:dt="r8">6635097443</Timestamp><Current dt:dt="r…	75.029	2118884	2115384	2118884	2115372	1	right	-1954197925	2017-12-05	13:08:05	11:08:05	female	105068	31092	-1	31015	111652	105091	-1	105068	415531	391274	-1	391261	10				1	4	8	phaseUPFAce	phaseXPface	6	NM13	923449	923149	923449	923141	d	923141	921376	923141	921366	1765
GofDak_1024-768_new	5	3	20	<?xml version="1.0"?>\n<Clock xmlns:dt="urn:schemas-microsoft-com:datatypes"><Description dt:dt="string">E-Prime Primary Realtime Clock</Description><StartTime><Timestamp dt:dt="int">0</Timestamp><DateUtc dt:dt="string">2017-05-12T11:08:05Z</DateUtc></StartTime><FrequencyChanges><FrequencyChange><Frequency dt:dt="r8">3312949</Frequency><Timestamp dt:dt="r8">6635097443</Timestamp><Current dt:dt="r…	75.029	2118884	2115384	2118884	2115372	1	right	-1954197925	2017-12-05	13:08:05	11:08:05	female	105068	31092	-1	31015	111652	105091	-1	105068	415531	391274	-1	391261	10				1	4	8	phaseUPFAce	phaseXPface	7	NF106	926555	926255	926555	926252	d	926252	924748	926252	924734	1504
GofDak_1024-768_new	5	3	20	<?xml version="1.0"?>\n<Clock xmlns:dt="urn:schemas-microsoft-com:datatypes"><Description dt:dt="string">E-Prime Primary Realtime Clock</Description><StartTime><Timestamp dt:dt="int">0</Timestamp><DateUtc dt:dt="string">2017-05-12T11:08:05Z</DateUtc></StartTime><FrequencyChanges><FrequencyChange><Frequency dt:dt="r8">3312949</Frequency><Timestamp dt:dt="r8">6635097443</Timestamp><Current dt:dt="r…	75.029	2118884	2115384	2118884	2115372	1	right	-1954197925	2017-12-05	13:08:05	11:08:05	female	105068	31092	-1	31015	111652	105091	-1	105068	415531	391274	-1	391261	10				1	4	8	phaseUPFAce	phaseXPface	8	NM02	930366	930066	930366	930051	d	930051	928240	930051	928222	1811
GofDak_1024-768_new	5	3	20	<?xml version="1.0"?>\n<Clock xmlns:dt="urn:schemas-microsoft-com:datatypes"><Description dt:dt="string">E-Prime Primary Realtime Clock</Description><StartTime><Timestamp dt:dt="int">0</Timestamp><DateUtc dt:dt="string">2017-05-12T11:08:05Z</DateUtc></StartTime><FrequencyChanges><FrequencyChange><Frequency dt:dt="r8">3312949</Frequency><Timestamp dt:dt="r8">6635097443</Timestamp><Current dt:dt="r…	75.029	2118884	2115384	2118884	2115372	1	right	-1954197925	2017-12-05	13:08:05	11:08:05	female	105068	31092	-1	31015	111652	105091	-1	105068	415531	391274	-1	391261	10				1	4	8	phaseUPFAce	phaseXPface	9	NF01	934005	933705	934005	933694	l	933694	931999	933694	931990	1695
GofDak_1024-768_new	5	3	20	<?xml version="1.0"?>\n<Clock xmlns:dt="urn:schemas-microsoft-com:datatypes"><Description dt:dt="string">E-Prime Primary Realtime Clock</Description><StartTime><Timestamp dt:dt="int">0</Timestamp><DateUtc dt:dt="string">2017-05-12T11:08:05Z</DateUtc></StartTime><FrequencyChanges><FrequencyChange><Frequency dt:dt="r8">3312949</Frequency><Timestamp dt:dt="r8">6635097443</Timestamp><Current dt:dt="r…	75.029	2118884	2115384	2118884	2115372	1	right	-1954197925	2017-12-05	13:08:05	11:08:05	female	105068	31092	-1	31015	111652	105091	-1	105068	415531	391274	-1	391261	10				1	4	8	phaseUPFAce	phaseXPface	10	NM21	937097	936797	937097	936785	l	936785	935038	936785	935030	1747
GofDak_1024-768_new	5	3	20	<?xml version="1.0"?>\n<Clock xmlns:dt="urn:schemas-microsoft-com:datatypes"><Description dt:dt="string">E-Prime Primary Realtime Clock</Description><StartTime><Timestamp dt:dt="int">0</Timestamp><DateUtc dt:dt="string">2017-05-12T11:08:05Z</DateUtc></StartTime><FrequencyChanges><FrequencyChange><Frequency dt:dt="r8">3312949</Frequency><Timestamp dt:dt="r8">6635097443</Timestamp><Current dt:dt="r…	75.029	2118884	2115384	2118884	2115372	1	right	-1954197925	2017-12-05	13:08:05	11:08:05	female	105068	31092	-1	31015	111652	105091	-1	105068	415531	391274	-1	391261	10				1	4	8	phaseUPFAce	phaseXPface	11	NM101	940189	939889	940189	939884	d	939884	938357	939884	938342	1527
GofDak_1024-768_new	5	3	20	<?xml version="1.0"?>\n<Clock xmlns:dt="urn:schemas-microsoft-com:datatypes"><Description dt:dt="string">E-Prime Primary Realtime Clock</Description><StartTime><Timestamp dt:dt="int">0</Timestamp><DateUtc dt:dt="string">2017-05-12T11:08:05Z</DateUtc></StartTime><FrequencyChanges><FrequencyChange><Frequency dt:dt="r8">3312949</Frequency><Timestamp dt:dt="r8">6635097443</Timestamp><Current dt:dt="r…	75.029	2118884	2115384	2118884	2115372	1	right	-1954197925	2017-12-05	13:08:05	11:08:05	female	105068	31092	-1	31015	111652	105091	-1	105068	415531	391274	-1	391261	10				1	4	8	phaseUPFAce	phaseXPface	12	NM101	943215	942915	943215	942905	l	942905	941369	942905	941357	1536
GofDak_1024-768_new	5	3	20	<?xml version="1.0"?>\n<Clock xmlns:dt="urn:schemas-microsoft-com:datatypes"><Description dt:dt="string">E-Prime Primary Realtime Clock</Description><StartTime><Timestamp dt:dt="int">0</Timestamp><DateUtc dt:dt="string">2017-05-12T11:08:05Z</DateUtc></StartTime><FrequencyChanges><FrequencyChange><Frequency dt:dt="r8">3312949</Frequency><Timestamp dt:dt="r8">6635097443</Timestamp><Current dt:dt="r…	75.029	2118884	2115384	2118884	2115372	1	right	-1954197925	2017-12-05	13:08:05	11:08:05	female	105068	31092	-1	31015	111652	105091	-1	105068	415531	391274	-1	391261	10				1	4	8	phaseUPFAce	phaseXPface	13	NM04	946720	946420	946720	946410	l	946410	944515	946410	944509	1895
GofDak_1024-768_new	5	3	20	<?xml version="1.0"?>\n<Clock xmlns:dt="urn:schemas-microsoft-com:datatypes"><Description dt:dt="string">E-Prime Primary Realtime Clock</Description><StartTime><Timestamp dt:dt="int">0</Timestamp><DateUtc dt:dt="string">2017-05-12T11:08:05Z</DateUtc></StartTime><FrequencyChanges><FrequencyChange><Frequency dt:dt="r8">3312949</Frequency><Timestamp dt:dt="r8">6635097443</Timestamp><Current dt:dt="r…	75.029	2118884	2115384	2118884	2115372	1	right	-1954197925	2017-12-05	13:08:05	11:08:05	female	105068	31092	-1	31015	111652	105091	-1	105068	415531	391274	-1	391261	10				1	4	8	phaseUPFAce	phaseXPface	14	NF02	950292	949992	950292	949987	d	949987	948099	949987	948085	1888
GofDak_1024-768_new	5	3	20	<?xml version="1.0"?>\n<Clock xmlns:dt="urn:schemas-microsoft-com:datatypes"><Description dt:dt="string">E-Prime Primary Realtime Clock</Description><StartTime><Timestamp dt:dt="int">0</Timestamp><DateUtc dt:dt="string">2017-05-12T11:08:05Z</DateUtc></StartTime><FrequencyChanges><FrequencyChange><Frequency dt:dt="r8">3312949</Frequency><Timestamp dt:dt="r8">6635097443</Timestamp><Current dt:dt="r…	75.029	2118884	2115384	2118884	2115372	1	right	-1954197925	2017-12-05	13:08:05	11:08:05	female	105068	31092	-1	31015	111652	105091	-1	105068	415531	391274	-1	391261	10				1	4	8	phaseUPFAce	phaseXPface	15	NM10	953771	953471	953771	953460	d	953460	951858	953460	951853	1602
GofDak_1024-768_new	5	3	20	<?xml version="1.0"?>\n<Clock xmlns:dt="urn:schemas-microsoft-com:datatypes"><Description dt:dt="string">E-Prime Primary Realtime Clock</Description><StartTime><Timestamp dt:dt="int">0</Timestamp><DateUtc dt:dt="string">2017-05-12T11:08:05Z</DateUtc></StartTime><FrequencyChanges><FrequencyChange><Frequency dt:dt="r8">3312949</Frequency><Timestamp dt:dt="r8">6635097443</Timestamp><Current dt:dt="r…	75.029	2118884	2115384	2118884	2115372	1	right	-1954197925	2017-12-05	13:08:05	11:08:05	female	105068	31092	-1	31015	111652	105091	-1	105068	415531	391274	-1	391261	10				1	4	8	phaseUPFAce	phaseXPface	16	NM13	957409	957109	957409	957106	d	957106	955270	957106	955253	1836
GofDak_1024-768_new	5	3	20	<?xml version="1.0"?>\n<Clock xmlns:dt="urn:schemas-microsoft-com:datatypes"><Description dt:dt="string">E-Prime Primary Realtime Clock</Description><StartTime><Timestamp dt:dt="int">0</Timestamp><DateUtc dt:dt="string">2017-05-12T11:08:05Z</DateUtc></StartTime><FrequencyChanges><FrequencyChange><Frequency dt:dt="r8">3312949</Frequency><Timestamp dt:dt="r8">6635097443</Timestamp><Current dt:dt="r…	75.029	2118884	2115384	2118884	2115372	1	right	-1954197925	2017-12-05	13:08:05	11:08:05	female	105068	31092	-1	31015	111652	105091	-1	105068	415531	391274	-1	391261	10				1	4	8	phaseUPFAce	phaseXPface	17	NM05	961008	960708	961008	960697	l	960697	958749	960697	958740	1948
GofDak_1024-768_new	5	3	20	<?xml version="1.0"?>\n<Clock xmlns:dt="urn:schemas-microsoft-com:datatypes"><Description dt:dt="string">E-Prime Primary Realtime Clock</Description><StartTime><Timestamp dt:dt="int">0</Timestamp><DateUtc dt:dt="string">2017-05-12T11:08:05Z</DateUtc></StartTime><FrequencyChanges><FrequencyChange><Frequency dt:dt="r8">3312949</Frequency><Timestamp dt:dt="r8">6635097443</Timestamp><Current dt:dt="r…	75.029	2118884	2115384	2118884	2115372	1	right	-1954197925	2017-12-05	13:08:05	11:08:05	female	105068	31092	-1	31015	111652	105091	-1	105068	415531	391274	-1	391261	10				1	4	8	phaseUPFAce	phaseXPface	18	NF09	964167	963867	964167	963855	l	963855	961987	963855	961980	1868
GofDak_1024-768_new	5	3	20	<?xml version="1.0"?>\n<Clock xmlns:dt="urn:schemas-microsoft-com:datatypes"><Description dt:dt="string">E-Prime Primary Realtime Clock</Description><StartTime><Timestamp dt:dt="int">0</Timestamp><DateUtc dt:dt="string">2017-05-12T11:08:05Z</DateUtc></StartTime><FrequencyChanges><FrequencyChange><Frequency dt:dt="r8">3312949</Frequency><Timestamp dt:dt="r8">6635097443</Timestamp><Current dt:dt="r…	75.029	2118884	2115384	2118884	2115372	1	right	-1954197925	2017-12-05	13:08:05	11:08:05	female	105068	31092	-1	31015	111652	105091	-1	105068	415531	391274	-1	391261	10				1	4	8	phaseUPFAce	phaseXPface	19	NF11	967246	966946	967246	966933	d	966933	965346	966933	965332	1587
GofDak_1024-768_new	5	3	20	<?xml version="1.0"?>\n<Clock xmlns:dt="urn:schemas-microsoft-com:datatypes"><Description dt:dt="string">E-Prime Primary Realtime Clock</Description><StartTime><Timestamp dt:dt="int">0</Timestamp><DateUtc dt:dt="string">2017-05-12T11:08:05Z</DateUtc></StartTime><FrequencyChanges><FrequencyChange><Frequency dt:dt="r8">3312949</Frequency><Timestamp dt:dt="r8">6635097443</Timestamp><Current dt:dt="r…	75.029	2118884	2115384	2118884	2115372	1	right	-1954197925	2017-12-05	13:08:05	11:08:05	female	105068	31092	-1	31015	111652	105091	-1	105068	415531	391274	-1	391261	10				1	4	8	phaseUPFAce	phaseXPface	20	NM21	971164	970864	971164	970850	d	970850	969025	970850	969012	1825
GofDak_1024-768_new	5	3	20	<?xml version="1.0"?>\n<Clock xmlns:dt="urn:schemas-microsoft-com:datatypes"><Description dt:dt="string">E-Prime Primary Realtime Clock</Description><StartTime><Timestamp dt:dt="int">0</Timestamp><DateUtc dt:dt="string">2017-05-12T11:08:05Z</DateUtc></StartTime><FrequencyChanges><FrequencyChange><Frequency dt:dt="r8">3312949</Frequency><Timestamp dt:dt="r8">6635097443</Timestamp><Current dt:dt="r…	75.029	2118884	2115384	2118884	2115372	1	right	-1954197925	2017-12-05	13:08:05	11:08:05	female	105068	31092	-1	31015	111652	105091	-1	105068	415531	391274	-1	391261	11				1	5	9	phaseUPFAce	phaseXPface	1	NF02	974563	974263	974563	974254	d	974254	972330	974254	972316	1924
GofDak_1024-768_new	5	3	20	<?xml version="1.0"?>\n<Clock xmlns:dt="urn:schemas-microsoft-com:datatypes"><Description dt:dt="string">E-Prime Primary Realtime Clock</Description><StartTime><Timestamp dt:dt="int">0</Timestamp><DateUtc dt:dt="string">2017-05-12T11:08:05Z</DateUtc></StartTime><FrequencyChanges><FrequencyChange><Frequency dt:dt="r8">3312949</Frequency><Timestamp dt:dt="r8">6635097443</Timestamp><Current dt:dt="r…	75.029	2118884	2115384	2118884	2115372	1	right	-1954197925	2017-12-05	13:08:05	11:08:05	female	105068	31092	-1	31015	111652	105091	-1	105068	415531	391274	-1	391261	11				1	5	9	phaseUPFAce	phaseXPface	2	NF106	977761	977461	977761	977449	d	977449	975915	977449	975907	1534
GofDak_1024-768_new	5	3	20	<?xml version="1.0"?>\n<Clock xmlns:dt="urn:schemas-microsoft-com:datatypes"><Description dt:dt="string">E-Prime Primary Realtime Clock</Description><StartTime><Timestamp dt:dt="int">0</Timestamp><DateUtc dt:dt="string">2017-05-12T11:08:05Z</DateUtc></StartTime><FrequencyChanges><FrequencyChange><Frequency dt:dt="r8">3312949</Frequency><Timestamp dt:dt="r8">6635097443</Timestamp><Current dt:dt="r…	75.029	2118884	2115384	2118884	2115372	1	right	-1954197925	2017-12-05	13:08:05	11:08:05	female	105068	31092	-1	31015	111652	105091	-1	105068	415531	391274	-1	391261	11				1	5	9	phaseUPFAce	phaseXPface	3	NM04	981507	981207	981507	981192	l	981192	979234	981192	979227	1958
GofDak_1024-768_new	5	3	20	<?xml version="1.0"?>\n<Clock xmlns:dt="urn:schemas-microsoft-com:datatypes"><Description dt:dt="string">E-Prime Primary Realtime Clock</Description><StartTime><Timestamp dt:dt="int">0</Timestamp><DateUtc dt:dt="string">2017-05-12T11:08:05Z</DateUtc></StartTime><FrequencyChanges><FrequencyChange><Frequency dt:dt="r8">3312949</Frequency><Timestamp dt:dt="r8">6635097443</Timestamp><Current dt:dt="r…	75.029	2118884	2115384	2118884	2115372	1	right	-1954197925	2017-12-05	13:08:05	11:08:05	female	105068	31092	-1	31015	111652	105091	-1	105068	415531	391274	-1	391261	11				1	5	9	phaseUPFAce	phaseXPface	4	NM10	984612	984312	984612	984301	d	984301	982673	984301	982659	1628
GofDak_1024-768_new	5	3	20	<?xml version="1.0"?>\n<Clock xmlns:dt="urn:schemas-microsoft-com:datatypes"><Description dt:dt="string">E-Prime Primary Realtime Clock</Description><StartTime><Timestamp dt:dt="int">0</Timestamp><DateUtc dt:dt="string">2017-05-12T11:08:05Z</DateUtc></StartTime><FrequencyChanges><FrequencyChange><Frequency dt:dt="r8">3312949</Frequency><Timestamp dt:dt="r8">6635097443</Timestamp><Current dt:dt="r…	75.029	2118884	2115384	2118884	2115372	1	right	-1954197925	2017-12-05	13:08:05	11:08:05	female	105068	31092	-1	31015	111652	105091	-1	105068	415531	391274	-1	391261	11				1	5	9	phaseUPFAce	phaseXPface	5	NM10	988304	988004	988304	987998	d	987998	986098	987998	986083	1900
GofDak_1024-768_new	5	3	20	<?xml version="1.0"?>\n<Clock xmlns:dt="urn:schemas-microsoft-com:datatypes"><Description dt:dt="string">E-Prime Primary Realtime Clock</Description><StartTime><Timestamp dt:dt="int">0</Timestamp><DateUtc dt:dt="string">2017-05-12T11:08:05Z</DateUtc></StartTime><FrequencyChanges><FrequencyChange><Frequency dt:dt="r8">3312949</Frequency><Timestamp dt:dt="r8">6635097443</Timestamp><Current dt:dt="r…	75.029	2118884	2115384	2118884	2115372	1	right	-1954197925	2017-12-05	13:08:05	11:08:05	female	105068	31092	-1	31015	111652	105091	-1	105068	415531	391274	-1	391261	11				1	5	9	phaseUPFAce	phaseXPface	6	NM13	991783	991483	991783	991470	l	991470	989777	991470	989771	1693
GofDak_1024-768_new	5	3	20	<?xml version="1.0"?>\n<Clock xmlns:dt="urn:schemas-microsoft-com:datatypes"><Description dt:dt="string">E-Prime Primary Realtime Clock</Description><StartTime><Timestamp dt:dt="int">0</Timestamp><DateUtc dt:dt="string">2017-05-12T11:08:05Z</DateUtc></StartTime><FrequencyChanges><FrequencyChange><Frequency dt:dt="r8">3312949</Frequency><Timestamp dt:dt="r8">6635097443</Timestamp><Current dt:dt="r…	75.029	2118884	2115384	2118884	2115372	1	right	-1954197925	2017-12-05	13:08:05	11:08:05	female	105068	31092	-1	31015	111652	105091	-1	105068	415531	391274	-1	391261	11				1	5	9	phaseUPFAce	phaseXPface	7	NM21	995781	995481	995781	995473	l	995473	993522	995473	993514	1951
GofDak_1024-768_new	5	3	20	<?xml version="1.0"?>\n<Clock xmlns:dt="urn:schemas-microsoft-com:datatypes"><Description dt:dt="string">E-Prime Primary Realtime Clock</Description><StartTime><Timestamp dt:dt="int">0</Timestamp><DateUtc dt:dt="string">2017-05-12T11:08:05Z</DateUtc></StartTime><FrequencyChanges><FrequencyChange><Frequency dt:dt="r8">3312949</Frequency><Timestamp dt:dt="r8">6635097443</Timestamp><Current dt:dt="r…	75.029	2118884	2115384	2118884	2115372	1	right	-1954197925	2017-12-05	13:08:05	11:08:05	female	105068	31092	-1	31015	111652	105091	-1	105068	415531	391274	-1	391261	11				1	5	9	phaseUPFAce	phaseXPface	8	NF105	999127	998827	999127	998823	l	998823	997161	998823	997154	1662
GofDak_1024-768_new	5	3	20	<?xml version="1.0"?>\n<Clock xmlns:dt="urn:schemas-microsoft-com:datatypes"><Description dt:dt="string">E-Prime Primary Realtime Clock</Description><StartTime><Timestamp dt:dt="int">0</Timestamp><DateUtc dt:dt="string">2017-05-12T11:08:05Z</DateUtc></StartTime><FrequencyChanges><FrequencyChange><Frequency dt:dt="r8">3312949</Frequency><Timestamp dt:dt="r8">6635097443</Timestamp><Current dt:dt="r…	75.029	2118884	2115384	2118884	2115372	1	right	-1954197925	2017-12-05	13:08:05	11:08:05	female	105068	31092	-1	31015	111652	105091	-1	105068	415531	391274	-1	391261	11				1	5	9	phaseUPFAce	phaseXPface	9	NF11	1002592	1002292	1002592	1002277	l	1002277	1000319	1002277	1000306	1958
GofDak_1024-768_new	5	3	20	<?xml version="1.0"?>\n<Clock xmlns:dt="urn:schemas-microsoft-com:datatypes"><Description dt:dt="string">E-Prime Primary Realtime Clock</Description><StartTime><Timestamp dt:dt="int">0</Timestamp><DateUtc dt:dt="string">2017-05-12T11:08:05Z</DateUtc></StartTime><FrequencyChanges><FrequencyChange><Frequency dt:dt="r8">3312949</Frequency><Timestamp dt:dt="r8">6635097443</Timestamp><Current dt:dt="r…	75.029	2118884	2115384	2118884	2115372	1	right	-1954197925	2017-12-05	13:08:05	11:08:05	female	105068	31092	-1	31015	111652	105091	-1	105068	415531	391274	-1	391261	11				1	5	9	phaseUPFAce	phaseXPface	10	NF105	1005724	1005424	1005724	1005413	l	1005413	1003665	1005413	1003658	1748
GofDak_1024-768_new	5	3	20	<?xml version="1.0"?>\n<Clock xmlns:dt="urn:schemas-microsoft-com:datatypes"><Description dt:dt="string">E-Prime Primary Realtime Clock</Description><StartTime><Timestamp dt:dt="int">0</Timestamp><DateUtc dt:dt="string">2017-05-12T11:08:05Z</DateUtc></StartTime><FrequencyChanges><FrequencyChange><Frequency dt:dt="r8">3312949</Frequency><Timestamp dt:dt="r8">6635097443</Timestamp><Current dt:dt="r…	75.029	2118884	2115384	2118884	2115372	1	right	-1954197925	2017-12-05	13:08:05	11:08:05	female	105068	31092	-1	31015	111652	105091	-1	105068	415531	391274	-1	391261	11				1	5	9	phaseUPFAce	phaseXPface	11	NF06	1008723	1008423	1008723	1008409	d	1008409	1006824	1008409	1006818	1585
GofDak_1024-768_new	5	3	20	<?xml version="1.0"?>\n<Clock xmlns:dt="urn:schemas-microsoft-com:datatypes"><Description dt:dt="string">E-Prime Primary Realtime Clock</Description><StartTime><Timestamp dt:dt="int">0</Timestamp><DateUtc dt:dt="string">2017-05-12T11:08:05Z</DateUtc></StartTime><FrequencyChanges><FrequencyChange><Frequency dt:dt="r8">3312949</Frequency><Timestamp dt:dt="r8">6635097443</Timestamp><Current dt:dt="r…	75.029	2118884	2115384	2118884	2115372	1	right	-1954197925	2017-12-05	13:08:05	11:08:05	female	105068	31092	-1	31015	111652	105091	-1	105068	415531	391274	-1	391261	11				1	5	9	phaseUPFAce	phaseXPface	12	NF11	1011682	1011382	1011682	1011367	d	1011367	1009849	1011367	1009834	1518
GofDak_1024-768_new	5	3	20	<?xml version="1.0"?>\n<Clock xmlns:dt="urn:schemas-microsoft-com:datatypes"><Description dt:dt="string">E-Prime Primary Realtime Clock</Description><StartTime><Timestamp dt:dt="int">0</Timestamp><DateUtc dt:dt="string">2017-05-12T11:08:05Z</DateUtc></StartTime><FrequencyChanges><FrequencyChange><Frequency dt:dt="r8">3312949</Frequency><Timestamp dt:dt="r8">6635097443</Timestamp><Current dt:dt="r…	75.029	2118884	2115384	2118884	2115372	1	right	-1954197925	2017-12-05	13:08:05	11:08:05	female	105068	31092	-1	31015	111652	105091	-1	105068	415531	391274	-1	391261	11				1	5	9	phaseUPFAce	phaseXPface	13	NF105	1015254	1014954	1015254	1014942	d	1014942	1012994	1014942	1012985	1948
GofDak_1024-768_new	5	3	20	<?xml version="1.0"?>\n<Clock xmlns:dt="urn:schemas-microsoft-com:datatypes"><Description dt:dt="string">E-Prime Primary Realtime Clock</Description><StartTime><Timestamp dt:dt="int">0</Timestamp><DateUtc dt:dt="string">2017-05-12T11:08:05Z</DateUtc></StartTime><FrequencyChanges><FrequencyChange><Frequency dt:dt="r8">3312949</Frequency><Timestamp dt:dt="r8">6635097443</Timestamp><Current dt:dt="r…	75.029	2118884	2115384	2118884	2115372	1	right	-1954197925	2017-12-05	13:08:05	11:08:05	female	105068	31092	-1	31015	111652	105091	-1	105068	415531	391274	-1	391261	11				1	5	9	phaseUPFAce	phaseXPface	14	NM04	1018599	1018299	1018599	1018288	d	1018288	1016700	1018288	1016689	1588
GofDak_1024-768_new	5	3	20	<?xml version="1.0"?>\n<Clock xmlns:dt="urn:schemas-microsoft-com:datatypes"><Description dt:dt="string">E-Prime Primary Realtime Clock</Description><StartTime><Timestamp dt:dt="int">0</Timestamp><DateUtc dt:dt="string">2017-05-12T11:08:05Z</DateUtc></StartTime><FrequencyChanges><FrequencyChange><Frequency dt:dt="r8">3312949</Frequency><Timestamp dt:dt="r8">6635097443</Timestamp><Current dt:dt="r…	75.029	2118884	2115384	2118884	2115372	1	right	-1954197925	2017-12-05	13:08:05	11:08:05	female	105068	31092	-1	31015	111652	105091	-1	105068	415531	391274	-1	391261	11				1	5	9	phaseUPFAce	phaseXPface	15	NM03	1021944	1021644	1021944	1021629	d	1021629	1020045	1021629	1020033	1584
GofDak_1024-768_new	5	3	20	<?xml version="1.0"?>\n<Clock xmlns:dt="urn:schemas-microsoft-com:datatypes"><Description dt:dt="string">E-Prime Primary Realtime Clock</Description><StartTime><Timestamp dt:dt="int">0</Timestamp><DateUtc dt:dt="string">2017-05-12T11:08:05Z</DateUtc></StartTime><FrequencyChanges><FrequencyChange><Frequency dt:dt="r8">3312949</Frequency><Timestamp dt:dt="r8">6635097443</Timestamp><Current dt:dt="r…	75.029	2118884	2115384	2118884	2115372	1	right	-1954197925	2017-12-05	13:08:05	11:08:05	female	105068	31092	-1	31015	111652	105091	-1	105068	415531	391274	-1	391261	11				1	5	9	phaseUPFAce	phaseXPface	16	NF11	1025157	1024857	1025157	1024848	l	1024848	1023244	1024848	1023233	1604
GofDak_1024-768_new	5	3	20	<?xml version="1.0"?>\n<Clock xmlns:dt="urn:schemas-microsoft-com:datatypes"><Description dt:dt="string">E-Prime Primary Realtime Clock</Description><StartTime><Timestamp dt:dt="int">0</Timestamp><DateUtc dt:dt="string">2017-05-12T11:08:05Z</DateUtc></StartTime><FrequencyChanges><FrequencyChange><Frequency dt:dt="r8">3312949</Frequency><Timestamp dt:dt="r8">6635097443</Timestamp><Current dt:dt="r…	75.029	2118884	2115384	2118884	2115372	1	right	-1954197925	2017-12-05	13:08:05	11:08:05	female	105068	31092	-1	31015	111652	105091	-1	105068	415531	391274	-1	391261	11				1	5	9	phaseUPFAce	phaseXPface	17	NM13	1028489	1028189	1028489	1028186	l	1028186	1026403	1028186	1026393	1783
GofDak_1024-768_new	5	3	20	<?xml version="1.0"?>\n<Clock xmlns:dt="urn:schemas-microsoft-com:datatypes"><Description dt:dt="string">E-Prime Primary Realtime Clock</Description><StartTime><Timestamp dt:dt="int">0</Timestamp><DateUtc dt:dt="string">2017-05-12T11:08:05Z</DateUtc></StartTime><FrequencyChanges><FrequencyChange><Frequency dt:dt="r8">3312949</Frequency><Timestamp dt:dt="r8">6635097443</Timestamp><Current dt:dt="r…	75.029	2118884	2115384	2118884	2115372	1	right	-1954197925	2017-12-05	13:08:05	11:08:05	female	105068	31092	-1	31015	111652	105091	-1	105068	415531	391274	-1	391261	11				1	5	9	phaseUPFAce	phaseXPface	18	NM09	1031741	1031441	1031741	1031435	l	1031435	1029815	1031435	1029808	1620
GofDak_1024-768_new	5	3	20	<?xml version="1.0"?>\n<Clock xmlns:dt="urn:schemas-microsoft-com:datatypes"><Description dt:dt="string">E-Prime Primary Realtime Clock</Description><StartTime><Timestamp dt:dt="int">0</Timestamp><DateUtc dt:dt="string">2017-05-12T11:08:05Z</DateUtc></StartTime><FrequencyChanges><FrequencyChange><Frequency dt:dt="r8">3312949</Frequency><Timestamp dt:dt="r8">6635097443</Timestamp><Current dt:dt="r…	75.029	2118884	2115384	2118884	2115372	1	right	-1954197925	2017-12-05	13:08:05	11:08:05	female	105068	31092	-1	31015	111652	105091	-1	105068	415531	391274	-1	391261	11				1	5	9	phaseUPFAce	phaseXPface	19	NF11	1035779	1035479	1035779	1035465	d	1035465	1033667	1035465	1033656	1798
GofDak_1024-768_new	5	3	20	<?xml version="1.0"?>\n<Clock xmlns:dt="urn:schemas-microsoft-com:datatypes"><Description dt:dt="string">E-Prime Primary Realtime Clock</Description><StartTime><Timestamp dt:dt="int">0</Timestamp><DateUtc dt:dt="string">2017-05-12T11:08:05Z</DateUtc></StartTime><FrequencyChanges><FrequencyChange><Frequency dt:dt="r8">3312949</Frequency><Timestamp dt:dt="r8">6635097443</Timestamp><Current dt:dt="r…	75.029	2118884	2115384	2118884	2115372	1	right	-1954197925	2017-12-05	13:08:05	11:08:05	female	105068	31092	-1	31015	111652	105091	-1	105068	415531	391274	-1	391261	11				1	5	9	phaseUPFAce	phaseXPface	20	NF06	1039085	1038785	1039085	1038772	l	1038772	1037039	1038772	1037024	1733
GofDak_1024-768_new	5	3	20	<?xml version="1.0"?>\n<Clock xmlns:dt="urn:schemas-microsoft-com:datatypes"><Description dt:dt="string">E-Prime Primary Realtime Clock</Description><StartTime><Timestamp dt:dt="int">0</Timestamp><DateUtc dt:dt="string">2017-05-12T11:08:05Z</DateUtc></StartTime><FrequencyChanges><FrequencyChange><Frequency dt:dt="r8">3312949</Frequency><Timestamp dt:dt="r8">6635097443</Timestamp><Current dt:dt="r…	75.029	2118884	2115384	2118884	2115372	1	right	-1954197925	2017-12-05	13:08:05	11:08:05	female	105068	31092	-1	31015	111652	105091	-1	105068	415531	391274	-1	391261	12				2	5	10	phaseINVFAce	phaseXPface	1	NF105	1051693	1051393	1051693	1051388	d	1051388	1049887	1051388	1049874	1501
GofDak_1024-768_new	5	3	20	<?xml version="1.0"?>\n<Clock xmlns:dt="urn:schemas-microsoft-com:datatypes"><Description dt:dt="string">E-Prime Primary Realtime Clock</Description><StartTime><Timestamp dt:dt="int">0</Timestamp><DateUtc dt:dt="string">2017-05-12T11:08:05Z</DateUtc></StartTime><FrequencyChanges><FrequencyChange><Frequency dt:dt="r8">3312949</Frequency><Timestamp dt:dt="r8">6635097443</Timestamp><Current dt:dt="r…	75.029	2118884	2115384	2118884	2115372	1	right	-1954197925	2017-12-05	13:08:05	11:08:05	female	105068	31092	-1	31015	111652	105091	-1	105068	415531	391274	-1	391261	12				2	5	10	phaseINVFAce	phaseXPface	2	NM09	1055185	1054885	1055185	1054854	l	1054854	1052992	1054854	1052983	1862
GofDak_1024-768_new	5	3	20	<?xml version="1.0"?>\n<Clock xmlns:dt="urn:schemas-microsoft-com:datatypes"><Description dt:dt="string">E-Prime Primary Realtime Clock</Description><StartTime><Timestamp dt:dt="int">0</Timestamp><DateUtc dt:dt="string">2017-05-12T11:08:05Z</DateUtc></StartTime><FrequencyChanges><FrequencyChange><Frequency dt:dt="r8">3312949</Frequency><Timestamp dt:dt="r8">6635097443</Timestamp><Current dt:dt="r…	75.029	2118884	2115384	2118884	2115372	1	right	-1954197925	2017-12-05	13:08:05	11:08:05	female	105068	31092	-1	31015	111652	105091	-1	105068	415531	391274	-1	391261	12				2	5	10	phaseINVFAce	phaseXPface	3	NM10	1058491	1058191	1058491	1058188	d	1058188	1056418	1058188	1056407	1770
GofDak_1024-768_new	5	3	20	<?xml version="1.0"?>\n<Clock xmlns:dt="urn:schemas-microsoft-com:datatypes"><Description dt:dt="string">E-Prime Primary Realtime Clock</Description><StartTime><Timestamp dt:dt="int">0</Timestamp><DateUtc dt:dt="string">2017-05-12T11:08:05Z</DateUtc></StartTime><FrequencyChanges><FrequencyChange><Frequency dt:dt="r8">3312949</Frequency><Timestamp dt:dt="r8">6635097443</Timestamp><Current dt:dt="r…	75.029	2118884	2115384	2118884	2115372	1	right	-1954197925	2017-12-05	13:08:05	11:08:05	female	105068	31092	-1	31015	111652	105091	-1	105068	415531	391274	-1	391261	12				2	5	10	phaseINVFAce	phaseXPface	4	NM21	1061942	1061642	1061942	1061639	d	1061639	1059816	1061639	1059807	1823
GofDak_1024-768_new	5	3	20	<?xml version="1.0"?>\n<Clock xmlns:dt="urn:schemas-microsoft-com:datatypes"><Description dt:dt="string">E-Prime Primary Realtime Clock</Description><StartTime><Timestamp dt:dt="int">0</Timestamp><DateUtc dt:dt="string">2017-05-12T11:08:05Z</DateUtc></StartTime><FrequencyChanges><FrequencyChange><Frequency dt:dt="r8">3312949</Frequency><Timestamp dt:dt="r8">6635097443</Timestamp><Current dt:dt="r…	75.029	2118884	2115384	2118884	2115372	1	right	-1954197925	2017-12-05	13:08:05	11:08:05	female	105068	31092	-1	31015	111652	105091	-1	105068	415531	391274	-1	391261	12				2	5	10	phaseINVFAce	phaseXPface	5	NF06	1065434	1065134	1065434	1065126	l	1065126	1063335	1065126	1063327	1791
GofDak_1024-768_new	5	3	20	<?xml version="1.0"?>\n<Clock xmlns:dt="urn:schemas-microsoft-com:datatypes"><Description dt:dt="string">E-Prime Primary Realtime Clock</Description><StartTime><Timestamp dt:dt="int">0</Timestamp><DateUtc dt:dt="string">2017-05-12T11:08:05Z</DateUtc></StartTime><FrequencyChanges><FrequencyChange><Frequency dt:dt="r8">3312949</Frequency><Timestamp dt:dt="r8">6635097443</Timestamp><Current dt:dt="r…	75.029	2118884	2115384	2118884	2115372	1	right	-1954197925	2017-12-05	13:08:05	11:08:05	female	105068	31092	-1	31015	111652	105091	-1	105068	415531	391274	-1	391261	12				2	5	10	phaseINVFAce	phaseXPface	6	NF11	1068753	1068453	1068753	1068443	l	1068443	1066654	1068443	1066646	1789
GofDak_1024-768_new	5	3	20	<?xml version="1.0"?>\n<Clock xmlns:dt="urn:schemas-microsoft-com:datatypes"><Description dt:dt="string">E-Prime Primary Realtime Clock</Description><StartTime><Timestamp dt:dt="int">0</Timestamp><DateUtc dt:dt="string">2017-05-12T11:08:05Z</DateUtc></StartTime><FrequencyChanges><FrequencyChange><Frequency dt:dt="r8">3312949</Frequency><Timestamp dt:dt="r8">6635097443</Timestamp><Current dt:dt="r…	75.029	2118884	2115384	2118884	2115372	1	right	-1954197925	2017-12-05	13:08:05	11:08:05	female	105068	31092	-1	31015	111652	105091	-1	105068	415531	391274	-1	391261	12				2	5	10	phaseINVFAce	phaseXPface	7	NM101	1072059	1071759	1072059	1071744	l	1071744	1069973	1071744	1069958	1771
GofDak_1024-768_new	5	3	20	<?xml version="1.0"?>\n<Clock xmlns:dt="urn:schemas-microsoft-com:datatypes"><Description dt:dt="string">E-Prime Primary Realtime Clock</Description><StartTime><Timestamp dt:dt="int">0</Timestamp><DateUtc dt:dt="string">2017-05-12T11:08:05Z</DateUtc></StartTime><FrequencyChanges><FrequencyChange><Frequency dt:dt="r8">3312949</Frequency><Timestamp dt:dt="r8">6635097443</Timestamp><Current dt:dt="r…	75.029	2118884	2115384	2118884	2115372	1	right	-1954197925	2017-12-05	13:08:05	11:08:05	female	105068	31092	-1	31015	111652	105091	-1	105068	415531	391274	-1	391261	12				2	5	10	phaseINVFAce	phaseXPface	8	NM21	1075284	1074984	1075284	1074979	d	1074979	1073211	1074979	1073206	1768
GofDak_1024-768_new	5	3	20	<?xml version="1.0"?>\n<Clock xmlns:dt="urn:schemas-microsoft-com:datatypes"><Description dt:dt="string">E-Prime Primary Realtime Clock</Description><StartTime><Timestamp dt:dt="int">0</Timestamp><DateUtc dt:dt="string">2017-05-12T11:08:05Z</DateUtc></StartTime><FrequencyChanges><FrequencyChange><Frequency dt:dt="r8">3312949</Frequency><Timestamp dt:dt="r8">6635097443</Timestamp><Current dt:dt="r…	75.029	2118884	2115384	2118884	2115372	1	right	-1954197925	2017-12-05	13:08:05	11:08:05	female	105068	31092	-1	31015	111652	105091	-1	105068	415531	391274	-1	391261	12				2	5	10	phaseINVFAce	phaseXPface	9	NM04	1078309	1078009	1078309	1078003	l	1078003	1076463	1078003	1076446	1540
GofDak_1024-768_new	5	3	20	<?xml version="1.0"?>\n<Clock xmlns:dt="urn:schemas-microsoft-com:datatypes"><Description dt:dt="string">E-Prime Primary Realtime Clock</Description><StartTime><Timestamp dt:dt="int">0</Timestamp><DateUtc dt:dt="string">2017-05-12T11:08:05Z</DateUtc></StartTime><FrequencyChanges><FrequencyChange><Frequency dt:dt="r8">3312949</Frequency><Timestamp dt:dt="r8">6635097443</Timestamp><Current dt:dt="r…	75.029	2118884	2115384	2118884	2115372	1	right	-1954197925	2017-12-05	13:08:05	11:08:05	female	105068	31092	-1	31015	111652	105091	-1	105068	415531	391274	-1	391261	12				2	5	10	phaseINVFAce	phaseXPface	10	NF01	1081801	1081501	1081801	1081486	l	1081486	1079795	1081486	1079790	1691
GofDak_1024-768_new	5	3	20	<?xml version="1.0"?>\n<Clock xmlns:dt="urn:schemas-microsoft-com:datatypes"><Description dt:dt="string">E-Prime Primary Realtime Clock</Description><StartTime><Timestamp dt:dt="int">0</Timestamp><DateUtc dt:dt="string">2017-05-12T11:08:05Z</DateUtc></StartTime><FrequencyChanges><FrequencyChange><Frequency dt:dt="r8">3312949</Frequency><Timestamp dt:dt="r8">6635097443</Timestamp><Current dt:dt="r…	75.029	2118884	2115384	2118884	2115372	1	right	-1954197925	2017-12-05	13:08:05	11:08:05	female	105068	31092	-1	31015	111652	105091	-1	105068	415531	391274	-1	391261	12				2	5	10	phaseINVFAce	phaseXPface	11	NM13	1084921	1084621	1084921	1084618	d	1084618	1082874	1084618	1082861	1744
GofDak_1024-768_new	5	3	20	<?xml version="1.0"?>\n<Clock xmlns:dt="urn:schemas-microsoft-com:datatypes"><Description dt:dt="string">E-Prime Primary Realtime Clock</Description><StartTime><Timestamp dt:dt="int">0</Timestamp><DateUtc dt:dt="string">2017-05-12T11:08:05Z</DateUtc></StartTime><FrequencyChanges><FrequencyChange><Frequency dt:dt="r8">3312949</Frequency><Timestamp dt:dt="r8">6635097443</Timestamp><Current dt:dt="r…	75.029	2118884	2115384	2118884	2115372	1	right	-1954197925	2017-12-05	13:08:05	11:08:05	female	105068	31092	-1	31015	111652	105091	-1	105068	415531	391274	-1	391261	12				2	5	10	phaseINVFAce	phaseXPface	12	NM101	1088919	1088619	1088919	1088610	l	1088610	1086819	1088610	1086813	1791
GofDak_1024-768_new	5	3	20	<?xml version="1.0"?>\n<Clock xmlns:dt="urn:schemas-microsoft-com:datatypes"><Description dt:dt="string">E-Prime Primary Realtime Clock</Description><StartTime><Timestamp dt:dt="int">0</Timestamp><DateUtc dt:dt="string">2017-05-12T11:08:05Z</DateUtc></StartTime><FrequencyChanges><FrequencyChange><Frequency dt:dt="r8">3312949</Frequency><Timestamp dt:dt="r8">6635097443</Timestamp><Current dt:dt="r…	75.029	2118884	2115384	2118884	2115372	1	right	-1954197925	2017-12-05	13:08:05	11:08:05	female	105068	31092	-1	31015	111652	105091	-1	105068	415531	391274	-1	391261	12				2	5	10	phaseINVFAce	phaseXPface	13	NM04	1092051	1091751	1092051	1091743	d	1091743	1090005	1091743	1089997	1738
GofDak_1024-768_new	5	3	20	<?xml version="1.0"?>\n<Clock xmlns:dt="urn:schemas-microsoft-com:datatypes"><Description dt:dt="string">E-Prime Primary Realtime Clock</Description><StartTime><Timestamp dt:dt="int">0</Timestamp><DateUtc dt:dt="string">2017-05-12T11:08:05Z</DateUtc></StartTime><FrequencyChanges><FrequencyChange><Frequency dt:dt="r8">3312949</Frequency><Timestamp dt:dt="r8">6635097443</Timestamp><Current dt:dt="r…	75.029	2118884	2115384	2118884	2115372	1	right	-1954197925	2017-12-05	13:08:05	11:08:05	female	105068	31092	-1	31015	111652	105091	-1	105068	415531	391274	-1	391261	12				2	5	10	phaseINVFAce	phaseXPface	14	NF27	1095529	1095229	1095529	1095225	l	1095225	1093603	1095225	1093589	1622
GofDak_1024-768_new	5	3	20	<?xml version="1.0"?>\n<Clock xmlns:dt="urn:schemas-microsoft-com:datatypes"><Description dt:dt="string">E-Prime Primary Realtime Clock</Description><StartTime><Timestamp dt:dt="int">0</Timestamp><DateUtc dt:dt="string">2017-05-12T11:08:05Z</DateUtc></StartTime><FrequencyChanges><FrequencyChange><Frequency dt:dt="r8">3312949</Frequency><Timestamp dt:dt="r8">6635097443</Timestamp><Current dt:dt="r…	75.029	2118884	2115384	2118884	2115372	1	right	-1954197925	2017-12-05	13:08:05	11:08:05	female	105068	31092	-1	31015	111652	105091	-1	105068	415531	391274	-1	391261	12				2	5	10	phaseINVFAce	phaseXPface	15	NF106	1099128	1098828	1099128	1098818	l	1098818	1096842	1098818	1096829	1976
GofDak_1024-768_new	5	3	20	<?xml version="1.0"?>\n<Clock xmlns:dt="urn:schemas-microsoft-com:datatypes"><Description dt:dt="string">E-Prime Primary Realtime Clock</Description><StartTime><Timestamp dt:dt="int">0</Timestamp><DateUtc dt:dt="string">2017-05-12T11:08:05Z</DateUtc></StartTime><FrequencyChanges><FrequencyChange><Frequency dt:dt="r8">3312949</Frequency><Timestamp dt:dt="r8">6635097443</Timestamp><Current dt:dt="r…	75.029	2118884	2115384	2118884	2115372	1	right	-1954197925	2017-12-05	13:08:05	11:08:05	female	105068	31092	-1	31015	111652	105091	-1	105068	415531	391274	-1	391261	12				2	5	10	phaseINVFAce	phaseXPface	16	NM04	1102394	1102094	1102394	1102086	l	1102086	1100534	1102086	1100524	1552
GofDak_1024-768_new	5	3	20	<?xml version="1.0"?>\n<Clock xmlns:dt="urn:schemas-microsoft-com:datatypes"><Description dt:dt="string">E-Prime Primary Realtime Clock</Description><StartTime><Timestamp dt:dt="int">0</Timestamp><DateUtc dt:dt="string">2017-05-12T11:08:05Z</DateUtc></StartTime><FrequencyChanges><FrequencyChange><Frequency dt:dt="r8">3312949</Frequency><Timestamp dt:dt="r8">6635097443</Timestamp><Current dt:dt="r…	75.029	2118884	2115384	2118884	2115372	1	right	-1954197925	2017-12-05	13:08:05	11:08:05	female	105068	31092	-1	31015	111652	105091	-1	105068	415531	391274	-1	391261	12				2	5	10	phaseINVFAce	phaseXPface	17	NF09	1105659	1105359	1105659	1105353	l	1105353	1103520	1105353	1103508	1833
GofDak_1024-768_new	5	3	20	<?xml version="1.0"?>\n<Clock xmlns:dt="urn:schemas-microsoft-com:datatypes"><Description dt:dt="string">E-Prime Primary Realtime Clock</Description><StartTime><Timestamp dt:dt="int">0</Timestamp><DateUtc dt:dt="string">2017-05-12T11:08:05Z</DateUtc></StartTime><FrequencyChanges><FrequencyChange><Frequency dt:dt="r8">3312949</Frequency><Timestamp dt:dt="r8">6635097443</Timestamp><Current dt:dt="r…	75.029	2118884	2115384	2118884	2115372	1	right	-1954197925	2017-12-05	13:08:05	11:08:05	female	105068	31092	-1	31015	111652	105091	-1	105068	415531	391274	-1	391261	12				2	5	10	phaseINVFAce	phaseXPface	18	NF27	1108858	1108558	1108858	1108554	l	1108554	1106985	1108554	1106980	1569
GofDak_1024-768_new	5	3	20	<?xml version="1.0"?>\n<Clock xmlns:dt="urn:schemas-microsoft-com:datatypes"><Description dt:dt="string">E-Prime Primary Realtime Clock</Description><StartTime><Timestamp dt:dt="int">0</Timestamp><DateUtc dt:dt="string">2017-05-12T11:08:05Z</DateUtc></StartTime><FrequencyChanges><FrequencyChange><Frequency dt:dt="r8">3312949</Frequency><Timestamp dt:dt="r8">6635097443</Timestamp><Current dt:dt="r…	75.029	2118884	2115384	2118884	2115372	1	right	-1954197925	2017-12-05	13:08:05	11:08:05	female	105068	31092	-1	31015	111652	105091	-1	105068	415531	391274	-1	391261	12				2	5	10	phaseINVFAce	phaseXPface	19	NF01	1112256	1111956	1112256	1111942	d	1111942	1110410	1111942	1110396	1532
GofDak_1024-768_new	5	3	20	<?xml version="1.0"?>\n<Clock xmlns:dt="urn:schemas-microsoft-com:datatypes"><Description dt:dt="string">E-Prime Primary Realtime Clock</Description><StartTime><Timestamp dt:dt="int">0</Timestamp><DateUtc dt:dt="string">2017-05-12T11:08:05Z</DateUtc></StartTime><FrequencyChanges><FrequencyChange><Frequency dt:dt="r8">3312949</Frequency><Timestamp dt:dt="r8">6635097443</Timestamp><Current dt:dt="r…	75.029	2118884	2115384	2118884	2115372	1	right	-1954197925	2017-12-05	13:08:05	11:08:05	female	105068	31092	-1	31015	111652	105091	-1	105068	415531	391274	-1	391261	12				2	5	10	phaseINVFAce	phaseXPface	20	NM04	1115775	1115475	1115775	1115468	l	1115468	1113796	1115468	1113788	1672
GofDak_1024-768_new	5	3	20	<?xml version="1.0"?>\n<Clock xmlns:dt="urn:schemas-microsoft-com:datatypes"><Description dt:dt="string">E-Prime Primary Realtime Clock</Description><StartTime><Timestamp dt:dt="int">0</Timestamp><DateUtc dt:dt="string">2017-05-12T11:08:05Z</DateUtc></StartTime><FrequencyChanges><FrequencyChange><Frequency dt:dt="r8">3312949</Frequency><Timestamp dt:dt="r8">6635097443</Timestamp><Current dt:dt="r…	75.029	2118884	2115384	2118884	2115372	1	right	-1954197925	2017-12-05	13:08:05	11:08:05	female	105068	31092	-1	31015	111652	105091	-1	105068	415531	391274	-1	391261	13				1	6	11	phaseUPFAce	phaseXPface	1	NF11	1119400	1119100	1119400	1119090	l	1119090	1117421	1119090	1117404	1669
GofDak_1024-768_new	5	3	20	<?xml version="1.0"?>\n<Clock xmlns:dt="urn:schemas-microsoft-com:datatypes"><Description dt:dt="string">E-Prime Primary Realtime Clock</Description><StartTime><Timestamp dt:dt="int">0</Timestamp><DateUtc dt:dt="string">2017-05-12T11:08:05Z</DateUtc></StartTime><FrequencyChanges><FrequencyChange><Frequency dt:dt="r8">3312949</Frequency><Timestamp dt:dt="r8">6635097443</Timestamp><Current dt:dt="r…	75.029	2118884	2115384	2118884	2115372	1	right	-1954197925	2017-12-05	13:08:05	11:08:05	female	105068	31092	-1	31015	111652	105091	-1	105068	415531	391274	-1	391261	13				1	6	11	phaseUPFAce	phaseXPface	2	NF06	1122519	1122219	1122519	1122208	d	1122208	1120500	1122208	1120491	1708
GofDak_1024-768_new	5	3	20	<?xml version="1.0"?>\n<Clock xmlns:dt="urn:schemas-microsoft-com:datatypes"><Description dt:dt="string">E-Prime Primary Realtime Clock</Description><StartTime><Timestamp dt:dt="int">0</Timestamp><DateUtc dt:dt="string">2017-05-12T11:08:05Z</DateUtc></StartTime><FrequencyChanges><FrequencyChange><Frequency dt:dt="r8">3312949</Frequency><Timestamp dt:dt="r8">6635097443</Timestamp><Current dt:dt="r…	75.029	2118884	2115384	2118884	2115372	1	right	-1954197925	2017-12-05	13:08:05	11:08:05	female	105068	31092	-1	31015	111652	105091	-1	105068	415531	391274	-1	391261	13				1	6	11	phaseUPFAce	phaseXPface	3	NF105	1126104	1125804	1126104	1125801	l	1125801	1123898	1125801	1123891	1903
GofDak_1024-768_new	5	3	20	<?xml version="1.0"?>\n<Clock xmlns:dt="urn:schemas-microsoft-com:datatypes"><Description dt:dt="string">E-Prime Primary Realtime Clock</Description><StartTime><Timestamp dt:dt="int">0</Timestamp><DateUtc dt:dt="string">2017-05-12T11:08:05Z</DateUtc></StartTime><FrequencyChanges><FrequencyChange><Frequency dt:dt="r8">3312949</Frequency><Timestamp dt:dt="r8">6635097443</Timestamp><Current dt:dt="r…	75.029	2118884	2115384	2118884	2115372	1	right	-1954197925	2017-12-05	13:08:05	11:08:05	female	105068	31092	-1	31015	111652	105091	-1	105068	415531	391274	-1	391261	13				1	6	11	phaseUPFAce	phaseXPface	4	NM08	1129410	1129110	1129410	1129103	l	1129103	1127524	1129103	1127515	1579
GofDak_1024-768_new	5	3	20	<?xml version="1.0"?>\n<Clock xmlns:dt="urn:schemas-microsoft-com:datatypes"><Description dt:dt="string">E-Prime Primary Realtime Clock</Description><StartTime><Timestamp dt:dt="int">0</Timestamp><DateUtc dt:dt="string">2017-05-12T11:08:05Z</DateUtc></StartTime><FrequencyChanges><FrequencyChange><Frequency dt:dt="r8">3312949</Frequency><Timestamp dt:dt="r8">6635097443</Timestamp><Current dt:dt="r…	75.029	2118884	2115384	2118884	2115372	1	right	-1954197925	2017-12-05	13:08:05	11:08:05	female	105068	31092	-1	31015	111652	105091	-1	105068	415531	391274	-1	391261	13				1	6	11	phaseUPFAce	phaseXPface	5	NF06	1134901	1134601	1134901	1134597	l	1134597	1132722	1134597	1132715	1875
GofDak_1024-768_new	5	3	20	<?xml version="1.0"?>\n<Clock xmlns:dt="urn:schemas-microsoft-com:datatypes"><Description dt:dt="string">E-Prime Primary Realtime Clock</Description><StartTime><Timestamp dt:dt="int">0</Timestamp><DateUtc dt:dt="string">2017-05-12T11:08:05Z</DateUtc></StartTime><FrequencyChanges><FrequencyChange><Frequency dt:dt="r8">3312949</Frequency><Timestamp dt:dt="r8">6635097443</Timestamp><Current dt:dt="r…	75.029	2118884	2115384	2118884	2115372	1	right	-1954197925	2017-12-05	13:08:05	11:08:05	female	105068	31092	-1	31015	111652	105091	-1	105068	415531	391274	-1	391261	13				1	6	11	phaseUPFAce	phaseXPface	6	NM10	1138620	1138320	1138620	1138316	l	1138316	1136467	1138316	1136450	1849
GofDak_1024-768_new	5	3	20	<?xml version="1.0"?>\n<Clock xmlns:dt="urn:schemas-microsoft-com:datatypes"><Description dt:dt="string">E-Prime Primary Realtime Clock</Description><StartTime><Timestamp dt:dt="int">0</Timestamp><DateUtc dt:dt="string">2017-05-12T11:08:05Z</DateUtc></StartTime><FrequencyChanges><FrequencyChange><Frequency dt:dt="r8">3312949</Frequency><Timestamp dt:dt="r8">6635097443</Timestamp><Current dt:dt="r…	75.029	2118884	2115384	2118884	2115372	1	right	-1954197925	2017-12-05	13:08:05	11:08:05	female	105068	31092	-1	31015	111652	105091	-1	105068	415531	391274	-1	391261	13				1	6	11	phaseUPFAce	phaseXPface	7	NF04	1141978	1141678	1141978	1141670	l	1141670	1140066	1141670	1140050	1604
GofDak_1024-768_new	5	3	20	<?xml version="1.0"?>\n<Clock xmlns:dt="urn:schemas-microsoft-com:datatypes"><Description dt:dt="string">E-Prime Primary Realtime Clock</Description><StartTime><Timestamp dt:dt="int">0</Timestamp><DateUtc dt:dt="string">2017-05-12T11:08:05Z</DateUtc></StartTime><FrequencyChanges><FrequencyChange><Frequency dt:dt="r8">3312949</Frequency><Timestamp dt:dt="r8">6635097443</Timestamp><Current dt:dt="r…	75.029	2118884	2115384	2118884	2115372	1	right	-1954197925	2017-12-05	13:08:05	11:08:05	female	105068	31092	-1	31015	111652	105091	-1	105068	415531	391274	-1	391261	13				1	6	11	phaseUPFAce	phaseXPface	8	NM02	1145537	1145237	1145537	1145227	l	1145227	1143251	1145227	1143234	1976
GofDak_1024-768_new	5	3	20	<?xml version="1.0"?>\n<Clock xmlns:dt="urn:schemas-microsoft-com:datatypes"><Description dt:dt="string">E-Prime Primary Realtime Clock</Description><StartTime><Timestamp dt:dt="int">0</Timestamp><DateUtc dt:dt="string">2017-05-12T11:08:05Z</DateUtc></StartTime><FrequencyChanges><FrequencyChange><Frequency dt:dt="r8">3312949</Frequency><Timestamp dt:dt="r8">6635097443</Timestamp><Current dt:dt="r…	75.029	2118884	2115384	2118884	2115372	1	right	-1954197925	2017-12-05	13:08:05	11:08:05	female	105068	31092	-1	31015	111652	105091	-1	105068	415531	391274	-1	391261	13				1	6	11	phaseUPFAce	phaseXPface	9	NM03	1148962	1148662	1148962	1148656	d	1148656	1146970	1148656	1146962	1686
GofDak_1024-768_new	5	3	20	<?xml version="1.0"?>\n<Clock xmlns:dt="urn:schemas-microsoft-com:datatypes"><Description dt:dt="string">E-Prime Primary Realtime Clock</Description><StartTime><Timestamp dt:dt="int">0</Timestamp><DateUtc dt:dt="string">2017-05-12T11:08:05Z</DateUtc></StartTime><FrequencyChanges><FrequencyChange><Frequency dt:dt="r8">3312949</Frequency><Timestamp dt:dt="r8">6635097443</Timestamp><Current dt:dt="r…	75.029	2118884	2115384	2118884	2115372	1	right	-1954197925	2017-12-05	13:08:05	11:08:05	female	105068	31092	-1	31015	111652	105091	-1	105068	415531	391274	-1	391261	13				1	6	11	phaseUPFAce	phaseXPface	10	NF02	1152881	1152581	1152881	1152566	l	1152566	1150888	1152566	1150874	1678
GofDak_1024-768_new	5	3	20	<?xml version="1.0"?>\n<Clock xmlns:dt="urn:schemas-microsoft-com:datatypes"><Description dt:dt="string">E-Prime Primary Realtime Clock</Description><StartTime><Timestamp dt:dt="int">0</Timestamp><DateUtc dt:dt="string">2017-05-12T11:08:05Z</DateUtc></StartTime><FrequencyChanges><FrequencyChange><Frequency dt:dt="r8">3312949</Frequency><Timestamp dt:dt="r8">6635097443</Timestamp><Current dt:dt="r…	75.029	2118884	2115384	2118884	2115372	1	right	-1954197925	2017-12-05	13:08:05	11:08:05	female	105068	31092	-1	31015	111652	105091	-1	105068	415531	391274	-1	391261	13				1	6	11	phaseUPFAce	phaseXPface	11	NF105	1156226	1155926	1156226	1155916	l	1155916	1154114	1155916	1154097	1802
GofDak_1024-768_new	5	3	20	<?xml version="1.0"?>\n<Clock xmlns:dt="urn:schemas-microsoft-com:datatypes"><Description dt:dt="string">E-Prime Primary Realtime Clock</Description><StartTime><Timestamp dt:dt="int">0</Timestamp><DateUtc dt:dt="string">2017-05-12T11:08:05Z</DateUtc></StartTime><FrequencyChanges><FrequencyChange><Frequency dt:dt="r8">3312949</Frequency><Timestamp dt:dt="r8">6635097443</Timestamp><Current dt:dt="r…	75.029	2118884	2115384	2118884	2115372	1	right	-1954197925	2017-12-05	13:08:05	11:08:05	female	105068	31092	-1	31015	111652	105091	-1	105068	415531	391274	-1	391261	13				1	6	11	phaseUPFAce	phaseXPface	12	NM02	1159758	1159458	1159758	1159445	d	1159445	1157526	1159445	1157513	1919
GofDak_1024-768_new	5	3	20	<?xml version="1.0"?>\n<Clock xmlns:dt="urn:schemas-microsoft-com:datatypes"><Description dt:dt="string">E-Prime Primary Realtime Clock</Description><StartTime><Timestamp dt:dt="int">0</Timestamp><DateUtc dt:dt="string">2017-05-12T11:08:05Z</DateUtc></StartTime><FrequencyChanges><FrequencyChange><Frequency dt:dt="r8">3312949</Frequency><Timestamp dt:dt="r8">6635097443</Timestamp><Current dt:dt="r…	75.029	2118884	2115384	2118884	2115372	1	right	-1954197925	2017-12-05	13:08:05	11:08:05	female	105068	31092	-1	31015	111652	105091	-1	105068	415531	391274	-1	391261	13				1	6	11	phaseUPFAce	phaseXPface	13	NM05	1162970	1162670	1162970	1162666	l	1162666	1161097	1162666	1161081	1569
GofDak_1024-768_new	5	3	20	<?xml version="1.0"?>\n<Clock xmlns:dt="urn:schemas-microsoft-com:datatypes"><Description dt:dt="string">E-Prime Primary Realtime Clock</Description><StartTime><Timestamp dt:dt="int">0</Timestamp><DateUtc dt:dt="string">2017-05-12T11:08:05Z</DateUtc></StartTime><FrequencyChanges><FrequencyChange><Frequency dt:dt="r8">3312949</Frequency><Timestamp dt:dt="r8">6635097443</Timestamp><Current dt:dt="r…	75.029	2118884	2115384	2118884	2115372	1	right	-1954197925	2017-12-05	13:08:05	11:08:05	female	105068	31092	-1	31015	111652	105091	-1	105068	415531	391274	-1	391261	13				1	6	11	phaseUPFAce	phaseXPface	14	NM13	1166383	1166083	1166383	1166080	d	1166080	1164523	1166080	1164513	1557
GofDak_1024-768_new	5	3	20	<?xml version="1.0"?>\n<Clock xmlns:dt="urn:schemas-microsoft-com:datatypes"><Description dt:dt="string">E-Prime Primary Realtime Clock</Description><StartTime><Timestamp dt:dt="int">0</Timestamp><DateUtc dt:dt="string">2017-05-12T11:08:05Z</DateUtc></StartTime><FrequencyChanges><FrequencyChange><Frequency dt:dt="r8">3312949</Frequency><Timestamp dt:dt="r8">6635097443</Timestamp><Current dt:dt="r…	75.029	2118884	2115384	2118884	2115372	1	right	-1954197925	2017-12-05	13:08:05	11:08:05	female	105068	31092	-1	31015	111652	105091	-1	105068	415531	391274	-1	391261	13				1	6	11	phaseUPFAce	phaseXPface	15	NF11	1169714	1169414	1169714	1169411	d	1169411	1167602	1169411	1167593	1809
GofDak_1024-768_new	5	3	20	<?xml version="1.0"?>\n<Clock xmlns:dt="urn:schemas-microsoft-com:datatypes"><Description dt:dt="string">E-Prime Primary Realtime Clock</Description><StartTime><Timestamp dt:dt="int">0</Timestamp><DateUtc dt:dt="string">2017-05-12T11:08:05Z</DateUtc></StartTime><FrequencyChanges><FrequencyChange><Frequency dt:dt="r8">3312949</Frequency><Timestamp dt:dt="r8">6635097443</Timestamp><Current dt:dt="r…	75.029	2118884	2115384	2118884	2115372	1	right	-1954197925	2017-12-05	13:08:05	11:08:05	female	105068	31092	-1	31015	111652	105091	-1	105068	415531	391274	-1	391261	13				1	6	11	phaseUPFAce	phaseXPface	16	NF106	1173060	1172760	1173060	1172754	l	1172754	1170774	1172754	1170769	1980
GofDak_1024-768_new	5	3	20	<?xml version="1.0"?>\n<Clock xmlns:dt="urn:schemas-microsoft-com:datatypes"><Description dt:dt="string">E-Prime Primary Realtime Clock</Description><StartTime><Timestamp dt:dt="int">0</Timestamp><DateUtc dt:dt="string">2017-05-12T11:08:05Z</DateUtc></StartTime><FrequencyChanges><FrequencyChange><Frequency dt:dt="r8">3312949</Frequency><Timestamp dt:dt="r8">6635097443</Timestamp><Current dt:dt="r…	75.029	2118884	2115384	2118884	2115372	1	right	-1954197925	2017-12-05	13:08:05	11:08:05	female	105068	31092	-1	31015	111652	105091	-1	105068	415531	391274	-1	391261	13				1	6	11	phaseUPFAce	phaseXPface	17	NF06	1176192	1175892	1176192	1175888	l	1175888	1174119	1175888	1174112	1769
GofDak_1024-768_new	5	3	20	<?xml version="1.0"?>\n<Clock xmlns:dt="urn:schemas-microsoft-com:datatypes"><Description dt:dt="string">E-Prime Primary Realtime Clock</Description><StartTime><Timestamp dt:dt="int">0</Timestamp><DateUtc dt:dt="string">2017-05-12T11:08:05Z</DateUtc></StartTime><FrequencyChanges><FrequencyChange><Frequency dt:dt="r8">3312949</Frequency><Timestamp dt:dt="r8">6635097443</Timestamp><Current dt:dt="r…	75.029	2118884	2115384	2118884	2115372	1	right	-1954197925	2017-12-05	13:08:05	11:08:05	female	105068	31092	-1	31015	111652	105091	-1	105068	415531	391274	-1	391261	13				1	6	11	phaseUPFAce	phaseXPface	18	NM09	1179217	1178917	1179217	1178903	d	1178903	1177265	1178903	1177248	1638
GofDak_1024-768_new	5	3	20	<?xml version="1.0"?>\n<Clock xmlns:dt="urn:schemas-microsoft-com:datatypes"><Description dt:dt="string">E-Prime Primary Realtime Clock</Description><StartTime><Timestamp dt:dt="int">0</Timestamp><DateUtc dt:dt="string">2017-05-12T11:08:05Z</DateUtc></StartTime><FrequencyChanges><FrequencyChange><Frequency dt:dt="r8">3312949</Frequency><Timestamp dt:dt="r8">6635097443</Timestamp><Current dt:dt="r…	75.029	2118884	2115384	2118884	2115372	1	right	-1954197925	2017-12-05	13:08:05	11:08:05	female	105068	31092	-1	31015	111652	105091	-1	105068	415531	391274	-1	391261	13				1	6	11	phaseUPFAce	phaseXPface	19	NM04	1182629	1182329	1182629	1182324	l	1182324	1180343	1182324	1180328	1981
GofDak_1024-768_new	5	3	20	<?xml version="1.0"?>\n<Clock xmlns:dt="urn:schemas-microsoft-com:datatypes"><Description dt:dt="string">E-Prime Primary Realtime Clock</Description><StartTime><Timestamp dt:dt="int">0</Timestamp><DateUtc dt:dt="string">2017-05-12T11:08:05Z</DateUtc></StartTime><FrequencyChanges><FrequencyChange><Frequency dt:dt="r8">3312949</Frequency><Timestamp dt:dt="r8">6635097443</Timestamp><Current dt:dt="r…	75.029	2118884	2115384	2118884	2115372	1	right	-1954197925	2017-12-05	13:08:05	11:08:05	female	105068	31092	-1	31015	111652	105091	-1	105068	415531	391274	-1	391261	13				1	6	11	phaseUPFAce	phaseXPface	20	NM04	1186055	1185755	1186055	1185740	d	1185740	1183822	1185740	1183816	1918
GofDak_1024-768_new	5	3	20	<?xml version="1.0"?>\n<Clock xmlns:dt="urn:schemas-microsoft-com:datatypes"><Description dt:dt="string">E-Prime Primary Realtime Clock</Description><StartTime><Timestamp dt:dt="int">0</Timestamp><DateUtc dt:dt="string">2017-05-12T11:08:05Z</DateUtc></StartTime><FrequencyChanges><FrequencyChange><Frequency dt:dt="r8">3312949</Frequency><Timestamp dt:dt="r8">6635097443</Timestamp><Current dt:dt="r…	75.029	2118884	2115384	2118884	2115372	1	right	-1954197925	2017-12-05	13:08:05	11:08:05	female	105068	31092	-1	31015	111652	105091	-1	105068	415531	391274	-1	391261	14				2	6	12	phaseINVFAce	phaseXPface	1	NM05	1190040	1189740	1190040	1189735	d	1189735	1188114	1189735	1188104	1621
GofDak_1024-768_new	5	3	20	<?xml version="1.0"?>\n<Clock xmlns:dt="urn:schemas-microsoft-com:datatypes"><Description dt:dt="string">E-Prime Primary Realtime Clock</Description><StartTime><Timestamp dt:dt="int">0</Timestamp><DateUtc dt:dt="string">2017-05-12T11:08:05Z</DateUtc></StartTime><FrequencyChanges><FrequencyChange><Frequency dt:dt="r8">3312949</Frequency><Timestamp dt:dt="r8">6635097443</Timestamp><Current dt:dt="r…	75.029	2118884	2115384	2118884	2115372	1	right	-1954197925	2017-12-05	13:08:05	11:08:05	female	105068	31092	-1	31015	111652	105091	-1	105068	415531	391274	-1	391261	14				2	6	12	phaseINVFAce	phaseXPface	2	NM10	1193345	1193045	1193345	1193035	d	1193035	1191286	1193035	1191279	1749
GofDak_1024-768_new	5	3	20	<?xml version="1.0"?>\n<Clock xmlns:dt="urn:schemas-microsoft-com:datatypes"><Description dt:dt="string">E-Prime Primary Realtime Clock</Description><StartTime><Timestamp dt:dt="int">0</Timestamp><DateUtc dt:dt="string">2017-05-12T11:08:05Z</DateUtc></StartTime><FrequencyChanges><FrequencyChange><Frequency dt:dt="r8">3312949</Frequency><Timestamp dt:dt="r8">6635097443</Timestamp><Current dt:dt="r…	75.029	2118884	2115384	2118884	2115372	1	right	-1954197925	2017-12-05	13:08:05	11:08:05	female	105068	31092	-1	31015	111652	105091	-1	105068	415531	391274	-1	391261	14				2	6	12	phaseINVFAce	phaseXPface	3	NM03	1196624	1196324	1196624	1196310	l	1196310	1194791	1196310	1194783	1519
GofDak_1024-768_new	5	3	20	<?xml version="1.0"?>\n<Clock xmlns:dt="urn:schemas-microsoft-com:datatypes"><Description dt:dt="string">E-Prime Primary Realtime Clock</Description><StartTime><Timestamp dt:dt="int">0</Timestamp><DateUtc dt:dt="string">2017-05-12T11:08:05Z</DateUtc></StartTime><FrequencyChanges><FrequencyChange><Frequency dt:dt="r8">3312949</Frequency><Timestamp dt:dt="r8">6635097443</Timestamp><Current dt:dt="r…	75.029	2118884	2115384	2118884	2115372	1	right	-1954197925	2017-12-05	13:08:05	11:08:05	female	105068	31092	-1	31015	111652	105091	-1	105068	415531	391274	-1	391261	14				2	6	12	phaseINVFAce	phaseXPface	4	NM10	1200023	1199723	1200023	1199711	l	1199711	1197803	1199711	1197791	1908
GofDak_1024-768_new	5	3	20	<?xml version="1.0"?>\n<Clock xmlns:dt="urn:schemas-microsoft-com:datatypes"><Description dt:dt="string">E-Prime Primary Realtime Clock</Description><StartTime><Timestamp dt:dt="int">0</Timestamp><DateUtc dt:dt="string">2017-05-12T11:08:05Z</DateUtc></StartTime><FrequencyChanges><FrequencyChange><Frequency dt:dt="r8">3312949</Frequency><Timestamp dt:dt="r8">6635097443</Timestamp><Current dt:dt="r…	75.029	2118884	2115384	2118884	2115372	1	right	-1954197925	2017-12-05	13:08:05	11:08:05	female	105068	31092	-1	31015	111652	105091	-1	105068	415531	391274	-1	391261	14				2	6	12	phaseINVFAce	phaseXPface	5	NF11	1203568	1203268	1203568	1203263	l	1203263	1201455	1203263	1201439	1808
GofDak_1024-768_new	5	3	20	<?xml version="1.0"?>\n<Clock xmlns:dt="urn:schemas-microsoft-com:datatypes"><Description dt:dt="string">E-Prime Primary Realtime Clock</Description><StartTime><Timestamp dt:dt="int">0</Timestamp><DateUtc dt:dt="string">2017-05-12T11:08:05Z</DateUtc></StartTime><FrequencyChanges><FrequencyChange><Frequency dt:dt="r8">3312949</Frequency><Timestamp dt:dt="r8">6635097443</Timestamp><Current dt:dt="r…	75.029	2118884	2115384	2118884	2115372	1	right	-1954197925	2017-12-05	13:08:05	11:08:05	female	105068	31092	-1	31015	111652	105091	-1	105068	415531	391274	-1	391261	14				2	6	12	phaseINVFAce	phaseXPface	6	NM05	1206793	1206493	1206793	1206482	l	1206482	1204814	1206482	1204807	1668
GofDak_1024-768_new	5	3	20	<?xml version="1.0"?>\n<Clock xmlns:dt="urn:schemas-microsoft-com:datatypes"><Description dt:dt="string">E-Prime Primary Realtime Clock</Description><StartTime><Timestamp dt:dt="int">0</Timestamp><DateUtc dt:dt="string">2017-05-12T11:08:05Z</DateUtc></StartTime><FrequencyChanges><FrequencyChange><Frequency dt:dt="r8">3312949</Frequency><Timestamp dt:dt="r8">6635097443</Timestamp><Current dt:dt="r…	75.029	2118884	2115384	2118884	2115372	1	right	-1954197925	2017-12-05	13:08:05	11:08:05	female	105068	31092	-1	31015	111652	105091	-1	105068	415531	391274	-1	391261	14				2	6	12	phaseINVFAce	phaseXPface	7	NM02	1210379	1210079	1210379	1210069	d	1210069	1208333	1210069	1208326	1736
GofDak_1024-768_new	5	3	20	<?xml version="1.0"?>\n<Clock xmlns:dt="urn:schemas-microsoft-com:datatypes"><Description dt:dt="string">E-Prime Primary Realtime Clock</Description><StartTime><Timestamp dt:dt="int">0</Timestamp><DateUtc dt:dt="string">2017-05-12T11:08:05Z</DateUtc></StartTime><FrequencyChanges><FrequencyChange><Frequency dt:dt="r8">3312949</Frequency><Timestamp dt:dt="r8">6635097443</Timestamp><Current dt:dt="r…	75.029	2118884	2115384	2118884	2115372	1	right	-1954197925	2017-12-05	13:08:05	11:08:05	female	105068	31092	-1	31015	111652	105091	-1	105068	415531	391274	-1	391261	14				2	6	12	phaseINVFAce	phaseXPface	8	NM04	1213857	1213557	1213857	1213554	d	1213554	1211598	1213554	1211590	1956
GofDak_1024-768_new	5	3	20	<?xml version="1.0"?>\n<Clock xmlns:dt="urn:schemas-microsoft-com:datatypes"><Description dt:dt="string">E-Prime Primary Realtime Clock</Description><StartTime><Timestamp dt:dt="int">0</Timestamp><DateUtc dt:dt="string">2017-05-12T11:08:05Z</DateUtc></StartTime><FrequencyChanges><FrequencyChange><Frequency dt:dt="r8">3312949</Frequency><Timestamp dt:dt="r8">6635097443</Timestamp><Current dt:dt="r…	75.029	2118884	2115384	2118884	2115372	1	right	-1954197925	2017-12-05	13:08:05	11:08:05	female	105068	31092	-1	31015	111652	105091	-1	105068	415531	391274	-1	391261	14				2	6	12	phaseINVFAce	phaseXPface	9	NM03	1217763	1217463	1217763	1217460	d	1217460	1215663	1217460	1215654	1797
GofDak_1024-768_new	5	3	20	<?xml version="1.0"?>\n<Clock xmlns:dt="urn:schemas-microsoft-com:datatypes"><Description dt:dt="string">E-Prime Primary Realtime Clock</Description><StartTime><Timestamp dt:dt="int">0</Timestamp><DateUtc dt:dt="string">2017-05-12T11:08:05Z</DateUtc></StartTime><FrequencyChanges><FrequencyChange><Frequency dt:dt="r8">3312949</Frequency><Timestamp dt:dt="r8">6635097443</Timestamp><Current dt:dt="r…	75.029	2118884	2115384	2118884	2115372	1	right	-1954197925	2017-12-05	13:08:05	11:08:05	female	105068	31092	-1	31015	111652	105091	-1	105068	415531	391274	-1	391261	14				2	6	12	phaseINVFAce	phaseXPface	10	NM02	1221174	1220874	1221174	1220863	l	1220863	1219288	1220863	1219278	1575
GofDak_1024-768_new	5	3	20	<?xml version="1.0"?>\n<Clock xmlns:dt="urn:schemas-microsoft-com:datatypes"><Description dt:dt="string">E-Prime Primary Realtime Clock</Description><StartTime><Timestamp dt:dt="int">0</Timestamp><DateUtc dt:dt="string">2017-05-12T11:08:05Z</DateUtc></StartTime><FrequencyChanges><FrequencyChange><Frequency dt:dt="r8">3312949</Frequency><Timestamp dt:dt="r8">6635097443</Timestamp><Current dt:dt="r…	75.029	2118884	2115384	2118884	2115372	1	right	-1954197925	2017-12-05	13:08:05	11:08:05	female	105068	31092	-1	31015	111652	105091	-1	105068	415531	391274	-1	391261	14				2	6	12	phaseINVFAce	phaseXPface	11	NF11	1224733	1224433	1224733	1224419	l	1224419	1222421	1224419	1222406	1998
GofDak_1024-768_new	5	3	20	<?xml version="1.0"?>\n<Clock xmlns:dt="urn:schemas-microsoft-com:datatypes"><Description dt:dt="string">E-Prime Primary Realtime Clock</Description><StartTime><Timestamp dt:dt="int">0</Timestamp><DateUtc dt:dt="string">2017-05-12T11:08:05Z</DateUtc></StartTime><FrequencyChanges><FrequencyChange><Frequency dt:dt="r8">3312949</Frequency><Timestamp dt:dt="r8">6635097443</Timestamp><Current dt:dt="r…	75.029	2118884	2115384	2118884	2115372	1	right	-1954197925	2017-12-05	13:08:05	11:08:05	female	105068	31092	-1	31015	111652	105091	-1	105068	415531	391274	-1	391261	14				2	6	12	phaseINVFAce	phaseXPface	12	NM02	1227772	1227472	1227772	1227466	l	1227466	1225886	1227466	1225869	1580
GofDak_1024-768_new	5	3	20	<?xml version="1.0"?>\n<Clock xmlns:dt="urn:schemas-microsoft-com:datatypes"><Description dt:dt="string">E-Prime Primary Realtime Clock</Description><StartTime><Timestamp dt:dt="int">0</Timestamp><DateUtc dt:dt="string">2017-05-12T11:08:05Z</DateUtc></StartTime><FrequencyChanges><FrequencyChange><Frequency dt:dt="r8">3312949</Frequency><Timestamp dt:dt="r8">6635097443</Timestamp><Current dt:dt="r…	75.029	2118884	2115384	2118884	2115372	1	right	-1954197925	2017-12-05	13:08:05	11:08:05	female	105068	31092	-1	31015	111652	105091	-1	105068	415531	391274	-1	391261	14				2	6	12	phaseINVFAce	phaseXPface	13	NF106	1230891	1230591	1230891	1230577	d	1230577	1228925	1230577	1228909	1652
GofDak_1024-768_new	5	3	20	<?xml version="1.0"?>\n<Clock xmlns:dt="urn:schemas-microsoft-com:datatypes"><Description dt:dt="string">E-Prime Primary Realtime Clock</Description><StartTime><Timestamp dt:dt="int">0</Timestamp><DateUtc dt:dt="string">2017-05-12T11:08:05Z</DateUtc></StartTime><FrequencyChanges><FrequencyChange><Frequency dt:dt="r8">3312949</Frequency><Timestamp dt:dt="r8">6635097443</Timestamp><Current dt:dt="r…	75.029	2118884	2115384	2118884	2115372	1	right	-1954197925	2017-12-05	13:08:05	11:08:05	female	105068	31092	-1	31015	111652	105091	-1	105068	415531	391274	-1	391261	14				2	6	12	phaseINVFAce	phaseXPface	14	NF01	1234623	1234323	1234623	1234313	l	1234313	1232790	1234313	1232773	1523
GofDak_1024-768_new	5	3	20	<?xml version="1.0"?>\n<Clock xmlns:dt="urn:schemas-microsoft-com:datatypes"><Description dt:dt="string">E-Prime Primary Realtime Clock</Description><StartTime><Timestamp dt:dt="int">0</Timestamp><DateUtc dt:dt="string">2017-05-12T11:08:05Z</DateUtc></StartTime><FrequencyChanges><FrequencyChange><Frequency dt:dt="r8">3312949</Frequency><Timestamp dt:dt="r8">6635097443</Timestamp><Current dt:dt="r…	75.029	2118884	2115384	2118884	2115372	1	right	-1954197925	2017-12-05	13:08:05	11:08:05	female	105068	31092	-1	31015	111652	105091	-1	105068	415531	391274	-1	391261	14				2	6	12	phaseINVFAce	phaseXPface	15	NF109	1237661	1237361	1237661	1237354	d	1237354	1235629	1237354	1235621	1725
GofDak_1024-768_new	5	3	20	<?xml version="1.0"?>\n<Clock xmlns:dt="urn:schemas-microsoft-com:datatypes"><Description dt:dt="string">E-Prime Primary Realtime Clock</Description><StartTime><Timestamp dt:dt="int">0</Timestamp><DateUtc dt:dt="string">2017-05-12T11:08:05Z</DateUtc></StartTime><FrequencyChanges><FrequencyChange><Frequency dt:dt="r8">3312949</Frequency><Timestamp dt:dt="r8">6635097443</Timestamp><Current dt:dt="r…	75.029	2118884	2115384	2118884	2115372	1	right	-1954197925	2017-12-05	13:08:05	11:08:05	female	105068	31092	-1	31015	111652	105091	-1	105068	415531	391274	-1	391261	14				2	6	12	phaseINVFAce	phaseXPface	16	NF01	1241073	1240773	1241073	1240769	l	1240769	1238934	1240769	1238925	1835
GofDak_1024-768_new	5	3	20	<?xml version="1.0"?>\n<Clock xmlns:dt="urn:schemas-microsoft-com:datatypes"><Description dt:dt="string">E-Prime Primary Realtime Clock</Description><StartTime><Timestamp dt:dt="int">0</Timestamp><DateUtc dt:dt="string">2017-05-12T11:08:05Z</DateUtc></StartTime><FrequencyChanges><FrequencyChange><Frequency dt:dt="r8">3312949</Frequency><Timestamp dt:dt="r8">6635097443</Timestamp><Current dt:dt="r…	75.029	2118884	2115384	2118884	2115372	1	right	-1954197925	2017-12-05	13:08:05	11:08:05	female	105068	31092	-1	31015	111652	105091	-1	105068	415531	391274	-1	391261	14				2	6	12	phaseINVFAce	phaseXPface	17	NF06	1244299	1243999	1244299	1243992	d	1243992	1242173	1243992	1242157	1819
GofDak_1024-768_new	5	3	20	<?xml version="1.0"?>\n<Clock xmlns:dt="urn:schemas-microsoft-com:datatypes"><Description dt:dt="string">E-Prime Primary Realtime Clock</Description><StartTime><Timestamp dt:dt="int">0</Timestamp><DateUtc dt:dt="string">2017-05-12T11:08:05Z</DateUtc></StartTime><FrequencyChanges><FrequencyChange><Frequency dt:dt="r8">3312949</Frequency><Timestamp dt:dt="r8">6635097443</Timestamp><Current dt:dt="r…	75.029	2118884	2115384	2118884	2115372	1	right	-1954197925	2017-12-05	13:08:05	11:08:05	female	105068	31092	-1	31015	111652	105091	-1	105068	415531	391274	-1	391261	14				2	6	12	phaseINVFAce	phaseXPface	18	NF109	1247591	1247291	1247591	1247283	l	1247283	1245745	1247283	1245732	1538
GofDak_1024-768_new	5	3	20	<?xml version="1.0"?>\n<Clock xmlns:dt="urn:schemas-microsoft-com:datatypes"><Description dt:dt="string">E-Prime Primary Realtime Clock</Description><StartTime><Timestamp dt:dt="int">0</Timestamp><DateUtc dt:dt="string">2017-05-12T11:08:05Z</DateUtc></StartTime><FrequencyChanges><FrequencyChange><Frequency dt:dt="r8">3312949</Frequency><Timestamp dt:dt="r8">6635097443</Timestamp><Current dt:dt="r…	75.029	2118884	2115384	2118884	2115372	1	right	-1954197925	2017-12-05	13:08:05	11:08:05	female	105068	31092	-1	31015	111652	105091	-1	105068	415531	391274	-1	391261	14				2	6	12	phaseINVFAce	phaseXPface	19	NF27	1250696	1250396	1250696	1250392	d	1250392	1248770	1250392	1248764	1622
GofDak_1024-768_new	5	3	20	<?xml version="1.0"?>\n<Clock xmlns:dt="urn:schemas-microsoft-com:datatypes"><Description dt:dt="string">E-Prime Primary Realtime Clock</Description><StartTime><Timestamp dt:dt="int">0</Timestamp><DateUtc dt:dt="string">2017-05-12T11:08:05Z</DateUtc></StartTime><FrequencyChanges><FrequencyChange><Frequency dt:dt="r8">3312949</Frequency><Timestamp dt:dt="r8">6635097443</Timestamp><Current dt:dt="r…	75.029	2118884	2115384	2118884	2115372	1	right	-1954197925	2017-12-05	13:08:05	11:08:05	female	105068	31092	-1	31015	111652	105091	-1	105068	415531	391274	-1	391261	14				2	6	12	phaseINVFAce	phaseXPface	20	NF105	1254602	1254302	1254602	1254295	l	1254295	1252449	1254295	1252444	1846
GofDak_1024-768_new	5	3	20	<?xml version="1.0"?>\n<Clock xmlns:dt="urn:schemas-microsoft-com:datatypes"><Description dt:dt="string">E-Prime Primary Realtime Clock</Description><StartTime><Timestamp dt:dt="int">0</Timestamp><DateUtc dt:dt="string">2017-05-12T11:08:05Z</DateUtc></StartTime><FrequencyChanges><FrequencyChange><Frequency dt:dt="r8">3312949</Frequency><Timestamp dt:dt="r8">6635097443</Timestamp><Current dt:dt="r…	75.029	2118884	2115384	2118884	2115372	1	right	-1954197925	2017-12-05	13:08:05	11:08:05	female	105068	31092	-1	31015	111652	105091	-1	105068	415531	391274	-1	391261	15				1	7	13	phaseUPFAce	phaseXPface	1	NM04	1285616	1285316	1285616	1285307	d	1285307	1283330	1285307	1283317	1977
GofDak_1024-768_new	5	3	20	<?xml version="1.0"?>\n<Clock xmlns:dt="urn:schemas-microsoft-com:datatypes"><Description dt:dt="string">E-Prime Primary Realtime Clock</Description><StartTime><Timestamp dt:dt="int">0</Timestamp><DateUtc dt:dt="string">2017-05-12T11:08:05Z</DateUtc></StartTime><FrequencyChanges><FrequencyChange><Frequency dt:dt="r8">3312949</Frequency><Timestamp dt:dt="r8">6635097443</Timestamp><Current dt:dt="r…	75.029	2118884	2115384	2118884	2115372	1	right	-1954197925	2017-12-05	13:08:05	11:08:05	female	105068	31092	-1	31015	111652	105091	-1	105068	415531	391274	-1	391261	15				1	7	13	phaseUPFAce	phaseXPface	2	NF105	1288788	1288488	1288788	1288475	l	1288475	1286849	1288475	1286834	1626
GofDak_1024-768_new	5	3	20	<?xml version="1.0"?>\n<Clock xmlns:dt="urn:schemas-microsoft-com:datatypes"><Description dt:dt="string">E-Prime Primary Realtime Clock</Description><StartTime><Timestamp dt:dt="int">0</Timestamp><DateUtc dt:dt="string">2017-05-12T11:08:05Z</DateUtc></StartTime><FrequencyChanges><FrequencyChange><Frequency dt:dt="r8">3312949</Frequency><Timestamp dt:dt="r8">6635097443</Timestamp><Current dt:dt="r…	75.029	2118884	2115384	2118884	2115372	1	right	-1954197925	2017-12-05	13:08:05	11:08:05	female	105068	31092	-1	31015	111652	105091	-1	105068	415531	391274	-1	391261	15				1	7	13	phaseUPFAce	phaseXPface	3	NM05	1292160	1291860	1292160	1291857	d	1291857	1290181	1291857	1290170	1676
GofDak_1024-768_new	5	3	20	<?xml version="1.0"?>\n<Clock xmlns:dt="urn:schemas-microsoft-com:datatypes"><Description dt:dt="string">E-Prime Primary Realtime Clock</Description><StartTime><Timestamp dt:dt="int">0</Timestamp><DateUtc dt:dt="string">2017-05-12T11:08:05Z</DateUtc></StartTime><FrequencyChanges><FrequencyChange><Frequency dt:dt="r8">3312949</Frequency><Timestamp dt:dt="r8">6635097443</Timestamp><Current dt:dt="r…	75.029	2118884	2115384	2118884	2115372	1	right	-1954197925	2017-12-05	13:08:05	11:08:05	female	105068	31092	-1	31015	111652	105091	-1	105068	415531	391274	-1	391261	15				1	7	13	phaseUPFAce	phaseXPface	4	NM13	1295453	1295153	1295453	1295143	l	1295143	1293433	1295143	1293426	1710
GofDak_1024-768_new	5	3	20	<?xml version="1.0"?>\n<Clock xmlns:dt="urn:schemas-microsoft-com:datatypes"><Description dt:dt="string">E-Prime Primary Realtime Clock</Description><StartTime><Timestamp dt:dt="int">0</Timestamp><DateUtc dt:dt="string">2017-05-12T11:08:05Z</DateUtc></StartTime><FrequencyChanges><FrequencyChange><Frequency dt:dt="r8">3312949</Frequency><Timestamp dt:dt="r8">6635097443</Timestamp><Current dt:dt="r…	75.029	2118884	2115384	2118884	2115372	1	right	-1954197925	2017-12-05	13:08:05	11:08:05	female	105068	31092	-1	31015	111652	105091	-1	105068	415531	391274	-1	391261	15				1	7	13	phaseUPFAce	phaseXPface	5	NF06	1298865	1298565	1298865	1298551	d	1298551	1296952	1298551	1296945	1599
GofDak_1024-768_new	5	3	20	<?xml version="1.0"?>\n<Clock xmlns:dt="urn:schemas-microsoft-com:datatypes"><Description dt:dt="string">E-Prime Primary Realtime Clock</Description><StartTime><Timestamp dt:dt="int">0</Timestamp><DateUtc dt:dt="string">2017-05-12T11:08:05Z</DateUtc></StartTime><FrequencyChanges><FrequencyChange><Frequency dt:dt="r8">3312949</Frequency><Timestamp dt:dt="r8">6635097443</Timestamp><Current dt:dt="r…	75.029	2118884	2115384	2118884	2115372	1	right	-1954197925	2017-12-05	13:08:05	11:08:05	female	105068	31092	-1	31015	111652	105091	-1	105068	415531	391274	-1	391261	15				1	7	13	phaseUPFAce	phaseXPface	6	NF02	1302330	1302030	1302330	1302019	d	1302019	1300044	1302019	1300033	1975
GofDak_1024-768_new	5	3	20	<?xml version="1.0"?>\n<Clock xmlns:dt="urn:schemas-microsoft-com:datatypes"><Description dt:dt="string">E-Prime Primary Realtime Clock</Description><StartTime><Timestamp dt:dt="int">0</Timestamp><DateUtc dt:dt="string">2017-05-12T11:08:05Z</DateUtc></StartTime><FrequencyChanges><FrequencyChange><Frequency dt:dt="r8">3312949</Frequency><Timestamp dt:dt="r8">6635097443</Timestamp><Current dt:dt="r…	75.029	2118884	2115384	2118884	2115372	1	right	-1954197925	2017-12-05	13:08:05	11:08:05	female	105068	31092	-1	31015	111652	105091	-1	105068	415531	391274	-1	391261	15				1	7	13	phaseUPFAce	phaseXPface	7	NM09	1306155	1305855	1306155	1305851	d	1305851	1304309	1305851	1304297	1542
GofDak_1024-768_new	5	3	20	<?xml version="1.0"?>\n<Clock xmlns:dt="urn:schemas-microsoft-com:datatypes"><Description dt:dt="string">E-Prime Primary Realtime Clock</Description><StartTime><Timestamp dt:dt="int">0</Timestamp><DateUtc dt:dt="string">2017-05-12T11:08:05Z</DateUtc></StartTime><FrequencyChanges><FrequencyChange><Frequency dt:dt="r8">3312949</Frequency><Timestamp dt:dt="r8">6635097443</Timestamp><Current dt:dt="r…	75.029	2118884	2115384	2118884	2115372	1	right	-1954197925	2017-12-05	13:08:05	11:08:05	female	105068	31092	-1	31015	111652	105091	-1	105068	415531	391274	-1	391261	15				1	7	13	phaseUPFAce	phaseXPface	8	NF01	1309434	1309134	1309434	1309126	l	1309126	1307375	1309126	1307369	1751
GofDak_1024-768_new	5	3	20	<?xml version="1.0"?>\n<Clock xmlns:dt="urn:schemas-microsoft-com:datatypes"><Description dt:dt="string">E-Prime Primary Realtime Clock</Description><StartTime><Timestamp dt:dt="int">0</Timestamp><DateUtc dt:dt="string">2017-05-12T11:08:05Z</DateUtc></StartTime><FrequencyChanges><FrequencyChange><Frequency dt:dt="r8">3312949</Frequency><Timestamp dt:dt="r8">6635097443</Timestamp><Current dt:dt="r…	75.029	2118884	2115384	2118884	2115372	1	right	-1954197925	2017-12-05	13:08:05	11:08:05	female	105068	31092	-1	31015	111652	105091	-1	105068	415531	391274	-1	391261	15				1	7	13	phaseUPFAce	phaseXPface	9	NM08	1313726	1313426	1313726	1313422	d	1313422	1311693	1313422	1311681	1729
GofDak_1024-768_new	5	3	20	<?xml version="1.0"?>\n<Clock xmlns:dt="urn:schemas-microsoft-com:datatypes"><Description dt:dt="string">E-Prime Primary Realtime Clock</Description><StartTime><Timestamp dt:dt="int">0</Timestamp><DateUtc dt:dt="string">2017-05-12T11:08:05Z</DateUtc></StartTime><FrequencyChanges><FrequencyChange><Frequency dt:dt="r8">3312949</Frequency><Timestamp dt:dt="r8">6635097443</Timestamp><Current dt:dt="r…	75.029	2118884	2115384	2118884	2115372	1	right	-1954197925	2017-12-05	13:08:05	11:08:05	female	105068	31092	-1	31015	111652	105091	-1	105068	415531	391274	-1	391261	15				1	7	13	phaseUPFAce	phaseXPface	10	NM04	1317124	1316824	1317124	1316819	l	1316819	1315118	1316819	1315112	1701
GofDak_1024-768_new	5	3	20	<?xml version="1.0"?>\n<Clock xmlns:dt="urn:schemas-microsoft-com:datatypes"><Description dt:dt="string">E-Prime Primary Realtime Clock</Description><StartTime><Timestamp dt:dt="int">0</Timestamp><DateUtc dt:dt="string">2017-05-12T11:08:05Z</DateUtc></StartTime><FrequencyChanges><FrequencyChange><Frequency dt:dt="r8">3312949</Frequency><Timestamp dt:dt="r8">6635097443</Timestamp><Current dt:dt="r…	75.029	2118884	2115384	2118884	2115372	1	right	-1954197925	2017-12-05	13:08:05	11:08:05	female	105068	31092	-1	31015	111652	105091	-1	105068	415531	391274	-1	391261	15				1	7	13	phaseUPFAce	phaseXPface	11	NM03	1320683	1320383	1320683	1320373	l	1320373	1318410	1320373	1318400	1963
GofDak_1024-768_new	5	3	20	<?xml version="1.0"?>\n<Clock xmlns:dt="urn:schemas-microsoft-com:datatypes"><Description dt:dt="string">E-Prime Primary Realtime Clock</Description><StartTime><Timestamp dt:dt="int">0</Timestamp><DateUtc dt:dt="string">2017-05-12T11:08:05Z</DateUtc></StartTime><FrequencyChanges><FrequencyChange><Frequency dt:dt="r8">3312949</Frequency><Timestamp dt:dt="r8">6635097443</Timestamp><Current dt:dt="r…	75.029	2118884	2115384	2118884	2115372	1	right	-1954197925	2017-12-05	13:08:05	11:08:05	female	105068	31092	-1	31015	111652	105091	-1	105068	415531	391274	-1	391261	15				1	7	13	phaseUPFAce	phaseXPface	12	NF02	1323935	1323635	1323935	1323622	d	1323622	1321969	1323622	1321952	1653
GofDak_1024-768_new	5	3	20	<?xml version="1.0"?>\n<Clock xmlns:dt="urn:schemas-microsoft-com:datatypes"><Description dt:dt="string">E-Prime Primary Realtime Clock</Description><StartTime><Timestamp dt:dt="int">0</Timestamp><DateUtc dt:dt="string">2017-05-12T11:08:05Z</DateUtc></StartTime><FrequencyChanges><FrequencyChange><Frequency dt:dt="r8">3312949</Frequency><Timestamp dt:dt="r8">6635097443</Timestamp><Current dt:dt="r…	75.029	2118884	2115384	2118884	2115372	1	right	-1954197925	2017-12-05	13:08:05	11:08:05	female	105068	31092	-1	31015	111652	105091	-1	105068	415531	391274	-1	391261	15				1	7	13	phaseUPFAce	phaseXPface	13	NM04	1328013	1327713	1328013	1327711	l	1327711	1325994	1327711	1325984	1717
GofDak_1024-768_new	5	3	20	<?xml version="1.0"?>\n<Clock xmlns:dt="urn:schemas-microsoft-com:datatypes"><Description dt:dt="string">E-Prime Primary Realtime Clock</Description><StartTime><Timestamp dt:dt="int">0</Timestamp><DateUtc dt:dt="string">2017-05-12T11:08:05Z</DateUtc></StartTime><FrequencyChanges><FrequencyChange><Frequency dt:dt="r8">3312949</Frequency><Timestamp dt:dt="r8">6635097443</Timestamp><Current dt:dt="r…	75.029	2118884	2115384	2118884	2115372	1	right	-1954197925	2017-12-05	13:08:05	11:08:05	female	105068	31092	-1	31015	111652	105091	-1	105068	415531	391274	-1	391261	15				1	7	13	phaseUPFAce	phaseXPface	14	NF06	1331212	1330912	1331212	1330902	d	1330902	1329273	1330902	1329256	1629
GofDak_1024-768_new	5	3	20	<?xml version="1.0"?>\n<Clock xmlns:dt="urn:schemas-microsoft-com:datatypes"><Description dt:dt="string">E-Prime Primary Realtime Clock</Description><StartTime><Timestamp dt:dt="int">0</Timestamp><DateUtc dt:dt="string">2017-05-12T11:08:05Z</DateUtc></StartTime><FrequencyChanges><FrequencyChange><Frequency dt:dt="r8">3312949</Frequency><Timestamp dt:dt="r8">6635097443</Timestamp><Current dt:dt="r…	75.029	2118884	2115384	2118884	2115372	1	right	-1954197925	2017-12-05	13:08:05	11:08:05	female	105068	31092	-1	31015	111652	105091	-1	105068	415531	391274	-1	391261	15				1	7	13	phaseUPFAce	phaseXPface	15	NM08	1334451	1334151	1334451	1334142	l	1334142	1332405	1334142	1332391	1737
GofDak_1024-768_new	5	3	20	<?xml version="1.0"?>\n<Clock xmlns:dt="urn:schemas-microsoft-com:datatypes"><Description dt:dt="string">E-Prime Primary Realtime Clock</Description><StartTime><Timestamp dt:dt="int">0</Timestamp><DateUtc dt:dt="string">2017-05-12T11:08:05Z</DateUtc></StartTime><FrequencyChanges><FrequencyChange><Frequency dt:dt="r8">3312949</Frequency><Timestamp dt:dt="r8">6635097443</Timestamp><Current dt:dt="r…	75.029	2118884	2115384	2118884	2115372	1	right	-1954197925	2017-12-05	13:08:05	11:08:05	female	105068	31092	-1	31015	111652	105091	-1	105068	415531	391274	-1	391261	15				1	7	13	phaseUPFAce	phaseXPface	16	NM04	1337823	1337523	1337823	1337514	l	1337514	1335697	1337514	1335687	1817
GofDak_1024-768_new	5	3	20	<?xml version="1.0"?>\n<Clock xmlns:dt="urn:schemas-microsoft-com:datatypes"><Description dt:dt="string">E-Prime Primary Realtime Clock</Description><StartTime><Timestamp dt:dt="int">0</Timestamp><DateUtc dt:dt="string">2017-05-12T11:08:05Z</DateUtc></StartTime><FrequencyChanges><FrequencyChange><Frequency dt:dt="r8">3312949</Frequency><Timestamp dt:dt="r8">6635097443</Timestamp><Current dt:dt="r…	75.029	2118884	2115384	2118884	2115372	1	right	-1954197925	2017-12-05	13:08:05	11:08:05	female	105068	31092	-1	31015	111652	105091	-1	105068	415531	391274	-1	391261	15				1	7	13	phaseUPFAce	phaseXPface	17	NF106	1341741	1341441	1341741	1341434	d	1341434	1339469	1341434	1339463	1965
GofDak_1024-768_new	5	3	20	<?xml version="1.0"?>\n<Clock xmlns:dt="urn:schemas-microsoft-com:datatypes"><Description dt:dt="string">E-Prime Primary Realtime Clock</Description><StartTime><Timestamp dt:dt="int">0</Timestamp><DateUtc dt:dt="string">2017-05-12T11:08:05Z</DateUtc></StartTime><FrequencyChanges><FrequencyChange><Frequency dt:dt="r8">3312949</Frequency><Timestamp dt:dt="r8">6635097443</Timestamp><Current dt:dt="r…	75.029	2118884	2115384	2118884	2115372	1	right	-1954197925	2017-12-05	13:08:05	11:08:05	female	105068	31092	-1	31015	111652	105091	-1	105068	415531	391274	-1	391261	15				1	7	13	phaseUPFAce	phaseXPface	18	NF11	1344620	1344320	1344620	1344306	l	1344306	1342734	1344306	1342727	1572
GofDak_1024-768_new	5	3	20	<?xml version="1.0"?>\n<Clock xmlns:dt="urn:schemas-microsoft-com:datatypes"><Description dt:dt="string">E-Prime Primary Realtime Clock</Description><StartTime><Timestamp dt:dt="int">0</Timestamp><DateUtc dt:dt="string">2017-05-12T11:08:05Z</DateUtc></StartTime><FrequencyChanges><FrequencyChange><Frequency dt:dt="r8">3312949</Frequency><Timestamp dt:dt="r8">6635097443</Timestamp><Current dt:dt="r…	75.029	2118884	2115384	2118884	2115372	1	right	-1954197925	2017-12-05	13:08:05	11:08:05	female	105068	31092	-1	31015	111652	105091	-1	105068	415531	391274	-1	391261	15				1	7	13	phaseUPFAce	phaseXPface	19	NM10	1347552	1347252	1347552	1347240	d	1347240	1345613	1347240	1345599	1627
GofDak_1024-768_new	5	3	20	<?xml version="1.0"?>\n<Clock xmlns:dt="urn:schemas-microsoft-com:datatypes"><Description dt:dt="string">E-Prime Primary Realtime Clock</Description><StartTime><Timestamp dt:dt="int">0</Timestamp><DateUtc dt:dt="string">2017-05-12T11:08:05Z</DateUtc></StartTime><FrequencyChanges><FrequencyChange><Frequency dt:dt="r8">3312949</Frequency><Timestamp dt:dt="r8">6635097443</Timestamp><Current dt:dt="r…	75.029	2118884	2115384	2118884	2115372	1	right	-1954197925	2017-12-05	13:08:05	11:08:05	female	105068	31092	-1	31015	111652	105091	-1	105068	415531	391274	-1	391261	15				1	7	13	phaseUPFAce	phaseXPface	20	NM02	1350485	1350185	1350485	1350181	l	1350181	1348612	1350181	1348607	1569
GofDak_1024-768_new	5	3	20	<?xml version="1.0"?>\n<Clock xmlns:dt="urn:schemas-microsoft-com:datatypes"><Description dt:dt="string">E-Prime Primary Realtime Clock</Description><StartTime><Timestamp dt:dt="int">0</Timestamp><DateUtc dt:dt="string">2017-05-12T11:08:05Z</DateUtc></StartTime><FrequencyChanges><FrequencyChange><Frequency dt:dt="r8">3312949</Frequency><Timestamp dt:dt="r8">6635097443</Timestamp><Current dt:dt="r…	75.029	2118884	2115384	2118884	2115372	1	right	-1954197925	2017-12-05	13:08:05	11:08:05	female	105068	31092	-1	31015	111652	105091	-1	105068	415531	391274	-1	391261	16				2	7	14	phaseINVFAce	phaseXPface	1	NF11	1353564	1353264	1353564	1353257	d	1353257	1351584	1353257	1351566	1673
GofDak_1024-768_new	5	3	20	<?xml version="1.0"?>\n<Clock xmlns:dt="urn:schemas-microsoft-com:datatypes"><Description dt:dt="string">E-Prime Primary Realtime Clock</Description><StartTime><Timestamp dt:dt="int">0</Timestamp><DateUtc dt:dt="string">2017-05-12T11:08:05Z</DateUtc></StartTime><FrequencyChanges><FrequencyChange><Frequency dt:dt="r8">3312949</Frequency><Timestamp dt:dt="r8">6635097443</Timestamp><Current dt:dt="r…	75.029	2118884	2115384	2118884	2115372	1	right	-1954197925	2017-12-05	13:08:05	11:08:05	female	105068	31092	-1	31015	111652	105091	-1	105068	415531	391274	-1	391261	16				2	7	14	phaseINVFAce	phaseXPface	2	NM04	1356829	1356529	1356829	1356520	d	1356520	1354796	1356520	1354782	1724
GofDak_1024-768_new	5	3	20	<?xml version="1.0"?>\n<Clock xmlns:dt="urn:schemas-microsoft-com:datatypes"><Description dt:dt="string">E-Prime Primary Realtime Clock</Description><StartTime><Timestamp dt:dt="int">0</Timestamp><DateUtc dt:dt="string">2017-05-12T11:08:05Z</DateUtc></StartTime><FrequencyChanges><FrequencyChange><Frequency dt:dt="r8">3312949</Frequency><Timestamp dt:dt="r8">6635097443</Timestamp><Current dt:dt="r…	75.029	2118884	2115384	2118884	2115372	1	right	-1954197925	2017-12-05	13:08:05	11:08:05	female	105068	31092	-1	31015	111652	105091	-1	105068	415531	391274	-1	391261	16				2	7	14	phaseINVFAce	phaseXPface	3	NM03	1360268	1359968	1360268	1359954	l	1359954	1358248	1359954	1358230	1706
GofDak_1024-768_new	5	3	20	<?xml version="1.0"?>\n<Clock xmlns:dt="urn:schemas-microsoft-com:datatypes"><Description dt:dt="string">E-Prime Primary Realtime Clock</Description><StartTime><Timestamp dt:dt="int">0</Timestamp><DateUtc dt:dt="string">2017-05-12T11:08:05Z</DateUtc></StartTime><FrequencyChanges><FrequencyChange><Frequency dt:dt="r8">3312949</Frequency><Timestamp dt:dt="r8">6635097443</Timestamp><Current dt:dt="r…	75.029	2118884	2115384	2118884	2115372	1	right	-1954197925	2017-12-05	13:08:05	11:08:05	female	105068	31092	-1	31015	111652	105091	-1	105068	415531	391274	-1	391261	16				2	7	14	phaseINVFAce	phaseXPface	4	NM13	1363480	1363180	1363480	1363172	d	1363172	1361327	1363172	1361318	1845
GofDak_1024-768_new	5	3	20	<?xml version="1.0"?>\n<Clock xmlns:dt="urn:schemas-microsoft-com:datatypes"><Description dt:dt="string">E-Prime Primary Realtime Clock</Description><StartTime><Timestamp dt:dt="int">0</Timestamp><DateUtc dt:dt="string">2017-05-12T11:08:05Z</DateUtc></StartTime><FrequencyChanges><FrequencyChange><Frequency dt:dt="r8">3312949</Frequency><Timestamp dt:dt="r8">6635097443</Timestamp><Current dt:dt="r…	75.029	2118884	2115384	2118884	2115372	1	right	-1954197925	2017-12-05	13:08:05	11:08:05	female	105068	31092	-1	31015	111652	105091	-1	105068	415531	391274	-1	391261	16				2	7	14	phaseINVFAce	phaseXPface	5	NM03	1366918	1366618	1366918	1366608	l	1366608	1365099	1366608	1365094	1509
GofDak_1024-768_new	5	3	20	<?xml version="1.0"?>\n<Clock xmlns:dt="urn:schemas-microsoft-com:datatypes"><Description dt:dt="string">E-Prime Primary Realtime Clock</Description><StartTime><Timestamp dt:dt="int">0</Timestamp><DateUtc dt:dt="string">2017-05-12T11:08:05Z</DateUtc></StartTime><FrequencyChanges><FrequencyChange><Frequency dt:dt="r8">3312949</Frequency><Timestamp dt:dt="r8">6635097443</Timestamp><Current dt:dt="r…	75.029	2118884	2115384	2118884	2115372	1	right	-1954197925	2017-12-05	13:08:05	11:08:05	female	105068	31092	-1	31015	111652	105091	-1	105068	415531	391274	-1	391261	16				2	7	14	phaseINVFAce	phaseXPface	6	NM03	1370197	1369897	1370197	1369888	d	1369888	1367938	1369888	1367926	1950
GofDak_1024-768_new	5	3	20	<?xml version="1.0"?>\n<Clock xmlns:dt="urn:schemas-microsoft-com:datatypes"><Description dt:dt="string">E-Prime Primary Realtime Clock</Description><StartTime><Timestamp dt:dt="int">0</Timestamp><DateUtc dt:dt="string">2017-05-12T11:08:05Z</DateUtc></StartTime><FrequencyChanges><FrequencyChange><Frequency dt:dt="r8">3312949</Frequency><Timestamp dt:dt="r8">6635097443</Timestamp><Current dt:dt="r…	75.029	2118884	2115384	2118884	2115372	1	right	-1954197925	2017-12-05	13:08:05	11:08:05	female	105068	31092	-1	31015	111652	105091	-1	105068	415531	391274	-1	391261	16				2	7	14	phaseINVFAce	phaseXPface	7	NM08	1373529	1373229	1373529	1373222	l	1373222	1371403	1373222	1371389	1819
GofDak_1024-768_new	5	3	20	<?xml version="1.0"?>\n<Clock xmlns:dt="urn:schemas-microsoft-com:datatypes"><Description dt:dt="string">E-Prime Primary Realtime Clock</Description><StartTime><Timestamp dt:dt="int">0</Timestamp><DateUtc dt:dt="string">2017-05-12T11:08:05Z</DateUtc></StartTime><FrequencyChanges><FrequencyChange><Frequency dt:dt="r8">3312949</Frequency><Timestamp dt:dt="r8">6635097443</Timestamp><Current dt:dt="r…	75.029	2118884	2115384	2118884	2115372	1	right	-1954197925	2017-12-05	13:08:05	11:08:05	female	105068	31092	-1	31015	111652	105091	-1	105068	415531	391274	-1	391261	16				2	7	14	phaseINVFAce	phaseXPface	8	NM08	1376528	1376228	1376528	1376222	l	1376222	1374629	1376222	1374613	1593
GofDak_1024-768_new	5	3	20	<?xml version="1.0"?>\n<Clock xmlns:dt="urn:schemas-microsoft-com:datatypes"><Description dt:dt="string">E-Prime Primary Realtime Clock</Description><StartTime><Timestamp dt:dt="int">0</Timestamp><DateUtc dt:dt="string">2017-05-12T11:08:05Z</DateUtc></StartTime><FrequencyChanges><FrequencyChange><Frequency dt:dt="r8">3312949</Frequency><Timestamp dt:dt="r8">6635097443</Timestamp><Current dt:dt="r…	75.029	2118884	2115384	2118884	2115372	1	right	-1954197925	2017-12-05	13:08:05	11:08:05	female	105068	31092	-1	31015	111652	105091	-1	105068	415531	391274	-1	391261	16				2	7	14	phaseINVFAce	phaseXPface	9	NM03	1379993	1379693	1379993	1379683	d	1379683	1377894	1379683	1377877	1789
GofDak_1024-768_new	5	3	20	<?xml version="1.0"?>\n<Clock xmlns:dt="urn:schemas-microsoft-com:datatypes"><Description dt:dt="string">E-Prime Primary Realtime Clock</Description><StartTime><Timestamp dt:dt="int">0</Timestamp><DateUtc dt:dt="string">2017-05-12T11:08:05Z</DateUtc></StartTime><FrequencyChanges><FrequencyChange><Frequency dt:dt="r8">3312949</Frequency><Timestamp dt:dt="r8">6635097443</Timestamp><Current dt:dt="r…	75.029	2118884	2115384	2118884	2115372	1	right	-1954197925	2017-12-05	13:08:05	11:08:05	female	105068	31092	-1	31015	111652	105091	-1	105068	415531	391274	-1	391261	16				2	7	14	phaseINVFAce	phaseXPface	10	NM02	1383245	1382945	1383245	1382932	l	1382932	1381226	1382932	1381213	1706
GofDak_1024-768_new	5	3	20	<?xml version="1.0"?>\n<Clock xmlns:dt="urn:schemas-microsoft-com:datatypes"><Description dt:dt="string">E-Prime Primary Realtime Clock</Description><StartTime><Timestamp dt:dt="int">0</Timestamp><DateUtc dt:dt="string">2017-05-12T11:08:05Z</DateUtc></StartTime><FrequencyChanges><FrequencyChange><Frequency dt:dt="r8">3312949</Frequency><Timestamp dt:dt="r8">6635097443</Timestamp><Current dt:dt="r…	75.029	2118884	2115384	2118884	2115372	1	right	-1954197925	2017-12-05	13:08:05	11:08:05	female	105068	31092	-1	31015	111652	105091	-1	105068	415531	391274	-1	391261	16				2	7	14	phaseINVFAce	phaseXPface	11	NM101	1386924	1386624	1386924	1386612	d	1386612	1385078	1386612	1385061	1534
GofDak_1024-768_new	5	3	20	<?xml version="1.0"?>\n<Clock xmlns:dt="urn:schemas-microsoft-com:datatypes"><Description dt:dt="string">E-Prime Primary Realtime Clock</Description><StartTime><Timestamp dt:dt="int">0</Timestamp><DateUtc dt:dt="string">2017-05-12T11:08:05Z</DateUtc></StartTime><FrequencyChanges><FrequencyChange><Frequency dt:dt="r8">3312949</Frequency><Timestamp dt:dt="r8">6635097443</Timestamp><Current dt:dt="r…	75.029	2118884	2115384	2118884	2115372	1	right	-1954197925	2017-12-05	13:08:05	11:08:05	female	105068	31092	-1	31015	111652	105091	-1	105068	415531	391274	-1	391261	16				2	7	14	phaseINVFAce	phaseXPface	12	NM08	1390336	1390036	1390336	1390027	l	1390027	1388343	1390027	1388332	1684
GofDak_1024-768_new	5	3	20	<?xml version="1.0"?>\n<Clock xmlns:dt="urn:schemas-microsoft-com:datatypes"><Description dt:dt="string">E-Prime Primary Realtime Clock</Description><StartTime><Timestamp dt:dt="int">0</Timestamp><DateUtc dt:dt="string">2017-05-12T11:08:05Z</DateUtc></StartTime><FrequencyChanges><FrequencyChange><Frequency dt:dt="r8">3312949</Frequency><Timestamp dt:dt="r8">6635097443</Timestamp><Current dt:dt="r…	75.029	2118884	2115384	2118884	2115372	1	right	-1954197925	2017-12-05	13:08:05	11:08:05	female	105068	31092	-1	31015	111652	105091	-1	105068	415531	391274	-1	391261	16				2	7	14	phaseINVFAce	phaseXPface	13	NM10	1393415	1393115	1393415	1393106	d	1393106	1391542	1393106	1391524	1564
GofDak_1024-768_new	5	3	20	<?xml version="1.0"?>\n<Clock xmlns:dt="urn:schemas-microsoft-com:datatypes"><Description dt:dt="string">E-Prime Primary Realtime Clock</Description><StartTime><Timestamp dt:dt="int">0</Timestamp><DateUtc dt:dt="string">2017-05-12T11:08:05Z</DateUtc></StartTime><FrequencyChanges><FrequencyChange><Frequency dt:dt="r8">3312949</Frequency><Timestamp dt:dt="r8">6635097443</Timestamp><Current dt:dt="r…	75.029	2118884	2115384	2118884	2115372	1	right	-1954197925	2017-12-05	13:08:05	11:08:05	female	105068	31092	-1	31015	111652	105091	-1	105068	415531	391274	-1	391261	16				2	7	14	phaseINVFAce	phaseXPface	14	NF02	1397040	1396740	1397040	1396736	l	1396736	1395194	1396736	1395188	1542
GofDak_1024-768_new	5	3	20	<?xml version="1.0"?>\n<Clock xmlns:dt="urn:schemas-microsoft-com:datatypes"><Description dt:dt="string">E-Prime Primary Realtime Clock</Description><StartTime><Timestamp dt:dt="int">0</Timestamp><DateUtc dt:dt="string">2017-05-12T11:08:05Z</DateUtc></StartTime><FrequencyChanges><FrequencyChange><Frequency dt:dt="r8">3312949</Frequency><Timestamp dt:dt="r8">6635097443</Timestamp><Current dt:dt="r…	75.029	2118884	2115384	2118884	2115372	1	right	-1954197925	2017-12-05	13:08:05	11:08:05	female	105068	31092	-1	31015	111652	105091	-1	105068	415531	391274	-1	391261	16				2	7	14	phaseINVFAce	phaseXPface	15	NF109	1400412	1400112	1400412	1400106	d	1400106	1398353	1400106	1398348	1753
GofDak_1024-768_new	5	3	20	<?xml version="1.0"?>\n<Clock xmlns:dt="urn:schemas-microsoft-com:datatypes"><Description dt:dt="string">E-Prime Primary Realtime Clock</Description><StartTime><Timestamp dt:dt="int">0</Timestamp><DateUtc dt:dt="string">2017-05-12T11:08:05Z</DateUtc></StartTime><FrequencyChanges><FrequencyChange><Frequency dt:dt="r8">3312949</Frequency><Timestamp dt:dt="r8">6635097443</Timestamp><Current dt:dt="r…	75.029	2118884	2115384	2118884	2115372	1	right	-1954197925	2017-12-05	13:08:05	11:08:05	female	105068	31092	-1	31015	111652	105091	-1	105068	415531	391274	-1	391261	16				2	7	14	phaseINVFAce	phaseXPface	16	NM08	1403731	1403431	1403731	1403420	d	1403420	1401831	1403420	1401820	1589
GofDak_1024-768_new	5	3	20	<?xml version="1.0"?>\n<Clock xmlns:dt="urn:schemas-microsoft-com:datatypes"><Description dt:dt="string">E-Prime Primary Realtime Clock</Description><StartTime><Timestamp dt:dt="int">0</Timestamp><DateUtc dt:dt="string">2017-05-12T11:08:05Z</DateUtc></StartTime><FrequencyChanges><FrequencyChange><Frequency dt:dt="r8">3312949</Frequency><Timestamp dt:dt="r8">6635097443</Timestamp><Current dt:dt="r…	75.029	2118884	2115384	2118884	2115372	1	right	-1954197925	2017-12-05	13:08:05	11:08:05	female	105068	31092	-1	31015	111652	105091	-1	105068	415531	391274	-1	391261	16				2	7	14	phaseINVFAce	phaseXPface	17	NF04	1406996	1406696	1406996	1406688	l	1406688	1405110	1406688	1405099	1578
GofDak_1024-768_new	5	3	20	<?xml version="1.0"?>\n<Clock xmlns:dt="urn:schemas-microsoft-com:datatypes"><Description dt:dt="string">E-Prime Primary Realtime Clock</Description><StartTime><Timestamp dt:dt="int">0</Timestamp><DateUtc dt:dt="string">2017-05-12T11:08:05Z</DateUtc></StartTime><FrequencyChanges><FrequencyChange><Frequency dt:dt="r8">3312949</Frequency><Timestamp dt:dt="r8">6635097443</Timestamp><Current dt:dt="r…	75.029	2118884	2115384	2118884	2115372	1	right	-1954197925	2017-12-05	13:08:05	11:08:05	female	105068	31092	-1	31015	111652	105091	-1	105068	415531	391274	-1	391261	16				2	7	14	phaseINVFAce	phaseXPface	18	NM04	1410048	1409748	1410048	1409742	l	1409742	1408189	1409742	1408179	1553
GofDak_1024-768_new	5	3	20	<?xml version="1.0"?>\n<Clock xmlns:dt="urn:schemas-microsoft-com:datatypes"><Description dt:dt="string">E-Prime Primary Realtime Clock</Description><StartTime><Timestamp dt:dt="int">0</Timestamp><DateUtc dt:dt="string">2017-05-12T11:08:05Z</DateUtc></StartTime><FrequencyChanges><FrequencyChange><Frequency dt:dt="r8">3312949</Frequency><Timestamp dt:dt="r8">6635097443</Timestamp><Current dt:dt="r…	75.029	2118884	2115384	2118884	2115372	1	right	-1954197925	2017-12-05	13:08:05	11:08:05	female	105068	31092	-1	31015	111652	105091	-1	105068	415531	391274	-1	391261	16				2	7	14	phaseINVFAce	phaseXPface	19	NF04	1413181	1412881	1413181	1412877	l	1412877	1411321	1412877	1411315	1556
GofDak_1024-768_new	5	3	20	<?xml version="1.0"?>\n<Clock xmlns:dt="urn:schemas-microsoft-com:datatypes"><Description dt:dt="string">E-Prime Primary Realtime Clock</Description><StartTime><Timestamp dt:dt="int">0</Timestamp><DateUtc dt:dt="string">2017-05-12T11:08:05Z</DateUtc></StartTime><FrequencyChanges><FrequencyChange><Frequency dt:dt="r8">3312949</Frequency><Timestamp dt:dt="r8">6635097443</Timestamp><Current dt:dt="r…	75.029	2118884	2115384	2118884	2115372	1	right	-1954197925	2017-12-05	13:08:05	11:08:05	female	105068	31092	-1	31015	111652	105091	-1	105068	415531	391274	-1	391261	16				2	7	14	phaseINVFAce	phaseXPface	20	NF105	1416819	1416519	1416819	1416513	l	1416513	1414680	1416513	1414667	1833
GofDak_1024-768_new	5	3	20	<?xml version="1.0"?>\n<Clock xmlns:dt="urn:schemas-microsoft-com:datatypes"><Description dt:dt="string">E-Prime Primary Realtime Clock</Description><StartTime><Timestamp dt:dt="int">0</Timestamp><DateUtc dt:dt="string">2017-05-12T11:08:05Z</DateUtc></StartTime><FrequencyChanges><FrequencyChange><Frequency dt:dt="r8">3312949</Frequency><Timestamp dt:dt="r8">6635097443</Timestamp><Current dt:dt="r…	75.029	2118884	2115384	2118884	2115372	1	right	-1954197925	2017-12-05	13:08:05	11:08:05	female	105068	31092	-1	31015	111652	105091	-1	105068	415531	391274	-1	391261	17				1	8	15	phaseUPFAce	phaseXPface	1	NM101	1420511	1420211	1420511	1420200	l	1420200	1418452	1420200	1418435	1748
GofDak_1024-768_new	5	3	20	<?xml version="1.0"?>\n<Clock xmlns:dt="urn:schemas-microsoft-com:datatypes"><Description dt:dt="string">E-Prime Primary Realtime Clock</Description><StartTime><Timestamp dt:dt="int">0</Timestamp><DateUtc dt:dt="string">2017-05-12T11:08:05Z</DateUtc></StartTime><FrequencyChanges><FrequencyChange><Frequency dt:dt="r8">3312949</Frequency><Timestamp dt:dt="r8">6635097443</Timestamp><Current dt:dt="r…	75.029	2118884	2115384	2118884	2115372	1	right	-1954197925	2017-12-05	13:08:05	11:08:05	female	105068	31092	-1	31015	111652	105091	-1	105068	415531	391274	-1	391261	17				1	8	15	phaseUPFAce	phaseXPface	2	NM04	1424203	1423903	1424203	1423899	d	1423899	1422024	1423899	1422011	1875
GofDak_1024-768_new	5	3	20	<?xml version="1.0"?>\n<Clock xmlns:dt="urn:schemas-microsoft-com:datatypes"><Description dt:dt="string">E-Prime Primary Realtime Clock</Description><StartTime><Timestamp dt:dt="int">0</Timestamp><DateUtc dt:dt="string">2017-05-12T11:08:05Z</DateUtc></StartTime><FrequencyChanges><FrequencyChange><Frequency dt:dt="r8">3312949</Frequency><Timestamp dt:dt="r8">6635097443</Timestamp><Current dt:dt="r…	75.029	2118884	2115384	2118884	2115372	1	right	-1954197925	2017-12-05	13:08:05	11:08:05	female	105068	31092	-1	31015	111652	105091	-1	105068	415531	391274	-1	391261	17				1	8	15	phaseUPFAce	phaseXPface	3	NF109	1427788	1427488	1427788	1427482	d	1427482	1425556	1427482	1425538	1926
GofDak_1024-768_new	5	3	20	<?xml version="1.0"?>\n<Clock xmlns:dt="urn:schemas-microsoft-com:datatypes"><Description dt:dt="string">E-Prime Primary Realtime Clock</Description><StartTime><Timestamp dt:dt="int">0</Timestamp><DateUtc dt:dt="string">2017-05-12T11:08:05Z</DateUtc></StartTime><FrequencyChanges><FrequencyChange><Frequency dt:dt="r8">3312949</Frequency><Timestamp dt:dt="r8">6635097443</Timestamp><Current dt:dt="r…	75.029	2118884	2115384	2118884	2115372	1	right	-1954197925	2017-12-05	13:08:05	11:08:05	female	105068	31092	-1	31015	111652	105091	-1	105068	415531	391274	-1	391261	17				1	8	15	phaseUPFAce	phaseXPface	4	NF11	1431067	1430767	1431067	1430754	d	1430754	1429074	1430754	1429058	1680
GofDak_1024-768_new	5	3	20	<?xml version="1.0"?>\n<Clock xmlns:dt="urn:schemas-microsoft-com:datatypes"><Description dt:dt="string">E-Prime Primary Realtime Clock</Description><StartTime><Timestamp dt:dt="int">0</Timestamp><DateUtc dt:dt="string">2017-05-12T11:08:05Z</DateUtc></StartTime><FrequencyChanges><FrequencyChange><Frequency dt:dt="r8">3312949</Frequency><Timestamp dt:dt="r8">6635097443</Timestamp><Current dt:dt="r…	75.029	2118884	2115384	2118884	2115372	1	right	-1954197925	2017-12-05	13:08:05	11:08:05	female	105068	31092	-1	31015	111652	105091	-1	105068	415531	391274	-1	391261	17				1	8	15	phaseUPFAce	phaseXPface	5	NF09	1434839	1434539	1434839	1434533	l	1434533	1432646	1434533	1432634	1887
GofDak_1024-768_new	5	3	20	<?xml version="1.0"?>\n<Clock xmlns:dt="urn:schemas-microsoft-com:datatypes"><Description dt:dt="string">E-Prime Primary Realtime Clock</Description><StartTime><Timestamp dt:dt="int">0</Timestamp><DateUtc dt:dt="string">2017-05-12T11:08:05Z</DateUtc></StartTime><FrequencyChanges><FrequencyChange><Frequency dt:dt="r8">3312949</Frequency><Timestamp dt:dt="r8">6635097443</Timestamp><Current dt:dt="r…	75.029	2118884	2115384	2118884	2115372	1	right	-1954197925	2017-12-05	13:08:05	11:08:05	female	105068	31092	-1	31015	111652	105091	-1	105068	415531	391274	-1	391261	17				1	8	15	phaseUPFAce	phaseXPface	6	NM101	1438238	1437938	1438238	1437923	d	1437923	1436032	1437923	1436026	1891
GofDak_1024-768_new	5	3	20	<?xml version="1.0"?>\n<Clock xmlns:dt="urn:schemas-microsoft-com:datatypes"><Description dt:dt="string">E-Prime Primary Realtime Clock</Description><StartTime><Timestamp dt:dt="int">0</Timestamp><DateUtc dt:dt="string">2017-05-12T11:08:05Z</DateUtc></StartTime><FrequencyChanges><FrequencyChange><Frequency dt:dt="r8">3312949</Frequency><Timestamp dt:dt="r8">6635097443</Timestamp><Current dt:dt="r…	75.029	2118884	2115384	2118884	2115372	1	right	-1954197925	2017-12-05	13:08:05	11:08:05	female	105068	31092	-1	31015	111652	105091	-1	105068	415531	391274	-1	391261	17				1	8	15	phaseUPFAce	phaseXPface	7	NF04	1441743	1441443	1441743	1441431	l	1441431	1439564	1441431	1439554	1867
GofDak_1024-768_new	5	3	20	<?xml version="1.0"?>\n<Clock xmlns:dt="urn:schemas-microsoft-com:datatypes"><Description dt:dt="string">E-Prime Primary Realtime Clock</Description><StartTime><Timestamp dt:dt="int">0</Timestamp><DateUtc dt:dt="string">2017-05-12T11:08:05Z</DateUtc></StartTime><FrequencyChanges><FrequencyChange><Frequency dt:dt="r8">3312949</Frequency><Timestamp dt:dt="r8">6635097443</Timestamp><Current dt:dt="r…	75.029	2118884	2115384	2118884	2115372	1	right	-1954197925	2017-12-05	13:08:05	11:08:05	female	105068	31092	-1	31015	111652	105091	-1	105068	415531	391274	-1	391261	17				1	8	15	phaseUPFAce	phaseXPface	8	NM03	1445915	1445615	1445915	1445610	l	1445610	1443802	1445610	1443793	1808
GofDak_1024-768_new	5	3	20	<?xml version="1.0"?>\n<Clock xmlns:dt="urn:schemas-microsoft-com:datatypes"><Description dt:dt="string">E-Prime Primary Realtime Clock</Description><StartTime><Timestamp dt:dt="int">0</Timestamp><DateUtc dt:dt="string">2017-05-12T11:08:05Z</DateUtc></StartTime><FrequencyChanges><FrequencyChange><Frequency dt:dt="r8">3312949</Frequency><Timestamp dt:dt="r8">6635097443</Timestamp><Current dt:dt="r…	75.029	2118884	2115384	2118884	2115372	1	right	-1954197925	2017-12-05	13:08:05	11:08:05	female	105068	31092	-1	31015	111652	105091	-1	105068	415531	391274	-1	391261	17				1	8	15	phaseUPFAce	phaseXPface	9	NM02	1448967	1448667	1448967	1448657	d	1448657	1447121	1448657	1447105	1536
GofDak_1024-768_new	5	3	20	<?xml version="1.0"?>\n<Clock xmlns:dt="urn:schemas-microsoft-com:datatypes"><Description dt:dt="string">E-Prime Primary Realtime Clock</Description><StartTime><Timestamp dt:dt="int">0</Timestamp><DateUtc dt:dt="string">2017-05-12T11:08:05Z</DateUtc></StartTime><FrequencyChanges><FrequencyChange><Frequency dt:dt="r8">3312949</Frequency><Timestamp dt:dt="r8">6635097443</Timestamp><Current dt:dt="r…	75.029	2118884	2115384	2118884	2115372	1	right	-1954197925	2017-12-05	13:08:05	11:08:05	female	105068	31092	-1	31015	111652	105091	-1	105068	415531	391274	-1	391261	17				1	8	15	phaseUPFAce	phaseXPface	10	NM10	1452152	1451852	1452152	1451848	l	1451848	1450093	1451848	1450081	1755
GofDak_1024-768_new	5	3	20	<?xml version="1.0"?>\n<Clock xmlns:dt="urn:schemas-microsoft-com:datatypes"><Description dt:dt="string">E-Prime Primary Realtime Clock</Description><StartTime><Timestamp dt:dt="int">0</Timestamp><DateUtc dt:dt="string">2017-05-12T11:08:05Z</DateUtc></StartTime><FrequencyChanges><FrequencyChange><Frequency dt:dt="r8">3312949</Frequency><Timestamp dt:dt="r8">6635097443</Timestamp><Current dt:dt="r…	75.029	2118884	2115384	2118884	2115372	1	right	-1954197925	2017-12-05	13:08:05	11:08:05	female	105068	31092	-1	31015	111652	105091	-1	105068	415531	391274	-1	391261	17				1	8	15	phaseUPFAce	phaseXPface	11	NF09	1455578	1455278	1455578	1455271	l	1455271	1453318	1455271	1453313	1953
GofDak_1024-768_new	5	3	20	<?xml version="1.0"?>\n<Clock xmlns:dt="urn:schemas-microsoft-com:datatypes"><Description dt:dt="string">E-Prime Primary Realtime Clock</Description><StartTime><Timestamp dt:dt="int">0</Timestamp><DateUtc dt:dt="string">2017-05-12T11:08:05Z</DateUtc></StartTime><FrequencyChanges><FrequencyChange><Frequency dt:dt="r8">3312949</Frequency><Timestamp dt:dt="r8">6635097443</Timestamp><Current dt:dt="r…	75.029	2118884	2115384	2118884	2115372	1	right	-1954197925	2017-12-05	13:08:05	11:08:05	female	105068	31092	-1	31015	111652	105091	-1	105068	415531	391274	-1	391261	17				1	8	15	phaseUPFAce	phaseXPface	12	NF06	1458736	1458436	1458736	1458431	l	1458431	1456770	1458431	1456761	1661
GofDak_1024-768_new	5	3	20	<?xml version="1.0"?>\n<Clock xmlns:dt="urn:schemas-microsoft-com:datatypes"><Description dt:dt="string">E-Prime Primary Realtime Clock</Description><StartTime><Timestamp dt:dt="int">0</Timestamp><DateUtc dt:dt="string">2017-05-12T11:08:05Z</DateUtc></StartTime><FrequencyChanges><FrequencyChange><Frequency dt:dt="r8">3312949</Frequency><Timestamp dt:dt="r8">6635097443</Timestamp><Current dt:dt="r…	75.029	2118884	2115384	2118884	2115372	1	right	-1954197925	2017-12-05	13:08:05	11:08:05	female	105068	31092	-1	31015	111652	105091	-1	105068	415531	391274	-1	391261	17				1	8	15	phaseUPFAce	phaseXPface	13	NF105	1462122	1461822	1462122	1461807	l	1461807	1460196	1461807	1460184	1611
GofDak_1024-768_new	5	3	20	<?xml version="1.0"?>\n<Clock xmlns:dt="urn:schemas-microsoft-com:datatypes"><Description dt:dt="string">E-Prime Primary Realtime Clock</Description><StartTime><Timestamp dt:dt="int">0</Timestamp><DateUtc dt:dt="string">2017-05-12T11:08:05Z</DateUtc></StartTime><FrequencyChanges><FrequencyChange><Frequency dt:dt="r8">3312949</Frequency><Timestamp dt:dt="r8">6635097443</Timestamp><Current dt:dt="r…	75.029	2118884	2115384	2118884	2115372	1	right	-1954197925	2017-12-05	13:08:05	11:08:05	female	105068	31092	-1	31015	111652	105091	-1	105068	415531	391274	-1	391261	17				1	8	15	phaseUPFAce	phaseXPface	14	NF106	1465494	1465194	1465494	1465188	l	1465188	1463541	1465188	1463528	1647
GofDak_1024-768_new	5	3	20	<?xml version="1.0"?>\n<Clock xmlns:dt="urn:schemas-microsoft-com:datatypes"><Description dt:dt="string">E-Prime Primary Realtime Clock</Description><StartTime><Timestamp dt:dt="int">0</Timestamp><DateUtc dt:dt="string">2017-05-12T11:08:05Z</DateUtc></StartTime><FrequencyChanges><FrequencyChange><Frequency dt:dt="r8">3312949</Frequency><Timestamp dt:dt="r8">6635097443</Timestamp><Current dt:dt="r…	75.029	2118884	2115384	2118884	2115372	1	right	-1954197925	2017-12-05	13:08:05	11:08:05	female	105068	31092	-1	31015	111652	105091	-1	105068	415531	391274	-1	391261	17				1	8	15	phaseUPFAce	phaseXPface	15	NM101	1468932	1468632	1468932	1468621	l	1468621	1466647	1468621	1466632	1974
GofDak_1024-768_new	5	3	20	<?xml version="1.0"?>\n<Clock xmlns:dt="urn:schemas-microsoft-com:datatypes"><Description dt:dt="string">E-Prime Primary Realtime Clock</Description><StartTime><Timestamp dt:dt="int">0</Timestamp><DateUtc dt:dt="string">2017-05-12T11:08:05Z</DateUtc></StartTime><FrequencyChanges><FrequencyChange><Frequency dt:dt="r8">3312949</Frequency><Timestamp dt:dt="r8">6635097443</Timestamp><Current dt:dt="r…	75.029	2118884	2115384	2118884	2115372	1	right	-1954197925	2017-12-05	13:08:05	11:08:05	female	105068	31092	-1	31015	111652	105091	-1	105068	415531	391274	-1	391261	17				1	8	15	phaseUPFAce	phaseXPface	16	NF01	1472384	1472084	1472384	1472070	d	1472070	1470125	1472070	1470120	1945
GofDak_1024-768_new	5	3	20	<?xml version="1.0"?>\n<Clock xmlns:dt="urn:schemas-microsoft-com:datatypes"><Description dt:dt="string">E-Prime Primary Realtime Clock</Description><StartTime><Timestamp dt:dt="int">0</Timestamp><DateUtc dt:dt="string">2017-05-12T11:08:05Z</DateUtc></StartTime><FrequencyChanges><FrequencyChange><Frequency dt:dt="r8">3312949</Frequency><Timestamp dt:dt="r8">6635097443</Timestamp><Current dt:dt="r…	75.029	2118884	2115384	2118884	2115372	1	right	-1954197925	2017-12-05	13:08:05	11:08:05	female	105068	31092	-1	31015	111652	105091	-1	105068	415531	391274	-1	391261	17				1	8	15	phaseUPFAce	phaseXPface	17	NM21	1475437	1475137	1475437	1475130	d	1475130	1473497	1475130	1473488	1633
GofDak_1024-768_new	5	3	20	<?xml version="1.0"?>\n<Clock xmlns:dt="urn:schemas-microsoft-com:datatypes"><Description dt:dt="string">E-Prime Primary Realtime Clock</Description><StartTime><Timestamp dt:dt="int">0</Timestamp><DateUtc dt:dt="string">2017-05-12T11:08:05Z</DateUtc></StartTime><FrequencyChanges><FrequencyChange><Frequency dt:dt="r8">3312949</Frequency><Timestamp dt:dt="r8">6635097443</Timestamp><Current dt:dt="r…	75.029	2118884	2115384	2118884	2115372	1	right	-1954197925	2017-12-05	13:08:05	11:08:05	female	105068	31092	-1	31015	111652	105091	-1	105068	415531	391274	-1	391261	17				1	8	15	phaseUPFAce	phaseXPface	18	NF106	1478875	1478575	1478875	1478560	l	1478560	1476816	1478560	1476807	1744
GofDak_1024-768_new	5	3	20	<?xml version="1.0"?>\n<Clock xmlns:dt="urn:schemas-microsoft-com:datatypes"><Description dt:dt="string">E-Prime Primary Realtime Clock</Description><StartTime><Timestamp dt:dt="int">0</Timestamp><DateUtc dt:dt="string">2017-05-12T11:08:05Z</DateUtc></StartTime><FrequencyChanges><FrequencyChange><Frequency dt:dt="r8">3312949</Frequency><Timestamp dt:dt="r8">6635097443</Timestamp><Current dt:dt="r…	75.029	2118884	2115384	2118884	2115372	1	right	-1954197925	2017-12-05	13:08:05	11:08:05	female	105068	31092	-1	31015	111652	105091	-1	105068	415531	391274	-1	391261	17				1	8	15	phaseUPFAce	phaseXPface	19	NM21	1482127	1481827	1482127	1481821	d	1481821	1480001	1481821	1479983	1820
GofDak_1024-768_new	5	3	20	<?xml version="1.0"?>\n<Clock xmlns:dt="urn:schemas-microsoft-com:datatypes"><Description dt:dt="string">E-Prime Primary Realtime Clock</Description><StartTime><Timestamp dt:dt="int">0</Timestamp><DateUtc dt:dt="string">2017-05-12T11:08:05Z</DateUtc></StartTime><FrequencyChanges><FrequencyChange><Frequency dt:dt="r8">3312949</Frequency><Timestamp dt:dt="r8">6635097443</Timestamp><Current dt:dt="r…	75.029	2118884	2115384	2118884	2115372	1	right	-1954197925	2017-12-05	13:08:05	11:08:05	female	105068	31092	-1	31015	111652	105091	-1	105068	415531	391274	-1	391261	17				1	8	15	phaseUPFAce	phaseXPface	20	NM08	1485313	1485013	1485313	1485004	l	1485004	1483333	1485004	1483319	1671
GofDak_1024-768_new	5	3	20	<?xml version="1.0"?>\n<Clock xmlns:dt="urn:schemas-microsoft-com:datatypes"><Description dt:dt="string">E-Prime Primary Realtime Clock</Description><StartTime><Timestamp dt:dt="int">0</Timestamp><DateUtc dt:dt="string">2017-05-12T11:08:05Z</DateUtc></StartTime><FrequencyChanges><FrequencyChange><Frequency dt:dt="r8">3312949</Frequency><Timestamp dt:dt="r8">6635097443</Timestamp><Current dt:dt="r…	75.029	2118884	2115384	2118884	2115372	1	right	-1954197925	2017-12-05	13:08:05	11:08:05	female	105068	31092	-1	31015	111652	105091	-1	105068	415531	391274	-1	391261	18				2	8	16	phaseINVFAce	phaseXPface	1	NM13	1492657	1492357	1492657	1492352	l	1492352	1490824	1492352	1490811	1528
GofDak_1024-768_new	5	3	20	<?xml version="1.0"?>\n<Clock xmlns:dt="urn:schemas-microsoft-com:datatypes"><Description dt:dt="string">E-Prime Primary Realtime Clock</Description><StartTime><Timestamp dt:dt="int">0</Timestamp><DateUtc dt:dt="string">2017-05-12T11:08:05Z</DateUtc></StartTime><FrequencyChanges><FrequencyChange><Frequency dt:dt="r8">3312949</Frequency><Timestamp dt:dt="r8">6635097443</Timestamp><Current dt:dt="r…	75.029	2118884	2115384	2118884	2115372	1	right	-1954197925	2017-12-05	13:08:05	11:08:05	female	105068	31092	-1	31015	111652	105091	-1	105068	415531	391274	-1	391261	18				2	8	16	phaseINVFAce	phaseXPface	2	NF02	1496202	1495902	1496202	1495892	d	1495892	1494036	1495892	1494030	1856
GofDak_1024-768_new	5	3	20	<?xml version="1.0"?>\n<Clock xmlns:dt="urn:schemas-microsoft-com:datatypes"><Description dt:dt="string">E-Prime Primary Realtime Clock</Description><StartTime><Timestamp dt:dt="int">0</Timestamp><DateUtc dt:dt="string">2017-05-12T11:08:05Z</DateUtc></StartTime><FrequencyChanges><FrequencyChange><Frequency dt:dt="r8">3312949</Frequency><Timestamp dt:dt="r8">6635097443</Timestamp><Current dt:dt="r…	75.029	2118884	2115384	2118884	2115372	1	right	-1954197925	2017-12-05	13:08:05	11:08:05	female	105068	31092	-1	31015	111652	105091	-1	105068	415531	391274	-1	391261	18				2	8	16	phaseINVFAce	phaseXPface	3	NM08	1499774	1499474	1499774	1499468	l	1499468	1497475	1499468	1497462	1993
GofDak_1024-768_new	5	3	20	<?xml version="1.0"?>\n<Clock xmlns:dt="urn:schemas-microsoft-com:datatypes"><Description dt:dt="string">E-Prime Primary Realtime Clock</Description><StartTime><Timestamp dt:dt="int">0</Timestamp><DateUtc dt:dt="string">2017-05-12T11:08:05Z</DateUtc></StartTime><FrequencyChanges><FrequencyChange><Frequency dt:dt="r8">3312949</Frequency><Timestamp dt:dt="r8">6635097443</Timestamp><Current dt:dt="r…	75.029	2118884	2115384	2118884	2115372	1	right	-1954197925	2017-12-05	13:08:05	11:08:05	female	105068	31092	-1	31015	111652	105091	-1	105068	415531	391274	-1	391261	18				2	8	16	phaseINVFAce	phaseXPface	4	NF01	1503359	1503059	1503359	1503045	d	1503045	1501100	1503045	1501094	1945
GofDak_1024-768_new	5	3	20	<?xml version="1.0"?>\n<Clock xmlns:dt="urn:schemas-microsoft-com:datatypes"><Description dt:dt="string">E-Prime Primary Realtime Clock</Description><StartTime><Timestamp dt:dt="int">0</Timestamp><DateUtc dt:dt="string">2017-05-12T11:08:05Z</DateUtc></StartTime><FrequencyChanges><FrequencyChange><Frequency dt:dt="r8">3312949</Frequency><Timestamp dt:dt="r8">6635097443</Timestamp><Current dt:dt="r…	75.029	2118884	2115384	2118884	2115372	1	right	-1954197925	2017-12-05	13:08:05	11:08:05	female	105068	31092	-1	31015	111652	105091	-1	105068	415531	391274	-1	391261	18				2	8	16	phaseINVFAce	phaseXPface	5	NM09	1506438	1506138	1506438	1506135	l	1506135	1504605	1506135	1504598	1530
GofDak_1024-768_new	5	3	20	<?xml version="1.0"?>\n<Clock xmlns:dt="urn:schemas-microsoft-com:datatypes"><Description dt:dt="string">E-Prime Primary Realtime Clock</Description><StartTime><Timestamp dt:dt="int">0</Timestamp><DateUtc dt:dt="string">2017-05-12T11:08:05Z</DateUtc></StartTime><FrequencyChanges><FrequencyChange><Frequency dt:dt="r8">3312949</Frequency><Timestamp dt:dt="r8">6635097443</Timestamp><Current dt:dt="r…	75.029	2118884	2115384	2118884	2115372	1	right	-1954197925	2017-12-05	13:08:05	11:08:05	female	105068	31092	-1	31015	111652	105091	-1	105068	415531	391274	-1	391261	18				2	8	16	phaseINVFAce	phaseXPface	6	NM13	1509917	1509617	1509917	1509608	d	1509608	1507737	1509608	1507726	1871
GofDak_1024-768_new	5	3	20	<?xml version="1.0"?>\n<Clock xmlns:dt="urn:schemas-microsoft-com:datatypes"><Description dt:dt="string">E-Prime Primary Realtime Clock</Description><StartTime><Timestamp dt:dt="int">0</Timestamp><DateUtc dt:dt="string">2017-05-12T11:08:05Z</DateUtc></StartTime><FrequencyChanges><FrequencyChange><Frequency dt:dt="r8">3312949</Frequency><Timestamp dt:dt="r8">6635097443</Timestamp><Current dt:dt="r…	75.029	2118884	2115384	2118884	2115372	1	right	-1954197925	2017-12-05	13:08:05	11:08:05	female	105068	31092	-1	31015	111652	105091	-1	105068	415531	391274	-1	391261	18				2	8	16	phaseINVFAce	phaseXPface	7	NM09	1512889	1512589	1512889	1512582	d	1512582	1511029	1512582	1511022	1553
GofDak_1024-768_new	5	3	20	<?xml version="1.0"?>\n<Clock xmlns:dt="urn:schemas-microsoft-com:datatypes"><Description dt:dt="string">E-Prime Primary Realtime Clock</Description><StartTime><Timestamp dt:dt="int">0</Timestamp><DateUtc dt:dt="string">2017-05-12T11:08:05Z</DateUtc></StartTime><FrequencyChanges><FrequencyChange><Frequency dt:dt="r8">3312949</Frequency><Timestamp dt:dt="r8">6635097443</Timestamp><Current dt:dt="r…	75.029	2118884	2115384	2118884	2115372	1	right	-1954197925	2017-12-05	13:08:05	11:08:05	female	105068	31092	-1	31015	111652	105091	-1	105068	415531	391274	-1	391261	18				2	8	16	phaseINVFAce	phaseXPface	8	NF09	1516221	1515921	1516221	1515906	d	1515906	1514015	1515906	1514005	1891
GofDak_1024-768_new	5	3	20	<?xml version="1.0"?>\n<Clock xmlns:dt="urn:schemas-microsoft-com:datatypes"><Description dt:dt="string">E-Prime Primary Realtime Clock</Description><StartTime><Timestamp dt:dt="int">0</Timestamp><DateUtc dt:dt="string">2017-05-12T11:08:05Z</DateUtc></StartTime><FrequencyChanges><FrequencyChange><Frequency dt:dt="r8">3312949</Frequency><Timestamp dt:dt="r8">6635097443</Timestamp><Current dt:dt="r…	75.029	2118884	2115384	2118884	2115372	1	right	-1954197925	2017-12-05	13:08:05	11:08:05	female	105068	31092	-1	31015	111652	105091	-1	105068	415531	391274	-1	391261	18				2	8	16	phaseINVFAce	phaseXPface	9	NM08	1519460	1519160	1519460	1519157	d	1519157	1517440	1519157	1517429	1717
GofDak_1024-768_new	5	3	20	<?xml version="1.0"?>\n<Clock xmlns:dt="urn:schemas-microsoft-com:datatypes"><Description dt:dt="string">E-Prime Primary Realtime Clock</Description><StartTime><Timestamp dt:dt="int">0</Timestamp><DateUtc dt:dt="string">2017-05-12T11:08:05Z</DateUtc></StartTime><FrequencyChanges><FrequencyChange><Frequency dt:dt="r8">3312949</Frequency><Timestamp dt:dt="r8">6635097443</Timestamp><Current dt:dt="r…	75.029	2118884	2115384	2118884	2115372	1	right	-1954197925	2017-12-05	13:08:05	11:08:05	female	105068	31092	-1	31015	111652	105091	-1	105068	415531	391274	-1	391261	18				2	8	16	phaseINVFAce	phaseXPface	10	NM10	1522725	1522425	1522725	1522416	d	1522416	1520679	1522416	1520669	1737
GofDak_1024-768_new	5	3	20	<?xml version="1.0"?>\n<Clock xmlns:dt="urn:schemas-microsoft-com:datatypes"><Description dt:dt="string">E-Prime Primary Realtime Clock</Description><StartTime><Timestamp dt:dt="int">0</Timestamp><DateUtc dt:dt="string">2017-05-12T11:08:05Z</DateUtc></StartTime><FrequencyChanges><FrequencyChange><Frequency dt:dt="r8">3312949</Frequency><Timestamp dt:dt="r8">6635097443</Timestamp><Current dt:dt="r…	75.029	2118884	2115384	2118884	2115372	1	right	-1954197925	2017-12-05	13:08:05	11:08:05	female	105068	31092	-1	31015	111652	105091	-1	105068	415531	391274	-1	391261	18				2	8	16	phaseINVFAce	phaseXPface	11	NF109	1526190	1525890	1526190	1525879	l	1525879	1524238	1525879	1524229	1641
GofDak_1024-768_new	5	3	20	<?xml version="1.0"?>\n<Clock xmlns:dt="urn:schemas-microsoft-com:datatypes"><Description dt:dt="string">E-Prime Primary Realtime Clock</Description><StartTime><Timestamp dt:dt="int">0</Timestamp><DateUtc dt:dt="string">2017-05-12T11:08:05Z</DateUtc></StartTime><FrequencyChanges><FrequencyChange><Frequency dt:dt="r8">3312949</Frequency><Timestamp dt:dt="r8">6635097443</Timestamp><Current dt:dt="r…	75.029	2118884	2115384	2118884	2115372	1	right	-1954197925	2017-12-05	13:08:05	11:08:05	female	105068	31092	-1	31015	111652	105091	-1	105068	415531	391274	-1	391261	18				2	8	16	phaseINVFAce	phaseXPface	12	NF11	1529802	1529502	1529802	1529496	d	1529496	1527756	1529496	1527749	1740
GofDak_1024-768_new	5	3	20	<?xml version="1.0"?>\n<Clock xmlns:dt="urn:schemas-microsoft-com:datatypes"><Description dt:dt="string">E-Prime Primary Realtime Clock</Description><StartTime><Timestamp dt:dt="int">0</Timestamp><DateUtc dt:dt="string">2017-05-12T11:08:05Z</DateUtc></StartTime><FrequencyChanges><FrequencyChange><Frequency dt:dt="r8">3312949</Frequency><Timestamp dt:dt="r8">6635097443</Timestamp><Current dt:dt="r…	75.029	2118884	2115384	2118884	2115372	1	right	-1954197925	2017-12-05	13:08:05	11:08:05	female	105068	31092	-1	31015	111652	105091	-1	105068	415531	391274	-1	391261	18				2	8	16	phaseINVFAce	phaseXPface	13	NM21	1532974	1532674	1532974	1532672	d	1532672	1530982	1532672	1530972	1690
GofDak_1024-768_new	5	3	20	<?xml version="1.0"?>\n<Clock xmlns:dt="urn:schemas-microsoft-com:datatypes"><Description dt:dt="string">E-Prime Primary Realtime Clock</Description><StartTime><Timestamp dt:dt="int">0</Timestamp><DateUtc dt:dt="string">2017-05-12T11:08:05Z</DateUtc></StartTime><FrequencyChanges><FrequencyChange><Frequency dt:dt="r8">3312949</Frequency><Timestamp dt:dt="r8">6635097443</Timestamp><Current dt:dt="r…	75.029	2118884	2115384	2118884	2115372	1	right	-1954197925	2017-12-05	13:08:05	11:08:05	female	105068	31092	-1	31015	111652	105091	-1	105068	415531	391274	-1	391261	18				2	8	16	phaseINVFAce	phaseXPface	14	NM02	1536120	1535820	1536120	1535807	d	1535807	1534167	1535807	1534156	1640
GofDak_1024-768_new	5	3	20	<?xml version="1.0"?>\n<Clock xmlns:dt="urn:schemas-microsoft-com:datatypes"><Description dt:dt="string">E-Prime Primary Realtime Clock</Description><StartTime><Timestamp dt:dt="int">0</Timestamp><DateUtc dt:dt="string">2017-05-12T11:08:05Z</DateUtc></StartTime><FrequencyChanges><FrequencyChange><Frequency dt:dt="r8">3312949</Frequency><Timestamp dt:dt="r8">6635097443</Timestamp><Current dt:dt="r…	75.029	2118884	2115384	2118884	2115372	1	right	-1954197925	2017-12-05	13:08:05	11:08:05	female	105068	31092	-1	31015	111652	105091	-1	105068	415531	391274	-1	391261	18				2	8	16	phaseINVFAce	phaseXPface	15	NF02	1539345	1539045	1539345	1539038	d	1539038	1537406	1539038	1537388	1632
GofDak_1024-768_new	5	3	20	<?xml version="1.0"?>\n<Clock xmlns:dt="urn:schemas-microsoft-com:datatypes"><Description dt:dt="string">E-Prime Primary Realtime Clock</Description><StartTime><Timestamp dt:dt="int">0</Timestamp><DateUtc dt:dt="string">2017-05-12T11:08:05Z</DateUtc></StartTime><FrequencyChanges><FrequencyChange><Frequency dt:dt="r8">3312949</Frequency><Timestamp dt:dt="r8">6635097443</Timestamp><Current dt:dt="r…	75.029	2118884	2115384	2118884	2115372	1	right	-1954197925	2017-12-05	13:08:05	11:08:05	female	105068	31092	-1	31015	111652	105091	-1	105068	415531	391274	-1	391261	18				2	8	16	phaseINVFAce	phaseXPface	16	NF27	1542704	1542404	1542704	1542394	l	1542394	1540618	1542394	1540604	1776
GofDak_1024-768_new	5	3	20	<?xml version="1.0"?>\n<Clock xmlns:dt="urn:schemas-microsoft-com:datatypes"><Description dt:dt="string">E-Prime Primary Realtime Clock</Description><StartTime><Timestamp dt:dt="int">0</Timestamp><DateUtc dt:dt="string">2017-05-12T11:08:05Z</DateUtc></StartTime><FrequencyChanges><FrequencyChange><Frequency dt:dt="r8">3312949</Frequency><Timestamp dt:dt="r8">6635097443</Timestamp><Current dt:dt="r…	75.029	2118884	2115384	2118884	2115372	1	right	-1954197925	2017-12-05	13:08:05	11:08:05	female	105068	31092	-1	31015	111652	105091	-1	105068	415531	391274	-1	391261	18				2	8	16	phaseINVFAce	phaseXPface	17	NM09	1545969	1545669	1545969	1545656	d	1545656	1544043	1545656	1544036	1613
GofDak_1024-768_new	5	3	20	<?xml version="1.0"?>\n<Clock xmlns:dt="urn:schemas-microsoft-com:datatypes"><Description dt:dt="string">E-Prime Primary Realtime Clock</Description><StartTime><Timestamp dt:dt="int">0</Timestamp><DateUtc dt:dt="string">2017-05-12T11:08:05Z</DateUtc></StartTime><FrequencyChanges><FrequencyChange><Frequency dt:dt="r8">3312949</Frequency><Timestamp dt:dt="r8">6635097443</Timestamp><Current dt:dt="r…	75.029	2118884	2115384	2118884	2115372	1	right	-1954197925	2017-12-05	13:08:05	11:08:05	female	105068	31092	-1	31015	111652	105091	-1	105068	415531	391274	-1	391261	18				2	8	16	phaseINVFAce	phaseXPface	18	NF106	1549062	1548762	1549062	1548758	d	1548758	1547256	1548758	1547244	1502
GofDak_1024-768_new	5	3	20	<?xml version="1.0"?>\n<Clock xmlns:dt="urn:schemas-microsoft-com:datatypes"><Description dt:dt="string">E-Prime Primary Realtime Clock</Description><StartTime><Timestamp dt:dt="int">0</Timestamp><DateUtc dt:dt="string">2017-05-12T11:08:05Z</DateUtc></StartTime><FrequencyChanges><FrequencyChange><Frequency dt:dt="r8">3312949</Frequency><Timestamp dt:dt="r8">6635097443</Timestamp><Current dt:dt="r…	75.029	2118884	2115384	2118884	2115372	1	right	-1954197925	2017-12-05	13:08:05	11:08:05	female	105068	31092	-1	31015	111652	105091	-1	105068	415531	391274	-1	391261	18				2	8	16	phaseINVFAce	phaseXPface	19	NF04	1552580	1552280	1552580	1552270	l	1552270	1550388	1552270	1550379	1882
GofDak_1024-768_new	5	3	20	<?xml version="1.0"?>\n<Clock xmlns:dt="urn:schemas-microsoft-com:datatypes"><Description dt:dt="string">E-Prime Primary Realtime Clock</Description><StartTime><Timestamp dt:dt="int">0</Timestamp><DateUtc dt:dt="string">2017-05-12T11:08:05Z</DateUtc></StartTime><FrequencyChanges><FrequencyChange><Frequency dt:dt="r8">3312949</Frequency><Timestamp dt:dt="r8">6635097443</Timestamp><Current dt:dt="r…	75.029	2118884	2115384	2118884	2115372	1	right	-1954197925	2017-12-05	13:08:05	11:08:05	female	105068	31092	-1	31015	111652	105091	-1	105068	415531	391274	-1	391261	18				2	8	16	phaseINVFAce	phaseXPface	20	NM03	1555859	1555559	1555859	1555548	d	1555548	1553906	1555548	1553891	1642
GofDak_1024-768_new	5	3	20	<?xml version="1.0"?>\n<Clock xmlns:dt="urn:schemas-microsoft-com:datatypes"><Description dt:dt="string">E-Prime Primary Realtime Clock</Description><StartTime><Timestamp dt:dt="int">0</Timestamp><DateUtc dt:dt="string">2017-05-12T11:08:05Z</DateUtc></StartTime><FrequencyChanges><FrequencyChange><Frequency dt:dt="r8">3312949</Frequency><Timestamp dt:dt="r8">6635097443</Timestamp><Current dt:dt="r…	75.029	2118884	2115384	2118884	2115372	1	right	-1954197925	2017-12-05	13:08:05	11:08:05	female	105068	31092	-1	31015	111652	105091	-1	105068	415531	391274	-1	391261	19				1	9	17	phaseUPFAce	phaseXPface	1	NF109	1559444	1559144	1559444	1559134	l	1559134	1557185	1559134	1557171	1949
GofDak_1024-768_new	5	3	20	<?xml version="1.0"?>\n<Clock xmlns:dt="urn:schemas-microsoft-com:datatypes"><Description dt:dt="string">E-Prime Primary Realtime Clock</Description><StartTime><Timestamp dt:dt="int">0</Timestamp><DateUtc dt:dt="string">2017-05-12T11:08:05Z</DateUtc></StartTime><FrequencyChanges><FrequencyChange><Frequency dt:dt="r8">3312949</Frequency><Timestamp dt:dt="r8">6635097443</Timestamp><Current dt:dt="r…	75.029	2118884	2115384	2118884	2115372	1	right	-1954197925	2017-12-05	13:08:05	11:08:05	female	105068	31092	-1	31015	111652	105091	-1	105068	415531	391274	-1	391261	19				1	9	17	phaseUPFAce	phaseXPface	2	NM13	1562670	1562370	1562670	1562356	l	1562356	1560517	1562356	1560507	1839
GofDak_1024-768_new	5	3	20	<?xml version="1.0"?>\n<Clock xmlns:dt="urn:schemas-microsoft-com:datatypes"><Description dt:dt="string">E-Prime Primary Realtime Clock</Description><StartTime><Timestamp dt:dt="int">0</Timestamp><DateUtc dt:dt="string">2017-05-12T11:08:05Z</DateUtc></StartTime><FrequencyChanges><FrequencyChange><Frequency dt:dt="r8">3312949</Frequency><Timestamp dt:dt="r8">6635097443</Timestamp><Current dt:dt="r…	75.029	2118884	2115384	2118884	2115372	1	right	-1954197925	2017-12-05	13:08:05	11:08:05	female	105068	31092	-1	31015	111652	105091	-1	105068	415531	391274	-1	391261	19				1	9	17	phaseUPFAce	phaseXPface	3	NF27	1565842	1565542	1565842	1565534	d	1565534	1563929	1565534	1563915	1605
GofDak_1024-768_new	5	3	20	<?xml version="1.0"?>\n<Clock xmlns:dt="urn:schemas-microsoft-com:datatypes"><Description dt:dt="string">E-Prime Primary Realtime Clock</Description><StartTime><Timestamp dt:dt="int">0</Timestamp><DateUtc dt:dt="string">2017-05-12T11:08:05Z</DateUtc></StartTime><FrequencyChanges><FrequencyChange><Frequency dt:dt="r8">3312949</Frequency><Timestamp dt:dt="r8">6635097443</Timestamp><Current dt:dt="r…	75.029	2118884	2115384	2118884	2115372	1	right	-1954197925	2017-12-05	13:08:05	11:08:05	female	105068	31092	-1	31015	111652	105091	-1	105068	415531	391274	-1	391261	19				1	9	17	phaseUPFAce	phaseXPface	4	NM13	1569400	1569100	1569400	1569096	d	1569096	1567115	1569096	1567098	1981
GofDak_1024-768_new	5	3	20	<?xml version="1.0"?>\n<Clock xmlns:dt="urn:schemas-microsoft-com:datatypes"><Description dt:dt="string">E-Prime Primary Realtime Clock</Description><StartTime><Timestamp dt:dt="int">0</Timestamp><DateUtc dt:dt="string">2017-05-12T11:08:05Z</DateUtc></StartTime><FrequencyChanges><FrequencyChange><Frequency dt:dt="r8">3312949</Frequency><Timestamp dt:dt="r8">6635097443</Timestamp><Current dt:dt="r…	75.029	2118884	2115384	2118884	2115372	1	right	-1954197925	2017-12-05	13:08:05	11:08:05	female	105068	31092	-1	31015	111652	105091	-1	105068	415531	391274	-1	391261	19				1	9	17	phaseUPFAce	phaseXPface	5	NF11	1572786	1572486	1572786	1572479	d	1572479	1570567	1572479	1570554	1912
GofDak_1024-768_new	5	3	20	<?xml version="1.0"?>\n<Clock xmlns:dt="urn:schemas-microsoft-com:datatypes"><Description dt:dt="string">E-Prime Primary Realtime Clock</Description><StartTime><Timestamp dt:dt="int">0</Timestamp><DateUtc dt:dt="string">2017-05-12T11:08:05Z</DateUtc></StartTime><FrequencyChanges><FrequencyChange><Frequency dt:dt="r8">3312949</Frequency><Timestamp dt:dt="r8">6635097443</Timestamp><Current dt:dt="r…	75.029	2118884	2115384	2118884	2115372	1	right	-1954197925	2017-12-05	13:08:05	11:08:05	female	105068	31092	-1	31015	111652	105091	-1	105068	415531	391274	-1	391261	19				1	9	17	phaseUPFAce	phaseXPface	6	NF06	1576611	1576311	1576611	1576300	l	1576300	1574632	1576300	1574626	1668
GofDak_1024-768_new	5	3	20	<?xml version="1.0"?>\n<Clock xmlns:dt="urn:schemas-microsoft-com:datatypes"><Description dt:dt="string">E-Prime Primary Realtime Clock</Description><StartTime><Timestamp dt:dt="int">0</Timestamp><DateUtc dt:dt="string">2017-05-12T11:08:05Z</DateUtc></StartTime><FrequencyChanges><FrequencyChange><Frequency dt:dt="r8">3312949</Frequency><Timestamp dt:dt="r8">6635097443</Timestamp><Current dt:dt="r…	75.029	2118884	2115384	2118884	2115372	1	right	-1954197925	2017-12-05	13:08:05	11:08:05	female	105068	31092	-1	31015	111652	105091	-1	105068	415531	391274	-1	391261	19				1	9	17	phaseUPFAce	phaseXPface	7	NM08	1580076	1579776	1580076	1579762	l	1579762	1577977	1579762	1577962	1785
GofDak_1024-768_new	5	3	20	<?xml version="1.0"?>\n<Clock xmlns:dt="urn:schemas-microsoft-com:datatypes"><Description dt:dt="string">E-Prime Primary Realtime Clock</Description><StartTime><Timestamp dt:dt="int">0</Timestamp><DateUtc dt:dt="string">2017-05-12T11:08:05Z</DateUtc></StartTime><FrequencyChanges><FrequencyChange><Frequency dt:dt="r8">3312949</Frequency><Timestamp dt:dt="r8">6635097443</Timestamp><Current dt:dt="r…	75.029	2118884	2115384	2118884	2115372	1	right	-1954197925	2017-12-05	13:08:05	11:08:05	female	105068	31092	-1	31015	111652	105091	-1	105068	415531	391274	-1	391261	19				1	9	17	phaseUPFAce	phaseXPface	8	NF106	1583475	1583175	1583475	1583168	l	1583168	1581256	1583168	1581242	1912
GofDak_1024-768_new	5	3	20	<?xml version="1.0"?>\n<Clock xmlns:dt="urn:schemas-microsoft-com:datatypes"><Description dt:dt="string">E-Prime Primary Realtime Clock</Description><StartTime><Timestamp dt:dt="int">0</Timestamp><DateUtc dt:dt="string">2017-05-12T11:08:05Z</DateUtc></StartTime><FrequencyChanges><FrequencyChange><Frequency dt:dt="r8">3312949</Frequency><Timestamp dt:dt="r8">6635097443</Timestamp><Current dt:dt="r…	75.029	2118884	2115384	2118884	2115372	1	right	-1954197925	2017-12-05	13:08:05	11:08:05	female	105068	31092	-1	31015	111652	105091	-1	105068	415531	391274	-1	391261	19				1	9	17	phaseUPFAce	phaseXPface	9	NF06	1587140	1586840	1587140	1586836	d	1586836	1585095	1586836	1585089	1741
GofDak_1024-768_new	5	3	20	<?xml version="1.0"?>\n<Clock xmlns:dt="urn:schemas-microsoft-com:datatypes"><Description dt:dt="string">E-Prime Primary Realtime Clock</Description><StartTime><Timestamp dt:dt="int">0</Timestamp><DateUtc dt:dt="string">2017-05-12T11:08:05Z</DateUtc></StartTime><FrequencyChanges><FrequencyChange><Frequency dt:dt="r8">3312949</Frequency><Timestamp dt:dt="r8">6635097443</Timestamp><Current dt:dt="r…	75.029	2118884	2115384	2118884	2115372	1	right	-1954197925	2017-12-05	13:08:05	11:08:05	female	105068	31092	-1	31015	111652	105091	-1	105068	415531	391274	-1	391261	19				1	9	17	phaseUPFAce	phaseXPface	10	NM09	1590672	1590372	1590672	1590370	l	1590370	1588840	1590370	1588825	1530
GofDak_1024-768_new	5	3	20	<?xml version="1.0"?>\n<Clock xmlns:dt="urn:schemas-microsoft-com:datatypes"><Description dt:dt="string">E-Prime Primary Realtime Clock</Description><StartTime><Timestamp dt:dt="int">0</Timestamp><DateUtc dt:dt="string">2017-05-12T11:08:05Z</DateUtc></StartTime><FrequencyChanges><FrequencyChange><Frequency dt:dt="r8">3312949</Frequency><Timestamp dt:dt="r8">6635097443</Timestamp><Current dt:dt="r…	75.029	2118884	2115384	2118884	2115372	1	right	-1954197925	2017-12-05	13:08:05	11:08:05	female	105068	31092	-1	31015	111652	105091	-1	105068	415531	391274	-1	391261	19				1	9	17	phaseUPFAce	phaseXPface	11	NM21	1594471	1594171	1594471	1594164	l	1594164	1592225	1594164	1592209	1939
GofDak_1024-768_new	5	3	20	<?xml version="1.0"?>\n<Clock xmlns:dt="urn:schemas-microsoft-com:datatypes"><Description dt:dt="string">E-Prime Primary Realtime Clock</Description><StartTime><Timestamp dt:dt="int">0</Timestamp><DateUtc dt:dt="string">2017-05-12T11:08:05Z</DateUtc></StartTime><FrequencyChanges><FrequencyChange><Frequency dt:dt="r8">3312949</Frequency><Timestamp dt:dt="r8">6635097443</Timestamp><Current dt:dt="r…	75.029	2118884	2115384	2118884	2115372	1	right	-1954197925	2017-12-05	13:08:05	11:08:05	female	105068	31092	-1	31015	111652	105091	-1	105068	415531	391274	-1	391261	19				1	9	17	phaseUPFAce	phaseXPface	12	NF106	1598203	1597903	1598203	1597891	l	1597891	1596197	1597891	1596177	1694
GofDak_1024-768_new	5	3	20	<?xml version="1.0"?>\n<Clock xmlns:dt="urn:schemas-microsoft-com:datatypes"><Description dt:dt="string">E-Prime Primary Realtime Clock</Description><StartTime><Timestamp dt:dt="int">0</Timestamp><DateUtc dt:dt="string">2017-05-12T11:08:05Z</DateUtc></StartTime><FrequencyChanges><FrequencyChange><Frequency dt:dt="r8">3312949</Frequency><Timestamp dt:dt="r8">6635097443</Timestamp><Current dt:dt="r…	75.029	2118884	2115384	2118884	2115372	1	right	-1954197925	2017-12-05	13:08:05	11:08:05	female	105068	31092	-1	31015	111652	105091	-1	105068	415531	391274	-1	391261	19				1	9	17	phaseUPFAce	phaseXPface	13	NM02	1601228	1600928	1601228	1600914	l	1600914	1599289	1600914	1599273	1625
GofDak_1024-768_new	5	3	20	<?xml version="1.0"?>\n<Clock xmlns:dt="urn:schemas-microsoft-com:datatypes"><Description dt:dt="string">E-Prime Primary Realtime Clock</Description><StartTime><Timestamp dt:dt="int">0</Timestamp><DateUtc dt:dt="string">2017-05-12T11:08:05Z</DateUtc></StartTime><FrequencyChanges><FrequencyChange><Frequency dt:dt="r8">3312949</Frequency><Timestamp dt:dt="r8">6635097443</Timestamp><Current dt:dt="r…	75.029	2118884	2115384	2118884	2115372	1	right	-1954197925	2017-12-05	13:08:05	11:08:05	female	105068	31092	-1	31015	111652	105091	-1	105068	415531	391274	-1	391261	19				1	9	17	phaseUPFAce	phaseXPface	14	NF04	1604800	1604500	1604800	1604490	d	1604490	1602568	1604490	1602552	1922
GofDak_1024-768_new	5	3	20	<?xml version="1.0"?>\n<Clock xmlns:dt="urn:schemas-microsoft-com:datatypes"><Description dt:dt="string">E-Prime Primary Realtime Clock</Description><StartTime><Timestamp dt:dt="int">0</Timestamp><DateUtc dt:dt="string">2017-05-12T11:08:05Z</DateUtc></StartTime><FrequencyChanges><FrequencyChange><Frequency dt:dt="r8">3312949</Frequency><Timestamp dt:dt="r8">6635097443</Timestamp><Current dt:dt="r…	75.029	2118884	2115384	2118884	2115372	1	right	-1954197925	2017-12-05	13:08:05	11:08:05	female	105068	31092	-1	31015	111652	105091	-1	105068	415531	391274	-1	391261	19				1	9	17	phaseUPFAce	phaseXPface	15	NM03	1608399	1608099	1608399	1608095	l	1608095	1606140	1608095	1606128	1955
GofDak_1024-768_new	5	3	20	<?xml version="1.0"?>\n<Clock xmlns:dt="urn:schemas-microsoft-com:datatypes"><Description dt:dt="string">E-Prime Primary Realtime Clock</Description><StartTime><Timestamp dt:dt="int">0</Timestamp><DateUtc dt:dt="string">2017-05-12T11:08:05Z</DateUtc></StartTime><FrequencyChanges><FrequencyChange><Frequency dt:dt="r8">3312949</Frequency><Timestamp dt:dt="r8">6635097443</Timestamp><Current dt:dt="r…	75.029	2118884	2115384	2118884	2115372	1	right	-1954197925	2017-12-05	13:08:05	11:08:05	female	105068	31092	-1	31015	111652	105091	-1	105068	415531	391274	-1	391261	19				1	9	17	phaseUPFAce	phaseXPface	16	NF09	1611731	1611431	1611731	1611425	d	1611425	1609645	1611425	1609632	1780
GofDak_1024-768_new	5	3	20	<?xml version="1.0"?>\n<Clock xmlns:dt="urn:schemas-microsoft-com:datatypes"><Description dt:dt="string">E-Prime Primary Realtime Clock</Description><StartTime><Timestamp dt:dt="int">0</Timestamp><DateUtc dt:dt="string">2017-05-12T11:08:05Z</DateUtc></StartTime><FrequencyChanges><FrequencyChange><Frequency dt:dt="r8">3312949</Frequency><Timestamp dt:dt="r8">6635097443</Timestamp><Current dt:dt="r…	75.029	2118884	2115384	2118884	2115372	1	right	-1954197925	2017-12-05	13:08:05	11:08:05	female	105068	31092	-1	31015	111652	105091	-1	105068	415531	391274	-1	391261	19				1	9	17	phaseUPFAce	phaseXPface	17	NF109	1614783	1614483	1614783	1614468	l	1614468	1612950	1614468	1612936	1518
GofDak_1024-768_new	5	3	20	<?xml version="1.0"?>\n<Clock xmlns:dt="urn:schemas-microsoft-com:datatypes"><Description dt:dt="string">E-Prime Primary Realtime Clock</Description><StartTime><Timestamp dt:dt="int">0</Timestamp><DateUtc dt:dt="string">2017-05-12T11:08:05Z</DateUtc></StartTime><FrequencyChanges><FrequencyChange><Frequency dt:dt="r8">3312949</Frequency><Timestamp dt:dt="r8">6635097443</Timestamp><Current dt:dt="r…	75.029	2118884	2115384	2118884	2115372	1	right	-1954197925	2017-12-05	13:08:05	11:08:05	female	105068	31092	-1	31015	111652	105091	-1	105068	415531	391274	-1	391261	19				1	9	17	phaseUPFAce	phaseXPface	18	NM02	1618288	1617988	1618288	1617983	l	1617983	1616456	1617983	1616440	1527
GofDak_1024-768_new	5	3	20	<?xml version="1.0"?>\n<Clock xmlns:dt="urn:schemas-microsoft-com:datatypes"><Description dt:dt="string">E-Prime Primary Realtime Clock</Description><StartTime><Timestamp dt:dt="int">0</Timestamp><DateUtc dt:dt="string">2017-05-12T11:08:05Z</DateUtc></StartTime><FrequencyChanges><FrequencyChange><Frequency dt:dt="r8">3312949</Frequency><Timestamp dt:dt="r8">6635097443</Timestamp><Current dt:dt="r…	75.029	2118884	2115384	2118884	2115372	1	right	-1954197925	2017-12-05	13:08:05	11:08:05	female	105068	31092	-1	31015	111652	105091	-1	105068	415531	391274	-1	391261	19				1	9	17	phaseUPFAce	phaseXPface	19	NF04	1621687	1621387	1621687	1621375	d	1621375	1619454	1621375	1619447	1921
GofDak_1024-768_new	5	3	20	<?xml version="1.0"?>\n<Clock xmlns:dt="urn:schemas-microsoft-com:datatypes"><Description dt:dt="string">E-Prime Primary Realtime Clock</Description><StartTime><Timestamp dt:dt="int">0</Timestamp><DateUtc dt:dt="string">2017-05-12T11:08:05Z</DateUtc></StartTime><FrequencyChanges><FrequencyChange><Frequency dt:dt="r8">3312949</Frequency><Timestamp dt:dt="r8">6635097443</Timestamp><Current dt:dt="r…	75.029	2118884	2115384	2118884	2115372	1	right	-1954197925	2017-12-05	13:08:05	11:08:05	female	105068	31092	-1	31015	111652	105091	-1	105068	415531	391274	-1	391261	19				1	9	17	phaseUPFAce	phaseXPface	20	NM21	1624926	1624626	1624926	1624621	d	1624621	1623093	1624621	1623079	1528
GofDak_1024-768_new	5	3	20	<?xml version="1.0"?>\n<Clock xmlns:dt="urn:schemas-microsoft-com:datatypes"><Description dt:dt="string">E-Prime Primary Realtime Clock</Description><StartTime><Timestamp dt:dt="int">0</Timestamp><DateUtc dt:dt="string">2017-05-12T11:08:05Z</DateUtc></StartTime><FrequencyChanges><FrequencyChange><Frequency dt:dt="r8">3312949</Frequency><Timestamp dt:dt="r8">6635097443</Timestamp><Current dt:dt="r…	75.029	2118884	2115384	2118884	2115372	1	right	-1954197925	2017-12-05	13:08:05	11:08:05	female	105068	31092	-1	31015	111652	105091	-1	105068	415531	391274	-1	391261	20				2	9	18	phaseINVFAce	phaseXPface	1	NM05	1628404	1628104	1628404	1628094	l	1628094	1626438	1628094	1626431	1656
GofDak_1024-768_new	5	3	20	<?xml version="1.0"?>\n<Clock xmlns:dt="urn:schemas-microsoft-com:datatypes"><Description dt:dt="string">E-Prime Primary Realtime Clock</Description><StartTime><Timestamp dt:dt="int">0</Timestamp><DateUtc dt:dt="string">2017-05-12T11:08:05Z</DateUtc></StartTime><FrequencyChanges><FrequencyChange><Frequency dt:dt="r8">3312949</Frequency><Timestamp dt:dt="r8">6635097443</Timestamp><Current dt:dt="r…	75.029	2118884	2115384	2118884	2115372	1	right	-1954197925	2017-12-05	13:08:05	11:08:05	female	105068	31092	-1	31015	111652	105091	-1	105068	415531	391274	-1	391261	20				2	9	18	phaseINVFAce	phaseXPface	2	NF09	1631483	1631183	1631483	1631178	l	1631178	1629570	1631178	1629559	1608
GofDak_1024-768_new	5	3	20	<?xml version="1.0"?>\n<Clock xmlns:dt="urn:schemas-microsoft-com:datatypes"><Description dt:dt="string">E-Prime Primary Realtime Clock</Description><StartTime><Timestamp dt:dt="int">0</Timestamp><DateUtc dt:dt="string">2017-05-12T11:08:05Z</DateUtc></StartTime><FrequencyChanges><FrequencyChange><Frequency dt:dt="r8">3312949</Frequency><Timestamp dt:dt="r8">6635097443</Timestamp><Current dt:dt="r…	75.029	2118884	2115384	2118884	2115372	1	right	-1954197925	2017-12-05	13:08:05	11:08:05	female	105068	31092	-1	31015	111652	105091	-1	105068	415531	391274	-1	391261	20				2	9	18	phaseINVFAce	phaseXPface	3	NF109	1634749	1634449	1634749	1634444	l	1634444	1632636	1634444	1632631	1808
GofDak_1024-768_new	5	3	20	<?xml version="1.0"?>\n<Clock xmlns:dt="urn:schemas-microsoft-com:datatypes"><Description dt:dt="string">E-Prime Primary Realtime Clock</Description><StartTime><Timestamp dt:dt="int">0</Timestamp><DateUtc dt:dt="string">2017-05-12T11:08:05Z</DateUtc></StartTime><FrequencyChanges><FrequencyChange><Frequency dt:dt="r8">3312949</Frequency><Timestamp dt:dt="r8">6635097443</Timestamp><Current dt:dt="r…	75.029	2118884	2115384	2118884	2115372	1	right	-1954197925	2017-12-05	13:08:05	11:08:05	female	105068	31092	-1	31015	111652	105091	-1	105068	415531	391274	-1	391261	20				2	9	18	phaseINVFAce	phaseXPface	4	NF09	1638334	1638034	1638334	1638029	d	1638029	1636235	1638029	1636223	1794
GofDak_1024-768_new	5	3	20	<?xml version="1.0"?>\n<Clock xmlns:dt="urn:schemas-microsoft-com:datatypes"><Description dt:dt="string">E-Prime Primary Realtime Clock</Description><StartTime><Timestamp dt:dt="int">0</Timestamp><DateUtc dt:dt="string">2017-05-12T11:08:05Z</DateUtc></StartTime><FrequencyChanges><FrequencyChange><Frequency dt:dt="r8">3312949</Frequency><Timestamp dt:dt="r8">6635097443</Timestamp><Current dt:dt="r…	75.029	2118884	2115384	2118884	2115372	1	right	-1954197925	2017-12-05	13:08:05	11:08:05	female	105068	31092	-1	31015	111652	105091	-1	105068	415531	391274	-1	391261	20				2	9	18	phaseINVFAce	phaseXPface	5	NF11	1641519	1641219	1641519	1641212	d	1641212	1639580	1641212	1639566	1632
GofDak_1024-768_new	5	3	20	<?xml version="1.0"?>\n<Clock xmlns:dt="urn:schemas-microsoft-com:datatypes"><Description dt:dt="string">E-Prime Primary Realtime Clock</Description><StartTime><Timestamp dt:dt="int">0</Timestamp><DateUtc dt:dt="string">2017-05-12T11:08:05Z</DateUtc></StartTime><FrequencyChanges><FrequencyChange><Frequency dt:dt="r8">3312949</Frequency><Timestamp dt:dt="r8">6635097443</Timestamp><Current dt:dt="r…	75.029	2118884	2115384	2118884	2115372	1	right	-1954197925	2017-12-05	13:08:05	11:08:05	female	105068	31092	-1	31015	111652	105091	-1	105068	415531	391274	-1	391261	20				2	9	18	phaseINVFAce	phaseXPface	6	NF27	1644638	1644338	1644638	1644335	l	1644335	1642805	1644335	1642798	1530
GofDak_1024-768_new	5	3	20	<?xml version="1.0"?>\n<Clock xmlns:dt="urn:schemas-microsoft-com:datatypes"><Description dt:dt="string">E-Prime Primary Realtime Clock</Description><StartTime><Timestamp dt:dt="int">0</Timestamp><DateUtc dt:dt="string">2017-05-12T11:08:05Z</DateUtc></StartTime><FrequencyChanges><FrequencyChange><Frequency dt:dt="r8">3312949</Frequency><Timestamp dt:dt="r8">6635097443</Timestamp><Current dt:dt="r…	75.029	2118884	2115384	2118884	2115372	1	right	-1954197925	2017-12-05	13:08:05	11:08:05	female	105068	31092	-1	31015	111652	105091	-1	105068	415531	391274	-1	391261	20				2	9	18	phaseINVFAce	phaseXPface	7	NF01	1648543	1648243	1648543	1648233	d	1648233	1646644	1648233	1646638	1589
GofDak_1024-768_new	5	3	20	<?xml version="1.0"?>\n<Clock xmlns:dt="urn:schemas-microsoft-com:datatypes"><Description dt:dt="string">E-Prime Primary Realtime Clock</Description><StartTime><Timestamp dt:dt="int">0</Timestamp><DateUtc dt:dt="string">2017-05-12T11:08:05Z</DateUtc></StartTime><FrequencyChanges><FrequencyChange><Frequency dt:dt="r8">3312949</Frequency><Timestamp dt:dt="r8">6635097443</Timestamp><Current dt:dt="r…	75.029	2118884	2115384	2118884	2115372	1	right	-1954197925	2017-12-05	13:08:05	11:08:05	female	105068	31092	-1	31015	111652	105091	-1	105068	415531	391274	-1	391261	20				2	9	18	phaseINVFAce	phaseXPface	8	NM08	1651729	1651429	1651729	1651418	d	1651418	1649643	1651418	1649638	1775
GofDak_1024-768_new	5	3	20	<?xml version="1.0"?>\n<Clock xmlns:dt="urn:schemas-microsoft-com:datatypes"><Description dt:dt="string">E-Prime Primary Realtime Clock</Description><StartTime><Timestamp dt:dt="int">0</Timestamp><DateUtc dt:dt="string">2017-05-12T11:08:05Z</DateUtc></StartTime><FrequencyChanges><FrequencyChange><Frequency dt:dt="r8">3312949</Frequency><Timestamp dt:dt="r8">6635097443</Timestamp><Current dt:dt="r…	75.029	2118884	2115384	2118884	2115372	1	right	-1954197925	2017-12-05	13:08:05	11:08:05	female	105068	31092	-1	31015	111652	105091	-1	105068	415531	391274	-1	391261	20				2	9	18	phaseINVFAce	phaseXPface	9	NM04	1654781	1654481	1654781	1654470	d	1654470	1652935	1654470	1652926	1535
GofDak_1024-768_new	5	3	20	<?xml version="1.0"?>\n<Clock xmlns:dt="urn:schemas-microsoft-com:datatypes"><Description dt:dt="string">E-Prime Primary Realtime Clock</Description><StartTime><Timestamp dt:dt="int">0</Timestamp><DateUtc dt:dt="string">2017-05-12T11:08:05Z</DateUtc></StartTime><FrequencyChanges><FrequencyChange><Frequency dt:dt="r8">3312949</Frequency><Timestamp dt:dt="r8">6635097443</Timestamp><Current dt:dt="r…	75.029	2118884	2115384	2118884	2115372	1	right	-1954197925	2017-12-05	13:08:05	11:08:05	female	105068	31092	-1	31015	111652	105091	-1	105068	415531	391274	-1	391261	20				2	9	18	phaseINVFAce	phaseXPface	10	NF27	1658126	1657826	1658126	1657813	d	1657813	1655987	1657813	1655981	1826
GofDak_1024-768_new	5	3	20	<?xml version="1.0"?>\n<Clock xmlns:dt="urn:schemas-microsoft-com:datatypes"><Description dt:dt="string">E-Prime Primary Realtime Clock</Description><StartTime><Timestamp dt:dt="int">0</Timestamp><DateUtc dt:dt="string">2017-05-12T11:08:05Z</DateUtc></StartTime><FrequencyChanges><FrequencyChange><Frequency dt:dt="r8">3312949</Frequency><Timestamp dt:dt="r8">6635097443</Timestamp><Current dt:dt="r…	75.029	2118884	2115384	2118884	2115372	1	right	-1954197925	2017-12-05	13:08:05	11:08:05	female	105068	31092	-1	31015	111652	105091	-1	105068	415531	391274	-1	391261	20				2	9	18	phaseINVFAce	phaseXPface	11	NF109	1661712	1661412	1661712	1661403	l	1661403	1659652	1661403	1659645	1751
GofDak_1024-768_new	5	3	20	<?xml version="1.0"?>\n<Clock xmlns:dt="urn:schemas-microsoft-com:datatypes"><Description dt:dt="string">E-Prime Primary Realtime Clock</Description><StartTime><Timestamp dt:dt="int">0</Timestamp><DateUtc dt:dt="string">2017-05-12T11:08:05Z</DateUtc></StartTime><FrequencyChanges><FrequencyChange><Frequency dt:dt="r8">3312949</Frequency><Timestamp dt:dt="r8">6635097443</Timestamp><Current dt:dt="r…	75.029	2118884	2115384	2118884	2115372	1	right	-1954197925	2017-12-05	13:08:05	11:08:05	female	105068	31092	-1	31015	111652	105091	-1	105068	415531	391274	-1	391261	20				2	9	18	phaseINVFAce	phaseXPface	12	NM09	1664724	1664424	1664724	1664421	d	1664421	1662864	1664421	1662853	1557
GofDak_1024-768_new	5	3	20	<?xml version="1.0"?>\n<Clock xmlns:dt="urn:schemas-microsoft-com:datatypes"><Description dt:dt="string">E-Prime Primary Realtime Clock</Description><StartTime><Timestamp dt:dt="int">0</Timestamp><DateUtc dt:dt="string">2017-05-12T11:08:05Z</DateUtc></StartTime><FrequencyChanges><FrequencyChange><Frequency dt:dt="r8">3312949</Frequency><Timestamp dt:dt="r8">6635097443</Timestamp><Current dt:dt="r…	75.029	2118884	2115384	2118884	2115372	1	right	-1954197925	2017-12-05	13:08:05	11:08:05	female	105068	31092	-1	31015	111652	105091	-1	105068	415531	391274	-1	391261	20				2	9	18	phaseINVFAce	phaseXPface	13	NF02	1668749	1668449	1668749	1668435	l	1668435	1666903	1668435	1666885	1532
GofDak_1024-768_new	5	3	20	<?xml version="1.0"?>\n<Clock xmlns:dt="urn:schemas-microsoft-com:datatypes"><Description dt:dt="string">E-Prime Primary Realtime Clock</Description><StartTime><Timestamp dt:dt="int">0</Timestamp><DateUtc dt:dt="string">2017-05-12T11:08:05Z</DateUtc></StartTime><FrequencyChanges><FrequencyChange><Frequency dt:dt="r8">3312949</Frequency><Timestamp dt:dt="r8">6635097443</Timestamp><Current dt:dt="r…	75.029	2118884	2115384	2118884	2115372	1	right	-1954197925	2017-12-05	13:08:05	11:08:05	female	105068	31092	-1	31015	111652	105091	-1	105068	415531	391274	-1	391261	20				2	9	18	phaseINVFAce	phaseXPface	14	NM10	1672054	1671754	1672054	1671746	l	1671746	1670075	1671746	1670061	1671
GofDak_1024-768_new	5	3	20	<?xml version="1.0"?>\n<Clock xmlns:dt="urn:schemas-microsoft-com:datatypes"><Description dt:dt="string">E-Prime Primary Realtime Clock</Description><StartTime><Timestamp dt:dt="int">0</Timestamp><DateUtc dt:dt="string">2017-05-12T11:08:05Z</DateUtc></StartTime><FrequencyChanges><FrequencyChange><Frequency dt:dt="r8">3312949</Frequency><Timestamp dt:dt="r8">6635097443</Timestamp><Current dt:dt="r…	75.029	2118884	2115384	2118884	2115372	1	right	-1954197925	2017-12-05	13:08:05	11:08:05	female	105068	31092	-1	31015	111652	105091	-1	105068	415531	391274	-1	391261	20				2	9	18	phaseINVFAce	phaseXPface	15	NM09	1675453	1675153	1675453	1675143	l	1675143	1673420	1675143	1673404	1723
GofDak_1024-768_new	5	3	20	<?xml version="1.0"?>\n<Clock xmlns:dt="urn:schemas-microsoft-com:datatypes"><Description dt:dt="string">E-Prime Primary Realtime Clock</Description><StartTime><Timestamp dt:dt="int">0</Timestamp><DateUtc dt:dt="string">2017-05-12T11:08:05Z</DateUtc></StartTime><FrequencyChanges><FrequencyChange><Frequency dt:dt="r8">3312949</Frequency><Timestamp dt:dt="r8">6635097443</Timestamp><Current dt:dt="r…	75.029	2118884	2115384	2118884	2115372	1	right	-1954197925	2017-12-05	13:08:05	11:08:05	female	105068	31092	-1	31015	111652	105091	-1	105068	415531	391274	-1	391261	20				2	9	18	phaseINVFAce	phaseXPface	16	NF105	1678878	1678578	1678878	1678568	d	1678568	1676739	1678568	1676732	1829
GofDak_1024-768_new	5	3	20	<?xml version="1.0"?>\n<Clock xmlns:dt="urn:schemas-microsoft-com:datatypes"><Description dt:dt="string">E-Prime Primary Realtime Clock</Description><StartTime><Timestamp dt:dt="int">0</Timestamp><DateUtc dt:dt="string">2017-05-12T11:08:05Z</DateUtc></StartTime><FrequencyChanges><FrequencyChange><Frequency dt:dt="r8">3312949</Frequency><Timestamp dt:dt="r8">6635097443</Timestamp><Current dt:dt="r…	75.029	2118884	2115384	2118884	2115372	1	right	-1954197925	2017-12-05	13:08:05	11:08:05	female	105068	31092	-1	31015	111652	105091	-1	105068	415531	391274	-1	391261	20				2	9	18	phaseINVFAce	phaseXPface	17	NM101	1682690	1682390	1682690	1682374	d	1682374	1680551	1682374	1680540	1823
GofDak_1024-768_new	5	3	20	<?xml version="1.0"?>\n<Clock xmlns:dt="urn:schemas-microsoft-com:datatypes"><Description dt:dt="string">E-Prime Primary Realtime Clock</Description><StartTime><Timestamp dt:dt="int">0</Timestamp><DateUtc dt:dt="string">2017-05-12T11:08:05Z</DateUtc></StartTime><FrequencyChanges><FrequencyChange><Frequency dt:dt="r8">3312949</Frequency><Timestamp dt:dt="r8">6635097443</Timestamp><Current dt:dt="r…	75.029	2118884	2115384	2118884	2115372	1	right	-1954197925	2017-12-05	13:08:05	11:08:05	female	105068	31092	-1	31015	111652	105091	-1	105068	415531	391274	-1	391261	20				2	9	18	phaseINVFAce	phaseXPface	18	NF11	1686315	1686015	1686315	1686010	d	1686010	1684469	1686010	1684460	1541
GofDak_1024-768_new	5	3	20	<?xml version="1.0"?>\n<Clock xmlns:dt="urn:schemas-microsoft-com:datatypes"><Description dt:dt="string">E-Prime Primary Realtime Clock</Description><StartTime><Timestamp dt:dt="int">0</Timestamp><DateUtc dt:dt="string">2017-05-12T11:08:05Z</DateUtc></StartTime><FrequencyChanges><FrequencyChange><Frequency dt:dt="r8">3312949</Frequency><Timestamp dt:dt="r8">6635097443</Timestamp><Current dt:dt="r…	75.029	2118884	2115384	2118884	2115372	1	right	-1954197925	2017-12-05	13:08:05	11:08:05	female	105068	31092	-1	31015	111652	105091	-1	105068	415531	391274	-1	391261	20				2	9	18	phaseINVFAce	phaseXPface	19	NM09	1689994	1689694	1689994	1689684	d	1689684	1688041	1689684	1688028	1643
GofDak_1024-768_new	5	3	20	<?xml version="1.0"?>\n<Clock xmlns:dt="urn:schemas-microsoft-com:datatypes"><Description dt:dt="string">E-Prime Primary Realtime Clock</Description><StartTime><Timestamp dt:dt="int">0</Timestamp><DateUtc dt:dt="string">2017-05-12T11:08:05Z</DateUtc></StartTime><FrequencyChanges><FrequencyChange><Frequency dt:dt="r8">3312949</Frequency><Timestamp dt:dt="r8">6635097443</Timestamp><Current dt:dt="r…	75.029	2118884	2115384	2118884	2115372	1	right	-1954197925	2017-12-05	13:08:05	11:08:05	female	105068	31092	-1	31015	111652	105091	-1	105068	415531	391274	-1	391261	20				2	9	18	phaseINVFAce	phaseXPface	20	NF04	1693313	1693013	1693313	1693009	d	1693009	1691373	1693009	1691363	1636
GofDak_1024-768_new	5	3	20	<?xml version="1.0"?>\n<Clock xmlns:dt="urn:schemas-microsoft-com:datatypes"><Description dt:dt="string">E-Prime Primary Realtime Clock</Description><StartTime><Timestamp dt:dt="int">0</Timestamp><DateUtc dt:dt="string">2017-05-12T11:08:05Z</DateUtc></StartTime><FrequencyChanges><FrequencyChange><Frequency dt:dt="r8">3312949</Frequency><Timestamp dt:dt="r8">6635097443</Timestamp><Current dt:dt="r…	75.029	2118884	2115384	2118884	2115372	1	right	-1954197925	2017-12-05	13:08:05	11:08:05	female	105068	31092	-1	31015	111652	105091	-1	105068	415531	391274	-1	391261	21				2	10	19	phaseINVFAce	phaseXPface	1	NF06	1699684	1699384	1699684	1699377	l	1699377	1697851	1699377	1697838	1526
GofDak_1024-768_new	5	3	20	<?xml version="1.0"?>\n<Clock xmlns:dt="urn:schemas-microsoft-com:datatypes"><Description dt:dt="string">E-Prime Primary Realtime Clock</Description><StartTime><Timestamp dt:dt="int">0</Timestamp><DateUtc dt:dt="string">2017-05-12T11:08:05Z</DateUtc></StartTime><FrequencyChanges><FrequencyChange><Frequency dt:dt="r8">3312949</Frequency><Timestamp dt:dt="r8">6635097443</Timestamp><Current dt:dt="r…	75.029	2118884	2115384	2118884	2115372	1	right	-1954197925	2017-12-05	13:08:05	11:08:05	female	105068	31092	-1	31015	111652	105091	-1	105068	415531	391274	-1	391261	21				2	10	19	phaseINVFAce	phaseXPface	2	NM13	1703029	1702729	1703029	1702718	l	1702718	1700876	1702718	1700859	1842
GofDak_1024-768_new	5	3	20	<?xml version="1.0"?>\n<Clock xmlns:dt="urn:schemas-microsoft-com:datatypes"><Description dt:dt="string">E-Prime Primary Realtime Clock</Description><StartTime><Timestamp dt:dt="int">0</Timestamp><DateUtc dt:dt="string">2017-05-12T11:08:05Z</DateUtc></StartTime><FrequencyChanges><FrequencyChange><Frequency dt:dt="r8">3312949</Frequency><Timestamp dt:dt="r8">6635097443</Timestamp><Current dt:dt="r…	75.029	2118884	2115384	2118884	2115372	1	right	-1954197925	2017-12-05	13:08:05	11:08:05	female	105068	31092	-1	31015	111652	105091	-1	105068	415531	391274	-1	391261	21				2	10	19	phaseINVFAce	phaseXPface	3	NF09	1706081	1705781	1706081	1705775	d	1705775	1704208	1705775	1704195	1567
GofDak_1024-768_new	5	3	20	<?xml version="1.0"?>\n<Clock xmlns:dt="urn:schemas-microsoft-com:datatypes"><Description dt:dt="string">E-Prime Primary Realtime Clock</Description><StartTime><Timestamp dt:dt="int">0</Timestamp><DateUtc dt:dt="string">2017-05-12T11:08:05Z</DateUtc></StartTime><FrequencyChanges><FrequencyChange><Frequency dt:dt="r8">3312949</Frequency><Timestamp dt:dt="r8">6635097443</Timestamp><Current dt:dt="r…	75.029	2118884	2115384	2118884	2115372	1	right	-1954197925	2017-12-05	13:08:05	11:08:05	female	105068	31092	-1	31015	111652	105091	-1	105068	415531	391274	-1	391261	21				2	10	19	phaseINVFAce	phaseXPface	4	NM10	1709400	1709100	1709400	1709086	l	1709086	1707301	1709086	1707283	1785
GofDak_1024-768_new	5	3	20	<?xml version="1.0"?>\n<Clock xmlns:dt="urn:schemas-microsoft-com:datatypes"><Description dt:dt="string">E-Prime Primary Realtime Clock</Description><StartTime><Timestamp dt:dt="int">0</Timestamp><DateUtc dt:dt="string">2017-05-12T11:08:05Z</DateUtc></StartTime><FrequencyChanges><FrequencyChange><Frequency dt:dt="r8">3312949</Frequency><Timestamp dt:dt="r8">6635097443</Timestamp><Current dt:dt="r…	75.029	2118884	2115384	2118884	2115372	1	right	-1954197925	2017-12-05	13:08:05	11:08:05	female	105068	31092	-1	31015	111652	105091	-1	105068	415531	391274	-1	391261	21				2	10	19	phaseINVFAce	phaseXPface	5	NM04	1712679	1712379	1712679	1712371	d	1712371	1710513	1712371	1710498	1858
GofDak_1024-768_new	5	3	20	<?xml version="1.0"?>\n<Clock xmlns:dt="urn:schemas-microsoft-com:datatypes"><Description dt:dt="string">E-Prime Primary Realtime Clock</Description><StartTime><Timestamp dt:dt="int">0</Timestamp><DateUtc dt:dt="string">2017-05-12T11:08:05Z</DateUtc></StartTime><FrequencyChanges><FrequencyChange><Frequency dt:dt="r8">3312949</Frequency><Timestamp dt:dt="r8">6635097443</Timestamp><Current dt:dt="r…	75.029	2118884	2115384	2118884	2115372	1	right	-1954197925	2017-12-05	13:08:05	11:08:05	female	105068	31092	-1	31015	111652	105091	-1	105068	415531	391274	-1	391261	21				2	10	19	phaseINVFAce	phaseXPface	6	NF04	1715984	1715684	1715984	1715673	l	1715673	1714098	1715673	1714082	1575
GofDak_1024-768_new	5	3	20	<?xml version="1.0"?>\n<Clock xmlns:dt="urn:schemas-microsoft-com:datatypes"><Description dt:dt="string">E-Prime Primary Realtime Clock</Description><StartTime><Timestamp dt:dt="int">0</Timestamp><DateUtc dt:dt="string">2017-05-12T11:08:05Z</DateUtc></StartTime><FrequencyChanges><FrequencyChange><Frequency dt:dt="r8">3312949</Frequency><Timestamp dt:dt="r8">6635097443</Timestamp><Current dt:dt="r…	75.029	2118884	2115384	2118884	2115372	1	right	-1954197925	2017-12-05	13:08:05	11:08:05	female	105068	31092	-1	31015	111652	105091	-1	105068	415531	391274	-1	391261	21				2	10	19	phaseINVFAce	phaseXPface	7	NF01	1719369	1719069	1719369	1719060	d	1719060	1717190	1719060	1717178	1870
GofDak_1024-768_new	5	3	20	<?xml version="1.0"?>\n<Clock xmlns:dt="urn:schemas-microsoft-com:datatypes"><Description dt:dt="string">E-Prime Primary Realtime Clock</Description><StartTime><Timestamp dt:dt="int">0</Timestamp><DateUtc dt:dt="string">2017-05-12T11:08:05Z</DateUtc></StartTime><FrequencyChanges><FrequencyChange><Frequency dt:dt="r8">3312949</Frequency><Timestamp dt:dt="r8">6635097443</Timestamp><Current dt:dt="r…	75.029	2118884	2115384	2118884	2115372	1	right	-1954197925	2017-12-05	13:08:05	11:08:05	female	105068	31092	-1	31015	111652	105091	-1	105068	415531	391274	-1	391261	21				2	10	19	phaseINVFAce	phaseXPface	8	NM09	1722888	1722588	1722888	1722578	d	1722578	1720642	1722578	1720626	1936
GofDak_1024-768_new	5	3	20	<?xml version="1.0"?>\n<Clock xmlns:dt="urn:schemas-microsoft-com:datatypes"><Description dt:dt="string">E-Prime Primary Realtime Clock</Description><StartTime><Timestamp dt:dt="int">0</Timestamp><DateUtc dt:dt="string">2017-05-12T11:08:05Z</DateUtc></StartTime><FrequencyChanges><FrequencyChange><Frequency dt:dt="r8">3312949</Frequency><Timestamp dt:dt="r8">6635097443</Timestamp><Current dt:dt="r…	75.029	2118884	2115384	2118884	2115372	1	right	-1954197925	2017-12-05	13:08:05	11:08:05	female	105068	31092	-1	31015	111652	105091	-1	105068	415531	391274	-1	391261	21				2	10	19	phaseINVFAce	phaseXPface	9	NM13	1726207	1725907	1726207	1725895	d	1725895	1724174	1725895	1724162	1721
GofDak_1024-768_new	5	3	20	<?xml version="1.0"?>\n<Clock xmlns:dt="urn:schemas-microsoft-com:datatypes"><Description dt:dt="string">E-Prime Primary Realtime Clock</Description><StartTime><Timestamp dt:dt="int">0</Timestamp><DateUtc dt:dt="string">2017-05-12T11:08:05Z</DateUtc></StartTime><FrequencyChanges><FrequencyChange><Frequency dt:dt="r8">3312949</Frequency><Timestamp dt:dt="r8">6635097443</Timestamp><Current dt:dt="r…	75.029	2118884	2115384	2118884	2115372	1	right	-1954197925	2017-12-05	13:08:05	11:08:05	female	105068	31092	-1	31015	111652	105091	-1	105068	415531	391274	-1	391261	21				2	10	19	phaseINVFAce	phaseXPface	10	NF09	1729339	1729039	1729339	1729027	l	1729027	1727426	1729027	1727409	1601
GofDak_1024-768_new	5	3	20	<?xml version="1.0"?>\n<Clock xmlns:dt="urn:schemas-microsoft-com:datatypes"><Description dt:dt="string">E-Prime Primary Realtime Clock</Description><StartTime><Timestamp dt:dt="int">0</Timestamp><DateUtc dt:dt="string">2017-05-12T11:08:05Z</DateUtc></StartTime><FrequencyChanges><FrequencyChange><Frequency dt:dt="r8">3312949</Frequency><Timestamp dt:dt="r8">6635097443</Timestamp><Current dt:dt="r…	75.029	2118884	2115384	2118884	2115372	1	right	-1954197925	2017-12-05	13:08:05	11:08:05	female	105068	31092	-1	31015	111652	105091	-1	105068	415531	391274	-1	391261	21				2	10	19	phaseINVFAce	phaseXPface	11	NF09	1732311	1732011	1732311	1732005	l	1732005	1730438	1732005	1730425	1567
GofDak_1024-768_new	5	3	20	<?xml version="1.0"?>\n<Clock xmlns:dt="urn:schemas-microsoft-com:datatypes"><Description dt:dt="string">E-Prime Primary Realtime Clock</Description><StartTime><Timestamp dt:dt="int">0</Timestamp><DateUtc dt:dt="string">2017-05-12T11:08:05Z</DateUtc></StartTime><FrequencyChanges><FrequencyChange><Frequency dt:dt="r8">3312949</Frequency><Timestamp dt:dt="r8">6635097443</Timestamp><Current dt:dt="r…	75.029	2118884	2115384	2118884	2115372	1	right	-1954197925	2017-12-05	13:08:05	11:08:05	female	105068	31092	-1	31015	111652	105091	-1	105068	415531	391274	-1	391261	21				2	10	19	phaseINVFAce	phaseXPface	12	NF09	1735390	1735090	1735390	1735080	d	1735080	1733544	1735080	1733529	1536
GofDak_1024-768_new	5	3	20	<?xml version="1.0"?>\n<Clock xmlns:dt="urn:schemas-microsoft-com:datatypes"><Description dt:dt="string">E-Prime Primary Realtime Clock</Description><StartTime><Timestamp dt:dt="int">0</Timestamp><DateUtc dt:dt="string">2017-05-12T11:08:05Z</DateUtc></StartTime><FrequencyChanges><FrequencyChange><Frequency dt:dt="r8">3312949</Frequency><Timestamp dt:dt="r8">6635097443</Timestamp><Current dt:dt="r…	75.029	2118884	2115384	2118884	2115372	1	right	-1954197925	2017-12-05	13:08:05	11:08:05	female	105068	31092	-1	31015	111652	105091	-1	105068	415531	391274	-1	391261	21				2	10	19	phaseINVFAce	phaseXPface	13	NM04	1738722	1738422	1738722	1738418	l	1738418	1736729	1738418	1736721	1689
GofDak_1024-768_new	5	3	20	<?xml version="1.0"?>\n<Clock xmlns:dt="urn:schemas-microsoft-com:datatypes"><Description dt:dt="string">E-Prime Primary Realtime Clock</Description><StartTime><Timestamp dt:dt="int">0</Timestamp><DateUtc dt:dt="string">2017-05-12T11:08:05Z</DateUtc></StartTime><FrequencyChanges><FrequencyChange><Frequency dt:dt="r8">3312949</Frequency><Timestamp dt:dt="r8">6635097443</Timestamp><Current dt:dt="r…	75.029	2118884	2115384	2118884	2115372	1	right	-1954197925	2017-12-05	13:08:05	11:08:05	female	105068	31092	-1	31015	111652	105091	-1	105068	415531	391274	-1	391261	21				2	10	19	phaseINVFAce	phaseXPface	14	NF04	1741934	1741634	1741934	1741619	d	1741619	1740115	1741619	1740097	1504
GofDak_1024-768_new	5	3	20	<?xml version="1.0"?>\n<Clock xmlns:dt="urn:schemas-microsoft-com:datatypes"><Description dt:dt="string">E-Prime Primary Realtime Clock</Description><StartTime><Timestamp dt:dt="int">0</Timestamp><DateUtc dt:dt="string">2017-05-12T11:08:05Z</DateUtc></StartTime><FrequencyChanges><FrequencyChange><Frequency dt:dt="r8">3312949</Frequency><Timestamp dt:dt="r8">6635097443</Timestamp><Current dt:dt="r…	75.029	2118884	2115384	2118884	2115372	1	right	-1954197925	2017-12-05	13:08:05	11:08:05	female	105068	31092	-1	31015	111652	105091	-1	105068	415531	391274	-1	391261	21				2	10	19	phaseINVFAce	phaseXPface	15	NF105	1745226	1744926	1745226	1744911	l	1744911	1743327	1744911	1743321	1584
GofDak_1024-768_new	5	3	20	<?xml version="1.0"?>\n<Clock xmlns:dt="urn:schemas-microsoft-com:datatypes"><Description dt:dt="string">E-Prime Primary Realtime Clock</Description><StartTime><Timestamp dt:dt="int">0</Timestamp><DateUtc dt:dt="string">2017-05-12T11:08:05Z</DateUtc></StartTime><FrequencyChanges><FrequencyChange><Frequency dt:dt="r8">3312949</Frequency><Timestamp dt:dt="r8">6635097443</Timestamp><Current dt:dt="r…	75.029	2118884	2115384	2118884	2115372	1	right	-1954197925	2017-12-05	13:08:05	11:08:05	female	105068	31092	-1	31015	111652	105091	-1	105068	415531	391274	-1	391261	21				2	10	19	phaseINVFAce	phaseXPface	16	NF06	1748665	1748365	1748665	1748349	d	1748349	1746645	1748349	1746632	1704
GofDak_1024-768_new	5	3	20	<?xml version="1.0"?>\n<Clock xmlns:dt="urn:schemas-microsoft-com:datatypes"><Description dt:dt="string">E-Prime Primary Realtime Clock</Description><StartTime><Timestamp dt:dt="int">0</Timestamp><DateUtc dt:dt="string">2017-05-12T11:08:05Z</DateUtc></StartTime><FrequencyChanges><FrequencyChange><Frequency dt:dt="r8">3312949</Frequency><Timestamp dt:dt="r8">6635097443</Timestamp><Current dt:dt="r…	75.029	2118884	2115384	2118884	2115372	1	right	-1954197925	2017-12-05	13:08:05	11:08:05	female	105068	31092	-1	31015	111652	105091	-1	105068	415531	391274	-1	391261	21				2	10	19	phaseINVFAce	phaseXPface	17	NM05	1752117	1751817	1752117	1751806	d	1751806	1750177	1751806	1750168	1629
GofDak_1024-768_new	5	3	20	<?xml version="1.0"?>\n<Clock xmlns:dt="urn:schemas-microsoft-com:datatypes"><Description dt:dt="string">E-Prime Primary Realtime Clock</Description><StartTime><Timestamp dt:dt="int">0</Timestamp><DateUtc dt:dt="string">2017-05-12T11:08:05Z</DateUtc></StartTime><FrequencyChanges><FrequencyChange><Frequency dt:dt="r8">3312949</Frequency><Timestamp dt:dt="r8">6635097443</Timestamp><Current dt:dt="r…	75.029	2118884	2115384	2118884	2115372	1	right	-1954197925	2017-12-05	13:08:05	11:08:05	female	105068	31092	-1	31015	111652	105091	-1	105068	415531	391274	-1	391261	21				2	10	19	phaseINVFAce	phaseXPface	18	NM02	1755449	1755149	1755449	1755141	d	1755141	1753576	1755141	1753568	1565
GofDak_1024-768_new	5	3	20	<?xml version="1.0"?>\n<Clock xmlns:dt="urn:schemas-microsoft-com:datatypes"><Description dt:dt="string">E-Prime Primary Realtime Clock</Description><StartTime><Timestamp dt:dt="int">0</Timestamp><DateUtc dt:dt="string">2017-05-12T11:08:05Z</DateUtc></StartTime><FrequencyChanges><FrequencyChange><Frequency dt:dt="r8">3312949</Frequency><Timestamp dt:dt="r8">6635097443</Timestamp><Current dt:dt="r…	75.029	2118884	2115384	2118884	2115372	1	right	-1954197925	2017-12-05	13:08:05	11:08:05	female	105068	31092	-1	31015	111652	105091	-1	105068	415531	391274	-1	391261	21				2	10	19	phaseINVFAce	phaseXPface	19	NF106	1759034	1758734	1759034	1758724	d	1758724	1756828	1758724	1756816	1896
GofDak_1024-768_new	5	3	20	<?xml version="1.0"?>\n<Clock xmlns:dt="urn:schemas-microsoft-com:datatypes"><Description dt:dt="string">E-Prime Primary Realtime Clock</Description><StartTime><Timestamp dt:dt="int">0</Timestamp><DateUtc dt:dt="string">2017-05-12T11:08:05Z</DateUtc></StartTime><FrequencyChanges><FrequencyChange><Frequency dt:dt="r8">3312949</Frequency><Timestamp dt:dt="r8">6635097443</Timestamp><Current dt:dt="r…	75.029	2118884	2115384	2118884	2115372	1	right	-1954197925	2017-12-05	13:08:05	11:08:05	female	105068	31092	-1	31015	111652	105091	-1	105068	415531	391274	-1	391261	21				2	10	19	phaseINVFAce	phaseXPface	20	NF02	1762539	1762239	1762539	1762228	l	1762228	1760254	1762228	1760240	1974
GofDak_1024-768_new	5	3	20	<?xml version="1.0"?>\n<Clock xmlns:dt="urn:schemas-microsoft-com:datatypes"><Description dt:dt="string">E-Prime Primary Realtime Clock</Description><StartTime><Timestamp dt:dt="int">0</Timestamp><DateUtc dt:dt="string">2017-05-12T11:08:05Z</DateUtc></StartTime><FrequencyChanges><FrequencyChange><Frequency dt:dt="r8">3312949</Frequency><Timestamp dt:dt="r8">6635097443</Timestamp><Current dt:dt="r…	75.029	2118884	2115384	2118884	2115372	1	right	-1954197925	2017-12-05	13:08:05	11:08:05	female	105068	31092	-1	31015	111652	105091	-1	105068	415531	391274	-1	391261	22				1	10	20	phaseUPFAce	phaseXPface	1	NM09	1765951	1765651	1765951	1765640	d	1765640	1763905	1765640	1763887	1735
GofDak_1024-768_new	5	3	20	<?xml version="1.0"?>\n<Clock xmlns:dt="urn:schemas-microsoft-com:datatypes"><Description dt:dt="string">E-Prime Primary Realtime Clock</Description><StartTime><Timestamp dt:dt="int">0</Timestamp><DateUtc dt:dt="string">2017-05-12T11:08:05Z</DateUtc></StartTime><FrequencyChanges><FrequencyChange><Frequency dt:dt="r8">3312949</Frequency><Timestamp dt:dt="r8">6635097443</Timestamp><Current dt:dt="r…	75.029	2118884	2115384	2118884	2115372	1	right	-1954197925	2017-12-05	13:08:05	11:08:05	female	105068	31092	-1	31015	111652	105091	-1	105068	415531	391274	-1	391261	22				1	10	20	phaseUPFAce	phaseXPface	2	NF106	1769070	1768770	1769070	1768759	d	1768759	1767224	1768759	1767207	1535
GofDak_1024-768_new	5	3	20	<?xml version="1.0"?>\n<Clock xmlns:dt="urn:schemas-microsoft-com:datatypes"><Description dt:dt="string">E-Prime Primary Realtime Clock</Description><StartTime><Timestamp dt:dt="int">0</Timestamp><DateUtc dt:dt="string">2017-05-12T11:08:05Z</DateUtc></StartTime><FrequencyChanges><FrequencyChange><Frequency dt:dt="r8">3312949</Frequency><Timestamp dt:dt="r8">6635097443</Timestamp><Current dt:dt="r…	75.029	2118884	2115384	2118884	2115372	1	right	-1954197925	2017-12-05	13:08:05	11:08:05	female	105068	31092	-1	31015	111652	105091	-1	105068	415531	391274	-1	391261	22				1	10	20	phaseUPFAce	phaseXPface	3	NF02	1773788	1773488	1773788	1773480	l	1773480	1771689	1773480	1771671	1791
GofDak_1024-768_new	5	3	20	<?xml version="1.0"?>\n<Clock xmlns:dt="urn:schemas-microsoft-com:datatypes"><Description dt:dt="string">E-Prime Primary Realtime Clock</Description><StartTime><Timestamp dt:dt="int">0</Timestamp><DateUtc dt:dt="string">2017-05-12T11:08:05Z</DateUtc></StartTime><FrequencyChanges><FrequencyChange><Frequency dt:dt="r8">3312949</Frequency><Timestamp dt:dt="r8">6635097443</Timestamp><Current dt:dt="r…	75.029	2118884	2115384	2118884	2115372	1	right	-1954197925	2017-12-05	13:08:05	11:08:05	female	105068	31092	-1	31015	111652	105091	-1	105068	415531	391274	-1	391261	22				1	10	20	phaseUPFAce	phaseXPface	4	NF106	1777200	1776900	1777200	1776897	d	1776897	1775301	1776897	1775287	1596
GofDak_1024-768_new	5	3	20	<?xml version="1.0"?>\n<Clock xmlns:dt="urn:schemas-microsoft-com:datatypes"><Description dt:dt="string">E-Prime Primary Realtime Clock</Description><StartTime><Timestamp dt:dt="int">0</Timestamp><DateUtc dt:dt="string">2017-05-12T11:08:05Z</DateUtc></StartTime><FrequencyChanges><FrequencyChange><Frequency dt:dt="r8">3312949</Frequency><Timestamp dt:dt="r8">6635097443</Timestamp><Current dt:dt="r…	75.029	2118884	2115384	2118884	2115372	1	right	-1954197925	2017-12-05	13:08:05	11:08:05	female	105068	31092	-1	31015	111652	105091	-1	105068	415531	391274	-1	391261	22				1	10	20	phaseUPFAce	phaseXPface	5	NF06	1780799	1780499	1780799	1780496	l	1780496	1778820	1780496	1778815	1676
GofDak_1024-768_new	5	3	20	<?xml version="1.0"?>\n<Clock xmlns:dt="urn:schemas-microsoft-com:datatypes"><Description dt:dt="string">E-Prime Primary Realtime Clock</Description><StartTime><Timestamp dt:dt="int">0</Timestamp><DateUtc dt:dt="string">2017-05-12T11:08:05Z</DateUtc></StartTime><FrequencyChanges><FrequencyChange><Frequency dt:dt="r8">3312949</Frequency><Timestamp dt:dt="r8">6635097443</Timestamp><Current dt:dt="r…	75.029	2118884	2115384	2118884	2115372	1	right	-1954197925	2017-12-05	13:08:05	11:08:05	female	105068	31092	-1	31015	111652	105091	-1	105068	415531	391274	-1	391261	22				1	10	20	phaseUPFAce	phaseXPface	6	NF105	1783838	1783538	1783838	1783524	d	1783524	1781952	1783524	1781942	1572
GofDak_1024-768_new	5	3	20	<?xml version="1.0"?>\n<Clock xmlns:dt="urn:schemas-microsoft-com:datatypes"><Description dt:dt="string">E-Prime Primary Realtime Clock</Description><StartTime><Timestamp dt:dt="int">0</Timestamp><DateUtc dt:dt="string">2017-05-12T11:08:05Z</DateUtc></StartTime><FrequencyChanges><FrequencyChange><Frequency dt:dt="r8">3312949</Frequency><Timestamp dt:dt="r8">6635097443</Timestamp><Current dt:dt="r…	75.029	2118884	2115384	2118884	2115372	1	right	-1954197925	2017-12-05	13:08:05	11:08:05	female	105068	31092	-1	31015	111652	105091	-1	105068	415531	391274	-1	391261	22				1	10	20	phaseUPFAce	phaseXPface	7	NF01	1788023	1787723	1788023	1787715	d	1787715	1785950	1787715	1785942	1765
GofDak_1024-768_new	5	3	20	<?xml version="1.0"?>\n<Clock xmlns:dt="urn:schemas-microsoft-com:datatypes"><Description dt:dt="string">E-Prime Primary Realtime Clock</Description><StartTime><Timestamp dt:dt="int">0</Timestamp><DateUtc dt:dt="string">2017-05-12T11:08:05Z</DateUtc></StartTime><FrequencyChanges><FrequencyChange><Frequency dt:dt="r8">3312949</Frequency><Timestamp dt:dt="r8">6635097443</Timestamp><Current dt:dt="r…	75.029	2118884	2115384	2118884	2115372	1	right	-1954197925	2017-12-05	13:08:05	11:08:05	female	105068	31092	-1	31015	111652	105091	-1	105068	415531	391274	-1	391261	22				1	10	20	phaseUPFAce	phaseXPface	8	NF105	1791435	1791135	1791435	1791126	d	1791126	1789256	1791126	1789238	1870
GofDak_1024-768_new	5	3	20	<?xml version="1.0"?>\n<Clock xmlns:dt="urn:schemas-microsoft-com:datatypes"><Description dt:dt="string">E-Prime Primary Realtime Clock</Description><StartTime><Timestamp dt:dt="int">0</Timestamp><DateUtc dt:dt="string">2017-05-12T11:08:05Z</DateUtc></StartTime><FrequencyChanges><FrequencyChange><Frequency dt:dt="r8">3312949</Frequency><Timestamp dt:dt="r8">6635097443</Timestamp><Current dt:dt="r…	75.029	2118884	2115384	2118884	2115372	1	right	-1954197925	2017-12-05	13:08:05	11:08:05	female	105068	31092	-1	31015	111652	105091	-1	105068	415531	391274	-1	391261	22				1	10	20	phaseUPFAce	phaseXPface	9	NM05	1794727	1794427	1794727	1794417	l	1794417	1792601	1794417	1792590	1816
GofDak_1024-768_new	5	3	20	<?xml version="1.0"?>\n<Clock xmlns:dt="urn:schemas-microsoft-com:datatypes"><Description dt:dt="string">E-Prime Primary Realtime Clock</Description><StartTime><Timestamp dt:dt="int">0</Timestamp><DateUtc dt:dt="string">2017-05-12T11:08:05Z</DateUtc></StartTime><FrequencyChanges><FrequencyChange><Frequency dt:dt="r8">3312949</Frequency><Timestamp dt:dt="r8">6635097443</Timestamp><Current dt:dt="r…	75.029	2118884	2115384	2118884	2115372	1	right	-1954197925	2017-12-05	13:08:05	11:08:05	female	105068	31092	-1	31015	111652	105091	-1	105068	415531	391274	-1	391261	22				1	10	20	phaseUPFAce	phaseXPface	10	NF09	1797952	1797652	1797952	1797646	l	1797646	1795946	1797646	1795934	1700
GofDak_1024-768_new	5	3	20	<?xml version="1.0"?>\n<Clock xmlns:dt="urn:schemas-microsoft-com:datatypes"><Description dt:dt="string">E-Prime Primary Realtime Clock</Description><StartTime><Timestamp dt:dt="int">0</Timestamp><DateUtc dt:dt="string">2017-05-12T11:08:05Z</DateUtc></StartTime><FrequencyChanges><FrequencyChange><Frequency dt:dt="r8">3312949</Frequency><Timestamp dt:dt="r8">6635097443</Timestamp><Current dt:dt="r…	75.029	2118884	2115384	2118884	2115372	1	right	-1954197925	2017-12-05	13:08:05	11:08:05	female	105068	31092	-1	31015	111652	105091	-1	105068	415531	391274	-1	391261	22				1	10	20	phaseUPFAce	phaseXPface	11	NF01	1801285	1800985	1801285	1800974	d	1800974	1799212	1800974	1799197	1762
GofDak_1024-768_new	5	3	20	<?xml version="1.0"?>\n<Clock xmlns:dt="urn:schemas-microsoft-com:datatypes"><Description dt:dt="string">E-Prime Primary Realtime Clock</Description><StartTime><Timestamp dt:dt="int">0</Timestamp><DateUtc dt:dt="string">2017-05-12T11:08:05Z</DateUtc></StartTime><FrequencyChanges><FrequencyChange><Frequency dt:dt="r8">3312949</Frequency><Timestamp dt:dt="r8">6635097443</Timestamp><Current dt:dt="r…	75.029	2118884	2115384	2118884	2115372	1	right	-1954197925	2017-12-05	13:08:05	11:08:05	female	105068	31092	-1	31015	111652	105091	-1	105068	415531	391274	-1	391261	22				1	10	20	phaseUPFAce	phaseXPface	12	NF04	1804923	1804623	1804923	1804620	l	1804620	1802824	1804620	1802813	1796
GofDak_1024-768_new	5	3	20	<?xml version="1.0"?>\n<Clock xmlns:dt="urn:schemas-microsoft-com:datatypes"><Description dt:dt="string">E-Prime Primary Realtime Clock</Description><StartTime><Timestamp dt:dt="int">0</Timestamp><DateUtc dt:dt="string">2017-05-12T11:08:05Z</DateUtc></StartTime><FrequencyChanges><FrequencyChange><Frequency dt:dt="r8">3312949</Frequency><Timestamp dt:dt="r8">6635097443</Timestamp><Current dt:dt="r…	75.029	2118884	2115384	2118884	2115372	1	right	-1954197925	2017-12-05	13:08:05	11:08:05	female	105068	31092	-1	31015	111652	105091	-1	105068	415531	391274	-1	391261	22				1	10	20	phaseUPFAce	phaseXPface	13	NF27	1807815	1807515	1807815	1807501	d	1807501	1805943	1807501	1805933	1558
GofDak_1024-768_new	5	3	20	<?xml version="1.0"?>\n<Clock xmlns:dt="urn:schemas-microsoft-com:datatypes"><Description dt:dt="string">E-Prime Primary Realtime Clock</Description><StartTime><Timestamp dt:dt="int">0</Timestamp><DateUtc dt:dt="string">2017-05-12T11:08:05Z</DateUtc></StartTime><FrequencyChanges><FrequencyChange><Frequency dt:dt="r8">3312949</Frequency><Timestamp dt:dt="r8">6635097443</Timestamp><Current dt:dt="r…	75.029	2118884	2115384	2118884	2115372	1	right	-1954197925	2017-12-05	13:08:05	11:08:05	female	105068	31092	-1	31015	111652	105091	-1	105068	415531	391274	-1	391261	22				1	10	20	phaseUPFAce	phaseXPface	14	NM09	1810774	1810474	1810774	1810470	l	1810470	1808968	1810470	1808957	1502
GofDak_1024-768_new	5	3	20	<?xml version="1.0"?>\n<Clock xmlns:dt="urn:schemas-microsoft-com:datatypes"><Description dt:dt="string">E-Prime Primary Realtime Clock</Description><StartTime><Timestamp dt:dt="int">0</Timestamp><DateUtc dt:dt="string">2017-05-12T11:08:05Z</DateUtc></StartTime><FrequencyChanges><FrequencyChange><Frequency dt:dt="r8">3312949</Frequency><Timestamp dt:dt="r8">6635097443</Timestamp><Current dt:dt="r…	75.029	2118884	2115384	2118884	2115372	1	right	-1954197925	2017-12-05	13:08:05	11:08:05	female	105068	31092	-1	31015	111652	105091	-1	105068	415531	391274	-1	391261	22				1	10	20	phaseUPFAce	phaseXPface	15	NM08	1813920	1813620	1813920	1813605	d	1813605	1811807	1813605	1811797	1798
GofDak_1024-768_new	5	3	20	<?xml version="1.0"?>\n<Clock xmlns:dt="urn:schemas-microsoft-com:datatypes"><Description dt:dt="string">E-Prime Primary Realtime Clock</Description><StartTime><Timestamp dt:dt="int">0</Timestamp><DateUtc dt:dt="string">2017-05-12T11:08:05Z</DateUtc></StartTime><FrequencyChanges><FrequencyChange><Frequency dt:dt="r8">3312949</Frequency><Timestamp dt:dt="r8">6635097443</Timestamp><Current dt:dt="r…	75.029	2118884	2115384	2118884	2115372	1	right	-1954197925	2017-12-05	13:08:05	11:08:05	female	105068	31092	-1	31015	111652	105091	-1	105068	415531	391274	-1	391261	22				1	10	20	phaseUPFAce	phaseXPface	16	NM101	1817385	1817085	1817385	1817079	d	1817079	1815392	1817079	1815381	1687
GofDak_1024-768_new	5	3	20	<?xml version="1.0"?>\n<Clock xmlns:dt="urn:schemas-microsoft-com:datatypes"><Description dt:dt="string">E-Prime Primary Realtime Clock</Description><StartTime><Timestamp dt:dt="int">0</Timestamp><DateUtc dt:dt="string">2017-05-12T11:08:05Z</DateUtc></StartTime><FrequencyChanges><FrequencyChange><Frequency dt:dt="r8">3312949</Frequency><Timestamp dt:dt="r8">6635097443</Timestamp><Current dt:dt="r…	75.029	2118884	2115384	2118884	2115372	1	right	-1954197925	2017-12-05	13:08:05	11:08:05	female	105068	31092	-1	31015	111652	105091	-1	105068	415531	391274	-1	391261	22				1	10	20	phaseUPFAce	phaseXPface	17	NF09	1820557	1820257	1820557	1820253	l	1820253	1818538	1820253	1818524	1715
GofDak_1024-768_new	5	3	20	<?xml version="1.0"?>\n<Clock xmlns:dt="urn:schemas-microsoft-com:datatypes"><Description dt:dt="string">E-Prime Primary Realtime Clock</Description><StartTime><Timestamp dt:dt="int">0</Timestamp><DateUtc dt:dt="string">2017-05-12T11:08:05Z</DateUtc></StartTime><FrequencyChanges><FrequencyChange><Frequency dt:dt="r8">3312949</Frequency><Timestamp dt:dt="r8">6635097443</Timestamp><Current dt:dt="r…	75.029	2118884	2115384	2118884	2115372	1	right	-1954197925	2017-12-05	13:08:05	11:08:05	female	105068	31092	-1	31015	111652	105091	-1	105068	415531	391274	-1	391261	22				1	10	20	phaseUPFAce	phaseXPface	18	NM21	1824076	1823776	1824076	1823762	l	1823762	1821830	1823762	1821820	1932
GofDak_1024-768_new	5	3	20	<?xml version="1.0"?>\n<Clock xmlns:dt="urn:schemas-microsoft-com:datatypes"><Description dt:dt="string">E-Prime Primary Realtime Clock</Description><StartTime><Timestamp dt:dt="int">0</Timestamp><DateUtc dt:dt="string">2017-05-12T11:08:05Z</DateUtc></StartTime><FrequencyChanges><FrequencyChange><Frequency dt:dt="r8">3312949</Frequency><Timestamp dt:dt="r8">6635097443</Timestamp><Current dt:dt="r…	75.029	2118884	2115384	2118884	2115372	1	right	-1954197925	2017-12-05	13:08:05	11:08:05	female	105068	31092	-1	31015	111652	105091	-1	105068	415531	391274	-1	391261	22				1	10	20	phaseUPFAce	phaseXPface	19	NM10	1828008	1827708	1828008	1827704	l	1827704	1825988	1827704	1825980	1716
GofDak_1024-768_new	5	3	20	<?xml version="1.0"?>\n<Clock xmlns:dt="urn:schemas-microsoft-com:datatypes"><Description dt:dt="string">E-Prime Primary Realtime Clock</Description><StartTime><Timestamp dt:dt="int">0</Timestamp><DateUtc dt:dt="string">2017-05-12T11:08:05Z</DateUtc></StartTime><FrequencyChanges><FrequencyChange><Frequency dt:dt="r8">3312949</Frequency><Timestamp dt:dt="r8">6635097443</Timestamp><Current dt:dt="r…	75.029	2118884	2115384	2118884	2115372	1	right	-1954197925	2017-12-05	13:08:05	11:08:05	female	105068	31092	-1	31015	111652	105091	-1	105068	415531	391274	-1	391261	22				1	10	20	phaseUPFAce	phaseXPface	20	NF27	1831526	1831226	1831526	1831220	d	1831220	1829347	1831220	1829332	1873
GofDak_1024-768_new	5	3	20	<?xml version="1.0"?>\n<Clock xmlns:dt="urn:schemas-microsoft-com:datatypes"><Description dt:dt="string">E-Prime Primary Realtime Clock</Description><StartTime><Timestamp dt:dt="int">0</Timestamp><DateUtc dt:dt="string">2017-05-12T11:08:05Z</DateUtc></StartTime><FrequencyChanges><FrequencyChange><Frequency dt:dt="r8">3312949</Frequency><Timestamp dt:dt="r8">6635097443</Timestamp><Current dt:dt="r…	75.029	2118884	2115384	2118884	2115372	1	right	-1954197925	2017-12-05	13:08:05	11:08:05	female	105068	31092	-1	31015	111652	105091	-1	105068	415531	391274	-1	391261	23				2	11	21	phaseINVFAce	phaseXPface	1	NF02	1834978	1834678	1834978	1834675	d	1834675	1833012	1834675	1833004	1663
GofDak_1024-768_new	5	3	20	<?xml version="1.0"?>\n<Clock xmlns:dt="urn:schemas-microsoft-com:datatypes"><Description dt:dt="string">E-Prime Primary Realtime Clock</Description><StartTime><Timestamp dt:dt="int">0</Timestamp><DateUtc dt:dt="string">2017-05-12T11:08:05Z</DateUtc></StartTime><FrequencyChanges><FrequencyChange><Frequency dt:dt="r8">3312949</Frequency><Timestamp dt:dt="r8">6635097443</Timestamp><Current dt:dt="r…	75.029	2118884	2115384	2118884	2115372	1	right	-1954197925	2017-12-05	13:08:05	11:08:05	female	105068	31092	-1	31015	111652	105091	-1	105068	415531	391274	-1	391261	23				2	11	21	phaseINVFAce	phaseXPface	2	NF01	1838484	1838184	1838484	1838180	l	1838180	1836371	1838180	1836355	1809
GofDak_1024-768_new	5	3	20	<?xml version="1.0"?>\n<Clock xmlns:dt="urn:schemas-microsoft-com:datatypes"><Description dt:dt="string">E-Prime Primary Realtime Clock</Description><StartTime><Timestamp dt:dt="int">0</Timestamp><DateUtc dt:dt="string">2017-05-12T11:08:05Z</DateUtc></StartTime><FrequencyChanges><FrequencyChange><Frequency dt:dt="r8">3312949</Frequency><Timestamp dt:dt="r8">6635097443</Timestamp><Current dt:dt="r…	75.029	2118884	2115384	2118884	2115372	1	right	-1954197925	2017-12-05	13:08:05	11:08:05	female	105068	31092	-1	31015	111652	105091	-1	105068	415531	391274	-1	391261	23				2	11	21	phaseINVFAce	phaseXPface	3	NF27	1841482	1841182	1841482	1841173	l	1841173	1839636	1841173	1839627	1537
GofDak_1024-768_new	5	3	20	<?xml version="1.0"?>\n<Clock xmlns:dt="urn:schemas-microsoft-com:datatypes"><Description dt:dt="string">E-Prime Primary Realtime Clock</Description><StartTime><Timestamp dt:dt="int">0</Timestamp><DateUtc dt:dt="string">2017-05-12T11:08:05Z</DateUtc></StartTime><FrequencyChanges><FrequencyChange><Frequency dt:dt="r8">3312949</Frequency><Timestamp dt:dt="r8">6635097443</Timestamp><Current dt:dt="r…	75.029	2118884	2115384	2118884	2115372	1	right	-1954197925	2017-12-05	13:08:05	11:08:05	female	105068	31092	-1	31015	111652	105091	-1	105068	415531	391274	-1	391261	23				2	11	21	phaseINVFAce	phaseXPface	4	NM02	1844908	1844608	1844908	1844602	l	1844602	1842755	1844602	1842747	1847
GofDak_1024-768_new	5	3	20	<?xml version="1.0"?>\n<Clock xmlns:dt="urn:schemas-microsoft-com:datatypes"><Description dt:dt="string">E-Prime Primary Realtime Clock</Description><StartTime><Timestamp dt:dt="int">0</Timestamp><DateUtc dt:dt="string">2017-05-12T11:08:05Z</DateUtc></StartTime><FrequencyChanges><FrequencyChange><Frequency dt:dt="r8">3312949</Frequency><Timestamp dt:dt="r8">6635097443</Timestamp><Current dt:dt="r…	75.029	2118884	2115384	2118884	2115372	1	right	-1954197925	2017-12-05	13:08:05	11:08:05	female	105068	31092	-1	31015	111652	105091	-1	105068	415531	391274	-1	391261	23				2	11	21	phaseINVFAce	phaseXPface	5	NF06	1848586	1848286	1848586	1848281	d	1848281	1846620	1848281	1846611	1661
GofDak_1024-768_new	5	3	20	<?xml version="1.0"?>\n<Clock xmlns:dt="urn:schemas-microsoft-com:datatypes"><Description dt:dt="string">E-Prime Primary Realtime Clock</Description><StartTime><Timestamp dt:dt="int">0</Timestamp><DateUtc dt:dt="string">2017-05-12T11:08:05Z</DateUtc></StartTime><FrequencyChanges><FrequencyChange><Frequency dt:dt="r8">3312949</Frequency><Timestamp dt:dt="r8">6635097443</Timestamp><Current dt:dt="r…	75.029	2118884	2115384	2118884	2115372	1	right	-1954197925	2017-12-05	13:08:05	11:08:05	female	105068	31092	-1	31015	111652	105091	-1	105068	415531	391274	-1	391261	23				2	11	21	phaseINVFAce	phaseXPface	6	NF106	1852305	1852005	1852305	1851993	d	1851993	1850019	1851993	1850011	1974
GofDak_1024-768_new	5	3	20	<?xml version="1.0"?>\n<Clock xmlns:dt="urn:schemas-microsoft-com:datatypes"><Description dt:dt="string">E-Prime Primary Realtime Clock</Description><StartTime><Timestamp dt:dt="int">0</Timestamp><DateUtc dt:dt="string">2017-05-12T11:08:05Z</DateUtc></StartTime><FrequencyChanges><FrequencyChange><Frequency dt:dt="r8">3312949</Frequency><Timestamp dt:dt="r8">6635097443</Timestamp><Current dt:dt="r…	75.029	2118884	2115384	2118884	2115372	1	right	-1954197925	2017-12-05	13:08:05	11:08:05	female	105068	31092	-1	31015	111652	105091	-1	105068	415531	391274	-1	391261	23				2	11	21	phaseINVFAce	phaseXPface	7	NM03	1855544	1855244	1855544	1855230	l	1855230	1853538	1855230	1853522	1692
GofDak_1024-768_new	5	3	20	<?xml version="1.0"?>\n<Clock xmlns:dt="urn:schemas-microsoft-com:datatypes"><Description dt:dt="string">E-Prime Primary Realtime Clock</Description><StartTime><Timestamp dt:dt="int">0</Timestamp><DateUtc dt:dt="string">2017-05-12T11:08:05Z</DateUtc></StartTime><FrequencyChanges><FrequencyChange><Frequency dt:dt="r8">3312949</Frequency><Timestamp dt:dt="r8">6635097443</Timestamp><Current dt:dt="r…	75.029	2118884	2115384	2118884	2115372	1	right	-1954197925	2017-12-05	13:08:05	11:08:05	female	105068	31092	-1	31015	111652	105091	-1	105068	415531	391274	-1	391261	23				2	11	21	phaseINVFAce	phaseXPface	8	NF106	1858529	1858229	1858529	1858222	l	1858222	1856643	1858222	1856634	1579
GofDak_1024-768_new	5	3	20	<?xml version="1.0"?>\n<Clock xmlns:dt="urn:schemas-microsoft-com:datatypes"><Description dt:dt="string">E-Prime Primary Realtime Clock</Description><StartTime><Timestamp dt:dt="int">0</Timestamp><DateUtc dt:dt="string">2017-05-12T11:08:05Z</DateUtc></StartTime><FrequencyChanges><FrequencyChange><Frequency dt:dt="r8">3312949</Frequency><Timestamp dt:dt="r8">6635097443</Timestamp><Current dt:dt="r…	75.029	2118884	2115384	2118884	2115372	1	right	-1954197925	2017-12-05	13:08:05	11:08:05	female	105068	31092	-1	31015	111652	105091	-1	105068	415531	391274	-1	391261	23				2	11	21	phaseINVFAce	phaseXPface	9	NF02	1861941	1861641	1861941	1861637	d	1861637	1859775	1861637	1859762	1862
GofDak_1024-768_new	5	3	20	<?xml version="1.0"?>\n<Clock xmlns:dt="urn:schemas-microsoft-com:datatypes"><Description dt:dt="string">E-Prime Primary Realtime Clock</Description><StartTime><Timestamp dt:dt="int">0</Timestamp><DateUtc dt:dt="string">2017-05-12T11:08:05Z</DateUtc></StartTime><FrequencyChanges><FrequencyChange><Frequency dt:dt="r8">3312949</Frequency><Timestamp dt:dt="r8">6635097443</Timestamp><Current dt:dt="r…	75.029	2118884	2115384	2118884	2115372	1	right	-1954197925	2017-12-05	13:08:05	11:08:05	female	105068	31092	-1	31015	111652	105091	-1	105068	415531	391274	-1	391261	23				2	11	21	phaseINVFAce	phaseXPface	10	NM04	1865127	1864827	1865127	1864821	d	1864821	1863067	1864821	1863050	1754
GofDak_1024-768_new	5	3	20	<?xml version="1.0"?>\n<Clock xmlns:dt="urn:schemas-microsoft-com:datatypes"><Description dt:dt="string">E-Prime Primary Realtime Clock</Description><StartTime><Timestamp dt:dt="int">0</Timestamp><DateUtc dt:dt="string">2017-05-12T11:08:05Z</DateUtc></StartTime><FrequencyChanges><FrequencyChange><Frequency dt:dt="r8">3312949</Frequency><Timestamp dt:dt="r8">6635097443</Timestamp><Current dt:dt="r…	75.029	2118884	2115384	2118884	2115372	1	right	-1954197925	2017-12-05	13:08:05	11:08:05	female	105068	31092	-1	31015	111652	105091	-1	105068	415531	391274	-1	391261	23				2	11	21	phaseINVFAce	phaseXPface	11	NM13	1868245	1867945	1868245	1867935	l	1867935	1866279	1867935	1866266	1656
GofDak_1024-768_new	5	3	20	<?xml version="1.0"?>\n<Clock xmlns:dt="urn:schemas-microsoft-com:datatypes"><Description dt:dt="string">E-Prime Primary Realtime Clock</Description><StartTime><Timestamp dt:dt="int">0</Timestamp><DateUtc dt:dt="string">2017-05-12T11:08:05Z</DateUtc></StartTime><FrequencyChanges><FrequencyChange><Frequency dt:dt="r8">3312949</Frequency><Timestamp dt:dt="r8">6635097443</Timestamp><Current dt:dt="r…	75.029	2118884	2115384	2118884	2115372	1	right	-1954197925	2017-12-05	13:08:05	11:08:05	female	105068	31092	-1	31015	111652	105091	-1	105068	415531	391274	-1	391261	23				2	11	21	phaseINVFAce	phaseXPface	12	NM05	1871737	1871437	1871737	1871431	d	1871431	1869571	1871431	1869553	1860
GofDak_1024-768_new	5	3	20	<?xml version="1.0"?>\n<Clock xmlns:dt="urn:schemas-microsoft-com:datatypes"><Description dt:dt="string">E-Prime Primary Realtime Clock</Description><StartTime><Timestamp dt:dt="int">0</Timestamp><DateUtc dt:dt="string">2017-05-12T11:08:05Z</DateUtc></StartTime><FrequencyChanges><FrequencyChange><Frequency dt:dt="r8">3312949</Frequency><Timestamp dt:dt="r8">6635097443</Timestamp><Current dt:dt="r…	75.029	2118884	2115384	2118884	2115372	1	right	-1954197925	2017-12-05	13:08:05	11:08:05	female	105068	31092	-1	31015	111652	105091	-1	105068	415531	391274	-1	391261	23				2	11	21	phaseINVFAce	phaseXPface	13	NM08	1875069	1874769	1875069	1874755	l	1874755	1872983	1874755	1872977	1772
GofDak_1024-768_new	5	3	20	<?xml version="1.0"?>\n<Clock xmlns:dt="urn:schemas-microsoft-com:datatypes"><Description dt:dt="string">E-Prime Primary Realtime Clock</Description><StartTime><Timestamp dt:dt="int">0</Timestamp><DateUtc dt:dt="string">2017-05-12T11:08:05Z</DateUtc></StartTime><FrequencyChanges><FrequencyChange><Frequency dt:dt="r8">3312949</Frequency><Timestamp dt:dt="r8">6635097443</Timestamp><Current dt:dt="r…	75.029	2118884	2115384	2118884	2115372	1	right	-1954197925	2017-12-05	13:08:05	11:08:05	female	105068	31092	-1	31015	111652	105091	-1	105068	415531	391274	-1	391261	23				2	11	21	phaseINVFAce	phaseXPface	14	NM02	1878481	1878181	1878481	1878168	l	1878168	1876475	1878168	1876465	1693
GofDak_1024-768_new	5	3	20	<?xml version="1.0"?>\n<Clock xmlns:dt="urn:schemas-microsoft-com:datatypes"><Description dt:dt="string">E-Prime Primary Realtime Clock</Description><StartTime><Timestamp dt:dt="int">0</Timestamp><DateUtc dt:dt="string">2017-05-12T11:08:05Z</DateUtc></StartTime><FrequencyChanges><FrequencyChange><Frequency dt:dt="r8">3312949</Frequency><Timestamp dt:dt="r8">6635097443</Timestamp><Current dt:dt="r…	75.029	2118884	2115384	2118884	2115372	1	right	-1954197925	2017-12-05	13:08:05	11:08:05	female	105068	31092	-1	31015	111652	105091	-1	105068	415531	391274	-1	391261	23				2	11	21	phaseINVFAce	phaseXPface	15	NF09	1882067	1881767	1882067	1881762	d	1881762	1879768	1881762	1879753	1994
GofDak_1024-768_new	5	3	20	<?xml version="1.0"?>\n<Clock xmlns:dt="urn:schemas-microsoft-com:datatypes"><Description dt:dt="string">E-Prime Primary Realtime Clock</Description><StartTime><Timestamp dt:dt="int">0</Timestamp><DateUtc dt:dt="string">2017-05-12T11:08:05Z</DateUtc></StartTime><FrequencyChanges><FrequencyChange><Frequency dt:dt="r8">3312949</Frequency><Timestamp dt:dt="r8">6635097443</Timestamp><Current dt:dt="r…	75.029	2118884	2115384	2118884	2115372	1	right	-1954197925	2017-12-05	13:08:05	11:08:05	female	105068	31092	-1	31015	111652	105091	-1	105068	415531	391274	-1	391261	23				2	11	21	phaseINVFAce	phaseXPface	16	NM21	1885385	1885085	1885385	1885073	l	1885073	1883393	1885073	1883385	1680
GofDak_1024-768_new	5	3	20	<?xml version="1.0"?>\n<Clock xmlns:dt="urn:schemas-microsoft-com:datatypes"><Description dt:dt="string">E-Prime Primary Realtime Clock</Description><StartTime><Timestamp dt:dt="int">0</Timestamp><DateUtc dt:dt="string">2017-05-12T11:08:05Z</DateUtc></StartTime><FrequencyChanges><FrequencyChange><Frequency dt:dt="r8">3312949</Frequency><Timestamp dt:dt="r8">6635097443</Timestamp><Current dt:dt="r…	75.029	2118884	2115384	2118884	2115372	1	right	-1954197925	2017-12-05	13:08:05	11:08:05	female	105068	31092	-1	31015	111652	105091	-1	105068	415531	391274	-1	391261	23				2	11	21	phaseINVFAce	phaseXPface	17	NF02	1888984	1888684	1888984	1888679	l	1888679	1886911	1888679	1886905	1768
GofDak_1024-768_new	5	3	20	<?xml version="1.0"?>\n<Clock xmlns:dt="urn:schemas-microsoft-com:datatypes"><Description dt:dt="string">E-Prime Primary Realtime Clock</Description><StartTime><Timestamp dt:dt="int">0</Timestamp><DateUtc dt:dt="string">2017-05-12T11:08:05Z</DateUtc></StartTime><FrequencyChanges><FrequencyChange><Frequency dt:dt="r8">3312949</Frequency><Timestamp dt:dt="r8">6635097443</Timestamp><Current dt:dt="r…	75.029	2118884	2115384	2118884	2115372	1	right	-1954197925	2017-12-05	13:08:05	11:08:05	female	105068	31092	-1	31015	111652	105091	-1	105068	415531	391274	-1	391261	23				2	11	21	phaseINVFAce	phaseXPface	18	NM08	1891863	1891563	1891863	1891556	d	1891556	1889950	1891556	1889936	1606
GofDak_1024-768_new	5	3	20	<?xml version="1.0"?>\n<Clock xmlns:dt="urn:schemas-microsoft-com:datatypes"><Description dt:dt="string">E-Prime Primary Realtime Clock</Description><StartTime><Timestamp dt:dt="int">0</Timestamp><DateUtc dt:dt="string">2017-05-12T11:08:05Z</DateUtc></StartTime><FrequencyChanges><FrequencyChange><Frequency dt:dt="r8">3312949</Frequency><Timestamp dt:dt="r8">6635097443</Timestamp><Current dt:dt="r…	75.029	2118884	2115384	2118884	2115372	1	right	-1954197925	2017-12-05	13:08:05	11:08:05	female	105068	31092	-1	31015	111652	105091	-1	105068	415531	391274	-1	391261	23				2	11	21	phaseINVFAce	phaseXPface	19	NM13	1894995	1894695	1894995	1894692	d	1894692	1893069	1894692	1893056	1623
GofDak_1024-768_new	5	3	20	<?xml version="1.0"?>\n<Clock xmlns:dt="urn:schemas-microsoft-com:datatypes"><Description dt:dt="string">E-Prime Primary Realtime Clock</Description><StartTime><Timestamp dt:dt="int">0</Timestamp><DateUtc dt:dt="string">2017-05-12T11:08:05Z</DateUtc></StartTime><FrequencyChanges><FrequencyChange><Frequency dt:dt="r8">3312949</Frequency><Timestamp dt:dt="r8">6635097443</Timestamp><Current dt:dt="r…	75.029	2118884	2115384	2118884	2115372	1	right	-1954197925	2017-12-05	13:08:05	11:08:05	female	105068	31092	-1	31015	111652	105091	-1	105068	415531	391274	-1	391261	23				2	11	21	phaseINVFAce	phaseXPface	20	NM101	1898954	1898654	1898954	1898651	l	1898651	1896681	1898651	1896672	1970
GofDak_1024-768_new	5	3	20	<?xml version="1.0"?>\n<Clock xmlns:dt="urn:schemas-microsoft-com:datatypes"><Description dt:dt="string">E-Prime Primary Realtime Clock</Description><StartTime><Timestamp dt:dt="int">0</Timestamp><DateUtc dt:dt="string">2017-05-12T11:08:05Z</DateUtc></StartTime><FrequencyChanges><FrequencyChange><Frequency dt:dt="r8">3312949</Frequency><Timestamp dt:dt="r8">6635097443</Timestamp><Current dt:dt="r…	75.029	2118884	2115384	2118884	2115372	1	right	-1954197925	2017-12-05	13:08:05	11:08:05	female	105068	31092	-1	31015	111652	105091	-1	105068	415531	391274	-1	391261	24				1	11	22	phaseUPFAce	phaseXPface	1	NM10	1916094	1915794	1916094	1915787	l	1915787	1914008	1915787	1913995	1779
GofDak_1024-768_new	5	3	20	<?xml version="1.0"?>\n<Clock xmlns:dt="urn:schemas-microsoft-com:datatypes"><Description dt:dt="string">E-Prime Primary Realtime Clock</Description><StartTime><Timestamp dt:dt="int">0</Timestamp><DateUtc dt:dt="string">2017-05-12T11:08:05Z</DateUtc></StartTime><FrequencyChanges><FrequencyChange><Frequency dt:dt="r8">3312949</Frequency><Timestamp dt:dt="r8">6635097443</Timestamp><Current dt:dt="r…	75.029	2118884	2115384	2118884	2115372	1	right	-1954197925	2017-12-05	13:08:05	11:08:05	female	105068	31092	-1	31015	111652	105091	-1	105068	415531	391274	-1	391261	24				1	11	22	phaseUPFAce	phaseXPface	2	NF109	1919146	1918846	1919146	1918831	d	1918831	1917273	1918831	1917263	1558
GofDak_1024-768_new	5	3	20	<?xml version="1.0"?>\n<Clock xmlns:dt="urn:schemas-microsoft-com:datatypes"><Description dt:dt="string">E-Prime Primary Realtime Clock</Description><StartTime><Timestamp dt:dt="int">0</Timestamp><DateUtc dt:dt="string">2017-05-12T11:08:05Z</DateUtc></StartTime><FrequencyChanges><FrequencyChange><Frequency dt:dt="r8">3312949</Frequency><Timestamp dt:dt="r8">6635097443</Timestamp><Current dt:dt="r…	75.029	2118884	2115384	2118884	2115372	1	right	-1954197925	2017-12-05	13:08:05	11:08:05	female	105068	31092	-1	31015	111652	105091	-1	105068	415531	391274	-1	391261	24				1	11	22	phaseUPFAce	phaseXPface	3	NF27	1922385	1922085	1922385	1922074	l	1922074	1920219	1922074	1920207	1855
GofDak_1024-768_new	5	3	20	<?xml version="1.0"?>\n<Clock xmlns:dt="urn:schemas-microsoft-com:datatypes"><Description dt:dt="string">E-Prime Primary Realtime Clock</Description><StartTime><Timestamp dt:dt="int">0</Timestamp><DateUtc dt:dt="string">2017-05-12T11:08:05Z</DateUtc></StartTime><FrequencyChanges><FrequencyChange><Frequency dt:dt="r8">3312949</Frequency><Timestamp dt:dt="r8">6635097443</Timestamp><Current dt:dt="r…	75.029	2118884	2115384	2118884	2115372	1	right	-1954197925	2017-12-05	13:08:05	11:08:05	female	105068	31092	-1	31015	111652	105091	-1	105068	415531	391274	-1	391261	24				1	11	22	phaseUPFAce	phaseXPface	4	NF04	1925410	1925110	1925410	1925098	d	1925098	1923257	1925098	1923246	1841
GofDak_1024-768_new	5	3	20	<?xml version="1.0"?>\n<Clock xmlns:dt="urn:schemas-microsoft-com:datatypes"><Description dt:dt="string">E-Prime Primary Realtime Clock</Description><StartTime><Timestamp dt:dt="int">0</Timestamp><DateUtc dt:dt="string">2017-05-12T11:08:05Z</DateUtc></StartTime><FrequencyChanges><FrequencyChange><Frequency dt:dt="r8">3312949</Frequency><Timestamp dt:dt="r8">6635097443</Timestamp><Current dt:dt="r…	75.029	2118884	2115384	2118884	2115372	1	right	-1954197925	2017-12-05	13:08:05	11:08:05	female	105068	31092	-1	31015	111652	105091	-1	105068	415531	391274	-1	391261	24				1	11	22	phaseUPFAce	phaseXPface	5	NF01	1929315	1929015	1929315	1929010	l	1929010	1927016	1929010	1927006	1994
GofDak_1024-768_new	5	3	20	<?xml version="1.0"?>\n<Clock xmlns:dt="urn:schemas-microsoft-com:datatypes"><Description dt:dt="string">E-Prime Primary Realtime Clock</Description><StartTime><Timestamp dt:dt="int">0</Timestamp><DateUtc dt:dt="string">2017-05-12T11:08:05Z</DateUtc></StartTime><FrequencyChanges><FrequencyChange><Frequency dt:dt="r8">3312949</Frequency><Timestamp dt:dt="r8">6635097443</Timestamp><Current dt:dt="r…	75.029	2118884	2115384	2118884	2115372	1	right	-1954197925	2017-12-05	13:08:05	11:08:05	female	105068	31092	-1	31015	111652	105091	-1	105068	415531	391274	-1	391261	24				1	11	22	phaseUPFAce	phaseXPface	6	NM13	1932354	1932054	1932354	1932046	l	1932046	1930295	1932046	1930278	1751
GofDak_1024-768_new	5	3	20	<?xml version="1.0"?>\n<Clock xmlns:dt="urn:schemas-microsoft-com:datatypes"><Description dt:dt="string">E-Prime Primary Realtime Clock</Description><StartTime><Timestamp dt:dt="int">0</Timestamp><DateUtc dt:dt="string">2017-05-12T11:08:05Z</DateUtc></StartTime><FrequencyChanges><FrequencyChange><Frequency dt:dt="r8">3312949</Frequency><Timestamp dt:dt="r8">6635097443</Timestamp><Current dt:dt="r…	75.029	2118884	2115384	2118884	2115372	1	right	-1954197925	2017-12-05	13:08:05	11:08:05	female	105068	31092	-1	31015	111652	105091	-1	105068	415531	391274	-1	391261	24				1	11	22	phaseUPFAce	phaseXPface	7	NM08	1935273	1934973	1935273	1934964	d	1934964	1933320	1934964	1933310	1644
GofDak_1024-768_new	5	3	20	<?xml version="1.0"?>\n<Clock xmlns:dt="urn:schemas-microsoft-com:datatypes"><Description dt:dt="string">E-Prime Primary Realtime Clock</Description><StartTime><Timestamp dt:dt="int">0</Timestamp><DateUtc dt:dt="string">2017-05-12T11:08:05Z</DateUtc></StartTime><FrequencyChanges><FrequencyChange><Frequency dt:dt="r8">3312949</Frequency><Timestamp dt:dt="r8">6635097443</Timestamp><Current dt:dt="r…	75.029	2118884	2115384	2118884	2115372	1	right	-1954197925	2017-12-05	13:08:05	11:08:05	female	105068	31092	-1	31015	111652	105091	-1	105068	415531	391274	-1	391261	24				1	11	22	phaseUPFAce	phaseXPface	8	NF01	1938698	1938398	1938698	1938385	l	1938385	1936546	1938385	1936534	1839
GofDak_1024-768_new	5	3	20	<?xml version="1.0"?>\n<Clock xmlns:dt="urn:schemas-microsoft-com:datatypes"><Description dt:dt="string">E-Prime Primary Realtime Clock</Description><StartTime><Timestamp dt:dt="int">0</Timestamp><DateUtc dt:dt="string">2017-05-12T11:08:05Z</DateUtc></StartTime><FrequencyChanges><FrequencyChange><Frequency dt:dt="r8">3312949</Frequency><Timestamp dt:dt="r8">6635097443</Timestamp><Current dt:dt="r…	75.029	2118884	2115384	2118884	2115372	1	right	-1954197925	2017-12-05	13:08:05	11:08:05	female	105068	31092	-1	31015	111652	105091	-1	105068	415531	391274	-1	391261	24				1	11	22	phaseUPFAce	phaseXPface	9	NM08	1942004	1941704	1942004	1941693	d	1941693	1939718	1941693	1939710	1975
GofDak_1024-768_new	5	3	20	<?xml version="1.0"?>\n<Clock xmlns:dt="urn:schemas-microsoft-com:datatypes"><Description dt:dt="string">E-Prime Primary Realtime Clock</Description><StartTime><Timestamp dt:dt="int">0</Timestamp><DateUtc dt:dt="string">2017-05-12T11:08:05Z</DateUtc></StartTime><FrequencyChanges><FrequencyChange><Frequency dt:dt="r8">3312949</Frequency><Timestamp dt:dt="r8">6635097443</Timestamp><Current dt:dt="r…	75.029	2118884	2115384	2118884	2115372	1	right	-1954197925	2017-12-05	13:08:05	11:08:05	female	105068	31092	-1	31015	111652	105091	-1	105068	415531	391274	-1	391261	24				1	11	22	phaseUPFAce	phaseXPface	10	NM08	1945602	1945302	1945602	1945296	d	1945296	1943596	1945296	1943589	1700
GofDak_1024-768_new	5	3	20	<?xml version="1.0"?>\n<Clock xmlns:dt="urn:schemas-microsoft-com:datatypes"><Description dt:dt="string">E-Prime Primary Realtime Clock</Description><StartTime><Timestamp dt:dt="int">0</Timestamp><DateUtc dt:dt="string">2017-05-12T11:08:05Z</DateUtc></StartTime><FrequencyChanges><FrequencyChange><Frequency dt:dt="r8">3312949</Frequency><Timestamp dt:dt="r8">6635097443</Timestamp><Current dt:dt="r…	75.029	2118884	2115384	2118884	2115372	1	right	-1954197925	2017-12-05	13:08:05	11:08:05	female	105068	31092	-1	31015	111652	105091	-1	105068	415531	391274	-1	391261	24				1	11	22	phaseUPFAce	phaseXPface	11	NM09	1949388	1949088	1949388	1949081	d	1949081	1947115	1949081	1947109	1966
GofDak_1024-768_new	5	3	20	<?xml version="1.0"?>\n<Clock xmlns:dt="urn:schemas-microsoft-com:datatypes"><Description dt:dt="string">E-Prime Primary Realtime Clock</Description><StartTime><Timestamp dt:dt="int">0</Timestamp><DateUtc dt:dt="string">2017-05-12T11:08:05Z</DateUtc></StartTime><FrequencyChanges><FrequencyChange><Frequency dt:dt="r8">3312949</Frequency><Timestamp dt:dt="r8">6635097443</Timestamp><Current dt:dt="r…	75.029	2118884	2115384	2118884	2115372	1	right	-1954197925	2017-12-05	13:08:05	11:08:05	female	105068	31092	-1	31015	111652	105091	-1	105068	415531	391274	-1	391261	24				1	11	22	phaseUPFAce	phaseXPface	12	NM05	1952626	1952326	1952626	1952322	l	1952322	1950567	1952322	1950549	1755
GofDak_1024-768_new	5	3	20	<?xml version="1.0"?>\n<Clock xmlns:dt="urn:schemas-microsoft-com:datatypes"><Description dt:dt="string">E-Prime Primary Realtime Clock</Description><StartTime><Timestamp dt:dt="int">0</Timestamp><DateUtc dt:dt="string">2017-05-12T11:08:05Z</DateUtc></StartTime><FrequencyChanges><FrequencyChange><Frequency dt:dt="r8">3312949</Frequency><Timestamp dt:dt="r8">6635097443</Timestamp><Current dt:dt="r…	75.029	2118884	2115384	2118884	2115372	1	right	-1954197925	2017-12-05	13:08:05	11:08:05	female	105068	31092	-1	31015	111652	105091	-1	105068	415531	391274	-1	391261	24				1	11	22	phaseUPFAce	phaseXPface	13	NM05	1955865	1955565	1955865	1955550	d	1955550	1953806	1955550	1953797	1744
GofDak_1024-768_new	5	3	20	<?xml version="1.0"?>\n<Clock xmlns:dt="urn:schemas-microsoft-com:datatypes"><Description dt:dt="string">E-Prime Primary Realtime Clock</Description><StartTime><Timestamp dt:dt="int">0</Timestamp><DateUtc dt:dt="string">2017-05-12T11:08:05Z</DateUtc></StartTime><FrequencyChanges><FrequencyChange><Frequency dt:dt="r8">3312949</Frequency><Timestamp dt:dt="r8">6635097443</Timestamp><Current dt:dt="r…	75.029	2118884	2115384	2118884	2115372	1	right	-1954197925	2017-12-05	13:08:05	11:08:05	female	105068	31092	-1	31015	111652	105091	-1	105068	415531	391274	-1	391261	24				1	11	22	phaseUPFAce	phaseXPface	14	NF02	1958891	1958591	1958891	1958583	l	1958583	1957004	1958583	1956989	1579
GofDak_1024-768_new	5	3	20	<?xml version="1.0"?>\n<Clock xmlns:dt="urn:schemas-microsoft-com:datatypes"><Description dt:dt="string">E-Prime Primary Realtime Clock</Description><StartTime><Timestamp dt:dt="int">0</Timestamp><DateUtc dt:dt="string">2017-05-12T11:08:05Z</DateUtc></StartTime><FrequencyChanges><FrequencyChange><Frequency dt:dt="r8">3312949</Frequency><Timestamp dt:dt="r8">6635097443</Timestamp><Current dt:dt="r…	75.029	2118884	2115384	2118884	2115372	1	right	-1954197925	2017-12-05	13:08:05	11:08:05	female	105068	31092	-1	31015	111652	105091	-1	105068	415531	391274	-1	391261	24				1	11	22	phaseUPFAce	phaseXPface	15	NF109	1962249	1961949	1962249	1961938	d	1961938	1960070	1961938	1960060	1868
GofDak_1024-768_new	5	3	20	<?xml version="1.0"?>\n<Clock xmlns:dt="urn:schemas-microsoft-com:datatypes"><Description dt:dt="string">E-Prime Primary Realtime Clock</Description><StartTime><Timestamp dt:dt="int">0</Timestamp><DateUtc dt:dt="string">2017-05-12T11:08:05Z</DateUtc></StartTime><FrequencyChanges><FrequencyChange><Frequency dt:dt="r8">3312949</Frequency><Timestamp dt:dt="r8">6635097443</Timestamp><Current dt:dt="r…	75.029	2118884	2115384	2118884	2115372	1	right	-1954197925	2017-12-05	13:08:05	11:08:05	female	105068	31092	-1	31015	111652	105091	-1	105068	415531	391274	-1	391261	24				1	11	22	phaseUPFAce	phaseXPface	16	NF27	1965728	1965428	1965728	1965414	l	1965414	1963442	1965414	1963436	1972
GofDak_1024-768_new	5	3	20	<?xml version="1.0"?>\n<Clock xmlns:dt="urn:schemas-microsoft-com:datatypes"><Description dt:dt="string">E-Prime Primary Realtime Clock</Description><StartTime><Timestamp dt:dt="int">0</Timestamp><DateUtc dt:dt="string">2017-05-12T11:08:05Z</DateUtc></StartTime><FrequencyChanges><FrequencyChange><Frequency dt:dt="r8">3312949</Frequency><Timestamp dt:dt="r8">6635097443</Timestamp><Current dt:dt="r…	75.029	2118884	2115384	2118884	2115372	1	right	-1954197925	2017-12-05	13:08:05	11:08:05	female	105068	31092	-1	31015	111652	105091	-1	105068	415531	391274	-1	391261	24				1	11	22	phaseUPFAce	phaseXPface	17	NM02	1968940	1968640	1968940	1968637	d	1968637	1966747	1968637	1966740	1890
GofDak_1024-768_new	5	3	20	<?xml version="1.0"?>\n<Clock xmlns:dt="urn:schemas-microsoft-com:datatypes"><Description dt:dt="string">E-Prime Primary Realtime Clock</Description><StartTime><Timestamp dt:dt="int">0</Timestamp><DateUtc dt:dt="string">2017-05-12T11:08:05Z</DateUtc></StartTime><FrequencyChanges><FrequencyChange><Frequency dt:dt="r8">3312949</Frequency><Timestamp dt:dt="r8">6635097443</Timestamp><Current dt:dt="r…	75.029	2118884	2115384	2118884	2115372	1	right	-1954197925	2017-12-05	13:08:05	11:08:05	female	105068	31092	-1	31015	111652	105091	-1	105068	415531	391274	-1	391261	24				1	11	22	phaseUPFAce	phaseXPface	18	NM05	1972285	1971985	1972285	1971974	l	1971974	1970026	1971974	1970012	1948
GofDak_1024-768_new	5	3	20	<?xml version="1.0"?>\n<Clock xmlns:dt="urn:schemas-microsoft-com:datatypes"><Description dt:dt="string">E-Prime Primary Realtime Clock</Description><StartTime><Timestamp dt:dt="int">0</Timestamp><DateUtc dt:dt="string">2017-05-12T11:08:05Z</DateUtc></StartTime><FrequencyChanges><FrequencyChange><Frequency dt:dt="r8">3312949</Frequency><Timestamp dt:dt="r8">6635097443</Timestamp><Current dt:dt="r…	75.029	2118884	2115384	2118884	2115372	1	right	-1954197925	2017-12-05	13:08:05	11:08:05	female	105068	31092	-1	31015	111652	105091	-1	105068	415531	391274	-1	391261	24				1	11	22	phaseUPFAce	phaseXPface	19	NM03	1975631	1975331	1975631	1975327	d	1975327	1973545	1975327	1973540	1782
GofDak_1024-768_new	5	3	20	<?xml version="1.0"?>\n<Clock xmlns:dt="urn:schemas-microsoft-com:datatypes"><Description dt:dt="string">E-Prime Primary Realtime Clock</Description><StartTime><Timestamp dt:dt="int">0</Timestamp><DateUtc dt:dt="string">2017-05-12T11:08:05Z</DateUtc></StartTime><FrequencyChanges><FrequencyChange><Frequency dt:dt="r8">3312949</Frequency><Timestamp dt:dt="r8">6635097443</Timestamp><Current dt:dt="r…	75.029	2118884	2115384	2118884	2115372	1	right	-1954197925	2017-12-05	13:08:05	11:08:05	female	105068	31092	-1	31015	111652	105091	-1	105068	415531	391274	-1	391261	24				1	11	22	phaseUPFAce	phaseXPface	20	NF01	1978683	1978383	1978683	1978371	l	1978371	1976744	1978371	1976732	1627
GofDak_1024-768_new	5	3	20	<?xml version="1.0"?>\n<Clock xmlns:dt="urn:schemas-microsoft-com:datatypes"><Description dt:dt="string">E-Prime Primary Realtime Clock</Description><StartTime><Timestamp dt:dt="int">0</Timestamp><DateUtc dt:dt="string">2017-05-12T11:08:05Z</DateUtc></StartTime><FrequencyChanges><FrequencyChange><Frequency dt:dt="r8">3312949</Frequency><Timestamp dt:dt="r8">6635097443</Timestamp><Current dt:dt="r…	75.029	2118884	2115384	2118884	2115372	1	right	-1954197925	2017-12-05	13:08:05	11:08:05	female	105068	31092	-1	31015	111652	105091	-1	105068	415531	391274	-1	391261	25				2	12	23	phaseINVFAce	phaseXPface	1	NF105	1982295	1981995	1982295	1981991	l	1981991	1980302	1981991	1980291	1689
GofDak_1024-768_new	5	3	20	<?xml version="1.0"?>\n<Clock xmlns:dt="urn:schemas-microsoft-com:datatypes"><Description dt:dt="string">E-Prime Primary Realtime Clock</Description><StartTime><Timestamp dt:dt="int">0</Timestamp><DateUtc dt:dt="string">2017-05-12T11:08:05Z</DateUtc></StartTime><FrequencyChanges><FrequencyChange><Frequency dt:dt="r8">3312949</Frequency><Timestamp dt:dt="r8">6635097443</Timestamp><Current dt:dt="r…	75.029	2118884	2115384	2118884	2115372	1	right	-1954197925	2017-12-05	13:08:05	11:08:05	female	105068	31092	-1	31015	111652	105091	-1	105068	415531	391274	-1	391261	25				2	12	23	phaseINVFAce	phaseXPface	2	NM02	1985760	1985460	1985760	1985453	d	1985453	1983728	1985453	1983715	1725
GofDak_1024-768_new	5	3	20	<?xml version="1.0"?>\n<Clock xmlns:dt="urn:schemas-microsoft-com:datatypes"><Description dt:dt="string">E-Prime Primary Realtime Clock</Description><StartTime><Timestamp dt:dt="int">0</Timestamp><DateUtc dt:dt="string">2017-05-12T11:08:05Z</DateUtc></StartTime><FrequencyChanges><FrequencyChange><Frequency dt:dt="r8">3312949</Frequency><Timestamp dt:dt="r8">6635097443</Timestamp><Current dt:dt="r…	75.029	2118884	2115384	2118884	2115372	1	right	-1954197925	2017-12-05	13:08:05	11:08:05	female	105068	31092	-1	31015	111652	105091	-1	105068	415531	391274	-1	391261	25				2	12	23	phaseINVFAce	phaseXPface	3	NF109	1989173	1988873	1989173	1988870	d	1988870	1986900	1988870	1986883	1970
GofDak_1024-768_new	5	3	20	<?xml version="1.0"?>\n<Clock xmlns:dt="urn:schemas-microsoft-com:datatypes"><Description dt:dt="string">E-Prime Primary Realtime Clock</Description><StartTime><Timestamp dt:dt="int">0</Timestamp><DateUtc dt:dt="string">2017-05-12T11:08:05Z</DateUtc></StartTime><FrequencyChanges><FrequencyChange><Frequency dt:dt="r8">3312949</Frequency><Timestamp dt:dt="r8">6635097443</Timestamp><Current dt:dt="r…	75.029	2118884	2115384	2118884	2115372	1	right	-1954197925	2017-12-05	13:08:05	11:08:05	female	105068	31092	-1	31015	111652	105091	-1	105068	415531	391274	-1	391261	25				2	12	23	phaseINVFAce	phaseXPface	4	NF105	1992478	1992178	1992478	1992165	l	1992165	1990418	1992165	1990411	1747
GofDak_1024-768_new	5	3	20	<?xml version="1.0"?>\n<Clock xmlns:dt="urn:schemas-microsoft-com:datatypes"><Description dt:dt="string">E-Prime Primary Realtime Clock</Description><StartTime><Timestamp dt:dt="int">0</Timestamp><DateUtc dt:dt="string">2017-05-12T11:08:05Z</DateUtc></StartTime><FrequencyChanges><FrequencyChange><Frequency dt:dt="r8">3312949</Frequency><Timestamp dt:dt="r8">6635097443</Timestamp><Current dt:dt="r…	75.029	2118884	2115384	2118884	2115372	1	right	-1954197925	2017-12-05	13:08:05	11:08:05	female	105068	31092	-1	31015	111652	105091	-1	105068	415531	391274	-1	391261	25				2	12	23	phaseINVFAce	phaseXPface	5	NF105	1995583	1995283	1995583	1995270	l	1995270	1993550	1995270	1993539	1720
GofDak_1024-768_new	5	3	20	<?xml version="1.0"?>\n<Clock xmlns:dt="urn:schemas-microsoft-com:datatypes"><Description dt:dt="string">E-Prime Primary Realtime Clock</Description><StartTime><Timestamp dt:dt="int">0</Timestamp><DateUtc dt:dt="string">2017-05-12T11:08:05Z</DateUtc></StartTime><FrequencyChanges><FrequencyChange><Frequency dt:dt="r8">3312949</Frequency><Timestamp dt:dt="r8">6635097443</Timestamp><Current dt:dt="r…	75.029	2118884	2115384	2118884	2115372	1	right	-1954197925	2017-12-05	13:08:05	11:08:05	female	105068	31092	-1	31015	111652	105091	-1	105068	415531	391274	-1	391261	25				2	12	23	phaseINVFAce	phaseXPface	6	NM13	1999395	1999095	1999395	1999090	l	1999090	1997562	1999090	1997554	1528
GofDak_1024-768_new	5	3	20	<?xml version="1.0"?>\n<Clock xmlns:dt="urn:schemas-microsoft-com:datatypes"><Description dt:dt="string">E-Prime Primary Realtime Clock</Description><StartTime><Timestamp dt:dt="int">0</Timestamp><DateUtc dt:dt="string">2017-05-12T11:08:05Z</DateUtc></StartTime><FrequencyChanges><FrequencyChange><Frequency dt:dt="r8">3312949</Frequency><Timestamp dt:dt="r8">6635097443</Timestamp><Current dt:dt="r…	75.029	2118884	2115384	2118884	2115372	1	right	-1954197925	2017-12-05	13:08:05	11:08:05	female	105068	31092	-1	31015	111652	105091	-1	105068	415531	391274	-1	391261	25				2	12	23	phaseINVFAce	phaseXPface	7	NF02	2002554	2002254	2002554	2002249	d	2002249	2000721	2002249	2000714	1528
GofDak_1024-768_new	5	3	20	<?xml version="1.0"?>\n<Clock xmlns:dt="urn:schemas-microsoft-com:datatypes"><Description dt:dt="string">E-Prime Primary Realtime Clock</Description><StartTime><Timestamp dt:dt="int">0</Timestamp><DateUtc dt:dt="string">2017-05-12T11:08:05Z</DateUtc></StartTime><FrequencyChanges><FrequencyChange><Frequency dt:dt="r8">3312949</Frequency><Timestamp dt:dt="r8">6635097443</Timestamp><Current dt:dt="r…	75.029	2118884	2115384	2118884	2115372	1	right	-1954197925	2017-12-05	13:08:05	11:08:05	female	105068	31092	-1	31015	111652	105091	-1	105068	415531	391274	-1	391261	25				2	12	23	phaseINVFAce	phaseXPface	8	NM101	2005326	2005026	2005326	2005024	l	2005024	2003520	2005024	2003514	1504
GofDak_1024-768_new	5	3	20	<?xml version="1.0"?>\n<Clock xmlns:dt="urn:schemas-microsoft-com:datatypes"><Description dt:dt="string">E-Prime Primary Realtime Clock</Description><StartTime><Timestamp dt:dt="int">0</Timestamp><DateUtc dt:dt="string">2017-05-12T11:08:05Z</DateUtc></StartTime><FrequencyChanges><FrequencyChange><Frequency dt:dt="r8">3312949</Frequency><Timestamp dt:dt="r8">6635097443</Timestamp><Current dt:dt="r…	75.029	2118884	2115384	2118884	2115372	1	right	-1954197925	2017-12-05	13:08:05	11:08:05	female	105068	31092	-1	31015	111652	105091	-1	105068	415531	391274	-1	391261	25				2	12	23	phaseINVFAce	phaseXPface	9	NF01	2008711	2008411	2008711	2008405	l	2008405	2006425	2008405	2006418	1980
GofDak_1024-768_new	5	3	20	<?xml version="1.0"?>\n<Clock xmlns:dt="urn:schemas-microsoft-com:datatypes"><Description dt:dt="string">E-Prime Primary Realtime Clock</Description><StartTime><Timestamp dt:dt="int">0</Timestamp><DateUtc dt:dt="string">2017-05-12T11:08:05Z</DateUtc></StartTime><FrequencyChanges><FrequencyChange><Frequency dt:dt="r8">3312949</Frequency><Timestamp dt:dt="r8">6635097443</Timestamp><Current dt:dt="r…	75.029	2118884	2115384	2118884	2115372	1	right	-1954197925	2017-12-05	13:08:05	11:08:05	female	105068	31092	-1	31015	111652	105091	-1	105068	415531	391274	-1	391261	25				2	12	23	phaseINVFAce	phaseXPface	10	NF02	2011763	2011463	2011763	2011455	l	2011455	2009864	2011455	2009858	1591
GofDak_1024-768_new	5	3	20	<?xml version="1.0"?>\n<Clock xmlns:dt="urn:schemas-microsoft-com:datatypes"><Description dt:dt="string">E-Prime Primary Realtime Clock</Description><StartTime><Timestamp dt:dt="int">0</Timestamp><DateUtc dt:dt="string">2017-05-12T11:08:05Z</DateUtc></StartTime><FrequencyChanges><FrequencyChange><Frequency dt:dt="r8">3312949</Frequency><Timestamp dt:dt="r8">6635097443</Timestamp><Current dt:dt="r…	75.029	2118884	2115384	2118884	2115372	1	right	-1954197925	2017-12-05	13:08:05	11:08:05	female	105068	31092	-1	31015	111652	105091	-1	105068	415531	391274	-1	391261	25				2	12	23	phaseINVFAce	phaseXPface	11	NM08	2014762	2014462	2014762	2014453	l	2014453	2012730	2014453	2012713	1723
GofDak_1024-768_new	5	3	20	<?xml version="1.0"?>\n<Clock xmlns:dt="urn:schemas-microsoft-com:datatypes"><Description dt:dt="string">E-Prime Primary Realtime Clock</Description><StartTime><Timestamp dt:dt="int">0</Timestamp><DateUtc dt:dt="string">2017-05-12T11:08:05Z</DateUtc></StartTime><FrequencyChanges><FrequencyChange><Frequency dt:dt="r8">3312949</Frequency><Timestamp dt:dt="r8">6635097443</Timestamp><Current dt:dt="r…	75.029	2118884	2115384	2118884	2115372	1	right	-1954197925	2017-12-05	13:08:05	11:08:05	female	105068	31092	-1	31015	111652	105091	-1	105068	415531	391274	-1	391261	25				2	12	23	phaseINVFAce	phaseXPface	12	NF06	2018348	2018048	2018348	2018042	l	2018042	2016048	2018042	2016041	1994
GofDak_1024-768_new	5	3	20	<?xml version="1.0"?>\n<Clock xmlns:dt="urn:schemas-microsoft-com:datatypes"><Description dt:dt="string">E-Prime Primary Realtime Clock</Description><StartTime><Timestamp dt:dt="int">0</Timestamp><DateUtc dt:dt="string">2017-05-12T11:08:05Z</DateUtc></StartTime><FrequencyChanges><FrequencyChange><Frequency dt:dt="r8">3312949</Frequency><Timestamp dt:dt="r8">6635097443</Timestamp><Current dt:dt="r…	75.029	2118884	2115384	2118884	2115372	1	right	-1954197925	2017-12-05	13:08:05	11:08:05	female	105068	31092	-1	31015	111652	105091	-1	105068	415531	391274	-1	391261	25				2	12	23	phaseINVFAce	phaseXPface	13	NF109	2021347	2021047	2021347	2021044	l	2021044	2019327	2021044	2019321	1717
GofDak_1024-768_new	5	3	20	<?xml version="1.0"?>\n<Clock xmlns:dt="urn:schemas-microsoft-com:datatypes"><Description dt:dt="string">E-Prime Primary Realtime Clock</Description><StartTime><Timestamp dt:dt="int">0</Timestamp><DateUtc dt:dt="string">2017-05-12T11:08:05Z</DateUtc></StartTime><FrequencyChanges><FrequencyChange><Frequency dt:dt="r8">3312949</Frequency><Timestamp dt:dt="r8">6635097443</Timestamp><Current dt:dt="r…	75.029	2118884	2115384	2118884	2115372	1	right	-1954197925	2017-12-05	13:08:05	11:08:05	female	105068	31092	-1	31015	111652	105091	-1	105068	415531	391274	-1	391261	25				2	12	23	phaseINVFAce	phaseXPface	14	NF04	2024652	2024352	2024652	2024345	d	2024345	2022393	2024345	2022377	1952
GofDak_1024-768_new	5	3	20	<?xml version="1.0"?>\n<Clock xmlns:dt="urn:schemas-microsoft-com:datatypes"><Description dt:dt="string">E-Prime Primary Realtime Clock</Description><StartTime><Timestamp dt:dt="int">0</Timestamp><DateUtc dt:dt="string">2017-05-12T11:08:05Z</DateUtc></StartTime><FrequencyChanges><FrequencyChange><Frequency dt:dt="r8">3312949</Frequency><Timestamp dt:dt="r8">6635097443</Timestamp><Current dt:dt="r…	75.029	2118884	2115384	2118884	2115372	1	right	-1954197925	2017-12-05	13:08:05	11:08:05	female	105068	31092	-1	31015	111652	105091	-1	105068	415531	391274	-1	391261	25				2	12	23	phaseINVFAce	phaseXPface	15	NF01	2028197	2027897	2028197	2027889	d	2027889	2026298	2027889	2026281	1591
GofDak_1024-768_new	5	3	20	<?xml version="1.0"?>\n<Clock xmlns:dt="urn:schemas-microsoft-com:datatypes"><Description dt:dt="string">E-Prime Primary Realtime Clock</Description><StartTime><Timestamp dt:dt="int">0</Timestamp><DateUtc dt:dt="string">2017-05-12T11:08:05Z</DateUtc></StartTime><FrequencyChanges><FrequencyChange><Frequency dt:dt="r8">3312949</Frequency><Timestamp dt:dt="r8">6635097443</Timestamp><Current dt:dt="r…	75.029	2118884	2115384	2118884	2115372	1	right	-1954197925	2017-12-05	13:08:05	11:08:05	female	105068	31092	-1	31015	111652	105091	-1	105068	415531	391274	-1	391261	25				2	12	23	phaseINVFAce	phaseXPface	16	NF01	2031316	2031016	2031316	2031004	d	2031004	2029457	2031004	2029449	1547
GofDak_1024-768_new	5	3	20	<?xml version="1.0"?>\n<Clock xmlns:dt="urn:schemas-microsoft-com:datatypes"><Description dt:dt="string">E-Prime Primary Realtime Clock</Description><StartTime><Timestamp dt:dt="int">0</Timestamp><DateUtc dt:dt="string">2017-05-12T11:08:05Z</DateUtc></StartTime><FrequencyChanges><FrequencyChange><Frequency dt:dt="r8">3312949</Frequency><Timestamp dt:dt="r8">6635097443</Timestamp><Current dt:dt="r…	75.029	2118884	2115384	2118884	2115372	1	right	-1954197925	2017-12-05	13:08:05	11:08:05	female	105068	31092	-1	31015	111652	105091	-1	105068	415531	391274	-1	391261	25				2	12	23	phaseINVFAce	phaseXPface	17	NM101	2035768	2035468	2035768	2035460	l	2035460	2033762	2035460	2033744	1698
GofDak_1024-768_new	5	3	20	<?xml version="1.0"?>\n<Clock xmlns:dt="urn:schemas-microsoft-com:datatypes"><Description dt:dt="string">E-Prime Primary Realtime Clock</Description><StartTime><Timestamp dt:dt="int">0</Timestamp><DateUtc dt:dt="string">2017-05-12T11:08:05Z</DateUtc></StartTime><FrequencyChanges><FrequencyChange><Frequency dt:dt="r8">3312949</Frequency><Timestamp dt:dt="r8">6635097443</Timestamp><Current dt:dt="r…	75.029	2118884	2115384	2118884	2115372	1	right	-1954197925	2017-12-05	13:08:05	11:08:05	female	105068	31092	-1	31015	111652	105091	-1	105068	415531	391274	-1	391261	25				2	12	23	phaseINVFAce	phaseXPface	18	NM03	2038633	2038333	2038633	2038329	l	2038329	2036814	2038329	2036800	1515
GofDak_1024-768_new	5	3	20	<?xml version="1.0"?>\n<Clock xmlns:dt="urn:schemas-microsoft-com:datatypes"><Description dt:dt="string">E-Prime Primary Realtime Clock</Description><StartTime><Timestamp dt:dt="int">0</Timestamp><DateUtc dt:dt="string">2017-05-12T11:08:05Z</DateUtc></StartTime><FrequencyChanges><FrequencyChange><Frequency dt:dt="r8">3312949</Frequency><Timestamp dt:dt="r8">6635097443</Timestamp><Current dt:dt="r…	75.029	2118884	2115384	2118884	2115372	1	right	-1954197925	2017-12-05	13:08:05	11:08:05	female	105068	31092	-1	31015	111652	105091	-1	105068	415531	391274	-1	391261	25				2	12	23	phaseINVFAce	phaseXPface	19	NM21	2041885	2041585	2041885	2041575	l	2041575	2039679	2041575	2039672	1896
GofDak_1024-768_new	5	3	20	<?xml version="1.0"?>\n<Clock xmlns:dt="urn:schemas-microsoft-com:datatypes"><Description dt:dt="string">E-Prime Primary Realtime Clock</Description><StartTime><Timestamp dt:dt="int">0</Timestamp><DateUtc dt:dt="string">2017-05-12T11:08:05Z</DateUtc></StartTime><FrequencyChanges><FrequencyChange><Frequency dt:dt="r8">3312949</Frequency><Timestamp dt:dt="r8">6635097443</Timestamp><Current dt:dt="r…	75.029	2118884	2115384	2118884	2115372	1	right	-1954197925	2017-12-05	13:08:05	11:08:05	female	105068	31092	-1	31015	111652	105091	-1	105068	415531	391274	-1	391261	25				2	12	23	phaseINVFAce	phaseXPface	20	NM05	2044911	2044611	2044911	2044604	l	2044604	2043078	2044604	2043072	1526
GofDak_1024-768_new	5	3	20	<?xml version="1.0"?>\n<Clock xmlns:dt="urn:schemas-microsoft-com:datatypes"><Description dt:dt="string">E-Prime Primary Realtime Clock</Description><StartTime><Timestamp dt:dt="int">0</Timestamp><DateUtc dt:dt="string">2017-05-12T11:08:05Z</DateUtc></StartTime><FrequencyChanges><FrequencyChange><Frequency dt:dt="r8">3312949</Frequency><Timestamp dt:dt="r8">6635097443</Timestamp><Current dt:dt="r…	75.029	2118884	2115384	2118884	2115372	1	right	-1954197925	2017-12-05	13:08:05	11:08:05	female	105068	31092	-1	31015	111652	105091	-1	105068	415531	391274	-1	391261	26				1	12	24	phaseUPFAce	phaseXPface	1	NF09	2048256	2047956	2048256	2047947	d	2047947	2045970	2047947	2045952	1977
GofDak_1024-768_new	5	3	20	<?xml version="1.0"?>\n<Clock xmlns:dt="urn:schemas-microsoft-com:datatypes"><Description dt:dt="string">E-Prime Primary Realtime Clock</Description><StartTime><Timestamp dt:dt="int">0</Timestamp><DateUtc dt:dt="string">2017-05-12T11:08:05Z</DateUtc></StartTime><FrequencyChanges><FrequencyChange><Frequency dt:dt="r8">3312949</Frequency><Timestamp dt:dt="r8">6635097443</Timestamp><Current dt:dt="r…	75.029	2118884	2115384	2118884	2115372	1	right	-1954197925	2017-12-05	13:08:05	11:08:05	female	105068	31092	-1	31015	111652	105091	-1	105068	415531	391274	-1	391261	26				1	12	24	phaseUPFAce	phaseXPface	2	NM05	2051668	2051368	2051668	2051355	l	2051355	2049529	2051355	2049519	1826
GofDak_1024-768_new	5	3	20	<?xml version="1.0"?>\n<Clock xmlns:dt="urn:schemas-microsoft-com:datatypes"><Description dt:dt="string">E-Prime Primary Realtime Clock</Description><StartTime><Timestamp dt:dt="int">0</Timestamp><DateUtc dt:dt="string">2017-05-12T11:08:05Z</DateUtc></StartTime><FrequencyChanges><FrequencyChange><Frequency dt:dt="r8">3312949</Frequency><Timestamp dt:dt="r8">6635097443</Timestamp><Current dt:dt="r…	75.029	2118884	2115384	2118884	2115372	1	right	-1954197925	2017-12-05	13:08:05	11:08:05	female	105068	31092	-1	31015	111652	105091	-1	105068	415531	391274	-1	391261	26				1	12	24	phaseUPFAce	phaseXPface	3	NF09	2054934	2054634	2054934	2054630	d	2054630	2052714	2054630	2052703	1916
GofDak_1024-768_new	5	3	20	<?xml version="1.0"?>\n<Clock xmlns:dt="urn:schemas-microsoft-com:datatypes"><Description dt:dt="string">E-Prime Primary Realtime Clock</Description><StartTime><Timestamp dt:dt="int">0</Timestamp><DateUtc dt:dt="string">2017-05-12T11:08:05Z</DateUtc></StartTime><FrequencyChanges><FrequencyChange><Frequency dt:dt="r8">3312949</Frequency><Timestamp dt:dt="r8">6635097443</Timestamp><Current dt:dt="r…	75.029	2118884	2115384	2118884	2115372	1	right	-1954197925	2017-12-05	13:08:05	11:08:05	female	105068	31092	-1	31015	111652	105091	-1	105068	415531	391274	-1	391261	26				1	12	24	phaseUPFAce	phaseXPface	4	NM09	2058572	2058272	2058572	2058270	d	2058270	2056286	2058270	2056271	1984
GofDak_1024-768_new	5	3	20	<?xml version="1.0"?>\n<Clock xmlns:dt="urn:schemas-microsoft-com:datatypes"><Description dt:dt="string">E-Prime Primary Realtime Clock</Description><StartTime><Timestamp dt:dt="int">0</Timestamp><DateUtc dt:dt="string">2017-05-12T11:08:05Z</DateUtc></StartTime><FrequencyChanges><FrequencyChange><Frequency dt:dt="r8">3312949</Frequency><Timestamp dt:dt="r8">6635097443</Timestamp><Current dt:dt="r…	75.029	2118884	2115384	2118884	2115372	1	right	-1954197925	2017-12-05	13:08:05	11:08:05	female	105068	31092	-1	31015	111652	105091	-1	105068	415531	391274	-1	391261	26				1	12	24	phaseUPFAce	phaseXPface	5	NM09	2061731	2061431	2061731	2061417	l	2061417	2059885	2061417	2059871	1532
GofDak_1024-768_new	5	3	20	<?xml version="1.0"?>\n<Clock xmlns:dt="urn:schemas-microsoft-com:datatypes"><Description dt:dt="string">E-Prime Primary Realtime Clock</Description><StartTime><Timestamp dt:dt="int">0</Timestamp><DateUtc dt:dt="string">2017-05-12T11:08:05Z</DateUtc></StartTime><FrequencyChanges><FrequencyChange><Frequency dt:dt="r8">3312949</Frequency><Timestamp dt:dt="r8">6635097443</Timestamp><Current dt:dt="r…	75.029	2118884	2115384	2118884	2115372	1	right	-1954197925	2017-12-05	13:08:05	11:08:05	female	105068	31092	-1	31015	111652	105091	-1	105068	415531	391274	-1	391261	26				1	12	24	phaseUPFAce	phaseXPface	6	NF27	2064730	2064430	2064730	2064418	d	2064418	2062830	2064418	2062815	1588
GofDak_1024-768_new	5	3	20	<?xml version="1.0"?>\n<Clock xmlns:dt="urn:schemas-microsoft-com:datatypes"><Description dt:dt="string">E-Prime Primary Realtime Clock</Description><StartTime><Timestamp dt:dt="int">0</Timestamp><DateUtc dt:dt="string">2017-05-12T11:08:05Z</DateUtc></StartTime><FrequencyChanges><FrequencyChange><Frequency dt:dt="r8">3312949</Frequency><Timestamp dt:dt="r8">6635097443</Timestamp><Current dt:dt="r…	75.029	2118884	2115384	2118884	2115372	1	right	-1954197925	2017-12-05	13:08:05	11:08:05	female	105068	31092	-1	31015	111652	105091	-1	105068	415531	391274	-1	391261	26				1	12	24	phaseUPFAce	phaseXPface	7	NF04	2068435	2068135	2068435	2068131	l	2068131	2066376	2068131	2066366	1755
GofDak_1024-768_new	5	3	20	<?xml version="1.0"?>\n<Clock xmlns:dt="urn:schemas-microsoft-com:datatypes"><Description dt:dt="string">E-Prime Primary Realtime Clock</Description><StartTime><Timestamp dt:dt="int">0</Timestamp><DateUtc dt:dt="string">2017-05-12T11:08:05Z</DateUtc></StartTime><FrequencyChanges><FrequencyChange><Frequency dt:dt="r8">3312949</Frequency><Timestamp dt:dt="r8">6635097443</Timestamp><Current dt:dt="r…	75.029	2118884	2115384	2118884	2115372	1	right	-1954197925	2017-12-05	13:08:05	11:08:05	female	105068	31092	-1	31015	111652	105091	-1	105068	415531	391274	-1	391261	26				1	12	24	phaseUPFAce	phaseXPface	8	NM04	2071674	2071374	2071674	2071363	d	2071363	2069628	2071363	2069622	1735
GofDak_1024-768_new	5	3	20	<?xml version="1.0"?>\n<Clock xmlns:dt="urn:schemas-microsoft-com:datatypes"><Description dt:dt="string">E-Prime Primary Realtime Clock</Description><StartTime><Timestamp dt:dt="int">0</Timestamp><DateUtc dt:dt="string">2017-05-12T11:08:05Z</DateUtc></StartTime><FrequencyChanges><FrequencyChange><Frequency dt:dt="r8">3312949</Frequency><Timestamp dt:dt="r8">6635097443</Timestamp><Current dt:dt="r…	75.029	2118884	2115384	2118884	2115372	1	right	-1954197925	2017-12-05	13:08:05	11:08:05	female	105068	31092	-1	31015	111652	105091	-1	105068	415531	391274	-1	391261	26				1	12	24	phaseUPFAce	phaseXPface	9	NM101	2074913	2074613	2074913	2074607	d	2074607	2073093	2074607	2073086	1514
GofDak_1024-768_new	5	3	20	<?xml version="1.0"?>\n<Clock xmlns:dt="urn:schemas-microsoft-com:datatypes"><Description dt:dt="string">E-Prime Primary Realtime Clock</Description><StartTime><Timestamp dt:dt="int">0</Timestamp><DateUtc dt:dt="string">2017-05-12T11:08:05Z</DateUtc></StartTime><FrequencyChanges><FrequencyChange><Frequency dt:dt="r8">3312949</Frequency><Timestamp dt:dt="r8">6635097443</Timestamp><Current dt:dt="r…	75.029	2118884	2115384	2118884	2115372	1	right	-1954197925	2017-12-05	13:08:05	11:08:05	female	105068	31092	-1	31015	111652	105091	-1	105068	415531	391274	-1	391261	26				1	12	24	phaseUPFAce	phaseXPface	10	NF04	2078565	2078265	2078565	2078262	l	2078262	2076279	2078262	2076262	1983
GofDak_1024-768_new	5	3	20	<?xml version="1.0"?>\n<Clock xmlns:dt="urn:schemas-microsoft-com:datatypes"><Description dt:dt="string">E-Prime Primary Realtime Clock</Description><StartTime><Timestamp dt:dt="int">0</Timestamp><DateUtc dt:dt="string">2017-05-12T11:08:05Z</DateUtc></StartTime><FrequencyChanges><FrequencyChange><Frequency dt:dt="r8">3312949</Frequency><Timestamp dt:dt="r8">6635097443</Timestamp><Current dt:dt="r…	75.029	2118884	2115384	2118884	2115372	1	right	-1954197925	2017-12-05	13:08:05	11:08:05	female	105068	31092	-1	31015	111652	105091	-1	105068	415531	391274	-1	391261	26				1	12	24	phaseUPFAce	phaseXPface	11	NM101	2082536	2082236	2082536	2082227	d	2082227	2080277	2082227	2080262	1950
GofDak_1024-768_new	5	3	20	<?xml version="1.0"?>\n<Clock xmlns:dt="urn:schemas-microsoft-com:datatypes"><Description dt:dt="string">E-Prime Primary Realtime Clock</Description><StartTime><Timestamp dt:dt="int">0</Timestamp><DateUtc dt:dt="string">2017-05-12T11:08:05Z</DateUtc></StartTime><FrequencyChanges><FrequencyChange><Frequency dt:dt="r8">3312949</Frequency><Timestamp dt:dt="r8">6635097443</Timestamp><Current dt:dt="r…	75.029	2118884	2115384	2118884	2115372	1	right	-1954197925	2017-12-05	13:08:05	11:08:05	female	105068	31092	-1	31015	111652	105091	-1	105068	415531	391274	-1	391261	26				1	12	24	phaseUPFAce	phaseXPface	12	NM101	2085895	2085595	2085895	2085589	l	2085589	2083756	2085589	2083750	1833
GofDak_1024-768_new	5	3	20	<?xml version="1.0"?>\n<Clock xmlns:dt="urn:schemas-microsoft-com:datatypes"><Description dt:dt="string">E-Prime Primary Realtime Clock</Description><StartTime><Timestamp dt:dt="int">0</Timestamp><DateUtc dt:dt="string">2017-05-12T11:08:05Z</DateUtc></StartTime><FrequencyChanges><FrequencyChange><Frequency dt:dt="r8">3312949</Frequency><Timestamp dt:dt="r8">6635097443</Timestamp><Current dt:dt="r…	75.029	2118884	2115384	2118884	2115372	1	right	-1954197925	2017-12-05	13:08:05	11:08:05	female	105068	31092	-1	31015	111652	105091	-1	105068	415531	391274	-1	391261	26				1	12	24	phaseUPFAce	phaseXPface	13	NF04	2090173	2089873	2090173	2089860	d	2089860	2087861	2089860	2087853	1999
GofDak_1024-768_new	5	3	20	<?xml version="1.0"?>\n<Clock xmlns:dt="urn:schemas-microsoft-com:datatypes"><Description dt:dt="string">E-Prime Primary Realtime Clock</Description><StartTime><Timestamp dt:dt="int">0</Timestamp><DateUtc dt:dt="string">2017-05-12T11:08:05Z</DateUtc></StartTime><FrequencyChanges><FrequencyChange><Frequency dt:dt="r8">3312949</Frequency><Timestamp dt:dt="r8">6635097443</Timestamp><Current dt:dt="r…	75.029	2118884	2115384	2118884	2115372	1	right	-1954197925	2017-12-05	13:08:05	11:08:05	female	105068	31092	-1	31015	111652	105091	-1	105068	415531	391274	-1	391261	26				1	12	24	phaseUPFAce	phaseXPface	14	NF106	2093812	2093512	2093812	2093502	l	2093502	2091886	2093502	2091869	1616
GofDak_1024-768_new	5	3	20	<?xml version="1.0"?>\n<Clock xmlns:dt="urn:schemas-microsoft-com:datatypes"><Description dt:dt="string">E-Prime Primary Realtime Clock</Description><StartTime><Timestamp dt:dt="int">0</Timestamp><DateUtc dt:dt="string">2017-05-12T11:08:05Z</DateUtc></StartTime><FrequencyChanges><FrequencyChange><Frequency dt:dt="r8">3312949</Frequency><Timestamp dt:dt="r8">6635097443</Timestamp><Current dt:dt="r…	75.029	2118884	2115384	2118884	2115372	1	right	-1954197925	2017-12-05	13:08:05	11:08:05	female	105068	31092	-1	31015	111652	105091	-1	105068	415531	391274	-1	391261	26				1	12	24	phaseUPFAce	phaseXPface	15	NF02	2096744	2096444	2096744	2096430	d	2096430	2094831	2096430	2094821	1599
GofDak_1024-768_new	5	3	20	<?xml version="1.0"?>\n<Clock xmlns:dt="urn:schemas-microsoft-com:datatypes"><Description dt:dt="string">E-Prime Primary Realtime Clock</Description><StartTime><Timestamp dt:dt="int">0</Timestamp><DateUtc dt:dt="string">2017-05-12T11:08:05Z</DateUtc></StartTime><FrequencyChanges><FrequencyChange><Frequency dt:dt="r8">3312949</Frequency><Timestamp dt:dt="r8">6635097443</Timestamp><Current dt:dt="r…	75.029	2118884	2115384	2118884	2115372	1	right	-1954197925	2017-12-05	13:08:05	11:08:05	female	105068	31092	-1	31015	111652	105091	-1	105068	415531	391274	-1	391261	26				1	12	24	phaseUPFAce	phaseXPface	16	NF01	2100516	2100216	2100516	2100212	d	2100212	2098283	2100212	2098277	1929
GofDak_1024-768_new	5	3	20	<?xml version="1.0"?>\n<Clock xmlns:dt="urn:schemas-microsoft-com:datatypes"><Description dt:dt="string">E-Prime Primary Realtime Clock</Description><StartTime><Timestamp dt:dt="int">0</Timestamp><DateUtc dt:dt="string">2017-05-12T11:08:05Z</DateUtc></StartTime><FrequencyChanges><FrequencyChange><Frequency dt:dt="r8">3312949</Frequency><Timestamp dt:dt="r8">6635097443</Timestamp><Current dt:dt="r…	75.029	2118884	2115384	2118884	2115372	1	right	-1954197925	2017-12-05	13:08:05	11:08:05	female	105068	31092	-1	31015	111652	105091	-1	105068	415531	391274	-1	391261	26				1	12	24	phaseUPFAce	phaseXPface	17	NF105	2104195	2103895	2104195	2103891	d	2103891	2101949	2103891	2101933	1942
GofDak_1024-768_new	5	3	20	<?xml version="1.0"?>\n<Clock xmlns:dt="urn:schemas-microsoft-com:datatypes"><Description dt:dt="string">E-Prime Primary Realtime Clock</Description><StartTime><Timestamp dt:dt="int">0</Timestamp><DateUtc dt:dt="string">2017-05-12T11:08:05Z</DateUtc></StartTime><FrequencyChanges><FrequencyChange><Frequency dt:dt="r8">3312949</Frequency><Timestamp dt:dt="r8">6635097443</Timestamp><Current dt:dt="r…	75.029	2118884	2115384	2118884	2115372	1	right	-1954197925	2017-12-05	13:08:05	11:08:05	female	105068	31092	-1	31015	111652	105091	-1	105068	415531	391274	-1	391261	26				1	12	24	phaseUPFAce	phaseXPface	18	NF109	2107593	2107293	2107593	2107279	d	2107279	2105334	2107279	2105316	1945
GofDak_1024-768_new	5	3	20	<?xml version="1.0"?>\n<Clock xmlns:dt="urn:schemas-microsoft-com:datatypes"><Description dt:dt="string">E-Prime Primary Realtime Clock</Description><StartTime><Timestamp dt:dt="int">0</Timestamp><DateUtc dt:dt="string">2017-05-12T11:08:05Z</DateUtc></StartTime><FrequencyChanges><FrequencyChange><Frequency dt:dt="r8">3312949</Frequency><Timestamp dt:dt="r8">6635097443</Timestamp><Current dt:dt="r…	75.029	2118884	2115384	2118884	2115372	1	right	-1954197925	2017-12-05	13:08:05	11:08:05	female	105068	31092	-1	31015	111652	105091	-1	105068	415531	391274	-1	391261	26				1	12	24	phaseUPFAce	phaseXPface	19	NM13	2111019	2110719	2111019	2110709	l	2110709	2109066	2110709	2109060	1643
GofDak_1024-768_new	5	3	20	<?xml version="1.0"?>\n<Clock xmlns:dt="urn:schemas-microsoft-com:datatypes"><Description dt:dt="string">E-Prime Primary Realtime Clock</Description><StartTime><Timestamp dt:dt="int">0</Timestamp><DateUtc dt:dt="string">2017-05-12T11:08:05Z</DateUtc></StartTime><FrequencyChanges><FrequencyChange><Frequency dt:dt="r8">3312949</Frequency><Timestamp dt:dt="r8">6635097443</Timestamp><Current dt:dt="r…	75.029	2118884	2115384	2118884	2115372	1	right	-1954197925	2017-12-05	13:08:05	11:08:05	female	105068	31092	-1	31015	111652	105091	-1	105068	415531	391274	-1	391261	26				1	12	24	phaseUPFAce	phaseXPface	20	NF27	2114017	2113717	2114017	2113708	d	2113708	2112118	2113708	2112108	1590
[truncated: 28 more columns]
