# Supplementary material for: Fixed or flexible? Orientation preference in identity and gaze processing in humans
Source: PLoS One. 2019 Jan 25;14(1):e0210503. doi: 10.1371/journal.pone.0210503 (PMC6347268; doi:10.1371/journal.pone.0210503)
Supplement: S3 File — Eprime log files were merged across gaze experiment sessions. (ZIP) [file pone.0210503.s005.zip › GofDak_1024-768_new-8-3.xlsx]

## Sheet: GofDak_1024-768_new-8-3
E:\GAZE\Gaze_data\GazeCoD_data\individual\edat_xlsx\GofDak_1024-768_new-8-3.edat2
ExperimentName	Subject	Session	Age	Clock.Information	Display.RefreshRate	fini.OffsetTime	fini.OnsetTime	fini.TargetOffsetTime	fini.TargetOnsetTime	Group	Handedness	RandomSeed	SessionDate	SessionTime	SessionTimeUtc	Sex	start.OffsetTime	start.OnsetTime	start.TargetOffsetTime	start.TargetOnsetTime	start2.OffsetTime	start2.OnsetTime	start2.TargetOffsetTime	start2.TargetOnsetTime	start5.OffsetTime	start5.OnsetTime	start5.TargetOffsetTime	start5.TargetOnsetTime	Block	phasePRACTICE1	phasePRACTICE1.Cycle	phasePRACTICE1.Sample	phaseXPface	phaseXPface.Cycle	phaseXPface.Sample	Procedure[Block]	Running[Block]	Trial	cible	cible.OffsetTime	cible.OnsetTime	cible.TargetOffsetTime	cible.TargetOnsetTime	correct	crossStart.OffsetTime	crossStart.OnsetTime	crossStart.TargetOffsetTime	crossStart.TargetOnsetTime	jitterdur
GofDak_1024-768_new	8	3	36	<?xml version="1.0"?>\n<Clock xmlns:dt="urn:schemas-microsoft-com:datatypes"><Description dt:dt="string">E-Prime Primary Realtime Clock</Description><StartTime><Timestamp dt:dt="int">0</Timestamp><DateUtc dt:dt="string">2017-05-11T09:15:19Z</DateUtc></StartTime><FrequencyChanges><FrequencyChange><Frequency dt:dt="r8">3312929</Frequency><Timestamp dt:dt="r8">15805238117</Timestamp><Current dt:dt="…	75.028	2343274	2339774	2343274	2339761	1	right	-1373999755	2017-11-05	11:15:19	09:15:19	female	238593	157214	-1	157194	242729	238623	-1	238593	522499	518810	-1	518784	1	1	1	1				practUP	phasePRACTICE1	1	NF11	245641	245341	245641	245330	l	245330	243755	245330	243742	1575
GofDak_1024-768_new	8	3	36	<?xml version="1.0"?>\n<Clock xmlns:dt="urn:schemas-microsoft-com:datatypes"><Description dt:dt="string">E-Prime Primary Realtime Clock</Description><StartTime><Timestamp dt:dt="int">0</Timestamp><DateUtc dt:dt="string">2017-05-11T09:15:19Z</DateUtc></StartTime><FrequencyChanges><FrequencyChange><Frequency dt:dt="r8">3312929</Frequency><Timestamp dt:dt="r8">15805238117</Timestamp><Current dt:dt="…	75.028	2343274	2339774	2343274	2339761	1	right	-1373999755	2017-11-05	11:15:19	09:15:19	female	238593	157214	-1	157194	242729	238623	-1	238593	522499	518810	-1	518784	1	1	1	1				practUP	phasePRACTICE1	2	NM02	250665	250365	250665	250357	l	250357	248513	250357	248497	1844
GofDak_1024-768_new	8	3	36	<?xml version="1.0"?>\n<Clock xmlns:dt="urn:schemas-microsoft-com:datatypes"><Description dt:dt="string">E-Prime Primary Realtime Clock</Description><StartTime><Timestamp dt:dt="int">0</Timestamp><DateUtc dt:dt="string">2017-05-11T09:15:19Z</DateUtc></StartTime><FrequencyChanges><FrequencyChange><Frequency dt:dt="r8">3312929</Frequency><Timestamp dt:dt="r8">15805238117</Timestamp><Current dt:dt="…	75.028	2343274	2339774	2343274	2339761	1	right	-1373999755	2017-11-05	11:15:19	09:15:19	female	238593	157214	-1	157194	242729	238623	-1	238593	522499	518810	-1	518784	1	1	1	1				practUP	phasePRACTICE1	3	NM02	253971	253671	253971	253656	l	253656	251832	253656	251825	1824
GofDak_1024-768_new	8	3	36	<?xml version="1.0"?>\n<Clock xmlns:dt="urn:schemas-microsoft-com:datatypes"><Description dt:dt="string">E-Prime Primary Realtime Clock</Description><StartTime><Timestamp dt:dt="int">0</Timestamp><DateUtc dt:dt="string">2017-05-11T09:15:19Z</DateUtc></StartTime><FrequencyChanges><FrequencyChange><Frequency dt:dt="r8">3312929</Frequency><Timestamp dt:dt="r8">15805238117</Timestamp><Current dt:dt="…	75.028	2343274	2339774	2343274	2339761	1	right	-1373999755	2017-11-05	11:15:19	09:15:19	female	238593	157214	-1	157194	242729	238623	-1	238593	522499	518810	-1	518784	1	1	1	1				practUP	phasePRACTICE1	4	NF02	257276	256976	257276	256968	d	256968	255124	256968	255112	1844
GofDak_1024-768_new	8	3	36	<?xml version="1.0"?>\n<Clock xmlns:dt="urn:schemas-microsoft-com:datatypes"><Description dt:dt="string">E-Prime Primary Realtime Clock</Description><StartTime><Timestamp dt:dt="int">0</Timestamp><DateUtc dt:dt="string">2017-05-11T09:15:19Z</DateUtc></StartTime><FrequencyChanges><FrequencyChange><Frequency dt:dt="r8">3312929</Frequency><Timestamp dt:dt="r8">15805238117</Timestamp><Current dt:dt="…	75.028	2343274	2339774	2343274	2339761	1	right	-1373999755	2017-11-05	11:15:19	09:15:19	female	238593	157214	-1	157194	242729	238623	-1	238593	522499	518810	-1	518784	1	1	1	1				practUP	phasePRACTICE1	5	NM05	260475	260175	260475	260161	l	260161	258602	260161	258584	1559
GofDak_1024-768_new	8	3	36	<?xml version="1.0"?>\n<Clock xmlns:dt="urn:schemas-microsoft-com:datatypes"><Description dt:dt="string">E-Prime Primary Realtime Clock</Description><StartTime><Timestamp dt:dt="int">0</Timestamp><DateUtc dt:dt="string">2017-05-11T09:15:19Z</DateUtc></StartTime><FrequencyChanges><FrequencyChange><Frequency dt:dt="r8">3312929</Frequency><Timestamp dt:dt="r8">15805238117</Timestamp><Current dt:dt="…	75.028	2343274	2339774	2343274	2339761	1	right	-1373999755	2017-11-05	11:15:19	09:15:19	female	238593	157214	-1	157194	242729	238623	-1	238593	522499	518810	-1	518784	1	1	1	1				practUP	phasePRACTICE1	6	NM02	263794	263494	263794	263481	d	263481	261654	263481	261648	1827
GofDak_1024-768_new	8	3	36	<?xml version="1.0"?>\n<Clock xmlns:dt="urn:schemas-microsoft-com:datatypes"><Description dt:dt="string">E-Prime Primary Realtime Clock</Description><StartTime><Timestamp dt:dt="int">0</Timestamp><DateUtc dt:dt="string">2017-05-11T09:15:19Z</DateUtc></StartTime><FrequencyChanges><FrequencyChange><Frequency dt:dt="r8">3312929</Frequency><Timestamp dt:dt="r8">15805238117</Timestamp><Current dt:dt="…	75.028	2343274	2339774	2343274	2339761	1	right	-1373999755	2017-11-05	11:15:19	09:15:19	female	238593	157214	-1	157194	242729	238623	-1	238593	522499	518810	-1	518784	1	1	1	1				practUP	phasePRACTICE1	7	NM13	266966	266666	266966	266655	l	266655	264987	266655	264976	1668
GofDak_1024-768_new	8	3	36	<?xml version="1.0"?>\n<Clock xmlns:dt="urn:schemas-microsoft-com:datatypes"><Description dt:dt="string">E-Prime Primary Realtime Clock</Description><StartTime><Timestamp dt:dt="int">0</Timestamp><DateUtc dt:dt="string">2017-05-11T09:15:19Z</DateUtc></StartTime><FrequencyChanges><FrequencyChange><Frequency dt:dt="r8">3312929</Frequency><Timestamp dt:dt="r8">15805238117</Timestamp><Current dt:dt="…	75.028	2343274	2339774	2343274	2339761	1	right	-1373999755	2017-11-05	11:15:19	09:15:19	female	238593	157214	-1	157194	242729	238623	-1	238593	522499	518810	-1	518784	1	1	1	1				practUP	phasePRACTICE1	8	NM03	270111	269811	270111	269798	d	269798	268172	269798	268160	1626
GofDak_1024-768_new	8	3	36	<?xml version="1.0"?>\n<Clock xmlns:dt="urn:schemas-microsoft-com:datatypes"><Description dt:dt="string">E-Prime Primary Realtime Clock</Description><StartTime><Timestamp dt:dt="int">0</Timestamp><DateUtc dt:dt="string">2017-05-11T09:15:19Z</DateUtc></StartTime><FrequencyChanges><FrequencyChange><Frequency dt:dt="r8">3312929</Frequency><Timestamp dt:dt="r8">15805238117</Timestamp><Current dt:dt="…	75.028	2343274	2339774	2343274	2339761	1	right	-1373999755	2017-11-05	11:15:19	09:15:19	female	238593	157214	-1	157194	242729	238623	-1	238593	522499	518810	-1	518784	1	1	1	1				practUP	phasePRACTICE1	9	NF01	273337	273037	273337	273024	d	273024	271304	273024	271296	1720
GofDak_1024-768_new	8	3	36	<?xml version="1.0"?>\n<Clock xmlns:dt="urn:schemas-microsoft-com:datatypes"><Description dt:dt="string">E-Prime Primary Realtime Clock</Description><StartTime><Timestamp dt:dt="int">0</Timestamp><DateUtc dt:dt="string">2017-05-11T09:15:19Z</DateUtc></StartTime><FrequencyChanges><FrequencyChange><Frequency dt:dt="r8">3312929</Frequency><Timestamp dt:dt="r8">15805238117</Timestamp><Current dt:dt="…	75.028	2343274	2339774	2343274	2339761	1	right	-1373999755	2017-11-05	11:15:19	09:15:19	female	238593	157214	-1	157194	242729	238623	-1	238593	522499	518810	-1	518784	1	1	1	1				practUP	phasePRACTICE1	10	NM21	276749	276449	276749	276436	l	276436	274463	276436	274448	1973
GofDak_1024-768_new	8	3	36	<?xml version="1.0"?>\n<Clock xmlns:dt="urn:schemas-microsoft-com:datatypes"><Description dt:dt="string">E-Prime Primary Realtime Clock</Description><StartTime><Timestamp dt:dt="int">0</Timestamp><DateUtc dt:dt="string">2017-05-11T09:15:19Z</DateUtc></StartTime><FrequencyChanges><FrequencyChange><Frequency dt:dt="r8">3312929</Frequency><Timestamp dt:dt="r8">15805238117</Timestamp><Current dt:dt="…	75.028	2343274	2339774	2343274	2339761	1	right	-1373999755	2017-11-05	11:15:19	09:15:19	female	238593	157214	-1	157194	242729	238623	-1	238593	522499	518810	-1	518784	1	1	1	1				practUP	phasePRACTICE1	11	NM10	285905	285605	285905	285590	d	285590	284073	285590	284055	1517
GofDak_1024-768_new	8	3	36	<?xml version="1.0"?>\n<Clock xmlns:dt="urn:schemas-microsoft-com:datatypes"><Description dt:dt="string">E-Prime Primary Realtime Clock</Description><StartTime><Timestamp dt:dt="int">0</Timestamp><DateUtc dt:dt="string">2017-05-11T09:15:19Z</DateUtc></StartTime><FrequencyChanges><FrequencyChange><Frequency dt:dt="r8">3312929</Frequency><Timestamp dt:dt="r8">15805238117</Timestamp><Current dt:dt="…	75.028	2343274	2339774	2343274	2339761	1	right	-1373999755	2017-11-05	11:15:19	09:15:19	female	238593	157214	-1	157194	242729	238623	-1	238593	522499	518810	-1	518784	1	1	1	1				practUP	phasePRACTICE1	12	NM05	289251	288951	289251	288941	d	288941	286978	288941	286967	1963
GofDak_1024-768_new	8	3	36	<?xml version="1.0"?>\n<Clock xmlns:dt="urn:schemas-microsoft-com:datatypes"><Description dt:dt="string">E-Prime Primary Realtime Clock</Description><StartTime><Timestamp dt:dt="int">0</Timestamp><DateUtc dt:dt="string">2017-05-11T09:15:19Z</DateUtc></StartTime><FrequencyChanges><FrequencyChange><Frequency dt:dt="r8">3312929</Frequency><Timestamp dt:dt="r8">15805238117</Timestamp><Current dt:dt="…	75.028	2343274	2339774	2343274	2339761	1	right	-1373999755	2017-11-05	11:15:19	09:15:19	female	238593	157214	-1	157194	242729	238623	-1	238593	522499	518810	-1	518784	1	1	1	1				practUP	phasePRACTICE1	13	NF02	292743	292443	292743	292434	d	292434	290630	292434	290615	1804
GofDak_1024-768_new	8	3	36	<?xml version="1.0"?>\n<Clock xmlns:dt="urn:schemas-microsoft-com:datatypes"><Description dt:dt="string">E-Prime Primary Realtime Clock</Description><StartTime><Timestamp dt:dt="int">0</Timestamp><DateUtc dt:dt="string">2017-05-11T09:15:19Z</DateUtc></StartTime><FrequencyChanges><FrequencyChange><Frequency dt:dt="r8">3312929</Frequency><Timestamp dt:dt="r8">15805238117</Timestamp><Current dt:dt="…	75.028	2343274	2339774	2343274	2339761	1	right	-1373999755	2017-11-05	11:15:19	09:15:19	female	238593	157214	-1	157194	242729	238623	-1	238593	522499	518810	-1	518784	1	1	1	1				practUP	phasePRACTICE1	14	NF11	296129	295829	296129	295823	d	295823	294189	295823	294175	1634
GofDak_1024-768_new	8	3	36	<?xml version="1.0"?>\n<Clock xmlns:dt="urn:schemas-microsoft-com:datatypes"><Description dt:dt="string">E-Prime Primary Realtime Clock</Description><StartTime><Timestamp dt:dt="int">0</Timestamp><DateUtc dt:dt="string">2017-05-11T09:15:19Z</DateUtc></StartTime><FrequencyChanges><FrequencyChange><Frequency dt:dt="r8">3312929</Frequency><Timestamp dt:dt="r8">15805238117</Timestamp><Current dt:dt="…	75.028	2343274	2339774	2343274	2339761	1	right	-1373999755	2017-11-05	11:15:19	09:15:19	female	238593	157214	-1	157194	242729	238623	-1	238593	522499	518810	-1	518784	1	1	1	1				practUP	phasePRACTICE1	15	NF01	299407	299107	299407	299094	l	299094	297334	299094	297326	1760
GofDak_1024-768_new	8	3	36	<?xml version="1.0"?>\n<Clock xmlns:dt="urn:schemas-microsoft-com:datatypes"><Description dt:dt="string">E-Prime Primary Realtime Clock</Description><StartTime><Timestamp dt:dt="int">0</Timestamp><DateUtc dt:dt="string">2017-05-11T09:15:19Z</DateUtc></StartTime><FrequencyChanges><FrequencyChange><Frequency dt:dt="r8">3312929</Frequency><Timestamp dt:dt="r8">15805238117</Timestamp><Current dt:dt="…	75.028	2343274	2339774	2343274	2339761	1	right	-1373999755	2017-11-05	11:15:19	09:15:19	female	238593	157214	-1	157194	242729	238623	-1	238593	522499	518810	-1	518784	1	1	1	1				practUP	phasePRACTICE1	16	NF01	302326	302026	302326	302016	d	302016	300466	302016	300454	1550
GofDak_1024-768_new	8	3	36	<?xml version="1.0"?>\n<Clock xmlns:dt="urn:schemas-microsoft-com:datatypes"><Description dt:dt="string">E-Prime Primary Realtime Clock</Description><StartTime><Timestamp dt:dt="int">0</Timestamp><DateUtc dt:dt="string">2017-05-11T09:15:19Z</DateUtc></StartTime><FrequencyChanges><FrequencyChange><Frequency dt:dt="r8">3312929</Frequency><Timestamp dt:dt="r8">15805238117</Timestamp><Current dt:dt="…	75.028	2343274	2339774	2343274	2339761	1	right	-1373999755	2017-11-05	11:15:19	09:15:19	female	238593	157214	-1	157194	242729	238623	-1	238593	522499	518810	-1	518784	1	1	1	1				practUP	phasePRACTICE1	17	NM08	305738	305438	305738	305431	d	305431	303465	305431	303454	1966
GofDak_1024-768_new	8	3	36	<?xml version="1.0"?>\n<Clock xmlns:dt="urn:schemas-microsoft-com:datatypes"><Description dt:dt="string">E-Prime Primary Realtime Clock</Description><StartTime><Timestamp dt:dt="int">0</Timestamp><DateUtc dt:dt="string">2017-05-11T09:15:19Z</DateUtc></StartTime><FrequencyChanges><FrequencyChange><Frequency dt:dt="r8">3312929</Frequency><Timestamp dt:dt="r8">15805238117</Timestamp><Current dt:dt="…	75.028	2343274	2339774	2343274	2339761	1	right	-1373999755	2017-11-05	11:15:19	09:15:19	female	238593	157214	-1	157194	242729	238623	-1	238593	522499	518810	-1	518784	1	1	1	1				practUP	phasePRACTICE1	18	NF105	309217	308917	309217	308898	l	308898	307184	308898	307174	1714
GofDak_1024-768_new	8	3	36	<?xml version="1.0"?>\n<Clock xmlns:dt="urn:schemas-microsoft-com:datatypes"><Description dt:dt="string">E-Prime Primary Realtime Clock</Description><StartTime><Timestamp dt:dt="int">0</Timestamp><DateUtc dt:dt="string">2017-05-11T09:15:19Z</DateUtc></StartTime><FrequencyChanges><FrequencyChange><Frequency dt:dt="r8">3312929</Frequency><Timestamp dt:dt="r8">15805238117</Timestamp><Current dt:dt="…	75.028	2343274	2339774	2343274	2339761	1	right	-1373999755	2017-11-05	11:15:19	09:15:19	female	238593	157214	-1	157194	242729	238623	-1	238593	522499	518810	-1	518784	1	1	1	1				practUP	phasePRACTICE1	19	NM101	312522	312222	312522	312214	l	312214	310623	312214	310614	1591
GofDak_1024-768_new	8	3	36	<?xml version="1.0"?>\n<Clock xmlns:dt="urn:schemas-microsoft-com:datatypes"><Description dt:dt="string">E-Prime Primary Realtime Clock</Description><StartTime><Timestamp dt:dt="int">0</Timestamp><DateUtc dt:dt="string">2017-05-11T09:15:19Z</DateUtc></StartTime><FrequencyChanges><FrequencyChange><Frequency dt:dt="r8">3312929</Frequency><Timestamp dt:dt="r8">15805238117</Timestamp><Current dt:dt="…	75.028	2343274	2339774	2343274	2339761	1	right	-1373999755	2017-11-05	11:15:19	09:15:19	female	238593	157214	-1	157194	242729	238623	-1	238593	522499	518810	-1	518784	1	1	1	1				practUP	phasePRACTICE1	20	NF01	315894	315594	315894	315580	d	315580	313635	315580	313622	1945
GofDak_1024-768_new	8	3	36	<?xml version="1.0"?>\n<Clock xmlns:dt="urn:schemas-microsoft-com:datatypes"><Description dt:dt="string">E-Prime Primary Realtime Clock</Description><StartTime><Timestamp dt:dt="int">0</Timestamp><DateUtc dt:dt="string">2017-05-11T09:15:19Z</DateUtc></StartTime><FrequencyChanges><FrequencyChange><Frequency dt:dt="r8">3312929</Frequency><Timestamp dt:dt="r8">15805238117</Timestamp><Current dt:dt="…	75.028	2343274	2339774	2343274	2339761	1	right	-1373999755	2017-11-05	11:15:19	09:15:19	female	238593	157214	-1	157194	242729	238623	-1	238593	522499	518810	-1	518784	1	1	1	1				practUP	phasePRACTICE1	21	NM02	322638	322338	322638	322335	l	322335	320539	322335	320525	1796
GofDak_1024-768_new	8	3	36	<?xml version="1.0"?>\n<Clock xmlns:dt="urn:schemas-microsoft-com:datatypes"><Description dt:dt="string">E-Prime Primary Realtime Clock</Description><StartTime><Timestamp dt:dt="int">0</Timestamp><DateUtc dt:dt="string">2017-05-11T09:15:19Z</DateUtc></StartTime><FrequencyChanges><FrequencyChange><Frequency dt:dt="r8">3312929</Frequency><Timestamp dt:dt="r8">15805238117</Timestamp><Current dt:dt="…	75.028	2343274	2339774	2343274	2339761	1	right	-1373999755	2017-11-05	11:15:19	09:15:19	female	238593	157214	-1	157194	242729	238623	-1	238593	522499	518810	-1	518784	1	1	1	1				practUP	phasePRACTICE1	22	NF106	325957	325657	325957	325652	d	325652	323884	325652	323869	1768
GofDak_1024-768_new	8	3	36	<?xml version="1.0"?>\n<Clock xmlns:dt="urn:schemas-microsoft-com:datatypes"><Description dt:dt="string">E-Prime Primary Realtime Clock</Description><StartTime><Timestamp dt:dt="int">0</Timestamp><DateUtc dt:dt="string">2017-05-11T09:15:19Z</DateUtc></StartTime><FrequencyChanges><FrequencyChange><Frequency dt:dt="r8">3312929</Frequency><Timestamp dt:dt="r8">15805238117</Timestamp><Current dt:dt="…	75.028	2343274	2339774	2343274	2339761	1	right	-1373999755	2017-11-05	11:15:19	09:15:19	female	238593	157214	-1	157194	242729	238623	-1	238593	522499	518810	-1	518784	1	1	1	1				practUP	phasePRACTICE1	23	NM02	329262	328962	329262	328949	l	328949	327230	328949	327189	1719
GofDak_1024-768_new	8	3	36	<?xml version="1.0"?>\n<Clock xmlns:dt="urn:schemas-microsoft-com:datatypes"><Description dt:dt="string">E-Prime Primary Realtime Clock</Description><StartTime><Timestamp dt:dt="int">0</Timestamp><DateUtc dt:dt="string">2017-05-11T09:15:19Z</DateUtc></StartTime><FrequencyChanges><FrequencyChange><Frequency dt:dt="r8">3312929</Frequency><Timestamp dt:dt="r8">15805238117</Timestamp><Current dt:dt="…	75.028	2343274	2339774	2343274	2339761	1	right	-1373999755	2017-11-05	11:15:19	09:15:19	female	238593	157214	-1	157194	242729	238623	-1	238593	522499	518810	-1	518784	1	1	1	1				practUP	phasePRACTICE1	24	NF01	332434	332134	332434	332124	l	332124	330508	332124	330501	1616
GofDak_1024-768_new	8	3	36	<?xml version="1.0"?>\n<Clock xmlns:dt="urn:schemas-microsoft-com:datatypes"><Description dt:dt="string">E-Prime Primary Realtime Clock</Description><StartTime><Timestamp dt:dt="int">0</Timestamp><DateUtc dt:dt="string">2017-05-11T09:15:19Z</DateUtc></StartTime><FrequencyChanges><FrequencyChange><Frequency dt:dt="r8">3312929</Frequency><Timestamp dt:dt="r8">15805238117</Timestamp><Current dt:dt="…	75.028	2343274	2339774	2343274	2339761	1	right	-1373999755	2017-11-05	11:15:19	09:15:19	female	238593	157214	-1	157194	242729	238623	-1	238593	522499	518810	-1	518784	1	1	1	1				practUP	phasePRACTICE1	25	NM09	336553	336253	336553	336237	d	336237	334307	336237	334301	1930
GofDak_1024-768_new	8	3	36	<?xml version="1.0"?>\n<Clock xmlns:dt="urn:schemas-microsoft-com:datatypes"><Description dt:dt="string">E-Prime Primary Realtime Clock</Description><StartTime><Timestamp dt:dt="int">0</Timestamp><DateUtc dt:dt="string">2017-05-11T09:15:19Z</DateUtc></StartTime><FrequencyChanges><FrequencyChange><Frequency dt:dt="r8">3312929</Frequency><Timestamp dt:dt="r8">15805238117</Timestamp><Current dt:dt="…	75.028	2343274	2339774	2343274	2339761	1	right	-1373999755	2017-11-05	11:15:19	09:15:19	female	238593	157214	-1	157194	242729	238623	-1	238593	522499	518810	-1	518784	1	1	1	1				practUP	phasePRACTICE1	26	NM21	340152	339852	340152	339836	l	339836	338199	339836	338188	1637
GofDak_1024-768_new	8	3	36	<?xml version="1.0"?>\n<Clock xmlns:dt="urn:schemas-microsoft-com:datatypes"><Description dt:dt="string">E-Prime Primary Realtime Clock</Description><StartTime><Timestamp dt:dt="int">0</Timestamp><DateUtc dt:dt="string">2017-05-11T09:15:19Z</DateUtc></StartTime><FrequencyChanges><FrequencyChange><Frequency dt:dt="r8">3312929</Frequency><Timestamp dt:dt="r8">15805238117</Timestamp><Current dt:dt="…	75.028	2343274	2339774	2343274	2339761	1	right	-1373999755	2017-11-05	11:15:19	09:15:19	female	238593	157214	-1	157194	242729	238623	-1	238593	522499	518810	-1	518784	1	1	1	1				practUP	phasePRACTICE1	27	NM10	343350	343050	343350	343036	d	343036	341358	343036	341340	1678
GofDak_1024-768_new	8	3	36	<?xml version="1.0"?>\n<Clock xmlns:dt="urn:schemas-microsoft-com:datatypes"><Description dt:dt="string">E-Prime Primary Realtime Clock</Description><StartTime><Timestamp dt:dt="int">0</Timestamp><DateUtc dt:dt="string">2017-05-11T09:15:19Z</DateUtc></StartTime><FrequencyChanges><FrequencyChange><Frequency dt:dt="r8">3312929</Frequency><Timestamp dt:dt="r8">15805238117</Timestamp><Current dt:dt="…	75.028	2343274	2339774	2343274	2339761	1	right	-1373999755	2017-11-05	11:15:19	09:15:19	female	238593	157214	-1	157194	242729	238623	-1	238593	522499	518810	-1	518784	1	1	1	1				practUP	phasePRACTICE1	28	NM101	346602	346302	346602	346287	d	346287	344476	346287	344468	1811
GofDak_1024-768_new	8	3	36	<?xml version="1.0"?>\n<Clock xmlns:dt="urn:schemas-microsoft-com:datatypes"><Description dt:dt="string">E-Prime Primary Realtime Clock</Description><StartTime><Timestamp dt:dt="int">0</Timestamp><DateUtc dt:dt="string">2017-05-11T09:15:19Z</DateUtc></StartTime><FrequencyChanges><FrequencyChange><Frequency dt:dt="r8">3312929</Frequency><Timestamp dt:dt="r8">15805238117</Timestamp><Current dt:dt="…	75.028	2343274	2339774	2343274	2339761	1	right	-1373999755	2017-11-05	11:15:19	09:15:19	female	238593	157214	-1	157194	242729	238623	-1	238593	522499	518810	-1	518784	1	1	1	1				practUP	phasePRACTICE1	29	NF106	350428	350128	350428	350117	l	350117	348195	350117	348180	1922
GofDak_1024-768_new	8	3	36	<?xml version="1.0"?>\n<Clock xmlns:dt="urn:schemas-microsoft-com:datatypes"><Description dt:dt="string">E-Prime Primary Realtime Clock</Description><StartTime><Timestamp dt:dt="int">0</Timestamp><DateUtc dt:dt="string">2017-05-11T09:15:19Z</DateUtc></StartTime><FrequencyChanges><FrequencyChange><Frequency dt:dt="r8">3312929</Frequency><Timestamp dt:dt="r8">15805238117</Timestamp><Current dt:dt="…	75.028	2343274	2339774	2343274	2339761	1	right	-1373999755	2017-11-05	11:15:19	09:15:19	female	238593	157214	-1	157194	242729	238623	-1	238593	522499	518810	-1	518784	1	1	1	1				practUP	phasePRACTICE1	30	NM03	353786	353486	353786	353474	l	353474	351594	353474	351580	1880
GofDak_1024-768_new	8	3	36	<?xml version="1.0"?>\n<Clock xmlns:dt="urn:schemas-microsoft-com:datatypes"><Description dt:dt="string">E-Prime Primary Realtime Clock</Description><StartTime><Timestamp dt:dt="int">0</Timestamp><DateUtc dt:dt="string">2017-05-11T09:15:19Z</DateUtc></StartTime><FrequencyChanges><FrequencyChange><Frequency dt:dt="r8">3312929</Frequency><Timestamp dt:dt="r8">15805238117</Timestamp><Current dt:dt="…	75.028	2343274	2339774	2343274	2339761	1	right	-1373999755	2017-11-05	11:15:19	09:15:19	female	238593	157214	-1	157194	242729	238623	-1	238593	522499	518810	-1	518784	1	1	1	1				practUP	phasePRACTICE1	31	NM09	358491	358191	358491	358186	l	358186	356605	358186	356587	1581
GofDak_1024-768_new	8	3	36	<?xml version="1.0"?>\n<Clock xmlns:dt="urn:schemas-microsoft-com:datatypes"><Description dt:dt="string">E-Prime Primary Realtime Clock</Description><StartTime><Timestamp dt:dt="int">0</Timestamp><DateUtc dt:dt="string">2017-05-11T09:15:19Z</DateUtc></StartTime><FrequencyChanges><FrequencyChange><Frequency dt:dt="r8">3312929</Frequency><Timestamp dt:dt="r8">15805238117</Timestamp><Current dt:dt="…	75.028	2343274	2339774	2343274	2339761	1	right	-1373999755	2017-11-05	11:15:19	09:15:19	female	238593	157214	-1	157194	242729	238623	-1	238593	522499	518810	-1	518784	1	1	1	1				practUP	phasePRACTICE1	32	NM13	362276	361976	362276	361958	l	361958	360124	361958	360115	1834
GofDak_1024-768_new	8	3	36	<?xml version="1.0"?>\n<Clock xmlns:dt="urn:schemas-microsoft-com:datatypes"><Description dt:dt="string">E-Prime Primary Realtime Clock</Description><StartTime><Timestamp dt:dt="int">0</Timestamp><DateUtc dt:dt="string">2017-05-11T09:15:19Z</DateUtc></StartTime><FrequencyChanges><FrequencyChange><Frequency dt:dt="r8">3312929</Frequency><Timestamp dt:dt="r8">15805238117</Timestamp><Current dt:dt="…	75.028	2343274	2339774	2343274	2339761	1	right	-1373999755	2017-11-05	11:15:19	09:15:19	female	238593	157214	-1	157194	242729	238623	-1	238593	522499	518810	-1	518784	1	1	1	1				practUP	phasePRACTICE1	33	NF106	366315	366015	366315	366001	d	366001	364309	366001	364299	1692
GofDak_1024-768_new	8	3	36	<?xml version="1.0"?>\n<Clock xmlns:dt="urn:schemas-microsoft-com:datatypes"><Description dt:dt="string">E-Prime Primary Realtime Clock</Description><StartTime><Timestamp dt:dt="int">0</Timestamp><DateUtc dt:dt="string">2017-05-11T09:15:19Z</DateUtc></StartTime><FrequencyChanges><FrequencyChange><Frequency dt:dt="r8">3312929</Frequency><Timestamp dt:dt="r8">15805238117</Timestamp><Current dt:dt="…	75.028	2343274	2339774	2343274	2339761	1	right	-1373999755	2017-11-05	11:15:19	09:15:19	female	238593	157214	-1	157194	242729	238623	-1	238593	522499	518810	-1	518784	1	1	1	1				practUP	phasePRACTICE1	34	NF27	369554	369254	369554	369241	d	369241	367628	369241	367619	1613
GofDak_1024-768_new	8	3	36	<?xml version="1.0"?>\n<Clock xmlns:dt="urn:schemas-microsoft-com:datatypes"><Description dt:dt="string">E-Prime Primary Realtime Clock</Description><StartTime><Timestamp dt:dt="int">0</Timestamp><DateUtc dt:dt="string">2017-05-11T09:15:19Z</DateUtc></StartTime><FrequencyChanges><FrequencyChange><Frequency dt:dt="r8">3312929</Frequency><Timestamp dt:dt="r8">15805238117</Timestamp><Current dt:dt="…	75.028	2343274	2339774	2343274	2339761	1	right	-1373999755	2017-11-05	11:15:19	09:15:19	female	238593	157214	-1	157194	242729	238623	-1	238593	522499	518810	-1	518784	1	1	1	1				practUP	phasePRACTICE1	35	NF27	372966	372666	372966	372652	d	372652	371093	372652	371083	1559
GofDak_1024-768_new	8	3	36	<?xml version="1.0"?>\n<Clock xmlns:dt="urn:schemas-microsoft-com:datatypes"><Description dt:dt="string">E-Prime Primary Realtime Clock</Description><StartTime><Timestamp dt:dt="int">0</Timestamp><DateUtc dt:dt="string">2017-05-11T09:15:19Z</DateUtc></StartTime><FrequencyChanges><FrequencyChange><Frequency dt:dt="r8">3312929</Frequency><Timestamp dt:dt="r8">15805238117</Timestamp><Current dt:dt="…	75.028	2343274	2339774	2343274	2339761	1	right	-1373999755	2017-11-05	11:15:19	09:15:19	female	238593	157214	-1	157194	242729	238623	-1	238593	522499	518810	-1	518784	1	1	1	1				practUP	phasePRACTICE1	36	NF01	376364	376064	376364	376050	l	376050	374305	376050	374291	1745
GofDak_1024-768_new	8	3	36	<?xml version="1.0"?>\n<Clock xmlns:dt="urn:schemas-microsoft-com:datatypes"><Description dt:dt="string">E-Prime Primary Realtime Clock</Description><StartTime><Timestamp dt:dt="int">0</Timestamp><DateUtc dt:dt="string">2017-05-11T09:15:19Z</DateUtc></StartTime><FrequencyChanges><FrequencyChange><Frequency dt:dt="r8">3312929</Frequency><Timestamp dt:dt="r8">15805238117</Timestamp><Current dt:dt="…	75.028	2343274	2339774	2343274	2339761	1	right	-1373999755	2017-11-05	11:15:19	09:15:19	female	238593	157214	-1	157194	242729	238623	-1	238593	522499	518810	-1	518784	1	1	1	1				practUP	phasePRACTICE1	37	NF109	380203	379903	380203	379886	l	379886	378304	379886	378290	1582
GofDak_1024-768_new	8	3	36	<?xml version="1.0"?>\n<Clock xmlns:dt="urn:schemas-microsoft-com:datatypes"><Description dt:dt="string">E-Prime Primary Realtime Clock</Description><StartTime><Timestamp dt:dt="int">0</Timestamp><DateUtc dt:dt="string">2017-05-11T09:15:19Z</DateUtc></StartTime><FrequencyChanges><FrequencyChange><Frequency dt:dt="r8">3312929</Frequency><Timestamp dt:dt="r8">15805238117</Timestamp><Current dt:dt="…	75.028	2343274	2339774	2343274	2339761	1	right	-1373999755	2017-11-05	11:15:19	09:15:19	female	238593	157214	-1	157194	242729	238623	-1	238593	522499	518810	-1	518784	1	1	1	1				practUP	phasePRACTICE1	38	NF109	383255	382955	383255	382942	l	382942	381316	382942	381306	1626
GofDak_1024-768_new	8	3	36	<?xml version="1.0"?>\n<Clock xmlns:dt="urn:schemas-microsoft-com:datatypes"><Description dt:dt="string">E-Prime Primary Realtime Clock</Description><StartTime><Timestamp dt:dt="int">0</Timestamp><DateUtc dt:dt="string">2017-05-11T09:15:19Z</DateUtc></StartTime><FrequencyChanges><FrequencyChange><Frequency dt:dt="r8">3312929</Frequency><Timestamp dt:dt="r8">15805238117</Timestamp><Current dt:dt="…	75.028	2343274	2339774	2343274	2339761	1	right	-1373999755	2017-11-05	11:15:19	09:15:19	female	238593	157214	-1	157194	242729	238623	-1	238593	522499	518810	-1	518784	1	1	1	1				practUP	phasePRACTICE1	39	NF27	386481	386181	386481	386172	l	386172	384448	386172	384434	1724
GofDak_1024-768_new	8	3	36	<?xml version="1.0"?>\n<Clock xmlns:dt="urn:schemas-microsoft-com:datatypes"><Description dt:dt="string">E-Prime Primary Realtime Clock</Description><StartTime><Timestamp dt:dt="int">0</Timestamp><DateUtc dt:dt="string">2017-05-11T09:15:19Z</DateUtc></StartTime><FrequencyChanges><FrequencyChange><Frequency dt:dt="r8">3312929</Frequency><Timestamp dt:dt="r8">15805238117</Timestamp><Current dt:dt="…	75.028	2343274	2339774	2343274	2339761	1	right	-1373999755	2017-11-05	11:15:19	09:15:19	female	238593	157214	-1	157194	242729	238623	-1	238593	522499	518810	-1	518784	1	1	1	1				practUP	phasePRACTICE1	40	NF04	389839	389539	389839	389531	l	389531	387700	389531	387690	1831
GofDak_1024-768_new	8	3	36	<?xml version="1.0"?>\n<Clock xmlns:dt="urn:schemas-microsoft-com:datatypes"><Description dt:dt="string">E-Prime Primary Realtime Clock</Description><StartTime><Timestamp dt:dt="int">0</Timestamp><DateUtc dt:dt="string">2017-05-11T09:15:19Z</DateUtc></StartTime><FrequencyChanges><FrequencyChange><Frequency dt:dt="r8">3312929</Frequency><Timestamp dt:dt="r8">15805238117</Timestamp><Current dt:dt="…	75.028	2343274	2339774	2343274	2339761	1	right	-1373999755	2017-11-05	11:15:19	09:15:19	female	238593	157214	-1	157194	242729	238623	-1	238593	522499	518810	-1	518784	1	1	1	1				practUP	phasePRACTICE1	41	NM04	395810	395510	395810	395496	d	395496	393684	395496	393666	1812
GofDak_1024-768_new	8	3	36	<?xml version="1.0"?>\n<Clock xmlns:dt="urn:schemas-microsoft-com:datatypes"><Description dt:dt="string">E-Prime Primary Realtime Clock</Description><StartTime><Timestamp dt:dt="int">0</Timestamp><DateUtc dt:dt="string">2017-05-11T09:15:19Z</DateUtc></StartTime><FrequencyChanges><FrequencyChange><Frequency dt:dt="r8">3312929</Frequency><Timestamp dt:dt="r8">15805238117</Timestamp><Current dt:dt="…	75.028	2343274	2339774	2343274	2339761	1	right	-1373999755	2017-11-05	11:15:19	09:15:19	female	238593	157214	-1	157194	242729	238623	-1	238593	522499	518810	-1	518784	1	1	1	1				practUP	phasePRACTICE1	42	NF01	399009	398709	399009	398702	l	398702	397003	398702	396985	1699
GofDak_1024-768_new	8	3	36	<?xml version="1.0"?>\n<Clock xmlns:dt="urn:schemas-microsoft-com:datatypes"><Description dt:dt="string">E-Prime Primary Realtime Clock</Description><StartTime><Timestamp dt:dt="int">0</Timestamp><DateUtc dt:dt="string">2017-05-11T09:15:19Z</DateUtc></StartTime><FrequencyChanges><FrequencyChange><Frequency dt:dt="r8">3312929</Frequency><Timestamp dt:dt="r8">15805238117</Timestamp><Current dt:dt="…	75.028	2343274	2339774	2343274	2339761	1	right	-1373999755	2017-11-05	11:15:19	09:15:19	female	238593	157214	-1	157194	242729	238623	-1	238593	522499	518810	-1	518784	1	1	1	1				practUP	phasePRACTICE1	43	NM02	402528	402228	402528	402213	l	402213	400362	402213	400353	1851
GofDak_1024-768_new	8	3	36	<?xml version="1.0"?>\n<Clock xmlns:dt="urn:schemas-microsoft-com:datatypes"><Description dt:dt="string">E-Prime Primary Realtime Clock</Description><StartTime><Timestamp dt:dt="int">0</Timestamp><DateUtc dt:dt="string">2017-05-11T09:15:19Z</DateUtc></StartTime><FrequencyChanges><FrequencyChange><Frequency dt:dt="r8">3312929</Frequency><Timestamp dt:dt="r8">15805238117</Timestamp><Current dt:dt="…	75.028	2343274	2339774	2343274	2339761	1	right	-1373999755	2017-11-05	11:15:19	09:15:19	female	238593	157214	-1	157194	242729	238623	-1	238593	522499	518810	-1	518784	1	1	1	1				practUP	phasePRACTICE1	44	NF09	405873	405573	405873	405563	d	405563	403787	405563	403769	1776
GofDak_1024-768_new	8	3	36	<?xml version="1.0"?>\n<Clock xmlns:dt="urn:schemas-microsoft-com:datatypes"><Description dt:dt="string">E-Prime Primary Realtime Clock</Description><StartTime><Timestamp dt:dt="int">0</Timestamp><DateUtc dt:dt="string">2017-05-11T09:15:19Z</DateUtc></StartTime><FrequencyChanges><FrequencyChange><Frequency dt:dt="r8">3312929</Frequency><Timestamp dt:dt="r8">15805238117</Timestamp><Current dt:dt="…	75.028	2343274	2339774	2343274	2339761	1	right	-1373999755	2017-11-05	11:15:19	09:15:19	female	238593	157214	-1	157194	242729	238623	-1	238593	522499	518810	-1	518784	1	1	1	1				practUP	phasePRACTICE1	45	NF02	409219	408919	409219	408901	d	408901	407146	408901	407137	1755
GofDak_1024-768_new	8	3	36	<?xml version="1.0"?>\n<Clock xmlns:dt="urn:schemas-microsoft-com:datatypes"><Description dt:dt="string">E-Prime Primary Realtime Clock</Description><StartTime><Timestamp dt:dt="int">0</Timestamp><DateUtc dt:dt="string">2017-05-11T09:15:19Z</DateUtc></StartTime><FrequencyChanges><FrequencyChange><Frequency dt:dt="r8">3312929</Frequency><Timestamp dt:dt="r8">15805238117</Timestamp><Current dt:dt="…	75.028	2343274	2339774	2343274	2339761	1	right	-1373999755	2017-11-05	11:15:19	09:15:19	female	238593	157214	-1	157194	242729	238623	-1	238593	522499	518810	-1	518784	1	1	1	1				practUP	phasePRACTICE1	46	NM10	412777	412477	412777	412466	l	412466	410491	412466	410481	1975
GofDak_1024-768_new	8	3	36	<?xml version="1.0"?>\n<Clock xmlns:dt="urn:schemas-microsoft-com:datatypes"><Description dt:dt="string">E-Prime Primary Realtime Clock</Description><StartTime><Timestamp dt:dt="int">0</Timestamp><DateUtc dt:dt="string">2017-05-11T09:15:19Z</DateUtc></StartTime><FrequencyChanges><FrequencyChange><Frequency dt:dt="r8">3312929</Frequency><Timestamp dt:dt="r8">15805238117</Timestamp><Current dt:dt="…	75.028	2343274	2339774	2343274	2339761	1	right	-1373999755	2017-11-05	11:15:19	09:15:19	female	238593	157214	-1	157194	242729	238623	-1	238593	522499	518810	-1	518784	1	1	1	1				practUP	phasePRACTICE1	47	NM03	416309	416009	416309	415998	d	415998	414250	415998	414233	1748
GofDak_1024-768_new	8	3	36	<?xml version="1.0"?>\n<Clock xmlns:dt="urn:schemas-microsoft-com:datatypes"><Description dt:dt="string">E-Prime Primary Realtime Clock</Description><StartTime><Timestamp dt:dt="int">0</Timestamp><DateUtc dt:dt="string">2017-05-11T09:15:19Z</DateUtc></StartTime><FrequencyChanges><FrequencyChange><Frequency dt:dt="r8">3312929</Frequency><Timestamp dt:dt="r8">15805238117</Timestamp><Current dt:dt="…	75.028	2343274	2339774	2343274	2339761	1	right	-1373999755	2017-11-05	11:15:19	09:15:19	female	238593	157214	-1	157194	242729	238623	-1	238593	522499	518810	-1	518784	1	1	1	1				practUP	phasePRACTICE1	48	NF109	419828	419528	419828	419513	l	419513	417849	419513	417840	1664
GofDak_1024-768_new	8	3	36	<?xml version="1.0"?>\n<Clock xmlns:dt="urn:schemas-microsoft-com:datatypes"><Description dt:dt="string">E-Prime Primary Realtime Clock</Description><StartTime><Timestamp dt:dt="int">0</Timestamp><DateUtc dt:dt="string">2017-05-11T09:15:19Z</DateUtc></StartTime><FrequencyChanges><FrequencyChange><Frequency dt:dt="r8">3312929</Frequency><Timestamp dt:dt="r8">15805238117</Timestamp><Current dt:dt="…	75.028	2343274	2339774	2343274	2339761	1	right	-1373999755	2017-11-05	11:15:19	09:15:19	female	238593	157214	-1	157194	242729	238623	-1	238593	522499	518810	-1	518784	1	1	1	1				practUP	phasePRACTICE1	49	NF105	423173	422873	423173	422861	d	422861	421127	422861	421120	1734
GofDak_1024-768_new	8	3	36	<?xml version="1.0"?>\n<Clock xmlns:dt="urn:schemas-microsoft-com:datatypes"><Description dt:dt="string">E-Prime Primary Realtime Clock</Description><StartTime><Timestamp dt:dt="int">0</Timestamp><DateUtc dt:dt="string">2017-05-11T09:15:19Z</DateUtc></StartTime><FrequencyChanges><FrequencyChange><Frequency dt:dt="r8">3312929</Frequency><Timestamp dt:dt="r8">15805238117</Timestamp><Current dt:dt="…	75.028	2343274	2339774	2343274	2339761	1	right	-1373999755	2017-11-05	11:15:19	09:15:19	female	238593	157214	-1	157194	242729	238623	-1	238593	522499	518810	-1	518784	1	1	1	1				practUP	phasePRACTICE1	50	NF04	428105	427805	428105	427796	d	427796	426126	427796	426112	1670
GofDak_1024-768_new	8	3	36	<?xml version="1.0"?>\n<Clock xmlns:dt="urn:schemas-microsoft-com:datatypes"><Description dt:dt="string">E-Prime Primary Realtime Clock</Description><StartTime><Timestamp dt:dt="int">0</Timestamp><DateUtc dt:dt="string">2017-05-11T09:15:19Z</DateUtc></StartTime><FrequencyChanges><FrequencyChange><Frequency dt:dt="r8">3312929</Frequency><Timestamp dt:dt="r8">15805238117</Timestamp><Current dt:dt="…	75.028	2343274	2339774	2343274	2339761	1	right	-1373999755	2017-11-05	11:15:19	09:15:19	female	238593	157214	-1	157194	242729	238623	-1	238593	522499	518810	-1	518784	2	2	1	2				practINV	phasePRACTICE1	1	NF04	437501	437201	437501	437197	d	437197	435349	437197	435343	1848
GofDak_1024-768_new	8	3	36	<?xml version="1.0"?>\n<Clock xmlns:dt="urn:schemas-microsoft-com:datatypes"><Description dt:dt="string">E-Prime Primary Realtime Clock</Description><StartTime><Timestamp dt:dt="int">0</Timestamp><DateUtc dt:dt="string">2017-05-11T09:15:19Z</DateUtc></StartTime><FrequencyChanges><FrequencyChange><Frequency dt:dt="r8">3312929</Frequency><Timestamp dt:dt="r8">15805238117</Timestamp><Current dt:dt="…	75.028	2343274	2339774	2343274	2339761	1	right	-1373999755	2017-11-05	11:15:19	09:15:19	female	238593	157214	-1	157194	242729	238623	-1	238593	522499	518810	-1	518784	2	2	1	2				practINV	phasePRACTICE1	2	NF105	442979	442679	442979	442662	d	442662	441040	442662	441028	1622
GofDak_1024-768_new	8	3	36	<?xml version="1.0"?>\n<Clock xmlns:dt="urn:schemas-microsoft-com:datatypes"><Description dt:dt="string">E-Prime Primary Realtime Clock</Description><StartTime><Timestamp dt:dt="int">0</Timestamp><DateUtc dt:dt="string">2017-05-11T09:15:19Z</DateUtc></StartTime><FrequencyChanges><FrequencyChange><Frequency dt:dt="r8">3312929</Frequency><Timestamp dt:dt="r8">15805238117</Timestamp><Current dt:dt="…	75.028	2343274	2339774	2343274	2339761	1	right	-1373999755	2017-11-05	11:15:19	09:15:19	female	238593	157214	-1	157194	242729	238623	-1	238593	522499	518810	-1	518784	2	2	1	2				practINV	phasePRACTICE1	3	NF27	447604	447304	447604	447288	d	447288	445771	447288	445759	1517
GofDak_1024-768_new	8	3	36	<?xml version="1.0"?>\n<Clock xmlns:dt="urn:schemas-microsoft-com:datatypes"><Description dt:dt="string">E-Prime Primary Realtime Clock</Description><StartTime><Timestamp dt:dt="int">0</Timestamp><DateUtc dt:dt="string">2017-05-11T09:15:19Z</DateUtc></StartTime><FrequencyChanges><FrequencyChange><Frequency dt:dt="r8">3312929</Frequency><Timestamp dt:dt="r8">15805238117</Timestamp><Current dt:dt="…	75.028	2343274	2339774	2343274	2339761	1	right	-1373999755	2017-11-05	11:15:19	09:15:19	female	238593	157214	-1	157194	242729	238623	-1	238593	522499	518810	-1	518784	2	2	1	2				practINV	phasePRACTICE1	4	NM05	450870	450570	450870	450557	d	450557	448930	450557	448919	1627
GofDak_1024-768_new	8	3	36	<?xml version="1.0"?>\n<Clock xmlns:dt="urn:schemas-microsoft-com:datatypes"><Description dt:dt="string">E-Prime Primary Realtime Clock</Description><StartTime><Timestamp dt:dt="int">0</Timestamp><DateUtc dt:dt="string">2017-05-11T09:15:19Z</DateUtc></StartTime><FrequencyChanges><FrequencyChange><Frequency dt:dt="r8">3312929</Frequency><Timestamp dt:dt="r8">15805238117</Timestamp><Current dt:dt="…	75.028	2343274	2339774	2343274	2339761	1	right	-1373999755	2017-11-05	11:15:19	09:15:19	female	238593	157214	-1	157194	242729	238623	-1	238593	522499	518810	-1	518784	2	2	1	2				practINV	phasePRACTICE1	5	NM10	454548	454248	454548	454237	d	454237	452476	454237	452463	1761
GofDak_1024-768_new	8	3	36	<?xml version="1.0"?>\n<Clock xmlns:dt="urn:schemas-microsoft-com:datatypes"><Description dt:dt="string">E-Prime Primary Realtime Clock</Description><StartTime><Timestamp dt:dt="int">0</Timestamp><DateUtc dt:dt="string">2017-05-11T09:15:19Z</DateUtc></StartTime><FrequencyChanges><FrequencyChange><Frequency dt:dt="r8">3312929</Frequency><Timestamp dt:dt="r8">15805238117</Timestamp><Current dt:dt="…	75.028	2343274	2339774	2343274	2339761	1	right	-1373999755	2017-11-05	11:15:19	09:15:19	female	238593	157214	-1	157194	242729	238623	-1	238593	522499	518810	-1	518784	2	2	1	2				practINV	phasePRACTICE1	6	NM04	458187	457887	458187	457869	d	457869	456274	457869	456262	1595
GofDak_1024-768_new	8	3	36	<?xml version="1.0"?>\n<Clock xmlns:dt="urn:schemas-microsoft-com:datatypes"><Description dt:dt="string">E-Prime Primary Realtime Clock</Description><StartTime><Timestamp dt:dt="int">0</Timestamp><DateUtc dt:dt="string">2017-05-11T09:15:19Z</DateUtc></StartTime><FrequencyChanges><FrequencyChange><Frequency dt:dt="r8">3312929</Frequency><Timestamp dt:dt="r8">15805238117</Timestamp><Current dt:dt="…	75.028	2343274	2339774	2343274	2339761	1	right	-1373999755	2017-11-05	11:15:19	09:15:19	female	238593	157214	-1	157194	242729	238623	-1	238593	522499	518810	-1	518784	2	2	1	2				practINV	phasePRACTICE1	7	NF09	462638	462338	462638	462324	d	462324	460433	462324	460414	1891
GofDak_1024-768_new	8	3	36	<?xml version="1.0"?>\n<Clock xmlns:dt="urn:schemas-microsoft-com:datatypes"><Description dt:dt="string">E-Prime Primary Realtime Clock</Description><StartTime><Timestamp dt:dt="int">0</Timestamp><DateUtc dt:dt="string">2017-05-11T09:15:19Z</DateUtc></StartTime><FrequencyChanges><FrequencyChange><Frequency dt:dt="r8">3312929</Frequency><Timestamp dt:dt="r8">15805238117</Timestamp><Current dt:dt="…	75.028	2343274	2339774	2343274	2339761	1	right	-1373999755	2017-11-05	11:15:19	09:15:19	female	238593	157214	-1	157194	242729	238623	-1	238593	522499	518810	-1	518784	2	2	1	2				practINV	phasePRACTICE1	8	NM13	465851	465551	465851	465538	d	465538	464031	465538	464022	1507
GofDak_1024-768_new	8	3	36	<?xml version="1.0"?>\n<Clock xmlns:dt="urn:schemas-microsoft-com:datatypes"><Description dt:dt="string">E-Prime Primary Realtime Clock</Description><StartTime><Timestamp dt:dt="int">0</Timestamp><DateUtc dt:dt="string">2017-05-11T09:15:19Z</DateUtc></StartTime><FrequencyChanges><FrequencyChange><Frequency dt:dt="r8">3312929</Frequency><Timestamp dt:dt="r8">15805238117</Timestamp><Current dt:dt="…	75.028	2343274	2339774	2343274	2339761	1	right	-1373999755	2017-11-05	11:15:19	09:15:19	female	238593	157214	-1	157194	242729	238623	-1	238593	522499	518810	-1	518784	2	2	1	2				practINV	phasePRACTICE1	9	NF01	469662	469362	469662	469351	l	469351	467670	469351	467662	1681
GofDak_1024-768_new	8	3	36	<?xml version="1.0"?>\n<Clock xmlns:dt="urn:schemas-microsoft-com:datatypes"><Description dt:dt="string">E-Prime Primary Realtime Clock</Description><StartTime><Timestamp dt:dt="int">0</Timestamp><DateUtc dt:dt="string">2017-05-11T09:15:19Z</DateUtc></StartTime><FrequencyChanges><FrequencyChange><Frequency dt:dt="r8">3312929</Frequency><Timestamp dt:dt="r8">15805238117</Timestamp><Current dt:dt="…	75.028	2343274	2339774	2343274	2339761	1	right	-1373999755	2017-11-05	11:15:19	09:15:19	female	238593	157214	-1	157194	242729	238623	-1	238593	522499	518810	-1	518784	2	2	1	2				practINV	phasePRACTICE1	10	NF106	473968	473668	473968	473657	d	473657	471762	473657	471750	1895
GofDak_1024-768_new	8	3	36	<?xml version="1.0"?>\n<Clock xmlns:dt="urn:schemas-microsoft-com:datatypes"><Description dt:dt="string">E-Prime Primary Realtime Clock</Description><StartTime><Timestamp dt:dt="int">0</Timestamp><DateUtc dt:dt="string">2017-05-11T09:15:19Z</DateUtc></StartTime><FrequencyChanges><FrequencyChange><Frequency dt:dt="r8">3312929</Frequency><Timestamp dt:dt="r8">15805238117</Timestamp><Current dt:dt="…	75.028	2343274	2339774	2343274	2339761	1	right	-1373999755	2017-11-05	11:15:19	09:15:19	female	238593	157214	-1	157194	242729	238623	-1	238593	522499	518810	-1	518784	2	2	1	2				practINV	phasePRACTICE1	11	NM04	479525	479225	479525	479219	d	479219	477506	479219	477493	1713
GofDak_1024-768_new	8	3	36	<?xml version="1.0"?>\n<Clock xmlns:dt="urn:schemas-microsoft-com:datatypes"><Description dt:dt="string">E-Prime Primary Realtime Clock</Description><StartTime><Timestamp dt:dt="int">0</Timestamp><DateUtc dt:dt="string">2017-05-11T09:15:19Z</DateUtc></StartTime><FrequencyChanges><FrequencyChange><Frequency dt:dt="r8">3312929</Frequency><Timestamp dt:dt="r8">15805238117</Timestamp><Current dt:dt="…	75.028	2343274	2339774	2343274	2339761	1	right	-1373999755	2017-11-05	11:15:19	09:15:19	female	238593	157214	-1	157194	242729	238623	-1	238593	522499	518810	-1	518784	2	2	1	2				practINV	phasePRACTICE1	12	NF11	483657	483357	483657	483345	d	483345	481704	483345	481693	1641
GofDak_1024-768_new	8	3	36	<?xml version="1.0"?>\n<Clock xmlns:dt="urn:schemas-microsoft-com:datatypes"><Description dt:dt="string">E-Prime Primary Realtime Clock</Description><StartTime><Timestamp dt:dt="int">0</Timestamp><DateUtc dt:dt="string">2017-05-11T09:15:19Z</DateUtc></StartTime><FrequencyChanges><FrequencyChange><Frequency dt:dt="r8">3312929</Frequency><Timestamp dt:dt="r8">15805238117</Timestamp><Current dt:dt="…	75.028	2343274	2339774	2343274	2339761	1	right	-1373999755	2017-11-05	11:15:19	09:15:19	female	238593	157214	-1	157194	242729	238623	-1	238593	522499	518810	-1	518784	2	2	1	2				practINV	phasePRACTICE1	13	NM05	486949	486649	486949	486635	d	486635	485037	486635	485021	1598
GofDak_1024-768_new	8	3	36	<?xml version="1.0"?>\n<Clock xmlns:dt="urn:schemas-microsoft-com:datatypes"><Description dt:dt="string">E-Prime Primary Realtime Clock</Description><StartTime><Timestamp dt:dt="int">0</Timestamp><DateUtc dt:dt="string">2017-05-11T09:15:19Z</DateUtc></StartTime><FrequencyChanges><FrequencyChange><Frequency dt:dt="r8">3312929</Frequency><Timestamp dt:dt="r8">15805238117</Timestamp><Current dt:dt="…	75.028	2343274	2339774	2343274	2339761	1	right	-1373999755	2017-11-05	11:15:19	09:15:19	female	238593	157214	-1	157194	242729	238623	-1	238593	522499	518810	-1	518784	2	2	1	2				practINV	phasePRACTICE1	14	NM05	492640	492340	492640	492332	d	492332	490341	492332	490333	1991
GofDak_1024-768_new	8	3	36	<?xml version="1.0"?>\n<Clock xmlns:dt="urn:schemas-microsoft-com:datatypes"><Description dt:dt="string">E-Prime Primary Realtime Clock</Description><StartTime><Timestamp dt:dt="int">0</Timestamp><DateUtc dt:dt="string">2017-05-11T09:15:19Z</DateUtc></StartTime><FrequencyChanges><FrequencyChange><Frequency dt:dt="r8">3312929</Frequency><Timestamp dt:dt="r8">15805238117</Timestamp><Current dt:dt="…	75.028	2343274	2339774	2343274	2339761	1	right	-1373999755	2017-11-05	11:15:19	09:15:19	female	238593	157214	-1	157194	242729	238623	-1	238593	522499	518810	-1	518784	2	2	1	2				practINV	phasePRACTICE1	15	NM21	496519	496219	496519	496208	l	496208	494340	496208	494333	1868
GofDak_1024-768_new	8	3	36	<?xml version="1.0"?>\n<Clock xmlns:dt="urn:schemas-microsoft-com:datatypes"><Description dt:dt="string">E-Prime Primary Realtime Clock</Description><StartTime><Timestamp dt:dt="int">0</Timestamp><DateUtc dt:dt="string">2017-05-11T09:15:19Z</DateUtc></StartTime><FrequencyChanges><FrequencyChange><Frequency dt:dt="r8">3312929</Frequency><Timestamp dt:dt="r8">15805238117</Timestamp><Current dt:dt="…	75.028	2343274	2339774	2343274	2339761	1	right	-1373999755	2017-11-05	11:15:19	09:15:19	female	238593	157214	-1	157194	242729	238623	-1	238593	522499	518810	-1	518784	2	2	1	2				practINV	phasePRACTICE1	16	NF11	500371	500071	500371	500055	l	500055	498511	500055	498500	1544
GofDak_1024-768_new	8	3	36	<?xml version="1.0"?>\n<Clock xmlns:dt="urn:schemas-microsoft-com:datatypes"><Description dt:dt="string">E-Prime Primary Realtime Clock</Description><StartTime><Timestamp dt:dt="int">0</Timestamp><DateUtc dt:dt="string">2017-05-11T09:15:19Z</DateUtc></StartTime><FrequencyChanges><FrequencyChange><Frequency dt:dt="r8">3312929</Frequency><Timestamp dt:dt="r8">15805238117</Timestamp><Current dt:dt="…	75.028	2343274	2339774	2343274	2339761	1	right	-1373999755	2017-11-05	11:15:19	09:15:19	female	238593	157214	-1	157194	242729	238623	-1	238593	522499	518810	-1	518784	2	2	1	2				practINV	phasePRACTICE1	17	NM04	503983	503683	503983	503675	l	503675	501710	503675	501700	1965
GofDak_1024-768_new	8	3	36	<?xml version="1.0"?>\n<Clock xmlns:dt="urn:schemas-microsoft-com:datatypes"><Description dt:dt="string">E-Prime Primary Realtime Clock</Description><StartTime><Timestamp dt:dt="int">0</Timestamp><DateUtc dt:dt="string">2017-05-11T09:15:19Z</DateUtc></StartTime><FrequencyChanges><FrequencyChange><Frequency dt:dt="r8">3312929</Frequency><Timestamp dt:dt="r8">15805238117</Timestamp><Current dt:dt="…	75.028	2343274	2339774	2343274	2339761	1	right	-1373999755	2017-11-05	11:15:19	09:15:19	female	238593	157214	-1	157194	242729	238623	-1	238593	522499	518810	-1	518784	2	2	1	2				practINV	phasePRACTICE1	18	NM13	507701	507401	507701	507386	l	507386	505842	507386	505836	1544
GofDak_1024-768_new	8	3	36	<?xml version="1.0"?>\n<Clock xmlns:dt="urn:schemas-microsoft-com:datatypes"><Description dt:dt="string">E-Prime Primary Realtime Clock</Description><StartTime><Timestamp dt:dt="int">0</Timestamp><DateUtc dt:dt="string">2017-05-11T09:15:19Z</DateUtc></StartTime><FrequencyChanges><FrequencyChange><Frequency dt:dt="r8">3312929</Frequency><Timestamp dt:dt="r8">15805238117</Timestamp><Current dt:dt="…	75.028	2343274	2339774	2343274	2339761	1	right	-1373999755	2017-11-05	11:15:19	09:15:19	female	238593	157214	-1	157194	242729	238623	-1	238593	522499	518810	-1	518784	2	2	1	2				practINV	phasePRACTICE1	19	NM13	511153	510853	511153	510841	l	510841	509307	510841	509292	1534
GofDak_1024-768_new	8	3	36	<?xml version="1.0"?>\n<Clock xmlns:dt="urn:schemas-microsoft-com:datatypes"><Description dt:dt="string">E-Prime Primary Realtime Clock</Description><StartTime><Timestamp dt:dt="int">0</Timestamp><DateUtc dt:dt="string">2017-05-11T09:15:19Z</DateUtc></StartTime><FrequencyChanges><FrequencyChange><Frequency dt:dt="r8">3312929</Frequency><Timestamp dt:dt="r8">15805238117</Timestamp><Current dt:dt="…	75.028	2343274	2339774	2343274	2339761	1	right	-1373999755	2017-11-05	11:15:19	09:15:19	female	238593	157214	-1	157194	242729	238623	-1	238593	522499	518810	-1	518784	2	2	1	2				practINV	phasePRACTICE1	20	NF105	514779	514479	514779	514467	l	514467	512959	514467	512948	1508
GofDak_1024-768_new	8	3	36	<?xml version="1.0"?>\n<Clock xmlns:dt="urn:schemas-microsoft-com:datatypes"><Description dt:dt="string">E-Prime Primary Realtime Clock</Description><StartTime><Timestamp dt:dt="int">0</Timestamp><DateUtc dt:dt="string">2017-05-11T09:15:19Z</DateUtc></StartTime><FrequencyChanges><FrequencyChange><Frequency dt:dt="r8">3312929</Frequency><Timestamp dt:dt="r8">15805238117</Timestamp><Current dt:dt="…	75.028	2343274	2339774	2343274	2339761	1	right	-1373999755	2017-11-05	11:15:19	09:15:19	female	238593	157214	-1	157194	242729	238623	-1	238593	522499	518810	-1	518784	3				1	1	1	phaseUPFAce	phaseXPface	1	NF109	525561	525261	525561	525255	l	525255	523515	525255	523502	1740
GofDak_1024-768_new	8	3	36	<?xml version="1.0"?>\n<Clock xmlns:dt="urn:schemas-microsoft-com:datatypes"><Description dt:dt="string">E-Prime Primary Realtime Clock</Description><StartTime><Timestamp dt:dt="int">0</Timestamp><DateUtc dt:dt="string">2017-05-11T09:15:19Z</DateUtc></StartTime><FrequencyChanges><FrequencyChange><Frequency dt:dt="r8">3312929</Frequency><Timestamp dt:dt="r8">15805238117</Timestamp><Current dt:dt="…	75.028	2343274	2339774	2343274	2339761	1	right	-1373999755	2017-11-05	11:15:19	09:15:19	female	238593	157214	-1	157194	242729	238623	-1	238593	522499	518810	-1	518784	3				1	1	1	phaseUPFAce	phaseXPface	2	NM05	529160	528860	529160	528855	d	528855	526994	528855	526979	1861
GofDak_1024-768_new	8	3	36	<?xml version="1.0"?>\n<Clock xmlns:dt="urn:schemas-microsoft-com:datatypes"><Description dt:dt="string">E-Prime Primary Realtime Clock</Description><StartTime><Timestamp dt:dt="int">0</Timestamp><DateUtc dt:dt="string">2017-05-11T09:15:19Z</DateUtc></StartTime><FrequencyChanges><FrequencyChange><Frequency dt:dt="r8">3312929</Frequency><Timestamp dt:dt="r8">15805238117</Timestamp><Current dt:dt="…	75.028	2343274	2339774	2343274	2339761	1	right	-1373999755	2017-11-05	11:15:19	09:15:19	female	238593	157214	-1	157194	242729	238623	-1	238593	522499	518810	-1	518784	3				1	1	1	phaseUPFAce	phaseXPface	3	NF04	532293	531993	532293	531987	d	531987	530406	531987	530395	1581
GofDak_1024-768_new	8	3	36	<?xml version="1.0"?>\n<Clock xmlns:dt="urn:schemas-microsoft-com:datatypes"><Description dt:dt="string">E-Prime Primary Realtime Clock</Description><StartTime><Timestamp dt:dt="int">0</Timestamp><DateUtc dt:dt="string">2017-05-11T09:15:19Z</DateUtc></StartTime><FrequencyChanges><FrequencyChange><Frequency dt:dt="r8">3312929</Frequency><Timestamp dt:dt="r8">15805238117</Timestamp><Current dt:dt="…	75.028	2343274	2339774	2343274	2339761	1	right	-1373999755	2017-11-05	11:15:19	09:15:19	female	238593	157214	-1	157194	242729	238623	-1	238593	522499	518810	-1	518784	3				1	1	1	phaseUPFAce	phaseXPface	4	NM05	535558	535258	535558	535240	l	535240	533551	535240	533539	1689
GofDak_1024-768_new	8	3	36	<?xml version="1.0"?>\n<Clock xmlns:dt="urn:schemas-microsoft-com:datatypes"><Description dt:dt="string">E-Prime Primary Realtime Clock</Description><StartTime><Timestamp dt:dt="int">0</Timestamp><DateUtc dt:dt="string">2017-05-11T09:15:19Z</DateUtc></StartTime><FrequencyChanges><FrequencyChange><Frequency dt:dt="r8">3312929</Frequency><Timestamp dt:dt="r8">15805238117</Timestamp><Current dt:dt="…	75.028	2343274	2339774	2343274	2339761	1	right	-1373999755	2017-11-05	11:15:19	09:15:19	female	238593	157214	-1	157194	242729	238623	-1	238593	522499	518810	-1	518784	3				1	1	1	phaseUPFAce	phaseXPface	5	NM03	539356	539056	539356	539050	d	539050	537070	539050	537058	1980
GofDak_1024-768_new	8	3	36	<?xml version="1.0"?>\n<Clock xmlns:dt="urn:schemas-microsoft-com:datatypes"><Description dt:dt="string">E-Prime Primary Realtime Clock</Description><StartTime><Timestamp dt:dt="int">0</Timestamp><DateUtc dt:dt="string">2017-05-11T09:15:19Z</DateUtc></StartTime><FrequencyChanges><FrequencyChange><Frequency dt:dt="r8">3312929</Frequency><Timestamp dt:dt="r8">15805238117</Timestamp><Current dt:dt="…	75.028	2343274	2339774	2343274	2339761	1	right	-1373999755	2017-11-05	11:15:19	09:15:19	female	238593	157214	-1	157194	242729	238623	-1	238593	522499	518810	-1	518784	3				1	1	1	phaseUPFAce	phaseXPface	6	NF04	542808	542508	542808	542502	d	542502	540802	542502	540786	1700
GofDak_1024-768_new	8	3	36	<?xml version="1.0"?>\n<Clock xmlns:dt="urn:schemas-microsoft-com:datatypes"><Description dt:dt="string">E-Prime Primary Realtime Clock</Description><StartTime><Timestamp dt:dt="int">0</Timestamp><DateUtc dt:dt="string">2017-05-11T09:15:19Z</DateUtc></StartTime><FrequencyChanges><FrequencyChange><Frequency dt:dt="r8">3312929</Frequency><Timestamp dt:dt="r8">15805238117</Timestamp><Current dt:dt="…	75.028	2343274	2339774	2343274	2339761	1	right	-1373999755	2017-11-05	11:15:19	09:15:19	female	238593	157214	-1	157194	242729	238623	-1	238593	522499	518810	-1	518784	3				1	1	1	phaseUPFAce	phaseXPface	7	NM08	546153	545853	546153	545838	l	545838	544161	545838	544146	1677
GofDak_1024-768_new	8	3	36	<?xml version="1.0"?>\n<Clock xmlns:dt="urn:schemas-microsoft-com:datatypes"><Description dt:dt="string">E-Prime Primary Realtime Clock</Description><StartTime><Timestamp dt:dt="int">0</Timestamp><DateUtc dt:dt="string">2017-05-11T09:15:19Z</DateUtc></StartTime><FrequencyChanges><FrequencyChange><Frequency dt:dt="r8">3312929</Frequency><Timestamp dt:dt="r8">15805238117</Timestamp><Current dt:dt="…	75.028	2343274	2339774	2343274	2339761	1	right	-1373999755	2017-11-05	11:15:19	09:15:19	female	238593	157214	-1	157194	242729	238623	-1	238593	522499	518810	-1	518784	3				1	1	1	phaseUPFAce	phaseXPface	8	NF27	549246	548946	549246	548929	l	548929	547373	548929	547362	1556
GofDak_1024-768_new	8	3	36	<?xml version="1.0"?>\n<Clock xmlns:dt="urn:schemas-microsoft-com:datatypes"><Description dt:dt="string">E-Prime Primary Realtime Clock</Description><StartTime><Timestamp dt:dt="int">0</Timestamp><DateUtc dt:dt="string">2017-05-11T09:15:19Z</DateUtc></StartTime><FrequencyChanges><FrequencyChange><Frequency dt:dt="r8">3312929</Frequency><Timestamp dt:dt="r8">15805238117</Timestamp><Current dt:dt="…	75.028	2343274	2339774	2343274	2339761	1	right	-1373999755	2017-11-05	11:15:19	09:15:19	female	238593	157214	-1	157194	242729	238623	-1	238593	522499	518810	-1	518784	3				1	1	1	phaseUPFAce	phaseXPface	9	NF02	553337	553037	553337	553022	l	553022	551385	553022	551370	1637
GofDak_1024-768_new	8	3	36	<?xml version="1.0"?>\n<Clock xmlns:dt="urn:schemas-microsoft-com:datatypes"><Description dt:dt="string">E-Prime Primary Realtime Clock</Description><StartTime><Timestamp dt:dt="int">0</Timestamp><DateUtc dt:dt="string">2017-05-11T09:15:19Z</DateUtc></StartTime><FrequencyChanges><FrequencyChange><Frequency dt:dt="r8">3312929</Frequency><Timestamp dt:dt="r8">15805238117</Timestamp><Current dt:dt="…	75.028	2343274	2339774	2343274	2339761	1	right	-1373999755	2017-11-05	11:15:19	09:15:19	female	238593	157214	-1	157194	242729	238623	-1	238593	522499	518810	-1	518784	3				1	1	1	phaseUPFAce	phaseXPface	10	NF106	557069	556769	557069	556757	d	556757	555010	556757	554994	1747
GofDak_1024-768_new	8	3	36	<?xml version="1.0"?>\n<Clock xmlns:dt="urn:schemas-microsoft-com:datatypes"><Description dt:dt="string">E-Prime Primary Realtime Clock</Description><StartTime><Timestamp dt:dt="int">0</Timestamp><DateUtc dt:dt="string">2017-05-11T09:15:19Z</DateUtc></StartTime><FrequencyChanges><FrequencyChange><Frequency dt:dt="r8">3312929</Frequency><Timestamp dt:dt="r8">15805238117</Timestamp><Current dt:dt="…	75.028	2343274	2339774	2343274	2339761	1	right	-1373999755	2017-11-05	11:15:19	09:15:19	female	238593	157214	-1	157194	242729	238623	-1	238593	522499	518810	-1	518784	3				1	1	1	phaseUPFAce	phaseXPface	11	NF01	560628	560328	560628	560310	d	560310	558529	560310	558521	1781
GofDak_1024-768_new	8	3	36	<?xml version="1.0"?>\n<Clock xmlns:dt="urn:schemas-microsoft-com:datatypes"><Description dt:dt="string">E-Prime Primary Realtime Clock</Description><StartTime><Timestamp dt:dt="int">0</Timestamp><DateUtc dt:dt="string">2017-05-11T09:15:19Z</DateUtc></StartTime><FrequencyChanges><FrequencyChange><Frequency dt:dt="r8">3312929</Frequency><Timestamp dt:dt="r8">15805238117</Timestamp><Current dt:dt="…	75.028	2343274	2339774	2343274	2339761	1	right	-1373999755	2017-11-05	11:15:19	09:15:19	female	238593	157214	-1	157194	242729	238623	-1	238593	522499	518810	-1	518784	3				1	1	1	phaseUPFAce	phaseXPface	12	NF27	564040	563740	564040	563724	d	563724	561914	563724	561905	1810
GofDak_1024-768_new	8	3	36	<?xml version="1.0"?>\n<Clock xmlns:dt="urn:schemas-microsoft-com:datatypes"><Description dt:dt="string">E-Prime Primary Realtime Clock</Description><StartTime><Timestamp dt:dt="int">0</Timestamp><DateUtc dt:dt="string">2017-05-11T09:15:19Z</DateUtc></StartTime><FrequencyChanges><FrequencyChange><Frequency dt:dt="r8">3312929</Frequency><Timestamp dt:dt="r8">15805238117</Timestamp><Current dt:dt="…	75.028	2343274	2339774	2343274	2339761	1	right	-1373999755	2017-11-05	11:15:19	09:15:19	female	238593	157214	-1	157194	242729	238623	-1	238593	522499	518810	-1	518784	3				1	1	1	phaseUPFAce	phaseXPface	13	NM03	567505	567205	567505	567187	d	567187	565379	567187	565361	1808
GofDak_1024-768_new	8	3	36	<?xml version="1.0"?>\n<Clock xmlns:dt="urn:schemas-microsoft-com:datatypes"><Description dt:dt="string">E-Prime Primary Realtime Clock</Description><StartTime><Timestamp dt:dt="int">0</Timestamp><DateUtc dt:dt="string">2017-05-11T09:15:19Z</DateUtc></StartTime><FrequencyChanges><FrequencyChange><Frequency dt:dt="r8">3312929</Frequency><Timestamp dt:dt="r8">15805238117</Timestamp><Current dt:dt="…	75.028	2343274	2339774	2343274	2339761	1	right	-1373999755	2017-11-05	11:15:19	09:15:19	female	238593	157214	-1	157194	242729	238623	-1	238593	522499	518810	-1	518784	3				1	1	1	phaseUPFAce	phaseXPface	14	NM05	571331	571031	571331	571017	d	571017	569178	571017	569169	1839
GofDak_1024-768_new	8	3	36	<?xml version="1.0"?>\n<Clock xmlns:dt="urn:schemas-microsoft-com:datatypes"><Description dt:dt="string">E-Prime Primary Realtime Clock</Description><StartTime><Timestamp dt:dt="int">0</Timestamp><DateUtc dt:dt="string">2017-05-11T09:15:19Z</DateUtc></StartTime><FrequencyChanges><FrequencyChange><Frequency dt:dt="r8">3312929</Frequency><Timestamp dt:dt="r8">15805238117</Timestamp><Current dt:dt="…	75.028	2343274	2339774	2343274	2339761	1	right	-1373999755	2017-11-05	11:15:19	09:15:19	female	238593	157214	-1	157194	242729	238623	-1	238593	522499	518810	-1	518784	3				1	1	1	phaseUPFAce	phaseXPface	15	NM09	574916	574616	574916	574610	l	574610	572697	574610	572681	1913
GofDak_1024-768_new	8	3	36	<?xml version="1.0"?>\n<Clock xmlns:dt="urn:schemas-microsoft-com:datatypes"><Description dt:dt="string">E-Prime Primary Realtime Clock</Description><StartTime><Timestamp dt:dt="int">0</Timestamp><DateUtc dt:dt="string">2017-05-11T09:15:19Z</DateUtc></StartTime><FrequencyChanges><FrequencyChange><Frequency dt:dt="r8">3312929</Frequency><Timestamp dt:dt="r8">15805238117</Timestamp><Current dt:dt="…	75.028	2343274	2339774	2343274	2339761	1	right	-1373999755	2017-11-05	11:15:19	09:15:19	female	238593	157214	-1	157194	242729	238623	-1	238593	522499	518810	-1	518784	3				1	1	1	phaseUPFAce	phaseXPface	16	NM21	578501	578201	578501	578191	d	578191	576349	578191	576336	1842
GofDak_1024-768_new	8	3	36	<?xml version="1.0"?>\n<Clock xmlns:dt="urn:schemas-microsoft-com:datatypes"><Description dt:dt="string">E-Prime Primary Realtime Clock</Description><StartTime><Timestamp dt:dt="int">0</Timestamp><DateUtc dt:dt="string">2017-05-11T09:15:19Z</DateUtc></StartTime><FrequencyChanges><FrequencyChange><Frequency dt:dt="r8">3312929</Frequency><Timestamp dt:dt="r8">15805238117</Timestamp><Current dt:dt="…	75.028	2343274	2339774	2343274	2339761	1	right	-1373999755	2017-11-05	11:15:19	09:15:19	female	238593	157214	-1	157194	242729	238623	-1	238593	522499	518810	-1	518784	3				1	1	1	phaseUPFAce	phaseXPface	17	NF11	581980	581680	581980	581663	l	581663	579734	581663	579720	1929
GofDak_1024-768_new	8	3	36	<?xml version="1.0"?>\n<Clock xmlns:dt="urn:schemas-microsoft-com:datatypes"><Description dt:dt="string">E-Prime Primary Realtime Clock</Description><StartTime><Timestamp dt:dt="int">0</Timestamp><DateUtc dt:dt="string">2017-05-11T09:15:19Z</DateUtc></StartTime><FrequencyChanges><FrequencyChange><Frequency dt:dt="r8">3312929</Frequency><Timestamp dt:dt="r8">15805238117</Timestamp><Current dt:dt="…	75.028	2343274	2339774	2343274	2339761	1	right	-1373999755	2017-11-05	11:15:19	09:15:19	female	238593	157214	-1	157194	242729	238623	-1	238593	522499	518810	-1	518784	3				1	1	1	phaseUPFAce	phaseXPface	18	NF109	585539	585239	585539	585221	d	585221	583306	585221	583296	1915
GofDak_1024-768_new	8	3	36	<?xml version="1.0"?>\n<Clock xmlns:dt="urn:schemas-microsoft-com:datatypes"><Description dt:dt="string">E-Prime Primary Realtime Clock</Description><StartTime><Timestamp dt:dt="int">0</Timestamp><DateUtc dt:dt="string">2017-05-11T09:15:19Z</DateUtc></StartTime><FrequencyChanges><FrequencyChange><Frequency dt:dt="r8">3312929</Frequency><Timestamp dt:dt="r8">15805238117</Timestamp><Current dt:dt="…	75.028	2343274	2339774	2343274	2339761	1	right	-1373999755	2017-11-05	11:15:19	09:15:19	female	238593	157214	-1	157194	242729	238623	-1	238593	522499	518810	-1	518784	3				1	1	1	phaseUPFAce	phaseXPface	19	NM04	588697	588397	588697	588389	d	588389	586878	588389	586872	1511
GofDak_1024-768_new	8	3	36	<?xml version="1.0"?>\n<Clock xmlns:dt="urn:schemas-microsoft-com:datatypes"><Description dt:dt="string">E-Prime Primary Realtime Clock</Description><StartTime><Timestamp dt:dt="int">0</Timestamp><DateUtc dt:dt="string">2017-05-11T09:15:19Z</DateUtc></StartTime><FrequencyChanges><FrequencyChange><Frequency dt:dt="r8">3312929</Frequency><Timestamp dt:dt="r8">15805238117</Timestamp><Current dt:dt="…	75.028	2343274	2339774	2343274	2339761	1	right	-1373999755	2017-11-05	11:15:19	09:15:19	female	238593	157214	-1	157194	242729	238623	-1	238593	522499	518810	-1	518784	3				1	1	1	phaseUPFAce	phaseXPface	20	NM05	592029	591729	592029	591723	l	591723	589970	591723	589960	1753
GofDak_1024-768_new	8	3	36	<?xml version="1.0"?>\n<Clock xmlns:dt="urn:schemas-microsoft-com:datatypes"><Description dt:dt="string">E-Prime Primary Realtime Clock</Description><StartTime><Timestamp dt:dt="int">0</Timestamp><DateUtc dt:dt="string">2017-05-11T09:15:19Z</DateUtc></StartTime><FrequencyChanges><FrequencyChange><Frequency dt:dt="r8">3312929</Frequency><Timestamp dt:dt="r8">15805238117</Timestamp><Current dt:dt="…	75.028	2343274	2339774	2343274	2339761	1	right	-1373999755	2017-11-05	11:15:19	09:15:19	female	238593	157214	-1	157194	242729	238623	-1	238593	522499	518810	-1	518784	4				2	1	2	phaseINVFAce	phaseXPface	1	NM21	595588	595288	595588	595280	d	595280	593409	595280	593392	1871
GofDak_1024-768_new	8	3	36	<?xml version="1.0"?>\n<Clock xmlns:dt="urn:schemas-microsoft-com:datatypes"><Description dt:dt="string">E-Prime Primary Realtime Clock</Description><StartTime><Timestamp dt:dt="int">0</Timestamp><DateUtc dt:dt="string">2017-05-11T09:15:19Z</DateUtc></StartTime><FrequencyChanges><FrequencyChange><Frequency dt:dt="r8">3312929</Frequency><Timestamp dt:dt="r8">15805238117</Timestamp><Current dt:dt="…	75.028	2343274	2339774	2343274	2339761	1	right	-1373999755	2017-11-05	11:15:19	09:15:19	female	238593	157214	-1	157194	242729	238623	-1	238593	522499	518810	-1	518784	4				2	1	2	phaseINVFAce	phaseXPface	2	NF06	600306	600006	600306	599996	l	599996	598194	599996	598183	1802
GofDak_1024-768_new	8	3	36	<?xml version="1.0"?>\n<Clock xmlns:dt="urn:schemas-microsoft-com:datatypes"><Description dt:dt="string">E-Prime Primary Realtime Clock</Description><StartTime><Timestamp dt:dt="int">0</Timestamp><DateUtc dt:dt="string">2017-05-11T09:15:19Z</DateUtc></StartTime><FrequencyChanges><FrequencyChange><Frequency dt:dt="r8">3312929</Frequency><Timestamp dt:dt="r8">15805238117</Timestamp><Current dt:dt="…	75.028	2343274	2339774	2343274	2339761	1	right	-1373999755	2017-11-05	11:15:19	09:15:19	female	238593	157214	-1	157194	242729	238623	-1	238593	522499	518810	-1	518784	4				2	1	2	phaseINVFAce	phaseXPface	3	NM10	603718	603418	603718	603406	d	603406	601579	603406	601567	1827
GofDak_1024-768_new	8	3	36	<?xml version="1.0"?>\n<Clock xmlns:dt="urn:schemas-microsoft-com:datatypes"><Description dt:dt="string">E-Prime Primary Realtime Clock</Description><StartTime><Timestamp dt:dt="int">0</Timestamp><DateUtc dt:dt="string">2017-05-11T09:15:19Z</DateUtc></StartTime><FrequencyChanges><FrequencyChange><Frequency dt:dt="r8">3312929</Frequency><Timestamp dt:dt="r8">15805238117</Timestamp><Current dt:dt="…	75.028	2343274	2339774	2343274	2339761	1	right	-1373999755	2017-11-05	11:15:19	09:15:19	female	238593	157214	-1	157194	242729	238623	-1	238593	522499	518810	-1	518784	4				2	1	2	phaseINVFAce	phaseXPface	4	NF11	607544	607244	607544	607232	l	607232	605311	607232	605295	1921
GofDak_1024-768_new	8	3	36	<?xml version="1.0"?>\n<Clock xmlns:dt="urn:schemas-microsoft-com:datatypes"><Description dt:dt="string">E-Prime Primary Realtime Clock</Description><StartTime><Timestamp dt:dt="int">0</Timestamp><DateUtc dt:dt="string">2017-05-11T09:15:19Z</DateUtc></StartTime><FrequencyChanges><FrequencyChange><Frequency dt:dt="r8">3312929</Frequency><Timestamp dt:dt="r8">15805238117</Timestamp><Current dt:dt="…	75.028	2343274	2339774	2343274	2339761	1	right	-1373999755	2017-11-05	11:15:19	09:15:19	female	238593	157214	-1	157194	242729	238623	-1	238593	522499	518810	-1	518784	4				2	1	2	phaseINVFAce	phaseXPface	5	NF27	611116	610816	611116	610809	l	610809	609203	610809	609191	1606
GofDak_1024-768_new	8	3	36	<?xml version="1.0"?>\n<Clock xmlns:dt="urn:schemas-microsoft-com:datatypes"><Description dt:dt="string">E-Prime Primary Realtime Clock</Description><StartTime><Timestamp dt:dt="int">0</Timestamp><DateUtc dt:dt="string">2017-05-11T09:15:19Z</DateUtc></StartTime><FrequencyChanges><FrequencyChange><Frequency dt:dt="r8">3312929</Frequency><Timestamp dt:dt="r8">15805238117</Timestamp><Current dt:dt="…	75.028	2343274	2339774	2343274	2339761	1	right	-1373999755	2017-11-05	11:15:19	09:15:19	female	238593	157214	-1	157194	242729	238623	-1	238593	522499	518810	-1	518784	4				2	1	2	phaseINVFAce	phaseXPface	6	NF109	615634	615334	615634	615318	l	615318	613455	615318	613447	1863
GofDak_1024-768_new	8	3	36	<?xml version="1.0"?>\n<Clock xmlns:dt="urn:schemas-microsoft-com:datatypes"><Description dt:dt="string">E-Prime Primary Realtime Clock</Description><StartTime><Timestamp dt:dt="int">0</Timestamp><DateUtc dt:dt="string">2017-05-11T09:15:19Z</DateUtc></StartTime><FrequencyChanges><FrequencyChange><Frequency dt:dt="r8">3312929</Frequency><Timestamp dt:dt="r8">15805238117</Timestamp><Current dt:dt="…	75.028	2343274	2339774	2343274	2339761	1	right	-1373999755	2017-11-05	11:15:19	09:15:19	female	238593	157214	-1	157194	242729	238623	-1	238593	522499	518810	-1	518784	4				2	1	2	phaseINVFAce	phaseXPface	7	NF09	619832	619532	619832	619526	d	619526	617600	619526	617582	1926
GofDak_1024-768_new	8	3	36	<?xml version="1.0"?>\n<Clock xmlns:dt="urn:schemas-microsoft-com:datatypes"><Description dt:dt="string">E-Prime Primary Realtime Clock</Description><StartTime><Timestamp dt:dt="int">0</Timestamp><DateUtc dt:dt="string">2017-05-11T09:15:19Z</DateUtc></StartTime><FrequencyChanges><FrequencyChange><Frequency dt:dt="r8">3312929</Frequency><Timestamp dt:dt="r8">15805238117</Timestamp><Current dt:dt="…	75.028	2343274	2339774	2343274	2339761	1	right	-1373999755	2017-11-05	11:15:19	09:15:19	female	238593	157214	-1	157194	242729	238623	-1	238593	522499	518810	-1	518784	4				2	1	2	phaseINVFAce	phaseXPface	8	NM02	623897	623597	623897	623592	d	623592	621838	623592	621830	1754
GofDak_1024-768_new	8	3	36	<?xml version="1.0"?>\n<Clock xmlns:dt="urn:schemas-microsoft-com:datatypes"><Description dt:dt="string">E-Prime Primary Realtime Clock</Description><StartTime><Timestamp dt:dt="int">0</Timestamp><DateUtc dt:dt="string">2017-05-11T09:15:19Z</DateUtc></StartTime><FrequencyChanges><FrequencyChange><Frequency dt:dt="r8">3312929</Frequency><Timestamp dt:dt="r8">15805238117</Timestamp><Current dt:dt="…	75.028	2343274	2339774	2343274	2339761	1	right	-1373999755	2017-11-05	11:15:19	09:15:19	female	238593	157214	-1	157194	242729	238623	-1	238593	522499	518810	-1	518784	4				2	1	2	phaseINVFAce	phaseXPface	9	NM04	628309	628009	628309	628002	d	628002	626130	628002	626118	1872
GofDak_1024-768_new	8	3	36	<?xml version="1.0"?>\n<Clock xmlns:dt="urn:schemas-microsoft-com:datatypes"><Description dt:dt="string">E-Prime Primary Realtime Clock</Description><StartTime><Timestamp dt:dt="int">0</Timestamp><DateUtc dt:dt="string">2017-05-11T09:15:19Z</DateUtc></StartTime><FrequencyChanges><FrequencyChange><Frequency dt:dt="r8">3312929</Frequency><Timestamp dt:dt="r8">15805238117</Timestamp><Current dt:dt="…	75.028	2343274	2339774	2343274	2339761	1	right	-1373999755	2017-11-05	11:15:19	09:15:19	female	238593	157214	-1	157194	242729	238623	-1	238593	522499	518810	-1	518784	4				2	1	2	phaseINVFAce	phaseXPface	10	NM101	633041	632741	633041	632728	l	632728	631101	632728	631094	1627
GofDak_1024-768_new	8	3	36	<?xml version="1.0"?>\n<Clock xmlns:dt="urn:schemas-microsoft-com:datatypes"><Description dt:dt="string">E-Prime Primary Realtime Clock</Description><StartTime><Timestamp dt:dt="int">0</Timestamp><DateUtc dt:dt="string">2017-05-11T09:15:19Z</DateUtc></StartTime><FrequencyChanges><FrequencyChange><Frequency dt:dt="r8">3312929</Frequency><Timestamp dt:dt="r8">15805238117</Timestamp><Current dt:dt="…	75.028	2343274	2339774	2343274	2339761	1	right	-1373999755	2017-11-05	11:15:19	09:15:19	female	238593	157214	-1	157194	242729	238623	-1	238593	522499	518810	-1	518784	4				2	1	2	phaseINVFAce	phaseXPface	11	NF105	637026	636726	637026	636710	d	636710	635153	636710	635142	1557
GofDak_1024-768_new	8	3	36	<?xml version="1.0"?>\n<Clock xmlns:dt="urn:schemas-microsoft-com:datatypes"><Description dt:dt="string">E-Prime Primary Realtime Clock</Description><StartTime><Timestamp dt:dt="int">0</Timestamp><DateUtc dt:dt="string">2017-05-11T09:15:19Z</DateUtc></StartTime><FrequencyChanges><FrequencyChange><Frequency dt:dt="r8">3312929</Frequency><Timestamp dt:dt="r8">15805238117</Timestamp><Current dt:dt="…	75.028	2343274	2339774	2343274	2339761	1	right	-1373999755	2017-11-05	11:15:19	09:15:19	female	238593	157214	-1	157194	242729	238623	-1	238593	522499	518810	-1	518784	4				2	1	2	phaseINVFAce	phaseXPface	12	NM02	640998	640698	640998	640693	d	640693	639072	640693	639053	1621
GofDak_1024-768_new	8	3	36	<?xml version="1.0"?>\n<Clock xmlns:dt="urn:schemas-microsoft-com:datatypes"><Description dt:dt="string">E-Prime Primary Realtime Clock</Description><StartTime><Timestamp dt:dt="int">0</Timestamp><DateUtc dt:dt="string">2017-05-11T09:15:19Z</DateUtc></StartTime><FrequencyChanges><FrequencyChange><Frequency dt:dt="r8">3312929</Frequency><Timestamp dt:dt="r8">15805238117</Timestamp><Current dt:dt="…	75.028	2343274	2339774	2343274	2339761	1	right	-1373999755	2017-11-05	11:15:19	09:15:19	female	238593	157214	-1	157194	242729	238623	-1	238593	522499	518810	-1	518784	4				2	1	2	phaseINVFAce	phaseXPface	13	NM02	645223	644923	645223	644915	l	644915	643017	644915	643005	1898
GofDak_1024-768_new	8	3	36	<?xml version="1.0"?>\n<Clock xmlns:dt="urn:schemas-microsoft-com:datatypes"><Description dt:dt="string">E-Prime Primary Realtime Clock</Description><StartTime><Timestamp dt:dt="int">0</Timestamp><DateUtc dt:dt="string">2017-05-11T09:15:19Z</DateUtc></StartTime><FrequencyChanges><FrequencyChange><Frequency dt:dt="r8">3312929</Frequency><Timestamp dt:dt="r8">15805238117</Timestamp><Current dt:dt="…	75.028	2343274	2339774	2343274	2339761	1	right	-1373999755	2017-11-05	11:15:19	09:15:19	female	238593	157214	-1	157194	242729	238623	-1	238593	522499	518810	-1	518784	4				2	1	2	phaseINVFAce	phaseXPface	14	NM05	648808	648508	648808	648494	l	648494	646509	648494	646493	1985
GofDak_1024-768_new	8	3	36	<?xml version="1.0"?>\n<Clock xmlns:dt="urn:schemas-microsoft-com:datatypes"><Description dt:dt="string">E-Prime Primary Realtime Clock</Description><StartTime><Timestamp dt:dt="int">0</Timestamp><DateUtc dt:dt="string">2017-05-11T09:15:19Z</DateUtc></StartTime><FrequencyChanges><FrequencyChange><Frequency dt:dt="r8">3312929</Frequency><Timestamp dt:dt="r8">15805238117</Timestamp><Current dt:dt="…	75.028	2343274	2339774	2343274	2339761	1	right	-1373999755	2017-11-05	11:15:19	09:15:19	female	238593	157214	-1	157194	242729	238623	-1	238593	522499	518810	-1	518784	4				2	1	2	phaseINVFAce	phaseXPface	15	NM21	653579	653279	653579	653266	d	653266	651307	653266	651293	1959
GofDak_1024-768_new	8	3	36	<?xml version="1.0"?>\n<Clock xmlns:dt="urn:schemas-microsoft-com:datatypes"><Description dt:dt="string">E-Prime Primary Realtime Clock</Description><StartTime><Timestamp dt:dt="int">0</Timestamp><DateUtc dt:dt="string">2017-05-11T09:15:19Z</DateUtc></StartTime><FrequencyChanges><FrequencyChange><Frequency dt:dt="r8">3312929</Frequency><Timestamp dt:dt="r8">15805238117</Timestamp><Current dt:dt="…	75.028	2343274	2339774	2343274	2339761	1	right	-1373999755	2017-11-05	11:15:19	09:15:19	female	238593	157214	-1	157194	242729	238623	-1	238593	522499	518810	-1	518784	4				2	1	2	phaseINVFAce	phaseXPface	16	NM10	656978	656678	656978	656665	d	656665	654852	656665	654845	1813
GofDak_1024-768_new	8	3	36	<?xml version="1.0"?>\n<Clock xmlns:dt="urn:schemas-microsoft-com:datatypes"><Description dt:dt="string">E-Prime Primary Realtime Clock</Description><StartTime><Timestamp dt:dt="int">0</Timestamp><DateUtc dt:dt="string">2017-05-11T09:15:19Z</DateUtc></StartTime><FrequencyChanges><FrequencyChange><Frequency dt:dt="r8">3312929</Frequency><Timestamp dt:dt="r8">15805238117</Timestamp><Current dt:dt="…	75.028	2343274	2339774	2343274	2339761	1	right	-1373999755	2017-11-05	11:15:19	09:15:19	female	238593	157214	-1	157194	242729	238623	-1	238593	522499	518810	-1	518784	4				2	1	2	phaseINVFAce	phaseXPface	17	NM03	661123	660823	661123	660806	d	660806	658957	660806	658940	1849
GofDak_1024-768_new	8	3	36	<?xml version="1.0"?>\n<Clock xmlns:dt="urn:schemas-microsoft-com:datatypes"><Description dt:dt="string">E-Prime Primary Realtime Clock</Description><StartTime><Timestamp dt:dt="int">0</Timestamp><DateUtc dt:dt="string">2017-05-11T09:15:19Z</DateUtc></StartTime><FrequencyChanges><FrequencyChange><Frequency dt:dt="r8">3312929</Frequency><Timestamp dt:dt="r8">15805238117</Timestamp><Current dt:dt="…	75.028	2343274	2339774	2343274	2339761	1	right	-1373999755	2017-11-05	11:15:19	09:15:19	female	238593	157214	-1	157194	242729	238623	-1	238593	522499	518810	-1	518784	4				2	1	2	phaseINVFAce	phaseXPface	18	NM08	666295	665995	666295	665984	l	665984	663995	665984	663980	1989
GofDak_1024-768_new	8	3	36	<?xml version="1.0"?>\n<Clock xmlns:dt="urn:schemas-microsoft-com:datatypes"><Description dt:dt="string">E-Prime Primary Realtime Clock</Description><StartTime><Timestamp dt:dt="int">0</Timestamp><DateUtc dt:dt="string">2017-05-11T09:15:19Z</DateUtc></StartTime><FrequencyChanges><FrequencyChange><Frequency dt:dt="r8">3312929</Frequency><Timestamp dt:dt="r8">15805238117</Timestamp><Current dt:dt="…	75.028	2343274	2339774	2343274	2339761	1	right	-1373999755	2017-11-05	11:15:19	09:15:19	female	238593	157214	-1	157194	242729	238623	-1	238593	522499	518810	-1	518784	4				2	1	2	phaseINVFAce	phaseXPface	19	NF04	670266	669966	670266	669955	d	669955	668207	669955	668196	1748
GofDak_1024-768_new	8	3	36	<?xml version="1.0"?>\n<Clock xmlns:dt="urn:schemas-microsoft-com:datatypes"><Description dt:dt="string">E-Prime Primary Realtime Clock</Description><StartTime><Timestamp dt:dt="int">0</Timestamp><DateUtc dt:dt="string">2017-05-11T09:15:19Z</DateUtc></StartTime><FrequencyChanges><FrequencyChange><Frequency dt:dt="r8">3312929</Frequency><Timestamp dt:dt="r8">15805238117</Timestamp><Current dt:dt="…	75.028	2343274	2339774	2343274	2339761	1	right	-1373999755	2017-11-05	11:15:19	09:15:19	female	238593	157214	-1	157194	242729	238623	-1	238593	522499	518810	-1	518784	4				2	1	2	phaseINVFAce	phaseXPface	20	NM101	675731	675431	675731	675419	l	675419	673805	675419	673793	1614
GofDak_1024-768_new	8	3	36	<?xml version="1.0"?>\n<Clock xmlns:dt="urn:schemas-microsoft-com:datatypes"><Description dt:dt="string">E-Prime Primary Realtime Clock</Description><StartTime><Timestamp dt:dt="int">0</Timestamp><DateUtc dt:dt="string">2017-05-11T09:15:19Z</DateUtc></StartTime><FrequencyChanges><FrequencyChange><Frequency dt:dt="r8">3312929</Frequency><Timestamp dt:dt="r8">15805238117</Timestamp><Current dt:dt="…	75.028	2343274	2339774	2343274	2339761	1	right	-1373999755	2017-11-05	11:15:19	09:15:19	female	238593	157214	-1	157194	242729	238623	-1	238593	522499	518810	-1	518784	5				1	2	3	phaseUPFAce	phaseXPface	1	NF109	680196	679896	680196	679887	l	679887	678203	679887	678195	1684
GofDak_1024-768_new	8	3	36	<?xml version="1.0"?>\n<Clock xmlns:dt="urn:schemas-microsoft-com:datatypes"><Description dt:dt="string">E-Prime Primary Realtime Clock</Description><StartTime><Timestamp dt:dt="int">0</Timestamp><DateUtc dt:dt="string">2017-05-11T09:15:19Z</DateUtc></StartTime><FrequencyChanges><FrequencyChange><Frequency dt:dt="r8">3312929</Frequency><Timestamp dt:dt="r8">15805238117</Timestamp><Current dt:dt="…	75.028	2343274	2339774	2343274	2339761	1	right	-1373999755	2017-11-05	11:15:19	09:15:19	female	238593	157214	-1	157194	242729	238623	-1	238593	522499	518810	-1	518784	5				1	2	3	phaseUPFAce	phaseXPface	2	NF02	683515	683215	683515	683209	l	683209	681402	683209	681387	1807
GofDak_1024-768_new	8	3	36	<?xml version="1.0"?>\n<Clock xmlns:dt="urn:schemas-microsoft-com:datatypes"><Description dt:dt="string">E-Prime Primary Realtime Clock</Description><StartTime><Timestamp dt:dt="int">0</Timestamp><DateUtc dt:dt="string">2017-05-11T09:15:19Z</DateUtc></StartTime><FrequencyChanges><FrequencyChange><Frequency dt:dt="r8">3312929</Frequency><Timestamp dt:dt="r8">15805238117</Timestamp><Current dt:dt="…	75.028	2343274	2339774	2343274	2339761	1	right	-1373999755	2017-11-05	11:15:19	09:15:19	female	238593	157214	-1	157194	242729	238623	-1	238593	522499	518810	-1	518784	5				1	2	3	phaseUPFAce	phaseXPface	3	NF105	686554	686254	686554	686236	d	686236	684734	686236	684723	1502
GofDak_1024-768_new	8	3	36	<?xml version="1.0"?>\n<Clock xmlns:dt="urn:schemas-microsoft-com:datatypes"><Description dt:dt="string">E-Prime Primary Realtime Clock</Description><StartTime><Timestamp dt:dt="int">0</Timestamp><DateUtc dt:dt="string">2017-05-11T09:15:19Z</DateUtc></StartTime><FrequencyChanges><FrequencyChange><Frequency dt:dt="r8">3312929</Frequency><Timestamp dt:dt="r8">15805238117</Timestamp><Current dt:dt="…	75.028	2343274	2339774	2343274	2339761	1	right	-1373999755	2017-11-05	11:15:19	09:15:19	female	238593	157214	-1	157194	242729	238623	-1	238593	522499	518810	-1	518784	5				1	2	3	phaseUPFAce	phaseXPface	4	NM02	689979	689679	689979	689667	l	689667	687813	689667	687795	1854
GofDak_1024-768_new	8	3	36	<?xml version="1.0"?>\n<Clock xmlns:dt="urn:schemas-microsoft-com:datatypes"><Description dt:dt="string">E-Prime Primary Realtime Clock</Description><StartTime><Timestamp dt:dt="int">0</Timestamp><DateUtc dt:dt="string">2017-05-11T09:15:19Z</DateUtc></StartTime><FrequencyChanges><FrequencyChange><Frequency dt:dt="r8">3312929</Frequency><Timestamp dt:dt="r8">15805238117</Timestamp><Current dt:dt="…	75.028	2343274	2339774	2343274	2339761	1	right	-1373999755	2017-11-05	11:15:19	09:15:19	female	238593	157214	-1	157194	242729	238623	-1	238593	522499	518810	-1	518784	5				1	2	3	phaseUPFAce	phaseXPface	5	NM13	693178	692878	693178	692871	l	692871	691212	692871	691203	1659
GofDak_1024-768_new	8	3	36	<?xml version="1.0"?>\n<Clock xmlns:dt="urn:schemas-microsoft-com:datatypes"><Description dt:dt="string">E-Prime Primary Realtime Clock</Description><StartTime><Timestamp dt:dt="int">0</Timestamp><DateUtc dt:dt="string">2017-05-11T09:15:19Z</DateUtc></StartTime><FrequencyChanges><FrequencyChange><Frequency dt:dt="r8">3312929</Frequency><Timestamp dt:dt="r8">15805238117</Timestamp><Current dt:dt="…	75.028	2343274	2339774	2343274	2339761	1	right	-1373999755	2017-11-05	11:15:19	09:15:19	female	238593	157214	-1	157194	242729	238623	-1	238593	522499	518810	-1	518784	5				1	2	3	phaseUPFAce	phaseXPface	6	NM04	696710	696410	696710	696397	d	696397	694530	696397	694515	1867
GofDak_1024-768_new	8	3	36	<?xml version="1.0"?>\n<Clock xmlns:dt="urn:schemas-microsoft-com:datatypes"><Description dt:dt="string">E-Prime Primary Realtime Clock</Description><StartTime><Timestamp dt:dt="int">0</Timestamp><DateUtc dt:dt="string">2017-05-11T09:15:19Z</DateUtc></StartTime><FrequencyChanges><FrequencyChange><Frequency dt:dt="r8">3312929</Frequency><Timestamp dt:dt="r8">15805238117</Timestamp><Current dt:dt="…	75.028	2343274	2339774	2343274	2339761	1	right	-1373999755	2017-11-05	11:15:19	09:15:19	female	238593	157214	-1	157194	242729	238623	-1	238593	522499	518810	-1	518784	5				1	2	3	phaseUPFAce	phaseXPface	7	NM05	700468	700168	700468	700164	d	700164	698169	700164	698154	1995
GofDak_1024-768_new	8	3	36	<?xml version="1.0"?>\n<Clock xmlns:dt="urn:schemas-microsoft-com:datatypes"><Description dt:dt="string">E-Prime Primary Realtime Clock</Description><StartTime><Timestamp dt:dt="int">0</Timestamp><DateUtc dt:dt="string">2017-05-11T09:15:19Z</DateUtc></StartTime><FrequencyChanges><FrequencyChange><Frequency dt:dt="r8">3312929</Frequency><Timestamp dt:dt="r8">15805238117</Timestamp><Current dt:dt="…	75.028	2343274	2339774	2343274	2339761	1	right	-1373999755	2017-11-05	11:15:19	09:15:19	female	238593	157214	-1	157194	242729	238623	-1	238593	522499	518810	-1	518784	5				1	2	3	phaseUPFAce	phaseXPface	8	NM05	703894	703594	703894	703581	d	703581	701901	703581	701890	1680
GofDak_1024-768_new	8	3	36	<?xml version="1.0"?>\n<Clock xmlns:dt="urn:schemas-microsoft-com:datatypes"><Description dt:dt="string">E-Prime Primary Realtime Clock</Description><StartTime><Timestamp dt:dt="int">0</Timestamp><DateUtc dt:dt="string">2017-05-11T09:15:19Z</DateUtc></StartTime><FrequencyChanges><FrequencyChange><Frequency dt:dt="r8">3312929</Frequency><Timestamp dt:dt="r8">15805238117</Timestamp><Current dt:dt="…	75.028	2343274	2339774	2343274	2339761	1	right	-1373999755	2017-11-05	11:15:19	09:15:19	female	238593	157214	-1	157194	242729	238623	-1	238593	522499	518810	-1	518784	5				1	2	3	phaseUPFAce	phaseXPface	9	NM03	707106	706806	707106	706794	l	706794	705126	706794	705114	1668
GofDak_1024-768_new	8	3	36	<?xml version="1.0"?>\n<Clock xmlns:dt="urn:schemas-microsoft-com:datatypes"><Description dt:dt="string">E-Prime Primary Realtime Clock</Description><StartTime><Timestamp dt:dt="int">0</Timestamp><DateUtc dt:dt="string">2017-05-11T09:15:19Z</DateUtc></StartTime><FrequencyChanges><FrequencyChange><Frequency dt:dt="r8">3312929</Frequency><Timestamp dt:dt="r8">15805238117</Timestamp><Current dt:dt="…	75.028	2343274	2339774	2343274	2339761	1	right	-1373999755	2017-11-05	11:15:19	09:15:19	female	238593	157214	-1	157194	242729	238623	-1	238593	522499	518810	-1	518784	5				1	2	3	phaseUPFAce	phaseXPface	10	NM09	710718	710418	710718	710404	d	710404	708512	710404	708498	1892
GofDak_1024-768_new	8	3	36	<?xml version="1.0"?>\n<Clock xmlns:dt="urn:schemas-microsoft-com:datatypes"><Description dt:dt="string">E-Prime Primary Realtime Clock</Description><StartTime><Timestamp dt:dt="int">0</Timestamp><DateUtc dt:dt="string">2017-05-11T09:15:19Z</DateUtc></StartTime><FrequencyChanges><FrequencyChange><Frequency dt:dt="r8">3312929</Frequency><Timestamp dt:dt="r8">15805238117</Timestamp><Current dt:dt="…	75.028	2343274	2339774	2343274	2339761	1	right	-1373999755	2017-11-05	11:15:19	09:15:19	female	238593	157214	-1	157194	242729	238623	-1	238593	522499	518810	-1	518784	5				1	2	3	phaseUPFAce	phaseXPface	11	NM101	714143	713843	714143	713835	l	713835	712004	713835	711986	1831
GofDak_1024-768_new	8	3	36	<?xml version="1.0"?>\n<Clock xmlns:dt="urn:schemas-microsoft-com:datatypes"><Description dt:dt="string">E-Prime Primary Realtime Clock</Description><StartTime><Timestamp dt:dt="int">0</Timestamp><DateUtc dt:dt="string">2017-05-11T09:15:19Z</DateUtc></StartTime><FrequencyChanges><FrequencyChange><Frequency dt:dt="r8">3312929</Frequency><Timestamp dt:dt="r8">15805238117</Timestamp><Current dt:dt="…	75.028	2343274	2339774	2343274	2339761	1	right	-1373999755	2017-11-05	11:15:19	09:15:19	female	238593	157214	-1	157194	242729	238623	-1	238593	522499	518810	-1	518784	5				1	2	3	phaseUPFAce	phaseXPface	12	NF02	717315	717015	717315	717004	d	717004	715443	717004	715426	1561
GofDak_1024-768_new	8	3	36	<?xml version="1.0"?>\n<Clock xmlns:dt="urn:schemas-microsoft-com:datatypes"><Description dt:dt="string">E-Prime Primary Realtime Clock</Description><StartTime><Timestamp dt:dt="int">0</Timestamp><DateUtc dt:dt="string">2017-05-11T09:15:19Z</DateUtc></StartTime><FrequencyChanges><FrequencyChange><Frequency dt:dt="r8">3312929</Frequency><Timestamp dt:dt="r8">15805238117</Timestamp><Current dt:dt="…	75.028	2343274	2339774	2343274	2339761	1	right	-1373999755	2017-11-05	11:15:19	09:15:19	female	238593	157214	-1	157194	242729	238623	-1	238593	522499	518810	-1	518784	5				1	2	3	phaseUPFAce	phaseXPface	13	NM10	720927	720627	720927	720616	d	720616	718708	720616	718697	1908
GofDak_1024-768_new	8	3	36	<?xml version="1.0"?>\n<Clock xmlns:dt="urn:schemas-microsoft-com:datatypes"><Description dt:dt="string">E-Prime Primary Realtime Clock</Description><StartTime><Timestamp dt:dt="int">0</Timestamp><DateUtc dt:dt="string">2017-05-11T09:15:19Z</DateUtc></StartTime><FrequencyChanges><FrequencyChange><Frequency dt:dt="r8">3312929</Frequency><Timestamp dt:dt="r8">15805238117</Timestamp><Current dt:dt="…	75.028	2343274	2339774	2343274	2339761	1	right	-1373999755	2017-11-05	11:15:19	09:15:19	female	238593	157214	-1	157194	242729	238623	-1	238593	522499	518810	-1	518784	5				1	2	3	phaseUPFAce	phaseXPface	14	NF02	724299	723999	724299	723988	d	723988	722427	723988	722417	1561
GofDak_1024-768_new	8	3	36	<?xml version="1.0"?>\n<Clock xmlns:dt="urn:schemas-microsoft-com:datatypes"><Description dt:dt="string">E-Prime Primary Realtime Clock</Description><StartTime><Timestamp dt:dt="int">0</Timestamp><DateUtc dt:dt="string">2017-05-11T09:15:19Z</DateUtc></StartTime><FrequencyChanges><FrequencyChange><Frequency dt:dt="r8">3312929</Frequency><Timestamp dt:dt="r8">15805238117</Timestamp><Current dt:dt="…	75.028	2343274	2339774	2343274	2339761	1	right	-1373999755	2017-11-05	11:15:19	09:15:19	female	238593	157214	-1	157194	242729	238623	-1	238593	522499	518810	-1	518784	5				1	2	3	phaseUPFAce	phaseXPface	15	NM09	729577	729277	729577	729271	l	729271	727318	729271	727313	1953
GofDak_1024-768_new	8	3	36	<?xml version="1.0"?>\n<Clock xmlns:dt="urn:schemas-microsoft-com:datatypes"><Description dt:dt="string">E-Prime Primary Realtime Clock</Description><StartTime><Timestamp dt:dt="int">0</Timestamp><DateUtc dt:dt="string">2017-05-11T09:15:19Z</DateUtc></StartTime><FrequencyChanges><FrequencyChange><Frequency dt:dt="r8">3312929</Frequency><Timestamp dt:dt="r8">15805238117</Timestamp><Current dt:dt="…	75.028	2343274	2339774	2343274	2339761	1	right	-1373999755	2017-11-05	11:15:19	09:15:19	female	238593	157214	-1	157194	242729	238623	-1	238593	522499	518810	-1	518784	5				1	2	3	phaseUPFAce	phaseXPface	16	NF11	733029	732729	733029	732719	l	732719	730770	732719	730761	1949
GofDak_1024-768_new	8	3	36	<?xml version="1.0"?>\n<Clock xmlns:dt="urn:schemas-microsoft-com:datatypes"><Description dt:dt="string">E-Prime Primary Realtime Clock</Description><StartTime><Timestamp dt:dt="int">0</Timestamp><DateUtc dt:dt="string">2017-05-11T09:15:19Z</DateUtc></StartTime><FrequencyChanges><FrequencyChange><Frequency dt:dt="r8">3312929</Frequency><Timestamp dt:dt="r8">15805238117</Timestamp><Current dt:dt="…	75.028	2343274	2339774	2343274	2339761	1	right	-1373999755	2017-11-05	11:15:19	09:15:19	female	238593	157214	-1	157194	242729	238623	-1	238593	522499	518810	-1	518784	5				1	2	3	phaseUPFAce	phaseXPface	17	NM03	736188	735888	736188	735881	d	735881	734329	735881	734313	1552
GofDak_1024-768_new	8	3	36	<?xml version="1.0"?>\n<Clock xmlns:dt="urn:schemas-microsoft-com:datatypes"><Description dt:dt="string">E-Prime Primary Realtime Clock</Description><StartTime><Timestamp dt:dt="int">0</Timestamp><DateUtc dt:dt="string">2017-05-11T09:15:19Z</DateUtc></StartTime><FrequencyChanges><FrequencyChange><Frequency dt:dt="r8">3312929</Frequency><Timestamp dt:dt="r8">15805238117</Timestamp><Current dt:dt="…	75.028	2343274	2339774	2343274	2339761	1	right	-1373999755	2017-11-05	11:15:19	09:15:19	female	238593	157214	-1	157194	242729	238623	-1	238593	522499	518810	-1	518784	5				1	2	3	phaseUPFAce	phaseXPface	18	NM05	739933	739633	739933	739620	l	739620	737794	739620	737784	1826
GofDak_1024-768_new	8	3	36	<?xml version="1.0"?>\n<Clock xmlns:dt="urn:schemas-microsoft-com:datatypes"><Description dt:dt="string">E-Prime Primary Realtime Clock</Description><StartTime><Timestamp dt:dt="int">0</Timestamp><DateUtc dt:dt="string">2017-05-11T09:15:19Z</DateUtc></StartTime><FrequencyChanges><FrequencyChange><Frequency dt:dt="r8">3312929</Frequency><Timestamp dt:dt="r8">15805238117</Timestamp><Current dt:dt="…	75.028	2343274	2339774	2343274	2339761	1	right	-1373999755	2017-11-05	11:15:19	09:15:19	female	238593	157214	-1	157194	242729	238623	-1	238593	522499	518810	-1	518784	5				1	2	3	phaseUPFAce	phaseXPface	19	NF109	743412	743112	743412	743108	l	743108	741166	743108	741160	1942
GofDak_1024-768_new	8	3	36	<?xml version="1.0"?>\n<Clock xmlns:dt="urn:schemas-microsoft-com:datatypes"><Description dt:dt="string">E-Prime Primary Realtime Clock</Description><StartTime><Timestamp dt:dt="int">0</Timestamp><DateUtc dt:dt="string">2017-05-11T09:15:19Z</DateUtc></StartTime><FrequencyChanges><FrequencyChange><Frequency dt:dt="r8">3312929</Frequency><Timestamp dt:dt="r8">15805238117</Timestamp><Current dt:dt="…	75.028	2343274	2339774	2343274	2339761	1	right	-1373999755	2017-11-05	11:15:19	09:15:19	female	238593	157214	-1	157194	242729	238623	-1	238593	522499	518810	-1	518784	5				1	2	3	phaseUPFAce	phaseXPface	20	NF04	746451	746151	746451	746147	l	746147	744605	746147	744592	1542
GofDak_1024-768_new	8	3	36	<?xml version="1.0"?>\n<Clock xmlns:dt="urn:schemas-microsoft-com:datatypes"><Description dt:dt="string">E-Prime Primary Realtime Clock</Description><StartTime><Timestamp dt:dt="int">0</Timestamp><DateUtc dt:dt="string">2017-05-11T09:15:19Z</DateUtc></StartTime><FrequencyChanges><FrequencyChange><Frequency dt:dt="r8">3312929</Frequency><Timestamp dt:dt="r8">15805238117</Timestamp><Current dt:dt="…	75.028	2343274	2339774	2343274	2339761	1	right	-1373999755	2017-11-05	11:15:19	09:15:19	female	238593	157214	-1	157194	242729	238623	-1	238593	522499	518810	-1	518784	6				2	2	4	phaseINVFAce	phaseXPface	1	NF09	757807	757507	757807	757503	l	757503	755547	757503	755534	1956
GofDak_1024-768_new	8	3	36	<?xml version="1.0"?>\n<Clock xmlns:dt="urn:schemas-microsoft-com:datatypes"><Description dt:dt="string">E-Prime Primary Realtime Clock</Description><StartTime><Timestamp dt:dt="int">0</Timestamp><DateUtc dt:dt="string">2017-05-11T09:15:19Z</DateUtc></StartTime><FrequencyChanges><FrequencyChange><Frequency dt:dt="r8">3312929</Frequency><Timestamp dt:dt="r8">15805238117</Timestamp><Current dt:dt="…	75.028	2343274	2339774	2343274	2339761	1	right	-1373999755	2017-11-05	11:15:19	09:15:19	female	238593	157214	-1	157194	242729	238623	-1	238593	522499	518810	-1	518784	6				2	2	4	phaseINVFAce	phaseXPface	2	NM03	761192	760892	761192	760888	d	760888	759213	760888	759199	1675
GofDak_1024-768_new	8	3	36	<?xml version="1.0"?>\n<Clock xmlns:dt="urn:schemas-microsoft-com:datatypes"><Description dt:dt="string">E-Prime Primary Realtime Clock</Description><StartTime><Timestamp dt:dt="int">0</Timestamp><DateUtc dt:dt="string">2017-05-11T09:15:19Z</DateUtc></StartTime><FrequencyChanges><FrequencyChange><Frequency dt:dt="r8">3312929</Frequency><Timestamp dt:dt="r8">15805238117</Timestamp><Current dt:dt="…	75.028	2343274	2339774	2343274	2339761	1	right	-1373999755	2017-11-05	11:15:19	09:15:19	female	238593	157214	-1	157194	242729	238623	-1	238593	522499	518810	-1	518784	6				2	2	4	phaseINVFAce	phaseXPface	3	NM10	764471	764171	764471	764168	d	764168	762491	764168	762479	1677
GofDak_1024-768_new	8	3	36	<?xml version="1.0"?>\n<Clock xmlns:dt="urn:schemas-microsoft-com:datatypes"><Description dt:dt="string">E-Prime Primary Realtime Clock</Description><StartTime><Timestamp dt:dt="int">0</Timestamp><DateUtc dt:dt="string">2017-05-11T09:15:19Z</DateUtc></StartTime><FrequencyChanges><FrequencyChange><Frequency dt:dt="r8">3312929</Frequency><Timestamp dt:dt="r8">15805238117</Timestamp><Current dt:dt="…	75.028	2343274	2339774	2343274	2339761	1	right	-1373999755	2017-11-05	11:15:19	09:15:19	female	238593	157214	-1	157194	242729	238623	-1	238593	522499	518810	-1	518784	6				2	2	4	phaseINVFAce	phaseXPface	4	NF02	768416	768116	768416	768109	d	768109	766183	768109	766175	1926
GofDak_1024-768_new	8	3	36	<?xml version="1.0"?>\n<Clock xmlns:dt="urn:schemas-microsoft-com:datatypes"><Description dt:dt="string">E-Prime Primary Realtime Clock</Description><StartTime><Timestamp dt:dt="int">0</Timestamp><DateUtc dt:dt="string">2017-05-11T09:15:19Z</DateUtc></StartTime><FrequencyChanges><FrequencyChange><Frequency dt:dt="r8">3312929</Frequency><Timestamp dt:dt="r8">15805238117</Timestamp><Current dt:dt="…	75.028	2343274	2339774	2343274	2339761	1	right	-1373999755	2017-11-05	11:15:19	09:15:19	female	238593	157214	-1	157194	242729	238623	-1	238593	522499	518810	-1	518784	6				2	2	4	phaseINVFAce	phaseXPface	5	NM05	772041	771741	772041	771728	d	771728	769742	771728	769727	1986
GofDak_1024-768_new	8	3	36	<?xml version="1.0"?>\n<Clock xmlns:dt="urn:schemas-microsoft-com:datatypes"><Description dt:dt="string">E-Prime Primary Realtime Clock</Description><StartTime><Timestamp dt:dt="int">0</Timestamp><DateUtc dt:dt="string">2017-05-11T09:15:19Z</DateUtc></StartTime><FrequencyChanges><FrequencyChange><Frequency dt:dt="r8">3312929</Frequency><Timestamp dt:dt="r8">15805238117</Timestamp><Current dt:dt="…	75.028	2343274	2339774	2343274	2339761	1	right	-1373999755	2017-11-05	11:15:19	09:15:19	female	238593	157214	-1	157194	242729	238623	-1	238593	522499	518810	-1	518784	6				2	2	4	phaseINVFAce	phaseXPface	6	NF106	775320	775020	775320	775012	l	775012	773421	775012	773415	1591
GofDak_1024-768_new	8	3	36	<?xml version="1.0"?>\n<Clock xmlns:dt="urn:schemas-microsoft-com:datatypes"><Description dt:dt="string">E-Prime Primary Realtime Clock</Description><StartTime><Timestamp dt:dt="int">0</Timestamp><DateUtc dt:dt="string">2017-05-11T09:15:19Z</DateUtc></StartTime><FrequencyChanges><FrequencyChange><Frequency dt:dt="r8">3312929</Frequency><Timestamp dt:dt="r8">15805238117</Timestamp><Current dt:dt="…	75.028	2343274	2339774	2343274	2339761	1	right	-1373999755	2017-11-05	11:15:19	09:15:19	female	238593	157214	-1	157194	242729	238623	-1	238593	522499	518810	-1	518784	6				2	2	4	phaseINVFAce	phaseXPface	7	NM09	779172	778872	779172	778863	d	778863	776953	778863	776942	1910
GofDak_1024-768_new	8	3	36	<?xml version="1.0"?>\n<Clock xmlns:dt="urn:schemas-microsoft-com:datatypes"><Description dt:dt="string">E-Prime Primary Realtime Clock</Description><StartTime><Timestamp dt:dt="int">0</Timestamp><DateUtc dt:dt="string">2017-05-11T09:15:19Z</DateUtc></StartTime><FrequencyChanges><FrequencyChange><Frequency dt:dt="r8">3312929</Frequency><Timestamp dt:dt="r8">15805238117</Timestamp><Current dt:dt="…	75.028	2343274	2339774	2343274	2339761	1	right	-1373999755	2017-11-05	11:15:19	09:15:19	female	238593	157214	-1	157194	242729	238623	-1	238593	522499	518810	-1	518784	6				2	2	4	phaseINVFAce	phaseXPface	8	NF109	782731	782431	782731	782426	d	782426	780431	782426	780422	1995
GofDak_1024-768_new	8	3	36	<?xml version="1.0"?>\n<Clock xmlns:dt="urn:schemas-microsoft-com:datatypes"><Description dt:dt="string">E-Prime Primary Realtime Clock</Description><StartTime><Timestamp dt:dt="int">0</Timestamp><DateUtc dt:dt="string">2017-05-11T09:15:19Z</DateUtc></StartTime><FrequencyChanges><FrequencyChange><Frequency dt:dt="r8">3312929</Frequency><Timestamp dt:dt="r8">15805238117</Timestamp><Current dt:dt="…	75.028	2343274	2339774	2343274	2339761	1	right	-1373999755	2017-11-05	11:15:19	09:15:19	female	238593	157214	-1	157194	242729	238623	-1	238593	522499	518810	-1	518784	6				2	2	4	phaseINVFAce	phaseXPface	9	NM21	785836	785536	785836	785523	l	785523	783963	785523	783950	1560
GofDak_1024-768_new	8	3	36	<?xml version="1.0"?>\n<Clock xmlns:dt="urn:schemas-microsoft-com:datatypes"><Description dt:dt="string">E-Prime Primary Realtime Clock</Description><StartTime><Timestamp dt:dt="int">0</Timestamp><DateUtc dt:dt="string">2017-05-11T09:15:19Z</DateUtc></StartTime><FrequencyChanges><FrequencyChange><Frequency dt:dt="r8">3312929</Frequency><Timestamp dt:dt="r8">15805238117</Timestamp><Current dt:dt="…	75.028	2343274	2339774	2343274	2339761	1	right	-1373999755	2017-11-05	11:15:19	09:15:19	female	238593	157214	-1	157194	242729	238623	-1	238593	522499	518810	-1	518784	6				2	2	4	phaseINVFAce	phaseXPface	10	NM08	789381	789081	789381	789072	l	789072	787135	789072	787118	1937
GofDak_1024-768_new	8	3	36	<?xml version="1.0"?>\n<Clock xmlns:dt="urn:schemas-microsoft-com:datatypes"><Description dt:dt="string">E-Prime Primary Realtime Clock</Description><StartTime><Timestamp dt:dt="int">0</Timestamp><DateUtc dt:dt="string">2017-05-11T09:15:19Z</DateUtc></StartTime><FrequencyChanges><FrequencyChange><Frequency dt:dt="r8">3312929</Frequency><Timestamp dt:dt="r8">15805238117</Timestamp><Current dt:dt="…	75.028	2343274	2339774	2343274	2339761	1	right	-1373999755	2017-11-05	11:15:19	09:15:19	female	238593	157214	-1	157194	242729	238623	-1	238593	522499	518810	-1	518784	6				2	2	4	phaseINVFAce	phaseXPface	11	NM101	792927	792627	792927	792617	l	792617	790694	792617	790678	1923
GofDak_1024-768_new	8	3	36	<?xml version="1.0"?>\n<Clock xmlns:dt="urn:schemas-microsoft-com:datatypes"><Description dt:dt="string">E-Prime Primary Realtime Clock</Description><StartTime><Timestamp dt:dt="int">0</Timestamp><DateUtc dt:dt="string">2017-05-11T09:15:19Z</DateUtc></StartTime><FrequencyChanges><FrequencyChange><Frequency dt:dt="r8">3312929</Frequency><Timestamp dt:dt="r8">15805238117</Timestamp><Current dt:dt="…	75.028	2343274	2339774	2343274	2339761	1	right	-1373999755	2017-11-05	11:15:19	09:15:19	female	238593	157214	-1	157194	242729	238623	-1	238593	522499	518810	-1	518784	6				2	2	4	phaseINVFAce	phaseXPface	12	NM05	796192	795892	796192	795887	d	795887	794279	795887	794270	1608
GofDak_1024-768_new	8	3	36	<?xml version="1.0"?>\n<Clock xmlns:dt="urn:schemas-microsoft-com:datatypes"><Description dt:dt="string">E-Prime Primary Realtime Clock</Description><StartTime><Timestamp dt:dt="int">0</Timestamp><DateUtc dt:dt="string">2017-05-11T09:15:19Z</DateUtc></StartTime><FrequencyChanges><FrequencyChange><Frequency dt:dt="r8">3312929</Frequency><Timestamp dt:dt="r8">15805238117</Timestamp><Current dt:dt="…	75.028	2343274	2339774	2343274	2339761	1	right	-1373999755	2017-11-05	11:15:19	09:15:19	female	238593	157214	-1	157194	242729	238623	-1	238593	522499	518810	-1	518784	6				2	2	4	phaseINVFAce	phaseXPface	13	NM10	799737	799437	799737	799432	l	799432	797571	799432	797565	1861
GofDak_1024-768_new	8	3	36	<?xml version="1.0"?>\n<Clock xmlns:dt="urn:schemas-microsoft-com:datatypes"><Description dt:dt="string">E-Prime Primary Realtime Clock</Description><StartTime><Timestamp dt:dt="int">0</Timestamp><DateUtc dt:dt="string">2017-05-11T09:15:19Z</DateUtc></StartTime><FrequencyChanges><FrequencyChange><Frequency dt:dt="r8">3312929</Frequency><Timestamp dt:dt="r8">15805238117</Timestamp><Current dt:dt="…	75.028	2343274	2339774	2343274	2339761	1	right	-1373999755	2017-11-05	11:15:19	09:15:19	female	238593	157214	-1	157194	242729	238623	-1	238593	522499	518810	-1	518784	6				2	2	4	phaseINVFAce	phaseXPface	14	NF04	803056	802756	803056	802752	l	802752	800890	802752	800877	1862
GofDak_1024-768_new	8	3	36	<?xml version="1.0"?>\n<Clock xmlns:dt="urn:schemas-microsoft-com:datatypes"><Description dt:dt="string">E-Prime Primary Realtime Clock</Description><StartTime><Timestamp dt:dt="int">0</Timestamp><DateUtc dt:dt="string">2017-05-11T09:15:19Z</DateUtc></StartTime><FrequencyChanges><FrequencyChange><Frequency dt:dt="r8">3312929</Frequency><Timestamp dt:dt="r8">15805238117</Timestamp><Current dt:dt="…	75.028	2343274	2339774	2343274	2339761	1	right	-1373999755	2017-11-05	11:15:19	09:15:19	female	238593	157214	-1	157194	242729	238623	-1	238593	522499	518810	-1	518784	6				2	2	4	phaseINVFAce	phaseXPface	15	NM03	806548	806248	806548	806239	l	806239	804635	806239	804629	1604
GofDak_1024-768_new	8	3	36	<?xml version="1.0"?>\n<Clock xmlns:dt="urn:schemas-microsoft-com:datatypes"><Description dt:dt="string">E-Prime Primary Realtime Clock</Description><StartTime><Timestamp dt:dt="int">0</Timestamp><DateUtc dt:dt="string">2017-05-11T09:15:19Z</DateUtc></StartTime><FrequencyChanges><FrequencyChange><Frequency dt:dt="r8">3312929</Frequency><Timestamp dt:dt="r8">15805238117</Timestamp><Current dt:dt="…	75.028	2343274	2339774	2343274	2339761	1	right	-1373999755	2017-11-05	11:15:19	09:15:19	female	238593	157214	-1	157194	242729	238623	-1	238593	522499	518810	-1	518784	6				2	2	4	phaseINVFAce	phaseXPface	16	NF02	810333	810033	810333	810019	d	810019	808247	810019	808237	1772
GofDak_1024-768_new	8	3	36	<?xml version="1.0"?>\n<Clock xmlns:dt="urn:schemas-microsoft-com:datatypes"><Description dt:dt="string">E-Prime Primary Realtime Clock</Description><StartTime><Timestamp dt:dt="int">0</Timestamp><DateUtc dt:dt="string">2017-05-11T09:15:19Z</DateUtc></StartTime><FrequencyChanges><FrequencyChange><Frequency dt:dt="r8">3312929</Frequency><Timestamp dt:dt="r8">15805238117</Timestamp><Current dt:dt="…	75.028	2343274	2339774	2343274	2339761	1	right	-1373999755	2017-11-05	11:15:19	09:15:19	female	238593	157214	-1	157194	242729	238623	-1	238593	522499	518810	-1	518784	6				2	2	4	phaseINVFAce	phaseXPface	17	NF105	814239	813939	814239	813933	d	813933	812353	813933	812341	1580
GofDak_1024-768_new	8	3	36	<?xml version="1.0"?>\n<Clock xmlns:dt="urn:schemas-microsoft-com:datatypes"><Description dt:dt="string">E-Prime Primary Realtime Clock</Description><StartTime><Timestamp dt:dt="int">0</Timestamp><DateUtc dt:dt="string">2017-05-11T09:15:19Z</DateUtc></StartTime><FrequencyChanges><FrequencyChange><Frequency dt:dt="r8">3312929</Frequency><Timestamp dt:dt="r8">15805238117</Timestamp><Current dt:dt="…	75.028	2343274	2339774	2343274	2339761	1	right	-1373999755	2017-11-05	11:15:19	09:15:19	female	238593	157214	-1	157194	242729	238623	-1	238593	522499	518810	-1	518784	6				2	2	4	phaseINVFAce	phaseXPface	18	NM02	817784	817484	817784	817473	l	817473	815485	817473	815469	1988
GofDak_1024-768_new	8	3	36	<?xml version="1.0"?>\n<Clock xmlns:dt="urn:schemas-microsoft-com:datatypes"><Description dt:dt="string">E-Prime Primary Realtime Clock</Description><StartTime><Timestamp dt:dt="int">0</Timestamp><DateUtc dt:dt="string">2017-05-11T09:15:19Z</DateUtc></StartTime><FrequencyChanges><FrequencyChange><Frequency dt:dt="r8">3312929</Frequency><Timestamp dt:dt="r8">15805238117</Timestamp><Current dt:dt="…	75.028	2343274	2339774	2343274	2339761	1	right	-1373999755	2017-11-05	11:15:19	09:15:19	female	238593	157214	-1	157194	242729	238623	-1	238593	522499	518810	-1	518784	6				2	2	4	phaseINVFAce	phaseXPface	19	NM04	821196	820896	821196	820882	l	820882	819310	820882	819292	1572
GofDak_1024-768_new	8	3	36	<?xml version="1.0"?>\n<Clock xmlns:dt="urn:schemas-microsoft-com:datatypes"><Description dt:dt="string">E-Prime Primary Realtime Clock</Description><StartTime><Timestamp dt:dt="int">0</Timestamp><DateUtc dt:dt="string">2017-05-11T09:15:19Z</DateUtc></StartTime><FrequencyChanges><FrequencyChange><Frequency dt:dt="r8">3312929</Frequency><Timestamp dt:dt="r8">15805238117</Timestamp><Current dt:dt="…	75.028	2343274	2339774	2343274	2339761	1	right	-1373999755	2017-11-05	11:15:19	09:15:19	female	238593	157214	-1	157194	242729	238623	-1	238593	522499	518810	-1	518784	6				2	2	4	phaseINVFAce	phaseXPface	20	NF09	824608	824308	824608	824295	d	824295	822509	824295	822492	1786
GofDak_1024-768_new	8	3	36	<?xml version="1.0"?>\n<Clock xmlns:dt="urn:schemas-microsoft-com:datatypes"><Description dt:dt="string">E-Prime Primary Realtime Clock</Description><StartTime><Timestamp dt:dt="int">0</Timestamp><DateUtc dt:dt="string">2017-05-11T09:15:19Z</DateUtc></StartTime><FrequencyChanges><FrequencyChange><Frequency dt:dt="r8">3312929</Frequency><Timestamp dt:dt="r8">15805238117</Timestamp><Current dt:dt="…	75.028	2343274	2339774	2343274	2339761	1	right	-1373999755	2017-11-05	11:15:19	09:15:19	female	238593	157214	-1	157194	242729	238623	-1	238593	522499	518810	-1	518784	7				2	3	5	phaseINVFAce	phaseXPface	1	NM05	828287	827987	828287	827980	l	827980	826067	827980	826060	1913
GofDak_1024-768_new	8	3	36	<?xml version="1.0"?>\n<Clock xmlns:dt="urn:schemas-microsoft-com:datatypes"><Description dt:dt="string">E-Prime Primary Realtime Clock</Description><StartTime><Timestamp dt:dt="int">0</Timestamp><DateUtc dt:dt="string">2017-05-11T09:15:19Z</DateUtc></StartTime><FrequencyChanges><FrequencyChange><Frequency dt:dt="r8">3312929</Frequency><Timestamp dt:dt="r8">15805238117</Timestamp><Current dt:dt="…	75.028	2343274	2339774	2343274	2339761	1	right	-1373999755	2017-11-05	11:15:19	09:15:19	female	238593	157214	-1	157194	242729	238623	-1	238593	522499	518810	-1	518784	7				2	3	5	phaseINVFAce	phaseXPface	2	NF106	831739	831439	831739	831431	d	831431	829693	831431	829676	1738
GofDak_1024-768_new	8	3	36	<?xml version="1.0"?>\n<Clock xmlns:dt="urn:schemas-microsoft-com:datatypes"><Description dt:dt="string">E-Prime Primary Realtime Clock</Description><StartTime><Timestamp dt:dt="int">0</Timestamp><DateUtc dt:dt="string">2017-05-11T09:15:19Z</DateUtc></StartTime><FrequencyChanges><FrequencyChange><Frequency dt:dt="r8">3312929</Frequency><Timestamp dt:dt="r8">15805238117</Timestamp><Current dt:dt="…	75.028	2343274	2339774	2343274	2339761	1	right	-1373999755	2017-11-05	11:15:19	09:15:19	female	238593	157214	-1	157194	242729	238623	-1	238593	522499	518810	-1	518784	7				2	3	5	phaseINVFAce	phaseXPface	3	NM05	836017	835717	836017	835711	l	835711	833851	835711	833844	1860
GofDak_1024-768_new	8	3	36	<?xml version="1.0"?>\n<Clock xmlns:dt="urn:schemas-microsoft-com:datatypes"><Description dt:dt="string">E-Prime Primary Realtime Clock</Description><StartTime><Timestamp dt:dt="int">0</Timestamp><DateUtc dt:dt="string">2017-05-11T09:15:19Z</DateUtc></StartTime><FrequencyChanges><FrequencyChange><Frequency dt:dt="r8">3312929</Frequency><Timestamp dt:dt="r8">15805238117</Timestamp><Current dt:dt="…	75.028	2343274	2339774	2343274	2339761	1	right	-1373999755	2017-11-05	11:15:19	09:15:19	female	238593	157214	-1	157194	242729	238623	-1	238593	522499	518810	-1	518784	7				2	3	5	phaseINVFAce	phaseXPface	4	NF105	839216	838916	839216	838912	d	838912	837276	838912	837259	1636
GofDak_1024-768_new	8	3	36	<?xml version="1.0"?>\n<Clock xmlns:dt="urn:schemas-microsoft-com:datatypes"><Description dt:dt="string">E-Prime Primary Realtime Clock</Description><StartTime><Timestamp dt:dt="int">0</Timestamp><DateUtc dt:dt="string">2017-05-11T09:15:19Z</DateUtc></StartTime><FrequencyChanges><FrequencyChange><Frequency dt:dt="r8">3312929</Frequency><Timestamp dt:dt="r8">15805238117</Timestamp><Current dt:dt="…	75.028	2343274	2339774	2343274	2339761	1	right	-1373999755	2017-11-05	11:15:19	09:15:19	female	238593	157214	-1	157194	242729	238623	-1	238593	522499	518810	-1	518784	7				2	3	5	phaseINVFAce	phaseXPface	5	NM09	842588	842288	842588	842280	l	842280	840569	842280	840563	1711
GofDak_1024-768_new	8	3	36	<?xml version="1.0"?>\n<Clock xmlns:dt="urn:schemas-microsoft-com:datatypes"><Description dt:dt="string">E-Prime Primary Realtime Clock</Description><StartTime><Timestamp dt:dt="int">0</Timestamp><DateUtc dt:dt="string">2017-05-11T09:15:19Z</DateUtc></StartTime><FrequencyChanges><FrequencyChange><Frequency dt:dt="r8">3312929</Frequency><Timestamp dt:dt="r8">15805238117</Timestamp><Current dt:dt="…	75.028	2343274	2339774	2343274	2339761	1	right	-1373999755	2017-11-05	11:15:19	09:15:19	female	238593	157214	-1	157194	242729	238623	-1	238593	522499	518810	-1	518784	7				2	3	5	phaseINVFAce	phaseXPface	6	NM03	846786	846486	846786	846480	l	846480	844487	846480	844475	1993
GofDak_1024-768_new	8	3	36	<?xml version="1.0"?>\n<Clock xmlns:dt="urn:schemas-microsoft-com:datatypes"><Description dt:dt="string">E-Prime Primary Realtime Clock</Description><StartTime><Timestamp dt:dt="int">0</Timestamp><DateUtc dt:dt="string">2017-05-11T09:15:19Z</DateUtc></StartTime><FrequencyChanges><FrequencyChange><Frequency dt:dt="r8">3312929</Frequency><Timestamp dt:dt="r8">15805238117</Timestamp><Current dt:dt="…	75.028	2343274	2339774	2343274	2339761	1	right	-1373999755	2017-11-05	11:15:19	09:15:19	female	238593	157214	-1	157194	242729	238623	-1	238593	522499	518810	-1	518784	7				2	3	5	phaseINVFAce	phaseXPface	7	NF109	850265	849965	850265	849952	l	849952	848032	849952	848027	1920
GofDak_1024-768_new	8	3	36	<?xml version="1.0"?>\n<Clock xmlns:dt="urn:schemas-microsoft-com:datatypes"><Description dt:dt="string">E-Prime Primary Realtime Clock</Description><StartTime><Timestamp dt:dt="int">0</Timestamp><DateUtc dt:dt="string">2017-05-11T09:15:19Z</DateUtc></StartTime><FrequencyChanges><FrequencyChange><Frequency dt:dt="r8">3312929</Frequency><Timestamp dt:dt="r8">15805238117</Timestamp><Current dt:dt="…	75.028	2343274	2339774	2343274	2339761	1	right	-1373999755	2017-11-05	11:15:19	09:15:19	female	238593	157214	-1	157194	242729	238623	-1	238593	522499	518810	-1	518784	7				2	3	5	phaseINVFAce	phaseXPface	8	NF106	853424	853124	853424	853119	l	853119	851498	853119	851491	1621
GofDak_1024-768_new	8	3	36	<?xml version="1.0"?>\n<Clock xmlns:dt="urn:schemas-microsoft-com:datatypes"><Description dt:dt="string">E-Prime Primary Realtime Clock</Description><StartTime><Timestamp dt:dt="int">0</Timestamp><DateUtc dt:dt="string">2017-05-11T09:15:19Z</DateUtc></StartTime><FrequencyChanges><FrequencyChange><Frequency dt:dt="r8">3312929</Frequency><Timestamp dt:dt="r8">15805238117</Timestamp><Current dt:dt="…	75.028	2343274	2339774	2343274	2339761	1	right	-1373999755	2017-11-05	11:15:19	09:15:19	female	238593	157214	-1	157194	242729	238623	-1	238593	522499	518810	-1	518784	7				2	3	5	phaseINVFAce	phaseXPface	9	NM21	856556	856256	856556	856244	l	856244	854563	856244	854555	1681
GofDak_1024-768_new	8	3	36	<?xml version="1.0"?>\n<Clock xmlns:dt="urn:schemas-microsoft-com:datatypes"><Description dt:dt="string">E-Prime Primary Realtime Clock</Description><StartTime><Timestamp dt:dt="int">0</Timestamp><DateUtc dt:dt="string">2017-05-11T09:15:19Z</DateUtc></StartTime><FrequencyChanges><FrequencyChange><Frequency dt:dt="r8">3312929</Frequency><Timestamp dt:dt="r8">15805238117</Timestamp><Current dt:dt="…	75.028	2343274	2339774	2343274	2339761	1	right	-1373999755	2017-11-05	11:15:19	09:15:19	female	238593	157214	-1	157194	242729	238623	-1	238593	522499	518810	-1	518784	7				2	3	5	phaseINVFAce	phaseXPface	10	NM10	859888	859588	859888	859580	l	859580	857775	859580	857762	1805
GofDak_1024-768_new	8	3	36	<?xml version="1.0"?>\n<Clock xmlns:dt="urn:schemas-microsoft-com:datatypes"><Description dt:dt="string">E-Prime Primary Realtime Clock</Description><StartTime><Timestamp dt:dt="int">0</Timestamp><DateUtc dt:dt="string">2017-05-11T09:15:19Z</DateUtc></StartTime><FrequencyChanges><FrequencyChange><Frequency dt:dt="r8">3312929</Frequency><Timestamp dt:dt="r8">15805238117</Timestamp><Current dt:dt="…	75.028	2343274	2339774	2343274	2339761	1	right	-1373999755	2017-11-05	11:15:19	09:15:19	female	238593	157214	-1	157194	242729	238623	-1	238593	522499	518810	-1	518784	7				2	3	5	phaseINVFAce	phaseXPface	11	NM13	863167	862867	863167	862855	d	862855	861107	862855	861090	1748
GofDak_1024-768_new	8	3	36	<?xml version="1.0"?>\n<Clock xmlns:dt="urn:schemas-microsoft-com:datatypes"><Description dt:dt="string">E-Prime Primary Realtime Clock</Description><StartTime><Timestamp dt:dt="int">0</Timestamp><DateUtc dt:dt="string">2017-05-11T09:15:19Z</DateUtc></StartTime><FrequencyChanges><FrequencyChange><Frequency dt:dt="r8">3312929</Frequency><Timestamp dt:dt="r8">15805238117</Timestamp><Current dt:dt="…	75.028	2343274	2339774	2343274	2339761	1	right	-1373999755	2017-11-05	11:15:19	09:15:19	female	238593	157214	-1	157194	242729	238623	-1	238593	522499	518810	-1	518784	7				2	3	5	phaseINVFAce	phaseXPface	12	NF04	866645	866345	866645	866333	l	866333	864666	866333	864650	1667
GofDak_1024-768_new	8	3	36	<?xml version="1.0"?>\n<Clock xmlns:dt="urn:schemas-microsoft-com:datatypes"><Description dt:dt="string">E-Prime Primary Realtime Clock</Description><StartTime><Timestamp dt:dt="int">0</Timestamp><DateUtc dt:dt="string">2017-05-11T09:15:19Z</DateUtc></StartTime><FrequencyChanges><FrequencyChange><Frequency dt:dt="r8">3312929</Frequency><Timestamp dt:dt="r8">15805238117</Timestamp><Current dt:dt="…	75.028	2343274	2339774	2343274	2339761	1	right	-1373999755	2017-11-05	11:15:19	09:15:19	female	238593	157214	-1	157194	242729	238623	-1	238593	522499	518810	-1	518784	7				2	3	5	phaseINVFAce	phaseXPface	13	NM10	871017	870717	871017	870706	d	870706	868904	870706	868898	1802
GofDak_1024-768_new	8	3	36	<?xml version="1.0"?>\n<Clock xmlns:dt="urn:schemas-microsoft-com:datatypes"><Description dt:dt="string">E-Prime Primary Realtime Clock</Description><StartTime><Timestamp dt:dt="int">0</Timestamp><DateUtc dt:dt="string">2017-05-11T09:15:19Z</DateUtc></StartTime><FrequencyChanges><FrequencyChange><Frequency dt:dt="r8">3312929</Frequency><Timestamp dt:dt="r8">15805238117</Timestamp><Current dt:dt="…	75.028	2343274	2339774	2343274	2339761	1	right	-1373999755	2017-11-05	11:15:19	09:15:19	female	238593	157214	-1	157194	242729	238623	-1	238593	522499	518810	-1	518784	7				2	3	5	phaseINVFAce	phaseXPface	14	NF109	874416	874116	874416	874111	d	874111	872383	874111	872378	1728
GofDak_1024-768_new	8	3	36	<?xml version="1.0"?>\n<Clock xmlns:dt="urn:schemas-microsoft-com:datatypes"><Description dt:dt="string">E-Prime Primary Realtime Clock</Description><StartTime><Timestamp dt:dt="int">0</Timestamp><DateUtc dt:dt="string">2017-05-11T09:15:19Z</DateUtc></StartTime><FrequencyChanges><FrequencyChange><Frequency dt:dt="r8">3312929</Frequency><Timestamp dt:dt="r8">15805238117</Timestamp><Current dt:dt="…	75.028	2343274	2339774	2343274	2339761	1	right	-1373999755	2017-11-05	11:15:19	09:15:19	female	238593	157214	-1	157194	242729	238623	-1	238593	522499	518810	-1	518784	7				2	3	5	phaseINVFAce	phaseXPface	15	NF27	879027	878727	879027	878720	d	878720	877048	878720	877033	1672
GofDak_1024-768_new	8	3	36	<?xml version="1.0"?>\n<Clock xmlns:dt="urn:schemas-microsoft-com:datatypes"><Description dt:dt="string">E-Prime Primary Realtime Clock</Description><StartTime><Timestamp dt:dt="int">0</Timestamp><DateUtc dt:dt="string">2017-05-11T09:15:19Z</DateUtc></StartTime><FrequencyChanges><FrequencyChange><Frequency dt:dt="r8">3312929</Frequency><Timestamp dt:dt="r8">15805238117</Timestamp><Current dt:dt="…	75.028	2343274	2339774	2343274	2339761	1	right	-1373999755	2017-11-05	11:15:19	09:15:19	female	238593	157214	-1	157194	242729	238623	-1	238593	522499	518810	-1	518784	7				2	3	5	phaseINVFAce	phaseXPface	16	NM09	882533	882233	882533	882223	d	882223	880407	882223	880393	1816
GofDak_1024-768_new	8	3	36	<?xml version="1.0"?>\n<Clock xmlns:dt="urn:schemas-microsoft-com:datatypes"><Description dt:dt="string">E-Prime Primary Realtime Clock</Description><StartTime><Timestamp dt:dt="int">0</Timestamp><DateUtc dt:dt="string">2017-05-11T09:15:19Z</DateUtc></StartTime><FrequencyChanges><FrequencyChange><Frequency dt:dt="r8">3312929</Frequency><Timestamp dt:dt="r8">15805238117</Timestamp><Current dt:dt="…	75.028	2343274	2339774	2343274	2339761	1	right	-1373999755	2017-11-05	11:15:19	09:15:19	female	238593	157214	-1	157194	242729	238623	-1	238593	522499	518810	-1	518784	7				2	3	5	phaseINVFAce	phaseXPface	17	NF27	886105	885805	886105	885799	d	885799	884125	885799	884113	1674
GofDak_1024-768_new	8	3	36	<?xml version="1.0"?>\n<Clock xmlns:dt="urn:schemas-microsoft-com:datatypes"><Description dt:dt="string">E-Prime Primary Realtime Clock</Description><StartTime><Timestamp dt:dt="int">0</Timestamp><DateUtc dt:dt="string">2017-05-11T09:15:19Z</DateUtc></StartTime><FrequencyChanges><FrequencyChange><Frequency dt:dt="r8">3312929</Frequency><Timestamp dt:dt="r8">15805238117</Timestamp><Current dt:dt="…	75.028	2343274	2339774	2343274	2339761	1	right	-1373999755	2017-11-05	11:15:19	09:15:19	female	238593	157214	-1	157194	242729	238623	-1	238593	522499	518810	-1	518784	7				2	3	5	phaseINVFAce	phaseXPface	18	NF11	889970	889670	889970	889661	d	889661	888111	889661	888097	1550
GofDak_1024-768_new	8	3	36	<?xml version="1.0"?>\n<Clock xmlns:dt="urn:schemas-microsoft-com:datatypes"><Description dt:dt="string">E-Prime Primary Realtime Clock</Description><StartTime><Timestamp dt:dt="int">0</Timestamp><DateUtc dt:dt="string">2017-05-11T09:15:19Z</DateUtc></StartTime><FrequencyChanges><FrequencyChange><Frequency dt:dt="r8">3312929</Frequency><Timestamp dt:dt="r8">15805238117</Timestamp><Current dt:dt="…	75.028	2343274	2339774	2343274	2339761	1	right	-1373999755	2017-11-05	11:15:19	09:15:19	female	238593	157214	-1	157194	242729	238623	-1	238593	522499	518810	-1	518784	7				2	3	5	phaseINVFAce	phaseXPface	19	NF09	894048	893748	894048	893738	l	893738	892216	893738	892209	1522
GofDak_1024-768_new	8	3	36	<?xml version="1.0"?>\n<Clock xmlns:dt="urn:schemas-microsoft-com:datatypes"><Description dt:dt="string">E-Prime Primary Realtime Clock</Description><StartTime><Timestamp dt:dt="int">0</Timestamp><DateUtc dt:dt="string">2017-05-11T09:15:19Z</DateUtc></StartTime><FrequencyChanges><FrequencyChange><Frequency dt:dt="r8">3312929</Frequency><Timestamp dt:dt="r8">15805238117</Timestamp><Current dt:dt="…	75.028	2343274	2339774	2343274	2339761	1	right	-1373999755	2017-11-05	11:15:19	09:15:19	female	238593	157214	-1	157194	242729	238623	-1	238593	522499	518810	-1	518784	7				2	3	5	phaseINVFAce	phaseXPface	20	NF01	897527	897227	897527	897222	l	897222	895254	897222	895241	1968
GofDak_1024-768_new	8	3	36	<?xml version="1.0"?>\n<Clock xmlns:dt="urn:schemas-microsoft-com:datatypes"><Description dt:dt="string">E-Prime Primary Realtime Clock</Description><StartTime><Timestamp dt:dt="int">0</Timestamp><DateUtc dt:dt="string">2017-05-11T09:15:19Z</DateUtc></StartTime><FrequencyChanges><FrequencyChange><Frequency dt:dt="r8">3312929</Frequency><Timestamp dt:dt="r8">15805238117</Timestamp><Current dt:dt="…	75.028	2343274	2339774	2343274	2339761	1	right	-1373999755	2017-11-05	11:15:19	09:15:19	female	238593	157214	-1	157194	242729	238623	-1	238593	522499	518810	-1	518784	8				1	3	6	phaseUPFAce	phaseXPface	1	NF02	900752	900452	900752	900443	l	900443	898720	900443	898712	1723
GofDak_1024-768_new	8	3	36	<?xml version="1.0"?>\n<Clock xmlns:dt="urn:schemas-microsoft-com:datatypes"><Description dt:dt="string">E-Prime Primary Realtime Clock</Description><StartTime><Timestamp dt:dt="int">0</Timestamp><DateUtc dt:dt="string">2017-05-11T09:15:19Z</DateUtc></StartTime><FrequencyChanges><FrequencyChange><Frequency dt:dt="r8">3312929</Frequency><Timestamp dt:dt="r8">15805238117</Timestamp><Current dt:dt="…	75.028	2343274	2339774	2343274	2339761	1	right	-1373999755	2017-11-05	11:15:19	09:15:19	female	238593	157214	-1	157194	242729	238623	-1	238593	522499	518810	-1	518784	8				1	3	6	phaseUPFAce	phaseXPface	2	NM04	903991	903691	903991	903682	l	903682	902079	903682	902064	1603
GofDak_1024-768_new	8	3	36	<?xml version="1.0"?>\n<Clock xmlns:dt="urn:schemas-microsoft-com:datatypes"><Description dt:dt="string">E-Prime Primary Realtime Clock</Description><StartTime><Timestamp dt:dt="int">0</Timestamp><DateUtc dt:dt="string">2017-05-11T09:15:19Z</DateUtc></StartTime><FrequencyChanges><FrequencyChange><Frequency dt:dt="r8">3312929</Frequency><Timestamp dt:dt="r8">15805238117</Timestamp><Current dt:dt="…	75.028	2343274	2339774	2343274	2339761	1	right	-1373999755	2017-11-05	11:15:19	09:15:19	female	238593	157214	-1	157194	242729	238623	-1	238593	522499	518810	-1	518784	8				1	3	6	phaseUPFAce	phaseXPface	3	NM13	907230	906930	907230	906923	d	906923	905117	906923	905104	1806
GofDak_1024-768_new	8	3	36	<?xml version="1.0"?>\n<Clock xmlns:dt="urn:schemas-microsoft-com:datatypes"><Description dt:dt="string">E-Prime Primary Realtime Clock</Description><StartTime><Timestamp dt:dt="int">0</Timestamp><DateUtc dt:dt="string">2017-05-11T09:15:19Z</DateUtc></StartTime><FrequencyChanges><FrequencyChange><Frequency dt:dt="r8">3312929</Frequency><Timestamp dt:dt="r8">15805238117</Timestamp><Current dt:dt="…	75.028	2343274	2339774	2343274	2339761	1	right	-1373999755	2017-11-05	11:15:19	09:15:19	female	238593	157214	-1	157194	242729	238623	-1	238593	522499	518810	-1	518784	8				1	3	6	phaseUPFAce	phaseXPface	4	NM101	910495	910195	910495	910188	d	910188	908489	910188	908480	1699
GofDak_1024-768_new	8	3	36	<?xml version="1.0"?>\n<Clock xmlns:dt="urn:schemas-microsoft-com:datatypes"><Description dt:dt="string">E-Prime Primary Realtime Clock</Description><StartTime><Timestamp dt:dt="int">0</Timestamp><DateUtc dt:dt="string">2017-05-11T09:15:19Z</DateUtc></StartTime><FrequencyChanges><FrequencyChange><Frequency dt:dt="r8">3312929</Frequency><Timestamp dt:dt="r8">15805238117</Timestamp><Current dt:dt="…	75.028	2343274	2339774	2343274	2339761	1	right	-1373999755	2017-11-05	11:15:19	09:15:19	female	238593	157214	-1	157194	242729	238623	-1	238593	522499	518810	-1	518784	8				1	3	6	phaseUPFAce	phaseXPface	5	NF09	914094	913794	914094	913779	l	913779	911995	913779	911984	1784
GofDak_1024-768_new	8	3	36	<?xml version="1.0"?>\n<Clock xmlns:dt="urn:schemas-microsoft-com:datatypes"><Description dt:dt="string">E-Prime Primary Realtime Clock</Description><StartTime><Timestamp dt:dt="int">0</Timestamp><DateUtc dt:dt="string">2017-05-11T09:15:19Z</DateUtc></StartTime><FrequencyChanges><FrequencyChange><Frequency dt:dt="r8">3312929</Frequency><Timestamp dt:dt="r8">15805238117</Timestamp><Current dt:dt="…	75.028	2343274	2339774	2343274	2339761	1	right	-1373999755	2017-11-05	11:15:19	09:15:19	female	238593	157214	-1	157194	242729	238623	-1	238593	522499	518810	-1	518784	8				1	3	6	phaseUPFAce	phaseXPface	6	NM10	917466	917166	917466	917154	d	917154	915260	917154	915248	1894
GofDak_1024-768_new	8	3	36	<?xml version="1.0"?>\n<Clock xmlns:dt="urn:schemas-microsoft-com:datatypes"><Description dt:dt="string">E-Prime Primary Realtime Clock</Description><StartTime><Timestamp dt:dt="int">0</Timestamp><DateUtc dt:dt="string">2017-05-11T09:15:19Z</DateUtc></StartTime><FrequencyChanges><FrequencyChange><Frequency dt:dt="r8">3312929</Frequency><Timestamp dt:dt="r8">15805238117</Timestamp><Current dt:dt="…	75.028	2343274	2339774	2343274	2339761	1	right	-1373999755	2017-11-05	11:15:19	09:15:19	female	238593	157214	-1	157194	242729	238623	-1	238593	522499	518810	-1	518784	8				1	3	6	phaseUPFAce	phaseXPface	7	NF27	920732	920432	920732	920417	d	920417	918792	920417	918775	1625
GofDak_1024-768_new	8	3	36	<?xml version="1.0"?>\n<Clock xmlns:dt="urn:schemas-microsoft-com:datatypes"><Description dt:dt="string">E-Prime Primary Realtime Clock</Description><StartTime><Timestamp dt:dt="int">0</Timestamp><DateUtc dt:dt="string">2017-05-11T09:15:19Z</DateUtc></StartTime><FrequencyChanges><FrequencyChange><Frequency dt:dt="r8">3312929</Frequency><Timestamp dt:dt="r8">15805238117</Timestamp><Current dt:dt="…	75.028	2343274	2339774	2343274	2339761	1	right	-1373999755	2017-11-05	11:15:19	09:15:19	female	238593	157214	-1	157194	242729	238623	-1	238593	522499	518810	-1	518784	8				1	3	6	phaseUPFAce	phaseXPface	8	NM13	924010	923710	924010	923705	d	923705	922071	923705	922055	1634
GofDak_1024-768_new	8	3	36	<?xml version="1.0"?>\n<Clock xmlns:dt="urn:schemas-microsoft-com:datatypes"><Description dt:dt="string">E-Prime Primary Realtime Clock</Description><StartTime><Timestamp dt:dt="int">0</Timestamp><DateUtc dt:dt="string">2017-05-11T09:15:19Z</DateUtc></StartTime><FrequencyChanges><FrequencyChange><Frequency dt:dt="r8">3312929</Frequency><Timestamp dt:dt="r8">15805238117</Timestamp><Current dt:dt="…	75.028	2343274	2339774	2343274	2339761	1	right	-1373999755	2017-11-05	11:15:19	09:15:19	female	238593	157214	-1	157194	242729	238623	-1	238593	522499	518810	-1	518784	8				1	3	6	phaseUPFAce	phaseXPface	9	NF04	927462	927162	927462	927151	l	927151	925496	927151	925479	1655
GofDak_1024-768_new	8	3	36	<?xml version="1.0"?>\n<Clock xmlns:dt="urn:schemas-microsoft-com:datatypes"><Description dt:dt="string">E-Prime Primary Realtime Clock</Description><StartTime><Timestamp dt:dt="int">0</Timestamp><DateUtc dt:dt="string">2017-05-11T09:15:19Z</DateUtc></StartTime><FrequencyChanges><FrequencyChange><Frequency dt:dt="r8">3312929</Frequency><Timestamp dt:dt="r8">15805238117</Timestamp><Current dt:dt="…	75.028	2343274	2339774	2343274	2339761	1	right	-1373999755	2017-11-05	11:15:19	09:15:19	female	238593	157214	-1	157194	242729	238623	-1	238593	522499	518810	-1	518784	8				1	3	6	phaseUPFAce	phaseXPface	10	NM04	930914	930614	930914	930610	l	930610	928975	930610	928967	1635
GofDak_1024-768_new	8	3	36	<?xml version="1.0"?>\n<Clock xmlns:dt="urn:schemas-microsoft-com:datatypes"><Description dt:dt="string">E-Prime Primary Realtime Clock</Description><StartTime><Timestamp dt:dt="int">0</Timestamp><DateUtc dt:dt="string">2017-05-11T09:15:19Z</DateUtc></StartTime><FrequencyChanges><FrequencyChange><Frequency dt:dt="r8">3312929</Frequency><Timestamp dt:dt="r8">15805238117</Timestamp><Current dt:dt="…	75.028	2343274	2339774	2343274	2339761	1	right	-1373999755	2017-11-05	11:15:19	09:15:19	female	238593	157214	-1	157194	242729	238623	-1	238593	522499	518810	-1	518784	8				1	3	6	phaseUPFAce	phaseXPface	11	NM04	934406	934106	934406	934102	l	934102	932280	934102	932263	1822
GofDak_1024-768_new	8	3	36	<?xml version="1.0"?>\n<Clock xmlns:dt="urn:schemas-microsoft-com:datatypes"><Description dt:dt="string">E-Prime Primary Realtime Clock</Description><StartTime><Timestamp dt:dt="int">0</Timestamp><DateUtc dt:dt="string">2017-05-11T09:15:19Z</DateUtc></StartTime><FrequencyChanges><FrequencyChange><Frequency dt:dt="r8">3312929</Frequency><Timestamp dt:dt="r8">15805238117</Timestamp><Current dt:dt="…	75.028	2343274	2339774	2343274	2339761	1	right	-1373999755	2017-11-05	11:15:19	09:15:19	female	238593	157214	-1	157194	242729	238623	-1	238593	522499	518810	-1	518784	8				1	3	6	phaseUPFAce	phaseXPface	12	NM21	937619	937319	937619	937312	l	937312	935732	937312	935719	1580
GofDak_1024-768_new	8	3	36	<?xml version="1.0"?>\n<Clock xmlns:dt="urn:schemas-microsoft-com:datatypes"><Description dt:dt="string">E-Prime Primary Realtime Clock</Description><StartTime><Timestamp dt:dt="int">0</Timestamp><DateUtc dt:dt="string">2017-05-11T09:15:19Z</DateUtc></StartTime><FrequencyChanges><FrequencyChange><Frequency dt:dt="r8">3312929</Frequency><Timestamp dt:dt="r8">15805238117</Timestamp><Current dt:dt="…	75.028	2343274	2339774	2343274	2339761	1	right	-1373999755	2017-11-05	11:15:19	09:15:19	female	238593	157214	-1	157194	242729	238623	-1	238593	522499	518810	-1	518784	8				1	3	6	phaseUPFAce	phaseXPface	13	NM21	941310	941010	941310	940996	d	940996	939464	940996	939446	1532
GofDak_1024-768_new	8	3	36	<?xml version="1.0"?>\n<Clock xmlns:dt="urn:schemas-microsoft-com:datatypes"><Description dt:dt="string">E-Prime Primary Realtime Clock</Description><StartTime><Timestamp dt:dt="int">0</Timestamp><DateUtc dt:dt="string">2017-05-11T09:15:19Z</DateUtc></StartTime><FrequencyChanges><FrequencyChange><Frequency dt:dt="r8">3312929</Frequency><Timestamp dt:dt="r8">15805238117</Timestamp><Current dt:dt="…	75.028	2343274	2339774	2343274	2339761	1	right	-1373999755	2017-11-05	11:15:19	09:15:19	female	238593	157214	-1	157194	242729	238623	-1	238593	522499	518810	-1	518784	8				1	3	6	phaseUPFAce	phaseXPface	14	NF02	945136	944836	945136	944821	d	944821	942956	944821	942942	1865
GofDak_1024-768_new	8	3	36	<?xml version="1.0"?>\n<Clock xmlns:dt="urn:schemas-microsoft-com:datatypes"><Description dt:dt="string">E-Prime Primary Realtime Clock</Description><StartTime><Timestamp dt:dt="int">0</Timestamp><DateUtc dt:dt="string">2017-05-11T09:15:19Z</DateUtc></StartTime><FrequencyChanges><FrequencyChange><Frequency dt:dt="r8">3312929</Frequency><Timestamp dt:dt="r8">15805238117</Timestamp><Current dt:dt="…	75.028	2343274	2339774	2343274	2339761	1	right	-1373999755	2017-11-05	11:15:19	09:15:19	female	238593	157214	-1	157194	242729	238623	-1	238593	522499	518810	-1	518784	8				1	3	6	phaseUPFAce	phaseXPface	15	NM03	950107	949807	950107	949796	d	949796	947821	949796	947806	1975
GofDak_1024-768_new	8	3	36	<?xml version="1.0"?>\n<Clock xmlns:dt="urn:schemas-microsoft-com:datatypes"><Description dt:dt="string">E-Prime Primary Realtime Clock</Description><StartTime><Timestamp dt:dt="int">0</Timestamp><DateUtc dt:dt="string">2017-05-11T09:15:19Z</DateUtc></StartTime><FrequencyChanges><FrequencyChange><Frequency dt:dt="r8">3312929</Frequency><Timestamp dt:dt="r8">15805238117</Timestamp><Current dt:dt="…	75.028	2343274	2339774	2343274	2339761	1	right	-1373999755	2017-11-05	11:15:19	09:15:19	female	238593	157214	-1	157194	242729	238623	-1	238593	522499	518810	-1	518784	8				1	3	6	phaseUPFAce	phaseXPface	16	NM05	953746	953446	953746	953434	l	953434	951473	953434	951462	1961
GofDak_1024-768_new	8	3	36	<?xml version="1.0"?>\n<Clock xmlns:dt="urn:schemas-microsoft-com:datatypes"><Description dt:dt="string">E-Prime Primary Realtime Clock</Description><StartTime><Timestamp dt:dt="int">0</Timestamp><DateUtc dt:dt="string">2017-05-11T09:15:19Z</DateUtc></StartTime><FrequencyChanges><FrequencyChange><Frequency dt:dt="r8">3312929</Frequency><Timestamp dt:dt="r8">15805238117</Timestamp><Current dt:dt="…	75.028	2343274	2339774	2343274	2339761	1	right	-1373999755	2017-11-05	11:15:19	09:15:19	female	238593	157214	-1	157194	242729	238623	-1	238593	522499	518810	-1	518784	8				1	3	6	phaseUPFAce	phaseXPface	17	NM13	957118	956818	957118	956807	l	956807	954979	956807	954974	1828
GofDak_1024-768_new	8	3	36	<?xml version="1.0"?>\n<Clock xmlns:dt="urn:schemas-microsoft-com:datatypes"><Description dt:dt="string">E-Prime Primary Realtime Clock</Description><StartTime><Timestamp dt:dt="int">0</Timestamp><DateUtc dt:dt="string">2017-05-11T09:15:19Z</DateUtc></StartTime><FrequencyChanges><FrequencyChange><Frequency dt:dt="r8">3312929</Frequency><Timestamp dt:dt="r8">15805238117</Timestamp><Current dt:dt="…	75.028	2343274	2339774	2343274	2339761	1	right	-1373999755	2017-11-05	11:15:19	09:15:19	female	238593	157214	-1	157194	242729	238623	-1	238593	522499	518810	-1	518784	8				1	3	6	phaseUPFAce	phaseXPface	18	NM101	960490	960190	960490	960182	l	960182	958404	960182	958397	1778
GofDak_1024-768_new	8	3	36	<?xml version="1.0"?>\n<Clock xmlns:dt="urn:schemas-microsoft-com:datatypes"><Description dt:dt="string">E-Prime Primary Realtime Clock</Description><StartTime><Timestamp dt:dt="int">0</Timestamp><DateUtc dt:dt="string">2017-05-11T09:15:19Z</DateUtc></StartTime><FrequencyChanges><FrequencyChange><Frequency dt:dt="r8">3312929</Frequency><Timestamp dt:dt="r8">15805238117</Timestamp><Current dt:dt="…	75.028	2343274	2339774	2343274	2339761	1	right	-1373999755	2017-11-05	11:15:19	09:15:19	female	238593	157214	-1	157194	242729	238623	-1	238593	522499	518810	-1	518784	8				1	3	6	phaseUPFAce	phaseXPface	19	NF105	964009	963709	964009	963703	d	963703	961843	963703	961829	1860
GofDak_1024-768_new	8	3	36	<?xml version="1.0"?>\n<Clock xmlns:dt="urn:schemas-microsoft-com:datatypes"><Description dt:dt="string">E-Prime Primary Realtime Clock</Description><StartTime><Timestamp dt:dt="int">0</Timestamp><DateUtc dt:dt="string">2017-05-11T09:15:19Z</DateUtc></StartTime><FrequencyChanges><FrequencyChange><Frequency dt:dt="r8">3312929</Frequency><Timestamp dt:dt="r8">15805238117</Timestamp><Current dt:dt="…	75.028	2343274	2339774	2343274	2339761	1	right	-1373999755	2017-11-05	11:15:19	09:15:19	female	238593	157214	-1	157194	242729	238623	-1	238593	522499	518810	-1	518784	8				1	3	6	phaseUPFAce	phaseXPface	20	NM101	967114	966814	967114	966810	d	966810	965268	966810	965261	1542
GofDak_1024-768_new	8	3	36	<?xml version="1.0"?>\n<Clock xmlns:dt="urn:schemas-microsoft-com:datatypes"><Description dt:dt="string">E-Prime Primary Realtime Clock</Description><StartTime><Timestamp dt:dt="int">0</Timestamp><DateUtc dt:dt="string">2017-05-11T09:15:19Z</DateUtc></StartTime><FrequencyChanges><FrequencyChange><Frequency dt:dt="r8">3312929</Frequency><Timestamp dt:dt="r8">15805238117</Timestamp><Current dt:dt="…	75.028	2343274	2339774	2343274	2339761	1	right	-1373999755	2017-11-05	11:15:19	09:15:19	female	238593	157214	-1	157194	242729	238623	-1	238593	522499	518810	-1	518784	9				1	4	7	phaseUPFAce	phaseXPface	1	NF105	979683	979383	979683	979377	l	979377	977863	979377	977850	1514
GofDak_1024-768_new	8	3	36	<?xml version="1.0"?>\n<Clock xmlns:dt="urn:schemas-microsoft-com:datatypes"><Description dt:dt="string">E-Prime Primary Realtime Clock</Description><StartTime><Timestamp dt:dt="int">0</Timestamp><DateUtc dt:dt="string">2017-05-11T09:15:19Z</DateUtc></StartTime><FrequencyChanges><FrequencyChange><Frequency dt:dt="r8">3312929</Frequency><Timestamp dt:dt="r8">15805238117</Timestamp><Current dt:dt="…	75.028	2343274	2339774	2343274	2339761	1	right	-1373999755	2017-11-05	11:15:19	09:15:19	female	238593	157214	-1	157194	242729	238623	-1	238593	522499	518810	-1	518784	9				1	4	7	phaseUPFAce	phaseXPface	2	NF106	983161	982861	983161	982858	d	982858	980915	982858	980908	1943
GofDak_1024-768_new	8	3	36	<?xml version="1.0"?>\n<Clock xmlns:dt="urn:schemas-microsoft-com:datatypes"><Description dt:dt="string">E-Prime Primary Realtime Clock</Description><StartTime><Timestamp dt:dt="int">0</Timestamp><DateUtc dt:dt="string">2017-05-11T09:15:19Z</DateUtc></StartTime><FrequencyChanges><FrequencyChange><Frequency dt:dt="r8">3312929</Frequency><Timestamp dt:dt="r8">15805238117</Timestamp><Current dt:dt="…	75.028	2343274	2339774	2343274	2339761	1	right	-1373999755	2017-11-05	11:15:19	09:15:19	female	238593	157214	-1	157194	242729	238623	-1	238593	522499	518810	-1	518784	9				1	4	7	phaseUPFAce	phaseXPface	3	NM10	986173	985873	986173	985870	l	985870	984314	985870	984300	1556
GofDak_1024-768_new	8	3	36	<?xml version="1.0"?>\n<Clock xmlns:dt="urn:schemas-microsoft-com:datatypes"><Description dt:dt="string">E-Prime Primary Realtime Clock</Description><StartTime><Timestamp dt:dt="int">0</Timestamp><DateUtc dt:dt="string">2017-05-11T09:15:19Z</DateUtc></StartTime><FrequencyChanges><FrequencyChange><Frequency dt:dt="r8">3312929</Frequency><Timestamp dt:dt="r8">15805238117</Timestamp><Current dt:dt="…	75.028	2343274	2339774	2343274	2339761	1	right	-1373999755	2017-11-05	11:15:19	09:15:19	female	238593	157214	-1	157194	242729	238623	-1	238593	522499	518810	-1	518784	9				1	4	7	phaseUPFAce	phaseXPface	4	NM09	989599	989299	989599	989290	l	989290	987633	989290	987620	1657
GofDak_1024-768_new	8	3	36	<?xml version="1.0"?>\n<Clock xmlns:dt="urn:schemas-microsoft-com:datatypes"><Description dt:dt="string">E-Prime Primary Realtime Clock</Description><StartTime><Timestamp dt:dt="int">0</Timestamp><DateUtc dt:dt="string">2017-05-11T09:15:19Z</DateUtc></StartTime><FrequencyChanges><FrequencyChange><Frequency dt:dt="r8">3312929</Frequency><Timestamp dt:dt="r8">15805238117</Timestamp><Current dt:dt="…	75.028	2343274	2339774	2343274	2339761	1	right	-1373999755	2017-11-05	11:15:19	09:15:19	female	238593	157214	-1	157194	242729	238623	-1	238593	522499	518810	-1	518784	9				1	4	7	phaseUPFAce	phaseXPface	5	NM13	993131	992831	993131	992820	d	992820	990858	992820	990844	1962
GofDak_1024-768_new	8	3	36	<?xml version="1.0"?>\n<Clock xmlns:dt="urn:schemas-microsoft-com:datatypes"><Description dt:dt="string">E-Prime Primary Realtime Clock</Description><StartTime><Timestamp dt:dt="int">0</Timestamp><DateUtc dt:dt="string">2017-05-11T09:15:19Z</DateUtc></StartTime><FrequencyChanges><FrequencyChange><Frequency dt:dt="r8">3312929</Frequency><Timestamp dt:dt="r8">15805238117</Timestamp><Current dt:dt="…	75.028	2343274	2339774	2343274	2339761	1	right	-1373999755	2017-11-05	11:15:19	09:15:19	female	238593	157214	-1	157194	242729	238623	-1	238593	522499	518810	-1	518784	9				1	4	7	phaseUPFAce	phaseXPface	6	NM08	996623	996323	996623	996315	l	996315	994524	996315	994516	1791
GofDak_1024-768_new	8	3	36	<?xml version="1.0"?>\n<Clock xmlns:dt="urn:schemas-microsoft-com:datatypes"><Description dt:dt="string">E-Prime Primary Realtime Clock</Description><StartTime><Timestamp dt:dt="int">0</Timestamp><DateUtc dt:dt="string">2017-05-11T09:15:19Z</DateUtc></StartTime><FrequencyChanges><FrequencyChange><Frequency dt:dt="r8">3312929</Frequency><Timestamp dt:dt="r8">15805238117</Timestamp><Current dt:dt="…	75.028	2343274	2339774	2343274	2339761	1	right	-1373999755	2017-11-05	11:15:19	09:15:19	female	238593	157214	-1	157194	242729	238623	-1	238593	522499	518810	-1	518784	9				1	4	7	phaseUPFAce	phaseXPface	7	NF09	1000288	999988	1000288	999985	d	999985	998002	999985	997995	1983
GofDak_1024-768_new	8	3	36	<?xml version="1.0"?>\n<Clock xmlns:dt="urn:schemas-microsoft-com:datatypes"><Description dt:dt="string">E-Prime Primary Realtime Clock</Description><StartTime><Timestamp dt:dt="int">0</Timestamp><DateUtc dt:dt="string">2017-05-11T09:15:19Z</DateUtc></StartTime><FrequencyChanges><FrequencyChange><Frequency dt:dt="r8">3312929</Frequency><Timestamp dt:dt="r8">15805238117</Timestamp><Current dt:dt="…	75.028	2343274	2339774	2343274	2339761	1	right	-1373999755	2017-11-05	11:15:19	09:15:19	female	238593	157214	-1	157194	242729	238623	-1	238593	522499	518810	-1	518784	9				1	4	7	phaseUPFAce	phaseXPface	8	NM02	1004193	1003893	1004193	1003887	d	1003887	1002001	1003887	1001995	1886
GofDak_1024-768_new	8	3	36	<?xml version="1.0"?>\n<Clock xmlns:dt="urn:schemas-microsoft-com:datatypes"><Description dt:dt="string">E-Prime Primary Realtime Clock</Description><StartTime><Timestamp dt:dt="int">0</Timestamp><DateUtc dt:dt="string">2017-05-11T09:15:19Z</DateUtc></StartTime><FrequencyChanges><FrequencyChange><Frequency dt:dt="r8">3312929</Frequency><Timestamp dt:dt="r8">15805238117</Timestamp><Current dt:dt="…	75.028	2343274	2339774	2343274	2339761	1	right	-1373999755	2017-11-05	11:15:19	09:15:19	female	238593	157214	-1	157194	242729	238623	-1	238593	522499	518810	-1	518784	9				1	4	7	phaseUPFAce	phaseXPface	9	NF109	1008885	1008585	1008885	1008582	d	1008582	1006732	1008582	1006723	1850
GofDak_1024-768_new	8	3	36	<?xml version="1.0"?>\n<Clock xmlns:dt="urn:schemas-microsoft-com:datatypes"><Description dt:dt="string">E-Prime Primary Realtime Clock</Description><StartTime><Timestamp dt:dt="int">0</Timestamp><DateUtc dt:dt="string">2017-05-11T09:15:19Z</DateUtc></StartTime><FrequencyChanges><FrequencyChange><Frequency dt:dt="r8">3312929</Frequency><Timestamp dt:dt="r8">15805238117</Timestamp><Current dt:dt="…	75.028	2343274	2339774	2343274	2339761	1	right	-1373999755	2017-11-05	11:15:19	09:15:19	female	238593	157214	-1	157194	242729	238623	-1	238593	522499	518810	-1	518784	9				1	4	7	phaseUPFAce	phaseXPface	10	NF01	1012337	1012037	1012337	1012022	l	1012022	1010078	1012022	1010067	1944
GofDak_1024-768_new	8	3	36	<?xml version="1.0"?>\n<Clock xmlns:dt="urn:schemas-microsoft-com:datatypes"><Description dt:dt="string">E-Prime Primary Realtime Clock</Description><StartTime><Timestamp dt:dt="int">0</Timestamp><DateUtc dt:dt="string">2017-05-11T09:15:19Z</DateUtc></StartTime><FrequencyChanges><FrequencyChange><Frequency dt:dt="r8">3312929</Frequency><Timestamp dt:dt="r8">15805238117</Timestamp><Current dt:dt="…	75.028	2343274	2339774	2343274	2339761	1	right	-1373999755	2017-11-05	11:15:19	09:15:19	female	238593	157214	-1	157194	242729	238623	-1	238593	522499	518810	-1	518784	9				1	4	7	phaseUPFAce	phaseXPface	11	NF06	1015736	1015436	1015736	1015432	d	1015432	1013463	1015432	1013451	1969
GofDak_1024-768_new	8	3	36	<?xml version="1.0"?>\n<Clock xmlns:dt="urn:schemas-microsoft-com:datatypes"><Description dt:dt="string">E-Prime Primary Realtime Clock</Description><StartTime><Timestamp dt:dt="int">0</Timestamp><DateUtc dt:dt="string">2017-05-11T09:15:19Z</DateUtc></StartTime><FrequencyChanges><FrequencyChange><Frequency dt:dt="r8">3312929</Frequency><Timestamp dt:dt="r8">15805238117</Timestamp><Current dt:dt="…	75.028	2343274	2339774	2343274	2339761	1	right	-1373999755	2017-11-05	11:15:19	09:15:19	female	238593	157214	-1	157194	242729	238623	-1	238593	522499	518810	-1	518784	9				1	4	7	phaseUPFAce	phaseXPface	12	NM21	1019281	1018981	1019281	1018974	l	1018974	1017035	1018974	1017019	1939
GofDak_1024-768_new	8	3	36	<?xml version="1.0"?>\n<Clock xmlns:dt="urn:schemas-microsoft-com:datatypes"><Description dt:dt="string">E-Prime Primary Realtime Clock</Description><StartTime><Timestamp dt:dt="int">0</Timestamp><DateUtc dt:dt="string">2017-05-11T09:15:19Z</DateUtc></StartTime><FrequencyChanges><FrequencyChange><Frequency dt:dt="r8">3312929</Frequency><Timestamp dt:dt="r8">15805238117</Timestamp><Current dt:dt="…	75.028	2343274	2339774	2343274	2339761	1	right	-1373999755	2017-11-05	11:15:19	09:15:19	female	238593	157214	-1	157194	242729	238623	-1	238593	522499	518810	-1	518784	9				1	4	7	phaseUPFAce	phaseXPface	13	NF106	1023199	1022899	1023199	1022887	l	1022887	1021073	1022887	1021058	1814
GofDak_1024-768_new	8	3	36	<?xml version="1.0"?>\n<Clock xmlns:dt="urn:schemas-microsoft-com:datatypes"><Description dt:dt="string">E-Prime Primary Realtime Clock</Description><StartTime><Timestamp dt:dt="int">0</Timestamp><DateUtc dt:dt="string">2017-05-11T09:15:19Z</DateUtc></StartTime><FrequencyChanges><FrequencyChange><Frequency dt:dt="r8">3312929</Frequency><Timestamp dt:dt="r8">15805238117</Timestamp><Current dt:dt="…	75.028	2343274	2339774	2343274	2339761	1	right	-1373999755	2017-11-05	11:15:19	09:15:19	female	238593	157214	-1	157194	242729	238623	-1	238593	522499	518810	-1	518784	9				1	4	7	phaseUPFAce	phaseXPface	14	NF105	1026665	1026365	1026665	1026358	l	1026358	1024406	1026358	1024394	1952
GofDak_1024-768_new	8	3	36	<?xml version="1.0"?>\n<Clock xmlns:dt="urn:schemas-microsoft-com:datatypes"><Description dt:dt="string">E-Prime Primary Realtime Clock</Description><StartTime><Timestamp dt:dt="int">0</Timestamp><DateUtc dt:dt="string">2017-05-11T09:15:19Z</DateUtc></StartTime><FrequencyChanges><FrequencyChange><Frequency dt:dt="r8">3312929</Frequency><Timestamp dt:dt="r8">15805238117</Timestamp><Current dt:dt="…	75.028	2343274	2339774	2343274	2339761	1	right	-1373999755	2017-11-05	11:15:19	09:15:19	female	238593	157214	-1	157194	242729	238623	-1	238593	522499	518810	-1	518784	9				1	4	7	phaseUPFAce	phaseXPface	15	NM02	1029890	1029590	1029890	1029584	l	1029584	1027831	1029584	1027826	1753
GofDak_1024-768_new	8	3	36	<?xml version="1.0"?>\n<Clock xmlns:dt="urn:schemas-microsoft-com:datatypes"><Description dt:dt="string">E-Prime Primary Realtime Clock</Description><StartTime><Timestamp dt:dt="int">0</Timestamp><DateUtc dt:dt="string">2017-05-11T09:15:19Z</DateUtc></StartTime><FrequencyChanges><FrequencyChange><Frequency dt:dt="r8">3312929</Frequency><Timestamp dt:dt="r8">15805238117</Timestamp><Current dt:dt="…	75.028	2343274	2339774	2343274	2339761	1	right	-1373999755	2017-11-05	11:15:19	09:15:19	female	238593	157214	-1	157194	242729	238623	-1	238593	522499	518810	-1	518784	9				1	4	7	phaseUPFAce	phaseXPface	16	NF27	1033102	1032802	1033102	1032799	d	1032799	1031243	1032799	1031226	1556
GofDak_1024-768_new	8	3	36	<?xml version="1.0"?>\n<Clock xmlns:dt="urn:schemas-microsoft-com:datatypes"><Description dt:dt="string">E-Prime Primary Realtime Clock</Description><StartTime><Timestamp dt:dt="int">0</Timestamp><DateUtc dt:dt="string">2017-05-11T09:15:19Z</DateUtc></StartTime><FrequencyChanges><FrequencyChange><Frequency dt:dt="r8">3312929</Frequency><Timestamp dt:dt="r8">15805238117</Timestamp><Current dt:dt="…	75.028	2343274	2339774	2343274	2339761	1	right	-1373999755	2017-11-05	11:15:19	09:15:19	female	238593	157214	-1	157194	242729	238623	-1	238593	522499	518810	-1	518784	9				1	4	7	phaseUPFAce	phaseXPface	17	NF01	1036408	1036108	1036408	1036102	l	1036102	1034308	1036102	1034298	1794
GofDak_1024-768_new	8	3	36	<?xml version="1.0"?>\n<Clock xmlns:dt="urn:schemas-microsoft-com:datatypes"><Description dt:dt="string">E-Prime Primary Realtime Clock</Description><StartTime><Timestamp dt:dt="int">0</Timestamp><DateUtc dt:dt="string">2017-05-11T09:15:19Z</DateUtc></StartTime><FrequencyChanges><FrequencyChange><Frequency dt:dt="r8">3312929</Frequency><Timestamp dt:dt="r8">15805238117</Timestamp><Current dt:dt="…	75.028	2343274	2339774	2343274	2339761	1	right	-1373999755	2017-11-05	11:15:19	09:15:19	female	238593	157214	-1	157194	242729	238623	-1	238593	522499	518810	-1	518784	9				1	4	7	phaseUPFAce	phaseXPface	18	NF04	1039593	1039293	1039593	1039287	d	1039287	1037760	1039287	1037753	1527
GofDak_1024-768_new	8	3	36	<?xml version="1.0"?>\n<Clock xmlns:dt="urn:schemas-microsoft-com:datatypes"><Description dt:dt="string">E-Prime Primary Realtime Clock</Description><StartTime><Timestamp dt:dt="int">0</Timestamp><DateUtc dt:dt="string">2017-05-11T09:15:19Z</DateUtc></StartTime><FrequencyChanges><FrequencyChange><Frequency dt:dt="r8">3312929</Frequency><Timestamp dt:dt="r8">15805238117</Timestamp><Current dt:dt="…	75.028	2343274	2339774	2343274	2339761	1	right	-1373999755	2017-11-05	11:15:19	09:15:19	female	238593	157214	-1	157194	242729	238623	-1	238593	522499	518810	-1	518784	9				1	4	7	phaseUPFAce	phaseXPface	19	NF11	1043245	1042945	1043245	1042930	d	1042930	1040946	1042930	1040929	1984
GofDak_1024-768_new	8	3	36	<?xml version="1.0"?>\n<Clock xmlns:dt="urn:schemas-microsoft-com:datatypes"><Description dt:dt="string">E-Prime Primary Realtime Clock</Description><StartTime><Timestamp dt:dt="int">0</Timestamp><DateUtc dt:dt="string">2017-05-11T09:15:19Z</DateUtc></StartTime><FrequencyChanges><FrequencyChange><Frequency dt:dt="r8">3312929</Frequency><Timestamp dt:dt="r8">15805238117</Timestamp><Current dt:dt="…	75.028	2343274	2339774	2343274	2339761	1	right	-1373999755	2017-11-05	11:15:19	09:15:19	female	238593	157214	-1	157194	242729	238623	-1	238593	522499	518810	-1	518784	9				1	4	7	phaseUPFAce	phaseXPface	20	NF106	1046564	1046264	1046564	1046251	d	1046251	1044678	1046251	1044665	1573
GofDak_1024-768_new	8	3	36	<?xml version="1.0"?>\n<Clock xmlns:dt="urn:schemas-microsoft-com:datatypes"><Description dt:dt="string">E-Prime Primary Realtime Clock</Description><StartTime><Timestamp dt:dt="int">0</Timestamp><DateUtc dt:dt="string">2017-05-11T09:15:19Z</DateUtc></StartTime><FrequencyChanges><FrequencyChange><Frequency dt:dt="r8">3312929</Frequency><Timestamp dt:dt="r8">15805238117</Timestamp><Current dt:dt="…	75.028	2343274	2339774	2343274	2339761	1	right	-1373999755	2017-11-05	11:15:19	09:15:19	female	238593	157214	-1	157194	242729	238623	-1	238593	522499	518810	-1	518784	10				2	4	8	phaseINVFAce	phaseXPface	1	NM03	1050016	1049716	1050016	1049709	l	1049709	1047770	1049709	1047761	1939
GofDak_1024-768_new	8	3	36	<?xml version="1.0"?>\n<Clock xmlns:dt="urn:schemas-microsoft-com:datatypes"><Description dt:dt="string">E-Prime Primary Realtime Clock</Description><StartTime><Timestamp dt:dt="int">0</Timestamp><DateUtc dt:dt="string">2017-05-11T09:15:19Z</DateUtc></StartTime><FrequencyChanges><FrequencyChange><Frequency dt:dt="r8">3312929</Frequency><Timestamp dt:dt="r8">15805238117</Timestamp><Current dt:dt="…	75.028	2343274	2339774	2343274	2339761	1	right	-1373999755	2017-11-05	11:15:19	09:15:19	female	238593	157214	-1	157194	242729	238623	-1	238593	522499	518810	-1	518784	10				2	4	8	phaseINVFAce	phaseXPface	2	NM10	1053535	1053235	1053535	1053223	l	1053223	1051262	1053223	1051249	1961
GofDak_1024-768_new	8	3	36	<?xml version="1.0"?>\n<Clock xmlns:dt="urn:schemas-microsoft-com:datatypes"><Description dt:dt="string">E-Prime Primary Realtime Clock</Description><StartTime><Timestamp dt:dt="int">0</Timestamp><DateUtc dt:dt="string">2017-05-11T09:15:19Z</DateUtc></StartTime><FrequencyChanges><FrequencyChange><Frequency dt:dt="r8">3312929</Frequency><Timestamp dt:dt="r8">15805238117</Timestamp><Current dt:dt="…	75.028	2343274	2339774	2343274	2339761	1	right	-1373999755	2017-11-05	11:15:19	09:15:19	female	238593	157214	-1	157194	242729	238623	-1	238593	522499	518810	-1	518784	10				2	4	8	phaseINVFAce	phaseXPface	3	NM21	1057107	1056807	1057107	1056796	d	1056796	1054847	1056796	1054833	1949
GofDak_1024-768_new	8	3	36	<?xml version="1.0"?>\n<Clock xmlns:dt="urn:schemas-microsoft-com:datatypes"><Description dt:dt="string">E-Prime Primary Realtime Clock</Description><StartTime><Timestamp dt:dt="int">0</Timestamp><DateUtc dt:dt="string">2017-05-11T09:15:19Z</DateUtc></StartTime><FrequencyChanges><FrequencyChange><Frequency dt:dt="r8">3312929</Frequency><Timestamp dt:dt="r8">15805238117</Timestamp><Current dt:dt="…	75.028	2343274	2339774	2343274	2339761	1	right	-1373999755	2017-11-05	11:15:19	09:15:19	female	238593	157214	-1	157194	242729	238623	-1	238593	522499	518810	-1	518784	10				2	4	8	phaseINVFAce	phaseXPface	4	NF02	1060305	1060005	1060305	1059997	d	1059997	1058353	1059997	1058344	1644
GofDak_1024-768_new	8	3	36	<?xml version="1.0"?>\n<Clock xmlns:dt="urn:schemas-microsoft-com:datatypes"><Description dt:dt="string">E-Prime Primary Realtime Clock</Description><StartTime><Timestamp dt:dt="int">0</Timestamp><DateUtc dt:dt="string">2017-05-11T09:15:19Z</DateUtc></StartTime><FrequencyChanges><FrequencyChange><Frequency dt:dt="r8">3312929</Frequency><Timestamp dt:dt="r8">15805238117</Timestamp><Current dt:dt="…	75.028	2343274	2339774	2343274	2339761	1	right	-1373999755	2017-11-05	11:15:19	09:15:19	female	238593	157214	-1	157194	242729	238623	-1	238593	522499	518810	-1	518784	10				2	4	8	phaseINVFAce	phaseXPface	5	NF01	1063771	1063471	1063771	1063465	d	1063465	1061525	1063465	1061512	1940
GofDak_1024-768_new	8	3	36	<?xml version="1.0"?>\n<Clock xmlns:dt="urn:schemas-microsoft-com:datatypes"><Description dt:dt="string">E-Prime Primary Realtime Clock</Description><StartTime><Timestamp dt:dt="int">0</Timestamp><DateUtc dt:dt="string">2017-05-11T09:15:19Z</DateUtc></StartTime><FrequencyChanges><FrequencyChange><Frequency dt:dt="r8">3312929</Frequency><Timestamp dt:dt="r8">15805238117</Timestamp><Current dt:dt="…	75.028	2343274	2339774	2343274	2339761	1	right	-1373999755	2017-11-05	11:15:19	09:15:19	female	238593	157214	-1	157194	242729	238623	-1	238593	522499	518810	-1	518784	10				2	4	8	phaseINVFAce	phaseXPface	6	NM09	1067303	1067003	1067303	1066992	l	1066992	1065057	1066992	1065048	1935
GofDak_1024-768_new	8	3	36	<?xml version="1.0"?>\n<Clock xmlns:dt="urn:schemas-microsoft-com:datatypes"><Description dt:dt="string">E-Prime Primary Realtime Clock</Description><StartTime><Timestamp dt:dt="int">0</Timestamp><DateUtc dt:dt="string">2017-05-11T09:15:19Z</DateUtc></StartTime><FrequencyChanges><FrequencyChange><Frequency dt:dt="r8">3312929</Frequency><Timestamp dt:dt="r8">15805238117</Timestamp><Current dt:dt="…	75.028	2343274	2339774	2343274	2339761	1	right	-1373999755	2017-11-05	11:15:19	09:15:19	female	238593	157214	-1	157194	242729	238623	-1	238593	522499	518810	-1	518784	10				2	4	8	phaseINVFAce	phaseXPface	7	NM09	1070702	1070402	1070702	1070399	l	1070399	1068842	1070399	1068824	1557
GofDak_1024-768_new	8	3	36	<?xml version="1.0"?>\n<Clock xmlns:dt="urn:schemas-microsoft-com:datatypes"><Description dt:dt="string">E-Prime Primary Realtime Clock</Description><StartTime><Timestamp dt:dt="int">0</Timestamp><DateUtc dt:dt="string">2017-05-11T09:15:19Z</DateUtc></StartTime><FrequencyChanges><FrequencyChange><Frequency dt:dt="r8">3312929</Frequency><Timestamp dt:dt="r8">15805238117</Timestamp><Current dt:dt="…	75.028	2343274	2339774	2343274	2339761	1	right	-1373999755	2017-11-05	11:15:19	09:15:19	female	238593	157214	-1	157194	242729	238623	-1	238593	522499	518810	-1	518784	10				2	4	8	phaseINVFAce	phaseXPface	8	NF04	1074367	1074067	1074367	1074063	l	1074063	1072161	1074063	1072144	1902
GofDak_1024-768_new	8	3	36	<?xml version="1.0"?>\n<Clock xmlns:dt="urn:schemas-microsoft-com:datatypes"><Description dt:dt="string">E-Prime Primary Realtime Clock</Description><StartTime><Timestamp dt:dt="int">0</Timestamp><DateUtc dt:dt="string">2017-05-11T09:15:19Z</DateUtc></StartTime><FrequencyChanges><FrequencyChange><Frequency dt:dt="r8">3312929</Frequency><Timestamp dt:dt="r8">15805238117</Timestamp><Current dt:dt="…	75.028	2343274	2339774	2343274	2339761	1	right	-1373999755	2017-11-05	11:15:19	09:15:19	female	238593	157214	-1	157194	242729	238623	-1	238593	522499	518810	-1	518784	10				2	4	8	phaseINVFAce	phaseXPface	9	NF109	1077912	1077612	1077912	1077608	l	1077608	1075653	1077608	1075640	1955
GofDak_1024-768_new	8	3	36	<?xml version="1.0"?>\n<Clock xmlns:dt="urn:schemas-microsoft-com:datatypes"><Description dt:dt="string">E-Prime Primary Realtime Clock</Description><StartTime><Timestamp dt:dt="int">0</Timestamp><DateUtc dt:dt="string">2017-05-11T09:15:19Z</DateUtc></StartTime><FrequencyChanges><FrequencyChange><Frequency dt:dt="r8">3312929</Frequency><Timestamp dt:dt="r8">15805238117</Timestamp><Current dt:dt="…	75.028	2343274	2339774	2343274	2339761	1	right	-1373999755	2017-11-05	11:15:19	09:15:19	female	238593	157214	-1	157194	242729	238623	-1	238593	522499	518810	-1	518784	10				2	4	8	phaseINVFAce	phaseXPface	10	NF04	1081058	1080758	1081058	1080754	d	1080754	1079185	1080754	1079167	1569
GofDak_1024-768_new	8	3	36	<?xml version="1.0"?>\n<Clock xmlns:dt="urn:schemas-microsoft-com:datatypes"><Description dt:dt="string">E-Prime Primary Realtime Clock</Description><StartTime><Timestamp dt:dt="int">0</Timestamp><DateUtc dt:dt="string">2017-05-11T09:15:19Z</DateUtc></StartTime><FrequencyChanges><FrequencyChange><Frequency dt:dt="r8">3312929</Frequency><Timestamp dt:dt="r8">15805238117</Timestamp><Current dt:dt="…	75.028	2343274	2339774	2343274	2339761	1	right	-1373999755	2017-11-05	11:15:19	09:15:19	female	238593	157214	-1	157194	242729	238623	-1	238593	522499	518810	-1	518784	10				2	4	8	phaseINVFAce	phaseXPface	11	NF106	1084403	1084103	1084403	1084088	d	1084088	1082237	1084088	1082223	1851
GofDak_1024-768_new	8	3	36	<?xml version="1.0"?>\n<Clock xmlns:dt="urn:schemas-microsoft-com:datatypes"><Description dt:dt="string">E-Prime Primary Realtime Clock</Description><StartTime><Timestamp dt:dt="int">0</Timestamp><DateUtc dt:dt="string">2017-05-11T09:15:19Z</DateUtc></StartTime><FrequencyChanges><FrequencyChange><Frequency dt:dt="r8">3312929</Frequency><Timestamp dt:dt="r8">15805238117</Timestamp><Current dt:dt="…	75.028	2343274	2339774	2343274	2339761	1	right	-1373999755	2017-11-05	11:15:19	09:15:19	female	238593	157214	-1	157194	242729	238623	-1	238593	522499	518810	-1	518784	10				2	4	8	phaseINVFAce	phaseXPface	12	NF04	1089121	1088821	1089121	1088811	l	1088811	1086982	1088811	1086967	1829
GofDak_1024-768_new	8	3	36	<?xml version="1.0"?>\n<Clock xmlns:dt="urn:schemas-microsoft-com:datatypes"><Description dt:dt="string">E-Prime Primary Realtime Clock</Description><StartTime><Timestamp dt:dt="int">0</Timestamp><DateUtc dt:dt="string">2017-05-11T09:15:19Z</DateUtc></StartTime><FrequencyChanges><FrequencyChange><Frequency dt:dt="r8">3312929</Frequency><Timestamp dt:dt="r8">15805238117</Timestamp><Current dt:dt="…	75.028	2343274	2339774	2343274	2339761	1	right	-1373999755	2017-11-05	11:15:19	09:15:19	female	238593	157214	-1	157194	242729	238623	-1	238593	522499	518810	-1	518784	10				2	4	8	phaseINVFAce	phaseXPface	13	NF01	1092373	1092073	1092373	1092069	d	1092069	1090381	1092069	1090375	1688
GofDak_1024-768_new	8	3	36	<?xml version="1.0"?>\n<Clock xmlns:dt="urn:schemas-microsoft-com:datatypes"><Description dt:dt="string">E-Prime Primary Realtime Clock</Description><StartTime><Timestamp dt:dt="int">0</Timestamp><DateUtc dt:dt="string">2017-05-11T09:15:19Z</DateUtc></StartTime><FrequencyChanges><FrequencyChange><Frequency dt:dt="r8">3312929</Frequency><Timestamp dt:dt="r8">15805238117</Timestamp><Current dt:dt="…	75.028	2343274	2339774	2343274	2339761	1	right	-1373999755	2017-11-05	11:15:19	09:15:19	female	238593	157214	-1	157194	242729	238623	-1	238593	522499	518810	-1	518784	10				2	4	8	phaseINVFAce	phaseXPface	14	NF06	1095745	1095445	1095745	1095435	l	1095435	1093513	1095435	1093503	1922
GofDak_1024-768_new	8	3	36	<?xml version="1.0"?>\n<Clock xmlns:dt="urn:schemas-microsoft-com:datatypes"><Description dt:dt="string">E-Prime Primary Realtime Clock</Description><StartTime><Timestamp dt:dt="int">0</Timestamp><DateUtc dt:dt="string">2017-05-11T09:15:19Z</DateUtc></StartTime><FrequencyChanges><FrequencyChange><Frequency dt:dt="r8">3312929</Frequency><Timestamp dt:dt="r8">15805238117</Timestamp><Current dt:dt="…	75.028	2343274	2339774	2343274	2339761	1	right	-1373999755	2017-11-05	11:15:19	09:15:19	female	238593	157214	-1	157194	242729	238623	-1	238593	522499	518810	-1	518784	10				2	4	8	phaseINVFAce	phaseXPface	15	NF27	1099304	1099004	1099304	1098995	d	1098995	1097005	1098995	1096991	1990
GofDak_1024-768_new	8	3	36	<?xml version="1.0"?>\n<Clock xmlns:dt="urn:schemas-microsoft-com:datatypes"><Description dt:dt="string">E-Prime Primary Realtime Clock</Description><StartTime><Timestamp dt:dt="int">0</Timestamp><DateUtc dt:dt="string">2017-05-11T09:15:19Z</DateUtc></StartTime><FrequencyChanges><FrequencyChange><Frequency dt:dt="r8">3312929</Frequency><Timestamp dt:dt="r8">15805238117</Timestamp><Current dt:dt="…	75.028	2343274	2339774	2343274	2339761	1	right	-1373999755	2017-11-05	11:15:19	09:15:19	female	238593	157214	-1	157194	242729	238623	-1	238593	522499	518810	-1	518784	10				2	4	8	phaseINVFAce	phaseXPface	16	NF09	1102396	1102096	1102396	1102086	d	1102086	1100577	1102086	1100566	1509
GofDak_1024-768_new	8	3	36	<?xml version="1.0"?>\n<Clock xmlns:dt="urn:schemas-microsoft-com:datatypes"><Description dt:dt="string">E-Prime Primary Realtime Clock</Description><StartTime><Timestamp dt:dt="int">0</Timestamp><DateUtc dt:dt="string">2017-05-11T09:15:19Z</DateUtc></StartTime><FrequencyChanges><FrequencyChange><Frequency dt:dt="r8">3312929</Frequency><Timestamp dt:dt="r8">15805238117</Timestamp><Current dt:dt="…	75.028	2343274	2339774	2343274	2339761	1	right	-1373999755	2017-11-05	11:15:19	09:15:19	female	238593	157214	-1	157194	242729	238623	-1	238593	522499	518810	-1	518784	10				2	4	8	phaseINVFAce	phaseXPface	17	NM08	1105568	1105268	1105568	1105257	l	1105257	1103735	1105257	1103726	1522
GofDak_1024-768_new	8	3	36	<?xml version="1.0"?>\n<Clock xmlns:dt="urn:schemas-microsoft-com:datatypes"><Description dt:dt="string">E-Prime Primary Realtime Clock</Description><StartTime><Timestamp dt:dt="int">0</Timestamp><DateUtc dt:dt="string">2017-05-11T09:15:19Z</DateUtc></StartTime><FrequencyChanges><FrequencyChange><Frequency dt:dt="r8">3312929</Frequency><Timestamp dt:dt="r8">15805238117</Timestamp><Current dt:dt="…	75.028	2343274	2339774	2343274	2339761	1	right	-1373999755	2017-11-05	11:15:19	09:15:19	female	238593	157214	-1	157194	242729	238623	-1	238593	522499	518810	-1	518784	10				2	4	8	phaseINVFAce	phaseXPface	18	NF105	1110193	1109893	1110193	1109883	d	1109883	1108014	1109883	1108006	1869
GofDak_1024-768_new	8	3	36	<?xml version="1.0"?>\n<Clock xmlns:dt="urn:schemas-microsoft-com:datatypes"><Description dt:dt="string">E-Prime Primary Realtime Clock</Description><StartTime><Timestamp dt:dt="int">0</Timestamp><DateUtc dt:dt="string">2017-05-11T09:15:19Z</DateUtc></StartTime><FrequencyChanges><FrequencyChange><Frequency dt:dt="r8">3312929</Frequency><Timestamp dt:dt="r8">15805238117</Timestamp><Current dt:dt="…	75.028	2343274	2339774	2343274	2339761	1	right	-1373999755	2017-11-05	11:15:19	09:15:19	female	238593	157214	-1	157194	242729	238623	-1	238593	522499	518810	-1	518784	10				2	4	8	phaseINVFAce	phaseXPface	19	NM10	1114458	1114158	1114458	1114143	l	1114143	1112559	1114143	1112542	1584
GofDak_1024-768_new	8	3	36	<?xml version="1.0"?>\n<Clock xmlns:dt="urn:schemas-microsoft-com:datatypes"><Description dt:dt="string">E-Prime Primary Realtime Clock</Description><StartTime><Timestamp dt:dt="int">0</Timestamp><DateUtc dt:dt="string">2017-05-11T09:15:19Z</DateUtc></StartTime><FrequencyChanges><FrequencyChange><Frequency dt:dt="r8">3312929</Frequency><Timestamp dt:dt="r8">15805238117</Timestamp><Current dt:dt="…	75.028	2343274	2339774	2343274	2339761	1	right	-1373999755	2017-11-05	11:15:19	09:15:19	female	238593	157214	-1	157194	242729	238623	-1	238593	522499	518810	-1	518784	10				2	4	8	phaseINVFAce	phaseXPface	20	NF11	1118083	1117783	1118083	1117778	d	1117778	1115784	1117778	1115774	1994
GofDak_1024-768_new	8	3	36	<?xml version="1.0"?>\n<Clock xmlns:dt="urn:schemas-microsoft-com:datatypes"><Description dt:dt="string">E-Prime Primary Realtime Clock</Description><StartTime><Timestamp dt:dt="int">0</Timestamp><DateUtc dt:dt="string">2017-05-11T09:15:19Z</DateUtc></StartTime><FrequencyChanges><FrequencyChange><Frequency dt:dt="r8">3312929</Frequency><Timestamp dt:dt="r8">15805238117</Timestamp><Current dt:dt="…	75.028	2343274	2339774	2343274	2339761	1	right	-1373999755	2017-11-05	11:15:19	09:15:19	female	238593	157214	-1	157194	242729	238623	-1	238593	522499	518810	-1	518784	11				1	5	9	phaseUPFAce	phaseXPface	1	NF04	1121296	1120996	1121296	1120990	l	1120990	1119236	1120990	1119229	1754
GofDak_1024-768_new	8	3	36	<?xml version="1.0"?>\n<Clock xmlns:dt="urn:schemas-microsoft-com:datatypes"><Description dt:dt="string">E-Prime Primary Realtime Clock</Description><StartTime><Timestamp dt:dt="int">0</Timestamp><DateUtc dt:dt="string">2017-05-11T09:15:19Z</DateUtc></StartTime><FrequencyChanges><FrequencyChange><Frequency dt:dt="r8">3312929</Frequency><Timestamp dt:dt="r8">15805238117</Timestamp><Current dt:dt="…	75.028	2343274	2339774	2343274	2339761	1	right	-1373999755	2017-11-05	11:15:19	09:15:19	female	238593	157214	-1	157194	242729	238623	-1	238593	522499	518810	-1	518784	11				1	5	9	phaseUPFAce	phaseXPface	2	NM04	1124708	1124408	1124708	1124403	l	1124403	1122542	1124403	1122525	1861
GofDak_1024-768_new	8	3	36	<?xml version="1.0"?>\n<Clock xmlns:dt="urn:schemas-microsoft-com:datatypes"><Description dt:dt="string">E-Prime Primary Realtime Clock</Description><StartTime><Timestamp dt:dt="int">0</Timestamp><DateUtc dt:dt="string">2017-05-11T09:15:19Z</DateUtc></StartTime><FrequencyChanges><FrequencyChange><Frequency dt:dt="r8">3312929</Frequency><Timestamp dt:dt="r8">15805238117</Timestamp><Current dt:dt="…	75.028	2343274	2339774	2343274	2339761	1	right	-1373999755	2017-11-05	11:15:19	09:15:19	female	238593	157214	-1	157194	242729	238623	-1	238593	522499	518810	-1	518784	11				1	5	9	phaseUPFAce	phaseXPface	3	NM03	1128346	1128046	1128346	1128034	d	1128034	1126180	1128034	1126165	1854
GofDak_1024-768_new	8	3	36	<?xml version="1.0"?>\n<Clock xmlns:dt="urn:schemas-microsoft-com:datatypes"><Description dt:dt="string">E-Prime Primary Realtime Clock</Description><StartTime><Timestamp dt:dt="int">0</Timestamp><DateUtc dt:dt="string">2017-05-11T09:15:19Z</DateUtc></StartTime><FrequencyChanges><FrequencyChange><Frequency dt:dt="r8">3312929</Frequency><Timestamp dt:dt="r8">15805238117</Timestamp><Current dt:dt="…	75.028	2343274	2339774	2343274	2339761	1	right	-1373999755	2017-11-05	11:15:19	09:15:19	female	238593	157214	-1	157194	242729	238623	-1	238593	522499	518810	-1	518784	11				1	5	9	phaseUPFAce	phaseXPface	4	NF09	1131358	1131058	1131358	1131054	l	1131054	1129539	1131054	1129533	1515
GofDak_1024-768_new	8	3	36	<?xml version="1.0"?>\n<Clock xmlns:dt="urn:schemas-microsoft-com:datatypes"><Description dt:dt="string">E-Prime Primary Realtime Clock</Description><StartTime><Timestamp dt:dt="int">0</Timestamp><DateUtc dt:dt="string">2017-05-11T09:15:19Z</DateUtc></StartTime><FrequencyChanges><FrequencyChange><Frequency dt:dt="r8">3312929</Frequency><Timestamp dt:dt="r8">15805238117</Timestamp><Current dt:dt="…	75.028	2343274	2339774	2343274	2339761	1	right	-1373999755	2017-11-05	11:15:19	09:15:19	female	238593	157214	-1	157194	242729	238623	-1	238593	522499	518810	-1	518784	11				1	5	9	phaseUPFAce	phaseXPface	5	NM02	1135037	1134737	1135037	1134723	l	1134723	1132724	1134723	1132709	1999
GofDak_1024-768_new	8	3	36	<?xml version="1.0"?>\n<Clock xmlns:dt="urn:schemas-microsoft-com:datatypes"><Description dt:dt="string">E-Prime Primary Realtime Clock</Description><StartTime><Timestamp dt:dt="int">0</Timestamp><DateUtc dt:dt="string">2017-05-11T09:15:19Z</DateUtc></StartTime><FrequencyChanges><FrequencyChange><Frequency dt:dt="r8">3312929</Frequency><Timestamp dt:dt="r8">15805238117</Timestamp><Current dt:dt="…	75.028	2343274	2339774	2343274	2339761	1	right	-1373999755	2017-11-05	11:15:19	09:15:19	female	238593	157214	-1	157194	242729	238623	-1	238593	522499	518810	-1	518784	11				1	5	9	phaseUPFAce	phaseXPface	6	NM13	1138329	1138029	1138329	1138026	l	1138026	1136283	1138026	1136269	1743
GofDak_1024-768_new	8	3	36	<?xml version="1.0"?>\n<Clock xmlns:dt="urn:schemas-microsoft-com:datatypes"><Description dt:dt="string">E-Prime Primary Realtime Clock</Description><StartTime><Timestamp dt:dt="int">0</Timestamp><DateUtc dt:dt="string">2017-05-11T09:15:19Z</DateUtc></StartTime><FrequencyChanges><FrequencyChange><Frequency dt:dt="r8">3312929</Frequency><Timestamp dt:dt="r8">15805238117</Timestamp><Current dt:dt="…	75.028	2343274	2339774	2343274	2339761	1	right	-1373999755	2017-11-05	11:15:19	09:15:19	female	238593	157214	-1	157194	242729	238623	-1	238593	522499	518810	-1	518784	11				1	5	9	phaseUPFAce	phaseXPface	7	NF27	1141728	1141428	1141728	1141424	l	1141424	1139522	1141424	1139508	1902
GofDak_1024-768_new	8	3	36	<?xml version="1.0"?>\n<Clock xmlns:dt="urn:schemas-microsoft-com:datatypes"><Description dt:dt="string">E-Prime Primary Realtime Clock</Description><StartTime><Timestamp dt:dt="int">0</Timestamp><DateUtc dt:dt="string">2017-05-11T09:15:19Z</DateUtc></StartTime><FrequencyChanges><FrequencyChange><Frequency dt:dt="r8">3312929</Frequency><Timestamp dt:dt="r8">15805238117</Timestamp><Current dt:dt="…	75.028	2343274	2339774	2343274	2339761	1	right	-1373999755	2017-11-05	11:15:19	09:15:19	female	238593	157214	-1	157194	242729	238623	-1	238593	522499	518810	-1	518784	11				1	5	9	phaseUPFAce	phaseXPface	8	NM09	1144887	1144587	1144887	1144575	d	1144575	1142841	1144575	1142828	1734
GofDak_1024-768_new	8	3	36	<?xml version="1.0"?>\n<Clock xmlns:dt="urn:schemas-microsoft-com:datatypes"><Description dt:dt="string">E-Prime Primary Realtime Clock</Description><StartTime><Timestamp dt:dt="int">0</Timestamp><DateUtc dt:dt="string">2017-05-11T09:15:19Z</DateUtc></StartTime><FrequencyChanges><FrequencyChange><Frequency dt:dt="r8">3312929</Frequency><Timestamp dt:dt="r8">15805238117</Timestamp><Current dt:dt="…	75.028	2343274	2339774	2343274	2339761	1	right	-1373999755	2017-11-05	11:15:19	09:15:19	female	238593	157214	-1	157194	242729	238623	-1	238593	522499	518810	-1	518784	11				1	5	9	phaseUPFAce	phaseXPface	9	NM10	1148125	1147825	1148125	1147816	d	1147816	1146039	1147816	1146028	1777
GofDak_1024-768_new	8	3	36	<?xml version="1.0"?>\n<Clock xmlns:dt="urn:schemas-microsoft-com:datatypes"><Description dt:dt="string">E-Prime Primary Realtime Clock</Description><StartTime><Timestamp dt:dt="int">0</Timestamp><DateUtc dt:dt="string">2017-05-11T09:15:19Z</DateUtc></StartTime><FrequencyChanges><FrequencyChange><Frequency dt:dt="r8">3312929</Frequency><Timestamp dt:dt="r8">15805238117</Timestamp><Current dt:dt="…	75.028	2343274	2339774	2343274	2339761	1	right	-1373999755	2017-11-05	11:15:19	09:15:19	female	238593	157214	-1	157194	242729	238623	-1	238593	522499	518810	-1	518784	11				1	5	9	phaseUPFAce	phaseXPface	10	NM09	1151418	1151118	1151418	1151107	d	1151107	1149518	1151107	1149500	1589
GofDak_1024-768_new	8	3	36	<?xml version="1.0"?>\n<Clock xmlns:dt="urn:schemas-microsoft-com:datatypes"><Description dt:dt="string">E-Prime Primary Realtime Clock</Description><StartTime><Timestamp dt:dt="int">0</Timestamp><DateUtc dt:dt="string">2017-05-11T09:15:19Z</DateUtc></StartTime><FrequencyChanges><FrequencyChange><Frequency dt:dt="r8">3312929</Frequency><Timestamp dt:dt="r8">15805238117</Timestamp><Current dt:dt="…	75.028	2343274	2339774	2343274	2339761	1	right	-1373999755	2017-11-05	11:15:19	09:15:19	female	238593	157214	-1	157194	242729	238623	-1	238593	522499	518810	-1	518784	11				1	5	9	phaseUPFAce	phaseXPface	11	NM13	1155096	1154796	1155096	1154787	d	1154787	1152930	1154787	1152924	1857
GofDak_1024-768_new	8	3	36	<?xml version="1.0"?>\n<Clock xmlns:dt="urn:schemas-microsoft-com:datatypes"><Description dt:dt="string">E-Prime Primary Realtime Clock</Description><StartTime><Timestamp dt:dt="int">0</Timestamp><DateUtc dt:dt="string">2017-05-11T09:15:19Z</DateUtc></StartTime><FrequencyChanges><FrequencyChange><Frequency dt:dt="r8">3312929</Frequency><Timestamp dt:dt="r8">15805238117</Timestamp><Current dt:dt="…	75.028	2343274	2339774	2343274	2339761	1	right	-1373999755	2017-11-05	11:15:19	09:15:19	female	238593	157214	-1	157194	242729	238623	-1	238593	522499	518810	-1	518784	11				1	5	9	phaseUPFAce	phaseXPface	12	NF27	1159708	1159408	1159708	1159402	l	1159402	1157435	1159402	1157420	1967
GofDak_1024-768_new	8	3	36	<?xml version="1.0"?>\n<Clock xmlns:dt="urn:schemas-microsoft-com:datatypes"><Description dt:dt="string">E-Prime Primary Realtime Clock</Description><StartTime><Timestamp dt:dt="int">0</Timestamp><DateUtc dt:dt="string">2017-05-11T09:15:19Z</DateUtc></StartTime><FrequencyChanges><FrequencyChange><Frequency dt:dt="r8">3312929</Frequency><Timestamp dt:dt="r8">15805238117</Timestamp><Current dt:dt="…	75.028	2343274	2339774	2343274	2339761	1	right	-1373999755	2017-11-05	11:15:19	09:15:19	female	238593	157214	-1	157194	242729	238623	-1	238593	522499	518810	-1	518784	11				1	5	9	phaseUPFAce	phaseXPface	13	NM13	1162773	1162473	1162773	1162466	d	1162466	1160940	1162466	1160923	1526
GofDak_1024-768_new	8	3	36	<?xml version="1.0"?>\n<Clock xmlns:dt="urn:schemas-microsoft-com:datatypes"><Description dt:dt="string">E-Prime Primary Realtime Clock</Description><StartTime><Timestamp dt:dt="int">0</Timestamp><DateUtc dt:dt="string">2017-05-11T09:15:19Z</DateUtc></StartTime><FrequencyChanges><FrequencyChange><Frequency dt:dt="r8">3312929</Frequency><Timestamp dt:dt="r8">15805238117</Timestamp><Current dt:dt="…	75.028	2343274	2339774	2343274	2339761	1	right	-1373999755	2017-11-05	11:15:19	09:15:19	female	238593	157214	-1	157194	242729	238623	-1	238593	522499	518810	-1	518784	11				1	5	9	phaseUPFAce	phaseXPface	14	NF09	1165825	1165525	1165825	1165515	d	1165515	1163953	1165515	1163947	1562
GofDak_1024-768_new	8	3	36	<?xml version="1.0"?>\n<Clock xmlns:dt="urn:schemas-microsoft-com:datatypes"><Description dt:dt="string">E-Prime Primary Realtime Clock</Description><StartTime><Timestamp dt:dt="int">0</Timestamp><DateUtc dt:dt="string">2017-05-11T09:15:19Z</DateUtc></StartTime><FrequencyChanges><FrequencyChange><Frequency dt:dt="r8">3312929</Frequency><Timestamp dt:dt="r8">15805238117</Timestamp><Current dt:dt="…	75.028	2343274	2339774	2343274	2339761	1	right	-1373999755	2017-11-05	11:15:19	09:15:19	female	238593	157214	-1	157194	242729	238623	-1	238593	522499	518810	-1	518784	11				1	5	9	phaseUPFAce	phaseXPface	15	NM08	1169371	1169071	1169371	1169062	d	1169062	1167085	1169062	1167067	1977
GofDak_1024-768_new	8	3	36	<?xml version="1.0"?>\n<Clock xmlns:dt="urn:schemas-microsoft-com:datatypes"><Description dt:dt="string">E-Prime Primary Realtime Clock</Description><StartTime><Timestamp dt:dt="int">0</Timestamp><DateUtc dt:dt="string">2017-05-11T09:15:19Z</DateUtc></StartTime><FrequencyChanges><FrequencyChange><Frequency dt:dt="r8">3312929</Frequency><Timestamp dt:dt="r8">15805238117</Timestamp><Current dt:dt="…	75.028	2343274	2339774	2343274	2339761	1	right	-1373999755	2017-11-05	11:15:19	09:15:19	female	238593	157214	-1	157194	242729	238623	-1	238593	522499	518810	-1	518784	11				1	5	9	phaseUPFAce	phaseXPface	16	NM05	1172703	1172403	1172703	1172390	d	1172390	1170657	1172390	1170651	1733
GofDak_1024-768_new	8	3	36	<?xml version="1.0"?>\n<Clock xmlns:dt="urn:schemas-microsoft-com:datatypes"><Description dt:dt="string">E-Prime Primary Realtime Clock</Description><StartTime><Timestamp dt:dt="int">0</Timestamp><DateUtc dt:dt="string">2017-05-11T09:15:19Z</DateUtc></StartTime><FrequencyChanges><FrequencyChange><Frequency dt:dt="r8">3312929</Frequency><Timestamp dt:dt="r8">15805238117</Timestamp><Current dt:dt="…	75.028	2343274	2339774	2343274	2339761	1	right	-1373999755	2017-11-05	11:15:19	09:15:19	female	238593	157214	-1	157194	242729	238623	-1	238593	522499	518810	-1	518784	11				1	5	9	phaseUPFAce	phaseXPface	17	NF01	1175822	1175522	1175822	1175516	l	1175516	1174002	1175516	1173995	1514
GofDak_1024-768_new	8	3	36	<?xml version="1.0"?>\n<Clock xmlns:dt="urn:schemas-microsoft-com:datatypes"><Description dt:dt="string">E-Prime Primary Realtime Clock</Description><StartTime><Timestamp dt:dt="int">0</Timestamp><DateUtc dt:dt="string">2017-05-11T09:15:19Z</DateUtc></StartTime><FrequencyChanges><FrequencyChange><Frequency dt:dt="r8">3312929</Frequency><Timestamp dt:dt="r8">15805238117</Timestamp><Current dt:dt="…	75.028	2343274	2339774	2343274	2339761	1	right	-1373999755	2017-11-05	11:15:19	09:15:19	female	238593	157214	-1	157194	242729	238623	-1	238593	522499	518810	-1	518784	11				1	5	9	phaseUPFAce	phaseXPface	18	NM04	1178874	1178574	1178874	1178566	l	1178566	1176974	1178566	1176963	1592
GofDak_1024-768_new	8	3	36	<?xml version="1.0"?>\n<Clock xmlns:dt="urn:schemas-microsoft-com:datatypes"><Description dt:dt="string">E-Prime Primary Realtime Clock</Description><StartTime><Timestamp dt:dt="int">0</Timestamp><DateUtc dt:dt="string">2017-05-11T09:15:19Z</DateUtc></StartTime><FrequencyChanges><FrequencyChange><Frequency dt:dt="r8">3312929</Frequency><Timestamp dt:dt="r8">15805238117</Timestamp><Current dt:dt="…	75.028	2343274	2339774	2343274	2339761	1	right	-1373999755	2017-11-05	11:15:19	09:15:19	female	238593	157214	-1	157194	242729	238623	-1	238593	522499	518810	-1	518784	11				1	5	9	phaseUPFAce	phaseXPface	19	NM101	1182166	1181866	1182166	1181856	l	1181856	1180200	1181856	1180186	1656
GofDak_1024-768_new	8	3	36	<?xml version="1.0"?>\n<Clock xmlns:dt="urn:schemas-microsoft-com:datatypes"><Description dt:dt="string">E-Prime Primary Realtime Clock</Description><StartTime><Timestamp dt:dt="int">0</Timestamp><DateUtc dt:dt="string">2017-05-11T09:15:19Z</DateUtc></StartTime><FrequencyChanges><FrequencyChange><Frequency dt:dt="r8">3312929</Frequency><Timestamp dt:dt="r8">15805238117</Timestamp><Current dt:dt="…	75.028	2343274	2339774	2343274	2339761	1	right	-1373999755	2017-11-05	11:15:19	09:15:19	female	238593	157214	-1	157194	242729	238623	-1	238593	522499	518810	-1	518784	11				1	5	9	phaseUPFAce	phaseXPface	20	NF02	1185178	1184878	1185178	1184866	d	1184866	1183359	1184866	1183346	1507
GofDak_1024-768_new	8	3	36	<?xml version="1.0"?>\n<Clock xmlns:dt="urn:schemas-microsoft-com:datatypes"><Description dt:dt="string">E-Prime Primary Realtime Clock</Description><StartTime><Timestamp dt:dt="int">0</Timestamp><DateUtc dt:dt="string">2017-05-11T09:15:19Z</DateUtc></StartTime><FrequencyChanges><FrequencyChange><Frequency dt:dt="r8">3312929</Frequency><Timestamp dt:dt="r8">15805238117</Timestamp><Current dt:dt="…	75.028	2343274	2339774	2343274	2339761	1	right	-1373999755	2017-11-05	11:15:19	09:15:19	female	238593	157214	-1	157194	242729	238623	-1	238593	522499	518810	-1	518784	12				2	5	10	phaseINVFAce	phaseXPface	1	NF11	1202132	1201832	1202132	1201817	l	1201817	1199872	1201817	1199859	1945
GofDak_1024-768_new	8	3	36	<?xml version="1.0"?>\n<Clock xmlns:dt="urn:schemas-microsoft-com:datatypes"><Description dt:dt="string">E-Prime Primary Realtime Clock</Description><StartTime><Timestamp dt:dt="int">0</Timestamp><DateUtc dt:dt="string">2017-05-11T09:15:19Z</DateUtc></StartTime><FrequencyChanges><FrequencyChange><Frequency dt:dt="r8">3312929</Frequency><Timestamp dt:dt="r8">15805238117</Timestamp><Current dt:dt="…	75.028	2343274	2339774	2343274	2339761	1	right	-1373999755	2017-11-05	11:15:19	09:15:19	female	238593	157214	-1	157194	242729	238623	-1	238593	522499	518810	-1	518784	12				2	5	10	phaseINVFAce	phaseXPface	2	NF109	1205091	1204791	1205091	1204783	d	1204783	1203258	1204783	1203241	1525
GofDak_1024-768_new	8	3	36	<?xml version="1.0"?>\n<Clock xmlns:dt="urn:schemas-microsoft-com:datatypes"><Description dt:dt="string">E-Prime Primary Realtime Clock</Description><StartTime><Timestamp dt:dt="int">0</Timestamp><DateUtc dt:dt="string">2017-05-11T09:15:19Z</DateUtc></StartTime><FrequencyChanges><FrequencyChange><Frequency dt:dt="r8">3312929</Frequency><Timestamp dt:dt="r8">15805238117</Timestamp><Current dt:dt="…	75.028	2343274	2339774	2343274	2339761	1	right	-1373999755	2017-11-05	11:15:19	09:15:19	female	238593	157214	-1	157194	242729	238623	-1	238593	522499	518810	-1	518784	12				2	5	10	phaseINVFAce	phaseXPface	3	NF02	1208050	1207750	1208050	1207747	d	1207747	1206217	1207747	1206209	1530
GofDak_1024-768_new	8	3	36	<?xml version="1.0"?>\n<Clock xmlns:dt="urn:schemas-microsoft-com:datatypes"><Description dt:dt="string">E-Prime Primary Realtime Clock</Description><StartTime><Timestamp dt:dt="int">0</Timestamp><DateUtc dt:dt="string">2017-05-11T09:15:19Z</DateUtc></StartTime><FrequencyChanges><FrequencyChange><Frequency dt:dt="r8">3312929</Frequency><Timestamp dt:dt="r8">15805238117</Timestamp><Current dt:dt="…	75.028	2343274	2339774	2343274	2339761	1	right	-1373999755	2017-11-05	11:15:19	09:15:19	female	238593	157214	-1	157194	242729	238623	-1	238593	522499	518810	-1	518784	12				2	5	10	phaseINVFAce	phaseXPface	4	NF105	1211635	1211335	1211635	1211324	l	1211324	1209455	1211324	1209449	1869
GofDak_1024-768_new	8	3	36	<?xml version="1.0"?>\n<Clock xmlns:dt="urn:schemas-microsoft-com:datatypes"><Description dt:dt="string">E-Prime Primary Realtime Clock</Description><StartTime><Timestamp dt:dt="int">0</Timestamp><DateUtc dt:dt="string">2017-05-11T09:15:19Z</DateUtc></StartTime><FrequencyChanges><FrequencyChange><Frequency dt:dt="r8">3312929</Frequency><Timestamp dt:dt="r8">15805238117</Timestamp><Current dt:dt="…	75.028	2343274	2339774	2343274	2339761	1	right	-1373999755	2017-11-05	11:15:19	09:15:19	female	238593	157214	-1	157194	242729	238623	-1	238593	522499	518810	-1	518784	12				2	5	10	phaseINVFAce	phaseXPface	5	NM101	1215300	1215000	1215300	1214990	l	1214990	1213041	1214990	1213025	1949
GofDak_1024-768_new	8	3	36	<?xml version="1.0"?>\n<Clock xmlns:dt="urn:schemas-microsoft-com:datatypes"><Description dt:dt="string">E-Prime Primary Realtime Clock</Description><StartTime><Timestamp dt:dt="int">0</Timestamp><DateUtc dt:dt="string">2017-05-11T09:15:19Z</DateUtc></StartTime><FrequencyChanges><FrequencyChange><Frequency dt:dt="r8">3312929</Frequency><Timestamp dt:dt="r8">15805238117</Timestamp><Current dt:dt="…	75.028	2343274	2339774	2343274	2339761	1	right	-1373999755	2017-11-05	11:15:19	09:15:19	female	238593	157214	-1	157194	242729	238623	-1	238593	522499	518810	-1	518784	12				2	5	10	phaseINVFAce	phaseXPface	6	NM101	1218485	1218185	1218485	1218173	l	1218173	1216479	1218173	1216473	1694
GofDak_1024-768_new	8	3	36	<?xml version="1.0"?>\n<Clock xmlns:dt="urn:schemas-microsoft-com:datatypes"><Description dt:dt="string">E-Prime Primary Realtime Clock</Description><StartTime><Timestamp dt:dt="int">0</Timestamp><DateUtc dt:dt="string">2017-05-11T09:15:19Z</DateUtc></StartTime><FrequencyChanges><FrequencyChange><Frequency dt:dt="r8">3312929</Frequency><Timestamp dt:dt="r8">15805238117</Timestamp><Current dt:dt="…	75.028	2343274	2339774	2343274	2339761	1	right	-1373999755	2017-11-05	11:15:19	09:15:19	female	238593	157214	-1	157194	242729	238623	-1	238593	522499	518810	-1	518784	12				2	5	10	phaseINVFAce	phaseXPface	7	NF11	1221738	1221438	1221738	1221425	d	1221425	1219638	1221425	1219624	1787
GofDak_1024-768_new	8	3	36	<?xml version="1.0"?>\n<Clock xmlns:dt="urn:schemas-microsoft-com:datatypes"><Description dt:dt="string">E-Prime Primary Realtime Clock</Description><StartTime><Timestamp dt:dt="int">0</Timestamp><DateUtc dt:dt="string">2017-05-11T09:15:19Z</DateUtc></StartTime><FrequencyChanges><FrequencyChange><Frequency dt:dt="r8">3312929</Frequency><Timestamp dt:dt="r8">15805238117</Timestamp><Current dt:dt="…	75.028	2343274	2339774	2343274	2339761	1	right	-1373999755	2017-11-05	11:15:19	09:15:19	female	238593	157214	-1	157194	242729	238623	-1	238593	522499	518810	-1	518784	12				2	5	10	phaseINVFAce	phaseXPface	8	NF106	1225536	1225236	1225536	1225223	d	1225223	1223490	1225223	1223472	1733
GofDak_1024-768_new	8	3	36	<?xml version="1.0"?>\n<Clock xmlns:dt="urn:schemas-microsoft-com:datatypes"><Description dt:dt="string">E-Prime Primary Realtime Clock</Description><StartTime><Timestamp dt:dt="int">0</Timestamp><DateUtc dt:dt="string">2017-05-11T09:15:19Z</DateUtc></StartTime><FrequencyChanges><FrequencyChange><Frequency dt:dt="r8">3312929</Frequency><Timestamp dt:dt="r8">15805238117</Timestamp><Current dt:dt="…	75.028	2343274	2339774	2343274	2339761	1	right	-1373999755	2017-11-05	11:15:19	09:15:19	female	238593	157214	-1	157194	242729	238623	-1	238593	522499	518810	-1	518784	12				2	5	10	phaseINVFAce	phaseXPface	9	NF109	1229215	1228915	1229215	1228899	l	1228899	1227022	1228899	1227016	1877
GofDak_1024-768_new	8	3	36	<?xml version="1.0"?>\n<Clock xmlns:dt="urn:schemas-microsoft-com:datatypes"><Description dt:dt="string">E-Prime Primary Realtime Clock</Description><StartTime><Timestamp dt:dt="int">0</Timestamp><DateUtc dt:dt="string">2017-05-11T09:15:19Z</DateUtc></StartTime><FrequencyChanges><FrequencyChange><Frequency dt:dt="r8">3312929</Frequency><Timestamp dt:dt="r8">15805238117</Timestamp><Current dt:dt="…	75.028	2343274	2339774	2343274	2339761	1	right	-1373999755	2017-11-05	11:15:19	09:15:19	female	238593	157214	-1	157194	242729	238623	-1	238593	522499	518810	-1	518784	12				2	5	10	phaseINVFAce	phaseXPface	10	NF27	1232267	1231967	1232267	1231961	d	1231961	1230367	1231961	1230352	1594
GofDak_1024-768_new	8	3	36	<?xml version="1.0"?>\n<Clock xmlns:dt="urn:schemas-microsoft-com:datatypes"><Description dt:dt="string">E-Prime Primary Realtime Clock</Description><StartTime><Timestamp dt:dt="int">0</Timestamp><DateUtc dt:dt="string">2017-05-11T09:15:19Z</DateUtc></StartTime><FrequencyChanges><FrequencyChange><Frequency dt:dt="r8">3312929</Frequency><Timestamp dt:dt="r8">15805238117</Timestamp><Current dt:dt="…	75.028	2343274	2339774	2343274	2339761	1	right	-1373999755	2017-11-05	11:15:19	09:15:19	female	238593	157214	-1	157194	242729	238623	-1	238593	522499	518810	-1	518784	12				2	5	10	phaseINVFAce	phaseXPface	11	NM21	1235759	1235459	1235759	1235454	l	1235454	1233673	1235454	1233664	1781
GofDak_1024-768_new	8	3	36	<?xml version="1.0"?>\n<Clock xmlns:dt="urn:schemas-microsoft-com:datatypes"><Description dt:dt="string">E-Prime Primary Realtime Clock</Description><StartTime><Timestamp dt:dt="int">0</Timestamp><DateUtc dt:dt="string">2017-05-11T09:15:19Z</DateUtc></StartTime><FrequencyChanges><FrequencyChange><Frequency dt:dt="r8">3312929</Frequency><Timestamp dt:dt="r8">15805238117</Timestamp><Current dt:dt="…	75.028	2343274	2339774	2343274	2339761	1	right	-1373999755	2017-11-05	11:15:19	09:15:19	female	238593	157214	-1	157194	242729	238623	-1	238593	522499	518810	-1	518784	12				2	5	10	phaseINVFAce	phaseXPface	12	NM101	1239371	1239071	1239371	1239064	d	1239064	1237285	1239064	1237272	1779
GofDak_1024-768_new	8	3	36	<?xml version="1.0"?>\n<Clock xmlns:dt="urn:schemas-microsoft-com:datatypes"><Description dt:dt="string">E-Prime Primary Realtime Clock</Description><StartTime><Timestamp dt:dt="int">0</Timestamp><DateUtc dt:dt="string">2017-05-11T09:15:19Z</DateUtc></StartTime><FrequencyChanges><FrequencyChange><Frequency dt:dt="r8">3312929</Frequency><Timestamp dt:dt="r8">15805238117</Timestamp><Current dt:dt="…	75.028	2343274	2339774	2343274	2339761	1	right	-1373999755	2017-11-05	11:15:19	09:15:19	female	238593	157214	-1	157194	242729	238623	-1	238593	522499	518810	-1	518784	12				2	5	10	phaseINVFAce	phaseXPface	13	NF11	1242676	1242376	1242676	1242370	d	1242370	1240590	1242370	1240575	1780
GofDak_1024-768_new	8	3	36	<?xml version="1.0"?>\n<Clock xmlns:dt="urn:schemas-microsoft-com:datatypes"><Description dt:dt="string">E-Prime Primary Realtime Clock</Description><StartTime><Timestamp dt:dt="int">0</Timestamp><DateUtc dt:dt="string">2017-05-11T09:15:19Z</DateUtc></StartTime><FrequencyChanges><FrequencyChange><Frequency dt:dt="r8">3312929</Frequency><Timestamp dt:dt="r8">15805238117</Timestamp><Current dt:dt="…	75.028	2343274	2339774	2343274	2339761	1	right	-1373999755	2017-11-05	11:15:19	09:15:19	female	238593	157214	-1	157194	242729	238623	-1	238593	522499	518810	-1	518784	12				2	5	10	phaseINVFAce	phaseXPface	14	NF04	1247741	1247441	1247741	1247425	d	1247425	1245749	1247425	1245743	1676
GofDak_1024-768_new	8	3	36	<?xml version="1.0"?>\n<Clock xmlns:dt="urn:schemas-microsoft-com:datatypes"><Description dt:dt="string">E-Prime Primary Realtime Clock</Description><StartTime><Timestamp dt:dt="int">0</Timestamp><DateUtc dt:dt="string">2017-05-11T09:15:19Z</DateUtc></StartTime><FrequencyChanges><FrequencyChange><Frequency dt:dt="r8">3312929</Frequency><Timestamp dt:dt="r8">15805238117</Timestamp><Current dt:dt="…	75.028	2343274	2339774	2343274	2339761	1	right	-1373999755	2017-11-05	11:15:19	09:15:19	female	238593	157214	-1	157194	242729	238623	-1	238593	522499	518810	-1	518784	12				2	5	10	phaseINVFAce	phaseXPface	15	NF01	1250807	1250507	1250807	1250504	d	1250504	1248934	1250504	1248927	1570
GofDak_1024-768_new	8	3	36	<?xml version="1.0"?>\n<Clock xmlns:dt="urn:schemas-microsoft-com:datatypes"><Description dt:dt="string">E-Prime Primary Realtime Clock</Description><StartTime><Timestamp dt:dt="int">0</Timestamp><DateUtc dt:dt="string">2017-05-11T09:15:19Z</DateUtc></StartTime><FrequencyChanges><FrequencyChange><Frequency dt:dt="r8">3312929</Frequency><Timestamp dt:dt="r8">15805238117</Timestamp><Current dt:dt="…	75.028	2343274	2339774	2343274	2339761	1	right	-1373999755	2017-11-05	11:15:19	09:15:19	female	238593	157214	-1	157194	242729	238623	-1	238593	522499	518810	-1	518784	12				2	5	10	phaseINVFAce	phaseXPface	16	NM13	1254299	1253999	1254299	1253990	d	1253990	1252013	1253990	1252007	1977
GofDak_1024-768_new	8	3	36	<?xml version="1.0"?>\n<Clock xmlns:dt="urn:schemas-microsoft-com:datatypes"><Description dt:dt="string">E-Prime Primary Realtime Clock</Description><StartTime><Timestamp dt:dt="int">0</Timestamp><DateUtc dt:dt="string">2017-05-11T09:15:19Z</DateUtc></StartTime><FrequencyChanges><FrequencyChange><Frequency dt:dt="r8">3312929</Frequency><Timestamp dt:dt="r8">15805238117</Timestamp><Current dt:dt="…	75.028	2343274	2339774	2343274	2339761	1	right	-1373999755	2017-11-05	11:15:19	09:15:19	female	238593	157214	-1	157194	242729	238623	-1	238593	522499	518810	-1	518784	12				2	5	10	phaseINVFAce	phaseXPface	17	NM08	1257777	1257477	1257777	1257472	d	1257472	1255558	1257472	1255551	1914
GofDak_1024-768_new	8	3	36	<?xml version="1.0"?>\n<Clock xmlns:dt="urn:schemas-microsoft-com:datatypes"><Description dt:dt="string">E-Prime Primary Realtime Clock</Description><StartTime><Timestamp dt:dt="int">0</Timestamp><DateUtc dt:dt="string">2017-05-11T09:15:19Z</DateUtc></StartTime><FrequencyChanges><FrequencyChange><Frequency dt:dt="r8">3312929</Frequency><Timestamp dt:dt="r8">15805238117</Timestamp><Current dt:dt="…	75.028	2343274	2339774	2343274	2339761	1	right	-1373999755	2017-11-05	11:15:19	09:15:19	female	238593	157214	-1	157194	242729	238623	-1	238593	522499	518810	-1	518784	12				2	5	10	phaseINVFAce	phaseXPface	18	NM13	1261389	1261089	1261389	1261085	d	1261085	1259436	1261085	1259422	1649
GofDak_1024-768_new	8	3	36	<?xml version="1.0"?>\n<Clock xmlns:dt="urn:schemas-microsoft-com:datatypes"><Description dt:dt="string">E-Prime Primary Realtime Clock</Description><StartTime><Timestamp dt:dt="int">0</Timestamp><DateUtc dt:dt="string">2017-05-11T09:15:19Z</DateUtc></StartTime><FrequencyChanges><FrequencyChange><Frequency dt:dt="r8">3312929</Frequency><Timestamp dt:dt="r8">15805238117</Timestamp><Current dt:dt="…	75.028	2343274	2339774	2343274	2339761	1	right	-1373999755	2017-11-05	11:15:19	09:15:19	female	238593	157214	-1	157194	242729	238623	-1	238593	522499	518810	-1	518784	12				2	5	10	phaseINVFAce	phaseXPface	19	NM08	1264495	1264195	1264495	1264180	d	1264180	1262649	1264180	1262638	1531
GofDak_1024-768_new	8	3	36	<?xml version="1.0"?>\n<Clock xmlns:dt="urn:schemas-microsoft-com:datatypes"><Description dt:dt="string">E-Prime Primary Realtime Clock</Description><StartTime><Timestamp dt:dt="int">0</Timestamp><DateUtc dt:dt="string">2017-05-11T09:15:19Z</DateUtc></StartTime><FrequencyChanges><FrequencyChange><Frequency dt:dt="r8">3312929</Frequency><Timestamp dt:dt="r8">15805238117</Timestamp><Current dt:dt="…	75.028	2343274	2339774	2343274	2339761	1	right	-1373999755	2017-11-05	11:15:19	09:15:19	female	238593	157214	-1	157194	242729	238623	-1	238593	522499	518810	-1	518784	12				2	5	10	phaseINVFAce	phaseXPface	20	NF02	1268387	1268087	1268387	1268081	l	1268081	1266327	1268081	1266318	1754
GofDak_1024-768_new	8	3	36	<?xml version="1.0"?>\n<Clock xmlns:dt="urn:schemas-microsoft-com:datatypes"><Description dt:dt="string">E-Prime Primary Realtime Clock</Description><StartTime><Timestamp dt:dt="int">0</Timestamp><DateUtc dt:dt="string">2017-05-11T09:15:19Z</DateUtc></StartTime><FrequencyChanges><FrequencyChange><Frequency dt:dt="r8">3312929</Frequency><Timestamp dt:dt="r8">15805238117</Timestamp><Current dt:dt="…	75.028	2343274	2339774	2343274	2339761	1	right	-1373999755	2017-11-05	11:15:19	09:15:19	female	238593	157214	-1	157194	242729	238623	-1	238593	522499	518810	-1	518784	13				2	6	11	phaseINVFAce	phaseXPface	1	NM04	1271572	1271272	1271572	1271258	l	1271258	1269633	1271258	1269622	1625
GofDak_1024-768_new	8	3	36	<?xml version="1.0"?>\n<Clock xmlns:dt="urn:schemas-microsoft-com:datatypes"><Description dt:dt="string">E-Prime Primary Realtime Clock</Description><StartTime><Timestamp dt:dt="int">0</Timestamp><DateUtc dt:dt="string">2017-05-11T09:15:19Z</DateUtc></StartTime><FrequencyChanges><FrequencyChange><Frequency dt:dt="r8">3312929</Frequency><Timestamp dt:dt="r8">15805238117</Timestamp><Current dt:dt="…	75.028	2343274	2339774	2343274	2339761	1	right	-1373999755	2017-11-05	11:15:19	09:15:19	female	238593	157214	-1	157194	242729	238623	-1	238593	522499	518810	-1	518784	13				2	6	11	phaseINVFAce	phaseXPface	2	NM03	1275104	1274804	1275104	1274794	d	1274794	1272805	1274794	1272798	1989
GofDak_1024-768_new	8	3	36	<?xml version="1.0"?>\n<Clock xmlns:dt="urn:schemas-microsoft-com:datatypes"><Description dt:dt="string">E-Prime Primary Realtime Clock</Description><StartTime><Timestamp dt:dt="int">0</Timestamp><DateUtc dt:dt="string">2017-05-11T09:15:19Z</DateUtc></StartTime><FrequencyChanges><FrequencyChange><Frequency dt:dt="r8">3312929</Frequency><Timestamp dt:dt="r8">15805238117</Timestamp><Current dt:dt="…	75.028	2343274	2339774	2343274	2339761	1	right	-1373999755	2017-11-05	11:15:19	09:15:19	female	238593	157214	-1	157194	242729	238623	-1	238593	522499	518810	-1	518784	13				2	6	11	phaseINVFAce	phaseXPface	3	NM02	1278969	1278669	1278969	1278664	l	1278664	1276883	1278664	1276870	1781
GofDak_1024-768_new	8	3	36	<?xml version="1.0"?>\n<Clock xmlns:dt="urn:schemas-microsoft-com:datatypes"><Description dt:dt="string">E-Prime Primary Realtime Clock</Description><StartTime><Timestamp dt:dt="int">0</Timestamp><DateUtc dt:dt="string">2017-05-11T09:15:19Z</DateUtc></StartTime><FrequencyChanges><FrequencyChange><Frequency dt:dt="r8">3312929</Frequency><Timestamp dt:dt="r8">15805238117</Timestamp><Current dt:dt="…	75.028	2343274	2339774	2343274	2339761	1	right	-1373999755	2017-11-05	11:15:19	09:15:19	female	238593	157214	-1	157194	242729	238623	-1	238593	522499	518810	-1	518784	13				2	6	11	phaseINVFAce	phaseXPface	4	NF106	1283261	1282961	1283261	1282957	l	1282957	1281268	1282957	1281261	1689
GofDak_1024-768_new	8	3	36	<?xml version="1.0"?>\n<Clock xmlns:dt="urn:schemas-microsoft-com:datatypes"><Description dt:dt="string">E-Prime Primary Realtime Clock</Description><StartTime><Timestamp dt:dt="int">0</Timestamp><DateUtc dt:dt="string">2017-05-11T09:15:19Z</DateUtc></StartTime><FrequencyChanges><FrequencyChange><Frequency dt:dt="r8">3312929</Frequency><Timestamp dt:dt="r8">15805238117</Timestamp><Current dt:dt="…	75.028	2343274	2339774	2343274	2339761	1	right	-1373999755	2017-11-05	11:15:19	09:15:19	female	238593	157214	-1	157194	242729	238623	-1	238593	522499	518810	-1	518784	13				2	6	11	phaseINVFAce	phaseXPface	5	NF105	1286833	1286533	1286833	1286525	l	1286525	1284640	1286525	1284629	1885
GofDak_1024-768_new	8	3	36	<?xml version="1.0"?>\n<Clock xmlns:dt="urn:schemas-microsoft-com:datatypes"><Description dt:dt="string">E-Prime Primary Realtime Clock</Description><StartTime><Timestamp dt:dt="int">0</Timestamp><DateUtc dt:dt="string">2017-05-11T09:15:19Z</DateUtc></StartTime><FrequencyChanges><FrequencyChange><Frequency dt:dt="r8">3312929</Frequency><Timestamp dt:dt="r8">15805238117</Timestamp><Current dt:dt="…	75.028	2343274	2339774	2343274	2339761	1	right	-1373999755	2017-11-05	11:15:19	09:15:19	female	238593	157214	-1	157194	242729	238623	-1	238593	522499	518810	-1	518784	13				2	6	11	phaseINVFAce	phaseXPface	6	NM02	1290125	1289825	1290125	1289817	l	1289817	1288172	1289817	1288157	1645
GofDak_1024-768_new	8	3	36	<?xml version="1.0"?>\n<Clock xmlns:dt="urn:schemas-microsoft-com:datatypes"><Description dt:dt="string">E-Prime Primary Realtime Clock</Description><StartTime><Timestamp dt:dt="int">0</Timestamp><DateUtc dt:dt="string">2017-05-11T09:15:19Z</DateUtc></StartTime><FrequencyChanges><FrequencyChange><Frequency dt:dt="r8">3312929</Frequency><Timestamp dt:dt="r8">15805238117</Timestamp><Current dt:dt="…	75.028	2343274	2339774	2343274	2339761	1	right	-1373999755	2017-11-05	11:15:19	09:15:19	female	238593	157214	-1	157194	242729	238623	-1	238593	522499	518810	-1	518784	13				2	6	11	phaseINVFAce	phaseXPface	7	NM05	1293657	1293357	1293657	1293347	l	1293347	1291824	1293347	1291813	1523
GofDak_1024-768_new	8	3	36	<?xml version="1.0"?>\n<Clock xmlns:dt="urn:schemas-microsoft-com:datatypes"><Description dt:dt="string">E-Prime Primary Realtime Clock</Description><StartTime><Timestamp dt:dt="int">0</Timestamp><DateUtc dt:dt="string">2017-05-11T09:15:19Z</DateUtc></StartTime><FrequencyChanges><FrequencyChange><Frequency dt:dt="r8">3312929</Frequency><Timestamp dt:dt="r8">15805238117</Timestamp><Current dt:dt="…	75.028	2343274	2339774	2343274	2339761	1	right	-1373999755	2017-11-05	11:15:19	09:15:19	female	238593	157214	-1	157194	242729	238623	-1	238593	522499	518810	-1	518784	13				2	6	11	phaseINVFAce	phaseXPface	8	NM21	1297336	1297036	1297336	1297022	l	1297022	1295436	1297022	1295429	1586
GofDak_1024-768_new	8	3	36	<?xml version="1.0"?>\n<Clock xmlns:dt="urn:schemas-microsoft-com:datatypes"><Description dt:dt="string">E-Prime Primary Realtime Clock</Description><StartTime><Timestamp dt:dt="int">0</Timestamp><DateUtc dt:dt="string">2017-05-11T09:15:19Z</DateUtc></StartTime><FrequencyChanges><FrequencyChange><Frequency dt:dt="r8">3312929</Frequency><Timestamp dt:dt="r8">15805238117</Timestamp><Current dt:dt="…	75.028	2343274	2339774	2343274	2339761	1	right	-1373999755	2017-11-05	11:15:19	09:15:19	female	238593	157214	-1	157194	242729	238623	-1	238593	522499	518810	-1	518784	13				2	6	11	phaseINVFAce	phaseXPface	9	NM03	1300521	1300221	1300521	1300215	l	1300215	1298595	1300215	1298588	1620
GofDak_1024-768_new	8	3	36	<?xml version="1.0"?>\n<Clock xmlns:dt="urn:schemas-microsoft-com:datatypes"><Description dt:dt="string">E-Prime Primary Realtime Clock</Description><StartTime><Timestamp dt:dt="int">0</Timestamp><DateUtc dt:dt="string">2017-05-11T09:15:19Z</DateUtc></StartTime><FrequencyChanges><FrequencyChange><Frequency dt:dt="r8">3312929</Frequency><Timestamp dt:dt="r8">15805238117</Timestamp><Current dt:dt="…	75.028	2343274	2339774	2343274	2339761	1	right	-1373999755	2017-11-05	11:15:19	09:15:19	female	238593	157214	-1	157194	242729	238623	-1	238593	522499	518810	-1	518784	13				2	6	11	phaseINVFAce	phaseXPface	10	NF06	1303786	1303486	1303786	1303473	l	1303473	1301860	1303473	1301852	1613
GofDak_1024-768_new	8	3	36	<?xml version="1.0"?>\n<Clock xmlns:dt="urn:schemas-microsoft-com:datatypes"><Description dt:dt="string">E-Prime Primary Realtime Clock</Description><StartTime><Timestamp dt:dt="int">0</Timestamp><DateUtc dt:dt="string">2017-05-11T09:15:19Z</DateUtc></StartTime><FrequencyChanges><FrequencyChange><Frequency dt:dt="r8">3312929</Frequency><Timestamp dt:dt="r8">15805238117</Timestamp><Current dt:dt="…	75.028	2343274	2339774	2343274	2339761	1	right	-1373999755	2017-11-05	11:15:19	09:15:19	female	238593	157214	-1	157194	242729	238623	-1	238593	522499	518810	-1	518784	13				2	6	11	phaseINVFAce	phaseXPface	11	NF06	1307238	1306938	1307238	1306924	l	1306924	1305046	1306924	1305028	1878
GofDak_1024-768_new	8	3	36	<?xml version="1.0"?>\n<Clock xmlns:dt="urn:schemas-microsoft-com:datatypes"><Description dt:dt="string">E-Prime Primary Realtime Clock</Description><StartTime><Timestamp dt:dt="int">0</Timestamp><DateUtc dt:dt="string">2017-05-11T09:15:19Z</DateUtc></StartTime><FrequencyChanges><FrequencyChange><Frequency dt:dt="r8">3312929</Frequency><Timestamp dt:dt="r8">15805238117</Timestamp><Current dt:dt="…	75.028	2343274	2339774	2343274	2339761	1	right	-1373999755	2017-11-05	11:15:19	09:15:19	female	238593	157214	-1	157194	242729	238623	-1	238593	522499	518810	-1	518784	13				2	6	11	phaseINVFAce	phaseXPface	12	NM04	1310704	1310404	1310704	1310389	l	1310389	1308445	1310389	1308436	1944
GofDak_1024-768_new	8	3	36	<?xml version="1.0"?>\n<Clock xmlns:dt="urn:schemas-microsoft-com:datatypes"><Description dt:dt="string">E-Prime Primary Realtime Clock</Description><StartTime><Timestamp dt:dt="int">0</Timestamp><DateUtc dt:dt="string">2017-05-11T09:15:19Z</DateUtc></StartTime><FrequencyChanges><FrequencyChange><Frequency dt:dt="r8">3312929</Frequency><Timestamp dt:dt="r8">15805238117</Timestamp><Current dt:dt="…	75.028	2343274	2339774	2343274	2339761	1	right	-1373999755	2017-11-05	11:15:19	09:15:19	female	238593	157214	-1	157194	242729	238623	-1	238593	522499	518810	-1	518784	13				2	6	11	phaseINVFAce	phaseXPface	13	NF106	1314569	1314269	1314569	1314267	d	1314267	1312376	1314267	1312364	1891
GofDak_1024-768_new	8	3	36	<?xml version="1.0"?>\n<Clock xmlns:dt="urn:schemas-microsoft-com:datatypes"><Description dt:dt="string">E-Prime Primary Realtime Clock</Description><StartTime><Timestamp dt:dt="int">0</Timestamp><DateUtc dt:dt="string">2017-05-11T09:15:19Z</DateUtc></StartTime><FrequencyChanges><FrequencyChange><Frequency dt:dt="r8">3312929</Frequency><Timestamp dt:dt="r8">15805238117</Timestamp><Current dt:dt="…	75.028	2343274	2339774	2343274	2339761	1	right	-1373999755	2017-11-05	11:15:19	09:15:19	female	238593	157214	-1	157194	242729	238623	-1	238593	522499	518810	-1	518784	13				2	6	11	phaseINVFAce	phaseXPface	14	NM13	1317621	1317321	1317621	1317313	l	1317313	1315762	1317313	1315748	1551
GofDak_1024-768_new	8	3	36	<?xml version="1.0"?>\n<Clock xmlns:dt="urn:schemas-microsoft-com:datatypes"><Description dt:dt="string">E-Prime Primary Realtime Clock</Description><StartTime><Timestamp dt:dt="int">0</Timestamp><DateUtc dt:dt="string">2017-05-11T09:15:19Z</DateUtc></StartTime><FrequencyChanges><FrequencyChange><Frequency dt:dt="r8">3312929</Frequency><Timestamp dt:dt="r8">15805238117</Timestamp><Current dt:dt="…	75.028	2343274	2339774	2343274	2339761	1	right	-1373999755	2017-11-05	11:15:19	09:15:19	female	238593	157214	-1	157194	242729	238623	-1	238593	522499	518810	-1	518784	13				2	6	11	phaseINVFAce	phaseXPface	15	NF04	1320633	1320333	1320633	1320327	d	1320327	1318787	1320327	1318779	1540
GofDak_1024-768_new	8	3	36	<?xml version="1.0"?>\n<Clock xmlns:dt="urn:schemas-microsoft-com:datatypes"><Description dt:dt="string">E-Prime Primary Realtime Clock</Description><StartTime><Timestamp dt:dt="int">0</Timestamp><DateUtc dt:dt="string">2017-05-11T09:15:19Z</DateUtc></StartTime><FrequencyChanges><FrequencyChange><Frequency dt:dt="r8">3312929</Frequency><Timestamp dt:dt="r8">15805238117</Timestamp><Current dt:dt="…	75.028	2343274	2339774	2343274	2339761	1	right	-1373999755	2017-11-05	11:15:19	09:15:19	female	238593	157214	-1	157194	242729	238623	-1	238593	522499	518810	-1	518784	13				2	6	11	phaseINVFAce	phaseXPface	16	NM13	1323779	1323479	1323779	1323468	d	1323468	1321773	1323468	1321763	1695
GofDak_1024-768_new	8	3	36	<?xml version="1.0"?>\n<Clock xmlns:dt="urn:schemas-microsoft-com:datatypes"><Description dt:dt="string">E-Prime Primary Realtime Clock</Description><StartTime><Timestamp dt:dt="int">0</Timestamp><DateUtc dt:dt="string">2017-05-11T09:15:19Z</DateUtc></StartTime><FrequencyChanges><FrequencyChange><Frequency dt:dt="r8">3312929</Frequency><Timestamp dt:dt="r8">15805238117</Timestamp><Current dt:dt="…	75.028	2343274	2339774	2343274	2339761	1	right	-1373999755	2017-11-05	11:15:19	09:15:19	female	238593	157214	-1	157194	242729	238623	-1	238593	522499	518810	-1	518784	13				2	6	11	phaseINVFAce	phaseXPface	17	NF09	1326818	1326518	1326818	1326509	l	1326509	1324892	1326509	1324883	1617
GofDak_1024-768_new	8	3	36	<?xml version="1.0"?>\n<Clock xmlns:dt="urn:schemas-microsoft-com:datatypes"><Description dt:dt="string">E-Prime Primary Realtime Clock</Description><StartTime><Timestamp dt:dt="int">0</Timestamp><DateUtc dt:dt="string">2017-05-11T09:15:19Z</DateUtc></StartTime><FrequencyChanges><FrequencyChange><Frequency dt:dt="r8">3312929</Frequency><Timestamp dt:dt="r8">15805238117</Timestamp><Current dt:dt="…	75.028	2343274	2339774	2343274	2339761	1	right	-1373999755	2017-11-05	11:15:19	09:15:19	female	238593	157214	-1	157194	242729	238623	-1	238593	522499	518810	-1	518784	13				2	6	11	phaseINVFAce	phaseXPface	18	NM02	1330083	1329783	1330083	1329773	d	1329773	1328024	1329773	1328011	1749
GofDak_1024-768_new	8	3	36	<?xml version="1.0"?>\n<Clock xmlns:dt="urn:schemas-microsoft-com:datatypes"><Description dt:dt="string">E-Prime Primary Realtime Clock</Description><StartTime><Timestamp dt:dt="int">0</Timestamp><DateUtc dt:dt="string">2017-05-11T09:15:19Z</DateUtc></StartTime><FrequencyChanges><FrequencyChange><Frequency dt:dt="r8">3312929</Frequency><Timestamp dt:dt="r8">15805238117</Timestamp><Current dt:dt="…	75.028	2343274	2339774	2343274	2339761	1	right	-1373999755	2017-11-05	11:15:19	09:15:19	female	238593	157214	-1	157194	242729	238623	-1	238593	522499	518810	-1	518784	13				2	6	11	phaseINVFAce	phaseXPface	19	NF27	1333615	1333315	1333615	1333311	d	1333311	1331769	1333311	1331763	1542
GofDak_1024-768_new	8	3	36	<?xml version="1.0"?>\n<Clock xmlns:dt="urn:schemas-microsoft-com:datatypes"><Description dt:dt="string">E-Prime Primary Realtime Clock</Description><StartTime><Timestamp dt:dt="int">0</Timestamp><DateUtc dt:dt="string">2017-05-11T09:15:19Z</DateUtc></StartTime><FrequencyChanges><FrequencyChange><Frequency dt:dt="r8">3312929</Frequency><Timestamp dt:dt="r8">15805238117</Timestamp><Current dt:dt="…	75.028	2343274	2339774	2343274	2339761	1	right	-1373999755	2017-11-05	11:15:19	09:15:19	female	238593	157214	-1	157194	242729	238623	-1	238593	522499	518810	-1	518784	13				2	6	11	phaseINVFAce	phaseXPface	20	NF02	1337001	1336701	1337001	1336686	d	1336686	1334808	1336686	1334795	1878
GofDak_1024-768_new	8	3	36	<?xml version="1.0"?>\n<Clock xmlns:dt="urn:schemas-microsoft-com:datatypes"><Description dt:dt="string">E-Prime Primary Realtime Clock</Description><StartTime><Timestamp dt:dt="int">0</Timestamp><DateUtc dt:dt="string">2017-05-11T09:15:19Z</DateUtc></StartTime><FrequencyChanges><FrequencyChange><Frequency dt:dt="r8">3312929</Frequency><Timestamp dt:dt="r8">15805238117</Timestamp><Current dt:dt="…	75.028	2343274	2339774	2343274	2339761	1	right	-1373999755	2017-11-05	11:15:19	09:15:19	female	238593	157214	-1	157194	242729	238623	-1	238593	522499	518810	-1	518784	14				1	6	12	phaseUPFAce	phaseXPface	1	NM09	1340946	1340646	1340946	1340640	d	1340640	1339006	1340640	1338994	1634
GofDak_1024-768_new	8	3	36	<?xml version="1.0"?>\n<Clock xmlns:dt="urn:schemas-microsoft-com:datatypes"><Description dt:dt="string">E-Prime Primary Realtime Clock</Description><StartTime><Timestamp dt:dt="int">0</Timestamp><DateUtc dt:dt="string">2017-05-11T09:15:19Z</DateUtc></StartTime><FrequencyChanges><FrequencyChange><Frequency dt:dt="r8">3312929</Frequency><Timestamp dt:dt="r8">15805238117</Timestamp><Current dt:dt="…	75.028	2343274	2339774	2343274	2339761	1	right	-1373999755	2017-11-05	11:15:19	09:15:19	female	238593	157214	-1	157194	242729	238623	-1	238593	522499	518810	-1	518784	14				1	6	12	phaseUPFAce	phaseXPface	2	NF06	1344331	1344031	1344331	1344025	d	1344025	1342392	1344025	1342378	1633
GofDak_1024-768_new	8	3	36	<?xml version="1.0"?>\n<Clock xmlns:dt="urn:schemas-microsoft-com:datatypes"><Description dt:dt="string">E-Prime Primary Realtime Clock</Description><StartTime><Timestamp dt:dt="int">0</Timestamp><DateUtc dt:dt="string">2017-05-11T09:15:19Z</DateUtc></StartTime><FrequencyChanges><FrequencyChange><Frequency dt:dt="r8">3312929</Frequency><Timestamp dt:dt="r8">15805238117</Timestamp><Current dt:dt="…	75.028	2343274	2339774	2343274	2339761	1	right	-1373999755	2017-11-05	11:15:19	09:15:19	female	238593	157214	-1	157194	242729	238623	-1	238593	522499	518810	-1	518784	14				1	6	12	phaseUPFAce	phaseXPface	3	NM02	1347690	1347390	1347690	1347376	l	1347376	1345484	1347376	1345466	1892
GofDak_1024-768_new	8	3	36	<?xml version="1.0"?>\n<Clock xmlns:dt="urn:schemas-microsoft-com:datatypes"><Description dt:dt="string">E-Prime Primary Realtime Clock</Description><StartTime><Timestamp dt:dt="int">0</Timestamp><DateUtc dt:dt="string">2017-05-11T09:15:19Z</DateUtc></StartTime><FrequencyChanges><FrequencyChange><Frequency dt:dt="r8">3312929</Frequency><Timestamp dt:dt="r8">15805238117</Timestamp><Current dt:dt="…	75.028	2343274	2339774	2343274	2339761	1	right	-1373999755	2017-11-05	11:15:19	09:15:19	female	238593	157214	-1	157194	242729	238623	-1	238593	522499	518810	-1	518784	14				1	6	12	phaseUPFAce	phaseXPface	4	NM03	1350875	1350575	1350875	1350564	l	1350564	1348843	1350564	1348834	1721
GofDak_1024-768_new	8	3	36	<?xml version="1.0"?>\n<Clock xmlns:dt="urn:schemas-microsoft-com:datatypes"><Description dt:dt="string">E-Prime Primary Realtime Clock</Description><StartTime><Timestamp dt:dt="int">0</Timestamp><DateUtc dt:dt="string">2017-05-11T09:15:19Z</DateUtc></StartTime><FrequencyChanges><FrequencyChange><Frequency dt:dt="r8">3312929</Frequency><Timestamp dt:dt="r8">15805238117</Timestamp><Current dt:dt="…	75.028	2343274	2339774	2343274	2339761	1	right	-1373999755	2017-11-05	11:15:19	09:15:19	female	238593	157214	-1	157194	242729	238623	-1	238593	522499	518810	-1	518784	14				1	6	12	phaseUPFAce	phaseXPface	5	NM08	1354074	1353774	1354074	1353760	d	1353760	1352068	1353760	1352058	1692
GofDak_1024-768_new	8	3	36	<?xml version="1.0"?>\n<Clock xmlns:dt="urn:schemas-microsoft-com:datatypes"><Description dt:dt="string">E-Prime Primary Realtime Clock</Description><StartTime><Timestamp dt:dt="int">0</Timestamp><DateUtc dt:dt="string">2017-05-11T09:15:19Z</DateUtc></StartTime><FrequencyChanges><FrequencyChange><Frequency dt:dt="r8">3312929</Frequency><Timestamp dt:dt="r8">15805238117</Timestamp><Current dt:dt="…	75.028	2343274	2339774	2343274	2339761	1	right	-1373999755	2017-11-05	11:15:19	09:15:19	female	238593	157214	-1	157194	242729	238623	-1	238593	522499	518810	-1	518784	14				1	6	12	phaseUPFAce	phaseXPface	6	NM10	1357233	1356933	1357233	1356930	l	1356930	1355200	1356930	1355186	1730
GofDak_1024-768_new	8	3	36	<?xml version="1.0"?>\n<Clock xmlns:dt="urn:schemas-microsoft-com:datatypes"><Description dt:dt="string">E-Prime Primary Realtime Clock</Description><StartTime><Timestamp dt:dt="int">0</Timestamp><DateUtc dt:dt="string">2017-05-11T09:15:19Z</DateUtc></StartTime><FrequencyChanges><FrequencyChange><Frequency dt:dt="r8">3312929</Frequency><Timestamp dt:dt="r8">15805238117</Timestamp><Current dt:dt="…	75.028	2343274	2339774	2343274	2339761	1	right	-1373999755	2017-11-05	11:15:19	09:15:19	female	238593	157214	-1	157194	242729	238623	-1	238593	522499	518810	-1	518784	14				1	6	12	phaseUPFAce	phaseXPface	7	NM21	1360578	1360278	1360578	1360268	d	1360268	1358679	1360268	1358673	1589
GofDak_1024-768_new	8	3	36	<?xml version="1.0"?>\n<Clock xmlns:dt="urn:schemas-microsoft-com:datatypes"><Description dt:dt="string">E-Prime Primary Realtime Clock</Description><StartTime><Timestamp dt:dt="int">0</Timestamp><DateUtc dt:dt="string">2017-05-11T09:15:19Z</DateUtc></StartTime><FrequencyChanges><FrequencyChange><Frequency dt:dt="r8">3312929</Frequency><Timestamp dt:dt="r8">15805238117</Timestamp><Current dt:dt="…	75.028	2343274	2339774	2343274	2339761	1	right	-1373999755	2017-11-05	11:15:19	09:15:19	female	238593	157214	-1	157194	242729	238623	-1	238593	522499	518810	-1	518784	14				1	6	12	phaseUPFAce	phaseXPface	8	NF09	1364084	1363784	1364084	1363777	d	1363777	1361824	1363777	1361817	1953
GofDak_1024-768_new	8	3	36	<?xml version="1.0"?>\n<Clock xmlns:dt="urn:schemas-microsoft-com:datatypes"><Description dt:dt="string">E-Prime Primary Realtime Clock</Description><StartTime><Timestamp dt:dt="int">0</Timestamp><DateUtc dt:dt="string">2017-05-11T09:15:19Z</DateUtc></StartTime><FrequencyChanges><FrequencyChange><Frequency dt:dt="r8">3312929</Frequency><Timestamp dt:dt="r8">15805238117</Timestamp><Current dt:dt="…	75.028	2343274	2339774	2343274	2339761	1	right	-1373999755	2017-11-05	11:15:19	09:15:19	female	238593	157214	-1	157194	242729	238623	-1	238593	522499	518810	-1	518784	14				1	6	12	phaseUPFAce	phaseXPface	9	NM02	1367922	1367622	1367922	1367614	d	1367614	1365783	1367614	1365777	1831
GofDak_1024-768_new	8	3	36	<?xml version="1.0"?>\n<Clock xmlns:dt="urn:schemas-microsoft-com:datatypes"><Description dt:dt="string">E-Prime Primary Realtime Clock</Description><StartTime><Timestamp dt:dt="int">0</Timestamp><DateUtc dt:dt="string">2017-05-11T09:15:19Z</DateUtc></StartTime><FrequencyChanges><FrequencyChange><Frequency dt:dt="r8">3312929</Frequency><Timestamp dt:dt="r8">15805238117</Timestamp><Current dt:dt="…	75.028	2343274	2339774	2343274	2339761	1	right	-1373999755	2017-11-05	11:15:19	09:15:19	female	238593	157214	-1	157194	242729	238623	-1	238593	522499	518810	-1	518784	14				1	6	12	phaseUPFAce	phaseXPface	10	NM101	1371001	1370701	1371001	1370688	l	1370688	1369035	1370688	1369025	1653
GofDak_1024-768_new	8	3	36	<?xml version="1.0"?>\n<Clock xmlns:dt="urn:schemas-microsoft-com:datatypes"><Description dt:dt="string">E-Prime Primary Realtime Clock</Description><StartTime><Timestamp dt:dt="int">0</Timestamp><DateUtc dt:dt="string">2017-05-11T09:15:19Z</DateUtc></StartTime><FrequencyChanges><FrequencyChange><Frequency dt:dt="r8">3312929</Frequency><Timestamp dt:dt="r8">15805238117</Timestamp><Current dt:dt="…	75.028	2343274	2339774	2343274	2339761	1	right	-1373999755	2017-11-05	11:15:19	09:15:19	female	238593	157214	-1	157194	242729	238623	-1	238593	522499	518810	-1	518784	14				1	6	12	phaseUPFAce	phaseXPface	11	NF109	1374400	1374100	1374400	1374085	l	1374085	1372194	1374085	1372185	1891
GofDak_1024-768_new	8	3	36	<?xml version="1.0"?>\n<Clock xmlns:dt="urn:schemas-microsoft-com:datatypes"><Description dt:dt="string">E-Prime Primary Realtime Clock</Description><StartTime><Timestamp dt:dt="int">0</Timestamp><DateUtc dt:dt="string">2017-05-11T09:15:19Z</DateUtc></StartTime><FrequencyChanges><FrequencyChange><Frequency dt:dt="r8">3312929</Frequency><Timestamp dt:dt="r8">15805238117</Timestamp><Current dt:dt="…	75.028	2343274	2339774	2343274	2339761	1	right	-1373999755	2017-11-05	11:15:19	09:15:19	female	238593	157214	-1	157194	242729	238623	-1	238593	522499	518810	-1	518784	14				1	6	12	phaseUPFAce	phaseXPface	12	NF106	1377545	1377245	1377545	1377236	d	1377236	1375539	1377236	1375529	1697
GofDak_1024-768_new	8	3	36	<?xml version="1.0"?>\n<Clock xmlns:dt="urn:schemas-microsoft-com:datatypes"><Description dt:dt="string">E-Prime Primary Realtime Clock</Description><StartTime><Timestamp dt:dt="int">0</Timestamp><DateUtc dt:dt="string">2017-05-11T09:15:19Z</DateUtc></StartTime><FrequencyChanges><FrequencyChange><Frequency dt:dt="r8">3312929</Frequency><Timestamp dt:dt="r8">15805238117</Timestamp><Current dt:dt="…	75.028	2343274	2339774	2343274	2339761	1	right	-1373999755	2017-11-05	11:15:19	09:15:19	female	238593	157214	-1	157194	242729	238623	-1	238593	522499	518810	-1	518784	14				1	6	12	phaseUPFAce	phaseXPface	13	NF11	1382143	1381843	1382143	1381840	l	1381840	1380031	1381840	1380016	1809
GofDak_1024-768_new	8	3	36	<?xml version="1.0"?>\n<Clock xmlns:dt="urn:schemas-microsoft-com:datatypes"><Description dt:dt="string">E-Prime Primary Realtime Clock</Description><StartTime><Timestamp dt:dt="int">0</Timestamp><DateUtc dt:dt="string">2017-05-11T09:15:19Z</DateUtc></StartTime><FrequencyChanges><FrequencyChange><Frequency dt:dt="r8">3312929</Frequency><Timestamp dt:dt="r8">15805238117</Timestamp><Current dt:dt="…	75.028	2343274	2339774	2343274	2339761	1	right	-1373999755	2017-11-05	11:15:19	09:15:19	female	238593	157214	-1	157194	242729	238623	-1	238593	522499	518810	-1	518784	14				1	6	12	phaseUPFAce	phaseXPface	14	NF09	1385635	1385335	1385635	1385329	l	1385329	1383736	1385329	1383720	1593
GofDak_1024-768_new	8	3	36	<?xml version="1.0"?>\n<Clock xmlns:dt="urn:schemas-microsoft-com:datatypes"><Description dt:dt="string">E-Prime Primary Realtime Clock</Description><StartTime><Timestamp dt:dt="int">0</Timestamp><DateUtc dt:dt="string">2017-05-11T09:15:19Z</DateUtc></StartTime><FrequencyChanges><FrequencyChange><Frequency dt:dt="r8">3312929</Frequency><Timestamp dt:dt="r8">15805238117</Timestamp><Current dt:dt="…	75.028	2343274	2339774	2343274	2339761	1	right	-1373999755	2017-11-05	11:15:19	09:15:19	female	238593	157214	-1	157194	242729	238623	-1	238593	522499	518810	-1	518784	14				1	6	12	phaseUPFAce	phaseXPface	15	NF27	1389021	1388721	1389021	1388710	l	1388710	1386855	1388710	1386840	1855
GofDak_1024-768_new	8	3	36	<?xml version="1.0"?>\n<Clock xmlns:dt="urn:schemas-microsoft-com:datatypes"><Description dt:dt="string">E-Prime Primary Realtime Clock</Description><StartTime><Timestamp dt:dt="int">0</Timestamp><DateUtc dt:dt="string">2017-05-11T09:15:19Z</DateUtc></StartTime><FrequencyChanges><FrequencyChange><Frequency dt:dt="r8">3312929</Frequency><Timestamp dt:dt="r8">15805238117</Timestamp><Current dt:dt="…	75.028	2343274	2339774	2343274	2339761	1	right	-1373999755	2017-11-05	11:15:19	09:15:19	female	238593	157214	-1	157194	242729	238623	-1	238593	522499	518810	-1	518784	14				1	6	12	phaseUPFAce	phaseXPface	16	NF109	1392527	1392227	1392527	1392223	d	1392223	1390227	1392223	1390216	1996
GofDak_1024-768_new	8	3	36	<?xml version="1.0"?>\n<Clock xmlns:dt="urn:schemas-microsoft-com:datatypes"><Description dt:dt="string">E-Prime Primary Realtime Clock</Description><StartTime><Timestamp dt:dt="int">0</Timestamp><DateUtc dt:dt="string">2017-05-11T09:15:19Z</DateUtc></StartTime><FrequencyChanges><FrequencyChange><Frequency dt:dt="r8">3312929</Frequency><Timestamp dt:dt="r8">15805238117</Timestamp><Current dt:dt="…	75.028	2343274	2339774	2343274	2339761	1	right	-1373999755	2017-11-05	11:15:19	09:15:19	female	238593	157214	-1	157194	242729	238623	-1	238593	522499	518810	-1	518784	14				1	6	12	phaseUPFAce	phaseXPface	17	NF02	1396818	1396518	1396818	1396506	d	1396506	1394559	1396506	1394552	1947
GofDak_1024-768_new	8	3	36	<?xml version="1.0"?>\n<Clock xmlns:dt="urn:schemas-microsoft-com:datatypes"><Description dt:dt="string">E-Prime Primary Realtime Clock</Description><StartTime><Timestamp dt:dt="int">0</Timestamp><DateUtc dt:dt="string">2017-05-11T09:15:19Z</DateUtc></StartTime><FrequencyChanges><FrequencyChange><Frequency dt:dt="r8">3312929</Frequency><Timestamp dt:dt="r8">15805238117</Timestamp><Current dt:dt="…	75.028	2343274	2339774	2343274	2339761	1	right	-1373999755	2017-11-05	11:15:19	09:15:19	female	238593	157214	-1	157194	242729	238623	-1	238593	522499	518810	-1	518784	14				1	6	12	phaseUPFAce	phaseXPface	18	NM05	1400456	1400156	1400456	1400150	l	1400150	1398157	1400150	1398144	1993
GofDak_1024-768_new	8	3	36	<?xml version="1.0"?>\n<Clock xmlns:dt="urn:schemas-microsoft-com:datatypes"><Description dt:dt="string">E-Prime Primary Realtime Clock</Description><StartTime><Timestamp dt:dt="int">0</Timestamp><DateUtc dt:dt="string">2017-05-11T09:15:19Z</DateUtc></StartTime><FrequencyChanges><FrequencyChange><Frequency dt:dt="r8">3312929</Frequency><Timestamp dt:dt="r8">15805238117</Timestamp><Current dt:dt="…	75.028	2343274	2339774	2343274	2339761	1	right	-1373999755	2017-11-05	11:15:19	09:15:19	female	238593	157214	-1	157194	242729	238623	-1	238593	522499	518810	-1	518784	14				1	6	12	phaseUPFAce	phaseXPface	19	NF105	1404055	1403755	1404055	1403742	d	1403742	1401783	1403742	1401775	1959
GofDak_1024-768_new	8	3	36	<?xml version="1.0"?>\n<Clock xmlns:dt="urn:schemas-microsoft-com:datatypes"><Description dt:dt="string">E-Prime Primary Realtime Clock</Description><StartTime><Timestamp dt:dt="int">0</Timestamp><DateUtc dt:dt="string">2017-05-11T09:15:19Z</DateUtc></StartTime><FrequencyChanges><FrequencyChange><Frequency dt:dt="r8">3312929</Frequency><Timestamp dt:dt="r8">15805238117</Timestamp><Current dt:dt="…	75.028	2343274	2339774	2343274	2339761	1	right	-1373999755	2017-11-05	11:15:19	09:15:19	female	238593	157214	-1	157194	242729	238623	-1	238593	522499	518810	-1	518784	14				1	6	12	phaseUPFAce	phaseXPface	20	NM04	1407187	1406887	1407187	1406882	d	1406882	1405301	1406882	1405287	1581
GofDak_1024-768_new	8	3	36	<?xml version="1.0"?>\n<Clock xmlns:dt="urn:schemas-microsoft-com:datatypes"><Description dt:dt="string">E-Prime Primary Realtime Clock</Description><StartTime><Timestamp dt:dt="int">0</Timestamp><DateUtc dt:dt="string">2017-05-11T09:15:19Z</DateUtc></StartTime><FrequencyChanges><FrequencyChange><Frequency dt:dt="r8">3312929</Frequency><Timestamp dt:dt="r8">15805238117</Timestamp><Current dt:dt="…	75.028	2343274	2339774	2343274	2339761	1	right	-1373999755	2017-11-05	11:15:19	09:15:19	female	238593	157214	-1	157194	242729	238623	-1	238593	522499	518810	-1	518784	15				2	7	13	phaseINVFAce	phaseXPface	1	NF01	1416744	1416444	1416744	1416432	l	1416432	1414631	1416432	1414618	1801
GofDak_1024-768_new	8	3	36	<?xml version="1.0"?>\n<Clock xmlns:dt="urn:schemas-microsoft-com:datatypes"><Description dt:dt="string">E-Prime Primary Realtime Clock</Description><StartTime><Timestamp dt:dt="int">0</Timestamp><DateUtc dt:dt="string">2017-05-11T09:15:19Z</DateUtc></StartTime><FrequencyChanges><FrequencyChange><Frequency dt:dt="r8">3312929</Frequency><Timestamp dt:dt="r8">15805238117</Timestamp><Current dt:dt="…	75.028	2343274	2339774	2343274	2339761	1	right	-1373999755	2017-11-05	11:15:19	09:15:19	female	238593	157214	-1	157194	242729	238623	-1	238593	522499	518810	-1	518784	15				2	7	13	phaseINVFAce	phaseXPface	2	NF11	1420383	1420083	1420383	1420080	d	1420080	1418096	1420080	1418079	1984
GofDak_1024-768_new	8	3	36	<?xml version="1.0"?>\n<Clock xmlns:dt="urn:schemas-microsoft-com:datatypes"><Description dt:dt="string">E-Prime Primary Realtime Clock</Description><StartTime><Timestamp dt:dt="int">0</Timestamp><DateUtc dt:dt="string">2017-05-11T09:15:19Z</DateUtc></StartTime><FrequencyChanges><FrequencyChange><Frequency dt:dt="r8">3312929</Frequency><Timestamp dt:dt="r8">15805238117</Timestamp><Current dt:dt="…	75.028	2343274	2339774	2343274	2339761	1	right	-1373999755	2017-11-05	11:15:19	09:15:19	female	238593	157214	-1	157194	242729	238623	-1	238593	522499	518810	-1	518784	15				2	7	13	phaseINVFAce	phaseXPface	3	NF106	1423474	1423174	1423474	1423168	d	1423168	1421668	1423168	1421662	1500
GofDak_1024-768_new	8	3	36	<?xml version="1.0"?>\n<Clock xmlns:dt="urn:schemas-microsoft-com:datatypes"><Description dt:dt="string">E-Prime Primary Realtime Clock</Description><StartTime><Timestamp dt:dt="int">0</Timestamp><DateUtc dt:dt="string">2017-05-11T09:15:19Z</DateUtc></StartTime><FrequencyChanges><FrequencyChange><Frequency dt:dt="r8">3312929</Frequency><Timestamp dt:dt="r8">15805238117</Timestamp><Current dt:dt="…	75.028	2343274	2339774	2343274	2339761	1	right	-1373999755	2017-11-05	11:15:19	09:15:19	female	238593	157214	-1	157194	242729	238623	-1	238593	522499	518810	-1	518784	15				2	7	13	phaseINVFAce	phaseXPface	4	NM03	1426633	1426333	1426633	1426322	l	1426322	1424694	1426322	1424686	1628
GofDak_1024-768_new	8	3	36	<?xml version="1.0"?>\n<Clock xmlns:dt="urn:schemas-microsoft-com:datatypes"><Description dt:dt="string">E-Prime Primary Realtime Clock</Description><StartTime><Timestamp dt:dt="int">0</Timestamp><DateUtc dt:dt="string">2017-05-11T09:15:19Z</DateUtc></StartTime><FrequencyChanges><FrequencyChange><Frequency dt:dt="r8">3312929</Frequency><Timestamp dt:dt="r8">15805238117</Timestamp><Current dt:dt="…	75.028	2343274	2339774	2343274	2339761	1	right	-1373999755	2017-11-05	11:15:19	09:15:19	female	238593	157214	-1	157194	242729	238623	-1	238593	522499	518810	-1	518784	15				2	7	13	phaseINVFAce	phaseXPface	5	NF105	1429765	1429465	1429765	1429451	d	1429451	1427866	1429451	1427854	1585
GofDak_1024-768_new	8	3	36	<?xml version="1.0"?>\n<Clock xmlns:dt="urn:schemas-microsoft-com:datatypes"><Description dt:dt="string">E-Prime Primary Realtime Clock</Description><StartTime><Timestamp dt:dt="int">0</Timestamp><DateUtc dt:dt="string">2017-05-11T09:15:19Z</DateUtc></StartTime><FrequencyChanges><FrequencyChange><Frequency dt:dt="r8">3312929</Frequency><Timestamp dt:dt="r8">15805238117</Timestamp><Current dt:dt="…	75.028	2343274	2339774	2343274	2339761	1	right	-1373999755	2017-11-05	11:15:19	09:15:19	female	238593	157214	-1	157194	242729	238623	-1	238593	522499	518810	-1	518784	15				2	7	13	phaseINVFAce	phaseXPface	6	NM101	1433271	1432971	1433271	1432956	l	1432956	1430971	1432956	1430966	1985
GofDak_1024-768_new	8	3	36	<?xml version="1.0"?>\n<Clock xmlns:dt="urn:schemas-microsoft-com:datatypes"><Description dt:dt="string">E-Prime Primary Realtime Clock</Description><StartTime><Timestamp dt:dt="int">0</Timestamp><DateUtc dt:dt="string">2017-05-11T09:15:19Z</DateUtc></StartTime><FrequencyChanges><FrequencyChange><Frequency dt:dt="r8">3312929</Frequency><Timestamp dt:dt="r8">15805238117</Timestamp><Current dt:dt="…	75.028	2343274	2339774	2343274	2339761	1	right	-1373999755	2017-11-05	11:15:19	09:15:19	female	238593	157214	-1	157194	242729	238623	-1	238593	522499	518810	-1	518784	15				2	7	13	phaseINVFAce	phaseXPface	7	NM02	1438296	1437996	1438296	1437992	l	1437992	1436023	1437992	1436014	1969
GofDak_1024-768_new	8	3	36	<?xml version="1.0"?>\n<Clock xmlns:dt="urn:schemas-microsoft-com:datatypes"><Description dt:dt="string">E-Prime Primary Realtime Clock</Description><StartTime><Timestamp dt:dt="int">0</Timestamp><DateUtc dt:dt="string">2017-05-11T09:15:19Z</DateUtc></StartTime><FrequencyChanges><FrequencyChange><Frequency dt:dt="r8">3312929</Frequency><Timestamp dt:dt="r8">15805238117</Timestamp><Current dt:dt="…	75.028	2343274	2339774	2343274	2339761	1	right	-1373999755	2017-11-05	11:15:19	09:15:19	female	238593	157214	-1	157194	242729	238623	-1	238593	522499	518810	-1	518784	15				2	7	13	phaseINVFAce	phaseXPface	8	NF01	1442001	1441701	1442001	1441697	d	1441697	1439728	1441697	1439717	1969
GofDak_1024-768_new	8	3	36	<?xml version="1.0"?>\n<Clock xmlns:dt="urn:schemas-microsoft-com:datatypes"><Description dt:dt="string">E-Prime Primary Realtime Clock</Description><StartTime><Timestamp dt:dt="int">0</Timestamp><DateUtc dt:dt="string">2017-05-11T09:15:19Z</DateUtc></StartTime><FrequencyChanges><FrequencyChange><Frequency dt:dt="r8">3312929</Frequency><Timestamp dt:dt="r8">15805238117</Timestamp><Current dt:dt="…	75.028	2343274	2339774	2343274	2339761	1	right	-1373999755	2017-11-05	11:15:19	09:15:19	female	238593	157214	-1	157194	242729	238623	-1	238593	522499	518810	-1	518784	15				2	7	13	phaseINVFAce	phaseXPface	9	NM05	1446053	1445753	1446053	1445747	d	1445747	1443807	1445747	1443789	1940
GofDak_1024-768_new	8	3	36	<?xml version="1.0"?>\n<Clock xmlns:dt="urn:schemas-microsoft-com:datatypes"><Description dt:dt="string">E-Prime Primary Realtime Clock</Description><StartTime><Timestamp dt:dt="int">0</Timestamp><DateUtc dt:dt="string">2017-05-11T09:15:19Z</DateUtc></StartTime><FrequencyChanges><FrequencyChange><Frequency dt:dt="r8">3312929</Frequency><Timestamp dt:dt="r8">15805238117</Timestamp><Current dt:dt="…	75.028	2343274	2339774	2343274	2339761	1	right	-1373999755	2017-11-05	11:15:19	09:15:19	female	238593	157214	-1	157194	242729	238623	-1	238593	522499	518810	-1	518784	15				2	7	13	phaseINVFAce	phaseXPface	10	NF109	1450131	1449831	1450131	1449825	l	1449825	1447845	1449825	1447837	1980
GofDak_1024-768_new	8	3	36	<?xml version="1.0"?>\n<Clock xmlns:dt="urn:schemas-microsoft-com:datatypes"><Description dt:dt="string">E-Prime Primary Realtime Clock</Description><StartTime><Timestamp dt:dt="int">0</Timestamp><DateUtc dt:dt="string">2017-05-11T09:15:19Z</DateUtc></StartTime><FrequencyChanges><FrequencyChange><Frequency dt:dt="r8">3312929</Frequency><Timestamp dt:dt="r8">15805238117</Timestamp><Current dt:dt="…	75.028	2343274	2339774	2343274	2339761	1	right	-1373999755	2017-11-05	11:15:19	09:15:19	female	238593	157214	-1	157194	242729	238623	-1	238593	522499	518810	-1	518784	15				2	7	13	phaseINVFAce	phaseXPface	11	NM03	1453770	1453470	1453770	1453461	d	1453461	1451470	1453461	1451453	1991
GofDak_1024-768_new	8	3	36	<?xml version="1.0"?>\n<Clock xmlns:dt="urn:schemas-microsoft-com:datatypes"><Description dt:dt="string">E-Prime Primary Realtime Clock</Description><StartTime><Timestamp dt:dt="int">0</Timestamp><DateUtc dt:dt="string">2017-05-11T09:15:19Z</DateUtc></StartTime><FrequencyChanges><FrequencyChange><Frequency dt:dt="r8">3312929</Frequency><Timestamp dt:dt="r8">15805238117</Timestamp><Current dt:dt="…	75.028	2343274	2339774	2343274	2339761	1	right	-1373999755	2017-11-05	11:15:19	09:15:19	female	238593	157214	-1	157194	242729	238623	-1	238593	522499	518810	-1	518784	15				2	7	13	phaseINVFAce	phaseXPface	12	NM101	1456995	1456695	1456995	1456683	d	1456683	1455149	1456683	1455133	1534
GofDak_1024-768_new	8	3	36	<?xml version="1.0"?>\n<Clock xmlns:dt="urn:schemas-microsoft-com:datatypes"><Description dt:dt="string">E-Prime Primary Realtime Clock</Description><StartTime><Timestamp dt:dt="int">0</Timestamp><DateUtc dt:dt="string">2017-05-11T09:15:19Z</DateUtc></StartTime><FrequencyChanges><FrequencyChange><Frequency dt:dt="r8">3312929</Frequency><Timestamp dt:dt="r8">15805238117</Timestamp><Current dt:dt="…	75.028	2343274	2339774	2343274	2339761	1	right	-1373999755	2017-11-05	11:15:19	09:15:19	female	238593	157214	-1	157194	242729	238623	-1	238593	522499	518810	-1	518784	15				2	7	13	phaseINVFAce	phaseXPface	13	NM10	1460660	1460360	1460660	1460356	d	1460356	1458428	1460356	1458421	1928
GofDak_1024-768_new	8	3	36	<?xml version="1.0"?>\n<Clock xmlns:dt="urn:schemas-microsoft-com:datatypes"><Description dt:dt="string">E-Prime Primary Realtime Clock</Description><StartTime><Timestamp dt:dt="int">0</Timestamp><DateUtc dt:dt="string">2017-05-11T09:15:19Z</DateUtc></StartTime><FrequencyChanges><FrequencyChange><Frequency dt:dt="r8">3312929</Frequency><Timestamp dt:dt="r8">15805238117</Timestamp><Current dt:dt="…	75.028	2343274	2339774	2343274	2339761	1	right	-1373999755	2017-11-05	11:15:19	09:15:19	female	238593	157214	-1	157194	242729	238623	-1	238593	522499	518810	-1	518784	15				2	7	13	phaseINVFAce	phaseXPface	14	NM09	1464685	1464385	1464685	1464381	d	1464381	1462653	1464381	1462636	1728
GofDak_1024-768_new	8	3	36	<?xml version="1.0"?>\n<Clock xmlns:dt="urn:schemas-microsoft-com:datatypes"><Description dt:dt="string">E-Prime Primary Realtime Clock</Description><StartTime><Timestamp dt:dt="int">0</Timestamp><DateUtc dt:dt="string">2017-05-11T09:15:19Z</DateUtc></StartTime><FrequencyChanges><FrequencyChange><Frequency dt:dt="r8">3312929</Frequency><Timestamp dt:dt="r8">15805238117</Timestamp><Current dt:dt="…	75.028	2343274	2339774	2343274	2339761	1	right	-1373999755	2017-11-05	11:15:19	09:15:19	female	238593	157214	-1	157194	242729	238623	-1	238593	522499	518810	-1	518784	15				2	7	13	phaseINVFAce	phaseXPface	15	NM04	1467978	1467678	1467978	1467664	l	1467664	1466012	1467664	1466004	1652
GofDak_1024-768_new	8	3	36	<?xml version="1.0"?>\n<Clock xmlns:dt="urn:schemas-microsoft-com:datatypes"><Description dt:dt="string">E-Prime Primary Realtime Clock</Description><StartTime><Timestamp dt:dt="int">0</Timestamp><DateUtc dt:dt="string">2017-05-11T09:15:19Z</DateUtc></StartTime><FrequencyChanges><FrequencyChange><Frequency dt:dt="r8">3312929</Frequency><Timestamp dt:dt="r8">15805238117</Timestamp><Current dt:dt="…	75.028	2343274	2339774	2343274	2339761	1	right	-1373999755	2017-11-05	11:15:19	09:15:19	female	238593	157214	-1	157194	242729	238623	-1	238593	522499	518810	-1	518784	15				2	7	13	phaseINVFAce	phaseXPface	16	NF04	1471323	1471023	1471323	1471009	d	1471009	1469290	1471009	1469284	1719
GofDak_1024-768_new	8	3	36	<?xml version="1.0"?>\n<Clock xmlns:dt="urn:schemas-microsoft-com:datatypes"><Description dt:dt="string">E-Prime Primary Realtime Clock</Description><StartTime><Timestamp dt:dt="int">0</Timestamp><DateUtc dt:dt="string">2017-05-11T09:15:19Z</DateUtc></StartTime><FrequencyChanges><FrequencyChange><Frequency dt:dt="r8">3312929</Frequency><Timestamp dt:dt="r8">15805238117</Timestamp><Current dt:dt="…	75.028	2343274	2339774	2343274	2339761	1	right	-1373999755	2017-11-05	11:15:19	09:15:19	female	238593	157214	-1	157194	242729	238623	-1	238593	522499	518810	-1	518784	15				2	7	13	phaseINVFAce	phaseXPface	17	NF01	1474375	1474075	1474375	1474065	l	1474065	1472556	1474065	1472548	1509
GofDak_1024-768_new	8	3	36	<?xml version="1.0"?>\n<Clock xmlns:dt="urn:schemas-microsoft-com:datatypes"><Description dt:dt="string">E-Prime Primary Realtime Clock</Description><StartTime><Timestamp dt:dt="int">0</Timestamp><DateUtc dt:dt="string">2017-05-11T09:15:19Z</DateUtc></StartTime><FrequencyChanges><FrequencyChange><Frequency dt:dt="r8">3312929</Frequency><Timestamp dt:dt="r8">15805238117</Timestamp><Current dt:dt="…	75.028	2343274	2339774	2343274	2339761	1	right	-1373999755	2017-11-05	11:15:19	09:15:19	female	238593	157214	-1	157194	242729	238623	-1	238593	522499	518810	-1	518784	15				2	7	13	phaseINVFAce	phaseXPface	18	NF106	1477747	1477447	1477747	1477434	l	1477434	1475608	1477434	1475596	1826
GofDak_1024-768_new	8	3	36	<?xml version="1.0"?>\n<Clock xmlns:dt="urn:schemas-microsoft-com:datatypes"><Description dt:dt="string">E-Prime Primary Realtime Clock</Description><StartTime><Timestamp dt:dt="int">0</Timestamp><DateUtc dt:dt="string">2017-05-11T09:15:19Z</DateUtc></StartTime><FrequencyChanges><FrequencyChange><Frequency dt:dt="r8">3312929</Frequency><Timestamp dt:dt="r8">15805238117</Timestamp><Current dt:dt="…	75.028	2343274	2339774	2343274	2339761	1	right	-1373999755	2017-11-05	11:15:19	09:15:19	female	238593	157214	-1	157194	242729	238623	-1	238593	522499	518810	-1	518784	15				2	7	13	phaseINVFAce	phaseXPface	19	NF11	1481946	1481646	1481946	1481639	l	1481639	1479780	1481639	1479763	1859
GofDak_1024-768_new	8	3	36	<?xml version="1.0"?>\n<Clock xmlns:dt="urn:schemas-microsoft-com:datatypes"><Description dt:dt="string">E-Prime Primary Realtime Clock</Description><StartTime><Timestamp dt:dt="int">0</Timestamp><DateUtc dt:dt="string">2017-05-11T09:15:19Z</DateUtc></StartTime><FrequencyChanges><FrequencyChange><Frequency dt:dt="r8">3312929</Frequency><Timestamp dt:dt="r8">15805238117</Timestamp><Current dt:dt="…	75.028	2343274	2339774	2343274	2339761	1	right	-1373999755	2017-11-05	11:15:19	09:15:19	female	238593	157214	-1	157194	242729	238623	-1	238593	522499	518810	-1	518784	15				2	7	13	phaseINVFAce	phaseXPface	20	NF109	1486810	1486510	1486810	1486507	d	1486507	1484565	1486507	1484555	1942
GofDak_1024-768_new	8	3	36	<?xml version="1.0"?>\n<Clock xmlns:dt="urn:schemas-microsoft-com:datatypes"><Description dt:dt="string">E-Prime Primary Realtime Clock</Description><StartTime><Timestamp dt:dt="int">0</Timestamp><DateUtc dt:dt="string">2017-05-11T09:15:19Z</DateUtc></StartTime><FrequencyChanges><FrequencyChange><Frequency dt:dt="r8">3312929</Frequency><Timestamp dt:dt="r8">15805238117</Timestamp><Current dt:dt="…	75.028	2343274	2339774	2343274	2339761	1	right	-1373999755	2017-11-05	11:15:19	09:15:19	female	238593	157214	-1	157194	242729	238623	-1	238593	522499	518810	-1	518784	16				1	7	14	phaseUPFAce	phaseXPface	1	NM08	1490769	1490469	1490769	1490459	d	1490459	1488563	1490459	1488555	1896
GofDak_1024-768_new	8	3	36	<?xml version="1.0"?>\n<Clock xmlns:dt="urn:schemas-microsoft-com:datatypes"><Description dt:dt="string">E-Prime Primary Realtime Clock</Description><StartTime><Timestamp dt:dt="int">0</Timestamp><DateUtc dt:dt="string">2017-05-11T09:15:19Z</DateUtc></StartTime><FrequencyChanges><FrequencyChange><Frequency dt:dt="r8">3312929</Frequency><Timestamp dt:dt="r8">15805238117</Timestamp><Current dt:dt="…	75.028	2343274	2339774	2343274	2339761	1	right	-1373999755	2017-11-05	11:15:19	09:15:19	female	238593	157214	-1	157194	242729	238623	-1	238593	522499	518810	-1	518784	16				1	7	14	phaseUPFAce	phaseXPface	2	NF105	1493874	1493574	1493874	1493563	d	1493563	1492015	1493563	1492003	1548
GofDak_1024-768_new	8	3	36	<?xml version="1.0"?>\n<Clock xmlns:dt="urn:schemas-microsoft-com:datatypes"><Description dt:dt="string">E-Prime Primary Realtime Clock</Description><StartTime><Timestamp dt:dt="int">0</Timestamp><DateUtc dt:dt="string">2017-05-11T09:15:19Z</DateUtc></StartTime><FrequencyChanges><FrequencyChange><Frequency dt:dt="r8">3312929</Frequency><Timestamp dt:dt="r8">15805238117</Timestamp><Current dt:dt="…	75.028	2343274	2339774	2343274	2339761	1	right	-1373999755	2017-11-05	11:15:19	09:15:19	female	238593	157214	-1	157194	242729	238623	-1	238593	522499	518810	-1	518784	16				1	7	14	phaseUPFAce	phaseXPface	3	NF06	1496993	1496693	1496993	1496691	l	1496691	1495054	1496691	1495043	1637
GofDak_1024-768_new	8	3	36	<?xml version="1.0"?>\n<Clock xmlns:dt="urn:schemas-microsoft-com:datatypes"><Description dt:dt="string">E-Prime Primary Realtime Clock</Description><StartTime><Timestamp dt:dt="int">0</Timestamp><DateUtc dt:dt="string">2017-05-11T09:15:19Z</DateUtc></StartTime><FrequencyChanges><FrequencyChange><Frequency dt:dt="r8">3312929</Frequency><Timestamp dt:dt="r8">15805238117</Timestamp><Current dt:dt="…	75.028	2343274	2339774	2343274	2339761	1	right	-1373999755	2017-11-05	11:15:19	09:15:19	female	238593	157214	-1	157194	242729	238623	-1	238593	522499	518810	-1	518784	16				1	7	14	phaseUPFAce	phaseXPface	4	NF11	1500072	1499772	1500072	1499769	d	1499769	1498079	1499769	1498067	1690
GofDak_1024-768_new	8	3	36	<?xml version="1.0"?>\n<Clock xmlns:dt="urn:schemas-microsoft-com:datatypes"><Description dt:dt="string">E-Prime Primary Realtime Clock</Description><StartTime><Timestamp dt:dt="int">0</Timestamp><DateUtc dt:dt="string">2017-05-11T09:15:19Z</DateUtc></StartTime><FrequencyChanges><FrequencyChange><Frequency dt:dt="r8">3312929</Frequency><Timestamp dt:dt="r8">15805238117</Timestamp><Current dt:dt="…	75.028	2343274	2339774	2343274	2339761	1	right	-1373999755	2017-11-05	11:15:19	09:15:19	female	238593	157214	-1	157194	242729	238623	-1	238593	522499	518810	-1	518784	16				1	7	14	phaseUPFAce	phaseXPface	5	NF09	1503258	1502958	1503258	1502945	l	1502945	1501225	1502945	1501218	1720
GofDak_1024-768_new	8	3	36	<?xml version="1.0"?>\n<Clock xmlns:dt="urn:schemas-microsoft-com:datatypes"><Description dt:dt="string">E-Prime Primary Realtime Clock</Description><StartTime><Timestamp dt:dt="int">0</Timestamp><DateUtc dt:dt="string">2017-05-11T09:15:19Z</DateUtc></StartTime><FrequencyChanges><FrequencyChange><Frequency dt:dt="r8">3312929</Frequency><Timestamp dt:dt="r8">15805238117</Timestamp><Current dt:dt="…	75.028	2343274	2339774	2343274	2339761	1	right	-1373999755	2017-11-05	11:15:19	09:15:19	female	238593	157214	-1	157194	242729	238623	-1	238593	522499	518810	-1	518784	16				1	7	14	phaseUPFAce	phaseXPface	6	NM03	1506310	1506010	1506310	1506007	d	1506007	1504504	1506007	1504490	1503
GofDak_1024-768_new	8	3	36	<?xml version="1.0"?>\n<Clock xmlns:dt="urn:schemas-microsoft-com:datatypes"><Description dt:dt="string">E-Prime Primary Realtime Clock</Description><StartTime><Timestamp dt:dt="int">0</Timestamp><DateUtc dt:dt="string">2017-05-11T09:15:19Z</DateUtc></StartTime><FrequencyChanges><FrequencyChange><Frequency dt:dt="r8">3312929</Frequency><Timestamp dt:dt="r8">15805238117</Timestamp><Current dt:dt="…	75.028	2343274	2339774	2343274	2339761	1	right	-1373999755	2017-11-05	11:15:19	09:15:19	female	238593	157214	-1	157194	242729	238623	-1	238593	522499	518810	-1	518784	16				1	7	14	phaseUPFAce	phaseXPface	7	NM21	1509295	1508995	1509295	1508982	d	1508982	1507449	1508982	1507442	1533
GofDak_1024-768_new	8	3	36	<?xml version="1.0"?>\n<Clock xmlns:dt="urn:schemas-microsoft-com:datatypes"><Description dt:dt="string">E-Prime Primary Realtime Clock</Description><StartTime><Timestamp dt:dt="int">0</Timestamp><DateUtc dt:dt="string">2017-05-11T09:15:19Z</DateUtc></StartTime><FrequencyChanges><FrequencyChange><Frequency dt:dt="r8">3312929</Frequency><Timestamp dt:dt="r8">15805238117</Timestamp><Current dt:dt="…	75.028	2343274	2339774	2343274	2339761	1	right	-1373999755	2017-11-05	11:15:19	09:15:19	female	238593	157214	-1	157194	242729	238623	-1	238593	522499	518810	-1	518784	16				1	7	14	phaseUPFAce	phaseXPface	8	NM10	1512214	1511914	1512214	1511909	d	1511909	1510408	1511909	1510402	1501
GofDak_1024-768_new	8	3	36	<?xml version="1.0"?>\n<Clock xmlns:dt="urn:schemas-microsoft-com:datatypes"><Description dt:dt="string">E-Prime Primary Realtime Clock</Description><StartTime><Timestamp dt:dt="int">0</Timestamp><DateUtc dt:dt="string">2017-05-11T09:15:19Z</DateUtc></StartTime><FrequencyChanges><FrequencyChange><Frequency dt:dt="r8">3312929</Frequency><Timestamp dt:dt="r8">15805238117</Timestamp><Current dt:dt="…	75.028	2343274	2339774	2343274	2339761	1	right	-1373999755	2017-11-05	11:15:19	09:15:19	female	238593	157214	-1	157194	242729	238623	-1	238593	522499	518810	-1	518784	16				1	7	14	phaseUPFAce	phaseXPface	9	NM101	1515573	1515273	1515573	1515267	d	1515267	1513713	1515267	1513698	1554
GofDak_1024-768_new	8	3	36	<?xml version="1.0"?>\n<Clock xmlns:dt="urn:schemas-microsoft-com:datatypes"><Description dt:dt="string">E-Prime Primary Realtime Clock</Description><StartTime><Timestamp dt:dt="int">0</Timestamp><DateUtc dt:dt="string">2017-05-11T09:15:19Z</DateUtc></StartTime><FrequencyChanges><FrequencyChange><Frequency dt:dt="r8">3312929</Frequency><Timestamp dt:dt="r8">15805238117</Timestamp><Current dt:dt="…	75.028	2343274	2339774	2343274	2339761	1	right	-1373999755	2017-11-05	11:15:19	09:15:19	female	238593	157214	-1	157194	242729	238623	-1	238593	522499	518810	-1	518784	16				1	7	14	phaseUPFAce	phaseXPface	10	NM08	1518918	1518618	1518918	1518608	d	1518608	1516979	1518608	1516970	1629
GofDak_1024-768_new	8	3	36	<?xml version="1.0"?>\n<Clock xmlns:dt="urn:schemas-microsoft-com:datatypes"><Description dt:dt="string">E-Prime Primary Realtime Clock</Description><StartTime><Timestamp dt:dt="int">0</Timestamp><DateUtc dt:dt="string">2017-05-11T09:15:19Z</DateUtc></StartTime><FrequencyChanges><FrequencyChange><Frequency dt:dt="r8">3312929</Frequency><Timestamp dt:dt="r8">15805238117</Timestamp><Current dt:dt="…	75.028	2343274	2339774	2343274	2339761	1	right	-1373999755	2017-11-05	11:15:19	09:15:19	female	238593	157214	-1	157194	242729	238623	-1	238593	522499	518810	-1	518784	16				1	7	14	phaseUPFAce	phaseXPface	11	NF06	1522184	1521884	1522184	1521869	d	1521869	1520178	1521869	1520169	1691
GofDak_1024-768_new	8	3	36	<?xml version="1.0"?>\n<Clock xmlns:dt="urn:schemas-microsoft-com:datatypes"><Description dt:dt="string">E-Prime Primary Realtime Clock</Description><StartTime><Timestamp dt:dt="int">0</Timestamp><DateUtc dt:dt="string">2017-05-11T09:15:19Z</DateUtc></StartTime><FrequencyChanges><FrequencyChange><Frequency dt:dt="r8">3312929</Frequency><Timestamp dt:dt="r8">15805238117</Timestamp><Current dt:dt="…	75.028	2343274	2339774	2343274	2339761	1	right	-1373999755	2017-11-05	11:15:19	09:15:19	female	238593	157214	-1	157194	242729	238623	-1	238593	522499	518810	-1	518784	16				1	7	14	phaseUPFAce	phaseXPface	12	NF01	1525343	1525043	1525343	1525037	d	1525037	1523310	1525037	1523297	1727
GofDak_1024-768_new	8	3	36	<?xml version="1.0"?>\n<Clock xmlns:dt="urn:schemas-microsoft-com:datatypes"><Description dt:dt="string">E-Prime Primary Realtime Clock</Description><StartTime><Timestamp dt:dt="int">0</Timestamp><DateUtc dt:dt="string">2017-05-11T09:15:19Z</DateUtc></StartTime><FrequencyChanges><FrequencyChange><Frequency dt:dt="r8">3312929</Frequency><Timestamp dt:dt="r8">15805238117</Timestamp><Current dt:dt="…	75.028	2343274	2339774	2343274	2339761	1	right	-1373999755	2017-11-05	11:15:19	09:15:19	female	238593	157214	-1	157194	242729	238623	-1	238593	522499	518810	-1	518784	16				1	7	14	phaseUPFAce	phaseXPface	13	NM04	1529008	1528708	1529008	1528702	d	1528702	1526789	1528702	1526777	1913
GofDak_1024-768_new	8	3	36	<?xml version="1.0"?>\n<Clock xmlns:dt="urn:schemas-microsoft-com:datatypes"><Description dt:dt="string">E-Prime Primary Realtime Clock</Description><StartTime><Timestamp dt:dt="int">0</Timestamp><DateUtc dt:dt="string">2017-05-11T09:15:19Z</DateUtc></StartTime><FrequencyChanges><FrequencyChange><Frequency dt:dt="r8">3312929</Frequency><Timestamp dt:dt="r8">15805238117</Timestamp><Current dt:dt="…	75.028	2343274	2339774	2343274	2339761	1	right	-1373999755	2017-11-05	11:15:19	09:15:19	female	238593	157214	-1	157194	242729	238623	-1	238593	522499	518810	-1	518784	16				1	7	14	phaseUPFAce	phaseXPface	14	NF105	1532686	1532386	1532686	1532382	l	1532382	1530547	1532382	1530529	1835
GofDak_1024-768_new	8	3	36	<?xml version="1.0"?>\n<Clock xmlns:dt="urn:schemas-microsoft-com:datatypes"><Description dt:dt="string">E-Prime Primary Realtime Clock</Description><StartTime><Timestamp dt:dt="int">0</Timestamp><DateUtc dt:dt="string">2017-05-11T09:15:19Z</DateUtc></StartTime><FrequencyChanges><FrequencyChange><Frequency dt:dt="r8">3312929</Frequency><Timestamp dt:dt="r8">15805238117</Timestamp><Current dt:dt="…	75.028	2343274	2339774	2343274	2339761	1	right	-1373999755	2017-11-05	11:15:19	09:15:19	female	238593	157214	-1	157194	242729	238623	-1	238593	522499	518810	-1	518784	16				1	7	14	phaseUPFAce	phaseXPface	15	NM21	1536165	1535865	1536165	1535860	l	1535860	1533866	1535860	1533849	1994
GofDak_1024-768_new	8	3	36	<?xml version="1.0"?>\n<Clock xmlns:dt="urn:schemas-microsoft-com:datatypes"><Description dt:dt="string">E-Prime Primary Realtime Clock</Description><StartTime><Timestamp dt:dt="int">0</Timestamp><DateUtc dt:dt="string">2017-05-11T09:15:19Z</DateUtc></StartTime><FrequencyChanges><FrequencyChange><Frequency dt:dt="r8">3312929</Frequency><Timestamp dt:dt="r8">15805238117</Timestamp><Current dt:dt="…	75.028	2343274	2339774	2343274	2339761	1	right	-1373999755	2017-11-05	11:15:19	09:15:19	female	238593	157214	-1	157194	242729	238623	-1	238593	522499	518810	-1	518784	16				1	7	14	phaseUPFAce	phaseXPface	16	NM21	1539804	1539504	1539804	1539497	l	1539497	1537504	1539497	1537489	1993
GofDak_1024-768_new	8	3	36	<?xml version="1.0"?>\n<Clock xmlns:dt="urn:schemas-microsoft-com:datatypes"><Description dt:dt="string">E-Prime Primary Realtime Clock</Description><StartTime><Timestamp dt:dt="int">0</Timestamp><DateUtc dt:dt="string">2017-05-11T09:15:19Z</DateUtc></StartTime><FrequencyChanges><FrequencyChange><Frequency dt:dt="r8">3312929</Frequency><Timestamp dt:dt="r8">15805238117</Timestamp><Current dt:dt="…	75.028	2343274	2339774	2343274	2339761	1	right	-1373999755	2017-11-05	11:15:19	09:15:19	female	238593	157214	-1	157194	242729	238623	-1	238593	522499	518810	-1	518784	16				1	7	14	phaseUPFAce	phaseXPface	17	NM101	1543163	1542863	1543163	1542860	l	1542860	1540983	1542860	1540976	1877
GofDak_1024-768_new	8	3	36	<?xml version="1.0"?>\n<Clock xmlns:dt="urn:schemas-microsoft-com:datatypes"><Description dt:dt="string">E-Prime Primary Realtime Clock</Description><StartTime><Timestamp dt:dt="int">0</Timestamp><DateUtc dt:dt="string">2017-05-11T09:15:19Z</DateUtc></StartTime><FrequencyChanges><FrequencyChange><Frequency dt:dt="r8">3312929</Frequency><Timestamp dt:dt="r8">15805238117</Timestamp><Current dt:dt="…	75.028	2343274	2339774	2343274	2339761	1	right	-1373999755	2017-11-05	11:15:19	09:15:19	female	238593	157214	-1	157194	242729	238623	-1	238593	522499	518810	-1	518784	16				1	7	14	phaseUPFAce	phaseXPface	18	NM02	1546188	1545888	1546188	1545874	l	1545874	1544262	1545874	1544256	1612
GofDak_1024-768_new	8	3	36	<?xml version="1.0"?>\n<Clock xmlns:dt="urn:schemas-microsoft-com:datatypes"><Description dt:dt="string">E-Prime Primary Realtime Clock</Description><StartTime><Timestamp dt:dt="int">0</Timestamp><DateUtc dt:dt="string">2017-05-11T09:15:19Z</DateUtc></StartTime><FrequencyChanges><FrequencyChange><Frequency dt:dt="r8">3312929</Frequency><Timestamp dt:dt="r8">15805238117</Timestamp><Current dt:dt="…	75.028	2343274	2339774	2343274	2339761	1	right	-1373999755	2017-11-05	11:15:19	09:15:19	female	238593	157214	-1	157194	242729	238623	-1	238593	522499	518810	-1	518784	16				1	7	14	phaseUPFAce	phaseXPface	19	NM09	1549280	1548980	1549280	1548968	d	1548968	1547287	1548968	1547272	1681
GofDak_1024-768_new	8	3	36	<?xml version="1.0"?>\n<Clock xmlns:dt="urn:schemas-microsoft-com:datatypes"><Description dt:dt="string">E-Prime Primary Realtime Clock</Description><StartTime><Timestamp dt:dt="int">0</Timestamp><DateUtc dt:dt="string">2017-05-11T09:15:19Z</DateUtc></StartTime><FrequencyChanges><FrequencyChange><Frequency dt:dt="r8">3312929</Frequency><Timestamp dt:dt="r8">15805238117</Timestamp><Current dt:dt="…	75.028	2343274	2339774	2343274	2339761	1	right	-1373999755	2017-11-05	11:15:19	09:15:19	female	238593	157214	-1	157194	242729	238623	-1	238593	522499	518810	-1	518784	16				1	7	14	phaseUPFAce	phaseXPface	20	NM04	1552586	1552286	1552586	1552273	d	1552273	1550526	1552273	1550512	1747
GofDak_1024-768_new	8	3	36	<?xml version="1.0"?>\n<Clock xmlns:dt="urn:schemas-microsoft-com:datatypes"><Description dt:dt="string">E-Prime Primary Realtime Clock</Description><StartTime><Timestamp dt:dt="int">0</Timestamp><DateUtc dt:dt="string">2017-05-11T09:15:19Z</DateUtc></StartTime><FrequencyChanges><FrequencyChange><Frequency dt:dt="r8">3312929</Frequency><Timestamp dt:dt="r8">15805238117</Timestamp><Current dt:dt="…	75.028	2343274	2339774	2343274	2339761	1	right	-1373999755	2017-11-05	11:15:19	09:15:19	female	238593	157214	-1	157194	242729	238623	-1	238593	522499	518810	-1	518784	17				2	8	15	phaseINVFAce	phaseXPface	1	NM10	1556144	1555844	1556144	1555838	d	1555838	1553992	1555838	1553984	1846
GofDak_1024-768_new	8	3	36	<?xml version="1.0"?>\n<Clock xmlns:dt="urn:schemas-microsoft-com:datatypes"><Description dt:dt="string">E-Prime Primary Realtime Clock</Description><StartTime><Timestamp dt:dt="int">0</Timestamp><DateUtc dt:dt="string">2017-05-11T09:15:19Z</DateUtc></StartTime><FrequencyChanges><FrequencyChange><Frequency dt:dt="r8">3312929</Frequency><Timestamp dt:dt="r8">15805238117</Timestamp><Current dt:dt="…	75.028	2343274	2339774	2343274	2339761	1	right	-1373999755	2017-11-05	11:15:19	09:15:19	female	238593	157214	-1	157194	242729	238623	-1	238593	522499	518810	-1	518784	17				2	8	15	phaseINVFAce	phaseXPface	2	NF11	1559570	1559270	1559570	1559261	l	1559261	1557310	1559261	1557296	1951
GofDak_1024-768_new	8	3	36	<?xml version="1.0"?>\n<Clock xmlns:dt="urn:schemas-microsoft-com:datatypes"><Description dt:dt="string">E-Prime Primary Realtime Clock</Description><StartTime><Timestamp dt:dt="int">0</Timestamp><DateUtc dt:dt="string">2017-05-11T09:15:19Z</DateUtc></StartTime><FrequencyChanges><FrequencyChange><Frequency dt:dt="r8">3312929</Frequency><Timestamp dt:dt="r8">15805238117</Timestamp><Current dt:dt="…	75.028	2343274	2339774	2343274	2339761	1	right	-1373999755	2017-11-05	11:15:19	09:15:19	female	238593	157214	-1	157194	242729	238623	-1	238593	522499	518810	-1	518784	17				2	8	15	phaseINVFAce	phaseXPface	3	NM13	1563088	1562788	1563088	1562774	l	1562774	1561096	1562774	1561079	1678
GofDak_1024-768_new	8	3	36	<?xml version="1.0"?>\n<Clock xmlns:dt="urn:schemas-microsoft-com:datatypes"><Description dt:dt="string">E-Prime Primary Realtime Clock</Description><StartTime><Timestamp dt:dt="int">0</Timestamp><DateUtc dt:dt="string">2017-05-11T09:15:19Z</DateUtc></StartTime><FrequencyChanges><FrequencyChange><Frequency dt:dt="r8">3312929</Frequency><Timestamp dt:dt="r8">15805238117</Timestamp><Current dt:dt="…	75.028	2343274	2339774	2343274	2339761	1	right	-1373999755	2017-11-05	11:15:19	09:15:19	female	238593	157214	-1	157194	242729	238623	-1	238593	522499	518810	-1	518784	17				2	8	15	phaseINVFAce	phaseXPface	4	NM08	1566594	1566294	1566594	1566287	d	1566287	1564361	1566287	1564343	1926
GofDak_1024-768_new	8	3	36	<?xml version="1.0"?>\n<Clock xmlns:dt="urn:schemas-microsoft-com:datatypes"><Description dt:dt="string">E-Prime Primary Realtime Clock</Description><StartTime><Timestamp dt:dt="int">0</Timestamp><DateUtc dt:dt="string">2017-05-11T09:15:19Z</DateUtc></StartTime><FrequencyChanges><FrequencyChange><Frequency dt:dt="r8">3312929</Frequency><Timestamp dt:dt="r8">15805238117</Timestamp><Current dt:dt="…	75.028	2343274	2339774	2343274	2339761	1	right	-1373999755	2017-11-05	11:15:19	09:15:19	female	238593	157214	-1	157194	242729	238623	-1	238593	522499	518810	-1	518784	17				2	8	15	phaseINVFAce	phaseXPface	5	NF105	1570339	1570039	1570339	1570030	l	1570030	1568093	1570030	1568087	1937
GofDak_1024-768_new	8	3	36	<?xml version="1.0"?>\n<Clock xmlns:dt="urn:schemas-microsoft-com:datatypes"><Description dt:dt="string">E-Prime Primary Realtime Clock</Description><StartTime><Timestamp dt:dt="int">0</Timestamp><DateUtc dt:dt="string">2017-05-11T09:15:19Z</DateUtc></StartTime><FrequencyChanges><FrequencyChange><Frequency dt:dt="r8">3312929</Frequency><Timestamp dt:dt="r8">15805238117</Timestamp><Current dt:dt="…	75.028	2343274	2339774	2343274	2339761	1	right	-1373999755	2017-11-05	11:15:19	09:15:19	female	238593	157214	-1	157194	242729	238623	-1	238593	522499	518810	-1	518784	17				2	8	15	phaseINVFAce	phaseXPface	6	NF27	1575110	1574810	1575110	1574803	l	1574803	1572958	1574803	1572951	1845
GofDak_1024-768_new	8	3	36	<?xml version="1.0"?>\n<Clock xmlns:dt="urn:schemas-microsoft-com:datatypes"><Description dt:dt="string">E-Prime Primary Realtime Clock</Description><StartTime><Timestamp dt:dt="int">0</Timestamp><DateUtc dt:dt="string">2017-05-11T09:15:19Z</DateUtc></StartTime><FrequencyChanges><FrequencyChange><Frequency dt:dt="r8">3312929</Frequency><Timestamp dt:dt="r8">15805238117</Timestamp><Current dt:dt="…	75.028	2343274	2339774	2343274	2339761	1	right	-1373999755	2017-11-05	11:15:19	09:15:19	female	238593	157214	-1	157194	242729	238623	-1	238593	522499	518810	-1	518784	17				2	8	15	phaseINVFAce	phaseXPface	7	NF105	1579615	1579315	1579615	1579308	l	1579308	1577663	1579308	1577647	1645
GofDak_1024-768_new	8	3	36	<?xml version="1.0"?>\n<Clock xmlns:dt="urn:schemas-microsoft-com:datatypes"><Description dt:dt="string">E-Prime Primary Realtime Clock</Description><StartTime><Timestamp dt:dt="int">0</Timestamp><DateUtc dt:dt="string">2017-05-11T09:15:19Z</DateUtc></StartTime><FrequencyChanges><FrequencyChange><Frequency dt:dt="r8">3312929</Frequency><Timestamp dt:dt="r8">15805238117</Timestamp><Current dt:dt="…	75.028	2343274	2339774	2343274	2339761	1	right	-1373999755	2017-11-05	11:15:19	09:15:19	female	238593	157214	-1	157194	242729	238623	-1	238593	522499	518810	-1	518784	17				2	8	15	phaseINVFAce	phaseXPface	8	NF09	1583014	1582714	1583014	1582710	l	1582710	1580808	1582710	1580798	1902
GofDak_1024-768_new	8	3	36	<?xml version="1.0"?>\n<Clock xmlns:dt="urn:schemas-microsoft-com:datatypes"><Description dt:dt="string">E-Prime Primary Realtime Clock</Description><StartTime><Timestamp dt:dt="int">0</Timestamp><DateUtc dt:dt="string">2017-05-11T09:15:19Z</DateUtc></StartTime><FrequencyChanges><FrequencyChange><Frequency dt:dt="r8">3312929</Frequency><Timestamp dt:dt="r8">15805238117</Timestamp><Current dt:dt="…	75.028	2343274	2339774	2343274	2339761	1	right	-1373999755	2017-11-05	11:15:19	09:15:19	female	238593	157214	-1	157194	242729	238623	-1	238593	522499	518810	-1	518784	17				2	8	15	phaseINVFAce	phaseXPface	9	NM04	1586266	1585966	1586266	1585956	d	1585956	1584100	1585956	1584086	1856
GofDak_1024-768_new	8	3	36	<?xml version="1.0"?>\n<Clock xmlns:dt="urn:schemas-microsoft-com:datatypes"><Description dt:dt="string">E-Prime Primary Realtime Clock</Description><StartTime><Timestamp dt:dt="int">0</Timestamp><DateUtc dt:dt="string">2017-05-11T09:15:19Z</DateUtc></StartTime><FrequencyChanges><FrequencyChange><Frequency dt:dt="r8">3312929</Frequency><Timestamp dt:dt="r8">15805238117</Timestamp><Current dt:dt="…	75.028	2343274	2339774	2343274	2339761	1	right	-1373999755	2017-11-05	11:15:19	09:15:19	female	238593	157214	-1	157194	242729	238623	-1	238593	522499	518810	-1	518784	17				2	8	15	phaseINVFAce	phaseXPface	10	NM21	1590918	1590618	1590918	1590605	l	1590605	1588938	1590605	1588926	1667
GofDak_1024-768_new	8	3	36	<?xml version="1.0"?>\n<Clock xmlns:dt="urn:schemas-microsoft-com:datatypes"><Description dt:dt="string">E-Prime Primary Realtime Clock</Description><StartTime><Timestamp dt:dt="int">0</Timestamp><DateUtc dt:dt="string">2017-05-11T09:15:19Z</DateUtc></StartTime><FrequencyChanges><FrequencyChange><Frequency dt:dt="r8">3312929</Frequency><Timestamp dt:dt="r8">15805238117</Timestamp><Current dt:dt="…	75.028	2343274	2339774	2343274	2339761	1	right	-1373999755	2017-11-05	11:15:19	09:15:19	female	238593	157214	-1	157194	242729	238623	-1	238593	522499	518810	-1	518784	17				2	8	15	phaseINVFAce	phaseXPface	11	NF11	1594196	1593896	1594196	1593889	d	1593889	1592217	1593889	1592206	1672
GofDak_1024-768_new	8	3	36	<?xml version="1.0"?>\n<Clock xmlns:dt="urn:schemas-microsoft-com:datatypes"><Description dt:dt="string">E-Prime Primary Realtime Clock</Description><StartTime><Timestamp dt:dt="int">0</Timestamp><DateUtc dt:dt="string">2017-05-11T09:15:19Z</DateUtc></StartTime><FrequencyChanges><FrequencyChange><Frequency dt:dt="r8">3312929</Frequency><Timestamp dt:dt="r8">15805238117</Timestamp><Current dt:dt="…	75.028	2343274	2339774	2343274	2339761	1	right	-1373999755	2017-11-05	11:15:19	09:15:19	female	238593	157214	-1	157194	242729	238623	-1	238593	522499	518810	-1	518784	17				2	8	15	phaseINVFAce	phaseXPface	12	NM21	1597515	1597215	1597515	1597202	d	1597202	1595429	1597202	1595422	1773
GofDak_1024-768_new	8	3	36	<?xml version="1.0"?>\n<Clock xmlns:dt="urn:schemas-microsoft-com:datatypes"><Description dt:dt="string">E-Prime Primary Realtime Clock</Description><StartTime><Timestamp dt:dt="int">0</Timestamp><DateUtc dt:dt="string">2017-05-11T09:15:19Z</DateUtc></StartTime><FrequencyChanges><FrequencyChange><Frequency dt:dt="r8">3312929</Frequency><Timestamp dt:dt="r8">15805238117</Timestamp><Current dt:dt="…	75.028	2343274	2339774	2343274	2339761	1	right	-1373999755	2017-11-05	11:15:19	09:15:19	female	238593	157214	-1	157194	242729	238623	-1	238593	522499	518810	-1	518784	17				2	8	15	phaseINVFAce	phaseXPface	13	NF06	1600767	1600467	1600767	1600458	d	1600458	1598868	1600458	1598862	1590
GofDak_1024-768_new	8	3	36	<?xml version="1.0"?>\n<Clock xmlns:dt="urn:schemas-microsoft-com:datatypes"><Description dt:dt="string">E-Prime Primary Realtime Clock</Description><StartTime><Timestamp dt:dt="int">0</Timestamp><DateUtc dt:dt="string">2017-05-11T09:15:19Z</DateUtc></StartTime><FrequencyChanges><FrequencyChange><Frequency dt:dt="r8">3312929</Frequency><Timestamp dt:dt="r8">15805238117</Timestamp><Current dt:dt="…	75.028	2343274	2339774	2343274	2339761	1	right	-1373999755	2017-11-05	11:15:19	09:15:19	female	238593	157214	-1	157194	242729	238623	-1	238593	522499	518810	-1	518784	17				2	8	15	phaseINVFAce	phaseXPface	14	NM08	1604006	1603706	1604006	1603702	d	1603702	1601973	1603702	1601965	1729
GofDak_1024-768_new	8	3	36	<?xml version="1.0"?>\n<Clock xmlns:dt="urn:schemas-microsoft-com:datatypes"><Description dt:dt="string">E-Prime Primary Realtime Clock</Description><StartTime><Timestamp dt:dt="int">0</Timestamp><DateUtc dt:dt="string">2017-05-11T09:15:19Z</DateUtc></StartTime><FrequencyChanges><FrequencyChange><Frequency dt:dt="r8">3312929</Frequency><Timestamp dt:dt="r8">15805238117</Timestamp><Current dt:dt="…	75.028	2343274	2339774	2343274	2339761	1	right	-1373999755	2017-11-05	11:15:19	09:15:19	female	238593	157214	-1	157194	242729	238623	-1	238593	522499	518810	-1	518784	17				2	8	15	phaseINVFAce	phaseXPface	15	NM02	1608445	1608145	1608445	1608142	l	1608142	1606612	1608142	1606597	1530
GofDak_1024-768_new	8	3	36	<?xml version="1.0"?>\n<Clock xmlns:dt="urn:schemas-microsoft-com:datatypes"><Description dt:dt="string">E-Prime Primary Realtime Clock</Description><StartTime><Timestamp dt:dt="int">0</Timestamp><DateUtc dt:dt="string">2017-05-11T09:15:19Z</DateUtc></StartTime><FrequencyChanges><FrequencyChange><Frequency dt:dt="r8">3312929</Frequency><Timestamp dt:dt="r8">15805238117</Timestamp><Current dt:dt="…	75.028	2343274	2339774	2343274	2339761	1	right	-1373999755	2017-11-05	11:15:19	09:15:19	female	238593	157214	-1	157194	242729	238623	-1	238593	522499	518810	-1	518784	17				2	8	15	phaseINVFAce	phaseXPface	16	NF06	1611870	1611570	1611870	1611566	l	1611566	1609877	1611566	1609861	1689
GofDak_1024-768_new	8	3	36	<?xml version="1.0"?>\n<Clock xmlns:dt="urn:schemas-microsoft-com:datatypes"><Description dt:dt="string">E-Prime Primary Realtime Clock</Description><StartTime><Timestamp dt:dt="int">0</Timestamp><DateUtc dt:dt="string">2017-05-11T09:15:19Z</DateUtc></StartTime><FrequencyChanges><FrequencyChange><Frequency dt:dt="r8">3312929</Frequency><Timestamp dt:dt="r8">15805238117</Timestamp><Current dt:dt="…	75.028	2343274	2339774	2343274	2339761	1	right	-1373999755	2017-11-05	11:15:19	09:15:19	female	238593	157214	-1	157194	242729	238623	-1	238593	522499	518810	-1	518784	17				2	8	15	phaseINVFAce	phaseXPface	17	NF109	1615429	1615129	1615429	1615126	d	1615126	1613276	1615126	1613269	1850
GofDak_1024-768_new	8	3	36	<?xml version="1.0"?>\n<Clock xmlns:dt="urn:schemas-microsoft-com:datatypes"><Description dt:dt="string">E-Prime Primary Realtime Clock</Description><StartTime><Timestamp dt:dt="int">0</Timestamp><DateUtc dt:dt="string">2017-05-11T09:15:19Z</DateUtc></StartTime><FrequencyChanges><FrequencyChange><Frequency dt:dt="r8">3312929</Frequency><Timestamp dt:dt="r8">15805238117</Timestamp><Current dt:dt="…	75.028	2343274	2339774	2343274	2339761	1	right	-1373999755	2017-11-05	11:15:19	09:15:19	female	238593	157214	-1	157194	242729	238623	-1	238593	522499	518810	-1	518784	17				2	8	15	phaseINVFAce	phaseXPface	18	NM09	1618654	1618354	1618654	1618350	d	1618350	1616568	1618350	1616557	1782
GofDak_1024-768_new	8	3	36	<?xml version="1.0"?>\n<Clock xmlns:dt="urn:schemas-microsoft-com:datatypes"><Description dt:dt="string">E-Prime Primary Realtime Clock</Description><StartTime><Timestamp dt:dt="int">0</Timestamp><DateUtc dt:dt="string">2017-05-11T09:15:19Z</DateUtc></StartTime><FrequencyChanges><FrequencyChange><Frequency dt:dt="r8">3312929</Frequency><Timestamp dt:dt="r8">15805238117</Timestamp><Current dt:dt="…	75.028	2343274	2339774	2343274	2339761	1	right	-1373999755	2017-11-05	11:15:19	09:15:19	female	238593	157214	-1	157194	242729	238623	-1	238593	522499	518810	-1	518784	17				2	8	15	phaseINVFAce	phaseXPface	19	NF01	1622426	1622126	1622426	1622123	d	1622123	1620246	1622123	1620228	1877
GofDak_1024-768_new	8	3	36	<?xml version="1.0"?>\n<Clock xmlns:dt="urn:schemas-microsoft-com:datatypes"><Description dt:dt="string">E-Prime Primary Realtime Clock</Description><StartTime><Timestamp dt:dt="int">0</Timestamp><DateUtc dt:dt="string">2017-05-11T09:15:19Z</DateUtc></StartTime><FrequencyChanges><FrequencyChange><Frequency dt:dt="r8">3312929</Frequency><Timestamp dt:dt="r8">15805238117</Timestamp><Current dt:dt="…	75.028	2343274	2339774	2343274	2339761	1	right	-1373999755	2017-11-05	11:15:19	09:15:19	female	238593	157214	-1	157194	242729	238623	-1	238593	522499	518810	-1	518784	17				2	8	15	phaseINVFAce	phaseXPface	20	NF27	1626118	1625818	1626118	1625808	l	1625808	1623938	1625808	1623924	1870
GofDak_1024-768_new	8	3	36	<?xml version="1.0"?>\n<Clock xmlns:dt="urn:schemas-microsoft-com:datatypes"><Description dt:dt="string">E-Prime Primary Realtime Clock</Description><StartTime><Timestamp dt:dt="int">0</Timestamp><DateUtc dt:dt="string">2017-05-11T09:15:19Z</DateUtc></StartTime><FrequencyChanges><FrequencyChange><Frequency dt:dt="r8">3312929</Frequency><Timestamp dt:dt="r8">15805238117</Timestamp><Current dt:dt="…	75.028	2343274	2339774	2343274	2339761	1	right	-1373999755	2017-11-05	11:15:19	09:15:19	female	238593	157214	-1	157194	242729	238623	-1	238593	522499	518810	-1	518784	18				1	8	16	phaseUPFAce	phaseXPface	1	NF106	1696184	1695884	1696184	1695873	l	1695873	1694232	1695873	1694219	1641
GofDak_1024-768_new	8	3	36	<?xml version="1.0"?>\n<Clock xmlns:dt="urn:schemas-microsoft-com:datatypes"><Description dt:dt="string">E-Prime Primary Realtime Clock</Description><StartTime><Timestamp dt:dt="int">0</Timestamp><DateUtc dt:dt="string">2017-05-11T09:15:19Z</DateUtc></StartTime><FrequencyChanges><FrequencyChange><Frequency dt:dt="r8">3312929</Frequency><Timestamp dt:dt="r8">15805238117</Timestamp><Current dt:dt="…	75.028	2343274	2339774	2343274	2339761	1	right	-1373999755	2017-11-05	11:15:19	09:15:19	female	238593	157214	-1	157194	242729	238623	-1	238593	522499	518810	-1	518784	18				1	8	16	phaseUPFAce	phaseXPface	2	NM08	1701782	1701482	1701782	1701476	d	1701476	1699723	1701476	1699711	1753
GofDak_1024-768_new	8	3	36	<?xml version="1.0"?>\n<Clock xmlns:dt="urn:schemas-microsoft-com:datatypes"><Description dt:dt="string">E-Prime Primary Realtime Clock</Description><StartTime><Timestamp dt:dt="int">0</Timestamp><DateUtc dt:dt="string">2017-05-11T09:15:19Z</DateUtc></StartTime><FrequencyChanges><FrequencyChange><Frequency dt:dt="r8">3312929</Frequency><Timestamp dt:dt="r8">15805238117</Timestamp><Current dt:dt="…	75.028	2343274	2339774	2343274	2339761	1	right	-1373999755	2017-11-05	11:15:19	09:15:19	female	238593	157214	-1	157194	242729	238623	-1	238593	522499	518810	-1	518784	18				1	8	16	phaseUPFAce	phaseXPface	3	NF106	1704994	1704694	1704994	1704688	l	1704688	1703042	1704688	1703024	1646
GofDak_1024-768_new	8	3	36	<?xml version="1.0"?>\n<Clock xmlns:dt="urn:schemas-microsoft-com:datatypes"><Description dt:dt="string">E-Prime Primary Realtime Clock</Description><StartTime><Timestamp dt:dt="int">0</Timestamp><DateUtc dt:dt="string">2017-05-11T09:15:19Z</DateUtc></StartTime><FrequencyChanges><FrequencyChange><Frequency dt:dt="r8">3312929</Frequency><Timestamp dt:dt="r8">15805238117</Timestamp><Current dt:dt="…	75.028	2343274	2339774	2343274	2339761	1	right	-1373999755	2017-11-05	11:15:19	09:15:19	female	238593	157214	-1	157194	242729	238623	-1	238593	522499	518810	-1	518784	18				1	8	16	phaseUPFAce	phaseXPface	4	NF11	1708233	1707933	1708233	1707919	d	1707919	1706360	1707919	1706344	1559
GofDak_1024-768_new	8	3	36	<?xml version="1.0"?>\n<Clock xmlns:dt="urn:schemas-microsoft-com:datatypes"><Description dt:dt="string">E-Prime Primary Realtime Clock</Description><StartTime><Timestamp dt:dt="int">0</Timestamp><DateUtc dt:dt="string">2017-05-11T09:15:19Z</DateUtc></StartTime><FrequencyChanges><FrequencyChange><Frequency dt:dt="r8">3312929</Frequency><Timestamp dt:dt="r8">15805238117</Timestamp><Current dt:dt="…	75.028	2343274	2339774	2343274	2339761	1	right	-1373999755	2017-11-05	11:15:19	09:15:19	female	238593	157214	-1	157194	242729	238623	-1	238593	522499	518810	-1	518784	18				1	8	16	phaseUPFAce	phaseXPface	5	NF105	1711485	1711185	1711485	1711173	l	1711173	1709559	1711173	1709552	1614
GofDak_1024-768_new	8	3	36	<?xml version="1.0"?>\n<Clock xmlns:dt="urn:schemas-microsoft-com:datatypes"><Description dt:dt="string">E-Prime Primary Realtime Clock</Description><StartTime><Timestamp dt:dt="int">0</Timestamp><DateUtc dt:dt="string">2017-05-11T09:15:19Z</DateUtc></StartTime><FrequencyChanges><FrequencyChange><Frequency dt:dt="r8">3312929</Frequency><Timestamp dt:dt="r8">15805238117</Timestamp><Current dt:dt="…	75.028	2343274	2339774	2343274	2339761	1	right	-1373999755	2017-11-05	11:15:19	09:15:19	female	238593	157214	-1	157194	242729	238623	-1	238593	522499	518810	-1	518784	18				1	8	16	phaseUPFAce	phaseXPface	6	NF11	1714471	1714171	1714471	1714162	l	1714162	1712585	1714162	1712576	1577
GofDak_1024-768_new	8	3	36	<?xml version="1.0"?>\n<Clock xmlns:dt="urn:schemas-microsoft-com:datatypes"><Description dt:dt="string">E-Prime Primary Realtime Clock</Description><StartTime><Timestamp dt:dt="int">0</Timestamp><DateUtc dt:dt="string">2017-05-11T09:15:19Z</DateUtc></StartTime><FrequencyChanges><FrequencyChange><Frequency dt:dt="r8">3312929</Frequency><Timestamp dt:dt="r8">15805238117</Timestamp><Current dt:dt="…	75.028	2343274	2339774	2343274	2339761	1	right	-1373999755	2017-11-05	11:15:19	09:15:19	female	238593	157214	-1	157194	242729	238623	-1	238593	522499	518810	-1	518784	18				1	8	16	phaseUPFAce	phaseXPface	7	NF11	1717856	1717556	1717856	1717544	d	1717544	1715650	1717544	1715640	1894
GofDak_1024-768_new	8	3	36	<?xml version="1.0"?>\n<Clock xmlns:dt="urn:schemas-microsoft-com:datatypes"><Description dt:dt="string">E-Prime Primary Realtime Clock</Description><StartTime><Timestamp dt:dt="int">0</Timestamp><DateUtc dt:dt="string">2017-05-11T09:15:19Z</DateUtc></StartTime><FrequencyChanges><FrequencyChange><Frequency dt:dt="r8">3312929</Frequency><Timestamp dt:dt="r8">15805238117</Timestamp><Current dt:dt="…	75.028	2343274	2339774	2343274	2339761	1	right	-1373999755	2017-11-05	11:15:19	09:15:19	female	238593	157214	-1	157194	242729	238623	-1	238593	522499	518810	-1	518784	18				1	8	16	phaseUPFAce	phaseXPface	8	NM08	1720908	1720608	1720908	1720602	l	1720602	1718996	1720602	1718984	1606
GofDak_1024-768_new	8	3	36	<?xml version="1.0"?>\n<Clock xmlns:dt="urn:schemas-microsoft-com:datatypes"><Description dt:dt="string">E-Prime Primary Realtime Clock</Description><StartTime><Timestamp dt:dt="int">0</Timestamp><DateUtc dt:dt="string">2017-05-11T09:15:19Z</DateUtc></StartTime><FrequencyChanges><FrequencyChange><Frequency dt:dt="r8">3312929</Frequency><Timestamp dt:dt="r8">15805238117</Timestamp><Current dt:dt="…	75.028	2343274	2339774	2343274	2339761	1	right	-1373999755	2017-11-05	11:15:19	09:15:19	female	238593	157214	-1	157194	242729	238623	-1	238593	522499	518810	-1	518784	18				1	8	16	phaseUPFAce	phaseXPface	9	NM13	1725027	1724727	1725027	1724724	d	1724724	1723127	1724724	1723119	1597
GofDak_1024-768_new	8	3	36	<?xml version="1.0"?>\n<Clock xmlns:dt="urn:schemas-microsoft-com:datatypes"><Description dt:dt="string">E-Prime Primary Realtime Clock</Description><StartTime><Timestamp dt:dt="int">0</Timestamp><DateUtc dt:dt="string">2017-05-11T09:15:19Z</DateUtc></StartTime><FrequencyChanges><FrequencyChange><Frequency dt:dt="r8">3312929</Frequency><Timestamp dt:dt="r8">15805238117</Timestamp><Current dt:dt="…	75.028	2343274	2339774	2343274	2339761	1	right	-1373999755	2017-11-05	11:15:19	09:15:19	female	238593	157214	-1	157194	242729	238623	-1	238593	522499	518810	-1	518784	18				1	8	16	phaseUPFAce	phaseXPface	10	NM08	1728359	1728059	1728359	1728050	l	1728050	1726126	1728050	1726111	1924
GofDak_1024-768_new	8	3	36	<?xml version="1.0"?>\n<Clock xmlns:dt="urn:schemas-microsoft-com:datatypes"><Description dt:dt="string">E-Prime Primary Realtime Clock</Description><StartTime><Timestamp dt:dt="int">0</Timestamp><DateUtc dt:dt="string">2017-05-11T09:15:19Z</DateUtc></StartTime><FrequencyChanges><FrequencyChange><Frequency dt:dt="r8">3312929</Frequency><Timestamp dt:dt="r8">15805238117</Timestamp><Current dt:dt="…	75.028	2343274	2339774	2343274	2339761	1	right	-1373999755	2017-11-05	11:15:19	09:15:19	female	238593	157214	-1	157194	242729	238623	-1	238593	522499	518810	-1	518784	18				1	8	16	phaseUPFAce	phaseXPface	11	NM02	1731731	1731431	1731731	1731420	l	1731420	1729765	1731420	1729751	1655
GofDak_1024-768_new	8	3	36	<?xml version="1.0"?>\n<Clock xmlns:dt="urn:schemas-microsoft-com:datatypes"><Description dt:dt="string">E-Prime Primary Realtime Clock</Description><StartTime><Timestamp dt:dt="int">0</Timestamp><DateUtc dt:dt="string">2017-05-11T09:15:19Z</DateUtc></StartTime><FrequencyChanges><FrequencyChange><Frequency dt:dt="r8">3312929</Frequency><Timestamp dt:dt="r8">15805238117</Timestamp><Current dt:dt="…	75.028	2343274	2339774	2343274	2339761	1	right	-1373999755	2017-11-05	11:15:19	09:15:19	female	238593	157214	-1	157194	242729	238623	-1	238593	522499	518810	-1	518784	18				1	8	16	phaseUPFAce	phaseXPface	12	NF09	1734876	1734576	1734876	1734573	l	1734573	1733017	1734573	1733007	1556
GofDak_1024-768_new	8	3	36	<?xml version="1.0"?>\n<Clock xmlns:dt="urn:schemas-microsoft-com:datatypes"><Description dt:dt="string">E-Prime Primary Realtime Clock</Description><StartTime><Timestamp dt:dt="int">0</Timestamp><DateUtc dt:dt="string">2017-05-11T09:15:19Z</DateUtc></StartTime><FrequencyChanges><FrequencyChange><Frequency dt:dt="r8">3312929</Frequency><Timestamp dt:dt="r8">15805238117</Timestamp><Current dt:dt="…	75.028	2343274	2339774	2343274	2339761	1	right	-1373999755	2017-11-05	11:15:19	09:15:19	female	238593	157214	-1	157194	242729	238623	-1	238593	522499	518810	-1	518784	18				1	8	16	phaseUPFAce	phaseXPface	13	NF02	1738182	1737882	1738182	1737873	d	1737873	1736123	1737873	1736111	1750
GofDak_1024-768_new	8	3	36	<?xml version="1.0"?>\n<Clock xmlns:dt="urn:schemas-microsoft-com:datatypes"><Description dt:dt="string">E-Prime Primary Realtime Clock</Description><StartTime><Timestamp dt:dt="int">0</Timestamp><DateUtc dt:dt="string">2017-05-11T09:15:19Z</DateUtc></StartTime><FrequencyChanges><FrequencyChange><Frequency dt:dt="r8">3312929</Frequency><Timestamp dt:dt="r8">15805238117</Timestamp><Current dt:dt="…	75.028	2343274	2339774	2343274	2339761	1	right	-1373999755	2017-11-05	11:15:19	09:15:19	female	238593	157214	-1	157194	242729	238623	-1	238593	522499	518810	-1	518784	18				1	8	16	phaseUPFAce	phaseXPface	14	NM10	1741421	1741121	1741421	1741108	d	1741108	1739375	1741108	1739367	1733
GofDak_1024-768_new	8	3	36	<?xml version="1.0"?>\n<Clock xmlns:dt="urn:schemas-microsoft-com:datatypes"><Description dt:dt="string">E-Prime Primary Realtime Clock</Description><StartTime><Timestamp dt:dt="int">0</Timestamp><DateUtc dt:dt="string">2017-05-11T09:15:19Z</DateUtc></StartTime><FrequencyChanges><FrequencyChange><Frequency dt:dt="r8">3312929</Frequency><Timestamp dt:dt="r8">15805238117</Timestamp><Current dt:dt="…	75.028	2343274	2339774	2343274	2339761	1	right	-1373999755	2017-11-05	11:15:19	09:15:19	female	238593	157214	-1	157194	242729	238623	-1	238593	522499	518810	-1	518784	18				1	8	16	phaseUPFAce	phaseXPface	15	NF09	1744806	1744506	1744806	1744500	d	1744500	1742600	1744500	1742582	1900
GofDak_1024-768_new	8	3	36	<?xml version="1.0"?>\n<Clock xmlns:dt="urn:schemas-microsoft-com:datatypes"><Description dt:dt="string">E-Prime Primary Realtime Clock</Description><StartTime><Timestamp dt:dt="int">0</Timestamp><DateUtc dt:dt="string">2017-05-11T09:15:19Z</DateUtc></StartTime><FrequencyChanges><FrequencyChange><Frequency dt:dt="r8">3312929</Frequency><Timestamp dt:dt="r8">15805238117</Timestamp><Current dt:dt="…	75.028	2343274	2339774	2343274	2339761	1	right	-1373999755	2017-11-05	11:15:19	09:15:19	female	238593	157214	-1	157194	242729	238623	-1	238593	522499	518810	-1	518784	18				1	8	16	phaseUPFAce	phaseXPface	16	NM08	1748071	1747771	1748071	1747765	d	1747765	1746012	1747765	1746006	1753
GofDak_1024-768_new	8	3	36	<?xml version="1.0"?>\n<Clock xmlns:dt="urn:schemas-microsoft-com:datatypes"><Description dt:dt="string">E-Prime Primary Realtime Clock</Description><StartTime><Timestamp dt:dt="int">0</Timestamp><DateUtc dt:dt="string">2017-05-11T09:15:19Z</DateUtc></StartTime><FrequencyChanges><FrequencyChange><Frequency dt:dt="r8">3312929</Frequency><Timestamp dt:dt="r8">15805238117</Timestamp><Current dt:dt="…	75.028	2343274	2339774	2343274	2339761	1	right	-1373999755	2017-11-05	11:15:19	09:15:19	female	238593	157214	-1	157194	242729	238623	-1	238593	522499	518810	-1	518784	18				1	8	16	phaseUPFAce	phaseXPface	17	NM101	1751737	1751437	1751737	1751432	d	1751432	1749584	1751432	1749574	1848
GofDak_1024-768_new	8	3	36	<?xml version="1.0"?>\n<Clock xmlns:dt="urn:schemas-microsoft-com:datatypes"><Description dt:dt="string">E-Prime Primary Realtime Clock</Description><StartTime><Timestamp dt:dt="int">0</Timestamp><DateUtc dt:dt="string">2017-05-11T09:15:19Z</DateUtc></StartTime><FrequencyChanges><FrequencyChange><Frequency dt:dt="r8">3312929</Frequency><Timestamp dt:dt="r8">15805238117</Timestamp><Current dt:dt="…	75.028	2343274	2339774	2343274	2339761	1	right	-1373999755	2017-11-05	11:15:19	09:15:19	female	238593	157214	-1	157194	242729	238623	-1	238593	522499	518810	-1	518784	18				1	8	16	phaseUPFAce	phaseXPface	18	NF06	1756055	1755755	1756055	1755750	d	1755750	1754062	1755750	1754054	1688
GofDak_1024-768_new	8	3	36	<?xml version="1.0"?>\n<Clock xmlns:dt="urn:schemas-microsoft-com:datatypes"><Description dt:dt="string">E-Prime Primary Realtime Clock</Description><StartTime><Timestamp dt:dt="int">0</Timestamp><DateUtc dt:dt="string">2017-05-11T09:15:19Z</DateUtc></StartTime><FrequencyChanges><FrequencyChange><Frequency dt:dt="r8">3312929</Frequency><Timestamp dt:dt="r8">15805238117</Timestamp><Current dt:dt="…	75.028	2343274	2339774	2343274	2339761	1	right	-1373999755	2017-11-05	11:15:19	09:15:19	female	238593	157214	-1	157194	242729	238623	-1	238593	522499	518810	-1	518784	18				1	8	16	phaseUPFAce	phaseXPface	19	NF27	1759334	1759034	1759334	1759023	d	1759023	1757461	1759023	1757454	1562
GofDak_1024-768_new	8	3	36	<?xml version="1.0"?>\n<Clock xmlns:dt="urn:schemas-microsoft-com:datatypes"><Description dt:dt="string">E-Prime Primary Realtime Clock</Description><StartTime><Timestamp dt:dt="int">0</Timestamp><DateUtc dt:dt="string">2017-05-11T09:15:19Z</DateUtc></StartTime><FrequencyChanges><FrequencyChange><Frequency dt:dt="r8">3312929</Frequency><Timestamp dt:dt="r8">15805238117</Timestamp><Current dt:dt="…	75.028	2343274	2339774	2343274	2339761	1	right	-1373999755	2017-11-05	11:15:19	09:15:19	female	238593	157214	-1	157194	242729	238623	-1	238593	522499	518810	-1	518784	18				1	8	16	phaseUPFAce	phaseXPface	20	NF11	1762813	1762513	1762813	1762509	d	1762509	1760567	1762509	1760549	1942
GofDak_1024-768_new	8	3	36	<?xml version="1.0"?>\n<Clock xmlns:dt="urn:schemas-microsoft-com:datatypes"><Description dt:dt="string">E-Prime Primary Realtime Clock</Description><StartTime><Timestamp dt:dt="int">0</Timestamp><DateUtc dt:dt="string">2017-05-11T09:15:19Z</DateUtc></StartTime><FrequencyChanges><FrequencyChange><Frequency dt:dt="r8">3312929</Frequency><Timestamp dt:dt="r8">15805238117</Timestamp><Current dt:dt="…	75.028	2343274	2339774	2343274	2339761	1	right	-1373999755	2017-11-05	11:15:19	09:15:19	female	238593	157214	-1	157194	242729	238623	-1	238593	522499	518810	-1	518784	19				2	9	17	phaseINVFAce	phaseXPface	1	NM02	1766331	1766031	1766331	1766023	d	1766023	1764045	1766023	1764037	1978
GofDak_1024-768_new	8	3	36	<?xml version="1.0"?>\n<Clock xmlns:dt="urn:schemas-microsoft-com:datatypes"><Description dt:dt="string">E-Prime Primary Realtime Clock</Description><StartTime><Timestamp dt:dt="int">0</Timestamp><DateUtc dt:dt="string">2017-05-11T09:15:19Z</DateUtc></StartTime><FrequencyChanges><FrequencyChange><Frequency dt:dt="r8">3312929</Frequency><Timestamp dt:dt="r8">15805238117</Timestamp><Current dt:dt="…	75.028	2343274	2339774	2343274	2339761	1	right	-1373999755	2017-11-05	11:15:19	09:15:19	female	238593	157214	-1	157194	242729	238623	-1	238593	522499	518810	-1	518784	19				2	9	17	phaseINVFAce	phaseXPface	2	NM02	1770063	1769763	1770063	1769751	d	1769751	1768110	1769751	1768101	1641
GofDak_1024-768_new	8	3	36	<?xml version="1.0"?>\n<Clock xmlns:dt="urn:schemas-microsoft-com:datatypes"><Description dt:dt="string">E-Prime Primary Realtime Clock</Description><StartTime><Timestamp dt:dt="int">0</Timestamp><DateUtc dt:dt="string">2017-05-11T09:15:19Z</DateUtc></StartTime><FrequencyChanges><FrequencyChange><Frequency dt:dt="r8">3312929</Frequency><Timestamp dt:dt="r8">15805238117</Timestamp><Current dt:dt="…	75.028	2343274	2339774	2343274	2339761	1	right	-1373999755	2017-11-05	11:15:19	09:15:19	female	238593	157214	-1	157194	242729	238623	-1	238593	522499	518810	-1	518784	19				2	9	17	phaseINVFAce	phaseXPface	3	NF105	1773915	1773615	1773915	1773610	l	1773610	1771829	1773610	1771813	1781
GofDak_1024-768_new	8	3	36	<?xml version="1.0"?>\n<Clock xmlns:dt="urn:schemas-microsoft-com:datatypes"><Description dt:dt="string">E-Prime Primary Realtime Clock</Description><StartTime><Timestamp dt:dt="int">0</Timestamp><DateUtc dt:dt="string">2017-05-11T09:15:19Z</DateUtc></StartTime><FrequencyChanges><FrequencyChange><Frequency dt:dt="r8">3312929</Frequency><Timestamp dt:dt="r8">15805238117</Timestamp><Current dt:dt="…	75.028	2343274	2339774	2343274	2339761	1	right	-1373999755	2017-11-05	11:15:19	09:15:19	female	238593	157214	-1	157194	242729	238623	-1	238593	522499	518810	-1	518784	19				2	9	17	phaseINVFAce	phaseXPface	4	NM08	1777234	1776934	1777234	1776924	l	1776924	1775228	1776924	1775213	1696
GofDak_1024-768_new	8	3	36	<?xml version="1.0"?>\n<Clock xmlns:dt="urn:schemas-microsoft-com:datatypes"><Description dt:dt="string">E-Prime Primary Realtime Clock</Description><StartTime><Timestamp dt:dt="int">0</Timestamp><DateUtc dt:dt="string">2017-05-11T09:15:19Z</DateUtc></StartTime><FrequencyChanges><FrequencyChange><Frequency dt:dt="r8">3312929</Frequency><Timestamp dt:dt="r8">15805238117</Timestamp><Current dt:dt="…	75.028	2343274	2339774	2343274	2339761	1	right	-1373999755	2017-11-05	11:15:19	09:15:19	female	238593	157214	-1	157194	242729	238623	-1	238593	522499	518810	-1	518784	19				2	9	17	phaseINVFAce	phaseXPface	5	NM04	1780752	1780452	1780752	1780449	d	1780449	1778653	1780449	1778645	1796
GofDak_1024-768_new	8	3	36	<?xml version="1.0"?>\n<Clock xmlns:dt="urn:schemas-microsoft-com:datatypes"><Description dt:dt="string">E-Prime Primary Realtime Clock</Description><StartTime><Timestamp dt:dt="int">0</Timestamp><DateUtc dt:dt="string">2017-05-11T09:15:19Z</DateUtc></StartTime><FrequencyChanges><FrequencyChange><Frequency dt:dt="r8">3312929</Frequency><Timestamp dt:dt="r8">15805238117</Timestamp><Current dt:dt="…	75.028	2343274	2339774	2343274	2339761	1	right	-1373999755	2017-11-05	11:15:19	09:15:19	female	238593	157214	-1	157194	242729	238623	-1	238593	522499	518810	-1	518784	19				2	9	17	phaseINVFAce	phaseXPface	6	NM101	1784804	1784504	1784804	1784495	d	1784495	1782545	1784495	1782532	1950
GofDak_1024-768_new	8	3	36	<?xml version="1.0"?>\n<Clock xmlns:dt="urn:schemas-microsoft-com:datatypes"><Description dt:dt="string">E-Prime Primary Realtime Clock</Description><StartTime><Timestamp dt:dt="int">0</Timestamp><DateUtc dt:dt="string">2017-05-11T09:15:19Z</DateUtc></StartTime><FrequencyChanges><FrequencyChange><Frequency dt:dt="r8">3312929</Frequency><Timestamp dt:dt="r8">15805238117</Timestamp><Current dt:dt="…	75.028	2343274	2339774	2343274	2339761	1	right	-1373999755	2017-11-05	11:15:19	09:15:19	female	238593	157214	-1	157194	242729	238623	-1	238593	522499	518810	-1	518784	19				2	9	17	phaseINVFAce	phaseXPface	7	NF09	1788763	1788463	1788763	1788448	l	1788448	1786757	1788448	1786748	1691
GofDak_1024-768_new	8	3	36	<?xml version="1.0"?>\n<Clock xmlns:dt="urn:schemas-microsoft-com:datatypes"><Description dt:dt="string">E-Prime Primary Realtime Clock</Description><StartTime><Timestamp dt:dt="int">0</Timestamp><DateUtc dt:dt="string">2017-05-11T09:15:19Z</DateUtc></StartTime><FrequencyChanges><FrequencyChange><Frequency dt:dt="r8">3312929</Frequency><Timestamp dt:dt="r8">15805238117</Timestamp><Current dt:dt="…	75.028	2343274	2339774	2343274	2339761	1	right	-1373999755	2017-11-05	11:15:19	09:15:19	female	238593	157214	-1	157194	242729	238623	-1	238593	522499	518810	-1	518784	19				2	9	17	phaseINVFAce	phaseXPface	8	NM13	1792295	1791995	1792295	1791982	l	1791982	1790329	1791982	1790316	1653
GofDak_1024-768_new	8	3	36	<?xml version="1.0"?>\n<Clock xmlns:dt="urn:schemas-microsoft-com:datatypes"><Description dt:dt="string">E-Prime Primary Realtime Clock</Description><StartTime><Timestamp dt:dt="int">0</Timestamp><DateUtc dt:dt="string">2017-05-11T09:15:19Z</DateUtc></StartTime><FrequencyChanges><FrequencyChange><Frequency dt:dt="r8">3312929</Frequency><Timestamp dt:dt="r8">15805238117</Timestamp><Current dt:dt="…	75.028	2343274	2339774	2343274	2339761	1	right	-1373999755	2017-11-05	11:15:19	09:15:19	female	238593	157214	-1	157194	242729	238623	-1	238593	522499	518810	-1	518784	19				2	9	17	phaseINVFAce	phaseXPface	9	NM09	1796200	1795900	1796200	1795897	l	1795897	1793927	1795897	1793916	1970
GofDak_1024-768_new	8	3	36	<?xml version="1.0"?>\n<Clock xmlns:dt="urn:schemas-microsoft-com:datatypes"><Description dt:dt="string">E-Prime Primary Realtime Clock</Description><StartTime><Timestamp dt:dt="int">0</Timestamp><DateUtc dt:dt="string">2017-05-11T09:15:19Z</DateUtc></StartTime><FrequencyChanges><FrequencyChange><Frequency dt:dt="r8">3312929</Frequency><Timestamp dt:dt="r8">15805238117</Timestamp><Current dt:dt="…	75.028	2343274	2339774	2343274	2339761	1	right	-1373999755	2017-11-05	11:15:19	09:15:19	female	238593	157214	-1	157194	242729	238623	-1	238593	522499	518810	-1	518784	19				2	9	17	phaseINVFAce	phaseXPface	10	NM03	1801904	1801604	1801904	1801594	l	1801594	1799738	1801594	1799726	1856
GofDak_1024-768_new	8	3	36	<?xml version="1.0"?>\n<Clock xmlns:dt="urn:schemas-microsoft-com:datatypes"><Description dt:dt="string">E-Prime Primary Realtime Clock</Description><StartTime><Timestamp dt:dt="int">0</Timestamp><DateUtc dt:dt="string">2017-05-11T09:15:19Z</DateUtc></StartTime><FrequencyChanges><FrequencyChange><Frequency dt:dt="r8">3312929</Frequency><Timestamp dt:dt="r8">15805238117</Timestamp><Current dt:dt="…	75.028	2343274	2339774	2343274	2339761	1	right	-1373999755	2017-11-05	11:15:19	09:15:19	female	238593	157214	-1	157194	242729	238623	-1	238593	522499	518810	-1	518784	19				2	9	17	phaseINVFAce	phaseXPface	11	NF11	1807502	1807202	1807502	1807195	l	1807195	1805443	1807195	1805431	1752
GofDak_1024-768_new	8	3	36	<?xml version="1.0"?>\n<Clock xmlns:dt="urn:schemas-microsoft-com:datatypes"><Description dt:dt="string">E-Prime Primary Realtime Clock</Description><StartTime><Timestamp dt:dt="int">0</Timestamp><DateUtc dt:dt="string">2017-05-11T09:15:19Z</DateUtc></StartTime><FrequencyChanges><FrequencyChange><Frequency dt:dt="r8">3312929</Frequency><Timestamp dt:dt="r8">15805238117</Timestamp><Current dt:dt="…	75.028	2343274	2339774	2343274	2339761	1	right	-1373999755	2017-11-05	11:15:19	09:15:19	female	238593	157214	-1	157194	242729	238623	-1	238593	522499	518810	-1	518784	19				2	9	17	phaseINVFAce	phaseXPface	12	NF01	1811168	1810868	1811168	1810860	l	1810860	1808895	1810860	1808883	1965
GofDak_1024-768_new	8	3	36	<?xml version="1.0"?>\n<Clock xmlns:dt="urn:schemas-microsoft-com:datatypes"><Description dt:dt="string">E-Prime Primary Realtime Clock</Description><StartTime><Timestamp dt:dt="int">0</Timestamp><DateUtc dt:dt="string">2017-05-11T09:15:19Z</DateUtc></StartTime><FrequencyChanges><FrequencyChange><Frequency dt:dt="r8">3312929</Frequency><Timestamp dt:dt="r8">15805238117</Timestamp><Current dt:dt="…	75.028	2343274	2339774	2343274	2339761	1	right	-1373999755	2017-11-05	11:15:19	09:15:19	female	238593	157214	-1	157194	242729	238623	-1	238593	522499	518810	-1	518784	19				2	9	17	phaseINVFAce	phaseXPface	13	NM03	1816885	1816585	1816885	1816572	d	1816572	1814706	1816572	1814694	1866
GofDak_1024-768_new	8	3	36	<?xml version="1.0"?>\n<Clock xmlns:dt="urn:schemas-microsoft-com:datatypes"><Description dt:dt="string">E-Prime Primary Realtime Clock</Description><StartTime><Timestamp dt:dt="int">0</Timestamp><DateUtc dt:dt="string">2017-05-11T09:15:19Z</DateUtc></StartTime><FrequencyChanges><FrequencyChange><Frequency dt:dt="r8">3312929</Frequency><Timestamp dt:dt="r8">15805238117</Timestamp><Current dt:dt="…	75.028	2343274	2339774	2343274	2339761	1	right	-1373999755	2017-11-05	11:15:19	09:15:19	female	238593	157214	-1	157194	242729	238623	-1	238593	522499	518810	-1	518784	19				2	9	17	phaseINVFAce	phaseXPface	14	NF06	1820244	1819944	1820244	1819940	d	1819940	1818105	1819940	1818099	1835
GofDak_1024-768_new	8	3	36	<?xml version="1.0"?>\n<Clock xmlns:dt="urn:schemas-microsoft-com:datatypes"><Description dt:dt="string">E-Prime Primary Realtime Clock</Description><StartTime><Timestamp dt:dt="int">0</Timestamp><DateUtc dt:dt="string">2017-05-11T09:15:19Z</DateUtc></StartTime><FrequencyChanges><FrequencyChange><Frequency dt:dt="r8">3312929</Frequency><Timestamp dt:dt="r8">15805238117</Timestamp><Current dt:dt="…	75.028	2343274	2339774	2343274	2339761	1	right	-1373999755	2017-11-05	11:15:19	09:15:19	female	238593	157214	-1	157194	242729	238623	-1	238593	522499	518810	-1	518784	19				2	9	17	phaseINVFAce	phaseXPface	15	NM05	1823670	1823370	1823670	1823367	d	1823367	1821584	1823367	1821570	1783
GofDak_1024-768_new	8	3	36	<?xml version="1.0"?>\n<Clock xmlns:dt="urn:schemas-microsoft-com:datatypes"><Description dt:dt="string">E-Prime Primary Realtime Clock</Description><StartTime><Timestamp dt:dt="int">0</Timestamp><DateUtc dt:dt="string">2017-05-11T09:15:19Z</DateUtc></StartTime><FrequencyChanges><FrequencyChange><Frequency dt:dt="r8">3312929</Frequency><Timestamp dt:dt="r8">15805238117</Timestamp><Current dt:dt="…	75.028	2343274	2339774	2343274	2339761	1	right	-1373999755	2017-11-05	11:15:19	09:15:19	female	238593	157214	-1	157194	242729	238623	-1	238593	522499	518810	-1	518784	19				2	9	17	phaseINVFAce	phaseXPface	16	NM08	1827028	1826728	1827028	1826713	d	1826713	1825009	1826713	1824994	1704
GofDak_1024-768_new	8	3	36	<?xml version="1.0"?>\n<Clock xmlns:dt="urn:schemas-microsoft-com:datatypes"><Description dt:dt="string">E-Prime Primary Realtime Clock</Description><StartTime><Timestamp dt:dt="int">0</Timestamp><DateUtc dt:dt="string">2017-05-11T09:15:19Z</DateUtc></StartTime><FrequencyChanges><FrequencyChange><Frequency dt:dt="r8">3312929</Frequency><Timestamp dt:dt="r8">15805238117</Timestamp><Current dt:dt="…	75.028	2343274	2339774	2343274	2339761	1	right	-1373999755	2017-11-05	11:15:19	09:15:19	female	238593	157214	-1	157194	242729	238623	-1	238593	522499	518810	-1	518784	19				2	9	17	phaseINVFAce	phaseXPface	17	NF09	1830600	1830300	1830600	1830293	l	1830293	1828528	1830293	1828514	1765
GofDak_1024-768_new	8	3	36	<?xml version="1.0"?>\n<Clock xmlns:dt="urn:schemas-microsoft-com:datatypes"><Description dt:dt="string">E-Prime Primary Realtime Clock</Description><StartTime><Timestamp dt:dt="int">0</Timestamp><DateUtc dt:dt="string">2017-05-11T09:15:19Z</DateUtc></StartTime><FrequencyChanges><FrequencyChange><Frequency dt:dt="r8">3312929</Frequency><Timestamp dt:dt="r8">15805238117</Timestamp><Current dt:dt="…	75.028	2343274	2339774	2343274	2339761	1	right	-1373999755	2017-11-05	11:15:19	09:15:19	female	238593	157214	-1	157194	242729	238623	-1	238593	522499	518810	-1	518784	19				2	9	17	phaseINVFAce	phaseXPface	18	NF02	1834186	1833886	1834186	1833880	d	1833880	1831926	1833880	1831914	1954
GofDak_1024-768_new	8	3	36	<?xml version="1.0"?>\n<Clock xmlns:dt="urn:schemas-microsoft-com:datatypes"><Description dt:dt="string">E-Prime Primary Realtime Clock</Description><StartTime><Timestamp dt:dt="int">0</Timestamp><DateUtc dt:dt="string">2017-05-11T09:15:19Z</DateUtc></StartTime><FrequencyChanges><FrequencyChange><Frequency dt:dt="r8">3312929</Frequency><Timestamp dt:dt="r8">15805238117</Timestamp><Current dt:dt="…	75.028	2343274	2339774	2343274	2339761	1	right	-1373999755	2017-11-05	11:15:19	09:15:19	female	238593	157214	-1	157194	242729	238623	-1	238593	522499	518810	-1	518784	19				2	9	17	phaseINVFAce	phaseXPface	19	NF04	1837451	1837151	1837451	1837144	d	1837144	1835552	1837144	1835546	1592
GofDak_1024-768_new	8	3	36	<?xml version="1.0"?>\n<Clock xmlns:dt="urn:schemas-microsoft-com:datatypes"><Description dt:dt="string">E-Prime Primary Realtime Clock</Description><StartTime><Timestamp dt:dt="int">0</Timestamp><DateUtc dt:dt="string">2017-05-11T09:15:19Z</DateUtc></StartTime><FrequencyChanges><FrequencyChange><Frequency dt:dt="r8">3312929</Frequency><Timestamp dt:dt="r8">15805238117</Timestamp><Current dt:dt="…	75.028	2343274	2339774	2343274	2339761	1	right	-1373999755	2017-11-05	11:15:19	09:15:19	female	238593	157214	-1	157194	242729	238623	-1	238593	522499	518810	-1	518784	19				2	9	17	phaseINVFAce	phaseXPface	20	NF06	1840730	1840430	1840730	1840426	d	1840426	1838764	1840426	1838746	1662
GofDak_1024-768_new	8	3	36	<?xml version="1.0"?>\n<Clock xmlns:dt="urn:schemas-microsoft-com:datatypes"><Description dt:dt="string">E-Prime Primary Realtime Clock</Description><StartTime><Timestamp dt:dt="int">0</Timestamp><DateUtc dt:dt="string">2017-05-11T09:15:19Z</DateUtc></StartTime><FrequencyChanges><FrequencyChange><Frequency dt:dt="r8">3312929</Frequency><Timestamp dt:dt="r8">15805238117</Timestamp><Current dt:dt="…	75.028	2343274	2339774	2343274	2339761	1	right	-1373999755	2017-11-05	11:15:19	09:15:19	female	238593	157214	-1	157194	242729	238623	-1	238593	522499	518810	-1	518784	20				1	9	18	phaseUPFAce	phaseXPface	1	NM21	1845035	1844735	1845035	1844720	l	1844720	1842949	1844720	1842937	1771
GofDak_1024-768_new	8	3	36	<?xml version="1.0"?>\n<Clock xmlns:dt="urn:schemas-microsoft-com:datatypes"><Description dt:dt="string">E-Prime Primary Realtime Clock</Description><StartTime><Timestamp dt:dt="int">0</Timestamp><DateUtc dt:dt="string">2017-05-11T09:15:19Z</DateUtc></StartTime><FrequencyChanges><FrequencyChange><Frequency dt:dt="r8">3312929</Frequency><Timestamp dt:dt="r8">15805238117</Timestamp><Current dt:dt="…	75.028	2343274	2339774	2343274	2339761	1	right	-1373999755	2017-11-05	11:15:19	09:15:19	female	238593	157214	-1	157194	242729	238623	-1	238593	522499	518810	-1	518784	20				1	9	18	phaseUPFAce	phaseXPface	2	NF27	1848154	1847854	1848154	1847845	l	1847845	1846335	1847845	1846329	1510
GofDak_1024-768_new	8	3	36	<?xml version="1.0"?>\n<Clock xmlns:dt="urn:schemas-microsoft-com:datatypes"><Description dt:dt="string">E-Prime Primary Realtime Clock</Description><StartTime><Timestamp dt:dt="int">0</Timestamp><DateUtc dt:dt="string">2017-05-11T09:15:19Z</DateUtc></StartTime><FrequencyChanges><FrequencyChange><Frequency dt:dt="r8">3312929</Frequency><Timestamp dt:dt="r8">15805238117</Timestamp><Current dt:dt="…	75.028	2343274	2339774	2343274	2339761	1	right	-1373999755	2017-11-05	11:15:19	09:15:19	female	238593	157214	-1	157194	242729	238623	-1	238593	522499	518810	-1	518784	20				1	9	18	phaseUPFAce	phaseXPface	3	NM101	1851206	1850906	1851206	1850903	d	1850903	1849360	1850903	1849345	1543
GofDak_1024-768_new	8	3	36	<?xml version="1.0"?>\n<Clock xmlns:dt="urn:schemas-microsoft-com:datatypes"><Description dt:dt="string">E-Prime Primary Realtime Clock</Description><StartTime><Timestamp dt:dt="int">0</Timestamp><DateUtc dt:dt="string">2017-05-11T09:15:19Z</DateUtc></StartTime><FrequencyChanges><FrequencyChange><Frequency dt:dt="r8">3312929</Frequency><Timestamp dt:dt="r8">15805238117</Timestamp><Current dt:dt="…	75.028	2343274	2339774	2343274	2339761	1	right	-1373999755	2017-11-05	11:15:19	09:15:19	female	238593	157214	-1	157194	242729	238623	-1	238593	522499	518810	-1	518784	20				1	9	18	phaseUPFAce	phaseXPface	4	NF01	1854231	1853931	1854231	1853918	l	1853918	1852345	1853918	1852329	1573
GofDak_1024-768_new	8	3	36	<?xml version="1.0"?>\n<Clock xmlns:dt="urn:schemas-microsoft-com:datatypes"><Description dt:dt="string">E-Prime Primary Realtime Clock</Description><StartTime><Timestamp dt:dt="int">0</Timestamp><DateUtc dt:dt="string">2017-05-11T09:15:19Z</DateUtc></StartTime><FrequencyChanges><FrequencyChange><Frequency dt:dt="r8">3312929</Frequency><Timestamp dt:dt="r8">15805238117</Timestamp><Current dt:dt="…	75.028	2343274	2339774	2343274	2339761	1	right	-1373999755	2017-11-05	11:15:19	09:15:19	female	238593	157214	-1	157194	242729	238623	-1	238593	522499	518810	-1	518784	20				1	9	18	phaseUPFAce	phaseXPface	5	NF27	1857630	1857330	1857630	1857322	d	1857322	1855491	1857322	1855473	1831
GofDak_1024-768_new	8	3	36	<?xml version="1.0"?>\n<Clock xmlns:dt="urn:schemas-microsoft-com:datatypes"><Description dt:dt="string">E-Prime Primary Realtime Clock</Description><StartTime><Timestamp dt:dt="int">0</Timestamp><DateUtc dt:dt="string">2017-05-11T09:15:19Z</DateUtc></StartTime><FrequencyChanges><FrequencyChange><Frequency dt:dt="r8">3312929</Frequency><Timestamp dt:dt="r8">15805238117</Timestamp><Current dt:dt="…	75.028	2343274	2339774	2343274	2339761	1	right	-1373999755	2017-11-05	11:15:19	09:15:19	female	238593	157214	-1	157194	242729	238623	-1	238593	522499	518810	-1	518784	20				1	9	18	phaseUPFAce	phaseXPface	6	NM10	1860922	1860622	1860922	1860612	l	1860612	1858743	1860612	1858737	1869
GofDak_1024-768_new	8	3	36	<?xml version="1.0"?>\n<Clock xmlns:dt="urn:schemas-microsoft-com:datatypes"><Description dt:dt="string">E-Prime Primary Realtime Clock</Description><StartTime><Timestamp dt:dt="int">0</Timestamp><DateUtc dt:dt="string">2017-05-11T09:15:19Z</DateUtc></StartTime><FrequencyChanges><FrequencyChange><Frequency dt:dt="r8">3312929</Frequency><Timestamp dt:dt="r8">15805238117</Timestamp><Current dt:dt="…	75.028	2343274	2339774	2343274	2339761	1	right	-1373999755	2017-11-05	11:15:19	09:15:19	female	238593	157214	-1	157194	242729	238623	-1	238593	522499	518810	-1	518784	20				1	9	18	phaseUPFAce	phaseXPface	7	NM02	1864174	1863874	1864174	1863860	d	1863860	1862182	1863860	1862176	1678
GofDak_1024-768_new	8	3	36	<?xml version="1.0"?>\n<Clock xmlns:dt="urn:schemas-microsoft-com:datatypes"><Description dt:dt="string">E-Prime Primary Realtime Clock</Description><StartTime><Timestamp dt:dt="int">0</Timestamp><DateUtc dt:dt="string">2017-05-11T09:15:19Z</DateUtc></StartTime><FrequencyChanges><FrequencyChange><Frequency dt:dt="r8">3312929</Frequency><Timestamp dt:dt="r8">15805238117</Timestamp><Current dt:dt="…	75.028	2343274	2339774	2343274	2339761	1	right	-1373999755	2017-11-05	11:15:19	09:15:19	female	238593	157214	-1	157194	242729	238623	-1	238593	522499	518810	-1	518784	20				1	9	18	phaseUPFAce	phaseXPface	8	NM13	1867706	1867406	1867706	1867397	l	1867397	1865753	1867397	1865736	1644
GofDak_1024-768_new	8	3	36	<?xml version="1.0"?>\n<Clock xmlns:dt="urn:schemas-microsoft-com:datatypes"><Description dt:dt="string">E-Prime Primary Realtime Clock</Description><StartTime><Timestamp dt:dt="int">0</Timestamp><DateUtc dt:dt="string">2017-05-11T09:15:19Z</DateUtc></StartTime><FrequencyChanges><FrequencyChange><Frequency dt:dt="r8">3312929</Frequency><Timestamp dt:dt="r8">15805238117</Timestamp><Current dt:dt="…	75.028	2343274	2339774	2343274	2339761	1	right	-1373999755	2017-11-05	11:15:19	09:15:19	female	238593	157214	-1	157194	242729	238623	-1	238593	522499	518810	-1	518784	20				1	9	18	phaseUPFAce	phaseXPface	9	NF11	1870945	1870645	1870945	1870634	l	1870634	1868912	1870634	1868904	1722
GofDak_1024-768_new	8	3	36	<?xml version="1.0"?>\n<Clock xmlns:dt="urn:schemas-microsoft-com:datatypes"><Description dt:dt="string">E-Prime Primary Realtime Clock</Description><StartTime><Timestamp dt:dt="int">0</Timestamp><DateUtc dt:dt="string">2017-05-11T09:15:19Z</DateUtc></StartTime><FrequencyChanges><FrequencyChange><Frequency dt:dt="r8">3312929</Frequency><Timestamp dt:dt="r8">15805238117</Timestamp><Current dt:dt="…	75.028	2343274	2339774	2343274	2339761	1	right	-1373999755	2017-11-05	11:15:19	09:15:19	female	238593	157214	-1	157194	242729	238623	-1	238593	522499	518810	-1	518784	20				1	9	18	phaseUPFAce	phaseXPface	10	NF01	1874130	1873830	1874130	1873826	l	1873826	1872164	1873826	1872152	1662
GofDak_1024-768_new	8	3	36	<?xml version="1.0"?>\n<Clock xmlns:dt="urn:schemas-microsoft-com:datatypes"><Description dt:dt="string">E-Prime Primary Realtime Clock</Description><StartTime><Timestamp dt:dt="int">0</Timestamp><DateUtc dt:dt="string">2017-05-11T09:15:19Z</DateUtc></StartTime><FrequencyChanges><FrequencyChange><Frequency dt:dt="r8">3312929</Frequency><Timestamp dt:dt="r8">15805238117</Timestamp><Current dt:dt="…	75.028	2343274	2339774	2343274	2339761	1	right	-1373999755	2017-11-05	11:15:19	09:15:19	female	238593	157214	-1	157194	242729	238623	-1	238593	522499	518810	-1	518784	20				1	9	18	phaseUPFAce	phaseXPface	11	NM05	1877542	1877242	1877542	1877230	d	1877230	1875350	1877230	1875336	1880
GofDak_1024-768_new	8	3	36	<?xml version="1.0"?>\n<Clock xmlns:dt="urn:schemas-microsoft-com:datatypes"><Description dt:dt="string">E-Prime Primary Realtime Clock</Description><StartTime><Timestamp dt:dt="int">0</Timestamp><DateUtc dt:dt="string">2017-05-11T09:15:19Z</DateUtc></StartTime><FrequencyChanges><FrequencyChange><Frequency dt:dt="r8">3312929</Frequency><Timestamp dt:dt="r8">15805238117</Timestamp><Current dt:dt="…	75.028	2343274	2339774	2343274	2339761	1	right	-1373999755	2017-11-05	11:15:19	09:15:19	female	238593	157214	-1	157194	242729	238623	-1	238593	522499	518810	-1	518784	20				1	9	18	phaseUPFAce	phaseXPface	12	NF109	1881048	1880748	1881048	1880735	d	1880735	1878815	1880735	1878808	1920
GofDak_1024-768_new	8	3	36	<?xml version="1.0"?>\n<Clock xmlns:dt="urn:schemas-microsoft-com:datatypes"><Description dt:dt="string">E-Prime Primary Realtime Clock</Description><StartTime><Timestamp dt:dt="int">0</Timestamp><DateUtc dt:dt="string">2017-05-11T09:15:19Z</DateUtc></StartTime><FrequencyChanges><FrequencyChange><Frequency dt:dt="r8">3312929</Frequency><Timestamp dt:dt="r8">15805238117</Timestamp><Current dt:dt="…	75.028	2343274	2339774	2343274	2339761	1	right	-1373999755	2017-11-05	11:15:19	09:15:19	female	238593	157214	-1	157194	242729	238623	-1	238593	522499	518810	-1	518784	20				1	9	18	phaseUPFAce	phaseXPface	13	NM21	1884500	1884200	1884500	1884189	d	1884189	1882400	1884189	1882383	1789
GofDak_1024-768_new	8	3	36	<?xml version="1.0"?>\n<Clock xmlns:dt="urn:schemas-microsoft-com:datatypes"><Description dt:dt="string">E-Prime Primary Realtime Clock</Description><StartTime><Timestamp dt:dt="int">0</Timestamp><DateUtc dt:dt="string">2017-05-11T09:15:19Z</DateUtc></StartTime><FrequencyChanges><FrequencyChange><Frequency dt:dt="r8">3312929</Frequency><Timestamp dt:dt="r8">15805238117</Timestamp><Current dt:dt="…	75.028	2343274	2339774	2343274	2339761	1	right	-1373999755	2017-11-05	11:15:19	09:15:19	female	238593	157214	-1	157194	242729	238623	-1	238593	522499	518810	-1	518784	20				1	9	18	phaseUPFAce	phaseXPface	14	NF109	1887565	1887265	1887565	1887250	l	1887250	1885613	1887250	1885607	1637
GofDak_1024-768_new	8	3	36	<?xml version="1.0"?>\n<Clock xmlns:dt="urn:schemas-microsoft-com:datatypes"><Description dt:dt="string">E-Prime Primary Realtime Clock</Description><StartTime><Timestamp dt:dt="int">0</Timestamp><DateUtc dt:dt="string">2017-05-11T09:15:19Z</DateUtc></StartTime><FrequencyChanges><FrequencyChange><Frequency dt:dt="r8">3312929</Frequency><Timestamp dt:dt="r8">15805238117</Timestamp><Current dt:dt="…	75.028	2343274	2339774	2343274	2339761	1	right	-1373999755	2017-11-05	11:15:19	09:15:19	female	238593	157214	-1	157194	242729	238623	-1	238593	522499	518810	-1	518784	20				1	9	18	phaseUPFAce	phaseXPface	15	NF06	1890724	1890424	1890724	1890410	l	1890410	1888718	1890410	1888711	1692
GofDak_1024-768_new	8	3	36	<?xml version="1.0"?>\n<Clock xmlns:dt="urn:schemas-microsoft-com:datatypes"><Description dt:dt="string">E-Prime Primary Realtime Clock</Description><StartTime><Timestamp dt:dt="int">0</Timestamp><DateUtc dt:dt="string">2017-05-11T09:15:19Z</DateUtc></StartTime><FrequencyChanges><FrequencyChange><Frequency dt:dt="r8">3312929</Frequency><Timestamp dt:dt="r8">15805238117</Timestamp><Current dt:dt="…	75.028	2343274	2339774	2343274	2339761	1	right	-1373999755	2017-11-05	11:15:19	09:15:19	female	238593	157214	-1	157194	242729	238623	-1	238593	522499	518810	-1	518784	20				1	9	18	phaseUPFAce	phaseXPface	16	NF06	1894189	1893889	1894189	1893886	l	1893886	1892063	1893886	1892047	1823
GofDak_1024-768_new	8	3	36	<?xml version="1.0"?>\n<Clock xmlns:dt="urn:schemas-microsoft-com:datatypes"><Description dt:dt="string">E-Prime Primary Realtime Clock</Description><StartTime><Timestamp dt:dt="int">0</Timestamp><DateUtc dt:dt="string">2017-05-11T09:15:19Z</DateUtc></StartTime><FrequencyChanges><FrequencyChange><Frequency dt:dt="r8">3312929</Frequency><Timestamp dt:dt="r8">15805238117</Timestamp><Current dt:dt="…	75.028	2343274	2339774	2343274	2339761	1	right	-1373999755	2017-11-05	11:15:19	09:15:19	female	238593	157214	-1	157194	242729	238623	-1	238593	522499	518810	-1	518784	20				1	9	18	phaseUPFAce	phaseXPface	17	NF11	1897308	1897008	1897308	1897003	l	1897003	1895302	1897003	1895287	1701
GofDak_1024-768_new	8	3	36	<?xml version="1.0"?>\n<Clock xmlns:dt="urn:schemas-microsoft-com:datatypes"><Description dt:dt="string">E-Prime Primary Realtime Clock</Description><StartTime><Timestamp dt:dt="int">0</Timestamp><DateUtc dt:dt="string">2017-05-11T09:15:19Z</DateUtc></StartTime><FrequencyChanges><FrequencyChange><Frequency dt:dt="r8">3312929</Frequency><Timestamp dt:dt="r8">15805238117</Timestamp><Current dt:dt="…	75.028	2343274	2339774	2343274	2339761	1	right	-1373999755	2017-11-05	11:15:19	09:15:19	female	238593	157214	-1	157194	242729	238623	-1	238593	522499	518810	-1	518784	20				1	9	18	phaseUPFAce	phaseXPface	18	NF105	1900267	1899967	1900267	1899964	l	1899964	1898434	1899964	1898423	1530
GofDak_1024-768_new	8	3	36	<?xml version="1.0"?>\n<Clock xmlns:dt="urn:schemas-microsoft-com:datatypes"><Description dt:dt="string">E-Prime Primary Realtime Clock</Description><StartTime><Timestamp dt:dt="int">0</Timestamp><DateUtc dt:dt="string">2017-05-11T09:15:19Z</DateUtc></StartTime><FrequencyChanges><FrequencyChange><Frequency dt:dt="r8">3312929</Frequency><Timestamp dt:dt="r8">15805238117</Timestamp><Current dt:dt="…	75.028	2343274	2339774	2343274	2339761	1	right	-1373999755	2017-11-05	11:15:19	09:15:19	female	238593	157214	-1	157194	242729	238623	-1	238593	522499	518810	-1	518784	20				1	9	18	phaseUPFAce	phaseXPface	19	NM08	1903426	1903126	1903426	1903116	l	1903116	1901527	1903116	1901518	1589
GofDak_1024-768_new	8	3	36	<?xml version="1.0"?>\n<Clock xmlns:dt="urn:schemas-microsoft-com:datatypes"><Description dt:dt="string">E-Prime Primary Realtime Clock</Description><StartTime><Timestamp dt:dt="int">0</Timestamp><DateUtc dt:dt="string">2017-05-11T09:15:19Z</DateUtc></StartTime><FrequencyChanges><FrequencyChange><Frequency dt:dt="r8">3312929</Frequency><Timestamp dt:dt="r8">15805238117</Timestamp><Current dt:dt="…	75.028	2343274	2339774	2343274	2339761	1	right	-1373999755	2017-11-05	11:15:19	09:15:19	female	238593	157214	-1	157194	242729	238623	-1	238593	522499	518810	-1	518784	20				1	9	18	phaseUPFAce	phaseXPface	20	NF106	1906731	1906431	1906731	1906427	d	1906427	1904779	1906427	1904766	1648
GofDak_1024-768_new	8	3	36	<?xml version="1.0"?>\n<Clock xmlns:dt="urn:schemas-microsoft-com:datatypes"><Description dt:dt="string">E-Prime Primary Realtime Clock</Description><StartTime><Timestamp dt:dt="int">0</Timestamp><DateUtc dt:dt="string">2017-05-11T09:15:19Z</DateUtc></StartTime><FrequencyChanges><FrequencyChange><Frequency dt:dt="r8">3312929</Frequency><Timestamp dt:dt="r8">15805238117</Timestamp><Current dt:dt="…	75.028	2343274	2339774	2343274	2339761	1	right	-1373999755	2017-11-05	11:15:19	09:15:19	female	238593	157214	-1	157194	242729	238623	-1	238593	522499	518810	-1	518784	21				2	10	19	phaseINVFAce	phaseXPface	1	NF105	1922459	1922159	1922459	1922149	l	1922149	1920493	1922149	1920480	1656
GofDak_1024-768_new	8	3	36	<?xml version="1.0"?>\n<Clock xmlns:dt="urn:schemas-microsoft-com:datatypes"><Description dt:dt="string">E-Prime Primary Realtime Clock</Description><StartTime><Timestamp dt:dt="int">0</Timestamp><DateUtc dt:dt="string">2017-05-11T09:15:19Z</DateUtc></StartTime><FrequencyChanges><FrequencyChange><Frequency dt:dt="r8">3312929</Frequency><Timestamp dt:dt="r8">15805238117</Timestamp><Current dt:dt="…	75.028	2343274	2339774	2343274	2339761	1	right	-1373999755	2017-11-05	11:15:19	09:15:19	female	238593	157214	-1	157194	242729	238623	-1	238593	522499	518810	-1	518784	21				2	10	19	phaseINVFAce	phaseXPface	2	NM04	1925538	1925238	1925538	1925228	l	1925228	1923678	1925228	1923669	1550
GofDak_1024-768_new	8	3	36	<?xml version="1.0"?>\n<Clock xmlns:dt="urn:schemas-microsoft-com:datatypes"><Description dt:dt="string">E-Prime Primary Realtime Clock</Description><StartTime><Timestamp dt:dt="int">0</Timestamp><DateUtc dt:dt="string">2017-05-11T09:15:19Z</DateUtc></StartTime><FrequencyChanges><FrequencyChange><Frequency dt:dt="r8">3312929</Frequency><Timestamp dt:dt="r8">15805238117</Timestamp><Current dt:dt="…	75.028	2343274	2339774	2343274	2339761	1	right	-1373999755	2017-11-05	11:15:19	09:15:19	female	238593	157214	-1	157194	242729	238623	-1	238593	522499	518810	-1	518784	21				2	10	19	phaseINVFAce	phaseXPface	3	NM09	1928990	1928690	1928990	1928681	l	1928681	1926771	1928681	1926765	1910
GofDak_1024-768_new	8	3	36	<?xml version="1.0"?>\n<Clock xmlns:dt="urn:schemas-microsoft-com:datatypes"><Description dt:dt="string">E-Prime Primary Realtime Clock</Description><StartTime><Timestamp dt:dt="int">0</Timestamp><DateUtc dt:dt="string">2017-05-11T09:15:19Z</DateUtc></StartTime><FrequencyChanges><FrequencyChange><Frequency dt:dt="r8">3312929</Frequency><Timestamp dt:dt="r8">15805238117</Timestamp><Current dt:dt="…	75.028	2343274	2339774	2343274	2339761	1	right	-1373999755	2017-11-05	11:15:19	09:15:19	female	238593	157214	-1	157194	242729	238623	-1	238593	522499	518810	-1	518784	21				2	10	19	phaseINVFAce	phaseXPface	4	NM08	1932082	1931782	1932082	1931779	l	1931779	1930116	1931779	1930101	1663
GofDak_1024-768_new	8	3	36	<?xml version="1.0"?>\n<Clock xmlns:dt="urn:schemas-microsoft-com:datatypes"><Description dt:dt="string">E-Prime Primary Realtime Clock</Description><StartTime><Timestamp dt:dt="int">0</Timestamp><DateUtc dt:dt="string">2017-05-11T09:15:19Z</DateUtc></StartTime><FrequencyChanges><FrequencyChange><Frequency dt:dt="r8">3312929</Frequency><Timestamp dt:dt="r8">15805238117</Timestamp><Current dt:dt="…	75.028	2343274	2339774	2343274	2339761	1	right	-1373999755	2017-11-05	11:15:19	09:15:19	female	238593	157214	-1	157194	242729	238623	-1	238593	522499	518810	-1	518784	21				2	10	19	phaseINVFAce	phaseXPface	5	NM13	1935014	1934714	1935014	1934701	l	1934701	1933181	1934701	1933165	1520
GofDak_1024-768_new	8	3	36	<?xml version="1.0"?>\n<Clock xmlns:dt="urn:schemas-microsoft-com:datatypes"><Description dt:dt="string">E-Prime Primary Realtime Clock</Description><StartTime><Timestamp dt:dt="int">0</Timestamp><DateUtc dt:dt="string">2017-05-11T09:15:19Z</DateUtc></StartTime><FrequencyChanges><FrequencyChange><Frequency dt:dt="r8">3312929</Frequency><Timestamp dt:dt="r8">15805238117</Timestamp><Current dt:dt="…	75.028	2343274	2339774	2343274	2339761	1	right	-1373999755	2017-11-05	11:15:19	09:15:19	female	238593	157214	-1	157194	242729	238623	-1	238593	522499	518810	-1	518784	21				2	10	19	phaseINVFAce	phaseXPface	6	NM04	1938119	1937819	1938119	1937806	d	1937806	1936260	1937806	1936253	1546
GofDak_1024-768_new	8	3	36	<?xml version="1.0"?>\n<Clock xmlns:dt="urn:schemas-microsoft-com:datatypes"><Description dt:dt="string">E-Prime Primary Realtime Clock</Description><StartTime><Timestamp dt:dt="int">0</Timestamp><DateUtc dt:dt="string">2017-05-11T09:15:19Z</DateUtc></StartTime><FrequencyChanges><FrequencyChange><Frequency dt:dt="r8">3312929</Frequency><Timestamp dt:dt="r8">15805238117</Timestamp><Current dt:dt="…	75.028	2343274	2339774	2343274	2339761	1	right	-1373999755	2017-11-05	11:15:19	09:15:19	female	238593	157214	-1	157194	242729	238623	-1	238593	522499	518810	-1	518784	21				2	10	19	phaseINVFAce	phaseXPface	7	NF27	1941705	1941405	1941705	1941397	d	1941397	1939605	1941397	1939589	1792
GofDak_1024-768_new	8	3	36	<?xml version="1.0"?>\n<Clock xmlns:dt="urn:schemas-microsoft-com:datatypes"><Description dt:dt="string">E-Prime Primary Realtime Clock</Description><StartTime><Timestamp dt:dt="int">0</Timestamp><DateUtc dt:dt="string">2017-05-11T09:15:19Z</DateUtc></StartTime><FrequencyChanges><FrequencyChange><Frequency dt:dt="r8">3312929</Frequency><Timestamp dt:dt="r8">15805238117</Timestamp><Current dt:dt="…	75.028	2343274	2339774	2343274	2339761	1	right	-1373999755	2017-11-05	11:15:19	09:15:19	female	238593	157214	-1	157194	242729	238623	-1	238593	522499	518810	-1	518784	21				2	10	19	phaseINVFAce	phaseXPface	8	NF02	1944690	1944390	1944690	1944385	l	1944385	1942871	1944385	1942860	1514
GofDak_1024-768_new	8	3	36	<?xml version="1.0"?>\n<Clock xmlns:dt="urn:schemas-microsoft-com:datatypes"><Description dt:dt="string">E-Prime Primary Realtime Clock</Description><StartTime><Timestamp dt:dt="int">0</Timestamp><DateUtc dt:dt="string">2017-05-11T09:15:19Z</DateUtc></StartTime><FrequencyChanges><FrequencyChange><Frequency dt:dt="r8">3312929</Frequency><Timestamp dt:dt="r8">15805238117</Timestamp><Current dt:dt="…	75.028	2343274	2339774	2343274	2339761	1	right	-1373999755	2017-11-05	11:15:19	09:15:19	female	238593	157214	-1	157194	242729	238623	-1	238593	522499	518810	-1	518784	21				2	10	19	phaseINVFAce	phaseXPface	9	NF106	1948156	1947856	1948156	1947846	d	1947846	1946083	1947846	1946076	1763
GofDak_1024-768_new	8	3	36	<?xml version="1.0"?>\n<Clock xmlns:dt="urn:schemas-microsoft-com:datatypes"><Description dt:dt="string">E-Prime Primary Realtime Clock</Description><StartTime><Timestamp dt:dt="int">0</Timestamp><DateUtc dt:dt="string">2017-05-11T09:15:19Z</DateUtc></StartTime><FrequencyChanges><FrequencyChange><Frequency dt:dt="r8">3312929</Frequency><Timestamp dt:dt="r8">15805238117</Timestamp><Current dt:dt="…	75.028	2343274	2339774	2343274	2339761	1	right	-1373999755	2017-11-05	11:15:19	09:15:19	female	238593	157214	-1	157194	242729	238623	-1	238593	522499	518810	-1	518784	21				2	10	19	phaseINVFAce	phaseXPface	10	NF02	1951514	1951214	1951514	1951205	l	1951205	1949548	1951205	1949532	1657
GofDak_1024-768_new	8	3	36	<?xml version="1.0"?>\n<Clock xmlns:dt="urn:schemas-microsoft-com:datatypes"><Description dt:dt="string">E-Prime Primary Realtime Clock</Description><StartTime><Timestamp dt:dt="int">0</Timestamp><DateUtc dt:dt="string">2017-05-11T09:15:19Z</DateUtc></StartTime><FrequencyChanges><FrequencyChange><Frequency dt:dt="r8">3312929</Frequency><Timestamp dt:dt="r8">15805238117</Timestamp><Current dt:dt="…	75.028	2343274	2339774	2343274	2339761	1	right	-1373999755	2017-11-05	11:15:19	09:15:19	female	238593	157214	-1	157194	242729	238623	-1	238593	522499	518810	-1	518784	21				2	10	19	phaseINVFAce	phaseXPface	11	NM21	1955566	1955266	1955566	1955259	l	1955259	1953414	1955259	1953396	1845
GofDak_1024-768_new	8	3	36	<?xml version="1.0"?>\n<Clock xmlns:dt="urn:schemas-microsoft-com:datatypes"><Description dt:dt="string">E-Prime Primary Realtime Clock</Description><StartTime><Timestamp dt:dt="int">0</Timestamp><DateUtc dt:dt="string">2017-05-11T09:15:19Z</DateUtc></StartTime><FrequencyChanges><FrequencyChange><Frequency dt:dt="r8">3312929</Frequency><Timestamp dt:dt="r8">15805238117</Timestamp><Current dt:dt="…	75.028	2343274	2339774	2343274	2339761	1	right	-1373999755	2017-11-05	11:15:19	09:15:19	female	238593	157214	-1	157194	242729	238623	-1	238593	522499	518810	-1	518784	21				2	10	19	phaseINVFAce	phaseXPface	12	NM04	1958525	1958225	1958525	1958217	d	1958217	1956692	1958217	1956684	1525
GofDak_1024-768_new	8	3	36	<?xml version="1.0"?>\n<Clock xmlns:dt="urn:schemas-microsoft-com:datatypes"><Description dt:dt="string">E-Prime Primary Realtime Clock</Description><StartTime><Timestamp dt:dt="int">0</Timestamp><DateUtc dt:dt="string">2017-05-11T09:15:19Z</DateUtc></StartTime><FrequencyChanges><FrequencyChange><Frequency dt:dt="r8">3312929</Frequency><Timestamp dt:dt="r8">15805238117</Timestamp><Current dt:dt="…	75.028	2343274	2339774	2343274	2339761	1	right	-1373999755	2017-11-05	11:15:19	09:15:19	female	238593	157214	-1	157194	242729	238623	-1	238593	522499	518810	-1	518784	21				2	10	19	phaseINVFAce	phaseXPface	13	NM04	1961844	1961544	1961844	1961532	d	1961532	1959785	1961532	1959780	1747
GofDak_1024-768_new	8	3	36	<?xml version="1.0"?>\n<Clock xmlns:dt="urn:schemas-microsoft-com:datatypes"><Description dt:dt="string">E-Prime Primary Realtime Clock</Description><StartTime><Timestamp dt:dt="int">0</Timestamp><DateUtc dt:dt="string">2017-05-11T09:15:19Z</DateUtc></StartTime><FrequencyChanges><FrequencyChange><Frequency dt:dt="r8">3312929</Frequency><Timestamp dt:dt="r8">15805238117</Timestamp><Current dt:dt="…	75.028	2343274	2339774	2343274	2339761	1	right	-1373999755	2017-11-05	11:15:19	09:15:19	female	238593	157214	-1	157194	242729	238623	-1	238593	522499	518810	-1	518784	21				2	10	19	phaseINVFAce	phaseXPface	14	NM03	1965496	1965196	1965496	1965183	d	1965183	1963197	1965183	1963179	1986
GofDak_1024-768_new	8	3	36	<?xml version="1.0"?>\n<Clock xmlns:dt="urn:schemas-microsoft-com:datatypes"><Description dt:dt="string">E-Prime Primary Realtime Clock</Description><StartTime><Timestamp dt:dt="int">0</Timestamp><DateUtc dt:dt="string">2017-05-11T09:15:19Z</DateUtc></StartTime><FrequencyChanges><FrequencyChange><Frequency dt:dt="r8">3312929</Frequency><Timestamp dt:dt="r8">15805238117</Timestamp><Current dt:dt="…	75.028	2343274	2339774	2343274	2339761	1	right	-1373999755	2017-11-05	11:15:19	09:15:19	female	238593	157214	-1	157194	242729	238623	-1	238593	522499	518810	-1	518784	21				2	10	19	phaseINVFAce	phaseXPface	15	NM21	1969068	1968768	1969068	1968763	d	1968763	1967235	1968763	1967219	1528
GofDak_1024-768_new	8	3	36	<?xml version="1.0"?>\n<Clock xmlns:dt="urn:schemas-microsoft-com:datatypes"><Description dt:dt="string">E-Prime Primary Realtime Clock</Description><StartTime><Timestamp dt:dt="int">0</Timestamp><DateUtc dt:dt="string">2017-05-11T09:15:19Z</DateUtc></StartTime><FrequencyChanges><FrequencyChange><Frequency dt:dt="r8">3312929</Frequency><Timestamp dt:dt="r8">15805238117</Timestamp><Current dt:dt="…	75.028	2343274	2339774	2343274	2339761	1	right	-1373999755	2017-11-05	11:15:19	09:15:19	female	238593	157214	-1	157194	242729	238623	-1	238593	522499	518810	-1	518784	21				2	10	19	phaseINVFAce	phaseXPface	16	NF06	1972373	1972073	1972373	1972067	d	1972067	1970434	1972067	1970427	1633
GofDak_1024-768_new	8	3	36	<?xml version="1.0"?>\n<Clock xmlns:dt="urn:schemas-microsoft-com:datatypes"><Description dt:dt="string">E-Prime Primary Realtime Clock</Description><StartTime><Timestamp dt:dt="int">0</Timestamp><DateUtc dt:dt="string">2017-05-11T09:15:19Z</DateUtc></StartTime><FrequencyChanges><FrequencyChange><Frequency dt:dt="r8">3312929</Frequency><Timestamp dt:dt="r8">15805238117</Timestamp><Current dt:dt="…	75.028	2343274	2339774	2343274	2339761	1	right	-1373999755	2017-11-05	11:15:19	09:15:19	female	238593	157214	-1	157194	242729	238623	-1	238593	522499	518810	-1	518784	21				2	10	19	phaseINVFAce	phaseXPface	17	NM101	1975878	1975578	1975878	1975571	d	1975571	1973726	1975571	1973715	1845
GofDak_1024-768_new	8	3	36	<?xml version="1.0"?>\n<Clock xmlns:dt="urn:schemas-microsoft-com:datatypes"><Description dt:dt="string">E-Prime Primary Realtime Clock</Description><StartTime><Timestamp dt:dt="int">0</Timestamp><DateUtc dt:dt="string">2017-05-11T09:15:19Z</DateUtc></StartTime><FrequencyChanges><FrequencyChange><Frequency dt:dt="r8">3312929</Frequency><Timestamp dt:dt="r8">15805238117</Timestamp><Current dt:dt="…	75.028	2343274	2339774	2343274	2339761	1	right	-1373999755	2017-11-05	11:15:19	09:15:19	female	238593	157214	-1	157194	242729	238623	-1	238593	522499	518810	-1	518784	21				2	10	19	phaseINVFAce	phaseXPface	18	NM10	1979078	1978778	1979078	1978775	l	1978775	1977138	1978775	1977123	1637
GofDak_1024-768_new	8	3	36	<?xml version="1.0"?>\n<Clock xmlns:dt="urn:schemas-microsoft-com:datatypes"><Description dt:dt="string">E-Prime Primary Realtime Clock</Description><StartTime><Timestamp dt:dt="int">0</Timestamp><DateUtc dt:dt="string">2017-05-11T09:15:19Z</DateUtc></StartTime><FrequencyChanges><FrequencyChange><Frequency dt:dt="r8">3312929</Frequency><Timestamp dt:dt="r8">15805238117</Timestamp><Current dt:dt="…	75.028	2343274	2339774	2343274	2339761	1	right	-1373999755	2017-11-05	11:15:19	09:15:19	female	238593	157214	-1	157194	242729	238623	-1	238593	522499	518810	-1	518784	21				2	10	19	phaseINVFAce	phaseXPface	19	NM05	1983782	1983482	1983782	1983474	d	1983474	1981776	1983474	1981762	1698
GofDak_1024-768_new	8	3	36	<?xml version="1.0"?>\n<Clock xmlns:dt="urn:schemas-microsoft-com:datatypes"><Description dt:dt="string">E-Prime Primary Realtime Clock</Description><StartTime><Timestamp dt:dt="int">0</Timestamp><DateUtc dt:dt="string">2017-05-11T09:15:19Z</DateUtc></StartTime><FrequencyChanges><FrequencyChange><Frequency dt:dt="r8">3312929</Frequency><Timestamp dt:dt="r8">15805238117</Timestamp><Current dt:dt="…	75.028	2343274	2339774	2343274	2339761	1	right	-1373999755	2017-11-05	11:15:19	09:15:19	female	238593	157214	-1	157194	242729	238623	-1	238593	522499	518810	-1	518784	21				2	10	19	phaseINVFAce	phaseXPface	20	NM05	1987194	1986894	1987194	1986887	d	1986887	1985202	1986887	1985186	1685
GofDak_1024-768_new	8	3	36	<?xml version="1.0"?>\n<Clock xmlns:dt="urn:schemas-microsoft-com:datatypes"><Description dt:dt="string">E-Prime Primary Realtime Clock</Description><StartTime><Timestamp dt:dt="int">0</Timestamp><DateUtc dt:dt="string">2017-05-11T09:15:19Z</DateUtc></StartTime><FrequencyChanges><FrequencyChange><Frequency dt:dt="r8">3312929</Frequency><Timestamp dt:dt="r8">15805238117</Timestamp><Current dt:dt="…	75.028	2343274	2339774	2343274	2339761	1	right	-1373999755	2017-11-05	11:15:19	09:15:19	female	238593	157214	-1	157194	242729	238623	-1	238593	522499	518810	-1	518784	22				1	10	20	phaseUPFAce	phaseXPface	1	NF106	1990633	1990333	1990633	1990327	l	1990327	1988534	1990327	1988522	1793
GofDak_1024-768_new	8	3	36	<?xml version="1.0"?>\n<Clock xmlns:dt="urn:schemas-microsoft-com:datatypes"><Description dt:dt="string">E-Prime Primary Realtime Clock</Description><StartTime><Timestamp dt:dt="int">0</Timestamp><DateUtc dt:dt="string">2017-05-11T09:15:19Z</DateUtc></StartTime><FrequencyChanges><FrequencyChange><Frequency dt:dt="r8">3312929</Frequency><Timestamp dt:dt="r8">15805238117</Timestamp><Current dt:dt="…	75.028	2343274	2339774	2343274	2339761	1	right	-1373999755	2017-11-05	11:15:19	09:15:19	female	238593	157214	-1	157194	242729	238623	-1	238593	522499	518810	-1	518784	22				1	10	20	phaseUPFAce	phaseXPface	2	NM09	1993952	1993652	1993952	1993641	d	1993641	1991852	1993641	1991842	1789
GofDak_1024-768_new	8	3	36	<?xml version="1.0"?>\n<Clock xmlns:dt="urn:schemas-microsoft-com:datatypes"><Description dt:dt="string">E-Prime Primary Realtime Clock</Description><StartTime><Timestamp dt:dt="int">0</Timestamp><DateUtc dt:dt="string">2017-05-11T09:15:19Z</DateUtc></StartTime><FrequencyChanges><FrequencyChange><Frequency dt:dt="r8">3312929</Frequency><Timestamp dt:dt="r8">15805238117</Timestamp><Current dt:dt="…	75.028	2343274	2339774	2343274	2339761	1	right	-1373999755	2017-11-05	11:15:19	09:15:19	female	238593	157214	-1	157194	242729	238623	-1	238593	522499	518810	-1	518784	22				1	10	20	phaseUPFAce	phaseXPface	3	NF105	1997617	1997317	1997617	1997302	d	1997302	1995371	1997302	1995362	1931
GofDak_1024-768_new	8	3	36	<?xml version="1.0"?>\n<Clock xmlns:dt="urn:schemas-microsoft-com:datatypes"><Description dt:dt="string">E-Prime Primary Realtime Clock</Description><StartTime><Timestamp dt:dt="int">0</Timestamp><DateUtc dt:dt="string">2017-05-11T09:15:19Z</DateUtc></StartTime><FrequencyChanges><FrequencyChange><Frequency dt:dt="r8">3312929</Frequency><Timestamp dt:dt="r8">15805238117</Timestamp><Current dt:dt="…	75.028	2343274	2339774	2343274	2339761	1	right	-1373999755	2017-11-05	11:15:19	09:15:19	female	238593	157214	-1	157194	242729	238623	-1	238593	522499	518810	-1	518784	22				1	10	20	phaseUPFAce	phaseXPface	4	NF06	2001122	2000822	2001122	2000809	d	2000809	1998916	2000809	1998906	1893
GofDak_1024-768_new	8	3	36	<?xml version="1.0"?>\n<Clock xmlns:dt="urn:schemas-microsoft-com:datatypes"><Description dt:dt="string">E-Prime Primary Realtime Clock</Description><StartTime><Timestamp dt:dt="int">0</Timestamp><DateUtc dt:dt="string">2017-05-11T09:15:19Z</DateUtc></StartTime><FrequencyChanges><FrequencyChange><Frequency dt:dt="r8">3312929</Frequency><Timestamp dt:dt="r8">15805238117</Timestamp><Current dt:dt="…	75.028	2343274	2339774	2343274	2339761	1	right	-1373999755	2017-11-05	11:15:19	09:15:19	female	238593	157214	-1	157194	242729	238623	-1	238593	522499	518810	-1	518784	22				1	10	20	phaseUPFAce	phaseXPface	5	NF02	2004148	2003848	2004148	2003845	l	2003845	2002342	2003845	2002329	1503
GofDak_1024-768_new	8	3	36	<?xml version="1.0"?>\n<Clock xmlns:dt="urn:schemas-microsoft-com:datatypes"><Description dt:dt="string">E-Prime Primary Realtime Clock</Description><StartTime><Timestamp dt:dt="int">0</Timestamp><DateUtc dt:dt="string">2017-05-11T09:15:19Z</DateUtc></StartTime><FrequencyChanges><FrequencyChange><Frequency dt:dt="r8">3312929</Frequency><Timestamp dt:dt="r8">15805238117</Timestamp><Current dt:dt="…	75.028	2343274	2339774	2343274	2339761	1	right	-1373999755	2017-11-05	11:15:19	09:15:19	female	238593	157214	-1	157194	242729	238623	-1	238593	522499	518810	-1	518784	22				1	10	20	phaseUPFAce	phaseXPface	6	NM08	2007600	2007300	2007600	2007286	l	2007286	2005714	2007286	2005697	1572
GofDak_1024-768_new	8	3	36	<?xml version="1.0"?>\n<Clock xmlns:dt="urn:schemas-microsoft-com:datatypes"><Description dt:dt="string">E-Prime Primary Realtime Clock</Description><StartTime><Timestamp dt:dt="int">0</Timestamp><DateUtc dt:dt="string">2017-05-11T09:15:19Z</DateUtc></StartTime><FrequencyChanges><FrequencyChange><Frequency dt:dt="r8">3312929</Frequency><Timestamp dt:dt="r8">15805238117</Timestamp><Current dt:dt="…	75.028	2343274	2339774	2343274	2339761	1	right	-1373999755	2017-11-05	11:15:19	09:15:19	female	238593	157214	-1	157194	242729	238623	-1	238593	522499	518810	-1	518784	22				1	10	20	phaseUPFAce	phaseXPface	7	NF01	2010985	2010685	2010985	2010673	d	2010673	2008833	2010673	2008817	1840
GofDak_1024-768_new	8	3	36	<?xml version="1.0"?>\n<Clock xmlns:dt="urn:schemas-microsoft-com:datatypes"><Description dt:dt="string">E-Prime Primary Realtime Clock</Description><StartTime><Timestamp dt:dt="int">0</Timestamp><DateUtc dt:dt="string">2017-05-11T09:15:19Z</DateUtc></StartTime><FrequencyChanges><FrequencyChange><Frequency dt:dt="r8">3312929</Frequency><Timestamp dt:dt="r8">15805238117</Timestamp><Current dt:dt="…	75.028	2343274	2339774	2343274	2339761	1	right	-1373999755	2017-11-05	11:15:19	09:15:19	female	238593	157214	-1	157194	242729	238623	-1	238593	522499	518810	-1	518784	22				1	10	20	phaseUPFAce	phaseXPface	8	NF105	2014317	2014017	2014317	2014011	d	2014011	2012378	2014011	2012369	1633
GofDak_1024-768_new	8	3	36	<?xml version="1.0"?>\n<Clock xmlns:dt="urn:schemas-microsoft-com:datatypes"><Description dt:dt="string">E-Prime Primary Realtime Clock</Description><StartTime><Timestamp dt:dt="int">0</Timestamp><DateUtc dt:dt="string">2017-05-11T09:15:19Z</DateUtc></StartTime><FrequencyChanges><FrequencyChange><Frequency dt:dt="r8">3312929</Frequency><Timestamp dt:dt="r8">15805238117</Timestamp><Current dt:dt="…	75.028	2343274	2339774	2343274	2339761	1	right	-1373999755	2017-11-05	11:15:19	09:15:19	female	238593	157214	-1	157194	242729	238623	-1	238593	522499	518810	-1	518784	22				1	10	20	phaseUPFAce	phaseXPface	9	NM21	2017409	2017109	2017409	2017096	d	2017096	2015510	2017096	2015505	1586
GofDak_1024-768_new	8	3	36	<?xml version="1.0"?>\n<Clock xmlns:dt="urn:schemas-microsoft-com:datatypes"><Description dt:dt="string">E-Prime Primary Realtime Clock</Description><StartTime><Timestamp dt:dt="int">0</Timestamp><DateUtc dt:dt="string">2017-05-11T09:15:19Z</DateUtc></StartTime><FrequencyChanges><FrequencyChange><Frequency dt:dt="r8">3312929</Frequency><Timestamp dt:dt="r8">15805238117</Timestamp><Current dt:dt="…	75.028	2343274	2339774	2343274	2339761	1	right	-1373999755	2017-11-05	11:15:19	09:15:19	female	238593	157214	-1	157194	242729	238623	-1	238593	522499	518810	-1	518784	22				1	10	20	phaseUPFAce	phaseXPface	10	NM05	2021768	2021468	2021768	2021458	l	2021458	2019815	2021458	2019801	1643
GofDak_1024-768_new	8	3	36	<?xml version="1.0"?>\n<Clock xmlns:dt="urn:schemas-microsoft-com:datatypes"><Description dt:dt="string">E-Prime Primary Realtime Clock</Description><StartTime><Timestamp dt:dt="int">0</Timestamp><DateUtc dt:dt="string">2017-05-11T09:15:19Z</DateUtc></StartTime><FrequencyChanges><FrequencyChange><Frequency dt:dt="r8">3312929</Frequency><Timestamp dt:dt="r8">15805238117</Timestamp><Current dt:dt="…	75.028	2343274	2339774	2343274	2339761	1	right	-1373999755	2017-11-05	11:15:19	09:15:19	female	238593	157214	-1	157194	242729	238623	-1	238593	522499	518810	-1	518784	22				1	10	20	phaseUPFAce	phaseXPface	11	NM13	2025446	2025146	2025446	2025141	l	2025141	2023187	2025141	2023176	1954
GofDak_1024-768_new	8	3	36	<?xml version="1.0"?>\n<Clock xmlns:dt="urn:schemas-microsoft-com:datatypes"><Description dt:dt="string">E-Prime Primary Realtime Clock</Description><StartTime><Timestamp dt:dt="int">0</Timestamp><DateUtc dt:dt="string">2017-05-11T09:15:19Z</DateUtc></StartTime><FrequencyChanges><FrequencyChange><Frequency dt:dt="r8">3312929</Frequency><Timestamp dt:dt="r8">15805238117</Timestamp><Current dt:dt="…	75.028	2343274	2339774	2343274	2339761	1	right	-1373999755	2017-11-05	11:15:19	09:15:19	female	238593	157214	-1	157194	242729	238623	-1	238593	522499	518810	-1	518784	22				1	10	20	phaseUPFAce	phaseXPface	12	NF105	2028499	2028199	2028499	2028195	l	2028195	2026586	2028195	2026568	1609
GofDak_1024-768_new	8	3	36	<?xml version="1.0"?>\n<Clock xmlns:dt="urn:schemas-microsoft-com:datatypes"><Description dt:dt="string">E-Prime Primary Realtime Clock</Description><StartTime><Timestamp dt:dt="int">0</Timestamp><DateUtc dt:dt="string">2017-05-11T09:15:19Z</DateUtc></StartTime><FrequencyChanges><FrequencyChange><Frequency dt:dt="r8">3312929</Frequency><Timestamp dt:dt="r8">15805238117</Timestamp><Current dt:dt="…	75.028	2343274	2339774	2343274	2339761	1	right	-1373999755	2017-11-05	11:15:19	09:15:19	female	238593	157214	-1	157194	242729	238623	-1	238593	522499	518810	-1	518784	22				1	10	20	phaseUPFAce	phaseXPface	13	NM10	2031684	2031384	2031684	2031371	l	2031371	2029545	2031371	2029536	1826
GofDak_1024-768_new	8	3	36	<?xml version="1.0"?>\n<Clock xmlns:dt="urn:schemas-microsoft-com:datatypes"><Description dt:dt="string">E-Prime Primary Realtime Clock</Description><StartTime><Timestamp dt:dt="int">0</Timestamp><DateUtc dt:dt="string">2017-05-11T09:15:19Z</DateUtc></StartTime><FrequencyChanges><FrequencyChange><Frequency dt:dt="r8">3312929</Frequency><Timestamp dt:dt="r8">15805238117</Timestamp><Current dt:dt="…	75.028	2343274	2339774	2343274	2339761	1	right	-1373999755	2017-11-05	11:15:19	09:15:19	female	238593	157214	-1	157194	242729	238623	-1	238593	522499	518810	-1	518784	22				1	10	20	phaseUPFAce	phaseXPface	14	NM02	2034883	2034583	2034883	2034577	d	2034577	2032877	2034577	2032872	1700
GofDak_1024-768_new	8	3	36	<?xml version="1.0"?>\n<Clock xmlns:dt="urn:schemas-microsoft-com:datatypes"><Description dt:dt="string">E-Prime Primary Realtime Clock</Description><StartTime><Timestamp dt:dt="int">0</Timestamp><DateUtc dt:dt="string">2017-05-11T09:15:19Z</DateUtc></StartTime><FrequencyChanges><FrequencyChange><Frequency dt:dt="r8">3312929</Frequency><Timestamp dt:dt="r8">15805238117</Timestamp><Current dt:dt="…	75.028	2343274	2339774	2343274	2339761	1	right	-1373999755	2017-11-05	11:15:19	09:15:19	female	238593	157214	-1	157194	242729	238623	-1	238593	522499	518810	-1	518784	22				1	10	20	phaseUPFAce	phaseXPface	15	NF06	2038015	2037715	2038015	2037710	d	2037710	2036049	2037710	2036032	1661
GofDak_1024-768_new	8	3	36	<?xml version="1.0"?>\n<Clock xmlns:dt="urn:schemas-microsoft-com:datatypes"><Description dt:dt="string">E-Prime Primary Realtime Clock</Description><StartTime><Timestamp dt:dt="int">0</Timestamp><DateUtc dt:dt="string">2017-05-11T09:15:19Z</DateUtc></StartTime><FrequencyChanges><FrequencyChange><Frequency dt:dt="r8">3312929</Frequency><Timestamp dt:dt="r8">15805238117</Timestamp><Current dt:dt="…	75.028	2343274	2339774	2343274	2339761	1	right	-1373999755	2017-11-05	11:15:19	09:15:19	female	238593	157214	-1	157194	242729	238623	-1	238593	522499	518810	-1	518784	22				1	10	20	phaseUPFAce	phaseXPface	16	NF06	2041414	2041114	2041414	2041103	l	2041103	2039208	2041103	2039200	1895
GofDak_1024-768_new	8	3	36	<?xml version="1.0"?>\n<Clock xmlns:dt="urn:schemas-microsoft-com:datatypes"><Description dt:dt="string">E-Prime Primary Realtime Clock</Description><StartTime><Timestamp dt:dt="int">0</Timestamp><DateUtc dt:dt="string">2017-05-11T09:15:19Z</DateUtc></StartTime><FrequencyChanges><FrequencyChange><Frequency dt:dt="r8">3312929</Frequency><Timestamp dt:dt="r8">15805238117</Timestamp><Current dt:dt="…	75.028	2343274	2339774	2343274	2339761	1	right	-1373999755	2017-11-05	11:15:19	09:15:19	female	238593	157214	-1	157194	242729	238623	-1	238593	522499	518810	-1	518784	22				1	10	20	phaseUPFAce	phaseXPface	17	NM09	2044706	2044406	2044706	2044399	l	2044399	2042513	2044399	2042495	1886
GofDak_1024-768_new	8	3	36	<?xml version="1.0"?>\n<Clock xmlns:dt="urn:schemas-microsoft-com:datatypes"><Description dt:dt="string">E-Prime Primary Realtime Clock</Description><StartTime><Timestamp dt:dt="int">0</Timestamp><DateUtc dt:dt="string">2017-05-11T09:15:19Z</DateUtc></StartTime><FrequencyChanges><FrequencyChange><Frequency dt:dt="r8">3312929</Frequency><Timestamp dt:dt="r8">15805238117</Timestamp><Current dt:dt="…	75.028	2343274	2339774	2343274	2339761	1	right	-1373999755	2017-11-05	11:15:19	09:15:19	female	238593	157214	-1	157194	242729	238623	-1	238593	522499	518810	-1	518784	22				1	10	20	phaseUPFAce	phaseXPface	18	NF04	2048158	2047858	2048158	2047847	l	2047847	2045859	2047847	2045847	1988
GofDak_1024-768_new	8	3	36	<?xml version="1.0"?>\n<Clock xmlns:dt="urn:schemas-microsoft-com:datatypes"><Description dt:dt="string">E-Prime Primary Realtime Clock</Description><StartTime><Timestamp dt:dt="int">0</Timestamp><DateUtc dt:dt="string">2017-05-11T09:15:19Z</DateUtc></StartTime><FrequencyChanges><FrequencyChange><Frequency dt:dt="r8">3312929</Frequency><Timestamp dt:dt="r8">15805238117</Timestamp><Current dt:dt="…	75.028	2343274	2339774	2343274	2339761	1	right	-1373999755	2017-11-05	11:15:19	09:15:19	female	238593	157214	-1	157194	242729	238623	-1	238593	522499	518810	-1	518784	22				1	10	20	phaseUPFAce	phaseXPface	19	NM04	2051557	2051257	2051557	2051244	l	2051244	2049257	2051244	2049247	1987
GofDak_1024-768_new	8	3	36	<?xml version="1.0"?>\n<Clock xmlns:dt="urn:schemas-microsoft-com:datatypes"><Description dt:dt="string">E-Prime Primary Realtime Clock</Description><StartTime><Timestamp dt:dt="int">0</Timestamp><DateUtc dt:dt="string">2017-05-11T09:15:19Z</DateUtc></StartTime><FrequencyChanges><FrequencyChange><Frequency dt:dt="r8">3312929</Frequency><Timestamp dt:dt="r8">15805238117</Timestamp><Current dt:dt="…	75.028	2343274	2339774	2343274	2339761	1	right	-1373999755	2017-11-05	11:15:19	09:15:19	female	238593	157214	-1	157194	242729	238623	-1	238593	522499	518810	-1	518784	22				1	10	20	phaseUPFAce	phaseXPface	20	NF109	2054769	2054469	2054769	2054461	d	2054461	2052696	2054461	2052679	1765
GofDak_1024-768_new	8	3	36	<?xml version="1.0"?>\n<Clock xmlns:dt="urn:schemas-microsoft-com:datatypes"><Description dt:dt="string">E-Prime Primary Realtime Clock</Description><StartTime><Timestamp dt:dt="int">0</Timestamp><DateUtc dt:dt="string">2017-05-11T09:15:19Z</DateUtc></StartTime><FrequencyChanges><FrequencyChange><Frequency dt:dt="r8">3312929</Frequency><Timestamp dt:dt="r8">15805238117</Timestamp><Current dt:dt="…	75.028	2343274	2339774	2343274	2339761	1	right	-1373999755	2017-11-05	11:15:19	09:15:19	female	238593	157214	-1	157194	242729	238623	-1	238593	522499	518810	-1	518784	23				1	11	21	phaseUPFAce	phaseXPface	1	NF09	2058074	2057774	2058074	2057770	d	2057770	2055948	2057770	2055935	1822
GofDak_1024-768_new	8	3	36	<?xml version="1.0"?>\n<Clock xmlns:dt="urn:schemas-microsoft-com:datatypes"><Description dt:dt="string">E-Prime Primary Realtime Clock</Description><StartTime><Timestamp dt:dt="int">0</Timestamp><DateUtc dt:dt="string">2017-05-11T09:15:19Z</DateUtc></StartTime><FrequencyChanges><FrequencyChange><Frequency dt:dt="r8">3312929</Frequency><Timestamp dt:dt="r8">15805238117</Timestamp><Current dt:dt="…	75.028	2343274	2339774	2343274	2339761	1	right	-1373999755	2017-11-05	11:15:19	09:15:19	female	238593	157214	-1	157194	242729	238623	-1	238593	522499	518810	-1	518784	23				1	11	21	phaseUPFAce	phaseXPface	2	NM10	2061846	2061546	2061846	2061536	l	2061536	2059813	2061536	2059807	1723
GofDak_1024-768_new	8	3	36	<?xml version="1.0"?>\n<Clock xmlns:dt="urn:schemas-microsoft-com:datatypes"><Description dt:dt="string">E-Prime Primary Realtime Clock</Description><StartTime><Timestamp dt:dt="int">0</Timestamp><DateUtc dt:dt="string">2017-05-11T09:15:19Z</DateUtc></StartTime><FrequencyChanges><FrequencyChange><Frequency dt:dt="r8">3312929</Frequency><Timestamp dt:dt="r8">15805238117</Timestamp><Current dt:dt="…	75.028	2343274	2339774	2343274	2339761	1	right	-1373999755	2017-11-05	11:15:19	09:15:19	female	238593	157214	-1	157194	242729	238623	-1	238593	522499	518810	-1	518784	23				1	11	21	phaseUPFAce	phaseXPface	3	NF109	2065031	2064731	2065031	2064723	d	2064723	2063079	2064723	2063070	1644
GofDak_1024-768_new	8	3	36	<?xml version="1.0"?>\n<Clock xmlns:dt="urn:schemas-microsoft-com:datatypes"><Description dt:dt="string">E-Prime Primary Realtime Clock</Description><StartTime><Timestamp dt:dt="int">0</Timestamp><DateUtc dt:dt="string">2017-05-11T09:15:19Z</DateUtc></StartTime><FrequencyChanges><FrequencyChange><Frequency dt:dt="r8">3312929</Frequency><Timestamp dt:dt="r8">15805238117</Timestamp><Current dt:dt="…	75.028	2343274	2339774	2343274	2339761	1	right	-1373999755	2017-11-05	11:15:19	09:15:19	female	238593	157214	-1	157194	242729	238623	-1	238593	522499	518810	-1	518784	23				1	11	21	phaseUPFAce	phaseXPface	4	NF02	2068150	2067850	2068150	2067845	l	2067845	2066118	2067845	2066102	1727
GofDak_1024-768_new	8	3	36	<?xml version="1.0"?>\n<Clock xmlns:dt="urn:schemas-microsoft-com:datatypes"><Description dt:dt="string">E-Prime Primary Realtime Clock</Description><StartTime><Timestamp dt:dt="int">0</Timestamp><DateUtc dt:dt="string">2017-05-11T09:15:19Z</DateUtc></StartTime><FrequencyChanges><FrequencyChange><Frequency dt:dt="r8">3312929</Frequency><Timestamp dt:dt="r8">15805238117</Timestamp><Current dt:dt="…	75.028	2343274	2339774	2343274	2339761	1	right	-1373999755	2017-11-05	11:15:19	09:15:19	female	238593	157214	-1	157194	242729	238623	-1	238593	522499	518810	-1	518784	23				1	11	21	phaseUPFAce	phaseXPface	5	NF106	2071176	2070876	2071176	2070866	l	2070866	2069356	2070866	2069350	1510
GofDak_1024-768_new	8	3	36	<?xml version="1.0"?>\n<Clock xmlns:dt="urn:schemas-microsoft-com:datatypes"><Description dt:dt="string">E-Prime Primary Realtime Clock</Description><StartTime><Timestamp dt:dt="int">0</Timestamp><DateUtc dt:dt="string">2017-05-11T09:15:19Z</DateUtc></StartTime><FrequencyChanges><FrequencyChange><Frequency dt:dt="r8">3312929</Frequency><Timestamp dt:dt="r8">15805238117</Timestamp><Current dt:dt="…	75.028	2343274	2339774	2343274	2339761	1	right	-1373999755	2017-11-05	11:15:19	09:15:19	female	238593	157214	-1	157194	242729	238623	-1	238593	522499	518810	-1	518784	23				1	11	21	phaseUPFAce	phaseXPface	6	NF06	2074534	2074234	2074534	2074221	l	2074221	2072435	2074221	2072422	1786
GofDak_1024-768_new	8	3	36	<?xml version="1.0"?>\n<Clock xmlns:dt="urn:schemas-microsoft-com:datatypes"><Description dt:dt="string">E-Prime Primary Realtime Clock</Description><StartTime><Timestamp dt:dt="int">0</Timestamp><DateUtc dt:dt="string">2017-05-11T09:15:19Z</DateUtc></StartTime><FrequencyChanges><FrequencyChange><Frequency dt:dt="r8">3312929</Frequency><Timestamp dt:dt="r8">15805238117</Timestamp><Current dt:dt="…	75.028	2343274	2339774	2343274	2339761	1	right	-1373999755	2017-11-05	11:15:19	09:15:19	female	238593	157214	-1	157194	242729	238623	-1	238593	522499	518810	-1	518784	23				1	11	21	phaseUPFAce	phaseXPface	7	NM03	2077680	2077380	2077680	2077373	l	2077373	2075701	2077373	2075686	1672
GofDak_1024-768_new	8	3	36	<?xml version="1.0"?>\n<Clock xmlns:dt="urn:schemas-microsoft-com:datatypes"><Description dt:dt="string">E-Prime Primary Realtime Clock</Description><StartTime><Timestamp dt:dt="int">0</Timestamp><DateUtc dt:dt="string">2017-05-11T09:15:19Z</DateUtc></StartTime><FrequencyChanges><FrequencyChange><Frequency dt:dt="r8">3312929</Frequency><Timestamp dt:dt="r8">15805238117</Timestamp><Current dt:dt="…	75.028	2343274	2339774	2343274	2339761	1	right	-1373999755	2017-11-05	11:15:19	09:15:19	female	238593	157214	-1	157194	242729	238623	-1	238593	522499	518810	-1	518784	23				1	11	21	phaseUPFAce	phaseXPface	8	NF27	2081039	2080739	2081039	2080723	d	2080723	2078859	2080723	2078854	1864
GofDak_1024-768_new	8	3	36	<?xml version="1.0"?>\n<Clock xmlns:dt="urn:schemas-microsoft-com:datatypes"><Description dt:dt="string">E-Prime Primary Realtime Clock</Description><StartTime><Timestamp dt:dt="int">0</Timestamp><DateUtc dt:dt="string">2017-05-11T09:15:19Z</DateUtc></StartTime><FrequencyChanges><FrequencyChange><Frequency dt:dt="r8">3312929</Frequency><Timestamp dt:dt="r8">15805238117</Timestamp><Current dt:dt="…	75.028	2343274	2339774	2343274	2339761	1	right	-1373999755	2017-11-05	11:15:19	09:15:19	female	238593	157214	-1	157194	242729	238623	-1	238593	522499	518810	-1	518784	23				1	11	21	phaseUPFAce	phaseXPface	9	NF106	2084424	2084124	2084424	2084112	l	2084112	2082165	2084112	2082157	1947
GofDak_1024-768_new	8	3	36	<?xml version="1.0"?>\n<Clock xmlns:dt="urn:schemas-microsoft-com:datatypes"><Description dt:dt="string">E-Prime Primary Realtime Clock</Description><StartTime><Timestamp dt:dt="int">0</Timestamp><DateUtc dt:dt="string">2017-05-11T09:15:19Z</DateUtc></StartTime><FrequencyChanges><FrequencyChange><Frequency dt:dt="r8">3312929</Frequency><Timestamp dt:dt="r8">15805238117</Timestamp><Current dt:dt="…	75.028	2343274	2339774	2343274	2339761	1	right	-1373999755	2017-11-05	11:15:19	09:15:19	female	238593	157214	-1	157194	242729	238623	-1	238593	522499	518810	-1	518784	23				1	11	21	phaseUPFAce	phaseXPface	10	NF01	2087596	2087296	2087596	2087289	d	2087289	2085577	2087289	2085565	1712
GofDak_1024-768_new	8	3	36	<?xml version="1.0"?>\n<Clock xmlns:dt="urn:schemas-microsoft-com:datatypes"><Description dt:dt="string">E-Prime Primary Realtime Clock</Description><StartTime><Timestamp dt:dt="int">0</Timestamp><DateUtc dt:dt="string">2017-05-11T09:15:19Z</DateUtc></StartTime><FrequencyChanges><FrequencyChange><Frequency dt:dt="r8">3312929</Frequency><Timestamp dt:dt="r8">15805238117</Timestamp><Current dt:dt="…	75.028	2343274	2339774	2343274	2339761	1	right	-1373999755	2017-11-05	11:15:19	09:15:19	female	238593	157214	-1	157194	242729	238623	-1	238593	522499	518810	-1	518784	23				1	11	21	phaseUPFAce	phaseXPface	11	NF04	2090875	2090575	2090875	2090567	d	2090567	2088776	2090567	2088765	1791
GofDak_1024-768_new	8	3	36	<?xml version="1.0"?>\n<Clock xmlns:dt="urn:schemas-microsoft-com:datatypes"><Description dt:dt="string">E-Prime Primary Realtime Clock</Description><StartTime><Timestamp dt:dt="int">0</Timestamp><DateUtc dt:dt="string">2017-05-11T09:15:19Z</DateUtc></StartTime><FrequencyChanges><FrequencyChange><Frequency dt:dt="r8">3312929</Frequency><Timestamp dt:dt="r8">15805238117</Timestamp><Current dt:dt="…	75.028	2343274	2339774	2343274	2339761	1	right	-1373999755	2017-11-05	11:15:19	09:15:19	female	238593	157214	-1	157194	242729	238623	-1	238593	522499	518810	-1	518784	23				1	11	21	phaseUPFAce	phaseXPface	12	NF109	2094380	2094080	2094380	2094074	l	2094074	2092134	2094074	2092117	1940
GofDak_1024-768_new	8	3	36	<?xml version="1.0"?>\n<Clock xmlns:dt="urn:schemas-microsoft-com:datatypes"><Description dt:dt="string">E-Prime Primary Realtime Clock</Description><StartTime><Timestamp dt:dt="int">0</Timestamp><DateUtc dt:dt="string">2017-05-11T09:15:19Z</DateUtc></StartTime><FrequencyChanges><FrequencyChange><Frequency dt:dt="r8">3312929</Frequency><Timestamp dt:dt="r8">15805238117</Timestamp><Current dt:dt="…	75.028	2343274	2339774	2343274	2339761	1	right	-1373999755	2017-11-05	11:15:19	09:15:19	female	238593	157214	-1	157194	242729	238623	-1	238593	522499	518810	-1	518784	23				1	11	21	phaseUPFAce	phaseXPface	13	NF04	2097619	2097319	2097619	2097314	d	2097314	2095653	2097314	2095637	1661
GofDak_1024-768_new	8	3	36	<?xml version="1.0"?>\n<Clock xmlns:dt="urn:schemas-microsoft-com:datatypes"><Description dt:dt="string">E-Prime Primary Realtime Clock</Description><StartTime><Timestamp dt:dt="int">0</Timestamp><DateUtc dt:dt="string">2017-05-11T09:15:19Z</DateUtc></StartTime><FrequencyChanges><FrequencyChange><Frequency dt:dt="r8">3312929</Frequency><Timestamp dt:dt="r8">15805238117</Timestamp><Current dt:dt="…	75.028	2343274	2339774	2343274	2339761	1	right	-1373999755	2017-11-05	11:15:19	09:15:19	female	238593	157214	-1	157194	242729	238623	-1	238593	522499	518810	-1	518784	23				1	11	21	phaseUPFAce	phaseXPface	14	NM101	2101471	2101171	2101471	2101161	l	2101161	2099318	2101161	2099301	1843
GofDak_1024-768_new	8	3	36	<?xml version="1.0"?>\n<Clock xmlns:dt="urn:schemas-microsoft-com:datatypes"><Description dt:dt="string">E-Prime Primary Realtime Clock</Description><StartTime><Timestamp dt:dt="int">0</Timestamp><DateUtc dt:dt="string">2017-05-11T09:15:19Z</DateUtc></StartTime><FrequencyChanges><FrequencyChange><Frequency dt:dt="r8">3312929</Frequency><Timestamp dt:dt="r8">15805238117</Timestamp><Current dt:dt="…	75.028	2343274	2339774	2343274	2339761	1	right	-1373999755	2017-11-05	11:15:19	09:15:19	female	238593	157214	-1	157194	242729	238623	-1	238593	522499	518810	-1	518784	23				1	11	21	phaseUPFAce	phaseXPface	15	NF106	2104630	2104330	2104630	2104325	d	2104325	2102797	2104325	2102780	1528
GofDak_1024-768_new	8	3	36	<?xml version="1.0"?>\n<Clock xmlns:dt="urn:schemas-microsoft-com:datatypes"><Description dt:dt="string">E-Prime Primary Realtime Clock</Description><StartTime><Timestamp dt:dt="int">0</Timestamp><DateUtc dt:dt="string">2017-05-11T09:15:19Z</DateUtc></StartTime><FrequencyChanges><FrequencyChange><Frequency dt:dt="r8">3312929</Frequency><Timestamp dt:dt="r8">15805238117</Timestamp><Current dt:dt="…	75.028	2343274	2339774	2343274	2339761	1	right	-1373999755	2017-11-05	11:15:19	09:15:19	female	238593	157214	-1	157194	242729	238623	-1	238593	522499	518810	-1	518784	23				1	11	21	phaseUPFAce	phaseXPface	16	NM10	2107762	2107462	2107762	2107449	l	2107449	2105782	2107449	2105772	1667
GofDak_1024-768_new	8	3	36	<?xml version="1.0"?>\n<Clock xmlns:dt="urn:schemas-microsoft-com:datatypes"><Description dt:dt="string">E-Prime Primary Realtime Clock</Description><StartTime><Timestamp dt:dt="int">0</Timestamp><DateUtc dt:dt="string">2017-05-11T09:15:19Z</DateUtc></StartTime><FrequencyChanges><FrequencyChange><Frequency dt:dt="r8">3312929</Frequency><Timestamp dt:dt="r8">15805238117</Timestamp><Current dt:dt="…	75.028	2343274	2339774	2343274	2339761	1	right	-1373999755	2017-11-05	11:15:19	09:15:19	female	238593	157214	-1	157194	242729	238623	-1	238593	522499	518810	-1	518784	23				1	11	21	phaseUPFAce	phaseXPface	17	NM03	2111094	2110794	2111094	2110788	l	2110788	2108875	2110788	2108860	1913
GofDak_1024-768_new	8	3	36	<?xml version="1.0"?>\n<Clock xmlns:dt="urn:schemas-microsoft-com:datatypes"><Description dt:dt="string">E-Prime Primary Realtime Clock</Description><StartTime><Timestamp dt:dt="int">0</Timestamp><DateUtc dt:dt="string">2017-05-11T09:15:19Z</DateUtc></StartTime><FrequencyChanges><FrequencyChange><Frequency dt:dt="r8">3312929</Frequency><Timestamp dt:dt="r8">15805238117</Timestamp><Current dt:dt="…	75.028	2343274	2339774	2343274	2339761	1	right	-1373999755	2017-11-05	11:15:19	09:15:19	female	238593	157214	-1	157194	242729	238623	-1	238593	522499	518810	-1	518784	23				1	11	21	phaseUPFAce	phaseXPface	18	NF02	2114493	2114193	2114493	2114189	l	2114189	2112220	2114189	2112212	1969
GofDak_1024-768_new	8	3	36	<?xml version="1.0"?>\n<Clock xmlns:dt="urn:schemas-microsoft-com:datatypes"><Description dt:dt="string">E-Prime Primary Realtime Clock</Description><StartTime><Timestamp dt:dt="int">0</Timestamp><DateUtc dt:dt="string">2017-05-11T09:15:19Z</DateUtc></StartTime><FrequencyChanges><FrequencyChange><Frequency dt:dt="r8">3312929</Frequency><Timestamp dt:dt="r8">15805238117</Timestamp><Current dt:dt="…	75.028	2343274	2339774	2343274	2339761	1	right	-1373999755	2017-11-05	11:15:19	09:15:19	female	238593	157214	-1	157194	242729	238623	-1	238593	522499	518810	-1	518784	23				1	11	21	phaseUPFAce	phaseXPface	19	NF04	2117971	2117671	2117971	2117664	l	2117664	2115685	2117664	2115668	1979
GofDak_1024-768_new	8	3	36	<?xml version="1.0"?>\n<Clock xmlns:dt="urn:schemas-microsoft-com:datatypes"><Description dt:dt="string">E-Prime Primary Realtime Clock</Description><StartTime><Timestamp dt:dt="int">0</Timestamp><DateUtc dt:dt="string">2017-05-11T09:15:19Z</DateUtc></StartTime><FrequencyChanges><FrequencyChange><Frequency dt:dt="r8">3312929</Frequency><Timestamp dt:dt="r8">15805238117</Timestamp><Current dt:dt="…	75.028	2343274	2339774	2343274	2339761	1	right	-1373999755	2017-11-05	11:15:19	09:15:19	female	238593	157214	-1	157194	242729	238623	-1	238593	522499	518810	-1	518784	23				1	11	21	phaseUPFAce	phaseXPface	20	NM13	2121103	2120803	2121103	2120793	l	2120793	2119191	2120793	2119180	1602
GofDak_1024-768_new	8	3	36	<?xml version="1.0"?>\n<Clock xmlns:dt="urn:schemas-microsoft-com:datatypes"><Description dt:dt="string">E-Prime Primary Realtime Clock</Description><StartTime><Timestamp dt:dt="int">0</Timestamp><DateUtc dt:dt="string">2017-05-11T09:15:19Z</DateUtc></StartTime><FrequencyChanges><FrequencyChange><Frequency dt:dt="r8">3312929</Frequency><Timestamp dt:dt="r8">15805238117</Timestamp><Current dt:dt="…	75.028	2343274	2339774	2343274	2339761	1	right	-1373999755	2017-11-05	11:15:19	09:15:19	female	238593	157214	-1	157194	242729	238623	-1	238593	522499	518810	-1	518784	24				2	11	22	phaseINVFAce	phaseXPface	1	NF01	2130153	2129853	2130153	2129840	d	2129840	2128027	2129840	2128014	1813
GofDak_1024-768_new	8	3	36	<?xml version="1.0"?>\n<Clock xmlns:dt="urn:schemas-microsoft-com:datatypes"><Description dt:dt="string">E-Prime Primary Realtime Clock</Description><StartTime><Timestamp dt:dt="int">0</Timestamp><DateUtc dt:dt="string">2017-05-11T09:15:19Z</DateUtc></StartTime><FrequencyChanges><FrequencyChange><Frequency dt:dt="r8">3312929</Frequency><Timestamp dt:dt="r8">15805238117</Timestamp><Current dt:dt="…	75.028	2343274	2339774	2343274	2339761	1	right	-1373999755	2017-11-05	11:15:19	09:15:19	female	238593	157214	-1	157194	242729	238623	-1	238593	522499	518810	-1	518784	24				2	11	22	phaseINVFAce	phaseXPface	2	NM04	2133459	2133159	2133459	2133154	l	2133154	2131453	2133154	2131443	1701
GofDak_1024-768_new	8	3	36	<?xml version="1.0"?>\n<Clock xmlns:dt="urn:schemas-microsoft-com:datatypes"><Description dt:dt="string">E-Prime Primary Realtime Clock</Description><StartTime><Timestamp dt:dt="int">0</Timestamp><DateUtc dt:dt="string">2017-05-11T09:15:19Z</DateUtc></StartTime><FrequencyChanges><FrequencyChange><Frequency dt:dt="r8">3312929</Frequency><Timestamp dt:dt="r8">15805238117</Timestamp><Current dt:dt="…	75.028	2343274	2339774	2343274	2339761	1	right	-1373999755	2017-11-05	11:15:19	09:15:19	female	238593	157214	-1	157194	242729	238623	-1	238593	522499	518810	-1	518784	24				2	11	22	phaseINVFAce	phaseXPface	3	NM101	2136631	2136331	2136631	2136316	d	2136316	2134745	2136316	2134739	1571
GofDak_1024-768_new	8	3	36	<?xml version="1.0"?>\n<Clock xmlns:dt="urn:schemas-microsoft-com:datatypes"><Description dt:dt="string">E-Prime Primary Realtime Clock</Description><StartTime><Timestamp dt:dt="int">0</Timestamp><DateUtc dt:dt="string">2017-05-11T09:15:19Z</DateUtc></StartTime><FrequencyChanges><FrequencyChange><Frequency dt:dt="r8">3312929</Frequency><Timestamp dt:dt="r8">15805238117</Timestamp><Current dt:dt="…	75.028	2343274	2339774	2343274	2339761	1	right	-1373999755	2017-11-05	11:15:19	09:15:19	female	238593	157214	-1	157194	242729	238623	-1	238593	522499	518810	-1	518784	24				2	11	22	phaseINVFAce	phaseXPface	4	NM09	2139896	2139596	2139896	2139590	d	2139590	2137717	2139590	2137707	1873
GofDak_1024-768_new	8	3	36	<?xml version="1.0"?>\n<Clock xmlns:dt="urn:schemas-microsoft-com:datatypes"><Description dt:dt="string">E-Prime Primary Realtime Clock</Description><StartTime><Timestamp dt:dt="int">0</Timestamp><DateUtc dt:dt="string">2017-05-11T09:15:19Z</DateUtc></StartTime><FrequencyChanges><FrequencyChange><Frequency dt:dt="r8">3312929</Frequency><Timestamp dt:dt="r8">15805238117</Timestamp><Current dt:dt="…	75.028	2343274	2339774	2343274	2339761	1	right	-1373999755	2017-11-05	11:15:19	09:15:19	female	238593	157214	-1	157194	242729	238623	-1	238593	522499	518810	-1	518784	24				2	11	22	phaseINVFAce	phaseXPface	5	NF04	2143921	2143621	2143921	2143609	l	2143609	2141969	2143609	2141954	1640
GofDak_1024-768_new	8	3	36	<?xml version="1.0"?>\n<Clock xmlns:dt="urn:schemas-microsoft-com:datatypes"><Description dt:dt="string">E-Prime Primary Realtime Clock</Description><StartTime><Timestamp dt:dt="int">0</Timestamp><DateUtc dt:dt="string">2017-05-11T09:15:19Z</DateUtc></StartTime><FrequencyChanges><FrequencyChange><Frequency dt:dt="r8">3312929</Frequency><Timestamp dt:dt="r8">15805238117</Timestamp><Current dt:dt="…	75.028	2343274	2339774	2343274	2339761	1	right	-1373999755	2017-11-05	11:15:19	09:15:19	female	238593	157214	-1	157194	242729	238623	-1	238593	522499	518810	-1	518784	24				2	11	22	phaseINVFAce	phaseXPface	6	NM101	2147214	2146914	2147214	2146906	d	2146906	2145208	2146906	2145194	1698
GofDak_1024-768_new	8	3	36	<?xml version="1.0"?>\n<Clock xmlns:dt="urn:schemas-microsoft-com:datatypes"><Description dt:dt="string">E-Prime Primary Realtime Clock</Description><StartTime><Timestamp dt:dt="int">0</Timestamp><DateUtc dt:dt="string">2017-05-11T09:15:19Z</DateUtc></StartTime><FrequencyChanges><FrequencyChange><Frequency dt:dt="r8">3312929</Frequency><Timestamp dt:dt="r8">15805238117</Timestamp><Current dt:dt="…	75.028	2343274	2339774	2343274	2339761	1	right	-1373999755	2017-11-05	11:15:19	09:15:19	female	238593	157214	-1	157194	242729	238623	-1	238593	522499	518810	-1	518784	24				2	11	22	phaseINVFAce	phaseXPface	7	NM21	2150666	2150366	2150666	2150359	d	2150359	2148513	2150359	2148498	1846
GofDak_1024-768_new	8	3	36	<?xml version="1.0"?>\n<Clock xmlns:dt="urn:schemas-microsoft-com:datatypes"><Description dt:dt="string">E-Prime Primary Realtime Clock</Description><StartTime><Timestamp dt:dt="int">0</Timestamp><DateUtc dt:dt="string">2017-05-11T09:15:19Z</DateUtc></StartTime><FrequencyChanges><FrequencyChange><Frequency dt:dt="r8">3312929</Frequency><Timestamp dt:dt="r8">15805238117</Timestamp><Current dt:dt="…	75.028	2343274	2339774	2343274	2339761	1	right	-1373999755	2017-11-05	11:15:19	09:15:19	female	238593	157214	-1	157194	242729	238623	-1	238593	522499	518810	-1	518784	24				2	11	22	phaseINVFAce	phaseXPface	8	NM09	2154304	2154004	2154304	2154001	l	2154001	2152085	2154001	2152074	1916
GofDak_1024-768_new	8	3	36	<?xml version="1.0"?>\n<Clock xmlns:dt="urn:schemas-microsoft-com:datatypes"><Description dt:dt="string">E-Prime Primary Realtime Clock</Description><StartTime><Timestamp dt:dt="int">0</Timestamp><DateUtc dt:dt="string">2017-05-11T09:15:19Z</DateUtc></StartTime><FrequencyChanges><FrequencyChange><Frequency dt:dt="r8">3312929</Frequency><Timestamp dt:dt="r8">15805238117</Timestamp><Current dt:dt="…	75.028	2343274	2339774	2343274	2339761	1	right	-1373999755	2017-11-05	11:15:19	09:15:19	female	238593	157214	-1	157194	242729	238623	-1	238593	522499	518810	-1	518784	24				2	11	22	phaseINVFAce	phaseXPface	9	NM13	2157823	2157523	2157823	2157514	l	2157514	2155724	2157514	2155714	1790
GofDak_1024-768_new	8	3	36	<?xml version="1.0"?>\n<Clock xmlns:dt="urn:schemas-microsoft-com:datatypes"><Description dt:dt="string">E-Prime Primary Realtime Clock</Description><StartTime><Timestamp dt:dt="int">0</Timestamp><DateUtc dt:dt="string">2017-05-11T09:15:19Z</DateUtc></StartTime><FrequencyChanges><FrequencyChange><Frequency dt:dt="r8">3312929</Frequency><Timestamp dt:dt="r8">15805238117</Timestamp><Current dt:dt="…	75.028	2343274	2339774	2343274	2339761	1	right	-1373999755	2017-11-05	11:15:19	09:15:19	female	238593	157214	-1	157194	242729	238623	-1	238593	522499	518810	-1	518784	24				2	11	22	phaseINVFAce	phaseXPface	10	NF01	2160942	2160642	2160942	2160639	l	2160639	2159042	2160639	2159034	1597
GofDak_1024-768_new	8	3	36	<?xml version="1.0"?>\n<Clock xmlns:dt="urn:schemas-microsoft-com:datatypes"><Description dt:dt="string">E-Prime Primary Realtime Clock</Description><StartTime><Timestamp dt:dt="int">0</Timestamp><DateUtc dt:dt="string">2017-05-11T09:15:19Z</DateUtc></StartTime><FrequencyChanges><FrequencyChange><Frequency dt:dt="r8">3312929</Frequency><Timestamp dt:dt="r8">15805238117</Timestamp><Current dt:dt="…	75.028	2343274	2339774	2343274	2339761	1	right	-1373999755	2017-11-05	11:15:19	09:15:19	female	238593	157214	-1	157194	242729	238623	-1	238593	522499	518810	-1	518784	24				2	11	22	phaseINVFAce	phaseXPface	11	NM10	2164154	2163854	2164154	2163851	l	2163851	2162215	2163851	2162209	1636
GofDak_1024-768_new	8	3	36	<?xml version="1.0"?>\n<Clock xmlns:dt="urn:schemas-microsoft-com:datatypes"><Description dt:dt="string">E-Prime Primary Realtime Clock</Description><StartTime><Timestamp dt:dt="int">0</Timestamp><DateUtc dt:dt="string">2017-05-11T09:15:19Z</DateUtc></StartTime><FrequencyChanges><FrequencyChange><Frequency dt:dt="r8">3312929</Frequency><Timestamp dt:dt="r8">15805238117</Timestamp><Current dt:dt="…	75.028	2343274	2339774	2343274	2339761	1	right	-1373999755	2017-11-05	11:15:19	09:15:19	female	238593	157214	-1	157194	242729	238623	-1	238593	522499	518810	-1	518784	24				2	11	22	phaseINVFAce	phaseXPface	12	NM02	2167153	2166853	2167153	2166844	d	2166844	2165320	2166844	2165305	1524
GofDak_1024-768_new	8	3	36	<?xml version="1.0"?>\n<Clock xmlns:dt="urn:schemas-microsoft-com:datatypes"><Description dt:dt="string">E-Prime Primary Realtime Clock</Description><StartTime><Timestamp dt:dt="int">0</Timestamp><DateUtc dt:dt="string">2017-05-11T09:15:19Z</DateUtc></StartTime><FrequencyChanges><FrequencyChange><Frequency dt:dt="r8">3312929</Frequency><Timestamp dt:dt="r8">15805238117</Timestamp><Current dt:dt="…	75.028	2343274	2339774	2343274	2339761	1	right	-1373999755	2017-11-05	11:15:19	09:15:19	female	238593	157214	-1	157194	242729	238623	-1	238593	522499	518810	-1	518784	24				2	11	22	phaseINVFAce	phaseXPface	13	NF09	2172444	2172144	2172444	2172132	d	2172132	2170331	2172132	2170321	1801
GofDak_1024-768_new	8	3	36	<?xml version="1.0"?>\n<Clock xmlns:dt="urn:schemas-microsoft-com:datatypes"><Description dt:dt="string">E-Prime Primary Realtime Clock</Description><StartTime><Timestamp dt:dt="int">0</Timestamp><DateUtc dt:dt="string">2017-05-11T09:15:19Z</DateUtc></StartTime><FrequencyChanges><FrequencyChange><Frequency dt:dt="r8">3312929</Frequency><Timestamp dt:dt="r8">15805238117</Timestamp><Current dt:dt="…	75.028	2343274	2339774	2343274	2339761	1	right	-1373999755	2017-11-05	11:15:19	09:15:19	female	238593	157214	-1	157194	242729	238623	-1	238593	522499	518810	-1	518784	24				2	11	22	phaseINVFAce	phaseXPface	14	NF01	2176669	2176369	2176669	2176358	l	2176358	2174370	2176358	2174353	1988
GofDak_1024-768_new	8	3	36	<?xml version="1.0"?>\n<Clock xmlns:dt="urn:schemas-microsoft-com:datatypes"><Description dt:dt="string">E-Prime Primary Realtime Clock</Description><StartTime><Timestamp dt:dt="int">0</Timestamp><DateUtc dt:dt="string">2017-05-11T09:15:19Z</DateUtc></StartTime><FrequencyChanges><FrequencyChange><Frequency dt:dt="r8">3312929</Frequency><Timestamp dt:dt="r8">15805238117</Timestamp><Current dt:dt="…	75.028	2343274	2339774	2343274	2339761	1	right	-1373999755	2017-11-05	11:15:19	09:15:19	female	238593	157214	-1	157194	242729	238623	-1	238593	522499	518810	-1	518784	24				2	11	22	phaseINVFAce	phaseXPface	15	NF09	2179695	2179395	2179695	2179382	d	2179382	2177862	2179382	2177857	1520
GofDak_1024-768_new	8	3	36	<?xml version="1.0"?>\n<Clock xmlns:dt="urn:schemas-microsoft-com:datatypes"><Description dt:dt="string">E-Prime Primary Realtime Clock</Description><StartTime><Timestamp dt:dt="int">0</Timestamp><DateUtc dt:dt="string">2017-05-11T09:15:19Z</DateUtc></StartTime><FrequencyChanges><FrequencyChange><Frequency dt:dt="r8">3312929</Frequency><Timestamp dt:dt="r8">15805238117</Timestamp><Current dt:dt="…	75.028	2343274	2339774	2343274	2339761	1	right	-1373999755	2017-11-05	11:15:19	09:15:19	female	238593	157214	-1	157194	242729	238623	-1	238593	522499	518810	-1	518784	24				2	11	22	phaseINVFAce	phaseXPface	16	NF02	2183080	2182780	2183080	2182777	l	2182777	2181087	2182777	2181080	1690
GofDak_1024-768_new	8	3	36	<?xml version="1.0"?>\n<Clock xmlns:dt="urn:schemas-microsoft-com:datatypes"><Description dt:dt="string">E-Prime Primary Realtime Clock</Description><StartTime><Timestamp dt:dt="int">0</Timestamp><DateUtc dt:dt="string">2017-05-11T09:15:19Z</DateUtc></StartTime><FrequencyChanges><FrequencyChange><Frequency dt:dt="r8">3312929</Frequency><Timestamp dt:dt="r8">15805238117</Timestamp><Current dt:dt="…	75.028	2343274	2339774	2343274	2339761	1	right	-1373999755	2017-11-05	11:15:19	09:15:19	female	238593	157214	-1	157194	242729	238623	-1	238593	522499	518810	-1	518784	24				2	11	22	phaseINVFAce	phaseXPface	17	NM05	2186345	2186045	2186345	2186042	l	2186042	2184433	2186042	2184416	1609
GofDak_1024-768_new	8	3	36	<?xml version="1.0"?>\n<Clock xmlns:dt="urn:schemas-microsoft-com:datatypes"><Description dt:dt="string">E-Prime Primary Realtime Clock</Description><StartTime><Timestamp dt:dt="int">0</Timestamp><DateUtc dt:dt="string">2017-05-11T09:15:19Z</DateUtc></StartTime><FrequencyChanges><FrequencyChange><Frequency dt:dt="r8">3312929</Frequency><Timestamp dt:dt="r8">15805238117</Timestamp><Current dt:dt="…	75.028	2343274	2339774	2343274	2339761	1	right	-1373999755	2017-11-05	11:15:19	09:15:19	female	238593	157214	-1	157194	242729	238623	-1	238593	522499	518810	-1	518784	24				2	11	22	phaseINVFAce	phaseXPface	18	NF27	2191064	2190764	2191064	2190751	l	2190751	2188778	2190751	2188760	1973
GofDak_1024-768_new	8	3	36	<?xml version="1.0"?>\n<Clock xmlns:dt="urn:schemas-microsoft-com:datatypes"><Description dt:dt="string">E-Prime Primary Realtime Clock</Description><StartTime><Timestamp dt:dt="int">0</Timestamp><DateUtc dt:dt="string">2017-05-11T09:15:19Z</DateUtc></StartTime><FrequencyChanges><FrequencyChange><Frequency dt:dt="r8">3312929</Frequency><Timestamp dt:dt="r8">15805238117</Timestamp><Current dt:dt="…	75.028	2343274	2339774	2343274	2339761	1	right	-1373999755	2017-11-05	11:15:19	09:15:19	female	238593	157214	-1	157194	242729	238623	-1	238593	522499	518810	-1	518784	24				2	11	22	phaseINVFAce	phaseXPface	19	NM13	2194649	2194349	2194649	2194334	d	2194334	2192350	2194334	2192344	1984
GofDak_1024-768_new	8	3	36	<?xml version="1.0"?>\n<Clock xmlns:dt="urn:schemas-microsoft-com:datatypes"><Description dt:dt="string">E-Prime Primary Realtime Clock</Description><StartTime><Timestamp dt:dt="int">0</Timestamp><DateUtc dt:dt="string">2017-05-11T09:15:19Z</DateUtc></StartTime><FrequencyChanges><FrequencyChange><Frequency dt:dt="r8">3312929</Frequency><Timestamp dt:dt="r8">15805238117</Timestamp><Current dt:dt="…	75.028	2343274	2339774	2343274	2339761	1	right	-1373999755	2017-11-05	11:15:19	09:15:19	female	238593	157214	-1	157194	242729	238623	-1	238593	522499	518810	-1	518784	24				2	11	22	phaseINVFAce	phaseXPface	20	NF109	2197968	2197668	2197968	2197665	d	2197665	2195802	2197665	2195784	1863
GofDak_1024-768_new	8	3	36	<?xml version="1.0"?>\n<Clock xmlns:dt="urn:schemas-microsoft-com:datatypes"><Description dt:dt="string">E-Prime Primary Realtime Clock</Description><StartTime><Timestamp dt:dt="int">0</Timestamp><DateUtc dt:dt="string">2017-05-11T09:15:19Z</DateUtc></StartTime><FrequencyChanges><FrequencyChange><Frequency dt:dt="r8">3312929</Frequency><Timestamp dt:dt="r8">15805238117</Timestamp><Current dt:dt="…	75.028	2343274	2339774	2343274	2339761	1	right	-1373999755	2017-11-05	11:15:19	09:15:19	female	238593	157214	-1	157194	242729	238623	-1	238593	522499	518810	-1	518784	25				2	12	23	phaseINVFAce	phaseXPface	1	NM08	2201633	2201333	2201633	2201327	d	2201327	2199667	2201327	2199656	1660
GofDak_1024-768_new	8	3	36	<?xml version="1.0"?>\n<Clock xmlns:dt="urn:schemas-microsoft-com:datatypes"><Description dt:dt="string">E-Prime Primary Realtime Clock</Description><StartTime><Timestamp dt:dt="int">0</Timestamp><DateUtc dt:dt="string">2017-05-11T09:15:19Z</DateUtc></StartTime><FrequencyChanges><FrequencyChange><Frequency dt:dt="r8">3312929</Frequency><Timestamp dt:dt="r8">15805238117</Timestamp><Current dt:dt="…	75.028	2343274	2339774	2343274	2339761	1	right	-1373999755	2017-11-05	11:15:19	09:15:19	female	238593	157214	-1	157194	242729	238623	-1	238593	522499	518810	-1	518784	25				2	12	23	phaseINVFAce	phaseXPface	2	NF02	2205472	2205172	2205472	2205163	l	2205163	2203306	2205163	2203295	1857
GofDak_1024-768_new	8	3	36	<?xml version="1.0"?>\n<Clock xmlns:dt="urn:schemas-microsoft-com:datatypes"><Description dt:dt="string">E-Prime Primary Realtime Clock</Description><StartTime><Timestamp dt:dt="int">0</Timestamp><DateUtc dt:dt="string">2017-05-11T09:15:19Z</DateUtc></StartTime><FrequencyChanges><FrequencyChange><Frequency dt:dt="r8">3312929</Frequency><Timestamp dt:dt="r8">15805238117</Timestamp><Current dt:dt="…	75.028	2343274	2339774	2343274	2339761	1	right	-1373999755	2017-11-05	11:15:19	09:15:19	female	238593	157214	-1	157194	242729	238623	-1	238593	522499	518810	-1	518784	25				2	12	23	phaseINVFAce	phaseXPface	3	NM13	2210083	2209783	2210083	2209779	d	2209779	2207997	2209779	2207991	1782
GofDak_1024-768_new	8	3	36	<?xml version="1.0"?>\n<Clock xmlns:dt="urn:schemas-microsoft-com:datatypes"><Description dt:dt="string">E-Prime Primary Realtime Clock</Description><StartTime><Timestamp dt:dt="int">0</Timestamp><DateUtc dt:dt="string">2017-05-11T09:15:19Z</DateUtc></StartTime><FrequencyChanges><FrequencyChange><Frequency dt:dt="r8">3312929</Frequency><Timestamp dt:dt="r8">15805238117</Timestamp><Current dt:dt="…	75.028	2343274	2339774	2343274	2339761	1	right	-1373999755	2017-11-05	11:15:19	09:15:19	female	238593	157214	-1	157194	242729	238623	-1	238593	522499	518810	-1	518784	25				2	12	23	phaseINVFAce	phaseXPface	4	NF11	2213828	2213528	2213828	2213523	l	2213523	2211782	2213523	2211767	1741
GofDak_1024-768_new	8	3	36	<?xml version="1.0"?>\n<Clock xmlns:dt="urn:schemas-microsoft-com:datatypes"><Description dt:dt="string">E-Prime Primary Realtime Clock</Description><StartTime><Timestamp dt:dt="int">0</Timestamp><DateUtc dt:dt="string">2017-05-11T09:15:19Z</DateUtc></StartTime><FrequencyChanges><FrequencyChange><Frequency dt:dt="r8">3312929</Frequency><Timestamp dt:dt="r8">15805238117</Timestamp><Current dt:dt="…	75.028	2343274	2339774	2343274	2339761	1	right	-1373999755	2017-11-05	11:15:19	09:15:19	female	238593	157214	-1	157194	242729	238623	-1	238593	522499	518810	-1	518784	25				2	12	23	phaseINVFAce	phaseXPface	5	NF06	2217187	2216887	2217187	2216876	d	2216876	2215181	2216876	2215175	1695
GofDak_1024-768_new	8	3	36	<?xml version="1.0"?>\n<Clock xmlns:dt="urn:schemas-microsoft-com:datatypes"><Description dt:dt="string">E-Prime Primary Realtime Clock</Description><StartTime><Timestamp dt:dt="int">0</Timestamp><DateUtc dt:dt="string">2017-05-11T09:15:19Z</DateUtc></StartTime><FrequencyChanges><FrequencyChange><Frequency dt:dt="r8">3312929</Frequency><Timestamp dt:dt="r8">15805238117</Timestamp><Current dt:dt="…	75.028	2343274	2339774	2343274	2339761	1	right	-1373999755	2017-11-05	11:15:19	09:15:19	female	238593	157214	-1	157194	242729	238623	-1	238593	522499	518810	-1	518784	25				2	12	23	phaseINVFAce	phaseXPface	6	NF06	2220333	2220033	2220333	2220028	l	2220028	2218473	2220028	2218463	1555
GofDak_1024-768_new	8	3	36	<?xml version="1.0"?>\n<Clock xmlns:dt="urn:schemas-microsoft-com:datatypes"><Description dt:dt="string">E-Prime Primary Realtime Clock</Description><StartTime><Timestamp dt:dt="int">0</Timestamp><DateUtc dt:dt="string">2017-05-11T09:15:19Z</DateUtc></StartTime><FrequencyChanges><FrequencyChange><Frequency dt:dt="r8">3312929</Frequency><Timestamp dt:dt="r8">15805238117</Timestamp><Current dt:dt="…	75.028	2343274	2339774	2343274	2339761	1	right	-1373999755	2017-11-05	11:15:19	09:15:19	female	238593	157214	-1	157194	242729	238623	-1	238593	522499	518810	-1	518784	25				2	12	23	phaseINVFAce	phaseXPface	7	NM05	2224251	2223951	2224251	2223940	l	2223940	2222045	2223940	2222030	1895
GofDak_1024-768_new	8	3	36	<?xml version="1.0"?>\n<Clock xmlns:dt="urn:schemas-microsoft-com:datatypes"><Description dt:dt="string">E-Prime Primary Realtime Clock</Description><StartTime><Timestamp dt:dt="int">0</Timestamp><DateUtc dt:dt="string">2017-05-11T09:15:19Z</DateUtc></StartTime><FrequencyChanges><FrequencyChange><Frequency dt:dt="r8">3312929</Frequency><Timestamp dt:dt="r8">15805238117</Timestamp><Current dt:dt="…	75.028	2343274	2339774	2343274	2339761	1	right	-1373999755	2017-11-05	11:15:19	09:15:19	female	238593	157214	-1	157194	242729	238623	-1	238593	522499	518810	-1	518784	25				2	12	23	phaseINVFAce	phaseXPface	8	NF06	2227410	2227110	2227410	2227105	d	2227105	2225444	2227105	2225438	1661
GofDak_1024-768_new	8	3	36	<?xml version="1.0"?>\n<Clock xmlns:dt="urn:schemas-microsoft-com:datatypes"><Description dt:dt="string">E-Prime Primary Realtime Clock</Description><StartTime><Timestamp dt:dt="int">0</Timestamp><DateUtc dt:dt="string">2017-05-11T09:15:19Z</DateUtc></StartTime><FrequencyChanges><FrequencyChange><Frequency dt:dt="r8">3312929</Frequency><Timestamp dt:dt="r8">15805238117</Timestamp><Current dt:dt="…	75.028	2343274	2339774	2343274	2339761	1	right	-1373999755	2017-11-05	11:15:19	09:15:19	female	238593	157214	-1	157194	242729	238623	-1	238593	522499	518810	-1	518784	25				2	12	23	phaseINVFAce	phaseXPface	9	NM13	2230755	2230455	2230755	2230452	l	2230452	2228709	2230452	2228694	1743
GofDak_1024-768_new	8	3	36	<?xml version="1.0"?>\n<Clock xmlns:dt="urn:schemas-microsoft-com:datatypes"><Description dt:dt="string">E-Prime Primary Realtime Clock</Description><StartTime><Timestamp dt:dt="int">0</Timestamp><DateUtc dt:dt="string">2017-05-11T09:15:19Z</DateUtc></StartTime><FrequencyChanges><FrequencyChange><Frequency dt:dt="r8">3312929</Frequency><Timestamp dt:dt="r8">15805238117</Timestamp><Current dt:dt="…	75.028	2343274	2339774	2343274	2339761	1	right	-1373999755	2017-11-05	11:15:19	09:15:19	female	238593	157214	-1	157194	242729	238623	-1	238593	522499	518810	-1	518784	25				2	12	23	phaseINVFAce	phaseXPface	10	NM08	2234341	2234041	2234341	2234028	l	2234028	2232148	2234028	2232142	1880
GofDak_1024-768_new	8	3	36	<?xml version="1.0"?>\n<Clock xmlns:dt="urn:schemas-microsoft-com:datatypes"><Description dt:dt="string">E-Prime Primary Realtime Clock</Description><StartTime><Timestamp dt:dt="int">0</Timestamp><DateUtc dt:dt="string">2017-05-11T09:15:19Z</DateUtc></StartTime><FrequencyChanges><FrequencyChange><Frequency dt:dt="r8">3312929</Frequency><Timestamp dt:dt="r8">15805238117</Timestamp><Current dt:dt="…	75.028	2343274	2339774	2343274	2339761	1	right	-1373999755	2017-11-05	11:15:19	09:15:19	female	238593	157214	-1	157194	242729	238623	-1	238593	522499	518810	-1	518784	25				2	12	23	phaseINVFAce	phaseXPface	11	NF105	2237886	2237586	2237886	2237572	d	2237572	2235613	2237572	2235606	1959
GofDak_1024-768_new	8	3	36	<?xml version="1.0"?>\n<Clock xmlns:dt="urn:schemas-microsoft-com:datatypes"><Description dt:dt="string">E-Prime Primary Realtime Clock</Description><StartTime><Timestamp dt:dt="int">0</Timestamp><DateUtc dt:dt="string">2017-05-11T09:15:19Z</DateUtc></StartTime><FrequencyChanges><FrequencyChange><Frequency dt:dt="r8">3312929</Frequency><Timestamp dt:dt="r8">15805238117</Timestamp><Current dt:dt="…	75.028	2343274	2339774	2343274	2339761	1	right	-1373999755	2017-11-05	11:15:19	09:15:19	female	238593	157214	-1	157194	242729	238623	-1	238593	522499	518810	-1	518784	25				2	12	23	phaseINVFAce	phaseXPface	12	NF109	2240978	2240678	2240978	2240664	l	2240664	2239065	2240664	2239054	1599
GofDak_1024-768_new	8	3	36	<?xml version="1.0"?>\n<Clock xmlns:dt="urn:schemas-microsoft-com:datatypes"><Description dt:dt="string">E-Prime Primary Realtime Clock</Description><StartTime><Timestamp dt:dt="int">0</Timestamp><DateUtc dt:dt="string">2017-05-11T09:15:19Z</DateUtc></StartTime><FrequencyChanges><FrequencyChange><Frequency dt:dt="r8">3312929</Frequency><Timestamp dt:dt="r8">15805238117</Timestamp><Current dt:dt="…	75.028	2343274	2339774	2343274	2339761	1	right	-1373999755	2017-11-05	11:15:19	09:15:19	female	238593	157214	-1	157194	242729	238623	-1	238593	522499	518810	-1	518784	25				2	12	23	phaseINVFAce	phaseXPface	13	NF106	2244537	2244237	2244537	2244223	l	2244223	2242397	2244223	2242381	1826
GofDak_1024-768_new	8	3	36	<?xml version="1.0"?>\n<Clock xmlns:dt="urn:schemas-microsoft-com:datatypes"><Description dt:dt="string">E-Prime Primary Realtime Clock</Description><StartTime><Timestamp dt:dt="int">0</Timestamp><DateUtc dt:dt="string">2017-05-11T09:15:19Z</DateUtc></StartTime><FrequencyChanges><FrequencyChange><Frequency dt:dt="r8">3312929</Frequency><Timestamp dt:dt="r8">15805238117</Timestamp><Current dt:dt="…	75.028	2343274	2339774	2343274	2339761	1	right	-1373999755	2017-11-05	11:15:19	09:15:19	female	238593	157214	-1	157194	242729	238623	-1	238593	522499	518810	-1	518784	25				2	12	23	phaseINVFAce	phaseXPface	14	NF02	2250001	2249701	2250001	2249690	l	2249690	2248075	2249690	2248063	1615
GofDak_1024-768_new	8	3	36	<?xml version="1.0"?>\n<Clock xmlns:dt="urn:schemas-microsoft-com:datatypes"><Description dt:dt="string">E-Prime Primary Realtime Clock</Description><StartTime><Timestamp dt:dt="int">0</Timestamp><DateUtc dt:dt="string">2017-05-11T09:15:19Z</DateUtc></StartTime><FrequencyChanges><FrequencyChange><Frequency dt:dt="r8">3312929</Frequency><Timestamp dt:dt="r8">15805238117</Timestamp><Current dt:dt="…	75.028	2343274	2339774	2343274	2339761	1	right	-1373999755	2017-11-05	11:15:19	09:15:19	female	238593	157214	-1	157194	242729	238623	-1	238593	522499	518810	-1	518784	25				2	12	23	phaseINVFAce	phaseXPface	15	NM09	2253347	2253047	2253347	2253036	d	2253036	2251087	2253036	2251077	1949
GofDak_1024-768_new	8	3	36	<?xml version="1.0"?>\n<Clock xmlns:dt="urn:schemas-microsoft-com:datatypes"><Description dt:dt="string">E-Prime Primary Realtime Clock</Description><StartTime><Timestamp dt:dt="int">0</Timestamp><DateUtc dt:dt="string">2017-05-11T09:15:19Z</DateUtc></StartTime><FrequencyChanges><FrequencyChange><Frequency dt:dt="r8">3312929</Frequency><Timestamp dt:dt="r8">15805238117</Timestamp><Current dt:dt="…	75.028	2343274	2339774	2343274	2339761	1	right	-1373999755	2017-11-05	11:15:19	09:15:19	female	238593	157214	-1	157194	242729	238623	-1	238593	522499	518810	-1	518784	25				2	12	23	phaseINVFAce	phaseXPface	16	NF106	2256865	2256565	2256865	2256559	l	2256559	2254579	2256559	2254573	1980
GofDak_1024-768_new	8	3	36	<?xml version="1.0"?>\n<Clock xmlns:dt="urn:schemas-microsoft-com:datatypes"><Description dt:dt="string">E-Prime Primary Realtime Clock</Description><StartTime><Timestamp dt:dt="int">0</Timestamp><DateUtc dt:dt="string">2017-05-11T09:15:19Z</DateUtc></StartTime><FrequencyChanges><FrequencyChange><Frequency dt:dt="r8">3312929</Frequency><Timestamp dt:dt="r8">15805238117</Timestamp><Current dt:dt="…	75.028	2343274	2339774	2343274	2339761	1	right	-1373999755	2017-11-05	11:15:19	09:15:19	female	238593	157214	-1	157194	242729	238623	-1	238593	522499	518810	-1	518784	25				2	12	23	phaseINVFAce	phaseXPface	17	NF27	2260504	2260204	2260504	2260198	l	2260198	2258245	2260198	2258229	1953
GofDak_1024-768_new	8	3	36	<?xml version="1.0"?>\n<Clock xmlns:dt="urn:schemas-microsoft-com:datatypes"><Description dt:dt="string">E-Prime Primary Realtime Clock</Description><StartTime><Timestamp dt:dt="int">0</Timestamp><DateUtc dt:dt="string">2017-05-11T09:15:19Z</DateUtc></StartTime><FrequencyChanges><FrequencyChange><Frequency dt:dt="r8">3312929</Frequency><Timestamp dt:dt="r8">15805238117</Timestamp><Current dt:dt="…	75.028	2343274	2339774	2343274	2339761	1	right	-1373999755	2017-11-05	11:15:19	09:15:19	female	238593	157214	-1	157194	242729	238623	-1	238593	522499	518810	-1	518784	25				2	12	23	phaseINVFAce	phaseXPface	18	NF09	2263623	2263323	2263623	2263310	d	2263310	2261710	2263310	2261692	1600
GofDak_1024-768_new	8	3	36	<?xml version="1.0"?>\n<Clock xmlns:dt="urn:schemas-microsoft-com:datatypes"><Description dt:dt="string">E-Prime Primary Realtime Clock</Description><StartTime><Timestamp dt:dt="int">0</Timestamp><DateUtc dt:dt="string">2017-05-11T09:15:19Z</DateUtc></StartTime><FrequencyChanges><FrequencyChange><Frequency dt:dt="r8">3312929</Frequency><Timestamp dt:dt="r8">15805238117</Timestamp><Current dt:dt="…	75.028	2343274	2339774	2343274	2339761	1	right	-1373999755	2017-11-05	11:15:19	09:15:19	female	238593	157214	-1	157194	242729	238623	-1	238593	522499	518810	-1	518784	25				2	12	23	phaseINVFAce	phaseXPface	19	NF04	2267381	2267081	2267381	2267078	l	2267078	2265189	2267078	2265180	1889
GofDak_1024-768_new	8	3	36	<?xml version="1.0"?>\n<Clock xmlns:dt="urn:schemas-microsoft-com:datatypes"><Description dt:dt="string">E-Prime Primary Realtime Clock</Description><StartTime><Timestamp dt:dt="int">0</Timestamp><DateUtc dt:dt="string">2017-05-11T09:15:19Z</DateUtc></StartTime><FrequencyChanges><FrequencyChange><Frequency dt:dt="r8">3312929</Frequency><Timestamp dt:dt="r8">15805238117</Timestamp><Current dt:dt="…	75.028	2343274	2339774	2343274	2339761	1	right	-1373999755	2017-11-05	11:15:19	09:15:19	female	238593	157214	-1	157194	242729	238623	-1	238593	522499	518810	-1	518784	25				2	12	23	phaseINVFAce	phaseXPface	20	NF27	2271846	2271546	2271846	2271542	l	2271542	2269627	2271542	2269612	1915
GofDak_1024-768_new	8	3	36	<?xml version="1.0"?>\n<Clock xmlns:dt="urn:schemas-microsoft-com:datatypes"><Description dt:dt="string">E-Prime Primary Realtime Clock</Description><StartTime><Timestamp dt:dt="int">0</Timestamp><DateUtc dt:dt="string">2017-05-11T09:15:19Z</DateUtc></StartTime><FrequencyChanges><FrequencyChange><Frequency dt:dt="r8">3312929</Frequency><Timestamp dt:dt="r8">15805238117</Timestamp><Current dt:dt="…	75.028	2343274	2339774	2343274	2339761	1	right	-1373999755	2017-11-05	11:15:19	09:15:19	female	238593	157214	-1	157194	242729	238623	-1	238593	522499	518810	-1	518784	26				1	12	24	phaseUPFAce	phaseXPface	1	NM02	2275365	2275065	2275365	2275050	d	2275050	2273492	2275050	2273484	1558
GofDak_1024-768_new	8	3	36	<?xml version="1.0"?>\n<Clock xmlns:dt="urn:schemas-microsoft-com:datatypes"><Description dt:dt="string">E-Prime Primary Realtime Clock</Description><StartTime><Timestamp dt:dt="int">0</Timestamp><DateUtc dt:dt="string">2017-05-11T09:15:19Z</DateUtc></StartTime><FrequencyChanges><FrequencyChange><Frequency dt:dt="r8">3312929</Frequency><Timestamp dt:dt="r8">15805238117</Timestamp><Current dt:dt="…	75.028	2343274	2339774	2343274	2339761	1	right	-1373999755	2017-11-05	11:15:19	09:15:19	female	238593	157214	-1	157194	242729	238623	-1	238593	522499	518810	-1	518784	26				1	12	24	phaseUPFAce	phaseXPface	2	NM09	2278790	2278490	2278790	2278479	l	2278479	2276624	2278479	2276612	1855
GofDak_1024-768_new	8	3	36	<?xml version="1.0"?>\n<Clock xmlns:dt="urn:schemas-microsoft-com:datatypes"><Description dt:dt="string">E-Prime Primary Realtime Clock</Description><StartTime><Timestamp dt:dt="int">0</Timestamp><DateUtc dt:dt="string">2017-05-11T09:15:19Z</DateUtc></StartTime><FrequencyChanges><FrequencyChange><Frequency dt:dt="r8">3312929</Frequency><Timestamp dt:dt="r8">15805238117</Timestamp><Current dt:dt="…	75.028	2343274	2339774	2343274	2339761	1	right	-1373999755	2017-11-05	11:15:19	09:15:19	female	238593	157214	-1	157194	242729	238623	-1	238593	522499	518810	-1	518784	26				1	12	24	phaseUPFAce	phaseXPface	3	NM21	2282189	2281889	2282189	2281876	l	2281876	2279930	2281876	2279916	1946
GofDak_1024-768_new	8	3	36	<?xml version="1.0"?>\n<Clock xmlns:dt="urn:schemas-microsoft-com:datatypes"><Description dt:dt="string">E-Prime Primary Realtime Clock</Description><StartTime><Timestamp dt:dt="int">0</Timestamp><DateUtc dt:dt="string">2017-05-11T09:15:19Z</DateUtc></StartTime><FrequencyChanges><FrequencyChange><Frequency dt:dt="r8">3312929</Frequency><Timestamp dt:dt="r8">15805238117</Timestamp><Current dt:dt="…	75.028	2343274	2339774	2343274	2339761	1	right	-1373999755	2017-11-05	11:15:19	09:15:19	female	238593	157214	-1	157194	242729	238623	-1	238593	522499	518810	-1	518784	26				1	12	24	phaseUPFAce	phaseXPface	4	NF01	2285361	2285061	2285361	2285050	d	2285050	2283475	2285050	2283459	1575
GofDak_1024-768_new	8	3	36	<?xml version="1.0"?>\n<Clock xmlns:dt="urn:schemas-microsoft-com:datatypes"><Description dt:dt="string">E-Prime Primary Realtime Clock</Description><StartTime><Timestamp dt:dt="int">0</Timestamp><DateUtc dt:dt="string">2017-05-11T09:15:19Z</DateUtc></StartTime><FrequencyChanges><FrequencyChange><Frequency dt:dt="r8">3312929</Frequency><Timestamp dt:dt="r8">15805238117</Timestamp><Current dt:dt="…	75.028	2343274	2339774	2343274	2339761	1	right	-1373999755	2017-11-05	11:15:19	09:15:19	female	238593	157214	-1	157194	242729	238623	-1	238593	522499	518810	-1	518784	26				1	12	24	phaseUPFAce	phaseXPface	5	NF04	2288467	2288167	2288467	2288155	l	2288155	2286607	2288155	2286595	1548
GofDak_1024-768_new	8	3	36	<?xml version="1.0"?>\n<Clock xmlns:dt="urn:schemas-microsoft-com:datatypes"><Description dt:dt="string">E-Prime Primary Realtime Clock</Description><StartTime><Timestamp dt:dt="int">0</Timestamp><DateUtc dt:dt="string">2017-05-11T09:15:19Z</DateUtc></StartTime><FrequencyChanges><FrequencyChange><Frequency dt:dt="r8">3312929</Frequency><Timestamp dt:dt="r8">15805238117</Timestamp><Current dt:dt="…	75.028	2343274	2339774	2343274	2339761	1	right	-1373999755	2017-11-05	11:15:19	09:15:19	female	238593	157214	-1	157194	242729	238623	-1	238593	522499	518810	-1	518784	26				1	12	24	phaseUPFAce	phaseXPface	6	NM10	2291679	2291379	2291679	2291364	d	2291364	2289580	2291364	2289571	1784
GofDak_1024-768_new	8	3	36	<?xml version="1.0"?>\n<Clock xmlns:dt="urn:schemas-microsoft-com:datatypes"><Description dt:dt="string">E-Prime Primary Realtime Clock</Description><StartTime><Timestamp dt:dt="int">0</Timestamp><DateUtc dt:dt="string">2017-05-11T09:15:19Z</DateUtc></StartTime><FrequencyChanges><FrequencyChange><Frequency dt:dt="r8">3312929</Frequency><Timestamp dt:dt="r8">15805238117</Timestamp><Current dt:dt="…	75.028	2343274	2339774	2343274	2339761	1	right	-1373999755	2017-11-05	11:15:19	09:15:19	female	238593	157214	-1	157194	242729	238623	-1	238593	522499	518810	-1	518784	26				1	12	24	phaseUPFAce	phaseXPface	7	NM04	2294771	2294471	2294771	2294466	d	2294466	2292872	2294466	2292859	1594
GofDak_1024-768_new	8	3	36	<?xml version="1.0"?>\n<Clock xmlns:dt="urn:schemas-microsoft-com:datatypes"><Description dt:dt="string">E-Prime Primary Realtime Clock</Description><StartTime><Timestamp dt:dt="int">0</Timestamp><DateUtc dt:dt="string">2017-05-11T09:15:19Z</DateUtc></StartTime><FrequencyChanges><FrequencyChange><Frequency dt:dt="r8">3312929</Frequency><Timestamp dt:dt="r8">15805238117</Timestamp><Current dt:dt="…	75.028	2343274	2339774	2343274	2339761	1	right	-1373999755	2017-11-05	11:15:19	09:15:19	female	238593	157214	-1	157194	242729	238623	-1	238593	522499	518810	-1	518784	26				1	12	24	phaseUPFAce	phaseXPface	8	NF09	2297863	2297563	2297863	2297552	d	2297552	2295977	2297552	2295963	1575
GofDak_1024-768_new	8	3	36	<?xml version="1.0"?>\n<Clock xmlns:dt="urn:schemas-microsoft-com:datatypes"><Description dt:dt="string">E-Prime Primary Realtime Clock</Description><StartTime><Timestamp dt:dt="int">0</Timestamp><DateUtc dt:dt="string">2017-05-11T09:15:19Z</DateUtc></StartTime><FrequencyChanges><FrequencyChange><Frequency dt:dt="r8">3312929</Frequency><Timestamp dt:dt="r8">15805238117</Timestamp><Current dt:dt="…	75.028	2343274	2339774	2343274	2339761	1	right	-1373999755	2017-11-05	11:15:19	09:15:19	female	238593	157214	-1	157194	242729	238623	-1	238593	522499	518810	-1	518784	26				1	12	24	phaseUPFAce	phaseXPface	9	NF09	2301302	2301002	2301302	2300999	l	2300999	2299043	2300999	2299035	1956
GofDak_1024-768_new	8	3	36	<?xml version="1.0"?>\n<Clock xmlns:dt="urn:schemas-microsoft-com:datatypes"><Description dt:dt="string">E-Prime Primary Realtime Clock</Description><StartTime><Timestamp dt:dt="int">0</Timestamp><DateUtc dt:dt="string">2017-05-11T09:15:19Z</DateUtc></StartTime><FrequencyChanges><FrequencyChange><Frequency dt:dt="r8">3312929</Frequency><Timestamp dt:dt="r8">15805238117</Timestamp><Current dt:dt="…	75.028	2343274	2339774	2343274	2339761	1	right	-1373999755	2017-11-05	11:15:19	09:15:19	female	238593	157214	-1	157194	242729	238623	-1	238593	522499	518810	-1	518784	26				1	12	24	phaseUPFAce	phaseXPface	10	NM03	2304474	2304174	2304474	2304163	l	2304163	2302561	2304163	2302554	1602
GofDak_1024-768_new	8	3	36	<?xml version="1.0"?>\n<Clock xmlns:dt="urn:schemas-microsoft-com:datatypes"><Description dt:dt="string">E-Prime Primary Realtime Clock</Description><StartTime><Timestamp dt:dt="int">0</Timestamp><DateUtc dt:dt="string">2017-05-11T09:15:19Z</DateUtc></StartTime><FrequencyChanges><FrequencyChange><Frequency dt:dt="r8">3312929</Frequency><Timestamp dt:dt="r8">15805238117</Timestamp><Current dt:dt="…	75.028	2343274	2339774	2343274	2339761	1	right	-1373999755	2017-11-05	11:15:19	09:15:19	female	238593	157214	-1	157194	242729	238623	-1	238593	522499	518810	-1	518784	26				1	12	24	phaseUPFAce	phaseXPface	11	NF01	2307779	2307479	2307779	2307475	l	2307475	2305573	2307475	2305562	1902
GofDak_1024-768_new	8	3	36	<?xml version="1.0"?>\n<Clock xmlns:dt="urn:schemas-microsoft-com:datatypes"><Description dt:dt="string">E-Prime Primary Realtime Clock</Description><StartTime><Timestamp dt:dt="int">0</Timestamp><DateUtc dt:dt="string">2017-05-11T09:15:19Z</DateUtc></StartTime><FrequencyChanges><FrequencyChange><Frequency dt:dt="r8">3312929</Frequency><Timestamp dt:dt="r8">15805238117</Timestamp><Current dt:dt="…	75.028	2343274	2339774	2343274	2339761	1	right	-1373999755	2017-11-05	11:15:19	09:15:19	female	238593	157214	-1	157194	242729	238623	-1	238593	522499	518810	-1	518784	26				1	12	24	phaseUPFAce	phaseXPface	12	NF04	2311565	2311265	2311565	2311261	d	2311261	2309265	2311261	2309258	1996
GofDak_1024-768_new	8	3	36	<?xml version="1.0"?>\n<Clock xmlns:dt="urn:schemas-microsoft-com:datatypes"><Description dt:dt="string">E-Prime Primary Realtime Clock</Description><StartTime><Timestamp dt:dt="int">0</Timestamp><DateUtc dt:dt="string">2017-05-11T09:15:19Z</DateUtc></StartTime><FrequencyChanges><FrequencyChange><Frequency dt:dt="r8">3312929</Frequency><Timestamp dt:dt="r8">15805238117</Timestamp><Current dt:dt="…	75.028	2343274	2339774	2343274	2339761	1	right	-1373999755	2017-11-05	11:15:19	09:15:19	female	238593	157214	-1	157194	242729	238623	-1	238593	522499	518810	-1	518784	26				1	12	24	phaseUPFAce	phaseXPface	13	NM09	2314883	2314583	2314883	2314573	l	2314573	2312757	2314573	2312746	1816
GofDak_1024-768_new	8	3	36	<?xml version="1.0"?>\n<Clock xmlns:dt="urn:schemas-microsoft-com:datatypes"><Description dt:dt="string">E-Prime Primary Realtime Clock</Description><StartTime><Timestamp dt:dt="int">0</Timestamp><DateUtc dt:dt="string">2017-05-11T09:15:19Z</DateUtc></StartTime><FrequencyChanges><FrequencyChange><Frequency dt:dt="r8">3312929</Frequency><Timestamp dt:dt="r8">15805238117</Timestamp><Current dt:dt="…	75.028	2343274	2339774	2343274	2339761	1	right	-1373999755	2017-11-05	11:15:19	09:15:19	female	238593	157214	-1	157194	242729	238623	-1	238593	522499	518810	-1	518784	26				1	12	24	phaseUPFAce	phaseXPface	14	NF27	2318029	2317729	2318029	2317724	l	2317724	2316103	2317724	2316098	1621
GofDak_1024-768_new	8	3	36	<?xml version="1.0"?>\n<Clock xmlns:dt="urn:schemas-microsoft-com:datatypes"><Description dt:dt="string">E-Prime Primary Realtime Clock</Description><StartTime><Timestamp dt:dt="int">0</Timestamp><DateUtc dt:dt="string">2017-05-11T09:15:19Z</DateUtc></StartTime><FrequencyChanges><FrequencyChange><Frequency dt:dt="r8">3312929</Frequency><Timestamp dt:dt="r8">15805238117</Timestamp><Current dt:dt="…	75.028	2343274	2339774	2343274	2339761	1	right	-1373999755	2017-11-05	11:15:19	09:15:19	female	238593	157214	-1	157194	242729	238623	-1	238593	522499	518810	-1	518784	26				1	12	24	phaseUPFAce	phaseXPface	15	NM101	2321268	2320968	2321268	2320965	d	2320965	2319462	2320965	2319450	1503
GofDak_1024-768_new	8	3	36	<?xml version="1.0"?>\n<Clock xmlns:dt="urn:schemas-microsoft-com:datatypes"><Description dt:dt="string">E-Prime Primary Realtime Clock</Description><StartTime><Timestamp dt:dt="int">0</Timestamp><DateUtc dt:dt="string">2017-05-11T09:15:19Z</DateUtc></StartTime><FrequencyChanges><FrequencyChange><Frequency dt:dt="r8">3312929</Frequency><Timestamp dt:dt="r8">15805238117</Timestamp><Current dt:dt="…	75.028	2343274	2339774	2343274	2339761	1	right	-1373999755	2017-11-05	11:15:19	09:15:19	female	238593	157214	-1	157194	242729	238623	-1	238593	522499	518810	-1	518784	26				1	12	24	phaseUPFAce	phaseXPface	16	NM03	2324586	2324286	2324586	2324281	l	2324281	2322594	2324281	2322577	1687
GofDak_1024-768_new	8	3	36	<?xml version="1.0"?>\n<Clock xmlns:dt="urn:schemas-microsoft-com:datatypes"><Description dt:dt="string">E-Prime Primary Realtime Clock</Description><StartTime><Timestamp dt:dt="int">0</Timestamp><DateUtc dt:dt="string">2017-05-11T09:15:19Z</DateUtc></StartTime><FrequencyChanges><FrequencyChange><Frequency dt:dt="r8">3312929</Frequency><Timestamp dt:dt="r8">15805238117</Timestamp><Current dt:dt="…	75.028	2343274	2339774	2343274	2339761	1	right	-1373999755	2017-11-05	11:15:19	09:15:19	female	238593	157214	-1	157194	242729	238623	-1	238593	522499	518810	-1	518784	26				1	12	24	phaseUPFAce	phaseXPface	17	NF11	2328118	2327818	2328118	2327812	d	2327812	2325819	2327812	2325809	1993
GofDak_1024-768_new	8	3	36	<?xml version="1.0"?>\n<Clock xmlns:dt="urn:schemas-microsoft-com:datatypes"><Description dt:dt="string">E-Prime Primary Realtime Clock</Description><StartTime><Timestamp dt:dt="int">0</Timestamp><DateUtc dt:dt="string">2017-05-11T09:15:19Z</DateUtc></StartTime><FrequencyChanges><FrequencyChange><Frequency dt:dt="r8">3312929</Frequency><Timestamp dt:dt="r8">15805238117</Timestamp><Current dt:dt="…	75.028	2343274	2339774	2343274	2339761	1	right	-1373999755	2017-11-05	11:15:19	09:15:19	female	238593	157214	-1	157194	242729	238623	-1	238593	522499	518810	-1	518784	26				1	12	24	phaseUPFAce	phaseXPface	18	NM02	2331664	2331364	2331664	2331353	d	2331353	2329378	2331353	2329361	1975
GofDak_1024-768_new	8	3	36	<?xml version="1.0"?>\n<Clock xmlns:dt="urn:schemas-microsoft-com:datatypes"><Description dt:dt="string">E-Prime Primary Realtime Clock</Description><StartTime><Timestamp dt:dt="int">0</Timestamp><DateUtc dt:dt="string">2017-05-11T09:15:19Z</DateUtc></StartTime><FrequencyChanges><FrequencyChange><Frequency dt:dt="r8">3312929</Frequency><Timestamp dt:dt="r8">15805238117</Timestamp><Current dt:dt="…	75.028	2343274	2339774	2343274	2339761	1	right	-1373999755	2017-11-05	11:15:19	09:15:19	female	238593	157214	-1	157194	242729	238623	-1	238593	522499	518810	-1	518784	26				1	12	24	phaseUPFAce	phaseXPface	19	NF01	2335449	2335149	2335449	2335134	d	2335134	2333243	2335134	2333225	1891
GofDak_1024-768_new	8	3	36	<?xml version="1.0"?>\n<Clock xmlns:dt="urn:schemas-microsoft-com:datatypes"><Description dt:dt="string">E-Prime Primary Realtime Clock</Description><StartTime><Timestamp dt:dt="int">0</Timestamp><DateUtc dt:dt="string">2017-05-11T09:15:19Z</DateUtc></StartTime><FrequencyChanges><FrequencyChange><Frequency dt:dt="r8">3312929</Frequency><Timestamp dt:dt="r8">15805238117</Timestamp><Current dt:dt="…	75.028	2343274	2339774	2343274	2339761	1	right	-1373999755	2017-11-05	11:15:19	09:15:19	female	238593	157214	-1	157194	242729	238623	-1	238593	522499	518810	-1	518784	26				1	12	24	phaseUPFAce	phaseXPface	20	NF06	2338541	2338241	2338541	2338233	l	2338233	2336655	2338233	2336641	1578
[truncated: 28 more columns]
