# Supplementary material for: Fixed or flexible? Orientation preference in identity and gaze processing in humans
Source: PLoS One. 2019 Jan 25;14(1):e0210503. doi: 10.1371/journal.pone.0210503 (PMC6347268; doi:10.1371/journal.pone.0210503)
Supplement: S3 File — Eprime log files were merged across gaze experiment sessions. (ZIP) [file pone.0210503.s005.zip › GofDak_1024-768_new-9-3.xlsx]

## Sheet: GofDak_1024-768-9-3
E:\GAZE\Gaze_data\GazeCoD_data\individual\edat_xlsx\GofDak_1024-768-9-3.edat2
ExperimentName	Subject	Session	Age	Clock.Information	Display.RefreshRate	fini.OffsetTime	fini.OnsetTime	fini.TargetOffsetTime	fini.TargetOnsetTime	Group	Handedness	RandomSeed	SessionDate	SessionTime	SessionTimeUtc	Sex	start.OffsetTime	start.OnsetTime	start.TargetOffsetTime	start.TargetOnsetTime	start2.OffsetTime	start2.OnsetTime	start2.TargetOffsetTime	start2.TargetOnsetTime	start5.OffsetTime	start5.OnsetTime	start5.TargetOffsetTime	start5.TargetOnsetTime	Block	phasePRACTICE1	phasePRACTICE1.Cycle	phasePRACTICE1.Sample	phaseXPface	phaseXPface.Cycle	phaseXPface.Sample	Procedure[Block]	Running[Block]	Trial	cible	cible.OffsetTime	cible.OnsetTime	cible.TargetOffsetTime	cible.TargetOnsetTime	correct	crossStart.OffsetTime	crossStart.OnsetTime	crossStart.TargetOffsetTime	crossStart.TargetOnsetTime	jitterdur
GofDak_1024-768	9	3	22	<?xml version="1.0"?>\n<Clock xmlns:dt="urn:schemas-microsoft-com:datatypes"><Description dt:dt="string">E-Prime Primary Realtime Clock</Description><StartTime><Timestamp dt:dt="int">0</Timestamp><DateUtc dt:dt="string">2017-05-04T12:14:58Z</DateUtc></StartTime><FrequencyChanges><FrequencyChange><Frequency dt:dt="r8">3312919</Frequency><Timestamp dt:dt="r8">51830908965</Timestamp><Current dt:dt="…	75.028	2120912	2117412	2120912	2117400	1	right	291515730	2017-04-05	14:14:58	12:14:58	male	119893	32263	-1	32238	123861	119923	-1	119893	363842	354408	-1	354395	1	1	1	1				practUP	phasePRACTICE1	1	NM101	126847	126547	126847	126532	d	126532	124881	126532	124868	1651
GofDak_1024-768	9	3	22	<?xml version="1.0"?>\n<Clock xmlns:dt="urn:schemas-microsoft-com:datatypes"><Description dt:dt="string">E-Prime Primary Realtime Clock</Description><StartTime><Timestamp dt:dt="int">0</Timestamp><DateUtc dt:dt="string">2017-05-04T12:14:58Z</DateUtc></StartTime><FrequencyChanges><FrequencyChange><Frequency dt:dt="r8">3312919</Frequency><Timestamp dt:dt="r8">51830908965</Timestamp><Current dt:dt="…	75.028	2120912	2117412	2120912	2117400	1	right	291515730	2017-04-05	14:14:58	12:14:58	male	119893	32263	-1	32238	123861	119923	-1	119893	363842	354408	-1	354395	1	1	1	1				practUP	phasePRACTICE1	2	NM13	131859	131559	131859	131550	l	131550	129879	131550	129861	1671
GofDak_1024-768	9	3	22	<?xml version="1.0"?>\n<Clock xmlns:dt="urn:schemas-microsoft-com:datatypes"><Description dt:dt="string">E-Prime Primary Realtime Clock</Description><StartTime><Timestamp dt:dt="int">0</Timestamp><DateUtc dt:dt="string">2017-05-04T12:14:58Z</DateUtc></StartTime><FrequencyChanges><FrequencyChange><Frequency dt:dt="r8">3312919</Frequency><Timestamp dt:dt="r8">51830908965</Timestamp><Current dt:dt="…	75.028	2120912	2117412	2120912	2117400	1	right	291515730	2017-04-05	14:14:58	12:14:58	male	119893	32263	-1	32238	123861	119923	-1	119893	363842	354408	-1	354395	1	1	1	1				practUP	phasePRACTICE1	3	NM101	136137	135837	136137	135824	d	135824	134158	135824	134149	1666
GofDak_1024-768	9	3	22	<?xml version="1.0"?>\n<Clock xmlns:dt="urn:schemas-microsoft-com:datatypes"><Description dt:dt="string">E-Prime Primary Realtime Clock</Description><StartTime><Timestamp dt:dt="int">0</Timestamp><DateUtc dt:dt="string">2017-05-04T12:14:58Z</DateUtc></StartTime><FrequencyChanges><FrequencyChange><Frequency dt:dt="r8">3312919</Frequency><Timestamp dt:dt="r8">51830908965</Timestamp><Current dt:dt="…	75.028	2120912	2117412	2120912	2117400	1	right	291515730	2017-04-05	14:14:58	12:14:58	male	119893	32263	-1	32238	123861	119923	-1	119893	363842	354408	-1	354395	1	1	1	1				practUP	phasePRACTICE1	4	NM101	139536	139236	139536	139219	d	139219	137530	139219	137516	1689
GofDak_1024-768	9	3	22	<?xml version="1.0"?>\n<Clock xmlns:dt="urn:schemas-microsoft-com:datatypes"><Description dt:dt="string">E-Prime Primary Realtime Clock</Description><StartTime><Timestamp dt:dt="int">0</Timestamp><DateUtc dt:dt="string">2017-05-04T12:14:58Z</DateUtc></StartTime><FrequencyChanges><FrequencyChange><Frequency dt:dt="r8">3312919</Frequency><Timestamp dt:dt="r8">51830908965</Timestamp><Current dt:dt="…	75.028	2120912	2117412	2120912	2117400	1	right	291515730	2017-04-05	14:14:58	12:14:58	male	119893	32263	-1	32238	123861	119923	-1	119893	363842	354408	-1	354395	1	1	1	1				practUP	phasePRACTICE1	5	NF105	143468	143168	143468	143158	l	143158	141262	143158	141244	1896
GofDak_1024-768	9	3	22	<?xml version="1.0"?>\n<Clock xmlns:dt="urn:schemas-microsoft-com:datatypes"><Description dt:dt="string">E-Prime Primary Realtime Clock</Description><StartTime><Timestamp dt:dt="int">0</Timestamp><DateUtc dt:dt="string">2017-05-04T12:14:58Z</DateUtc></StartTime><FrequencyChanges><FrequencyChange><Frequency dt:dt="r8">3312919</Frequency><Timestamp dt:dt="r8">51830908965</Timestamp><Current dt:dt="…	75.028	2120912	2117412	2120912	2117400	1	right	291515730	2017-04-05	14:14:58	12:14:58	male	119893	32263	-1	32238	123861	119923	-1	119893	363842	354408	-1	354395	1	1	1	1				practUP	phasePRACTICE1	6	NM10	147106	146806	147106	146797	d	146797	144967	146797	144948	1830
GofDak_1024-768	9	3	22	<?xml version="1.0"?>\n<Clock xmlns:dt="urn:schemas-microsoft-com:datatypes"><Description dt:dt="string">E-Prime Primary Realtime Clock</Description><StartTime><Timestamp dt:dt="int">0</Timestamp><DateUtc dt:dt="string">2017-05-04T12:14:58Z</DateUtc></StartTime><FrequencyChanges><FrequencyChange><Frequency dt:dt="r8">3312919</Frequency><Timestamp dt:dt="r8">51830908965</Timestamp><Current dt:dt="…	75.028	2120912	2117412	2120912	2117400	1	right	291515730	2017-04-05	14:14:58	12:14:58	male	119893	32263	-1	32238	123861	119923	-1	119893	363842	354408	-1	354395	1	1	1	1				practUP	phasePRACTICE1	7	NM05	150705	150405	150705	150398	d	150398	148606	150398	148596	1792
GofDak_1024-768	9	3	22	<?xml version="1.0"?>\n<Clock xmlns:dt="urn:schemas-microsoft-com:datatypes"><Description dt:dt="string">E-Prime Primary Realtime Clock</Description><StartTime><Timestamp dt:dt="int">0</Timestamp><DateUtc dt:dt="string">2017-05-04T12:14:58Z</DateUtc></StartTime><FrequencyChanges><FrequencyChange><Frequency dt:dt="r8">3312919</Frequency><Timestamp dt:dt="r8">51830908965</Timestamp><Current dt:dt="…	75.028	2120912	2117412	2120912	2117400	1	right	291515730	2017-04-05	14:14:58	12:14:58	male	119893	32263	-1	32238	123861	119923	-1	119893	363842	354408	-1	354395	1	1	1	1				practUP	phasePRACTICE1	8	NF09	153917	153617	153917	153612	d	153612	151884	153612	151868	1728
GofDak_1024-768	9	3	22	<?xml version="1.0"?>\n<Clock xmlns:dt="urn:schemas-microsoft-com:datatypes"><Description dt:dt="string">E-Prime Primary Realtime Clock</Description><StartTime><Timestamp dt:dt="int">0</Timestamp><DateUtc dt:dt="string">2017-05-04T12:14:58Z</DateUtc></StartTime><FrequencyChanges><FrequencyChange><Frequency dt:dt="r8">3312919</Frequency><Timestamp dt:dt="r8">51830908965</Timestamp><Current dt:dt="…	75.028	2120912	2117412	2120912	2117400	1	right	291515730	2017-04-05	14:14:58	12:14:58	male	119893	32263	-1	32238	123861	119923	-1	119893	363842	354408	-1	354395	1	1	1	1				practUP	phasePRACTICE1	9	NF27	157489	157189	157489	157182	d	157182	155283	157182	155276	1899
GofDak_1024-768	9	3	22	<?xml version="1.0"?>\n<Clock xmlns:dt="urn:schemas-microsoft-com:datatypes"><Description dt:dt="string">E-Prime Primary Realtime Clock</Description><StartTime><Timestamp dt:dt="int">0</Timestamp><DateUtc dt:dt="string">2017-05-04T12:14:58Z</DateUtc></StartTime><FrequencyChanges><FrequencyChange><Frequency dt:dt="r8">3312919</Frequency><Timestamp dt:dt="r8">51830908965</Timestamp><Current dt:dt="…	75.028	2120912	2117412	2120912	2117400	1	right	291515730	2017-04-05	14:14:58	12:14:58	male	119893	32263	-1	32238	123861	119923	-1	119893	363842	354408	-1	354395	1	1	1	1				practUP	phasePRACTICE1	10	NF09	161088	160788	161088	160775	d	160775	159268	160775	159259	1507
GofDak_1024-768	9	3	22	<?xml version="1.0"?>\n<Clock xmlns:dt="urn:schemas-microsoft-com:datatypes"><Description dt:dt="string">E-Prime Primary Realtime Clock</Description><StartTime><Timestamp dt:dt="int">0</Timestamp><DateUtc dt:dt="string">2017-05-04T12:14:58Z</DateUtc></StartTime><FrequencyChanges><FrequencyChange><Frequency dt:dt="r8">3312919</Frequency><Timestamp dt:dt="r8">51830908965</Timestamp><Current dt:dt="…	75.028	2120912	2117412	2120912	2117400	1	right	291515730	2017-04-05	14:14:58	12:14:58	male	119893	32263	-1	32238	123861	119923	-1	119893	363842	354408	-1	354395	1	1	1	1				practUP	phasePRACTICE1	11	NF01	224850	224550	224850	224535	l	224535	222658	224535	222640	1877
GofDak_1024-768	9	3	22	<?xml version="1.0"?>\n<Clock xmlns:dt="urn:schemas-microsoft-com:datatypes"><Description dt:dt="string">E-Prime Primary Realtime Clock</Description><StartTime><Timestamp dt:dt="int">0</Timestamp><DateUtc dt:dt="string">2017-05-04T12:14:58Z</DateUtc></StartTime><FrequencyChanges><FrequencyChange><Frequency dt:dt="r8">3312919</Frequency><Timestamp dt:dt="r8">51830908965</Timestamp><Current dt:dt="…	75.028	2120912	2117412	2120912	2117400	1	right	291515730	2017-04-05	14:14:58	12:14:58	male	119893	32263	-1	32238	123861	119923	-1	119893	363842	354408	-1	354395	1	1	1	1				practUP	phasePRACTICE1	12	NM03	228649	228349	228649	228335	l	228335	226643	228335	226624	1692
GofDak_1024-768	9	3	22	<?xml version="1.0"?>\n<Clock xmlns:dt="urn:schemas-microsoft-com:datatypes"><Description dt:dt="string">E-Prime Primary Realtime Clock</Description><StartTime><Timestamp dt:dt="int">0</Timestamp><DateUtc dt:dt="string">2017-05-04T12:14:58Z</DateUtc></StartTime><FrequencyChanges><FrequencyChange><Frequency dt:dt="r8">3312919</Frequency><Timestamp dt:dt="r8">51830908965</Timestamp><Current dt:dt="…	75.028	2120912	2117412	2120912	2117400	1	right	291515730	2017-04-05	14:14:58	12:14:58	male	119893	32263	-1	32238	123861	119923	-1	119893	363842	354408	-1	354395	1	1	1	1				practUP	phasePRACTICE1	13	NF106	231835	231535	231835	231528	d	231528	229695	231528	229688	1833
GofDak_1024-768	9	3	22	<?xml version="1.0"?>\n<Clock xmlns:dt="urn:schemas-microsoft-com:datatypes"><Description dt:dt="string">E-Prime Primary Realtime Clock</Description><StartTime><Timestamp dt:dt="int">0</Timestamp><DateUtc dt:dt="string">2017-05-04T12:14:58Z</DateUtc></StartTime><FrequencyChanges><FrequencyChange><Frequency dt:dt="r8">3312919</Frequency><Timestamp dt:dt="r8">51830908965</Timestamp><Current dt:dt="…	75.028	2120912	2117412	2120912	2117400	1	right	291515730	2017-04-05	14:14:58	12:14:58	male	119893	32263	-1	32238	123861	119923	-1	119893	363842	354408	-1	354395	1	1	1	1				practUP	phasePRACTICE1	14	NM13	234873	234573	234873	234559	l	234559	233041	234559	233032	1518
GofDak_1024-768	9	3	22	<?xml version="1.0"?>\n<Clock xmlns:dt="urn:schemas-microsoft-com:datatypes"><Description dt:dt="string">E-Prime Primary Realtime Clock</Description><StartTime><Timestamp dt:dt="int">0</Timestamp><DateUtc dt:dt="string">2017-05-04T12:14:58Z</DateUtc></StartTime><FrequencyChanges><FrequencyChange><Frequency dt:dt="r8">3312919</Frequency><Timestamp dt:dt="r8">51830908965</Timestamp><Current dt:dt="…	75.028	2120912	2117412	2120912	2117400	1	right	291515730	2017-04-05	14:14:58	12:14:58	male	119893	32263	-1	32238	123861	119923	-1	119893	363842	354408	-1	354395	1	1	1	1				practUP	phasePRACTICE1	15	NF109	238299	237999	238299	237983	d	237983	236106	237983	236096	1877
GofDak_1024-768	9	3	22	<?xml version="1.0"?>\n<Clock xmlns:dt="urn:schemas-microsoft-com:datatypes"><Description dt:dt="string">E-Prime Primary Realtime Clock</Description><StartTime><Timestamp dt:dt="int">0</Timestamp><DateUtc dt:dt="string">2017-05-04T12:14:58Z</DateUtc></StartTime><FrequencyChanges><FrequencyChange><Frequency dt:dt="r8">3312919</Frequency><Timestamp dt:dt="r8">51830908965</Timestamp><Current dt:dt="…	75.028	2120912	2117412	2120912	2117400	1	right	291515730	2017-04-05	14:14:58	12:14:58	male	119893	32263	-1	32238	123861	119923	-1	119893	363842	354408	-1	354395	1	1	1	1				practUP	phasePRACTICE1	16	NF27	241951	241651	241951	241643	l	241643	239731	241643	239712	1912
GofDak_1024-768	9	3	22	<?xml version="1.0"?>\n<Clock xmlns:dt="urn:schemas-microsoft-com:datatypes"><Description dt:dt="string">E-Prime Primary Realtime Clock</Description><StartTime><Timestamp dt:dt="int">0</Timestamp><DateUtc dt:dt="string">2017-05-04T12:14:58Z</DateUtc></StartTime><FrequencyChanges><FrequencyChange><Frequency dt:dt="r8">3312919</Frequency><Timestamp dt:dt="r8">51830908965</Timestamp><Current dt:dt="…	75.028	2120912	2117412	2120912	2117400	1	right	291515730	2017-04-05	14:14:58	12:14:58	male	119893	32263	-1	32238	123861	119923	-1	119893	363842	354408	-1	354395	1	1	1	1				practUP	phasePRACTICE1	17	NF02	245309	245009	245309	244993	l	244993	243290	244993	243271	1703
GofDak_1024-768	9	3	22	<?xml version="1.0"?>\n<Clock xmlns:dt="urn:schemas-microsoft-com:datatypes"><Description dt:dt="string">E-Prime Primary Realtime Clock</Description><StartTime><Timestamp dt:dt="int">0</Timestamp><DateUtc dt:dt="string">2017-05-04T12:14:58Z</DateUtc></StartTime><FrequencyChanges><FrequencyChange><Frequency dt:dt="r8">3312919</Frequency><Timestamp dt:dt="r8">51830908965</Timestamp><Current dt:dt="…	75.028	2120912	2117412	2120912	2117400	1	right	291515730	2017-04-05	14:14:58	12:14:58	male	119893	32263	-1	32238	123861	119923	-1	119893	363842	354408	-1	354395	1	1	1	1				practUP	phasePRACTICE1	18	NM13	248588	248288	248588	248277	l	248277	246489	248277	246479	1788
GofDak_1024-768	9	3	22	<?xml version="1.0"?>\n<Clock xmlns:dt="urn:schemas-microsoft-com:datatypes"><Description dt:dt="string">E-Prime Primary Realtime Clock</Description><StartTime><Timestamp dt:dt="int">0</Timestamp><DateUtc dt:dt="string">2017-05-04T12:14:58Z</DateUtc></StartTime><FrequencyChanges><FrequencyChange><Frequency dt:dt="r8">3312919</Frequency><Timestamp dt:dt="r8">51830908965</Timestamp><Current dt:dt="…	75.028	2120912	2117412	2120912	2117400	1	right	291515730	2017-04-05	14:14:58	12:14:58	male	119893	32263	-1	32238	123861	119923	-1	119893	363842	354408	-1	354395	1	1	1	1				practUP	phasePRACTICE1	19	NF04	251840	251540	251840	251534	l	251534	249848	251534	249839	1686
GofDak_1024-768	9	3	22	<?xml version="1.0"?>\n<Clock xmlns:dt="urn:schemas-microsoft-com:datatypes"><Description dt:dt="string">E-Prime Primary Realtime Clock</Description><StartTime><Timestamp dt:dt="int">0</Timestamp><DateUtc dt:dt="string">2017-05-04T12:14:58Z</DateUtc></StartTime><FrequencyChanges><FrequencyChange><Frequency dt:dt="r8">3312919</Frequency><Timestamp dt:dt="r8">51830908965</Timestamp><Current dt:dt="…	75.028	2120912	2117412	2120912	2117400	1	right	291515730	2017-04-05	14:14:58	12:14:58	male	119893	32263	-1	32238	123861	119923	-1	119893	363842	354408	-1	354395	1	1	1	1				practUP	phasePRACTICE1	20	NM03	254799	254499	254799	254483	d	254483	252967	254483	252951	1516
GofDak_1024-768	9	3	22	<?xml version="1.0"?>\n<Clock xmlns:dt="urn:schemas-microsoft-com:datatypes"><Description dt:dt="string">E-Prime Primary Realtime Clock</Description><StartTime><Timestamp dt:dt="int">0</Timestamp><DateUtc dt:dt="string">2017-05-04T12:14:58Z</DateUtc></StartTime><FrequencyChanges><FrequencyChange><Frequency dt:dt="r8">3312919</Frequency><Timestamp dt:dt="r8">51830908965</Timestamp><Current dt:dt="…	75.028	2120912	2117412	2120912	2117400	1	right	291515730	2017-04-05	14:14:58	12:14:58	male	119893	32263	-1	32238	123861	119923	-1	119893	363842	354408	-1	354395	2	2	1	2				practINV	phasePRACTICE1	1	NF04	273779	273479	273779	273464	l	273464	271759	273464	271750	1705
GofDak_1024-768	9	3	22	<?xml version="1.0"?>\n<Clock xmlns:dt="urn:schemas-microsoft-com:datatypes"><Description dt:dt="string">E-Prime Primary Realtime Clock</Description><StartTime><Timestamp dt:dt="int">0</Timestamp><DateUtc dt:dt="string">2017-05-04T12:14:58Z</DateUtc></StartTime><FrequencyChanges><FrequencyChange><Frequency dt:dt="r8">3312919</Frequency><Timestamp dt:dt="r8">51830908965</Timestamp><Current dt:dt="…	75.028	2120912	2117412	2120912	2117400	1	right	291515730	2017-04-05	14:14:58	12:14:58	male	119893	32263	-1	32238	123861	119923	-1	119893	363842	354408	-1	354395	2	2	1	2				practINV	phasePRACTICE1	2	NF06	277018	276718	277018	276705	d	276705	275171	276705	275158	1534
GofDak_1024-768	9	3	22	<?xml version="1.0"?>\n<Clock xmlns:dt="urn:schemas-microsoft-com:datatypes"><Description dt:dt="string">E-Prime Primary Realtime Clock</Description><StartTime><Timestamp dt:dt="int">0</Timestamp><DateUtc dt:dt="string">2017-05-04T12:14:58Z</DateUtc></StartTime><FrequencyChanges><FrequencyChange><Frequency dt:dt="r8">3312919</Frequency><Timestamp dt:dt="r8">51830908965</Timestamp><Current dt:dt="…	75.028	2120912	2117412	2120912	2117400	1	right	291515730	2017-04-05	14:14:58	12:14:58	male	119893	32263	-1	32238	123861	119923	-1	119893	363842	354408	-1	354395	2	2	1	2				practINV	phasePRACTICE1	3	NM02	280789	280489	280789	280477	d	280477	278810	280477	278798	1667
GofDak_1024-768	9	3	22	<?xml version="1.0"?>\n<Clock xmlns:dt="urn:schemas-microsoft-com:datatypes"><Description dt:dt="string">E-Prime Primary Realtime Clock</Description><StartTime><Timestamp dt:dt="int">0</Timestamp><DateUtc dt:dt="string">2017-05-04T12:14:58Z</DateUtc></StartTime><FrequencyChanges><FrequencyChange><Frequency dt:dt="r8">3312919</Frequency><Timestamp dt:dt="r8">51830908965</Timestamp><Current dt:dt="…	75.028	2120912	2117412	2120912	2117400	1	right	291515730	2017-04-05	14:14:58	12:14:58	male	119893	32263	-1	32238	123861	119923	-1	119893	363842	354408	-1	354395	2	2	1	2				practINV	phasePRACTICE1	4	NF105	284401	284101	284401	284095	d	284095	282462	284095	282446	1633
GofDak_1024-768	9	3	22	<?xml version="1.0"?>\n<Clock xmlns:dt="urn:schemas-microsoft-com:datatypes"><Description dt:dt="string">E-Prime Primary Realtime Clock</Description><StartTime><Timestamp dt:dt="int">0</Timestamp><DateUtc dt:dt="string">2017-05-04T12:14:58Z</DateUtc></StartTime><FrequencyChanges><FrequencyChange><Frequency dt:dt="r8">3312919</Frequency><Timestamp dt:dt="r8">51830908965</Timestamp><Current dt:dt="…	75.028	2120912	2117412	2120912	2117400	1	right	291515730	2017-04-05	14:14:58	12:14:58	male	119893	32263	-1	32238	123861	119923	-1	119893	363842	354408	-1	354395	2	2	1	2				practINV	phasePRACTICE1	5	NF06	288253	287953	288253	287938	d	287938	286221	287938	286213	1717
GofDak_1024-768	9	3	22	<?xml version="1.0"?>\n<Clock xmlns:dt="urn:schemas-microsoft-com:datatypes"><Description dt:dt="string">E-Prime Primary Realtime Clock</Description><StartTime><Timestamp dt:dt="int">0</Timestamp><DateUtc dt:dt="string">2017-05-04T12:14:58Z</DateUtc></StartTime><FrequencyChanges><FrequencyChange><Frequency dt:dt="r8">3312919</Frequency><Timestamp dt:dt="r8">51830908965</Timestamp><Current dt:dt="…	75.028	2120912	2117412	2120912	2117400	1	right	291515730	2017-04-05	14:14:58	12:14:58	male	119893	32263	-1	32238	123861	119923	-1	119893	363842	354408	-1	354395	2	2	1	2				practINV	phasePRACTICE1	6	NM04	291759	291459	291759	291442	l	291442	289686	291442	289669	1756
GofDak_1024-768	9	3	22	<?xml version="1.0"?>\n<Clock xmlns:dt="urn:schemas-microsoft-com:datatypes"><Description dt:dt="string">E-Prime Primary Realtime Clock</Description><StartTime><Timestamp dt:dt="int">0</Timestamp><DateUtc dt:dt="string">2017-05-04T12:14:58Z</DateUtc></StartTime><FrequencyChanges><FrequencyChange><Frequency dt:dt="r8">3312919</Frequency><Timestamp dt:dt="r8">51830908965</Timestamp><Current dt:dt="…	75.028	2120912	2117412	2120912	2117400	1	right	291515730	2017-04-05	14:14:58	12:14:58	male	119893	32263	-1	32238	123861	119923	-1	119893	363842	354408	-1	354395	2	2	1	2				practINV	phasePRACTICE1	7	NF01	295117	294817	295117	294808	d	294808	292858	294808	292845	1950
GofDak_1024-768	9	3	22	<?xml version="1.0"?>\n<Clock xmlns:dt="urn:schemas-microsoft-com:datatypes"><Description dt:dt="string">E-Prime Primary Realtime Clock</Description><StartTime><Timestamp dt:dt="int">0</Timestamp><DateUtc dt:dt="string">2017-05-04T12:14:58Z</DateUtc></StartTime><FrequencyChanges><FrequencyChange><Frequency dt:dt="r8">3312919</Frequency><Timestamp dt:dt="r8">51830908965</Timestamp><Current dt:dt="…	75.028	2120912	2117412	2120912	2117400	1	right	291515730	2017-04-05	14:14:58	12:14:58	male	119893	32263	-1	32238	123861	119923	-1	119893	363842	354408	-1	354395	2	2	1	2				practINV	phasePRACTICE1	8	NM21	298876	298576	298876	298568	d	298568	296630	298568	296613	1938
GofDak_1024-768	9	3	22	<?xml version="1.0"?>\n<Clock xmlns:dt="urn:schemas-microsoft-com:datatypes"><Description dt:dt="string">E-Prime Primary Realtime Clock</Description><StartTime><Timestamp dt:dt="int">0</Timestamp><DateUtc dt:dt="string">2017-05-04T12:14:58Z</DateUtc></StartTime><FrequencyChanges><FrequencyChange><Frequency dt:dt="r8">3312919</Frequency><Timestamp dt:dt="r8">51830908965</Timestamp><Current dt:dt="…	75.028	2120912	2117412	2120912	2117400	1	right	291515730	2017-04-05	14:14:58	12:14:58	male	119893	32263	-1	32238	123861	119923	-1	119893	363842	354408	-1	354395	2	2	1	2				practINV	phasePRACTICE1	9	NM03	302261	301961	302261	301946	d	301946	300189	301946	300173	1757
GofDak_1024-768	9	3	22	<?xml version="1.0"?>\n<Clock xmlns:dt="urn:schemas-microsoft-com:datatypes"><Description dt:dt="string">E-Prime Primary Realtime Clock</Description><StartTime><Timestamp dt:dt="int">0</Timestamp><DateUtc dt:dt="string">2017-05-04T12:14:58Z</DateUtc></StartTime><FrequencyChanges><FrequencyChange><Frequency dt:dt="r8">3312919</Frequency><Timestamp dt:dt="r8">51830908965</Timestamp><Current dt:dt="…	75.028	2120912	2117412	2120912	2117400	1	right	291515730	2017-04-05	14:14:58	12:14:58	male	119893	32263	-1	32238	123861	119923	-1	119893	363842	354408	-1	354395	2	2	1	2				practINV	phasePRACTICE1	10	NM13	305820	305520	305820	305503	l	305503	303801	305503	303789	1702
GofDak_1024-768	9	3	22	<?xml version="1.0"?>\n<Clock xmlns:dt="urn:schemas-microsoft-com:datatypes"><Description dt:dt="string">E-Prime Primary Realtime Clock</Description><StartTime><Timestamp dt:dt="int">0</Timestamp><DateUtc dt:dt="string">2017-05-04T12:14:58Z</DateUtc></StartTime><FrequencyChanges><FrequencyChange><Frequency dt:dt="r8">3312919</Frequency><Timestamp dt:dt="r8">51830908965</Timestamp><Current dt:dt="…	75.028	2120912	2117412	2120912	2117400	1	right	291515730	2017-04-05	14:14:58	12:14:58	male	119893	32263	-1	32238	123861	119923	-1	119893	363842	354408	-1	354395	2	2	1	2				practINV	phasePRACTICE1	11	NM02	314643	314343	314643	314337	l	314337	312397	314337	312380	1940
GofDak_1024-768	9	3	22	<?xml version="1.0"?>\n<Clock xmlns:dt="urn:schemas-microsoft-com:datatypes"><Description dt:dt="string">E-Prime Primary Realtime Clock</Description><StartTime><Timestamp dt:dt="int">0</Timestamp><DateUtc dt:dt="string">2017-05-04T12:14:58Z</DateUtc></StartTime><FrequencyChanges><FrequencyChange><Frequency dt:dt="r8">3312919</Frequency><Timestamp dt:dt="r8">51830908965</Timestamp><Current dt:dt="…	75.028	2120912	2117412	2120912	2117400	1	right	291515730	2017-04-05	14:14:58	12:14:58	male	119893	32263	-1	32238	123861	119923	-1	119893	363842	354408	-1	354395	2	2	1	2				practINV	phasePRACTICE1	12	NF109	318002	317702	318002	317685	l	317685	315783	317685	315764	1902
GofDak_1024-768	9	3	22	<?xml version="1.0"?>\n<Clock xmlns:dt="urn:schemas-microsoft-com:datatypes"><Description dt:dt="string">E-Prime Primary Realtime Clock</Description><StartTime><Timestamp dt:dt="int">0</Timestamp><DateUtc dt:dt="string">2017-05-04T12:14:58Z</DateUtc></StartTime><FrequencyChanges><FrequencyChange><Frequency dt:dt="r8">3312919</Frequency><Timestamp dt:dt="r8">51830908965</Timestamp><Current dt:dt="…	75.028	2120912	2117412	2120912	2117400	1	right	291515730	2017-04-05	14:14:58	12:14:58	male	119893	32263	-1	32238	123861	119923	-1	119893	363842	354408	-1	354395	2	2	1	2				practINV	phasePRACTICE1	13	NF09	321947	321647	321947	321637	d	321637	319701	321637	319684	1936
GofDak_1024-768	9	3	22	<?xml version="1.0"?>\n<Clock xmlns:dt="urn:schemas-microsoft-com:datatypes"><Description dt:dt="string">E-Prime Primary Realtime Clock</Description><StartTime><Timestamp dt:dt="int">0</Timestamp><DateUtc dt:dt="string">2017-05-04T12:14:58Z</DateUtc></StartTime><FrequencyChanges><FrequencyChange><Frequency dt:dt="r8">3312919</Frequency><Timestamp dt:dt="r8">51830908965</Timestamp><Current dt:dt="…	75.028	2120912	2117412	2120912	2117400	1	right	291515730	2017-04-05	14:14:58	12:14:58	male	119893	32263	-1	32238	123861	119923	-1	119893	363842	354408	-1	354395	2	2	1	2				practINV	phasePRACTICE1	14	NM10	325653	325353	325653	325339	l	325339	323433	325339	323420	1906
GofDak_1024-768	9	3	22	<?xml version="1.0"?>\n<Clock xmlns:dt="urn:schemas-microsoft-com:datatypes"><Description dt:dt="string">E-Prime Primary Realtime Clock</Description><StartTime><Timestamp dt:dt="int">0</Timestamp><DateUtc dt:dt="string">2017-05-04T12:14:58Z</DateUtc></StartTime><FrequencyChanges><FrequencyChange><Frequency dt:dt="r8">3312919</Frequency><Timestamp dt:dt="r8">51830908965</Timestamp><Current dt:dt="…	75.028	2120912	2117412	2120912	2117400	1	right	291515730	2017-04-05	14:14:58	12:14:58	male	119893	32263	-1	32238	123861	119923	-1	119893	363842	354408	-1	354395	2	2	1	2				practINV	phasePRACTICE1	15	NF09	328971	328671	328971	328656	l	328656	326885	328656	326868	1771
GofDak_1024-768	9	3	22	<?xml version="1.0"?>\n<Clock xmlns:dt="urn:schemas-microsoft-com:datatypes"><Description dt:dt="string">E-Prime Primary Realtime Clock</Description><StartTime><Timestamp dt:dt="int">0</Timestamp><DateUtc dt:dt="string">2017-05-04T12:14:58Z</DateUtc></StartTime><FrequencyChanges><FrequencyChange><Frequency dt:dt="r8">3312919</Frequency><Timestamp dt:dt="r8">51830908965</Timestamp><Current dt:dt="…	75.028	2120912	2117412	2120912	2117400	1	right	291515730	2017-04-05	14:14:58	12:14:58	male	119893	32263	-1	32238	123861	119923	-1	119893	363842	354408	-1	354395	2	2	1	2				practINV	phasePRACTICE1	16	NM10	332397	332097	332397	332079	d	332079	330297	332079	330283	1782
GofDak_1024-768	9	3	22	<?xml version="1.0"?>\n<Clock xmlns:dt="urn:schemas-microsoft-com:datatypes"><Description dt:dt="string">E-Prime Primary Realtime Clock</Description><StartTime><Timestamp dt:dt="int">0</Timestamp><DateUtc dt:dt="string">2017-05-04T12:14:58Z</DateUtc></StartTime><FrequencyChanges><FrequencyChange><Frequency dt:dt="r8">3312919</Frequency><Timestamp dt:dt="r8">51830908965</Timestamp><Current dt:dt="…	75.028	2120912	2117412	2120912	2117400	1	right	291515730	2017-04-05	14:14:58	12:14:58	male	119893	32263	-1	32238	123861	119923	-1	119893	363842	354408	-1	354395	2	2	1	2				practINV	phasePRACTICE1	17	NM101	335769	335469	335769	335462	l	335462	333603	335462	333587	1859
GofDak_1024-768	9	3	22	<?xml version="1.0"?>\n<Clock xmlns:dt="urn:schemas-microsoft-com:datatypes"><Description dt:dt="string">E-Prime Primary Realtime Clock</Description><StartTime><Timestamp dt:dt="int">0</Timestamp><DateUtc dt:dt="string">2017-05-04T12:14:58Z</DateUtc></StartTime><FrequencyChanges><FrequencyChange><Frequency dt:dt="r8">3312919</Frequency><Timestamp dt:dt="r8">51830908965</Timestamp><Current dt:dt="…	75.028	2120912	2117412	2120912	2117400	1	right	291515730	2017-04-05	14:14:58	12:14:58	male	119893	32263	-1	32238	123861	119923	-1	119893	363842	354408	-1	354395	2	2	1	2				practINV	phasePRACTICE1	18	NF01	339661	339361	339661	339343	d	339343	337361	339343	337347	1982
GofDak_1024-768	9	3	22	<?xml version="1.0"?>\n<Clock xmlns:dt="urn:schemas-microsoft-com:datatypes"><Description dt:dt="string">E-Prime Primary Realtime Clock</Description><StartTime><Timestamp dt:dt="int">0</Timestamp><DateUtc dt:dt="string">2017-05-04T12:14:58Z</DateUtc></StartTime><FrequencyChanges><FrequencyChange><Frequency dt:dt="r8">3312919</Frequency><Timestamp dt:dt="r8">51830908965</Timestamp><Current dt:dt="…	75.028	2120912	2117412	2120912	2117400	1	right	291515730	2017-04-05	14:14:58	12:14:58	male	119893	32263	-1	32238	123861	119923	-1	119893	363842	354408	-1	354395	2	2	1	2				practINV	phasePRACTICE1	19	NF01	343952	343652	343952	343637	l	343637	341853	343637	341835	1784
GofDak_1024-768	9	3	22	<?xml version="1.0"?>\n<Clock xmlns:dt="urn:schemas-microsoft-com:datatypes"><Description dt:dt="string">E-Prime Primary Realtime Clock</Description><StartTime><Timestamp dt:dt="int">0</Timestamp><DateUtc dt:dt="string">2017-05-04T12:14:58Z</DateUtc></StartTime><FrequencyChanges><FrequencyChange><Frequency dt:dt="r8">3312919</Frequency><Timestamp dt:dt="r8">51830908965</Timestamp><Current dt:dt="…	75.028	2120912	2117412	2120912	2117400	1	right	291515730	2017-04-05	14:14:58	12:14:58	male	119893	32263	-1	32238	123861	119923	-1	119893	363842	354408	-1	354395	2	2	1	2				practINV	phasePRACTICE1	20	NM10	347511	347211	347511	347195	d	347195	345238	347195	345227	1957
GofDak_1024-768	9	3	22	<?xml version="1.0"?>\n<Clock xmlns:dt="urn:schemas-microsoft-com:datatypes"><Description dt:dt="string">E-Prime Primary Realtime Clock</Description><StartTime><Timestamp dt:dt="int">0</Timestamp><DateUtc dt:dt="string">2017-05-04T12:14:58Z</DateUtc></StartTime><FrequencyChanges><FrequencyChange><Frequency dt:dt="r8">3312919</Frequency><Timestamp dt:dt="r8">51830908965</Timestamp><Current dt:dt="…	75.028	2120912	2117412	2120912	2117400	1	right	291515730	2017-04-05	14:14:58	12:14:58	male	119893	32263	-1	32238	123861	119923	-1	119893	363842	354408	-1	354395	3				2	1	1	phaseINVFAce	phaseXPface	1	NF09	366850	366550	366850	366537	d	366537	364858	366537	364845	1679
GofDak_1024-768	9	3	22	<?xml version="1.0"?>\n<Clock xmlns:dt="urn:schemas-microsoft-com:datatypes"><Description dt:dt="string">E-Prime Primary Realtime Clock</Description><StartTime><Timestamp dt:dt="int">0</Timestamp><DateUtc dt:dt="string">2017-05-04T12:14:58Z</DateUtc></StartTime><FrequencyChanges><FrequencyChange><Frequency dt:dt="r8">3312919</Frequency><Timestamp dt:dt="r8">51830908965</Timestamp><Current dt:dt="…	75.028	2120912	2117412	2120912	2117400	1	right	291515730	2017-04-05	14:14:58	12:14:58	male	119893	32263	-1	32238	123861	119923	-1	119893	363842	354408	-1	354395	3				2	1	1	phaseINVFAce	phaseXPface	2	NM08	370329	370029	370329	370011	d	370011	368390	370011	368378	1621
GofDak_1024-768	9	3	22	<?xml version="1.0"?>\n<Clock xmlns:dt="urn:schemas-microsoft-com:datatypes"><Description dt:dt="string">E-Prime Primary Realtime Clock</Description><StartTime><Timestamp dt:dt="int">0</Timestamp><DateUtc dt:dt="string">2017-05-04T12:14:58Z</DateUtc></StartTime><FrequencyChanges><FrequencyChange><Frequency dt:dt="r8">3312919</Frequency><Timestamp dt:dt="r8">51830908965</Timestamp><Current dt:dt="…	75.028	2120912	2117412	2120912	2117400	1	right	291515730	2017-04-05	14:14:58	12:14:58	male	119893	32263	-1	32238	123861	119923	-1	119893	363842	354408	-1	354395	3				2	1	1	phaseINVFAce	phaseXPface	3	NM10	373648	373348	373648	373332	d	373332	371589	373332	371569	1743
GofDak_1024-768	9	3	22	<?xml version="1.0"?>\n<Clock xmlns:dt="urn:schemas-microsoft-com:datatypes"><Description dt:dt="string">E-Prime Primary Realtime Clock</Description><StartTime><Timestamp dt:dt="int">0</Timestamp><DateUtc dt:dt="string">2017-05-04T12:14:58Z</DateUtc></StartTime><FrequencyChanges><FrequencyChange><Frequency dt:dt="r8">3312919</Frequency><Timestamp dt:dt="r8">51830908965</Timestamp><Current dt:dt="…	75.028	2120912	2117412	2120912	2117400	1	right	291515730	2017-04-05	14:14:58	12:14:58	male	119893	32263	-1	32238	123861	119923	-1	119893	363842	354408	-1	354395	3				2	1	1	phaseINVFAce	phaseXPface	4	NF02	377113	376813	377113	376805	d	376805	375054	376805	375041	1751
GofDak_1024-768	9	3	22	<?xml version="1.0"?>\n<Clock xmlns:dt="urn:schemas-microsoft-com:datatypes"><Description dt:dt="string">E-Prime Primary Realtime Clock</Description><StartTime><Timestamp dt:dt="int">0</Timestamp><DateUtc dt:dt="string">2017-05-04T12:14:58Z</DateUtc></StartTime><FrequencyChanges><FrequencyChange><Frequency dt:dt="r8">3312919</Frequency><Timestamp dt:dt="r8">51830908965</Timestamp><Current dt:dt="…	75.028	2120912	2117412	2120912	2117400	1	right	291515730	2017-04-05	14:14:58	12:14:58	male	119893	32263	-1	32238	123861	119923	-1	119893	363842	354408	-1	354395	3				2	1	1	phaseINVFAce	phaseXPface	5	NF09	380699	380399	380699	380385	l	380385	378413	380385	378401	1972
GofDak_1024-768	9	3	22	<?xml version="1.0"?>\n<Clock xmlns:dt="urn:schemas-microsoft-com:datatypes"><Description dt:dt="string">E-Prime Primary Realtime Clock</Description><StartTime><Timestamp dt:dt="int">0</Timestamp><DateUtc dt:dt="string">2017-05-04T12:14:58Z</DateUtc></StartTime><FrequencyChanges><FrequencyChange><Frequency dt:dt="r8">3312919</Frequency><Timestamp dt:dt="r8">51830908965</Timestamp><Current dt:dt="…	75.028	2120912	2117412	2120912	2117400	1	right	291515730	2017-04-05	14:14:58	12:14:58	male	119893	32263	-1	32238	123861	119923	-1	119893	363842	354408	-1	354395	3				2	1	1	phaseINVFAce	phaseXPface	6	NF27	384031	383731	384031	383714	d	383714	381825	383714	381809	1889
GofDak_1024-768	9	3	22	<?xml version="1.0"?>\n<Clock xmlns:dt="urn:schemas-microsoft-com:datatypes"><Description dt:dt="string">E-Prime Primary Realtime Clock</Description><StartTime><Timestamp dt:dt="int">0</Timestamp><DateUtc dt:dt="string">2017-05-04T12:14:58Z</DateUtc></StartTime><FrequencyChanges><FrequencyChange><Frequency dt:dt="r8">3312919</Frequency><Timestamp dt:dt="r8">51830908965</Timestamp><Current dt:dt="…	75.028	2120912	2117412	2120912	2117400	1	right	291515730	2017-04-05	14:14:58	12:14:58	male	119893	32263	-1	32238	123861	119923	-1	119893	363842	354408	-1	354395	3				2	1	1	phaseINVFAce	phaseXPface	7	NM08	387909	387609	387909	387600	d	387600	385770	387600	385761	1830
GofDak_1024-768	9	3	22	<?xml version="1.0"?>\n<Clock xmlns:dt="urn:schemas-microsoft-com:datatypes"><Description dt:dt="string">E-Prime Primary Realtime Clock</Description><StartTime><Timestamp dt:dt="int">0</Timestamp><DateUtc dt:dt="string">2017-05-04T12:14:58Z</DateUtc></StartTime><FrequencyChanges><FrequencyChange><Frequency dt:dt="r8">3312919</Frequency><Timestamp dt:dt="r8">51830908965</Timestamp><Current dt:dt="…	75.028	2120912	2117412	2120912	2117400	1	right	291515730	2017-04-05	14:14:58	12:14:58	male	119893	32263	-1	32238	123861	119923	-1	119893	363842	354408	-1	354395	3				2	1	1	phaseINVFAce	phaseXPface	8	NM05	391188	390888	391188	390877	l	390877	389155	390877	389145	1722
GofDak_1024-768	9	3	22	<?xml version="1.0"?>\n<Clock xmlns:dt="urn:schemas-microsoft-com:datatypes"><Description dt:dt="string">E-Prime Primary Realtime Clock</Description><StartTime><Timestamp dt:dt="int">0</Timestamp><DateUtc dt:dt="string">2017-05-04T12:14:58Z</DateUtc></StartTime><FrequencyChanges><FrequencyChange><Frequency dt:dt="r8">3312919</Frequency><Timestamp dt:dt="r8">51830908965</Timestamp><Current dt:dt="…	75.028	2120912	2117412	2120912	2117400	1	right	291515730	2017-04-05	14:14:58	12:14:58	male	119893	32263	-1	32238	123861	119923	-1	119893	363842	354408	-1	354395	3				2	1	1	phaseINVFAce	phaseXPface	9	NF06	394294	393994	394294	393976	d	393976	392367	393976	392352	1609
GofDak_1024-768	9	3	22	<?xml version="1.0"?>\n<Clock xmlns:dt="urn:schemas-microsoft-com:datatypes"><Description dt:dt="string">E-Prime Primary Realtime Clock</Description><StartTime><Timestamp dt:dt="int">0</Timestamp><DateUtc dt:dt="string">2017-05-04T12:14:58Z</DateUtc></StartTime><FrequencyChanges><FrequencyChange><Frequency dt:dt="r8">3312919</Frequency><Timestamp dt:dt="r8">51830908965</Timestamp><Current dt:dt="…	75.028	2120912	2117412	2120912	2117400	1	right	291515730	2017-04-05	14:14:58	12:14:58	male	119893	32263	-1	32238	123861	119923	-1	119893	363842	354408	-1	354395	3				2	1	1	phaseINVFAce	phaseXPface	10	NF105	397559	397259	397559	397244	d	397244	395673	397244	395656	1571
GofDak_1024-768	9	3	22	<?xml version="1.0"?>\n<Clock xmlns:dt="urn:schemas-microsoft-com:datatypes"><Description dt:dt="string">E-Prime Primary Realtime Clock</Description><StartTime><Timestamp dt:dt="int">0</Timestamp><DateUtc dt:dt="string">2017-05-04T12:14:58Z</DateUtc></StartTime><FrequencyChanges><FrequencyChange><Frequency dt:dt="r8">3312919</Frequency><Timestamp dt:dt="r8">51830908965</Timestamp><Current dt:dt="…	75.028	2120912	2117412	2120912	2117400	1	right	291515730	2017-04-05	14:14:58	12:14:58	male	119893	32263	-1	32238	123861	119923	-1	119893	363842	354408	-1	354395	3				2	1	1	phaseINVFAce	phaseXPface	11	NM10	401131	400831	401131	400820	d	400820	398992	400820	398984	1828
GofDak_1024-768	9	3	22	<?xml version="1.0"?>\n<Clock xmlns:dt="urn:schemas-microsoft-com:datatypes"><Description dt:dt="string">E-Prime Primary Realtime Clock</Description><StartTime><Timestamp dt:dt="int">0</Timestamp><DateUtc dt:dt="string">2017-05-04T12:14:58Z</DateUtc></StartTime><FrequencyChanges><FrequencyChange><Frequency dt:dt="r8">3312919</Frequency><Timestamp dt:dt="r8">51830908965</Timestamp><Current dt:dt="…	75.028	2120912	2117412	2120912	2117400	1	right	291515730	2017-04-05	14:14:58	12:14:58	male	119893	32263	-1	32238	123861	119923	-1	119893	363842	354408	-1	354395	3				2	1	1	phaseINVFAce	phaseXPface	12	NM05	404516	404216	404516	404207	d	404207	402577	404207	402568	1630
GofDak_1024-768	9	3	22	<?xml version="1.0"?>\n<Clock xmlns:dt="urn:schemas-microsoft-com:datatypes"><Description dt:dt="string">E-Prime Primary Realtime Clock</Description><StartTime><Timestamp dt:dt="int">0</Timestamp><DateUtc dt:dt="string">2017-05-04T12:14:58Z</DateUtc></StartTime><FrequencyChanges><FrequencyChange><Frequency dt:dt="r8">3312919</Frequency><Timestamp dt:dt="r8">51830908965</Timestamp><Current dt:dt="…	75.028	2120912	2117412	2120912	2117400	1	right	291515730	2017-04-05	14:14:58	12:14:58	male	119893	32263	-1	32238	123861	119923	-1	119893	363842	354408	-1	354395	3				2	1	1	phaseINVFAce	phaseXPface	13	NF06	408062	407762	408062	407752	d	407752	405856	407752	405840	1896
GofDak_1024-768	9	3	22	<?xml version="1.0"?>\n<Clock xmlns:dt="urn:schemas-microsoft-com:datatypes"><Description dt:dt="string">E-Prime Primary Realtime Clock</Description><StartTime><Timestamp dt:dt="int">0</Timestamp><DateUtc dt:dt="string">2017-05-04T12:14:58Z</DateUtc></StartTime><FrequencyChanges><FrequencyChange><Frequency dt:dt="r8">3312919</Frequency><Timestamp dt:dt="r8">51830908965</Timestamp><Current dt:dt="…	75.028	2120912	2117412	2120912	2117400	1	right	291515730	2017-04-05	14:14:58	12:14:58	male	119893	32263	-1	32238	123861	119923	-1	119893	363842	354408	-1	354395	3				2	1	1	phaseINVFAce	phaseXPface	14	NM13	411554	411254	411554	411239	l	411239	409294	411239	409280	1945
GofDak_1024-768	9	3	22	<?xml version="1.0"?>\n<Clock xmlns:dt="urn:schemas-microsoft-com:datatypes"><Description dt:dt="string">E-Prime Primary Realtime Clock</Description><StartTime><Timestamp dt:dt="int">0</Timestamp><DateUtc dt:dt="string">2017-05-04T12:14:58Z</DateUtc></StartTime><FrequencyChanges><FrequencyChange><Frequency dt:dt="r8">3312919</Frequency><Timestamp dt:dt="r8">51830908965</Timestamp><Current dt:dt="…	75.028	2120912	2117412	2120912	2117400	1	right	291515730	2017-04-05	14:14:58	12:14:58	male	119893	32263	-1	32238	123861	119923	-1	119893	363842	354408	-1	354395	3				2	1	1	phaseINVFAce	phaseXPface	15	NM04	414819	414519	414819	414504	l	414504	412600	414504	412584	1904
GofDak_1024-768	9	3	22	<?xml version="1.0"?>\n<Clock xmlns:dt="urn:schemas-microsoft-com:datatypes"><Description dt:dt="string">E-Prime Primary Realtime Clock</Description><StartTime><Timestamp dt:dt="int">0</Timestamp><DateUtc dt:dt="string">2017-05-04T12:14:58Z</DateUtc></StartTime><FrequencyChanges><FrequencyChange><Frequency dt:dt="r8">3312919</Frequency><Timestamp dt:dt="r8">51830908965</Timestamp><Current dt:dt="…	75.028	2120912	2117412	2120912	2117400	1	right	291515730	2017-04-05	14:14:58	12:14:58	male	119893	32263	-1	32238	123861	119923	-1	119893	363842	354408	-1	354395	3				2	1	1	phaseINVFAce	phaseXPface	16	NF02	418404	418104	418404	418087	d	418087	416185	418087	416167	1902
GofDak_1024-768	9	3	22	<?xml version="1.0"?>\n<Clock xmlns:dt="urn:schemas-microsoft-com:datatypes"><Description dt:dt="string">E-Prime Primary Realtime Clock</Description><StartTime><Timestamp dt:dt="int">0</Timestamp><DateUtc dt:dt="string">2017-05-04T12:14:58Z</DateUtc></StartTime><FrequencyChanges><FrequencyChange><Frequency dt:dt="r8">3312919</Frequency><Timestamp dt:dt="r8">51830908965</Timestamp><Current dt:dt="…	75.028	2120912	2117412	2120912	2117400	1	right	291515730	2017-04-05	14:14:58	12:14:58	male	119893	32263	-1	32238	123861	119923	-1	119893	363842	354408	-1	354395	3				2	1	1	phaseINVFAce	phaseXPface	17	NF109	421950	421650	421950	421644	l	421644	419717	421644	419703	1927
GofDak_1024-768	9	3	22	<?xml version="1.0"?>\n<Clock xmlns:dt="urn:schemas-microsoft-com:datatypes"><Description dt:dt="string">E-Prime Primary Realtime Clock</Description><StartTime><Timestamp dt:dt="int">0</Timestamp><DateUtc dt:dt="string">2017-05-04T12:14:58Z</DateUtc></StartTime><FrequencyChanges><FrequencyChange><Frequency dt:dt="r8">3312919</Frequency><Timestamp dt:dt="r8">51830908965</Timestamp><Current dt:dt="…	75.028	2120912	2117412	2120912	2117400	1	right	291515730	2017-04-05	14:14:58	12:14:58	male	119893	32263	-1	32238	123861	119923	-1	119893	363842	354408	-1	354395	3				2	1	1	phaseINVFAce	phaseXPface	18	NM13	426695	426395	426695	426377	l	426377	424555	426377	424543	1822
GofDak_1024-768	9	3	22	<?xml version="1.0"?>\n<Clock xmlns:dt="urn:schemas-microsoft-com:datatypes"><Description dt:dt="string">E-Prime Primary Realtime Clock</Description><StartTime><Timestamp dt:dt="int">0</Timestamp><DateUtc dt:dt="string">2017-05-04T12:14:58Z</DateUtc></StartTime><FrequencyChanges><FrequencyChange><Frequency dt:dt="r8">3312919</Frequency><Timestamp dt:dt="r8">51830908965</Timestamp><Current dt:dt="…	75.028	2120912	2117412	2120912	2117400	1	right	291515730	2017-04-05	14:14:58	12:14:58	male	119893	32263	-1	32238	123861	119923	-1	119893	363842	354408	-1	354395	3				2	1	1	phaseINVFAce	phaseXPface	19	NM101	429787	429487	429787	429470	l	429470	427847	429470	427831	1623
GofDak_1024-768	9	3	22	<?xml version="1.0"?>\n<Clock xmlns:dt="urn:schemas-microsoft-com:datatypes"><Description dt:dt="string">E-Prime Primary Realtime Clock</Description><StartTime><Timestamp dt:dt="int">0</Timestamp><DateUtc dt:dt="string">2017-05-04T12:14:58Z</DateUtc></StartTime><FrequencyChanges><FrequencyChange><Frequency dt:dt="r8">3312919</Frequency><Timestamp dt:dt="r8">51830908965</Timestamp><Current dt:dt="…	75.028	2120912	2117412	2120912	2117400	1	right	291515730	2017-04-05	14:14:58	12:14:58	male	119893	32263	-1	32238	123861	119923	-1	119893	363842	354408	-1	354395	3				2	1	1	phaseINVFAce	phaseXPface	20	NF109	433479	433179	433479	433163	l	433163	431313	433163	431303	1850
GofDak_1024-768	9	3	22	<?xml version="1.0"?>\n<Clock xmlns:dt="urn:schemas-microsoft-com:datatypes"><Description dt:dt="string">E-Prime Primary Realtime Clock</Description><StartTime><Timestamp dt:dt="int">0</Timestamp><DateUtc dt:dt="string">2017-05-04T12:14:58Z</DateUtc></StartTime><FrequencyChanges><FrequencyChange><Frequency dt:dt="r8">3312919</Frequency><Timestamp dt:dt="r8">51830908965</Timestamp><Current dt:dt="…	75.028	2120912	2117412	2120912	2117400	1	right	291515730	2017-04-05	14:14:58	12:14:58	male	119893	32263	-1	32238	123861	119923	-1	119893	363842	354408	-1	354395	4				1	1	2	phaseUPFAce	phaseXPface	1	NF27	436518	436218	436518	436185	d	436185	434672	436185	434654	1513
GofDak_1024-768	9	3	22	<?xml version="1.0"?>\n<Clock xmlns:dt="urn:schemas-microsoft-com:datatypes"><Description dt:dt="string">E-Prime Primary Realtime Clock</Description><StartTime><Timestamp dt:dt="int">0</Timestamp><DateUtc dt:dt="string">2017-05-04T12:14:58Z</DateUtc></StartTime><FrequencyChanges><FrequencyChange><Frequency dt:dt="r8">3312919</Frequency><Timestamp dt:dt="r8">51830908965</Timestamp><Current dt:dt="…	75.028	2120912	2117412	2120912	2117400	1	right	291515730	2017-04-05	14:14:58	12:14:58	male	119893	32263	-1	32238	123861	119923	-1	119893	363842	354408	-1	354395	4				1	1	2	phaseUPFAce	phaseXPface	2	NF06	441049	440749	441049	440736	l	440736	438790	440736	438782	1946
GofDak_1024-768	9	3	22	<?xml version="1.0"?>\n<Clock xmlns:dt="urn:schemas-microsoft-com:datatypes"><Description dt:dt="string">E-Prime Primary Realtime Clock</Description><StartTime><Timestamp dt:dt="int">0</Timestamp><DateUtc dt:dt="string">2017-05-04T12:14:58Z</DateUtc></StartTime><FrequencyChanges><FrequencyChange><Frequency dt:dt="r8">3312919</Frequency><Timestamp dt:dt="r8">51830908965</Timestamp><Current dt:dt="…	75.028	2120912	2117412	2120912	2117400	1	right	291515730	2017-04-05	14:14:58	12:14:58	male	119893	32263	-1	32238	123861	119923	-1	119893	363842	354408	-1	354395	4				1	1	2	phaseUPFAce	phaseXPface	3	NF106	444568	444268	444568	444260	d	444260	442269	444260	442262	1991
GofDak_1024-768	9	3	22	<?xml version="1.0"?>\n<Clock xmlns:dt="urn:schemas-microsoft-com:datatypes"><Description dt:dt="string">E-Prime Primary Realtime Clock</Description><StartTime><Timestamp dt:dt="int">0</Timestamp><DateUtc dt:dt="string">2017-05-04T12:14:58Z</DateUtc></StartTime><FrequencyChanges><FrequencyChange><Frequency dt:dt="r8">3312919</Frequency><Timestamp dt:dt="r8">51830908965</Timestamp><Current dt:dt="…	75.028	2120912	2117412	2120912	2117400	1	right	291515730	2017-04-05	14:14:58	12:14:58	male	119893	32263	-1	32238	123861	119923	-1	119893	363842	354408	-1	354395	4				1	1	2	phaseUPFAce	phaseXPface	4	NM02	448260	447960	448260	447946	l	447946	446041	447946	446022	1905
GofDak_1024-768	9	3	22	<?xml version="1.0"?>\n<Clock xmlns:dt="urn:schemas-microsoft-com:datatypes"><Description dt:dt="string">E-Prime Primary Realtime Clock</Description><StartTime><Timestamp dt:dt="int">0</Timestamp><DateUtc dt:dt="string">2017-05-04T12:14:58Z</DateUtc></StartTime><FrequencyChanges><FrequencyChange><Frequency dt:dt="r8">3312919</Frequency><Timestamp dt:dt="r8">51830908965</Timestamp><Current dt:dt="…	75.028	2120912	2117412	2120912	2117400	1	right	291515730	2017-04-05	14:14:58	12:14:58	male	119893	32263	-1	32238	123861	119923	-1	119893	363842	354408	-1	354395	4				1	1	2	phaseUPFAce	phaseXPface	5	NM101	451312	451012	451312	451000	d	451000	449333	451000	449326	1667
GofDak_1024-768	9	3	22	<?xml version="1.0"?>\n<Clock xmlns:dt="urn:schemas-microsoft-com:datatypes"><Description dt:dt="string">E-Prime Primary Realtime Clock</Description><StartTime><Timestamp dt:dt="int">0</Timestamp><DateUtc dt:dt="string">2017-05-04T12:14:58Z</DateUtc></StartTime><FrequencyChanges><FrequencyChange><Frequency dt:dt="r8">3312919</Frequency><Timestamp dt:dt="r8">51830908965</Timestamp><Current dt:dt="…	75.028	2120912	2117412	2120912	2117400	1	right	291515730	2017-04-05	14:14:58	12:14:58	male	119893	32263	-1	32238	123861	119923	-1	119893	363842	354408	-1	354395	4				1	1	2	phaseUPFAce	phaseXPface	6	NF11	454471	454171	454471	454154	d	454154	452505	454154	452486	1649
GofDak_1024-768	9	3	22	<?xml version="1.0"?>\n<Clock xmlns:dt="urn:schemas-microsoft-com:datatypes"><Description dt:dt="string">E-Prime Primary Realtime Clock</Description><StartTime><Timestamp dt:dt="int">0</Timestamp><DateUtc dt:dt="string">2017-05-04T12:14:58Z</DateUtc></StartTime><FrequencyChanges><FrequencyChange><Frequency dt:dt="r8">3312919</Frequency><Timestamp dt:dt="r8">51830908965</Timestamp><Current dt:dt="…	75.028	2120912	2117412	2120912	2117400	1	right	291515730	2017-04-05	14:14:58	12:14:58	male	119893	32263	-1	32238	123861	119923	-1	119893	363842	354408	-1	354395	4				1	1	2	phaseUPFAce	phaseXPface	7	NM101	457710	457410	457710	457396	d	457396	455624	457396	455605	1772
GofDak_1024-768	9	3	22	<?xml version="1.0"?>\n<Clock xmlns:dt="urn:schemas-microsoft-com:datatypes"><Description dt:dt="string">E-Prime Primary Realtime Clock</Description><StartTime><Timestamp dt:dt="int">0</Timestamp><DateUtc dt:dt="string">2017-05-04T12:14:58Z</DateUtc></StartTime><FrequencyChanges><FrequencyChange><Frequency dt:dt="r8">3312919</Frequency><Timestamp dt:dt="r8">51830908965</Timestamp><Current dt:dt="…	75.028	2120912	2117412	2120912	2117400	1	right	291515730	2017-04-05	14:14:58	12:14:58	male	119893	32263	-1	32238	123861	119923	-1	119893	363842	354408	-1	354395	4				1	1	2	phaseUPFAce	phaseXPface	8	NM04	460802	460502	460802	460491	d	460491	458942	460491	458925	1549
GofDak_1024-768	9	3	22	<?xml version="1.0"?>\n<Clock xmlns:dt="urn:schemas-microsoft-com:datatypes"><Description dt:dt="string">E-Prime Primary Realtime Clock</Description><StartTime><Timestamp dt:dt="int">0</Timestamp><DateUtc dt:dt="string">2017-05-04T12:14:58Z</DateUtc></StartTime><FrequencyChanges><FrequencyChange><Frequency dt:dt="r8">3312919</Frequency><Timestamp dt:dt="r8">51830908965</Timestamp><Current dt:dt="…	75.028	2120912	2117412	2120912	2117400	1	right	291515730	2017-04-05	14:14:58	12:14:58	male	119893	32263	-1	32238	123861	119923	-1	119893	363842	354408	-1	354395	4				1	1	2	phaseUPFAce	phaseXPface	9	NF27	464507	464207	464507	464193	d	464193	462488	464193	462469	1705
GofDak_1024-768	9	3	22	<?xml version="1.0"?>\n<Clock xmlns:dt="urn:schemas-microsoft-com:datatypes"><Description dt:dt="string">E-Prime Primary Realtime Clock</Description><StartTime><Timestamp dt:dt="int">0</Timestamp><DateUtc dt:dt="string">2017-05-04T12:14:58Z</DateUtc></StartTime><FrequencyChanges><FrequencyChange><Frequency dt:dt="r8">3312919</Frequency><Timestamp dt:dt="r8">51830908965</Timestamp><Current dt:dt="…	75.028	2120912	2117412	2120912	2117400	1	right	291515730	2017-04-05	14:14:58	12:14:58	male	119893	32263	-1	32238	123861	119923	-1	119893	363842	354408	-1	354395	4				1	1	2	phaseUPFAce	phaseXPface	10	NM101	469359	469059	469359	469046	l	469046	467086	469046	467077	1960
GofDak_1024-768	9	3	22	<?xml version="1.0"?>\n<Clock xmlns:dt="urn:schemas-microsoft-com:datatypes"><Description dt:dt="string">E-Prime Primary Realtime Clock</Description><StartTime><Timestamp dt:dt="int">0</Timestamp><DateUtc dt:dt="string">2017-05-04T12:14:58Z</DateUtc></StartTime><FrequencyChanges><FrequencyChange><Frequency dt:dt="r8">3312919</Frequency><Timestamp dt:dt="r8">51830908965</Timestamp><Current dt:dt="…	75.028	2120912	2117412	2120912	2117400	1	right	291515730	2017-04-05	14:14:58	12:14:58	male	119893	32263	-1	32238	123861	119923	-1	119893	363842	354408	-1	354395	4				1	1	2	phaseUPFAce	phaseXPface	11	NM05	472784	472484	472784	472474	l	472474	470645	472474	470629	1829
GofDak_1024-768	9	3	22	<?xml version="1.0"?>\n<Clock xmlns:dt="urn:schemas-microsoft-com:datatypes"><Description dt:dt="string">E-Prime Primary Realtime Clock</Description><StartTime><Timestamp dt:dt="int">0</Timestamp><DateUtc dt:dt="string">2017-05-04T12:14:58Z</DateUtc></StartTime><FrequencyChanges><FrequencyChange><Frequency dt:dt="r8">3312919</Frequency><Timestamp dt:dt="r8">51830908965</Timestamp><Current dt:dt="…	75.028	2120912	2117412	2120912	2117400	1	right	291515730	2017-04-05	14:14:58	12:14:58	male	119893	32263	-1	32238	123861	119923	-1	119893	363842	354408	-1	354395	4				1	1	2	phaseUPFAce	phaseXPface	12	NM04	476036	475736	476036	475730	l	475730	474003	475730	473989	1727
GofDak_1024-768	9	3	22	<?xml version="1.0"?>\n<Clock xmlns:dt="urn:schemas-microsoft-com:datatypes"><Description dt:dt="string">E-Prime Primary Realtime Clock</Description><StartTime><Timestamp dt:dt="int">0</Timestamp><DateUtc dt:dt="string">2017-05-04T12:14:58Z</DateUtc></StartTime><FrequencyChanges><FrequencyChange><Frequency dt:dt="r8">3312919</Frequency><Timestamp dt:dt="r8">51830908965</Timestamp><Current dt:dt="…	75.028	2120912	2117412	2120912	2117400	1	right	291515730	2017-04-05	14:14:58	12:14:58	male	119893	32263	-1	32238	123861	119923	-1	119893	363842	354408	-1	354395	4				1	1	2	phaseUPFAce	phaseXPface	13	NM101	479435	479135	479435	479126	d	479126	477176	479126	477156	1950
GofDak_1024-768	9	3	22	<?xml version="1.0"?>\n<Clock xmlns:dt="urn:schemas-microsoft-com:datatypes"><Description dt:dt="string">E-Prime Primary Realtime Clock</Description><StartTime><Timestamp dt:dt="int">0</Timestamp><DateUtc dt:dt="string">2017-05-04T12:14:58Z</DateUtc></StartTime><FrequencyChanges><FrequencyChange><Frequency dt:dt="r8">3312919</Frequency><Timestamp dt:dt="r8">51830908965</Timestamp><Current dt:dt="…	75.028	2120912	2117412	2120912	2117400	1	right	291515730	2017-04-05	14:14:58	12:14:58	male	119893	32263	-1	32238	123861	119923	-1	119893	363842	354408	-1	354395	4				1	1	2	phaseUPFAce	phaseXPface	14	NM03	482887	482587	482887	482580	l	482580	480588	482580	480580	1992
GofDak_1024-768	9	3	22	<?xml version="1.0"?>\n<Clock xmlns:dt="urn:schemas-microsoft-com:datatypes"><Description dt:dt="string">E-Prime Primary Realtime Clock</Description><StartTime><Timestamp dt:dt="int">0</Timestamp><DateUtc dt:dt="string">2017-05-04T12:14:58Z</DateUtc></StartTime><FrequencyChanges><FrequencyChange><Frequency dt:dt="r8">3312919</Frequency><Timestamp dt:dt="r8">51830908965</Timestamp><Current dt:dt="…	75.028	2120912	2117412	2120912	2117400	1	right	291515730	2017-04-05	14:14:58	12:14:58	male	119893	32263	-1	32238	123861	119923	-1	119893	363842	354408	-1	354395	4				1	1	2	phaseUPFAce	phaseXPface	15	NF02	485846	485546	485846	485538	d	485538	484000	485538	483988	1538
GofDak_1024-768	9	3	22	<?xml version="1.0"?>\n<Clock xmlns:dt="urn:schemas-microsoft-com:datatypes"><Description dt:dt="string">E-Prime Primary Realtime Clock</Description><StartTime><Timestamp dt:dt="int">0</Timestamp><DateUtc dt:dt="string">2017-05-04T12:14:58Z</DateUtc></StartTime><FrequencyChanges><FrequencyChange><Frequency dt:dt="r8">3312919</Frequency><Timestamp dt:dt="r8">51830908965</Timestamp><Current dt:dt="…	75.028	2120912	2117412	2120912	2117400	1	right	291515730	2017-04-05	14:14:58	12:14:58	male	119893	32263	-1	32238	123861	119923	-1	119893	363842	354408	-1	354395	4				1	1	2	phaseUPFAce	phaseXPface	16	NM09	489138	488838	489138	488830	d	488830	487225	488830	487212	1605
GofDak_1024-768	9	3	22	<?xml version="1.0"?>\n<Clock xmlns:dt="urn:schemas-microsoft-com:datatypes"><Description dt:dt="string">E-Prime Primary Realtime Clock</Description><StartTime><Timestamp dt:dt="int">0</Timestamp><DateUtc dt:dt="string">2017-05-04T12:14:58Z</DateUtc></StartTime><FrequencyChanges><FrequencyChange><Frequency dt:dt="r8">3312919</Frequency><Timestamp dt:dt="r8">51830908965</Timestamp><Current dt:dt="…	75.028	2120912	2117412	2120912	2117400	1	right	291515730	2017-04-05	14:14:58	12:14:58	male	119893	32263	-1	32238	123861	119923	-1	119893	363842	354408	-1	354395	4				1	1	2	phaseUPFAce	phaseXPface	17	NF109	492670	492370	492670	492352	d	492352	490424	492352	490412	1928
GofDak_1024-768	9	3	22	<?xml version="1.0"?>\n<Clock xmlns:dt="urn:schemas-microsoft-com:datatypes"><Description dt:dt="string">E-Prime Primary Realtime Clock</Description><StartTime><Timestamp dt:dt="int">0</Timestamp><DateUtc dt:dt="string">2017-05-04T12:14:58Z</DateUtc></StartTime><FrequencyChanges><FrequencyChange><Frequency dt:dt="r8">3312919</Frequency><Timestamp dt:dt="r8">51830908965</Timestamp><Current dt:dt="…	75.028	2120912	2117412	2120912	2117400	1	right	291515730	2017-04-05	14:14:58	12:14:58	male	119893	32263	-1	32238	123861	119923	-1	119893	363842	354408	-1	354395	4				1	1	2	phaseUPFAce	phaseXPface	18	NF109	496308	496008	496308	495992	l	495992	494396	495992	494388	1596
GofDak_1024-768	9	3	22	<?xml version="1.0"?>\n<Clock xmlns:dt="urn:schemas-microsoft-com:datatypes"><Description dt:dt="string">E-Prime Primary Realtime Clock</Description><StartTime><Timestamp dt:dt="int">0</Timestamp><DateUtc dt:dt="string">2017-05-04T12:14:58Z</DateUtc></StartTime><FrequencyChanges><FrequencyChange><Frequency dt:dt="r8">3312919</Frequency><Timestamp dt:dt="r8">51830908965</Timestamp><Current dt:dt="…	75.028	2120912	2117412	2120912	2117400	1	right	291515730	2017-04-05	14:14:58	12:14:58	male	119893	32263	-1	32238	123861	119923	-1	119893	363842	354408	-1	354395	4				1	1	2	phaseUPFAce	phaseXPface	19	NM05	499227	498927	499227	498917	l	498917	497315	498917	497308	1602
GofDak_1024-768	9	3	22	<?xml version="1.0"?>\n<Clock xmlns:dt="urn:schemas-microsoft-com:datatypes"><Description dt:dt="string">E-Prime Primary Realtime Clock</Description><StartTime><Timestamp dt:dt="int">0</Timestamp><DateUtc dt:dt="string">2017-05-04T12:14:58Z</DateUtc></StartTime><FrequencyChanges><FrequencyChange><Frequency dt:dt="r8">3312919</Frequency><Timestamp dt:dt="r8">51830908965</Timestamp><Current dt:dt="…	75.028	2120912	2117412	2120912	2117400	1	right	291515730	2017-04-05	14:14:58	12:14:58	male	119893	32263	-1	32238	123861	119923	-1	119893	363842	354408	-1	354395	4				1	1	2	phaseUPFAce	phaseXPface	20	NM09	502266	501966	502266	501948	d	501948	500447	501948	500435	1501
GofDak_1024-768	9	3	22	<?xml version="1.0"?>\n<Clock xmlns:dt="urn:schemas-microsoft-com:datatypes"><Description dt:dt="string">E-Prime Primary Realtime Clock</Description><StartTime><Timestamp dt:dt="int">0</Timestamp><DateUtc dt:dt="string">2017-05-04T12:14:58Z</DateUtc></StartTime><FrequencyChanges><FrequencyChange><Frequency dt:dt="r8">3312919</Frequency><Timestamp dt:dt="r8">51830908965</Timestamp><Current dt:dt="…	75.028	2120912	2117412	2120912	2117400	1	right	291515730	2017-04-05	14:14:58	12:14:58	male	119893	32263	-1	32238	123861	119923	-1	119893	363842	354408	-1	354395	5				1	2	3	phaseUPFAce	phaseXPface	1	NF27	505878	505578	505878	505563	d	505563	503859	505563	503843	1704
GofDak_1024-768	9	3	22	<?xml version="1.0"?>\n<Clock xmlns:dt="urn:schemas-microsoft-com:datatypes"><Description dt:dt="string">E-Prime Primary Realtime Clock</Description><StartTime><Timestamp dt:dt="int">0</Timestamp><DateUtc dt:dt="string">2017-05-04T12:14:58Z</DateUtc></StartTime><FrequencyChanges><FrequencyChange><Frequency dt:dt="r8">3312919</Frequency><Timestamp dt:dt="r8">51830908965</Timestamp><Current dt:dt="…	75.028	2120912	2117412	2120912	2117400	1	right	291515730	2017-04-05	14:14:58	12:14:58	male	119893	32263	-1	32238	123861	119923	-1	119893	363842	354408	-1	354395	5				1	2	3	phaseUPFAce	phaseXPface	2	NF106	509264	508964	509264	508955	l	508955	507111	508955	507099	1844
GofDak_1024-768	9	3	22	<?xml version="1.0"?>\n<Clock xmlns:dt="urn:schemas-microsoft-com:datatypes"><Description dt:dt="string">E-Prime Primary Realtime Clock</Description><StartTime><Timestamp dt:dt="int">0</Timestamp><DateUtc dt:dt="string">2017-05-04T12:14:58Z</DateUtc></StartTime><FrequencyChanges><FrequencyChange><Frequency dt:dt="r8">3312919</Frequency><Timestamp dt:dt="r8">51830908965</Timestamp><Current dt:dt="…	75.028	2120912	2117412	2120912	2117400	1	right	291515730	2017-04-05	14:14:58	12:14:58	male	119893	32263	-1	32238	123861	119923	-1	119893	363842	354408	-1	354395	5				1	2	3	phaseUPFAce	phaseXPface	3	NF105	512449	512149	512449	512135	d	512135	510443	512135	510427	1692
GofDak_1024-768	9	3	22	<?xml version="1.0"?>\n<Clock xmlns:dt="urn:schemas-microsoft-com:datatypes"><Description dt:dt="string">E-Prime Primary Realtime Clock</Description><StartTime><Timestamp dt:dt="int">0</Timestamp><DateUtc dt:dt="string">2017-05-04T12:14:58Z</DateUtc></StartTime><FrequencyChanges><FrequencyChange><Frequency dt:dt="r8">3312919</Frequency><Timestamp dt:dt="r8">51830908965</Timestamp><Current dt:dt="…	75.028	2120912	2117412	2120912	2117400	1	right	291515730	2017-04-05	14:14:58	12:14:58	male	119893	32263	-1	32238	123861	119923	-1	119893	363842	354408	-1	354395	5				1	2	3	phaseUPFAce	phaseXPface	4	NM101	516154	515854	516154	515844	d	515844	514028	515844	514011	1816
GofDak_1024-768	9	3	22	<?xml version="1.0"?>\n<Clock xmlns:dt="urn:schemas-microsoft-com:datatypes"><Description dt:dt="string">E-Prime Primary Realtime Clock</Description><StartTime><Timestamp dt:dt="int">0</Timestamp><DateUtc dt:dt="string">2017-05-04T12:14:58Z</DateUtc></StartTime><FrequencyChanges><FrequencyChange><Frequency dt:dt="r8">3312919</Frequency><Timestamp dt:dt="r8">51830908965</Timestamp><Current dt:dt="…	75.028	2120912	2117412	2120912	2117400	1	right	291515730	2017-04-05	14:14:58	12:14:58	male	119893	32263	-1	32238	123861	119923	-1	119893	363842	354408	-1	354395	5				1	2	3	phaseUPFAce	phaseXPface	5	NM05	520273	519973	520273	519955	d	519955	518014	519955	517995	1941
GofDak_1024-768	9	3	22	<?xml version="1.0"?>\n<Clock xmlns:dt="urn:schemas-microsoft-com:datatypes"><Description dt:dt="string">E-Prime Primary Realtime Clock</Description><StartTime><Timestamp dt:dt="int">0</Timestamp><DateUtc dt:dt="string">2017-05-04T12:14:58Z</DateUtc></StartTime><FrequencyChanges><FrequencyChange><Frequency dt:dt="r8">3312919</Frequency><Timestamp dt:dt="r8">51830908965</Timestamp><Current dt:dt="…	75.028	2120912	2117412	2120912	2117400	1	right	291515730	2017-04-05	14:14:58	12:14:58	male	119893	32263	-1	32238	123861	119923	-1	119893	363842	354408	-1	354395	5				1	2	3	phaseUPFAce	phaseXPface	6	NM08	523245	522945	523245	522928	d	522928	521386	522928	521370	1542
GofDak_1024-768	9	3	22	<?xml version="1.0"?>\n<Clock xmlns:dt="urn:schemas-microsoft-com:datatypes"><Description dt:dt="string">E-Prime Primary Realtime Clock</Description><StartTime><Timestamp dt:dt="int">0</Timestamp><DateUtc dt:dt="string">2017-05-04T12:14:58Z</DateUtc></StartTime><FrequencyChanges><FrequencyChange><Frequency dt:dt="r8">3312919</Frequency><Timestamp dt:dt="r8">51830908965</Timestamp><Current dt:dt="…	75.028	2120912	2117412	2120912	2117400	1	right	291515730	2017-04-05	14:14:58	12:14:58	male	119893	32263	-1	32238	123861	119923	-1	119893	363842	354408	-1	354395	5				1	2	3	phaseUPFAce	phaseXPface	7	NF11	526737	526437	526737	526426	l	526426	524878	526426	524866	1548
GofDak_1024-768	9	3	22	<?xml version="1.0"?>\n<Clock xmlns:dt="urn:schemas-microsoft-com:datatypes"><Description dt:dt="string">E-Prime Primary Realtime Clock</Description><StartTime><Timestamp dt:dt="int">0</Timestamp><DateUtc dt:dt="string">2017-05-04T12:14:58Z</DateUtc></StartTime><FrequencyChanges><FrequencyChange><Frequency dt:dt="r8">3312919</Frequency><Timestamp dt:dt="r8">51830908965</Timestamp><Current dt:dt="…	75.028	2120912	2117412	2120912	2117400	1	right	291515730	2017-04-05	14:14:58	12:14:58	male	119893	32263	-1	32238	123861	119923	-1	119893	363842	354408	-1	354395	5				1	2	3	phaseUPFAce	phaseXPface	8	NM08	529883	529583	529883	529577	d	529577	527903	529577	527890	1674
GofDak_1024-768	9	3	22	<?xml version="1.0"?>\n<Clock xmlns:dt="urn:schemas-microsoft-com:datatypes"><Description dt:dt="string">E-Prime Primary Realtime Clock</Description><StartTime><Timestamp dt:dt="int">0</Timestamp><DateUtc dt:dt="string">2017-05-04T12:14:58Z</DateUtc></StartTime><FrequencyChanges><FrequencyChange><Frequency dt:dt="r8">3312919</Frequency><Timestamp dt:dt="r8">51830908965</Timestamp><Current dt:dt="…	75.028	2120912	2117412	2120912	2117400	1	right	291515730	2017-04-05	14:14:58	12:14:58	male	119893	32263	-1	32238	123861	119923	-1	119893	363842	354408	-1	354395	5				1	2	3	phaseUPFAce	phaseXPface	9	NF11	533814	533514	533814	533504	d	533504	531902	533504	531890	1602
GofDak_1024-768	9	3	22	<?xml version="1.0"?>\n<Clock xmlns:dt="urn:schemas-microsoft-com:datatypes"><Description dt:dt="string">E-Prime Primary Realtime Clock</Description><StartTime><Timestamp dt:dt="int">0</Timestamp><DateUtc dt:dt="string">2017-05-04T12:14:58Z</DateUtc></StartTime><FrequencyChanges><FrequencyChange><Frequency dt:dt="r8">3312919</Frequency><Timestamp dt:dt="r8">51830908965</Timestamp><Current dt:dt="…	75.028	2120912	2117412	2120912	2117400	1	right	291515730	2017-04-05	14:14:58	12:14:58	male	119893	32263	-1	32238	123861	119923	-1	119893	363842	354408	-1	354395	5				1	2	3	phaseUPFAce	phaseXPface	10	NF11	538279	537979	538279	537965	l	537965	536167	537965	536154	1798
GofDak_1024-768	9	3	22	<?xml version="1.0"?>\n<Clock xmlns:dt="urn:schemas-microsoft-com:datatypes"><Description dt:dt="string">E-Prime Primary Realtime Clock</Description><StartTime><Timestamp dt:dt="int">0</Timestamp><DateUtc dt:dt="string">2017-05-04T12:14:58Z</DateUtc></StartTime><FrequencyChanges><FrequencyChange><Frequency dt:dt="r8">3312919</Frequency><Timestamp dt:dt="r8">51830908965</Timestamp><Current dt:dt="…	75.028	2120912	2117412	2120912	2117400	1	right	291515730	2017-04-05	14:14:58	12:14:58	male	119893	32263	-1	32238	123861	119923	-1	119893	363842	354408	-1	354395	5				1	2	3	phaseUPFAce	phaseXPface	11	NM02	541425	541125	541425	541116	l	541116	539286	541116	539274	1830
GofDak_1024-768	9	3	22	<?xml version="1.0"?>\n<Clock xmlns:dt="urn:schemas-microsoft-com:datatypes"><Description dt:dt="string">E-Prime Primary Realtime Clock</Description><StartTime><Timestamp dt:dt="int">0</Timestamp><DateUtc dt:dt="string">2017-05-04T12:14:58Z</DateUtc></StartTime><FrequencyChanges><FrequencyChange><Frequency dt:dt="r8">3312919</Frequency><Timestamp dt:dt="r8">51830908965</Timestamp><Current dt:dt="…	75.028	2120912	2117412	2120912	2117400	1	right	291515730	2017-04-05	14:14:58	12:14:58	male	119893	32263	-1	32238	123861	119923	-1	119893	363842	354408	-1	354395	5				1	2	3	phaseUPFAce	phaseXPface	12	NM03	544797	544497	544797	544479	d	544479	542551	544479	542537	1928
GofDak_1024-768	9	3	22	<?xml version="1.0"?>\n<Clock xmlns:dt="urn:schemas-microsoft-com:datatypes"><Description dt:dt="string">E-Prime Primary Realtime Clock</Description><StartTime><Timestamp dt:dt="int">0</Timestamp><DateUtc dt:dt="string">2017-05-04T12:14:58Z</DateUtc></StartTime><FrequencyChanges><FrequencyChange><Frequency dt:dt="r8">3312919</Frequency><Timestamp dt:dt="r8">51830908965</Timestamp><Current dt:dt="…	75.028	2120912	2117412	2120912	2117400	1	right	291515730	2017-04-05	14:14:58	12:14:58	male	119893	32263	-1	32238	123861	119923	-1	119893	363842	354408	-1	354395	5				1	2	3	phaseUPFAce	phaseXPface	13	NF27	548036	547736	548036	547723	l	547723	545896	547723	545881	1827
GofDak_1024-768	9	3	22	<?xml version="1.0"?>\n<Clock xmlns:dt="urn:schemas-microsoft-com:datatypes"><Description dt:dt="string">E-Prime Primary Realtime Clock</Description><StartTime><Timestamp dt:dt="int">0</Timestamp><DateUtc dt:dt="string">2017-05-04T12:14:58Z</DateUtc></StartTime><FrequencyChanges><FrequencyChange><Frequency dt:dt="r8">3312919</Frequency><Timestamp dt:dt="r8">51830908965</Timestamp><Current dt:dt="…	75.028	2120912	2117412	2120912	2117400	1	right	291515730	2017-04-05	14:14:58	12:14:58	male	119893	32263	-1	32238	123861	119923	-1	119893	363842	354408	-1	354395	5				1	2	3	phaseUPFAce	phaseXPface	14	NM03	551301	551001	551301	550986	l	550986	549268	550986	549249	1718
GofDak_1024-768	9	3	22	<?xml version="1.0"?>\n<Clock xmlns:dt="urn:schemas-microsoft-com:datatypes"><Description dt:dt="string">E-Prime Primary Realtime Clock</Description><StartTime><Timestamp dt:dt="int">0</Timestamp><DateUtc dt:dt="string">2017-05-04T12:14:58Z</DateUtc></StartTime><FrequencyChanges><FrequencyChange><Frequency dt:dt="r8">3312919</Frequency><Timestamp dt:dt="r8">51830908965</Timestamp><Current dt:dt="…	75.028	2120912	2117412	2120912	2117400	1	right	291515730	2017-04-05	14:14:58	12:14:58	male	119893	32263	-1	32238	123861	119923	-1	119893	363842	354408	-1	354395	5				1	2	3	phaseUPFAce	phaseXPface	15	NF04	554287	553987	554287	553981	l	553981	552347	553981	552337	1634
GofDak_1024-768	9	3	22	<?xml version="1.0"?>\n<Clock xmlns:dt="urn:schemas-microsoft-com:datatypes"><Description dt:dt="string">E-Prime Primary Realtime Clock</Description><StartTime><Timestamp dt:dt="int">0</Timestamp><DateUtc dt:dt="string">2017-05-04T12:14:58Z</DateUtc></StartTime><FrequencyChanges><FrequencyChange><Frequency dt:dt="r8">3312919</Frequency><Timestamp dt:dt="r8">51830908965</Timestamp><Current dt:dt="…	75.028	2120912	2117412	2120912	2117400	1	right	291515730	2017-04-05	14:14:58	12:14:58	male	119893	32263	-1	32238	123861	119923	-1	119893	363842	354408	-1	354395	5				1	2	3	phaseUPFAce	phaseXPface	16	NF105	557339	557039	557339	557028	l	557028	555253	557028	555241	1775
GofDak_1024-768	9	3	22	<?xml version="1.0"?>\n<Clock xmlns:dt="urn:schemas-microsoft-com:datatypes"><Description dt:dt="string">E-Prime Primary Realtime Clock</Description><StartTime><Timestamp dt:dt="int">0</Timestamp><DateUtc dt:dt="string">2017-05-04T12:14:58Z</DateUtc></StartTime><FrequencyChanges><FrequencyChange><Frequency dt:dt="r8">3312919</Frequency><Timestamp dt:dt="r8">51830908965</Timestamp><Current dt:dt="…	75.028	2120912	2117412	2120912	2117400	1	right	291515730	2017-04-05	14:14:58	12:14:58	male	119893	32263	-1	32238	123861	119923	-1	119893	363842	354408	-1	354395	5				1	2	3	phaseUPFAce	phaseXPface	17	NM10	560578	560278	560578	560261	d	560261	558492	560261	558473	1769
GofDak_1024-768	9	3	22	<?xml version="1.0"?>\n<Clock xmlns:dt="urn:schemas-microsoft-com:datatypes"><Description dt:dt="string">E-Prime Primary Realtime Clock</Description><StartTime><Timestamp dt:dt="int">0</Timestamp><DateUtc dt:dt="string">2017-05-04T12:14:58Z</DateUtc></StartTime><FrequencyChanges><FrequencyChange><Frequency dt:dt="r8">3312919</Frequency><Timestamp dt:dt="r8">51830908965</Timestamp><Current dt:dt="…	75.028	2120912	2117412	2120912	2117400	1	right	291515730	2017-04-05	14:14:58	12:14:58	male	119893	32263	-1	32238	123861	119923	-1	119893	363842	354408	-1	354395	5				1	2	3	phaseUPFAce	phaseXPface	18	NF27	563830	563530	563830	563520	d	563520	561624	563520	561609	1896
GofDak_1024-768	9	3	22	<?xml version="1.0"?>\n<Clock xmlns:dt="urn:schemas-microsoft-com:datatypes"><Description dt:dt="string">E-Prime Primary Realtime Clock</Description><StartTime><Timestamp dt:dt="int">0</Timestamp><DateUtc dt:dt="string">2017-05-04T12:14:58Z</DateUtc></StartTime><FrequencyChanges><FrequencyChange><Frequency dt:dt="r8">3312919</Frequency><Timestamp dt:dt="r8">51830908965</Timestamp><Current dt:dt="…	75.028	2120912	2117412	2120912	2117400	1	right	291515730	2017-04-05	14:14:58	12:14:58	male	119893	32263	-1	32238	123861	119923	-1	119893	363842	354408	-1	354395	5				1	2	3	phaseUPFAce	phaseXPface	19	NF04	567508	567208	567508	567198	d	567198	565689	567198	565672	1509
GofDak_1024-768	9	3	22	<?xml version="1.0"?>\n<Clock xmlns:dt="urn:schemas-microsoft-com:datatypes"><Description dt:dt="string">E-Prime Primary Realtime Clock</Description><StartTime><Timestamp dt:dt="int">0</Timestamp><DateUtc dt:dt="string">2017-05-04T12:14:58Z</DateUtc></StartTime><FrequencyChanges><FrequencyChange><Frequency dt:dt="r8">3312919</Frequency><Timestamp dt:dt="r8">51830908965</Timestamp><Current dt:dt="…	75.028	2120912	2117412	2120912	2117400	1	right	291515730	2017-04-05	14:14:58	12:14:58	male	119893	32263	-1	32238	123861	119923	-1	119893	363842	354408	-1	354395	5				1	2	3	phaseUPFAce	phaseXPface	20	NF11	571174	570874	571174	570861	d	570861	569328	570861	569320	1533
GofDak_1024-768	9	3	22	<?xml version="1.0"?>\n<Clock xmlns:dt="urn:schemas-microsoft-com:datatypes"><Description dt:dt="string">E-Prime Primary Realtime Clock</Description><StartTime><Timestamp dt:dt="int">0</Timestamp><DateUtc dt:dt="string">2017-05-04T12:14:58Z</DateUtc></StartTime><FrequencyChanges><FrequencyChange><Frequency dt:dt="r8">3312919</Frequency><Timestamp dt:dt="r8">51830908965</Timestamp><Current dt:dt="…	75.028	2120912	2117412	2120912	2117400	1	right	291515730	2017-04-05	14:14:58	12:14:58	male	119893	32263	-1	32238	123861	119923	-1	119893	363842	354408	-1	354395	6				2	2	4	phaseINVFAce	phaseXPface	1	NF106	629805	629505	629805	629500	l	629500	627879	629500	627866	1621
GofDak_1024-768	9	3	22	<?xml version="1.0"?>\n<Clock xmlns:dt="urn:schemas-microsoft-com:datatypes"><Description dt:dt="string">E-Prime Primary Realtime Clock</Description><StartTime><Timestamp dt:dt="int">0</Timestamp><DateUtc dt:dt="string">2017-05-04T12:14:58Z</DateUtc></StartTime><FrequencyChanges><FrequencyChange><Frequency dt:dt="r8">3312919</Frequency><Timestamp dt:dt="r8">51830908965</Timestamp><Current dt:dt="…	75.028	2120912	2117412	2120912	2117400	1	right	291515730	2017-04-05	14:14:58	12:14:58	male	119893	32263	-1	32238	123861	119923	-1	119893	363842	354408	-1	354395	6				2	2	4	phaseINVFAce	phaseXPface	2	NF106	632964	632664	632964	632651	l	632651	630984	632651	630965	1667
GofDak_1024-768	9	3	22	<?xml version="1.0"?>\n<Clock xmlns:dt="urn:schemas-microsoft-com:datatypes"><Description dt:dt="string">E-Prime Primary Realtime Clock</Description><StartTime><Timestamp dt:dt="int">0</Timestamp><DateUtc dt:dt="string">2017-05-04T12:14:58Z</DateUtc></StartTime><FrequencyChanges><FrequencyChange><Frequency dt:dt="r8">3312919</Frequency><Timestamp dt:dt="r8">51830908965</Timestamp><Current dt:dt="…	75.028	2120912	2117412	2120912	2117400	1	right	291515730	2017-04-05	14:14:58	12:14:58	male	119893	32263	-1	32238	123861	119923	-1	119893	363842	354408	-1	354395	6				2	2	4	phaseINVFAce	phaseXPface	3	NF11	636043	635743	636043	635735	l	635735	634103	635735	634093	1632
GofDak_1024-768	9	3	22	<?xml version="1.0"?>\n<Clock xmlns:dt="urn:schemas-microsoft-com:datatypes"><Description dt:dt="string">E-Prime Primary Realtime Clock</Description><StartTime><Timestamp dt:dt="int">0</Timestamp><DateUtc dt:dt="string">2017-05-04T12:14:58Z</DateUtc></StartTime><FrequencyChanges><FrequencyChange><Frequency dt:dt="r8">3312919</Frequency><Timestamp dt:dt="r8">51830908965</Timestamp><Current dt:dt="…	75.028	2120912	2117412	2120912	2117400	1	right	291515730	2017-04-05	14:14:58	12:14:58	male	119893	32263	-1	32238	123861	119923	-1	119893	363842	354408	-1	354395	6				2	2	4	phaseINVFAce	phaseXPface	4	NF27	638882	638582	638882	638574	l	638574	636996	638574	636981	1578
GofDak_1024-768	9	3	22	<?xml version="1.0"?>\n<Clock xmlns:dt="urn:schemas-microsoft-com:datatypes"><Description dt:dt="string">E-Prime Primary Realtime Clock</Description><StartTime><Timestamp dt:dt="int">0</Timestamp><DateUtc dt:dt="string">2017-05-04T12:14:58Z</DateUtc></StartTime><FrequencyChanges><FrequencyChange><Frequency dt:dt="r8">3312919</Frequency><Timestamp dt:dt="r8">51830908965</Timestamp><Current dt:dt="…	75.028	2120912	2117412	2120912	2117400	1	right	291515730	2017-04-05	14:14:58	12:14:58	male	119893	32263	-1	32238	123861	119923	-1	119893	363842	354408	-1	354395	6				2	2	4	phaseINVFAce	phaseXPface	5	NM05	642374	642074	642374	642063	l	642063	640488	642063	640477	1575
GofDak_1024-768	9	3	22	<?xml version="1.0"?>\n<Clock xmlns:dt="urn:schemas-microsoft-com:datatypes"><Description dt:dt="string">E-Prime Primary Realtime Clock</Description><StartTime><Timestamp dt:dt="int">0</Timestamp><DateUtc dt:dt="string">2017-05-04T12:14:58Z</DateUtc></StartTime><FrequencyChanges><FrequencyChange><Frequency dt:dt="r8">3312919</Frequency><Timestamp dt:dt="r8">51830908965</Timestamp><Current dt:dt="…	75.028	2120912	2117412	2120912	2117400	1	right	291515730	2017-04-05	14:14:58	12:14:58	male	119893	32263	-1	32238	123861	119923	-1	119893	363842	354408	-1	354395	6				2	2	4	phaseINVFAce	phaseXPface	6	NM21	645572	645272	645572	645255	d	645255	643686	645255	643677	1569
GofDak_1024-768	9	3	22	<?xml version="1.0"?>\n<Clock xmlns:dt="urn:schemas-microsoft-com:datatypes"><Description dt:dt="string">E-Prime Primary Realtime Clock</Description><StartTime><Timestamp dt:dt="int">0</Timestamp><DateUtc dt:dt="string">2017-05-04T12:14:58Z</DateUtc></StartTime><FrequencyChanges><FrequencyChange><Frequency dt:dt="r8">3312919</Frequency><Timestamp dt:dt="r8">51830908965</Timestamp><Current dt:dt="…	75.028	2120912	2117412	2120912	2117400	1	right	291515730	2017-04-05	14:14:58	12:14:58	male	119893	32263	-1	32238	123861	119923	-1	119893	363842	354408	-1	354395	6				2	2	4	phaseINVFAce	phaseXPface	7	NF109	648665	648365	648665	648352	l	648352	646552	648352	646541	1800
GofDak_1024-768	9	3	22	<?xml version="1.0"?>\n<Clock xmlns:dt="urn:schemas-microsoft-com:datatypes"><Description dt:dt="string">E-Prime Primary Realtime Clock</Description><StartTime><Timestamp dt:dt="int">0</Timestamp><DateUtc dt:dt="string">2017-05-04T12:14:58Z</DateUtc></StartTime><FrequencyChanges><FrequencyChange><Frequency dt:dt="r8">3312919</Frequency><Timestamp dt:dt="r8">51830908965</Timestamp><Current dt:dt="…	75.028	2120912	2117412	2120912	2117400	1	right	291515730	2017-04-05	14:14:58	12:14:58	male	119893	32263	-1	32238	123861	119923	-1	119893	363842	354408	-1	354395	6				2	2	4	phaseINVFAce	phaseXPface	8	NF105	651903	651603	651903	651596	l	651596	649804	651596	649788	1792
GofDak_1024-768	9	3	22	<?xml version="1.0"?>\n<Clock xmlns:dt="urn:schemas-microsoft-com:datatypes"><Description dt:dt="string">E-Prime Primary Realtime Clock</Description><StartTime><Timestamp dt:dt="int">0</Timestamp><DateUtc dt:dt="string">2017-05-04T12:14:58Z</DateUtc></StartTime><FrequencyChanges><FrequencyChange><Frequency dt:dt="r8">3312919</Frequency><Timestamp dt:dt="r8">51830908965</Timestamp><Current dt:dt="…	75.028	2120912	2117412	2120912	2117400	1	right	291515730	2017-04-05	14:14:58	12:14:58	male	119893	32263	-1	32238	123861	119923	-1	119893	363842	354408	-1	354395	6				2	2	4	phaseINVFAce	phaseXPface	9	NM05	654969	654669	654969	654655	l	654655	652870	654655	652852	1785
GofDak_1024-768	9	3	22	<?xml version="1.0"?>\n<Clock xmlns:dt="urn:schemas-microsoft-com:datatypes"><Description dt:dt="string">E-Prime Primary Realtime Clock</Description><StartTime><Timestamp dt:dt="int">0</Timestamp><DateUtc dt:dt="string">2017-05-04T12:14:58Z</DateUtc></StartTime><FrequencyChanges><FrequencyChange><Frequency dt:dt="r8">3312919</Frequency><Timestamp dt:dt="r8">51830908965</Timestamp><Current dt:dt="…	75.028	2120912	2117412	2120912	2117400	1	right	291515730	2017-04-05	14:14:58	12:14:58	male	119893	32263	-1	32238	123861	119923	-1	119893	363842	354408	-1	354395	6				2	2	4	phaseINVFAce	phaseXPface	10	NM09	658274	657974	658274	657963	d	657963	656068	657963	656052	1895
GofDak_1024-768	9	3	22	<?xml version="1.0"?>\n<Clock xmlns:dt="urn:schemas-microsoft-com:datatypes"><Description dt:dt="string">E-Prime Primary Realtime Clock</Description><StartTime><Timestamp dt:dt="int">0</Timestamp><DateUtc dt:dt="string">2017-05-04T12:14:58Z</DateUtc></StartTime><FrequencyChanges><FrequencyChange><Frequency dt:dt="r8">3312919</Frequency><Timestamp dt:dt="r8">51830908965</Timestamp><Current dt:dt="…	75.028	2120912	2117412	2120912	2117400	1	right	291515730	2017-04-05	14:14:58	12:14:58	male	119893	32263	-1	32238	123861	119923	-1	119893	363842	354408	-1	354395	6				2	2	4	phaseINVFAce	phaseXPface	11	NF11	661420	661120	661420	661104	d	661104	659280	661104	659268	1824
GofDak_1024-768	9	3	22	<?xml version="1.0"?>\n<Clock xmlns:dt="urn:schemas-microsoft-com:datatypes"><Description dt:dt="string">E-Prime Primary Realtime Clock</Description><StartTime><Timestamp dt:dt="int">0</Timestamp><DateUtc dt:dt="string">2017-05-04T12:14:58Z</DateUtc></StartTime><FrequencyChanges><FrequencyChange><Frequency dt:dt="r8">3312919</Frequency><Timestamp dt:dt="r8">51830908965</Timestamp><Current dt:dt="…	75.028	2120912	2117412	2120912	2117400	1	right	291515730	2017-04-05	14:14:58	12:14:58	male	119893	32263	-1	32238	123861	119923	-1	119893	363842	354408	-1	354395	6				2	2	4	phaseINVFAce	phaseXPface	12	NF01	664525	664225	664525	664209	l	664209	662599	664209	662580	1610
GofDak_1024-768	9	3	22	<?xml version="1.0"?>\n<Clock xmlns:dt="urn:schemas-microsoft-com:datatypes"><Description dt:dt="string">E-Prime Primary Realtime Clock</Description><StartTime><Timestamp dt:dt="int">0</Timestamp><DateUtc dt:dt="string">2017-05-04T12:14:58Z</DateUtc></StartTime><FrequencyChanges><FrequencyChange><Frequency dt:dt="r8">3312919</Frequency><Timestamp dt:dt="r8">51830908965</Timestamp><Current dt:dt="…	75.028	2120912	2117412	2120912	2117400	1	right	291515730	2017-04-05	14:14:58	12:14:58	male	119893	32263	-1	32238	123861	119923	-1	119893	363842	354408	-1	354395	6				2	2	4	phaseINVFAce	phaseXPface	13	NF109	667857	667557	667857	667541	l	667541	665585	667541	665572	1956
GofDak_1024-768	9	3	22	<?xml version="1.0"?>\n<Clock xmlns:dt="urn:schemas-microsoft-com:datatypes"><Description dt:dt="string">E-Prime Primary Realtime Clock</Description><StartTime><Timestamp dt:dt="int">0</Timestamp><DateUtc dt:dt="string">2017-05-04T12:14:58Z</DateUtc></StartTime><FrequencyChanges><FrequencyChange><Frequency dt:dt="r8">3312919</Frequency><Timestamp dt:dt="r8">51830908965</Timestamp><Current dt:dt="…	75.028	2120912	2117412	2120912	2117400	1	right	291515730	2017-04-05	14:14:58	12:14:58	male	119893	32263	-1	32238	123861	119923	-1	119893	363842	354408	-1	354395	6				2	2	4	phaseINVFAce	phaseXPface	14	NM21	671056	670756	671056	670743	l	670743	668930	670743	668916	1813
GofDak_1024-768	9	3	22	<?xml version="1.0"?>\n<Clock xmlns:dt="urn:schemas-microsoft-com:datatypes"><Description dt:dt="string">E-Prime Primary Realtime Clock</Description><StartTime><Timestamp dt:dt="int">0</Timestamp><DateUtc dt:dt="string">2017-05-04T12:14:58Z</DateUtc></StartTime><FrequencyChanges><FrequencyChange><Frequency dt:dt="r8">3312919</Frequency><Timestamp dt:dt="r8">51830908965</Timestamp><Current dt:dt="…	75.028	2120912	2117412	2120912	2117400	1	right	291515730	2017-04-05	14:14:58	12:14:58	male	119893	32263	-1	32238	123861	119923	-1	119893	363842	354408	-1	354395	6				2	2	4	phaseINVFAce	phaseXPface	15	NF11	674362	674062	674362	674044	d	674044	672262	674044	672251	1782
GofDak_1024-768	9	3	22	<?xml version="1.0"?>\n<Clock xmlns:dt="urn:schemas-microsoft-com:datatypes"><Description dt:dt="string">E-Prime Primary Realtime Clock</Description><StartTime><Timestamp dt:dt="int">0</Timestamp><DateUtc dt:dt="string">2017-05-04T12:14:58Z</DateUtc></StartTime><FrequencyChanges><FrequencyChange><Frequency dt:dt="r8">3312919</Frequency><Timestamp dt:dt="r8">51830908965</Timestamp><Current dt:dt="…	75.028	2120912	2117412	2120912	2117400	1	right	291515730	2017-04-05	14:14:58	12:14:58	male	119893	32263	-1	32238	123861	119923	-1	119893	363842	354408	-1	354395	6				2	2	4	phaseINVFAce	phaseXPface	16	NM08	677467	677167	677467	677154	d	677154	675501	677154	675491	1653
GofDak_1024-768	9	3	22	<?xml version="1.0"?>\n<Clock xmlns:dt="urn:schemas-microsoft-com:datatypes"><Description dt:dt="string">E-Prime Primary Realtime Clock</Description><StartTime><Timestamp dt:dt="int">0</Timestamp><DateUtc dt:dt="string">2017-05-04T12:14:58Z</DateUtc></StartTime><FrequencyChanges><FrequencyChange><Frequency dt:dt="r8">3312919</Frequency><Timestamp dt:dt="r8">51830908965</Timestamp><Current dt:dt="…	75.028	2120912	2117412	2120912	2117400	1	right	291515730	2017-04-05	14:14:58	12:14:58	male	119893	32263	-1	32238	123861	119923	-1	119893	363842	354408	-1	354395	6				2	2	4	phaseINVFAce	phaseXPface	17	NF27	680626	680326	680626	680321	l	680321	678713	680321	678699	1608
GofDak_1024-768	9	3	22	<?xml version="1.0"?>\n<Clock xmlns:dt="urn:schemas-microsoft-com:datatypes"><Description dt:dt="string">E-Prime Primary Realtime Clock</Description><StartTime><Timestamp dt:dt="int">0</Timestamp><DateUtc dt:dt="string">2017-05-04T12:14:58Z</DateUtc></StartTime><FrequencyChanges><FrequencyChange><Frequency dt:dt="r8">3312919</Frequency><Timestamp dt:dt="r8">51830908965</Timestamp><Current dt:dt="…	75.028	2120912	2117412	2120912	2117400	1	right	291515730	2017-04-05	14:14:58	12:14:58	male	119893	32263	-1	32238	123861	119923	-1	119893	363842	354408	-1	354395	6				2	2	4	phaseINVFAce	phaseXPface	18	NF04	683625	683325	683625	683311	l	683311	681619	683311	681603	1692
GofDak_1024-768	9	3	22	<?xml version="1.0"?>\n<Clock xmlns:dt="urn:schemas-microsoft-com:datatypes"><Description dt:dt="string">E-Prime Primary Realtime Clock</Description><StartTime><Timestamp dt:dt="int">0</Timestamp><DateUtc dt:dt="string">2017-05-04T12:14:58Z</DateUtc></StartTime><FrequencyChanges><FrequencyChange><Frequency dt:dt="r8">3312919</Frequency><Timestamp dt:dt="r8">51830908965</Timestamp><Current dt:dt="…	75.028	2120912	2117412	2120912	2117400	1	right	291515730	2017-04-05	14:14:58	12:14:58	male	119893	32263	-1	32238	123861	119923	-1	119893	363842	354408	-1	354395	6				2	2	4	phaseINVFAce	phaseXPface	19	NF11	686917	686617	686917	686603	l	686603	684924	686603	684907	1679
GofDak_1024-768	9	3	22	<?xml version="1.0"?>\n<Clock xmlns:dt="urn:schemas-microsoft-com:datatypes"><Description dt:dt="string">E-Prime Primary Realtime Clock</Description><StartTime><Timestamp dt:dt="int">0</Timestamp><DateUtc dt:dt="string">2017-05-04T12:14:58Z</DateUtc></StartTime><FrequencyChanges><FrequencyChange><Frequency dt:dt="r8">3312919</Frequency><Timestamp dt:dt="r8">51830908965</Timestamp><Current dt:dt="…	75.028	2120912	2117412	2120912	2117400	1	right	291515730	2017-04-05	14:14:58	12:14:58	male	119893	32263	-1	32238	123861	119923	-1	119893	363842	354408	-1	354395	6				2	2	4	phaseINVFAce	phaseXPface	20	NM02	689942	689642	689942	689628	l	689628	688110	689628	688099	1518
GofDak_1024-768	9	3	22	<?xml version="1.0"?>\n<Clock xmlns:dt="urn:schemas-microsoft-com:datatypes"><Description dt:dt="string">E-Prime Primary Realtime Clock</Description><StartTime><Timestamp dt:dt="int">0</Timestamp><DateUtc dt:dt="string">2017-05-04T12:14:58Z</DateUtc></StartTime><FrequencyChanges><FrequencyChange><Frequency dt:dt="r8">3312919</Frequency><Timestamp dt:dt="r8">51830908965</Timestamp><Current dt:dt="…	75.028	2120912	2117412	2120912	2117400	1	right	291515730	2017-04-05	14:14:58	12:14:58	male	119893	32263	-1	32238	123861	119923	-1	119893	363842	354408	-1	354395	7				2	3	5	phaseINVFAce	phaseXPface	1	NM101	693501	693201	693501	693190	d	693190	691228	693190	691210	1962
GofDak_1024-768	9	3	22	<?xml version="1.0"?>\n<Clock xmlns:dt="urn:schemas-microsoft-com:datatypes"><Description dt:dt="string">E-Prime Primary Realtime Clock</Description><StartTime><Timestamp dt:dt="int">0</Timestamp><DateUtc dt:dt="string">2017-05-04T12:14:58Z</DateUtc></StartTime><FrequencyChanges><FrequencyChange><Frequency dt:dt="r8">3312919</Frequency><Timestamp dt:dt="r8">51830908965</Timestamp><Current dt:dt="…	75.028	2120912	2117412	2120912	2117400	1	right	291515730	2017-04-05	14:14:58	12:14:58	male	119893	32263	-1	32238	123861	119923	-1	119893	363842	354408	-1	354395	7				2	3	5	phaseINVFAce	phaseXPface	2	NF105	697526	697226	697526	697209	l	697209	695334	697209	695322	1875
GofDak_1024-768	9	3	22	<?xml version="1.0"?>\n<Clock xmlns:dt="urn:schemas-microsoft-com:datatypes"><Description dt:dt="string">E-Prime Primary Realtime Clock</Description><StartTime><Timestamp dt:dt="int">0</Timestamp><DateUtc dt:dt="string">2017-05-04T12:14:58Z</DateUtc></StartTime><FrequencyChanges><FrequencyChange><Frequency dt:dt="r8">3312919</Frequency><Timestamp dt:dt="r8">51830908965</Timestamp><Current dt:dt="…	75.028	2120912	2117412	2120912	2117400	1	right	291515730	2017-04-05	14:14:58	12:14:58	male	119893	32263	-1	32238	123861	119923	-1	119893	363842	354408	-1	354395	7				2	3	5	phaseINVFAce	phaseXPface	3	NF04	701298	700998	701298	700982	d	700982	699465	700982	699458	1517
GofDak_1024-768	9	3	22	<?xml version="1.0"?>\n<Clock xmlns:dt="urn:schemas-microsoft-com:datatypes"><Description dt:dt="string">E-Prime Primary Realtime Clock</Description><StartTime><Timestamp dt:dt="int">0</Timestamp><DateUtc dt:dt="string">2017-05-04T12:14:58Z</DateUtc></StartTime><FrequencyChanges><FrequencyChange><Frequency dt:dt="r8">3312919</Frequency><Timestamp dt:dt="r8">51830908965</Timestamp><Current dt:dt="…	75.028	2120912	2117412	2120912	2117400	1	right	291515730	2017-04-05	14:14:58	12:14:58	male	119893	32263	-1	32238	123861	119923	-1	119893	363842	354408	-1	354395	7				2	3	5	phaseINVFAce	phaseXPface	4	NM02	705083	704783	705083	704766	d	704766	702811	704766	702794	1955
GofDak_1024-768	9	3	22	<?xml version="1.0"?>\n<Clock xmlns:dt="urn:schemas-microsoft-com:datatypes"><Description dt:dt="string">E-Prime Primary Realtime Clock</Description><StartTime><Timestamp dt:dt="int">0</Timestamp><DateUtc dt:dt="string">2017-05-04T12:14:58Z</DateUtc></StartTime><FrequencyChanges><FrequencyChange><Frequency dt:dt="r8">3312919</Frequency><Timestamp dt:dt="r8">51830908965</Timestamp><Current dt:dt="…	75.028	2120912	2117412	2120912	2117400	1	right	291515730	2017-04-05	14:14:58	12:14:58	male	119893	32263	-1	32238	123861	119923	-1	119893	363842	354408	-1	354395	7				2	3	5	phaseINVFAce	phaseXPface	5	NF27	708535	708235	708535	708226	d	708226	706623	708226	706610	1603
GofDak_1024-768	9	3	22	<?xml version="1.0"?>\n<Clock xmlns:dt="urn:schemas-microsoft-com:datatypes"><Description dt:dt="string">E-Prime Primary Realtime Clock</Description><StartTime><Timestamp dt:dt="int">0</Timestamp><DateUtc dt:dt="string">2017-05-04T12:14:58Z</DateUtc></StartTime><FrequencyChanges><FrequencyChange><Frequency dt:dt="r8">3312919</Frequency><Timestamp dt:dt="r8">51830908965</Timestamp><Current dt:dt="…	75.028	2120912	2117412	2120912	2117400	1	right	291515730	2017-04-05	14:14:58	12:14:58	male	119893	32263	-1	32238	123861	119923	-1	119893	363842	354408	-1	354395	7				2	3	5	phaseINVFAce	phaseXPface	6	NF09	712454	712154	712454	712139	l	712139	710341	712139	710330	1798
GofDak_1024-768	9	3	22	<?xml version="1.0"?>\n<Clock xmlns:dt="urn:schemas-microsoft-com:datatypes"><Description dt:dt="string">E-Prime Primary Realtime Clock</Description><StartTime><Timestamp dt:dt="int">0</Timestamp><DateUtc dt:dt="string">2017-05-04T12:14:58Z</DateUtc></StartTime><FrequencyChanges><FrequencyChange><Frequency dt:dt="r8">3312919</Frequency><Timestamp dt:dt="r8">51830908965</Timestamp><Current dt:dt="…	75.028	2120912	2117412	2120912	2117400	1	right	291515730	2017-04-05	14:14:58	12:14:58	male	119893	32263	-1	32238	123861	119923	-1	119893	363842	354408	-1	354395	7				2	3	5	phaseINVFAce	phaseXPface	7	NM09	715653	715353	715653	715342	l	715342	713473	715342	713457	1869
GofDak_1024-768	9	3	22	<?xml version="1.0"?>\n<Clock xmlns:dt="urn:schemas-microsoft-com:datatypes"><Description dt:dt="string">E-Prime Primary Realtime Clock</Description><StartTime><Timestamp dt:dt="int">0</Timestamp><DateUtc dt:dt="string">2017-05-04T12:14:58Z</DateUtc></StartTime><FrequencyChanges><FrequencyChange><Frequency dt:dt="r8">3312919</Frequency><Timestamp dt:dt="r8">51830908965</Timestamp><Current dt:dt="…	75.028	2120912	2117412	2120912	2117400	1	right	291515730	2017-04-05	14:14:58	12:14:58	male	119893	32263	-1	32238	123861	119923	-1	119893	363842	354408	-1	354395	7				2	3	5	phaseINVFAce	phaseXPface	8	NM08	719558	719258	719558	719246	l	719246	717272	719246	717265	1974
GofDak_1024-768	9	3	22	<?xml version="1.0"?>\n<Clock xmlns:dt="urn:schemas-microsoft-com:datatypes"><Description dt:dt="string">E-Prime Primary Realtime Clock</Description><StartTime><Timestamp dt:dt="int">0</Timestamp><DateUtc dt:dt="string">2017-05-04T12:14:58Z</DateUtc></StartTime><FrequencyChanges><FrequencyChange><Frequency dt:dt="r8">3312919</Frequency><Timestamp dt:dt="r8">51830908965</Timestamp><Current dt:dt="…	75.028	2120912	2117412	2120912	2117400	1	right	291515730	2017-04-05	14:14:58	12:14:58	male	119893	32263	-1	32238	123861	119923	-1	119893	363842	354408	-1	354395	7				2	3	5	phaseINVFAce	phaseXPface	9	NM04	722717	722417	722717	722411	l	722411	720711	722411	720697	1700
GofDak_1024-768	9	3	22	<?xml version="1.0"?>\n<Clock xmlns:dt="urn:schemas-microsoft-com:datatypes"><Description dt:dt="string">E-Prime Primary Realtime Clock</Description><StartTime><Timestamp dt:dt="int">0</Timestamp><DateUtc dt:dt="string">2017-05-04T12:14:58Z</DateUtc></StartTime><FrequencyChanges><FrequencyChange><Frequency dt:dt="r8">3312919</Frequency><Timestamp dt:dt="r8">51830908965</Timestamp><Current dt:dt="…	75.028	2120912	2117412	2120912	2117400	1	right	291515730	2017-04-05	14:14:58	12:14:58	male	119893	32263	-1	32238	123861	119923	-1	119893	363842	354408	-1	354395	7				2	3	5	phaseINVFAce	phaseXPface	10	NF01	726862	726562	726862	726555	d	726555	724896	726555	724889	1659
GofDak_1024-768	9	3	22	<?xml version="1.0"?>\n<Clock xmlns:dt="urn:schemas-microsoft-com:datatypes"><Description dt:dt="string">E-Prime Primary Realtime Clock</Description><StartTime><Timestamp dt:dt="int">0</Timestamp><DateUtc dt:dt="string">2017-05-04T12:14:58Z</DateUtc></StartTime><FrequencyChanges><FrequencyChange><Frequency dt:dt="r8">3312919</Frequency><Timestamp dt:dt="r8">51830908965</Timestamp><Current dt:dt="…	75.028	2120912	2117412	2120912	2117400	1	right	291515730	2017-04-05	14:14:58	12:14:58	male	119893	32263	-1	32238	123861	119923	-1	119893	363842	354408	-1	354395	7				2	3	5	phaseINVFAce	phaseXPface	11	NM02	729874	729574	729874	729563	l	729563	727881	729563	727873	1682
GofDak_1024-768	9	3	22	<?xml version="1.0"?>\n<Clock xmlns:dt="urn:schemas-microsoft-com:datatypes"><Description dt:dt="string">E-Prime Primary Realtime Clock</Description><StartTime><Timestamp dt:dt="int">0</Timestamp><DateUtc dt:dt="string">2017-05-04T12:14:58Z</DateUtc></StartTime><FrequencyChanges><FrequencyChange><Frequency dt:dt="r8">3312919</Frequency><Timestamp dt:dt="r8">51830908965</Timestamp><Current dt:dt="…	75.028	2120912	2117412	2120912	2117400	1	right	291515730	2017-04-05	14:14:58	12:14:58	male	119893	32263	-1	32238	123861	119923	-1	119893	363842	354408	-1	354395	7				2	3	5	phaseINVFAce	phaseXPface	12	NF06	733339	733039	733339	733026	d	733026	731067	733026	731049	1959
GofDak_1024-768	9	3	22	<?xml version="1.0"?>\n<Clock xmlns:dt="urn:schemas-microsoft-com:datatypes"><Description dt:dt="string">E-Prime Primary Realtime Clock</Description><StartTime><Timestamp dt:dt="int">0</Timestamp><DateUtc dt:dt="string">2017-05-04T12:14:58Z</DateUtc></StartTime><FrequencyChanges><FrequencyChange><Frequency dt:dt="r8">3312919</Frequency><Timestamp dt:dt="r8">51830908965</Timestamp><Current dt:dt="…	75.028	2120912	2117412	2120912	2117400	1	right	291515730	2017-04-05	14:14:58	12:14:58	male	119893	32263	-1	32238	123861	119923	-1	119893	363842	354408	-1	354395	7				2	3	5	phaseINVFAce	phaseXPface	13	NM03	737498	737198	737498	737184	d	737184	735665	737184	735656	1519
GofDak_1024-768	9	3	22	<?xml version="1.0"?>\n<Clock xmlns:dt="urn:schemas-microsoft-com:datatypes"><Description dt:dt="string">E-Prime Primary Realtime Clock</Description><StartTime><Timestamp dt:dt="int">0</Timestamp><DateUtc dt:dt="string">2017-05-04T12:14:58Z</DateUtc></StartTime><FrequencyChanges><FrequencyChange><Frequency dt:dt="r8">3312919</Frequency><Timestamp dt:dt="r8">51830908965</Timestamp><Current dt:dt="…	75.028	2120912	2117412	2120912	2117400	1	right	291515730	2017-04-05	14:14:58	12:14:58	male	119893	32263	-1	32238	123861	119923	-1	119893	363842	354408	-1	354395	7				2	3	5	phaseINVFAce	phaseXPface	14	NF04	740777	740477	740777	740466	d	740466	738664	740466	738656	1802
GofDak_1024-768	9	3	22	<?xml version="1.0"?>\n<Clock xmlns:dt="urn:schemas-microsoft-com:datatypes"><Description dt:dt="string">E-Prime Primary Realtime Clock</Description><StartTime><Timestamp dt:dt="int">0</Timestamp><DateUtc dt:dt="string">2017-05-04T12:14:58Z</DateUtc></StartTime><FrequencyChanges><FrequencyChange><Frequency dt:dt="r8">3312919</Frequency><Timestamp dt:dt="r8">51830908965</Timestamp><Current dt:dt="…	75.028	2120912	2117412	2120912	2117400	1	right	291515730	2017-04-05	14:14:58	12:14:58	male	119893	32263	-1	32238	123861	119923	-1	119893	363842	354408	-1	354395	7				2	3	5	phaseINVFAce	phaseXPface	15	NF06	744562	744262	744562	744251	l	744251	742503	744251	742488	1748
GofDak_1024-768	9	3	22	<?xml version="1.0"?>\n<Clock xmlns:dt="urn:schemas-microsoft-com:datatypes"><Description dt:dt="string">E-Prime Primary Realtime Clock</Description><StartTime><Timestamp dt:dt="int">0</Timestamp><DateUtc dt:dt="string">2017-05-04T12:14:58Z</DateUtc></StartTime><FrequencyChanges><FrequencyChange><Frequency dt:dt="r8">3312919</Frequency><Timestamp dt:dt="r8">51830908965</Timestamp><Current dt:dt="…	75.028	2120912	2117412	2120912	2117400	1	right	291515730	2017-04-05	14:14:58	12:14:58	male	119893	32263	-1	32238	123861	119923	-1	119893	363842	354408	-1	354395	7				2	3	5	phaseINVFAce	phaseXPface	16	NF106	749587	749287	749587	749277	l	749277	747447	749277	747440	1830
GofDak_1024-768	9	3	22	<?xml version="1.0"?>\n<Clock xmlns:dt="urn:schemas-microsoft-com:datatypes"><Description dt:dt="string">E-Prime Primary Realtime Clock</Description><StartTime><Timestamp dt:dt="int">0</Timestamp><DateUtc dt:dt="string">2017-05-04T12:14:58Z</DateUtc></StartTime><FrequencyChanges><FrequencyChange><Frequency dt:dt="r8">3312919</Frequency><Timestamp dt:dt="r8">51830908965</Timestamp><Current dt:dt="…	75.028	2120912	2117412	2120912	2117400	1	right	291515730	2017-04-05	14:14:58	12:14:58	male	119893	32263	-1	32238	123861	119923	-1	119893	363842	354408	-1	354395	7				2	3	5	phaseINVFAce	phaseXPface	17	NF09	752852	752552	752852	752537	d	752537	750966	752537	750952	1571
GofDak_1024-768	9	3	22	<?xml version="1.0"?>\n<Clock xmlns:dt="urn:schemas-microsoft-com:datatypes"><Description dt:dt="string">E-Prime Primary Realtime Clock</Description><StartTime><Timestamp dt:dt="int">0</Timestamp><DateUtc dt:dt="string">2017-05-04T12:14:58Z</DateUtc></StartTime><FrequencyChanges><FrequencyChange><Frequency dt:dt="r8">3312919</Frequency><Timestamp dt:dt="r8">51830908965</Timestamp><Current dt:dt="…	75.028	2120912	2117412	2120912	2117400	1	right	291515730	2017-04-05	14:14:58	12:14:58	male	119893	32263	-1	32238	123861	119923	-1	119893	363842	354408	-1	354395	7				2	3	5	phaseINVFAce	phaseXPface	18	NM09	757317	757017	757317	757003	d	757003	755244	757003	755231	1759
GofDak_1024-768	9	3	22	<?xml version="1.0"?>\n<Clock xmlns:dt="urn:schemas-microsoft-com:datatypes"><Description dt:dt="string">E-Prime Primary Realtime Clock</Description><StartTime><Timestamp dt:dt="int">0</Timestamp><DateUtc dt:dt="string">2017-05-04T12:14:58Z</DateUtc></StartTime><FrequencyChanges><FrequencyChange><Frequency dt:dt="r8">3312919</Frequency><Timestamp dt:dt="r8">51830908965</Timestamp><Current dt:dt="…	75.028	2120912	2117412	2120912	2117400	1	right	291515730	2017-04-05	14:14:58	12:14:58	male	119893	32263	-1	32238	123861	119923	-1	119893	363842	354408	-1	354395	7				2	3	5	phaseINVFAce	phaseXPface	19	NM10	761209	760909	761209	760898	d	760898	759136	760898	759119	1762
GofDak_1024-768	9	3	22	<?xml version="1.0"?>\n<Clock xmlns:dt="urn:schemas-microsoft-com:datatypes"><Description dt:dt="string">E-Prime Primary Realtime Clock</Description><StartTime><Timestamp dt:dt="int">0</Timestamp><DateUtc dt:dt="string">2017-05-04T12:14:58Z</DateUtc></StartTime><FrequencyChanges><FrequencyChange><Frequency dt:dt="r8">3312919</Frequency><Timestamp dt:dt="r8">51830908965</Timestamp><Current dt:dt="…	75.028	2120912	2117412	2120912	2117400	1	right	291515730	2017-04-05	14:14:58	12:14:58	male	119893	32263	-1	32238	123861	119923	-1	119893	363842	354408	-1	354395	7				2	3	5	phaseINVFAce	phaseXPface	20	NF106	764661	764361	764661	764347	d	764347	762482	764347	762463	1865
GofDak_1024-768	9	3	22	<?xml version="1.0"?>\n<Clock xmlns:dt="urn:schemas-microsoft-com:datatypes"><Description dt:dt="string">E-Prime Primary Realtime Clock</Description><StartTime><Timestamp dt:dt="int">0</Timestamp><DateUtc dt:dt="string">2017-05-04T12:14:58Z</DateUtc></StartTime><FrequencyChanges><FrequencyChange><Frequency dt:dt="r8">3312919</Frequency><Timestamp dt:dt="r8">51830908965</Timestamp><Current dt:dt="…	75.028	2120912	2117412	2120912	2117400	1	right	291515730	2017-04-05	14:14:58	12:14:58	male	119893	32263	-1	32238	123861	119923	-1	119893	363842	354408	-1	354395	8				1	3	6	phaseUPFAce	phaseXPface	1	NF01	769126	768826	769126	768819	d	768819	767014	768819	767007	1805
GofDak_1024-768	9	3	22	<?xml version="1.0"?>\n<Clock xmlns:dt="urn:schemas-microsoft-com:datatypes"><Description dt:dt="string">E-Prime Primary Realtime Clock</Description><StartTime><Timestamp dt:dt="int">0</Timestamp><DateUtc dt:dt="string">2017-05-04T12:14:58Z</DateUtc></StartTime><FrequencyChanges><FrequencyChange><Frequency dt:dt="r8">3312919</Frequency><Timestamp dt:dt="r8">51830908965</Timestamp><Current dt:dt="…	75.028	2120912	2117412	2120912	2117400	1	right	291515730	2017-04-05	14:14:58	12:14:58	male	119893	32263	-1	32238	123861	119923	-1	119893	363842	354408	-1	354395	8				1	3	6	phaseUPFAce	phaseXPface	2	NM05	772711	772411	772711	772406	d	772406	770492	772406	770479	1914
GofDak_1024-768	9	3	22	<?xml version="1.0"?>\n<Clock xmlns:dt="urn:schemas-microsoft-com:datatypes"><Description dt:dt="string">E-Prime Primary Realtime Clock</Description><StartTime><Timestamp dt:dt="int">0</Timestamp><DateUtc dt:dt="string">2017-05-04T12:14:58Z</DateUtc></StartTime><FrequencyChanges><FrequencyChange><Frequency dt:dt="r8">3312919</Frequency><Timestamp dt:dt="r8">51830908965</Timestamp><Current dt:dt="…	75.028	2120912	2117412	2120912	2117400	1	right	291515730	2017-04-05	14:14:58	12:14:58	male	119893	32263	-1	32238	123861	119923	-1	119893	363842	354408	-1	354395	8				1	3	6	phaseUPFAce	phaseXPface	3	NM101	775990	775690	775990	775684	l	775684	773971	775684	773959	1713
GofDak_1024-768	9	3	22	<?xml version="1.0"?>\n<Clock xmlns:dt="urn:schemas-microsoft-com:datatypes"><Description dt:dt="string">E-Prime Primary Realtime Clock</Description><StartTime><Timestamp dt:dt="int">0</Timestamp><DateUtc dt:dt="string">2017-05-04T12:14:58Z</DateUtc></StartTime><FrequencyChanges><FrequencyChange><Frequency dt:dt="r8">3312919</Frequency><Timestamp dt:dt="r8">51830908965</Timestamp><Current dt:dt="…	75.028	2120912	2117412	2120912	2117400	1	right	291515730	2017-04-05	14:14:58	12:14:58	male	119893	32263	-1	32238	123861	119923	-1	119893	363842	354408	-1	354395	8				1	3	6	phaseUPFAce	phaseXPface	4	NM04	779349	779049	779349	779038	d	779038	777063	779038	777046	1975
GofDak_1024-768	9	3	22	<?xml version="1.0"?>\n<Clock xmlns:dt="urn:schemas-microsoft-com:datatypes"><Description dt:dt="string">E-Prime Primary Realtime Clock</Description><StartTime><Timestamp dt:dt="int">0</Timestamp><DateUtc dt:dt="string">2017-05-04T12:14:58Z</DateUtc></StartTime><FrequencyChanges><FrequencyChange><Frequency dt:dt="r8">3312919</Frequency><Timestamp dt:dt="r8">51830908965</Timestamp><Current dt:dt="…	75.028	2120912	2117412	2120912	2117400	1	right	291515730	2017-04-05	14:14:58	12:14:58	male	119893	32263	-1	32238	123861	119923	-1	119893	363842	354408	-1	354395	8				1	3	6	phaseUPFAce	phaseXPface	5	NF109	784960	784660	784960	784652	l	784652	782874	784652	782862	1778
GofDak_1024-768	9	3	22	<?xml version="1.0"?>\n<Clock xmlns:dt="urn:schemas-microsoft-com:datatypes"><Description dt:dt="string">E-Prime Primary Realtime Clock</Description><StartTime><Timestamp dt:dt="int">0</Timestamp><DateUtc dt:dt="string">2017-05-04T12:14:58Z</DateUtc></StartTime><FrequencyChanges><FrequencyChange><Frequency dt:dt="r8">3312919</Frequency><Timestamp dt:dt="r8">51830908965</Timestamp><Current dt:dt="…	75.028	2120912	2117412	2120912	2117400	1	right	291515730	2017-04-05	14:14:58	12:14:58	male	119893	32263	-1	32238	123861	119923	-1	119893	363842	354408	-1	354395	8				1	3	6	phaseUPFAce	phaseXPface	6	NM08	788252	787952	788252	787935	d	787935	786233	787935	786222	1702
GofDak_1024-768	9	3	22	<?xml version="1.0"?>\n<Clock xmlns:dt="urn:schemas-microsoft-com:datatypes"><Description dt:dt="string">E-Prime Primary Realtime Clock</Description><StartTime><Timestamp dt:dt="int">0</Timestamp><DateUtc dt:dt="string">2017-05-04T12:14:58Z</DateUtc></StartTime><FrequencyChanges><FrequencyChange><Frequency dt:dt="r8">3312919</Frequency><Timestamp dt:dt="r8">51830908965</Timestamp><Current dt:dt="…	75.028	2120912	2117412	2120912	2117400	1	right	291515730	2017-04-05	14:14:58	12:14:58	male	119893	32263	-1	32238	123861	119923	-1	119893	363842	354408	-1	354395	8				1	3	6	phaseUPFAce	phaseXPface	7	NF09	791078	790778	791078	790768	l	790768	789258	790768	789246	1510
GofDak_1024-768	9	3	22	<?xml version="1.0"?>\n<Clock xmlns:dt="urn:schemas-microsoft-com:datatypes"><Description dt:dt="string">E-Prime Primary Realtime Clock</Description><StartTime><Timestamp dt:dt="int">0</Timestamp><DateUtc dt:dt="string">2017-05-04T12:14:58Z</DateUtc></StartTime><FrequencyChanges><FrequencyChange><Frequency dt:dt="r8">3312919</Frequency><Timestamp dt:dt="r8">51830908965</Timestamp><Current dt:dt="…	75.028	2120912	2117412	2120912	2117400	1	right	291515730	2017-04-05	14:14:58	12:14:58	male	119893	32263	-1	32238	123861	119923	-1	119893	363842	354408	-1	354395	8				1	3	6	phaseUPFAce	phaseXPface	8	NF02	794263	793963	794263	793958	d	793958	792217	793958	792198	1741
GofDak_1024-768	9	3	22	<?xml version="1.0"?>\n<Clock xmlns:dt="urn:schemas-microsoft-com:datatypes"><Description dt:dt="string">E-Prime Primary Realtime Clock</Description><StartTime><Timestamp dt:dt="int">0</Timestamp><DateUtc dt:dt="string">2017-05-04T12:14:58Z</DateUtc></StartTime><FrequencyChanges><FrequencyChange><Frequency dt:dt="r8">3312919</Frequency><Timestamp dt:dt="r8">51830908965</Timestamp><Current dt:dt="…	75.028	2120912	2117412	2120912	2117400	1	right	291515730	2017-04-05	14:14:58	12:14:58	male	119893	32263	-1	32238	123861	119923	-1	119893	363842	354408	-1	354395	8				1	3	6	phaseUPFAce	phaseXPface	9	NF09	798928	798628	798928	798622	d	798622	796749	798622	796741	1873
GofDak_1024-768	9	3	22	<?xml version="1.0"?>\n<Clock xmlns:dt="urn:schemas-microsoft-com:datatypes"><Description dt:dt="string">E-Prime Primary Realtime Clock</Description><StartTime><Timestamp dt:dt="int">0</Timestamp><DateUtc dt:dt="string">2017-05-04T12:14:58Z</DateUtc></StartTime><FrequencyChanges><FrequencyChange><Frequency dt:dt="r8">3312919</Frequency><Timestamp dt:dt="r8">51830908965</Timestamp><Current dt:dt="…	75.028	2120912	2117412	2120912	2117400	1	right	291515730	2017-04-05	14:14:58	12:14:58	male	119893	32263	-1	32238	123861	119923	-1	119893	363842	354408	-1	354395	8				1	3	6	phaseUPFAce	phaseXPface	10	NF11	802060	801760	802060	801753	d	801753	800041	801753	800021	1712
GofDak_1024-768	9	3	22	<?xml version="1.0"?>\n<Clock xmlns:dt="urn:schemas-microsoft-com:datatypes"><Description dt:dt="string">E-Prime Primary Realtime Clock</Description><StartTime><Timestamp dt:dt="int">0</Timestamp><DateUtc dt:dt="string">2017-05-04T12:14:58Z</DateUtc></StartTime><FrequencyChanges><FrequencyChange><Frequency dt:dt="r8">3312919</Frequency><Timestamp dt:dt="r8">51830908965</Timestamp><Current dt:dt="…	75.028	2120912	2117412	2120912	2117400	1	right	291515730	2017-04-05	14:14:58	12:14:58	male	119893	32263	-1	32238	123861	119923	-1	119893	363842	354408	-1	354395	8				1	3	6	phaseUPFAce	phaseXPface	11	NF04	804952	804652	804952	804645	d	804645	803053	804645	803037	1592
GofDak_1024-768	9	3	22	<?xml version="1.0"?>\n<Clock xmlns:dt="urn:schemas-microsoft-com:datatypes"><Description dt:dt="string">E-Prime Primary Realtime Clock</Description><StartTime><Timestamp dt:dt="int">0</Timestamp><DateUtc dt:dt="string">2017-05-04T12:14:58Z</DateUtc></StartTime><FrequencyChanges><FrequencyChange><Frequency dt:dt="r8">3312919</Frequency><Timestamp dt:dt="r8">51830908965</Timestamp><Current dt:dt="…	75.028	2120912	2117412	2120912	2117400	1	right	291515730	2017-04-05	14:14:58	12:14:58	male	119893	32263	-1	32238	123861	119923	-1	119893	363842	354408	-1	354395	8				1	3	6	phaseUPFAce	phaseXPface	12	NM03	808045	807745	808045	807736	l	807736	806092	807736	806077	1644
GofDak_1024-768	9	3	22	<?xml version="1.0"?>\n<Clock xmlns:dt="urn:schemas-microsoft-com:datatypes"><Description dt:dt="string">E-Prime Primary Realtime Clock</Description><StartTime><Timestamp dt:dt="int">0</Timestamp><DateUtc dt:dt="string">2017-05-04T12:14:58Z</DateUtc></StartTime><FrequencyChanges><FrequencyChange><Frequency dt:dt="r8">3312919</Frequency><Timestamp dt:dt="r8">51830908965</Timestamp><Current dt:dt="…	75.028	2120912	2117412	2120912	2117400	1	right	291515730	2017-04-05	14:14:58	12:14:58	male	119893	32263	-1	32238	123861	119923	-1	119893	363842	354408	-1	354395	8				1	3	6	phaseUPFAce	phaseXPface	13	NF109	811230	810930	811230	810924	d	810924	809144	810924	809125	1780
GofDak_1024-768	9	3	22	<?xml version="1.0"?>\n<Clock xmlns:dt="urn:schemas-microsoft-com:datatypes"><Description dt:dt="string">E-Prime Primary Realtime Clock</Description><StartTime><Timestamp dt:dt="int">0</Timestamp><DateUtc dt:dt="string">2017-05-04T12:14:58Z</DateUtc></StartTime><FrequencyChanges><FrequencyChange><Frequency dt:dt="r8">3312919</Frequency><Timestamp dt:dt="r8">51830908965</Timestamp><Current dt:dt="…	75.028	2120912	2117412	2120912	2117400	1	right	291515730	2017-04-05	14:14:58	12:14:58	male	119893	32263	-1	32238	123861	119923	-1	119893	363842	354408	-1	354395	8				1	3	6	phaseUPFAce	phaseXPface	14	NF06	814935	814635	814935	814627	d	814627	812823	814627	812813	1804
GofDak_1024-768	9	3	22	<?xml version="1.0"?>\n<Clock xmlns:dt="urn:schemas-microsoft-com:datatypes"><Description dt:dt="string">E-Prime Primary Realtime Clock</Description><StartTime><Timestamp dt:dt="int">0</Timestamp><DateUtc dt:dt="string">2017-05-04T12:14:58Z</DateUtc></StartTime><FrequencyChanges><FrequencyChange><Frequency dt:dt="r8">3312919</Frequency><Timestamp dt:dt="r8">51830908965</Timestamp><Current dt:dt="…	75.028	2120912	2117412	2120912	2117400	1	right	291515730	2017-04-05	14:14:58	12:14:58	male	119893	32263	-1	32238	123861	119923	-1	119893	363842	354408	-1	354395	8				1	3	6	phaseUPFAce	phaseXPface	15	NM101	817908	817608	817908	817600	l	817600	816075	817600	816069	1525
GofDak_1024-768	9	3	22	<?xml version="1.0"?>\n<Clock xmlns:dt="urn:schemas-microsoft-com:datatypes"><Description dt:dt="string">E-Prime Primary Realtime Clock</Description><StartTime><Timestamp dt:dt="int">0</Timestamp><DateUtc dt:dt="string">2017-05-04T12:14:58Z</DateUtc></StartTime><FrequencyChanges><FrequencyChange><Frequency dt:dt="r8">3312919</Frequency><Timestamp dt:dt="r8">51830908965</Timestamp><Current dt:dt="…	75.028	2120912	2117412	2120912	2117400	1	right	291515730	2017-04-05	14:14:58	12:14:58	male	119893	32263	-1	32238	123861	119923	-1	119893	363842	354408	-1	354395	8				1	3	6	phaseUPFAce	phaseXPface	16	NM21	821080	820780	821080	820764	l	820764	819180	820764	819164	1584
GofDak_1024-768	9	3	22	<?xml version="1.0"?>\n<Clock xmlns:dt="urn:schemas-microsoft-com:datatypes"><Description dt:dt="string">E-Prime Primary Realtime Clock</Description><StartTime><Timestamp dt:dt="int">0</Timestamp><DateUtc dt:dt="string">2017-05-04T12:14:58Z</DateUtc></StartTime><FrequencyChanges><FrequencyChange><Frequency dt:dt="r8">3312919</Frequency><Timestamp dt:dt="r8">51830908965</Timestamp><Current dt:dt="…	75.028	2120912	2117412	2120912	2117400	1	right	291515730	2017-04-05	14:14:58	12:14:58	male	119893	32263	-1	32238	123861	119923	-1	119893	363842	354408	-1	354395	8				1	3	6	phaseUPFAce	phaseXPface	17	NM08	824399	824099	824399	824091	l	824091	822179	824091	822164	1912
GofDak_1024-768	9	3	22	<?xml version="1.0"?>\n<Clock xmlns:dt="urn:schemas-microsoft-com:datatypes"><Description dt:dt="string">E-Prime Primary Realtime Clock</Description><StartTime><Timestamp dt:dt="int">0</Timestamp><DateUtc dt:dt="string">2017-05-04T12:14:58Z</DateUtc></StartTime><FrequencyChanges><FrequencyChange><Frequency dt:dt="r8">3312919</Frequency><Timestamp dt:dt="r8">51830908965</Timestamp><Current dt:dt="…	75.028	2120912	2117412	2120912	2117400	1	right	291515730	2017-04-05	14:14:58	12:14:58	male	119893	32263	-1	32238	123861	119923	-1	119893	363842	354408	-1	354395	8				1	3	6	phaseUPFAce	phaseXPface	18	NM09	827597	827297	827597	827293	l	827293	825658	827293	825644	1635
GofDak_1024-768	9	3	22	<?xml version="1.0"?>\n<Clock xmlns:dt="urn:schemas-microsoft-com:datatypes"><Description dt:dt="string">E-Prime Primary Realtime Clock</Description><StartTime><Timestamp dt:dt="int">0</Timestamp><DateUtc dt:dt="string">2017-05-04T12:14:58Z</DateUtc></StartTime><FrequencyChanges><FrequencyChange><Frequency dt:dt="r8">3312919</Frequency><Timestamp dt:dt="r8">51830908965</Timestamp><Current dt:dt="…	75.028	2120912	2117412	2120912	2117400	1	right	291515730	2017-04-05	14:14:58	12:14:58	male	119893	32263	-1	32238	123861	119923	-1	119893	363842	354408	-1	354395	8				1	3	6	phaseUPFAce	phaseXPface	19	NF106	830703	830403	830703	830387	l	830387	828683	830387	828676	1704
GofDak_1024-768	9	3	22	<?xml version="1.0"?>\n<Clock xmlns:dt="urn:schemas-microsoft-com:datatypes"><Description dt:dt="string">E-Prime Primary Realtime Clock</Description><StartTime><Timestamp dt:dt="int">0</Timestamp><DateUtc dt:dt="string">2017-05-04T12:14:58Z</DateUtc></StartTime><FrequencyChanges><FrequencyChange><Frequency dt:dt="r8">3312919</Frequency><Timestamp dt:dt="r8">51830908965</Timestamp><Current dt:dt="…	75.028	2120912	2117412	2120912	2117400	1	right	291515730	2017-04-05	14:14:58	12:14:58	male	119893	32263	-1	32238	123861	119923	-1	119893	363842	354408	-1	354395	8				1	3	6	phaseUPFAce	phaseXPface	20	NM08	833675	833375	833675	833369	d	833369	831722	833369	831716	1647
GofDak_1024-768	9	3	22	<?xml version="1.0"?>\n<Clock xmlns:dt="urn:schemas-microsoft-com:datatypes"><Description dt:dt="string">E-Prime Primary Realtime Clock</Description><StartTime><Timestamp dt:dt="int">0</Timestamp><DateUtc dt:dt="string">2017-05-04T12:14:58Z</DateUtc></StartTime><FrequencyChanges><FrequencyChange><Frequency dt:dt="r8">3312919</Frequency><Timestamp dt:dt="r8">51830908965</Timestamp><Current dt:dt="…	75.028	2120912	2117412	2120912	2117400	1	right	291515730	2017-04-05	14:14:58	12:14:58	male	119893	32263	-1	32238	123861	119923	-1	119893	363842	354408	-1	354395	9				2	4	7	phaseINVFAce	phaseXPface	1	NM21	865263	864963	865263	864949	d	864949	863177	864949	863164	1772
GofDak_1024-768	9	3	22	<?xml version="1.0"?>\n<Clock xmlns:dt="urn:schemas-microsoft-com:datatypes"><Description dt:dt="string">E-Prime Primary Realtime Clock</Description><StartTime><Timestamp dt:dt="int">0</Timestamp><DateUtc dt:dt="string">2017-05-04T12:14:58Z</DateUtc></StartTime><FrequencyChanges><FrequencyChange><Frequency dt:dt="r8">3312919</Frequency><Timestamp dt:dt="r8">51830908965</Timestamp><Current dt:dt="…	75.028	2120912	2117412	2120912	2117400	1	right	291515730	2017-04-05	14:14:58	12:14:58	male	119893	32263	-1	32238	123861	119923	-1	119893	363842	354408	-1	354395	9				2	4	7	phaseINVFAce	phaseXPface	2	NF01	869008	868708	869008	868701	l	868701	866842	868701	866834	1859
GofDak_1024-768	9	3	22	<?xml version="1.0"?>\n<Clock xmlns:dt="urn:schemas-microsoft-com:datatypes"><Description dt:dt="string">E-Prime Primary Realtime Clock</Description><StartTime><Timestamp dt:dt="int">0</Timestamp><DateUtc dt:dt="string">2017-05-04T12:14:58Z</DateUtc></StartTime><FrequencyChanges><FrequencyChange><Frequency dt:dt="r8">3312919</Frequency><Timestamp dt:dt="r8">51830908965</Timestamp><Current dt:dt="…	75.028	2120912	2117412	2120912	2117400	1	right	291515730	2017-04-05	14:14:58	12:14:58	male	119893	32263	-1	32238	123861	119923	-1	119893	363842	354408	-1	354395	9				2	4	7	phaseINVFAce	phaseXPface	3	NM04	872034	871734	872034	871730	l	871730	870001	871730	869994	1729
GofDak_1024-768	9	3	22	<?xml version="1.0"?>\n<Clock xmlns:dt="urn:schemas-microsoft-com:datatypes"><Description dt:dt="string">E-Prime Primary Realtime Clock</Description><StartTime><Timestamp dt:dt="int">0</Timestamp><DateUtc dt:dt="string">2017-05-04T12:14:58Z</DateUtc></StartTime><FrequencyChanges><FrequencyChange><Frequency dt:dt="r8">3312919</Frequency><Timestamp dt:dt="r8">51830908965</Timestamp><Current dt:dt="…	75.028	2120912	2117412	2120912	2117400	1	right	291515730	2017-04-05	14:14:58	12:14:58	male	119893	32263	-1	32238	123861	119923	-1	119893	363842	354408	-1	354395	9				2	4	7	phaseINVFAce	phaseXPface	4	NM13	875393	875093	875393	875080	l	875080	873107	875080	873090	1973
GofDak_1024-768	9	3	22	<?xml version="1.0"?>\n<Clock xmlns:dt="urn:schemas-microsoft-com:datatypes"><Description dt:dt="string">E-Prime Primary Realtime Clock</Description><StartTime><Timestamp dt:dt="int">0</Timestamp><DateUtc dt:dt="string">2017-05-04T12:14:58Z</DateUtc></StartTime><FrequencyChanges><FrequencyChange><Frequency dt:dt="r8">3312919</Frequency><Timestamp dt:dt="r8">51830908965</Timestamp><Current dt:dt="…	75.028	2120912	2117412	2120912	2117400	1	right	291515730	2017-04-05	14:14:58	12:14:58	male	119893	32263	-1	32238	123861	119923	-1	119893	363842	354408	-1	354395	9				2	4	7	phaseINVFAce	phaseXPface	5	NF105	878538	878238	878538	878233	d	878233	876399	878233	876386	1834
GofDak_1024-768	9	3	22	<?xml version="1.0"?>\n<Clock xmlns:dt="urn:schemas-microsoft-com:datatypes"><Description dt:dt="string">E-Prime Primary Realtime Clock</Description><StartTime><Timestamp dt:dt="int">0</Timestamp><DateUtc dt:dt="string">2017-05-04T12:14:58Z</DateUtc></StartTime><FrequencyChanges><FrequencyChange><Frequency dt:dt="r8">3312919</Frequency><Timestamp dt:dt="r8">51830908965</Timestamp><Current dt:dt="…	75.028	2120912	2117412	2120912	2117400	1	right	291515730	2017-04-05	14:14:58	12:14:58	male	119893	32263	-1	32238	123861	119923	-1	119893	363842	354408	-1	354395	9				2	4	7	phaseINVFAce	phaseXPface	6	NM02	881657	881357	881657	881349	d	881349	879771	881349	879754	1578
GofDak_1024-768	9	3	22	<?xml version="1.0"?>\n<Clock xmlns:dt="urn:schemas-microsoft-com:datatypes"><Description dt:dt="string">E-Prime Primary Realtime Clock</Description><StartTime><Timestamp dt:dt="int">0</Timestamp><DateUtc dt:dt="string">2017-05-04T12:14:58Z</DateUtc></StartTime><FrequencyChanges><FrequencyChange><Frequency dt:dt="r8">3312919</Frequency><Timestamp dt:dt="r8">51830908965</Timestamp><Current dt:dt="…	75.028	2120912	2117412	2120912	2117400	1	right	291515730	2017-04-05	14:14:58	12:14:58	male	119893	32263	-1	32238	123861	119923	-1	119893	363842	354408	-1	354395	9				2	4	7	phaseINVFAce	phaseXPface	7	NF109	884643	884343	884643	884325	d	884325	882637	884325	882618	1688
GofDak_1024-768	9	3	22	<?xml version="1.0"?>\n<Clock xmlns:dt="urn:schemas-microsoft-com:datatypes"><Description dt:dt="string">E-Prime Primary Realtime Clock</Description><StartTime><Timestamp dt:dt="int">0</Timestamp><DateUtc dt:dt="string">2017-05-04T12:14:58Z</DateUtc></StartTime><FrequencyChanges><FrequencyChange><Frequency dt:dt="r8">3312919</Frequency><Timestamp dt:dt="r8">51830908965</Timestamp><Current dt:dt="…	75.028	2120912	2117412	2120912	2117400	1	right	291515730	2017-04-05	14:14:58	12:14:58	male	119893	32263	-1	32238	123861	119923	-1	119893	363842	354408	-1	354395	9				2	4	7	phaseINVFAce	phaseXPface	8	NF27	887735	887435	887735	887427	d	887427	885729	887427	885721	1698
GofDak_1024-768	9	3	22	<?xml version="1.0"?>\n<Clock xmlns:dt="urn:schemas-microsoft-com:datatypes"><Description dt:dt="string">E-Prime Primary Realtime Clock</Description><StartTime><Timestamp dt:dt="int">0</Timestamp><DateUtc dt:dt="string">2017-05-04T12:14:58Z</DateUtc></StartTime><FrequencyChanges><FrequencyChange><Frequency dt:dt="r8">3312919</Frequency><Timestamp dt:dt="r8">51830908965</Timestamp><Current dt:dt="…	75.028	2120912	2117412	2120912	2117400	1	right	291515730	2017-04-05	14:14:58	12:14:58	male	119893	32263	-1	32238	123861	119923	-1	119893	363842	354408	-1	354395	9				2	4	7	phaseINVFAce	phaseXPface	9	NF01	891080	890780	891080	890770	d	890770	889074	890770	889057	1696
GofDak_1024-768	9	3	22	<?xml version="1.0"?>\n<Clock xmlns:dt="urn:schemas-microsoft-com:datatypes"><Description dt:dt="string">E-Prime Primary Realtime Clock</Description><StartTime><Timestamp dt:dt="int">0</Timestamp><DateUtc dt:dt="string">2017-05-04T12:14:58Z</DateUtc></StartTime><FrequencyChanges><FrequencyChange><Frequency dt:dt="r8">3312919</Frequency><Timestamp dt:dt="r8">51830908965</Timestamp><Current dt:dt="…	75.028	2120912	2117412	2120912	2117400	1	right	291515730	2017-04-05	14:14:58	12:14:58	male	119893	32263	-1	32238	123861	119923	-1	119893	363842	354408	-1	354395	9				2	4	7	phaseINVFAce	phaseXPface	10	NF27	894239	893939	894239	893924	d	893924	892406	893924	892393	1518
GofDak_1024-768	9	3	22	<?xml version="1.0"?>\n<Clock xmlns:dt="urn:schemas-microsoft-com:datatypes"><Description dt:dt="string">E-Prime Primary Realtime Clock</Description><StartTime><Timestamp dt:dt="int">0</Timestamp><DateUtc dt:dt="string">2017-05-04T12:14:58Z</DateUtc></StartTime><FrequencyChanges><FrequencyChange><Frequency dt:dt="r8">3312919</Frequency><Timestamp dt:dt="r8">51830908965</Timestamp><Current dt:dt="…	75.028	2120912	2117412	2120912	2117400	1	right	291515730	2017-04-05	14:14:58	12:14:58	male	119893	32263	-1	32238	123861	119923	-1	119893	363842	354408	-1	354395	9				2	4	7	phaseINVFAce	phaseXPface	11	NF04	898091	897791	898091	897779	l	897779	896125	897779	896113	1654
GofDak_1024-768	9	3	22	<?xml version="1.0"?>\n<Clock xmlns:dt="urn:schemas-microsoft-com:datatypes"><Description dt:dt="string">E-Prime Primary Realtime Clock</Description><StartTime><Timestamp dt:dt="int">0</Timestamp><DateUtc dt:dt="string">2017-05-04T12:14:58Z</DateUtc></StartTime><FrequencyChanges><FrequencyChange><Frequency dt:dt="r8">3312919</Frequency><Timestamp dt:dt="r8">51830908965</Timestamp><Current dt:dt="…	75.028	2120912	2117412	2120912	2117400	1	right	291515730	2017-04-05	14:14:58	12:14:58	male	119893	32263	-1	32238	123861	119923	-1	119893	363842	354408	-1	354395	9				2	4	7	phaseINVFAce	phaseXPface	12	NF106	901130	900830	901130	900814	l	900814	899030	900814	899017	1784
GofDak_1024-768	9	3	22	<?xml version="1.0"?>\n<Clock xmlns:dt="urn:schemas-microsoft-com:datatypes"><Description dt:dt="string">E-Prime Primary Realtime Clock</Description><StartTime><Timestamp dt:dt="int">0</Timestamp><DateUtc dt:dt="string">2017-05-04T12:14:58Z</DateUtc></StartTime><FrequencyChanges><FrequencyChange><Frequency dt:dt="r8">3312919</Frequency><Timestamp dt:dt="r8">51830908965</Timestamp><Current dt:dt="…	75.028	2120912	2117412	2120912	2117400	1	right	291515730	2017-04-05	14:14:58	12:14:58	male	119893	32263	-1	32238	123861	119923	-1	119893	363842	354408	-1	354395	9				2	4	7	phaseINVFAce	phaseXPface	13	NM10	904848	904548	904848	904541	l	904541	902602	904541	902585	1939
GofDak_1024-768	9	3	22	<?xml version="1.0"?>\n<Clock xmlns:dt="urn:schemas-microsoft-com:datatypes"><Description dt:dt="string">E-Prime Primary Realtime Clock</Description><StartTime><Timestamp dt:dt="int">0</Timestamp><DateUtc dt:dt="string">2017-05-04T12:14:58Z</DateUtc></StartTime><FrequencyChanges><FrequencyChange><Frequency dt:dt="r8">3312919</Frequency><Timestamp dt:dt="r8">51830908965</Timestamp><Current dt:dt="…	75.028	2120912	2117412	2120912	2117400	1	right	291515730	2017-04-05	14:14:58	12:14:58	male	119893	32263	-1	32238	123861	119923	-1	119893	363842	354408	-1	354395	9				2	4	7	phaseINVFAce	phaseXPface	14	NM03	908127	907827	908127	907810	d	907810	905948	907810	905936	1862
GofDak_1024-768	9	3	22	<?xml version="1.0"?>\n<Clock xmlns:dt="urn:schemas-microsoft-com:datatypes"><Description dt:dt="string">E-Prime Primary Realtime Clock</Description><StartTime><Timestamp dt:dt="int">0</Timestamp><DateUtc dt:dt="string">2017-05-04T12:14:58Z</DateUtc></StartTime><FrequencyChanges><FrequencyChange><Frequency dt:dt="r8">3312919</Frequency><Timestamp dt:dt="r8">51830908965</Timestamp><Current dt:dt="…	75.028	2120912	2117412	2120912	2117400	1	right	291515730	2017-04-05	14:14:58	12:14:58	male	119893	32263	-1	32238	123861	119923	-1	119893	363842	354408	-1	354395	9				2	4	7	phaseINVFAce	phaseXPface	15	NF02	912565	912265	912565	912257	l	912257	910453	912257	910440	1804
GofDak_1024-768	9	3	22	<?xml version="1.0"?>\n<Clock xmlns:dt="urn:schemas-microsoft-com:datatypes"><Description dt:dt="string">E-Prime Primary Realtime Clock</Description><StartTime><Timestamp dt:dt="int">0</Timestamp><DateUtc dt:dt="string">2017-05-04T12:14:58Z</DateUtc></StartTime><FrequencyChanges><FrequencyChange><Frequency dt:dt="r8">3312919</Frequency><Timestamp dt:dt="r8">51830908965</Timestamp><Current dt:dt="…	75.028	2120912	2117412	2120912	2117400	1	right	291515730	2017-04-05	14:14:58	12:14:58	male	119893	32263	-1	32238	123861	119923	-1	119893	363842	354408	-1	354395	9				2	4	7	phaseINVFAce	phaseXPface	16	NF01	915604	915304	915604	915288	l	915288	913585	915288	913576	1703
GofDak_1024-768	9	3	22	<?xml version="1.0"?>\n<Clock xmlns:dt="urn:schemas-microsoft-com:datatypes"><Description dt:dt="string">E-Prime Primary Realtime Clock</Description><StartTime><Timestamp dt:dt="int">0</Timestamp><DateUtc dt:dt="string">2017-05-04T12:14:58Z</DateUtc></StartTime><FrequencyChanges><FrequencyChange><Frequency dt:dt="r8">3312919</Frequency><Timestamp dt:dt="r8">51830908965</Timestamp><Current dt:dt="…	75.028	2120912	2117412	2120912	2117400	1	right	291515730	2017-04-05	14:14:58	12:14:58	male	119893	32263	-1	32238	123861	119923	-1	119893	363842	354408	-1	354395	9				2	4	7	phaseINVFAce	phaseXPface	17	NM03	920389	920089	920389	920073	d	920073	918450	920073	918432	1623
GofDak_1024-768	9	3	22	<?xml version="1.0"?>\n<Clock xmlns:dt="urn:schemas-microsoft-com:datatypes"><Description dt:dt="string">E-Prime Primary Realtime Clock</Description><StartTime><Timestamp dt:dt="int">0</Timestamp><DateUtc dt:dt="string">2017-05-04T12:14:58Z</DateUtc></StartTime><FrequencyChanges><FrequencyChange><Frequency dt:dt="r8">3312919</Frequency><Timestamp dt:dt="r8">51830908965</Timestamp><Current dt:dt="…	75.028	2120912	2117412	2120912	2117400	1	right	291515730	2017-04-05	14:14:58	12:14:58	male	119893	32263	-1	32238	123861	119923	-1	119893	363842	354408	-1	354395	9				2	4	7	phaseINVFAce	phaseXPface	18	NF105	924188	923888	924188	923882	l	923882	921928	923882	921920	1954
GofDak_1024-768	9	3	22	<?xml version="1.0"?>\n<Clock xmlns:dt="urn:schemas-microsoft-com:datatypes"><Description dt:dt="string">E-Prime Primary Realtime Clock</Description><StartTime><Timestamp dt:dt="int">0</Timestamp><DateUtc dt:dt="string">2017-05-04T12:14:58Z</DateUtc></StartTime><FrequencyChanges><FrequencyChange><Frequency dt:dt="r8">3312919</Frequency><Timestamp dt:dt="r8">51830908965</Timestamp><Current dt:dt="…	75.028	2120912	2117412	2120912	2117400	1	right	291515730	2017-04-05	14:14:58	12:14:58	male	119893	32263	-1	32238	123861	119923	-1	119893	363842	354408	-1	354395	9				2	4	7	phaseINVFAce	phaseXPface	19	NM10	928786	928486	928786	928476	d	928476	926913	928476	926903	1563
GofDak_1024-768	9	3	22	<?xml version="1.0"?>\n<Clock xmlns:dt="urn:schemas-microsoft-com:datatypes"><Description dt:dt="string">E-Prime Primary Realtime Clock</Description><StartTime><Timestamp dt:dt="int">0</Timestamp><DateUtc dt:dt="string">2017-05-04T12:14:58Z</DateUtc></StartTime><FrequencyChanges><FrequencyChange><Frequency dt:dt="r8">3312919</Frequency><Timestamp dt:dt="r8">51830908965</Timestamp><Current dt:dt="…	75.028	2120912	2117412	2120912	2117400	1	right	291515730	2017-04-05	14:14:58	12:14:58	male	119893	32263	-1	32238	123861	119923	-1	119893	363842	354408	-1	354395	9				2	4	7	phaseINVFAce	phaseXPface	20	NM04	932225	931925	932225	931913	l	931913	929992	931913	929975	1921
GofDak_1024-768	9	3	22	<?xml version="1.0"?>\n<Clock xmlns:dt="urn:schemas-microsoft-com:datatypes"><Description dt:dt="string">E-Prime Primary Realtime Clock</Description><StartTime><Timestamp dt:dt="int">0</Timestamp><DateUtc dt:dt="string">2017-05-04T12:14:58Z</DateUtc></StartTime><FrequencyChanges><FrequencyChange><Frequency dt:dt="r8">3312919</Frequency><Timestamp dt:dt="r8">51830908965</Timestamp><Current dt:dt="…	75.028	2120912	2117412	2120912	2117400	1	right	291515730	2017-04-05	14:14:58	12:14:58	male	119893	32263	-1	32238	123861	119923	-1	119893	363842	354408	-1	354395	10				1	4	8	phaseUPFAce	phaseXPface	1	NF09	935197	934897	935197	934893	l	934893	933324	934893	933311	1569
GofDak_1024-768	9	3	22	<?xml version="1.0"?>\n<Clock xmlns:dt="urn:schemas-microsoft-com:datatypes"><Description dt:dt="string">E-Prime Primary Realtime Clock</Description><StartTime><Timestamp dt:dt="int">0</Timestamp><DateUtc dt:dt="string">2017-05-04T12:14:58Z</DateUtc></StartTime><FrequencyChanges><FrequencyChange><Frequency dt:dt="r8">3312919</Frequency><Timestamp dt:dt="r8">51830908965</Timestamp><Current dt:dt="…	75.028	2120912	2117412	2120912	2117400	1	right	291515730	2017-04-05	14:14:58	12:14:58	male	119893	32263	-1	32238	123861	119923	-1	119893	363842	354408	-1	354395	10				1	4	8	phaseUPFAce	phaseXPface	2	NF01	938409	938109	938409	938103	l	938103	936390	938103	936375	1713
GofDak_1024-768	9	3	22	<?xml version="1.0"?>\n<Clock xmlns:dt="urn:schemas-microsoft-com:datatypes"><Description dt:dt="string">E-Prime Primary Realtime Clock</Description><StartTime><Timestamp dt:dt="int">0</Timestamp><DateUtc dt:dt="string">2017-05-04T12:14:58Z</DateUtc></StartTime><FrequencyChanges><FrequencyChange><Frequency dt:dt="r8">3312919</Frequency><Timestamp dt:dt="r8">51830908965</Timestamp><Current dt:dt="…	75.028	2120912	2117412	2120912	2117400	1	right	291515730	2017-04-05	14:14:58	12:14:58	male	119893	32263	-1	32238	123861	119923	-1	119893	363842	354408	-1	354395	10				1	4	8	phaseUPFAce	phaseXPface	3	NF27	941688	941388	941688	941384	l	941384	939468	941384	939463	1916
GofDak_1024-768	9	3	22	<?xml version="1.0"?>\n<Clock xmlns:dt="urn:schemas-microsoft-com:datatypes"><Description dt:dt="string">E-Prime Primary Realtime Clock</Description><StartTime><Timestamp dt:dt="int">0</Timestamp><DateUtc dt:dt="string">2017-05-04T12:14:58Z</DateUtc></StartTime><FrequencyChanges><FrequencyChange><Frequency dt:dt="r8">3312919</Frequency><Timestamp dt:dt="r8">51830908965</Timestamp><Current dt:dt="…	75.028	2120912	2117412	2120912	2117400	1	right	291515730	2017-04-05	14:14:58	12:14:58	male	119893	32263	-1	32238	123861	119923	-1	119893	363842	354408	-1	354395	10				1	4	8	phaseUPFAce	phaseXPface	4	NM10	945007	944707	945007	944692	d	944692	942721	944692	942703	1971
GofDak_1024-768	9	3	22	<?xml version="1.0"?>\n<Clock xmlns:dt="urn:schemas-microsoft-com:datatypes"><Description dt:dt="string">E-Prime Primary Realtime Clock</Description><StartTime><Timestamp dt:dt="int">0</Timestamp><DateUtc dt:dt="string">2017-05-04T12:14:58Z</DateUtc></StartTime><FrequencyChanges><FrequencyChange><Frequency dt:dt="r8">3312919</Frequency><Timestamp dt:dt="r8">51830908965</Timestamp><Current dt:dt="…	75.028	2120912	2117412	2120912	2117400	1	right	291515730	2017-04-05	14:14:58	12:14:58	male	119893	32263	-1	32238	123861	119923	-1	119893	363842	354408	-1	354395	10				1	4	8	phaseUPFAce	phaseXPface	5	NF06	948072	947772	948072	947765	d	947765	945973	947765	945959	1792
GofDak_1024-768	9	3	22	<?xml version="1.0"?>\n<Clock xmlns:dt="urn:schemas-microsoft-com:datatypes"><Description dt:dt="string">E-Prime Primary Realtime Clock</Description><StartTime><Timestamp dt:dt="int">0</Timestamp><DateUtc dt:dt="string">2017-05-04T12:14:58Z</DateUtc></StartTime><FrequencyChanges><FrequencyChange><Frequency dt:dt="r8">3312919</Frequency><Timestamp dt:dt="r8">51830908965</Timestamp><Current dt:dt="…	75.028	2120912	2117412	2120912	2117400	1	right	291515730	2017-04-05	14:14:58	12:14:58	male	119893	32263	-1	32238	123861	119923	-1	119893	363842	354408	-1	354395	10				1	4	8	phaseUPFAce	phaseXPface	6	NF27	951364	951064	951364	951060	l	951060	949198	951060	949190	1862
GofDak_1024-768	9	3	22	<?xml version="1.0"?>\n<Clock xmlns:dt="urn:schemas-microsoft-com:datatypes"><Description dt:dt="string">E-Prime Primary Realtime Clock</Description><StartTime><Timestamp dt:dt="int">0</Timestamp><DateUtc dt:dt="string">2017-05-04T12:14:58Z</DateUtc></StartTime><FrequencyChanges><FrequencyChange><Frequency dt:dt="r8">3312919</Frequency><Timestamp dt:dt="r8">51830908965</Timestamp><Current dt:dt="…	75.028	2120912	2117412	2120912	2117400	1	right	291515730	2017-04-05	14:14:58	12:14:58	male	119893	32263	-1	32238	123861	119923	-1	119893	363842	354408	-1	354395	10				1	4	8	phaseUPFAce	phaseXPface	7	NM09	954323	954023	954323	954012	l	954012	952450	954012	952438	1562
GofDak_1024-768	9	3	22	<?xml version="1.0"?>\n<Clock xmlns:dt="urn:schemas-microsoft-com:datatypes"><Description dt:dt="string">E-Prime Primary Realtime Clock</Description><StartTime><Timestamp dt:dt="int">0</Timestamp><DateUtc dt:dt="string">2017-05-04T12:14:58Z</DateUtc></StartTime><FrequencyChanges><FrequencyChange><Frequency dt:dt="r8">3312919</Frequency><Timestamp dt:dt="r8">51830908965</Timestamp><Current dt:dt="…	75.028	2120912	2117412	2120912	2117400	1	right	291515730	2017-04-05	14:14:58	12:14:58	male	119893	32263	-1	32238	123861	119923	-1	119893	363842	354408	-1	354395	10				1	4	8	phaseUPFAce	phaseXPface	8	NF09	957775	957475	957775	957472	l	957472	955516	957472	955502	1956
GofDak_1024-768	9	3	22	<?xml version="1.0"?>\n<Clock xmlns:dt="urn:schemas-microsoft-com:datatypes"><Description dt:dt="string">E-Prime Primary Realtime Clock</Description><StartTime><Timestamp dt:dt="int">0</Timestamp><DateUtc dt:dt="string">2017-05-04T12:14:58Z</DateUtc></StartTime><FrequencyChanges><FrequencyChange><Frequency dt:dt="r8">3312919</Frequency><Timestamp dt:dt="r8">51830908965</Timestamp><Current dt:dt="…	75.028	2120912	2117412	2120912	2117400	1	right	291515730	2017-04-05	14:14:58	12:14:58	male	119893	32263	-1	32238	123861	119923	-1	119893	363842	354408	-1	354395	10				1	4	8	phaseUPFAce	phaseXPface	9	NF01	960707	960407	960707	960403	l	960403	958875	960403	958862	1528
GofDak_1024-768	9	3	22	<?xml version="1.0"?>\n<Clock xmlns:dt="urn:schemas-microsoft-com:datatypes"><Description dt:dt="string">E-Prime Primary Realtime Clock</Description><StartTime><Timestamp dt:dt="int">0</Timestamp><DateUtc dt:dt="string">2017-05-04T12:14:58Z</DateUtc></StartTime><FrequencyChanges><FrequencyChange><Frequency dt:dt="r8">3312919</Frequency><Timestamp dt:dt="r8">51830908965</Timestamp><Current dt:dt="…	75.028	2120912	2117412	2120912	2117400	1	right	291515730	2017-04-05	14:14:58	12:14:58	male	119893	32263	-1	32238	123861	119923	-1	119893	363842	354408	-1	354395	10				1	4	8	phaseUPFAce	phaseXPface	10	NF02	963586	963286	963586	963276	d	963276	961727	963276	961710	1549
GofDak_1024-768	9	3	22	<?xml version="1.0"?>\n<Clock xmlns:dt="urn:schemas-microsoft-com:datatypes"><Description dt:dt="string">E-Prime Primary Realtime Clock</Description><StartTime><Timestamp dt:dt="int">0</Timestamp><DateUtc dt:dt="string">2017-05-04T12:14:58Z</DateUtc></StartTime><FrequencyChanges><FrequencyChange><Frequency dt:dt="r8">3312919</Frequency><Timestamp dt:dt="r8">51830908965</Timestamp><Current dt:dt="…	75.028	2120912	2117412	2120912	2117400	1	right	291515730	2017-04-05	14:14:58	12:14:58	male	119893	32263	-1	32238	123861	119923	-1	119893	363842	354408	-1	354395	10				1	4	8	phaseUPFAce	phaseXPface	11	NM08	967731	967431	967731	967425	d	967425	965579	967425	965566	1846
GofDak_1024-768	9	3	22	<?xml version="1.0"?>\n<Clock xmlns:dt="urn:schemas-microsoft-com:datatypes"><Description dt:dt="string">E-Prime Primary Realtime Clock</Description><StartTime><Timestamp dt:dt="int">0</Timestamp><DateUtc dt:dt="string">2017-05-04T12:14:58Z</DateUtc></StartTime><FrequencyChanges><FrequencyChange><Frequency dt:dt="r8">3312919</Frequency><Timestamp dt:dt="r8">51830908965</Timestamp><Current dt:dt="…	75.028	2120912	2117412	2120912	2117400	1	right	291515730	2017-04-05	14:14:58	12:14:58	male	119893	32263	-1	32238	123861	119923	-1	119893	363842	354408	-1	354395	10				1	4	8	phaseUPFAce	phaseXPface	12	NF11	971063	970763	971063	970759	l	970759	969017	970759	969005	1742
GofDak_1024-768	9	3	22	<?xml version="1.0"?>\n<Clock xmlns:dt="urn:schemas-microsoft-com:datatypes"><Description dt:dt="string">E-Prime Primary Realtime Clock</Description><StartTime><Timestamp dt:dt="int">0</Timestamp><DateUtc dt:dt="string">2017-05-04T12:14:58Z</DateUtc></StartTime><FrequencyChanges><FrequencyChange><Frequency dt:dt="r8">3312919</Frequency><Timestamp dt:dt="r8">51830908965</Timestamp><Current dt:dt="…	75.028	2120912	2117412	2120912	2117400	1	right	291515730	2017-04-05	14:14:58	12:14:58	male	119893	32263	-1	32238	123861	119923	-1	119893	363842	354408	-1	354395	10				1	4	8	phaseUPFAce	phaseXPface	13	NF09	974116	973816	974116	973798	l	973798	972150	973798	972141	1648
GofDak_1024-768	9	3	22	<?xml version="1.0"?>\n<Clock xmlns:dt="urn:schemas-microsoft-com:datatypes"><Description dt:dt="string">E-Prime Primary Realtime Clock</Description><StartTime><Timestamp dt:dt="int">0</Timestamp><DateUtc dt:dt="string">2017-05-04T12:14:58Z</DateUtc></StartTime><FrequencyChanges><FrequencyChange><Frequency dt:dt="r8">3312919</Frequency><Timestamp dt:dt="r8">51830908965</Timestamp><Current dt:dt="…	75.028	2120912	2117412	2120912	2117400	1	right	291515730	2017-04-05	14:14:58	12:14:58	male	119893	32263	-1	32238	123861	119923	-1	119893	363842	354408	-1	354395	10				1	4	8	phaseUPFAce	phaseXPface	14	NM13	977234	976934	977234	976913	d	976913	975282	976913	975269	1631
GofDak_1024-768	9	3	22	<?xml version="1.0"?>\n<Clock xmlns:dt="urn:schemas-microsoft-com:datatypes"><Description dt:dt="string">E-Prime Primary Realtime Clock</Description><StartTime><Timestamp dt:dt="int">0</Timestamp><DateUtc dt:dt="string">2017-05-04T12:14:58Z</DateUtc></StartTime><FrequencyChanges><FrequencyChange><Frequency dt:dt="r8">3312919</Frequency><Timestamp dt:dt="r8">51830908965</Timestamp><Current dt:dt="…	75.028	2120912	2117412	2120912	2117400	1	right	291515730	2017-04-05	14:14:58	12:14:58	male	119893	32263	-1	32238	123861	119923	-1	119893	363842	354408	-1	354395	10				1	4	8	phaseUPFAce	phaseXPface	15	NM13	980526	980226	980526	980218	d	980218	978254	980218	978237	1964
GofDak_1024-768	9	3	22	<?xml version="1.0"?>\n<Clock xmlns:dt="urn:schemas-microsoft-com:datatypes"><Description dt:dt="string">E-Prime Primary Realtime Clock</Description><StartTime><Timestamp dt:dt="int">0</Timestamp><DateUtc dt:dt="string">2017-05-04T12:14:58Z</DateUtc></StartTime><FrequencyChanges><FrequencyChange><Frequency dt:dt="r8">3312919</Frequency><Timestamp dt:dt="r8">51830908965</Timestamp><Current dt:dt="…	75.028	2120912	2117412	2120912	2117400	1	right	291515730	2017-04-05	14:14:58	12:14:58	male	119893	32263	-1	32238	123861	119923	-1	119893	363842	354408	-1	354395	10				1	4	8	phaseUPFAce	phaseXPface	16	NF04	984098	983798	984098	983783	l	983783	981786	983783	981773	1997
GofDak_1024-768	9	3	22	<?xml version="1.0"?>\n<Clock xmlns:dt="urn:schemas-microsoft-com:datatypes"><Description dt:dt="string">E-Prime Primary Realtime Clock</Description><StartTime><Timestamp dt:dt="int">0</Timestamp><DateUtc dt:dt="string">2017-05-04T12:14:58Z</DateUtc></StartTime><FrequencyChanges><FrequencyChange><Frequency dt:dt="r8">3312919</Frequency><Timestamp dt:dt="r8">51830908965</Timestamp><Current dt:dt="…	75.028	2120912	2117412	2120912	2117400	1	right	291515730	2017-04-05	14:14:58	12:14:58	male	119893	32263	-1	32238	123861	119923	-1	119893	363842	354408	-1	354395	10				1	4	8	phaseUPFAce	phaseXPface	17	NM13	987644	987344	987644	987340	d	987340	985451	987340	985445	1889
GofDak_1024-768	9	3	22	<?xml version="1.0"?>\n<Clock xmlns:dt="urn:schemas-microsoft-com:datatypes"><Description dt:dt="string">E-Prime Primary Realtime Clock</Description><StartTime><Timestamp dt:dt="int">0</Timestamp><DateUtc dt:dt="string">2017-05-04T12:14:58Z</DateUtc></StartTime><FrequencyChanges><FrequencyChange><Frequency dt:dt="r8">3312919</Frequency><Timestamp dt:dt="r8">51830908965</Timestamp><Current dt:dt="…	75.028	2120912	2117412	2120912	2117400	1	right	291515730	2017-04-05	14:14:58	12:14:58	male	119893	32263	-1	32238	123861	119923	-1	119893	363842	354408	-1	354395	10				1	4	8	phaseUPFAce	phaseXPface	18	NM04	990923	990623	990923	990615	l	990615	988650	990615	988645	1965
GofDak_1024-768	9	3	22	<?xml version="1.0"?>\n<Clock xmlns:dt="urn:schemas-microsoft-com:datatypes"><Description dt:dt="string">E-Prime Primary Realtime Clock</Description><StartTime><Timestamp dt:dt="int">0</Timestamp><DateUtc dt:dt="string">2017-05-04T12:14:58Z</DateUtc></StartTime><FrequencyChanges><FrequencyChange><Frequency dt:dt="r8">3312919</Frequency><Timestamp dt:dt="r8">51830908965</Timestamp><Current dt:dt="…	75.028	2120912	2117412	2120912	2117400	1	right	291515730	2017-04-05	14:14:58	12:14:58	male	119893	32263	-1	32238	123861	119923	-1	119893	363842	354408	-1	354395	10				1	4	8	phaseUPFAce	phaseXPface	19	NF106	994041	993741	994041	993730	l	993730	992022	993730	992004	1708
GofDak_1024-768	9	3	22	<?xml version="1.0"?>\n<Clock xmlns:dt="urn:schemas-microsoft-com:datatypes"><Description dt:dt="string">E-Prime Primary Realtime Clock</Description><StartTime><Timestamp dt:dt="int">0</Timestamp><DateUtc dt:dt="string">2017-05-04T12:14:58Z</DateUtc></StartTime><FrequencyChanges><FrequencyChange><Frequency dt:dt="r8">3312919</Frequency><Timestamp dt:dt="r8">51830908965</Timestamp><Current dt:dt="…	75.028	2120912	2117412	2120912	2117400	1	right	291515730	2017-04-05	14:14:58	12:14:58	male	119893	32263	-1	32238	123861	119923	-1	119893	363842	354408	-1	354395	10				1	4	8	phaseUPFAce	phaseXPface	20	NF09	997120	996820	997120	996815	d	996815	995008	996815	994996	1807
GofDak_1024-768	9	3	22	<?xml version="1.0"?>\n<Clock xmlns:dt="urn:schemas-microsoft-com:datatypes"><Description dt:dt="string">E-Prime Primary Realtime Clock</Description><StartTime><Timestamp dt:dt="int">0</Timestamp><DateUtc dt:dt="string">2017-05-04T12:14:58Z</DateUtc></StartTime><FrequencyChanges><FrequencyChange><Frequency dt:dt="r8">3312919</Frequency><Timestamp dt:dt="r8">51830908965</Timestamp><Current dt:dt="…	75.028	2120912	2117412	2120912	2117400	1	right	291515730	2017-04-05	14:14:58	12:14:58	male	119893	32263	-1	32238	123861	119923	-1	119893	363842	354408	-1	354395	11				1	5	9	phaseUPFAce	phaseXPface	1	NF02	1000346	1000046	1000346	1000037	l	1000037	998393	1000037	998380	1644
GofDak_1024-768	9	3	22	<?xml version="1.0"?>\n<Clock xmlns:dt="urn:schemas-microsoft-com:datatypes"><Description dt:dt="string">E-Prime Primary Realtime Clock</Description><StartTime><Timestamp dt:dt="int">0</Timestamp><DateUtc dt:dt="string">2017-05-04T12:14:58Z</DateUtc></StartTime><FrequencyChanges><FrequencyChange><Frequency dt:dt="r8">3312919</Frequency><Timestamp dt:dt="r8">51830908965</Timestamp><Current dt:dt="…	75.028	2120912	2117412	2120912	2117400	1	right	291515730	2017-04-05	14:14:58	12:14:58	male	119893	32263	-1	32238	123861	119923	-1	119893	363842	354408	-1	354395	11				1	5	9	phaseUPFAce	phaseXPface	2	NM02	1003638	1003338	1003638	1003323	d	1003323	1001419	1003323	1001412	1904
GofDak_1024-768	9	3	22	<?xml version="1.0"?>\n<Clock xmlns:dt="urn:schemas-microsoft-com:datatypes"><Description dt:dt="string">E-Prime Primary Realtime Clock</Description><StartTime><Timestamp dt:dt="int">0</Timestamp><DateUtc dt:dt="string">2017-05-04T12:14:58Z</DateUtc></StartTime><FrequencyChanges><FrequencyChange><Frequency dt:dt="r8">3312919</Frequency><Timestamp dt:dt="r8">51830908965</Timestamp><Current dt:dt="…	75.028	2120912	2117412	2120912	2117400	1	right	291515730	2017-04-05	14:14:58	12:14:58	male	119893	32263	-1	32238	123861	119923	-1	119893	363842	354408	-1	354395	11				1	5	9	phaseUPFAce	phaseXPface	3	NF04	1006850	1006550	1006850	1006536	d	1006536	1004657	1006536	1004644	1879
GofDak_1024-768	9	3	22	<?xml version="1.0"?>\n<Clock xmlns:dt="urn:schemas-microsoft-com:datatypes"><Description dt:dt="string">E-Prime Primary Realtime Clock</Description><StartTime><Timestamp dt:dt="int">0</Timestamp><DateUtc dt:dt="string">2017-05-04T12:14:58Z</DateUtc></StartTime><FrequencyChanges><FrequencyChange><Frequency dt:dt="r8">3312919</Frequency><Timestamp dt:dt="r8">51830908965</Timestamp><Current dt:dt="…	75.028	2120912	2117412	2120912	2117400	1	right	291515730	2017-04-05	14:14:58	12:14:58	male	119893	32263	-1	32238	123861	119923	-1	119893	363842	354408	-1	354395	11				1	5	9	phaseUPFAce	phaseXPface	4	NF105	1009982	1009682	1009982	1009669	l	1009669	1008136	1009669	1008124	1533
GofDak_1024-768	9	3	22	<?xml version="1.0"?>\n<Clock xmlns:dt="urn:schemas-microsoft-com:datatypes"><Description dt:dt="string">E-Prime Primary Realtime Clock</Description><StartTime><Timestamp dt:dt="int">0</Timestamp><DateUtc dt:dt="string">2017-05-04T12:14:58Z</DateUtc></StartTime><FrequencyChanges><FrequencyChange><Frequency dt:dt="r8">3312919</Frequency><Timestamp dt:dt="r8">51830908965</Timestamp><Current dt:dt="…	75.028	2120912	2117412	2120912	2117400	1	right	291515730	2017-04-05	14:14:58	12:14:58	male	119893	32263	-1	32238	123861	119923	-1	119893	363842	354408	-1	354395	11				1	5	9	phaseUPFAce	phaseXPface	5	NM10	1013541	1013241	1013541	1013235	l	1013235	1011508	1013235	1011499	1727
GofDak_1024-768	9	3	22	<?xml version="1.0"?>\n<Clock xmlns:dt="urn:schemas-microsoft-com:datatypes"><Description dt:dt="string">E-Prime Primary Realtime Clock</Description><StartTime><Timestamp dt:dt="int">0</Timestamp><DateUtc dt:dt="string">2017-05-04T12:14:58Z</DateUtc></StartTime><FrequencyChanges><FrequencyChange><Frequency dt:dt="r8">3312919</Frequency><Timestamp dt:dt="r8">51830908965</Timestamp><Current dt:dt="…	75.028	2120912	2117412	2120912	2117400	1	right	291515730	2017-04-05	14:14:58	12:14:58	male	119893	32263	-1	32238	123861	119923	-1	119893	363842	354408	-1	354395	11				1	5	9	phaseUPFAce	phaseXPface	6	NM13	1016406	1016106	1016406	1016098	d	1016098	1014547	1016098	1014539	1551
GofDak_1024-768	9	3	22	<?xml version="1.0"?>\n<Clock xmlns:dt="urn:schemas-microsoft-com:datatypes"><Description dt:dt="string">E-Prime Primary Realtime Clock</Description><StartTime><Timestamp dt:dt="int">0</Timestamp><DateUtc dt:dt="string">2017-05-04T12:14:58Z</DateUtc></StartTime><FrequencyChanges><FrequencyChange><Frequency dt:dt="r8">3312919</Frequency><Timestamp dt:dt="r8">51830908965</Timestamp><Current dt:dt="…	75.028	2120912	2117412	2120912	2117400	1	right	291515730	2017-04-05	14:14:58	12:14:58	male	119893	32263	-1	32238	123861	119923	-1	119893	363842	354408	-1	354395	11				1	5	9	phaseUPFAce	phaseXPface	7	NM21	1019485	1019185	1019485	1019176	d	1019176	1017506	1019176	1017499	1670
GofDak_1024-768	9	3	22	<?xml version="1.0"?>\n<Clock xmlns:dt="urn:schemas-microsoft-com:datatypes"><Description dt:dt="string">E-Prime Primary Realtime Clock</Description><StartTime><Timestamp dt:dt="int">0</Timestamp><DateUtc dt:dt="string">2017-05-04T12:14:58Z</DateUtc></StartTime><FrequencyChanges><FrequencyChange><Frequency dt:dt="r8">3312919</Frequency><Timestamp dt:dt="r8">51830908965</Timestamp><Current dt:dt="…	75.028	2120912	2117412	2120912	2117400	1	right	291515730	2017-04-05	14:14:58	12:14:58	male	119893	32263	-1	32238	123861	119923	-1	119893	363842	354408	-1	354395	11				1	5	9	phaseUPFAce	phaseXPface	8	NM13	1022844	1022544	1022844	1022537	l	1022537	1020891	1022537	1020875	1646
GofDak_1024-768	9	3	22	<?xml version="1.0"?>\n<Clock xmlns:dt="urn:schemas-microsoft-com:datatypes"><Description dt:dt="string">E-Prime Primary Realtime Clock</Description><StartTime><Timestamp dt:dt="int">0</Timestamp><DateUtc dt:dt="string">2017-05-04T12:14:58Z</DateUtc></StartTime><FrequencyChanges><FrequencyChange><Frequency dt:dt="r8">3312919</Frequency><Timestamp dt:dt="r8">51830908965</Timestamp><Current dt:dt="…	75.028	2120912	2117412	2120912	2117400	1	right	291515730	2017-04-05	14:14:58	12:14:58	male	119893	32263	-1	32238	123861	119923	-1	119893	363842	354408	-1	354395	11				1	5	9	phaseUPFAce	phaseXPface	9	NM02	1025896	1025596	1025896	1025591	d	1025591	1024050	1025591	1024043	1541
GofDak_1024-768	9	3	22	<?xml version="1.0"?>\n<Clock xmlns:dt="urn:schemas-microsoft-com:datatypes"><Description dt:dt="string">E-Prime Primary Realtime Clock</Description><StartTime><Timestamp dt:dt="int">0</Timestamp><DateUtc dt:dt="string">2017-05-04T12:14:58Z</DateUtc></StartTime><FrequencyChanges><FrequencyChange><Frequency dt:dt="r8">3312919</Frequency><Timestamp dt:dt="r8">51830908965</Timestamp><Current dt:dt="…	75.028	2120912	2117412	2120912	2117400	1	right	291515730	2017-04-05	14:14:58	12:14:58	male	119893	32263	-1	32238	123861	119923	-1	119893	363842	354408	-1	354395	11				1	5	9	phaseUPFAce	phaseXPface	10	NM21	1029122	1028822	1029122	1028815	l	1028815	1026956	1028815	1026947	1859
GofDak_1024-768	9	3	22	<?xml version="1.0"?>\n<Clock xmlns:dt="urn:schemas-microsoft-com:datatypes"><Description dt:dt="string">E-Prime Primary Realtime Clock</Description><StartTime><Timestamp dt:dt="int">0</Timestamp><DateUtc dt:dt="string">2017-05-04T12:14:58Z</DateUtc></StartTime><FrequencyChanges><FrequencyChange><Frequency dt:dt="r8">3312919</Frequency><Timestamp dt:dt="r8">51830908965</Timestamp><Current dt:dt="…	75.028	2120912	2117412	2120912	2117400	1	right	291515730	2017-04-05	14:14:58	12:14:58	male	119893	32263	-1	32238	123861	119923	-1	119893	363842	354408	-1	354395	11				1	5	9	phaseUPFAce	phaseXPface	11	NF106	1032574	1032274	1032574	1032269	d	1032269	1030314	1032269	1030299	1955
GofDak_1024-768	9	3	22	<?xml version="1.0"?>\n<Clock xmlns:dt="urn:schemas-microsoft-com:datatypes"><Description dt:dt="string">E-Prime Primary Realtime Clock</Description><StartTime><Timestamp dt:dt="int">0</Timestamp><DateUtc dt:dt="string">2017-05-04T12:14:58Z</DateUtc></StartTime><FrequencyChanges><FrequencyChange><Frequency dt:dt="r8">3312919</Frequency><Timestamp dt:dt="r8">51830908965</Timestamp><Current dt:dt="…	75.028	2120912	2117412	2120912	2117400	1	right	291515730	2017-04-05	14:14:58	12:14:58	male	119893	32263	-1	32238	123861	119923	-1	119893	363842	354408	-1	354395	11				1	5	9	phaseUPFAce	phaseXPface	12	NF01	1036106	1035806	1036106	1035797	d	1035797	1034020	1035797	1034002	1777
GofDak_1024-768	9	3	22	<?xml version="1.0"?>\n<Clock xmlns:dt="urn:schemas-microsoft-com:datatypes"><Description dt:dt="string">E-Prime Primary Realtime Clock</Description><StartTime><Timestamp dt:dt="int">0</Timestamp><DateUtc dt:dt="string">2017-05-04T12:14:58Z</DateUtc></StartTime><FrequencyChanges><FrequencyChange><Frequency dt:dt="r8">3312919</Frequency><Timestamp dt:dt="r8">51830908965</Timestamp><Current dt:dt="…	75.028	2120912	2117412	2120912	2117400	1	right	291515730	2017-04-05	14:14:58	12:14:58	male	119893	32263	-1	32238	123861	119923	-1	119893	363842	354408	-1	354395	11				1	5	9	phaseUPFAce	phaseXPface	13	NM02	1039838	1039538	1039838	1039533	d	1039533	1037938	1039533	1037930	1595
GofDak_1024-768	9	3	22	<?xml version="1.0"?>\n<Clock xmlns:dt="urn:schemas-microsoft-com:datatypes"><Description dt:dt="string">E-Prime Primary Realtime Clock</Description><StartTime><Timestamp dt:dt="int">0</Timestamp><DateUtc dt:dt="string">2017-05-04T12:14:58Z</DateUtc></StartTime><FrequencyChanges><FrequencyChange><Frequency dt:dt="r8">3312919</Frequency><Timestamp dt:dt="r8">51830908965</Timestamp><Current dt:dt="…	75.028	2120912	2117412	2120912	2117400	1	right	291515730	2017-04-05	14:14:58	12:14:58	male	119893	32263	-1	32238	123861	119923	-1	119893	363842	354408	-1	354395	11				1	5	9	phaseUPFAce	phaseXPface	14	NM21	1043583	1043283	1043583	1043268	d	1043268	1041324	1043268	1041314	1944
GofDak_1024-768	9	3	22	<?xml version="1.0"?>\n<Clock xmlns:dt="urn:schemas-microsoft-com:datatypes"><Description dt:dt="string">E-Prime Primary Realtime Clock</Description><StartTime><Timestamp dt:dt="int">0</Timestamp><DateUtc dt:dt="string">2017-05-04T12:14:58Z</DateUtc></StartTime><FrequencyChanges><FrequencyChange><Frequency dt:dt="r8">3312919</Frequency><Timestamp dt:dt="r8">51830908965</Timestamp><Current dt:dt="…	75.028	2120912	2117412	2120912	2117400	1	right	291515730	2017-04-05	14:14:58	12:14:58	male	119893	32263	-1	32238	123861	119923	-1	119893	363842	354408	-1	354395	11				1	5	9	phaseUPFAce	phaseXPface	15	NF11	1046955	1046655	1046955	1046644	l	1046644	1044829	1046644	1044818	1815
GofDak_1024-768	9	3	22	<?xml version="1.0"?>\n<Clock xmlns:dt="urn:schemas-microsoft-com:datatypes"><Description dt:dt="string">E-Prime Primary Realtime Clock</Description><StartTime><Timestamp dt:dt="int">0</Timestamp><DateUtc dt:dt="string">2017-05-04T12:14:58Z</DateUtc></StartTime><FrequencyChanges><FrequencyChange><Frequency dt:dt="r8">3312919</Frequency><Timestamp dt:dt="r8">51830908965</Timestamp><Current dt:dt="…	75.028	2120912	2117412	2120912	2117400	1	right	291515730	2017-04-05	14:14:58	12:14:58	male	119893	32263	-1	32238	123861	119923	-1	119893	363842	354408	-1	354395	11				1	5	9	phaseUPFAce	phaseXPface	16	NF27	1050034	1049734	1050034	1049722	l	1049722	1048081	1049722	1048066	1641
GofDak_1024-768	9	3	22	<?xml version="1.0"?>\n<Clock xmlns:dt="urn:schemas-microsoft-com:datatypes"><Description dt:dt="string">E-Prime Primary Realtime Clock</Description><StartTime><Timestamp dt:dt="int">0</Timestamp><DateUtc dt:dt="string">2017-05-04T12:14:58Z</DateUtc></StartTime><FrequencyChanges><FrequencyChange><Frequency dt:dt="r8">3312919</Frequency><Timestamp dt:dt="r8">51830908965</Timestamp><Current dt:dt="…	75.028	2120912	2117412	2120912	2117400	1	right	291515730	2017-04-05	14:14:58	12:14:58	male	119893	32263	-1	32238	123861	119923	-1	119893	363842	354408	-1	354395	11				1	5	9	phaseUPFAce	phaseXPface	17	NM21	1052899	1052599	1052899	1052584	l	1052584	1051080	1052584	1051074	1504
GofDak_1024-768	9	3	22	<?xml version="1.0"?>\n<Clock xmlns:dt="urn:schemas-microsoft-com:datatypes"><Description dt:dt="string">E-Prime Primary Realtime Clock</Description><StartTime><Timestamp dt:dt="int">0</Timestamp><DateUtc dt:dt="string">2017-05-04T12:14:58Z</DateUtc></StartTime><FrequencyChanges><FrequencyChange><Frequency dt:dt="r8">3312919</Frequency><Timestamp dt:dt="r8">51830908965</Timestamp><Current dt:dt="…	75.028	2120912	2117412	2120912	2117400	1	right	291515730	2017-04-05	14:14:58	12:14:58	male	119893	32263	-1	32238	123861	119923	-1	119893	363842	354408	-1	354395	11				1	5	9	phaseUPFAce	phaseXPface	18	NM04	1056218	1055918	1056218	1055912	l	1055912	1054119	1055912	1054105	1793
GofDak_1024-768	9	3	22	<?xml version="1.0"?>\n<Clock xmlns:dt="urn:schemas-microsoft-com:datatypes"><Description dt:dt="string">E-Prime Primary Realtime Clock</Description><StartTime><Timestamp dt:dt="int">0</Timestamp><DateUtc dt:dt="string">2017-05-04T12:14:58Z</DateUtc></StartTime><FrequencyChanges><FrequencyChange><Frequency dt:dt="r8">3312919</Frequency><Timestamp dt:dt="r8">51830908965</Timestamp><Current dt:dt="…	75.028	2120912	2117412	2120912	2117400	1	right	291515730	2017-04-05	14:14:58	12:14:58	male	119893	32263	-1	32238	123861	119923	-1	119893	363842	354408	-1	354395	11				1	5	9	phaseUPFAce	phaseXPface	19	NF01	1059190	1058890	1059190	1058883	l	1058883	1057371	1058883	1057353	1512
GofDak_1024-768	9	3	22	<?xml version="1.0"?>\n<Clock xmlns:dt="urn:schemas-microsoft-com:datatypes"><Description dt:dt="string">E-Prime Primary Realtime Clock</Description><StartTime><Timestamp dt:dt="int">0</Timestamp><DateUtc dt:dt="string">2017-05-04T12:14:58Z</DateUtc></StartTime><FrequencyChanges><FrequencyChange><Frequency dt:dt="r8">3312919</Frequency><Timestamp dt:dt="r8">51830908965</Timestamp><Current dt:dt="…	75.028	2120912	2117412	2120912	2117400	1	right	291515730	2017-04-05	14:14:58	12:14:58	male	119893	32263	-1	32238	123861	119923	-1	119893	363842	354408	-1	354395	11				1	5	9	phaseUPFAce	phaseXPface	20	NF105	1062256	1061956	1062256	1061941	l	1061941	1060290	1061941	1060281	1651
GofDak_1024-768	9	3	22	<?xml version="1.0"?>\n<Clock xmlns:dt="urn:schemas-microsoft-com:datatypes"><Description dt:dt="string">E-Prime Primary Realtime Clock</Description><StartTime><Timestamp dt:dt="int">0</Timestamp><DateUtc dt:dt="string">2017-05-04T12:14:58Z</DateUtc></StartTime><FrequencyChanges><FrequencyChange><Frequency dt:dt="r8">3312919</Frequency><Timestamp dt:dt="r8">51830908965</Timestamp><Current dt:dt="…	75.028	2120912	2117412	2120912	2117400	1	right	291515730	2017-04-05	14:14:58	12:14:58	male	119893	32263	-1	32238	123861	119923	-1	119893	363842	354408	-1	354395	12				2	5	10	phaseINVFAce	phaseXPface	1	NF109	1073132	1072832	1073132	1072824	d	1072824	1071312	1072824	1071299	1512
GofDak_1024-768	9	3	22	<?xml version="1.0"?>\n<Clock xmlns:dt="urn:schemas-microsoft-com:datatypes"><Description dt:dt="string">E-Prime Primary Realtime Clock</Description><StartTime><Timestamp dt:dt="int">0</Timestamp><DateUtc dt:dt="string">2017-05-04T12:14:58Z</DateUtc></StartTime><FrequencyChanges><FrequencyChange><Frequency dt:dt="r8">3312919</Frequency><Timestamp dt:dt="r8">51830908965</Timestamp><Current dt:dt="…	75.028	2120912	2117412	2120912	2117400	1	right	291515730	2017-04-05	14:14:58	12:14:58	male	119893	32263	-1	32238	123861	119923	-1	119893	363842	354408	-1	354395	12				2	5	10	phaseINVFAce	phaseXPface	2	NM09	1076637	1076337	1076637	1076322	d	1076322	1074418	1076322	1074401	1904
GofDak_1024-768	9	3	22	<?xml version="1.0"?>\n<Clock xmlns:dt="urn:schemas-microsoft-com:datatypes"><Description dt:dt="string">E-Prime Primary Realtime Clock</Description><StartTime><Timestamp dt:dt="int">0</Timestamp><DateUtc dt:dt="string">2017-05-04T12:14:58Z</DateUtc></StartTime><FrequencyChanges><FrequencyChange><Frequency dt:dt="r8">3312919</Frequency><Timestamp dt:dt="r8">51830908965</Timestamp><Current dt:dt="…	75.028	2120912	2117412	2120912	2117400	1	right	291515730	2017-04-05	14:14:58	12:14:58	male	119893	32263	-1	32238	123861	119923	-1	119893	363842	354408	-1	354395	12				2	5	10	phaseINVFAce	phaseXPface	3	NF01	1080102	1079802	1080102	1079796	l	1079796	1078056	1079796	1078040	1740
GofDak_1024-768	9	3	22	<?xml version="1.0"?>\n<Clock xmlns:dt="urn:schemas-microsoft-com:datatypes"><Description dt:dt="string">E-Prime Primary Realtime Clock</Description><StartTime><Timestamp dt:dt="int">0</Timestamp><DateUtc dt:dt="string">2017-05-04T12:14:58Z</DateUtc></StartTime><FrequencyChanges><FrequencyChange><Frequency dt:dt="r8">3312919</Frequency><Timestamp dt:dt="r8">51830908965</Timestamp><Current dt:dt="…	75.028	2120912	2117412	2120912	2117400	1	right	291515730	2017-04-05	14:14:58	12:14:58	male	119893	32263	-1	32238	123861	119923	-1	119893	363842	354408	-1	354395	12				2	5	10	phaseINVFAce	phaseXPface	4	NF27	1083474	1083174	1083474	1083170	l	1083170	1081562	1083170	1081552	1608
GofDak_1024-768	9	3	22	<?xml version="1.0"?>\n<Clock xmlns:dt="urn:schemas-microsoft-com:datatypes"><Description dt:dt="string">E-Prime Primary Realtime Clock</Description><StartTime><Timestamp dt:dt="int">0</Timestamp><DateUtc dt:dt="string">2017-05-04T12:14:58Z</DateUtc></StartTime><FrequencyChanges><FrequencyChange><Frequency dt:dt="r8">3312919</Frequency><Timestamp dt:dt="r8">51830908965</Timestamp><Current dt:dt="…	75.028	2120912	2117412	2120912	2117400	1	right	291515730	2017-04-05	14:14:58	12:14:58	male	119893	32263	-1	32238	123861	119923	-1	119893	363842	354408	-1	354395	12				2	5	10	phaseINVFAce	phaseXPface	5	NM101	1086607	1086307	1086607	1086296	l	1086296	1084494	1086296	1084488	1802
GofDak_1024-768	9	3	22	<?xml version="1.0"?>\n<Clock xmlns:dt="urn:schemas-microsoft-com:datatypes"><Description dt:dt="string">E-Prime Primary Realtime Clock</Description><StartTime><Timestamp dt:dt="int">0</Timestamp><DateUtc dt:dt="string">2017-05-04T12:14:58Z</DateUtc></StartTime><FrequencyChanges><FrequencyChange><Frequency dt:dt="r8">3312919</Frequency><Timestamp dt:dt="r8">51830908965</Timestamp><Current dt:dt="…	75.028	2120912	2117412	2120912	2117400	1	right	291515730	2017-04-05	14:14:58	12:14:58	male	119893	32263	-1	32238	123861	119923	-1	119893	363842	354408	-1	354395	12				2	5	10	phaseINVFAce	phaseXPface	6	NF04	1089632	1089332	1089632	1089319	l	1089319	1087746	1089319	1087728	1573
GofDak_1024-768	9	3	22	<?xml version="1.0"?>\n<Clock xmlns:dt="urn:schemas-microsoft-com:datatypes"><Description dt:dt="string">E-Prime Primary Realtime Clock</Description><StartTime><Timestamp dt:dt="int">0</Timestamp><DateUtc dt:dt="string">2017-05-04T12:14:58Z</DateUtc></StartTime><FrequencyChanges><FrequencyChange><Frequency dt:dt="r8">3312919</Frequency><Timestamp dt:dt="r8">51830908965</Timestamp><Current dt:dt="…	75.028	2120912	2117412	2120912	2117400	1	right	291515730	2017-04-05	14:14:58	12:14:58	male	119893	32263	-1	32238	123861	119923	-1	119893	363842	354408	-1	354395	12				2	5	10	phaseINVFAce	phaseXPface	7	NM09	1093138	1092838	1093138	1092833	l	1092833	1090865	1092833	1090856	1968
GofDak_1024-768	9	3	22	<?xml version="1.0"?>\n<Clock xmlns:dt="urn:schemas-microsoft-com:datatypes"><Description dt:dt="string">E-Prime Primary Realtime Clock</Description><StartTime><Timestamp dt:dt="int">0</Timestamp><DateUtc dt:dt="string">2017-05-04T12:14:58Z</DateUtc></StartTime><FrequencyChanges><FrequencyChange><Frequency dt:dt="r8">3312919</Frequency><Timestamp dt:dt="r8">51830908965</Timestamp><Current dt:dt="…	75.028	2120912	2117412	2120912	2117400	1	right	291515730	2017-04-05	14:14:58	12:14:58	male	119893	32263	-1	32238	123861	119923	-1	119893	363842	354408	-1	354395	12				2	5	10	phaseINVFAce	phaseXPface	8	NM101	1096949	1096649	1096949	1096636	d	1096636	1094663	1096636	1094648	1973
GofDak_1024-768	9	3	22	<?xml version="1.0"?>\n<Clock xmlns:dt="urn:schemas-microsoft-com:datatypes"><Description dt:dt="string">E-Prime Primary Realtime Clock</Description><StartTime><Timestamp dt:dt="int">0</Timestamp><DateUtc dt:dt="string">2017-05-04T12:14:58Z</DateUtc></StartTime><FrequencyChanges><FrequencyChange><Frequency dt:dt="r8">3312919</Frequency><Timestamp dt:dt="r8">51830908965</Timestamp><Current dt:dt="…	75.028	2120912	2117412	2120912	2117400	1	right	291515730	2017-04-05	14:14:58	12:14:58	male	119893	32263	-1	32238	123861	119923	-1	119893	363842	354408	-1	354395	12				2	5	10	phaseINVFAce	phaseXPface	9	NF105	1100295	1099995	1100295	1099991	l	1099991	1098249	1099991	1098231	1742
GofDak_1024-768	9	3	22	<?xml version="1.0"?>\n<Clock xmlns:dt="urn:schemas-microsoft-com:datatypes"><Description dt:dt="string">E-Prime Primary Realtime Clock</Description><StartTime><Timestamp dt:dt="int">0</Timestamp><DateUtc dt:dt="string">2017-05-04T12:14:58Z</DateUtc></StartTime><FrequencyChanges><FrequencyChange><Frequency dt:dt="r8">3312919</Frequency><Timestamp dt:dt="r8">51830908965</Timestamp><Current dt:dt="…	75.028	2120912	2117412	2120912	2117400	1	right	291515730	2017-04-05	14:14:58	12:14:58	male	119893	32263	-1	32238	123861	119923	-1	119893	363842	354408	-1	354395	12				2	5	10	phaseINVFAce	phaseXPface	10	NM05	1103560	1103260	1103560	1103248	l	1103248	1101408	1103248	1101399	1840
GofDak_1024-768	9	3	22	<?xml version="1.0"?>\n<Clock xmlns:dt="urn:schemas-microsoft-com:datatypes"><Description dt:dt="string">E-Prime Primary Realtime Clock</Description><StartTime><Timestamp dt:dt="int">0</Timestamp><DateUtc dt:dt="string">2017-05-04T12:14:58Z</DateUtc></StartTime><FrequencyChanges><FrequencyChange><Frequency dt:dt="r8">3312919</Frequency><Timestamp dt:dt="r8">51830908965</Timestamp><Current dt:dt="…	75.028	2120912	2117412	2120912	2117400	1	right	291515730	2017-04-05	14:14:58	12:14:58	male	119893	32263	-1	32238	123861	119923	-1	119893	363842	354408	-1	354395	12				2	5	10	phaseINVFAce	phaseXPface	11	NF106	1106546	1106246	1106546	1106233	d	1106233	1104686	1106233	1104671	1547
GofDak_1024-768	9	3	22	<?xml version="1.0"?>\n<Clock xmlns:dt="urn:schemas-microsoft-com:datatypes"><Description dt:dt="string">E-Prime Primary Realtime Clock</Description><StartTime><Timestamp dt:dt="int">0</Timestamp><DateUtc dt:dt="string">2017-05-04T12:14:58Z</DateUtc></StartTime><FrequencyChanges><FrequencyChange><Frequency dt:dt="r8">3312919</Frequency><Timestamp dt:dt="r8">51830908965</Timestamp><Current dt:dt="…	75.028	2120912	2117412	2120912	2117400	1	right	291515730	2017-04-05	14:14:58	12:14:58	male	119893	32263	-1	32238	123861	119923	-1	119893	363842	354408	-1	354395	12				2	5	10	phaseINVFAce	phaseXPface	12	NM04	1109771	1109471	1109771	1109468	d	1109468	1107779	1109468	1107767	1689
GofDak_1024-768	9	3	22	<?xml version="1.0"?>\n<Clock xmlns:dt="urn:schemas-microsoft-com:datatypes"><Description dt:dt="string">E-Prime Primary Realtime Clock</Description><StartTime><Timestamp dt:dt="int">0</Timestamp><DateUtc dt:dt="string">2017-05-04T12:14:58Z</DateUtc></StartTime><FrequencyChanges><FrequencyChange><Frequency dt:dt="r8">3312919</Frequency><Timestamp dt:dt="r8">51830908965</Timestamp><Current dt:dt="…	75.028	2120912	2117412	2120912	2117400	1	right	291515730	2017-04-05	14:14:58	12:14:58	male	119893	32263	-1	32238	123861	119923	-1	119893	363842	354408	-1	354395	12				2	5	10	phaseINVFAce	phaseXPface	13	NM02	1113237	1112937	1113237	1112928	l	1112928	1111044	1112928	1111031	1884
GofDak_1024-768	9	3	22	<?xml version="1.0"?>\n<Clock xmlns:dt="urn:schemas-microsoft-com:datatypes"><Description dt:dt="string">E-Prime Primary Realtime Clock</Description><StartTime><Timestamp dt:dt="int">0</Timestamp><DateUtc dt:dt="string">2017-05-04T12:14:58Z</DateUtc></StartTime><FrequencyChanges><FrequencyChange><Frequency dt:dt="r8">3312919</Frequency><Timestamp dt:dt="r8">51830908965</Timestamp><Current dt:dt="…	75.028	2120912	2117412	2120912	2117400	1	right	291515730	2017-04-05	14:14:58	12:14:58	male	119893	32263	-1	32238	123861	119923	-1	119893	363842	354408	-1	354395	12				2	5	10	phaseINVFAce	phaseXPface	14	NM21	1116582	1116282	1116582	1116268	d	1116268	1114336	1116268	1114327	1932
GofDak_1024-768	9	3	22	<?xml version="1.0"?>\n<Clock xmlns:dt="urn:schemas-microsoft-com:datatypes"><Description dt:dt="string">E-Prime Primary Realtime Clock</Description><StartTime><Timestamp dt:dt="int">0</Timestamp><DateUtc dt:dt="string">2017-05-04T12:14:58Z</DateUtc></StartTime><FrequencyChanges><FrequencyChange><Frequency dt:dt="r8">3312919</Frequency><Timestamp dt:dt="r8">51830908965</Timestamp><Current dt:dt="…	75.028	2120912	2117412	2120912	2117400	1	right	291515730	2017-04-05	14:14:58	12:14:58	male	119893	32263	-1	32238	123861	119923	-1	119893	363842	354408	-1	354395	12				2	5	10	phaseINVFAce	phaseXPface	15	NF02	1119661	1119361	1119661	1119348	d	1119348	1117615	1119348	1117598	1733
GofDak_1024-768	9	3	22	<?xml version="1.0"?>\n<Clock xmlns:dt="urn:schemas-microsoft-com:datatypes"><Description dt:dt="string">E-Prime Primary Realtime Clock</Description><StartTime><Timestamp dt:dt="int">0</Timestamp><DateUtc dt:dt="string">2017-05-04T12:14:58Z</DateUtc></StartTime><FrequencyChanges><FrequencyChange><Frequency dt:dt="r8">3312919</Frequency><Timestamp dt:dt="r8">51830908965</Timestamp><Current dt:dt="…	75.028	2120912	2117412	2120912	2117400	1	right	291515730	2017-04-05	14:14:58	12:14:58	male	119893	32263	-1	32238	123861	119923	-1	119893	363842	354408	-1	354395	12				2	5	10	phaseINVFAce	phaseXPface	16	NF06	1122713	1122413	1122713	1122398	l	1122398	1120814	1122398	1120798	1584
GofDak_1024-768	9	3	22	<?xml version="1.0"?>\n<Clock xmlns:dt="urn:schemas-microsoft-com:datatypes"><Description dt:dt="string">E-Prime Primary Realtime Clock</Description><StartTime><Timestamp dt:dt="int">0</Timestamp><DateUtc dt:dt="string">2017-05-04T12:14:58Z</DateUtc></StartTime><FrequencyChanges><FrequencyChange><Frequency dt:dt="r8">3312919</Frequency><Timestamp dt:dt="r8">51830908965</Timestamp><Current dt:dt="…	75.028	2120912	2117412	2120912	2117400	1	right	291515730	2017-04-05	14:14:58	12:14:58	male	119893	32263	-1	32238	123861	119923	-1	119893	363842	354408	-1	354395	12				2	5	10	phaseINVFAce	phaseXPface	17	NM21	1126205	1125905	1126205	1125893	l	1125893	1123906	1125893	1123894	1987
GofDak_1024-768	9	3	22	<?xml version="1.0"?>\n<Clock xmlns:dt="urn:schemas-microsoft-com:datatypes"><Description dt:dt="string">E-Prime Primary Realtime Clock</Description><StartTime><Timestamp dt:dt="int">0</Timestamp><DateUtc dt:dt="string">2017-05-04T12:14:58Z</DateUtc></StartTime><FrequencyChanges><FrequencyChange><Frequency dt:dt="r8">3312919</Frequency><Timestamp dt:dt="r8">51830908965</Timestamp><Current dt:dt="…	75.028	2120912	2117412	2120912	2117400	1	right	291515730	2017-04-05	14:14:58	12:14:58	male	119893	32263	-1	32238	123861	119923	-1	119893	363842	354408	-1	354395	12				2	5	10	phaseINVFAce	phaseXPface	18	NM10	1129404	1129104	1129404	1129101	d	1129101	1127598	1129101	1127582	1503
GofDak_1024-768	9	3	22	<?xml version="1.0"?>\n<Clock xmlns:dt="urn:schemas-microsoft-com:datatypes"><Description dt:dt="string">E-Prime Primary Realtime Clock</Description><StartTime><Timestamp dt:dt="int">0</Timestamp><DateUtc dt:dt="string">2017-05-04T12:14:58Z</DateUtc></StartTime><FrequencyChanges><FrequencyChange><Frequency dt:dt="r8">3312919</Frequency><Timestamp dt:dt="r8">51830908965</Timestamp><Current dt:dt="…	75.028	2120912	2117412	2120912	2117400	1	right	291515730	2017-04-05	14:14:58	12:14:58	male	119893	32263	-1	32238	123861	119923	-1	119893	363842	354408	-1	354395	12				2	5	10	phaseINVFAce	phaseXPface	19	NM02	1132656	1132356	1132656	1132346	d	1132346	1130757	1132346	1130742	1589
GofDak_1024-768	9	3	22	<?xml version="1.0"?>\n<Clock xmlns:dt="urn:schemas-microsoft-com:datatypes"><Description dt:dt="string">E-Prime Primary Realtime Clock</Description><StartTime><Timestamp dt:dt="int">0</Timestamp><DateUtc dt:dt="string">2017-05-04T12:14:58Z</DateUtc></StartTime><FrequencyChanges><FrequencyChange><Frequency dt:dt="r8">3312919</Frequency><Timestamp dt:dt="r8">51830908965</Timestamp><Current dt:dt="…	75.028	2120912	2117412	2120912	2117400	1	right	291515730	2017-04-05	14:14:58	12:14:58	male	119893	32263	-1	32238	123861	119923	-1	119893	363842	354408	-1	354395	12				2	5	10	phaseINVFAce	phaseXPface	20	NF02	1136268	1135968	1136268	1135954	l	1135954	1134102	1135954	1134086	1852
GofDak_1024-768	9	3	22	<?xml version="1.0"?>\n<Clock xmlns:dt="urn:schemas-microsoft-com:datatypes"><Description dt:dt="string">E-Prime Primary Realtime Clock</Description><StartTime><Timestamp dt:dt="int">0</Timestamp><DateUtc dt:dt="string">2017-05-04T12:14:58Z</DateUtc></StartTime><FrequencyChanges><FrequencyChange><Frequency dt:dt="r8">3312919</Frequency><Timestamp dt:dt="r8">51830908965</Timestamp><Current dt:dt="…	75.028	2120912	2117412	2120912	2117400	1	right	291515730	2017-04-05	14:14:58	12:14:58	male	119893	32263	-1	32238	123861	119923	-1	119893	363842	354408	-1	354395	13				1	6	11	phaseUPFAce	phaseXPface	1	NM05	1139627	1139327	1139627	1139315	l	1139315	1137781	1139315	1137766	1534
GofDak_1024-768	9	3	22	<?xml version="1.0"?>\n<Clock xmlns:dt="urn:schemas-microsoft-com:datatypes"><Description dt:dt="string">E-Prime Primary Realtime Clock</Description><StartTime><Timestamp dt:dt="int">0</Timestamp><DateUtc dt:dt="string">2017-05-04T12:14:58Z</DateUtc></StartTime><FrequencyChanges><FrequencyChange><Frequency dt:dt="r8">3312919</Frequency><Timestamp dt:dt="r8">51830908965</Timestamp><Current dt:dt="…	75.028	2120912	2117412	2120912	2117400	1	right	291515730	2017-04-05	14:14:58	12:14:58	male	119893	32263	-1	32238	123861	119923	-1	119893	363842	354408	-1	354395	13				1	6	11	phaseUPFAce	phaseXPface	2	NM08	1142519	1142219	1142519	1142205	l	1142205	1140660	1142205	1140645	1545
GofDak_1024-768	9	3	22	<?xml version="1.0"?>\n<Clock xmlns:dt="urn:schemas-microsoft-com:datatypes"><Description dt:dt="string">E-Prime Primary Realtime Clock</Description><StartTime><Timestamp dt:dt="int">0</Timestamp><DateUtc dt:dt="string">2017-05-04T12:14:58Z</DateUtc></StartTime><FrequencyChanges><FrequencyChange><Frequency dt:dt="r8">3312919</Frequency><Timestamp dt:dt="r8">51830908965</Timestamp><Current dt:dt="…	75.028	2120912	2117412	2120912	2117400	1	right	291515730	2017-04-05	14:14:58	12:14:58	male	119893	32263	-1	32238	123861	119923	-1	119893	363842	354408	-1	354395	13				1	6	11	phaseUPFAce	phaseXPface	3	NF06	1145838	1145538	1145838	1145533	l	1145533	1143739	1145533	1143733	1794
GofDak_1024-768	9	3	22	<?xml version="1.0"?>\n<Clock xmlns:dt="urn:schemas-microsoft-com:datatypes"><Description dt:dt="string">E-Prime Primary Realtime Clock</Description><StartTime><Timestamp dt:dt="int">0</Timestamp><DateUtc dt:dt="string">2017-05-04T12:14:58Z</DateUtc></StartTime><FrequencyChanges><FrequencyChange><Frequency dt:dt="r8">3312919</Frequency><Timestamp dt:dt="r8">51830908965</Timestamp><Current dt:dt="…	75.028	2120912	2117412	2120912	2117400	1	right	291515730	2017-04-05	14:14:58	12:14:58	male	119893	32263	-1	32238	123861	119923	-1	119893	363842	354408	-1	354395	13				1	6	11	phaseUPFAce	phaseXPface	4	NM10	1148877	1148577	1148877	1148564	d	1148564	1146937	1148564	1146925	1627
GofDak_1024-768	9	3	22	<?xml version="1.0"?>\n<Clock xmlns:dt="urn:schemas-microsoft-com:datatypes"><Description dt:dt="string">E-Prime Primary Realtime Clock</Description><StartTime><Timestamp dt:dt="int">0</Timestamp><DateUtc dt:dt="string">2017-05-04T12:14:58Z</DateUtc></StartTime><FrequencyChanges><FrequencyChange><Frequency dt:dt="r8">3312919</Frequency><Timestamp dt:dt="r8">51830908965</Timestamp><Current dt:dt="…	75.028	2120912	2117412	2120912	2117400	1	right	291515730	2017-04-05	14:14:58	12:14:58	male	119893	32263	-1	32238	123861	119923	-1	119893	363842	354408	-1	354395	13				1	6	11	phaseUPFAce	phaseXPface	5	NM08	1152462	1152162	1152462	1152158	l	1152158	1150176	1152158	1150165	1982
GofDak_1024-768	9	3	22	<?xml version="1.0"?>\n<Clock xmlns:dt="urn:schemas-microsoft-com:datatypes"><Description dt:dt="string">E-Prime Primary Realtime Clock</Description><StartTime><Timestamp dt:dt="int">0</Timestamp><DateUtc dt:dt="string">2017-05-04T12:14:58Z</DateUtc></StartTime><FrequencyChanges><FrequencyChange><Frequency dt:dt="r8">3312919</Frequency><Timestamp dt:dt="r8">51830908965</Timestamp><Current dt:dt="…	75.028	2120912	2117412	2120912	2117400	1	right	291515730	2017-04-05	14:14:58	12:14:58	male	119893	32263	-1	32238	123861	119923	-1	119893	363842	354408	-1	354395	13				1	6	11	phaseUPFAce	phaseXPface	6	NM08	1155447	1155147	1155447	1155135	l	1155135	1153561	1155135	1153549	1574
GofDak_1024-768	9	3	22	<?xml version="1.0"?>\n<Clock xmlns:dt="urn:schemas-microsoft-com:datatypes"><Description dt:dt="string">E-Prime Primary Realtime Clock</Description><StartTime><Timestamp dt:dt="int">0</Timestamp><DateUtc dt:dt="string">2017-05-04T12:14:58Z</DateUtc></StartTime><FrequencyChanges><FrequencyChange><Frequency dt:dt="r8">3312919</Frequency><Timestamp dt:dt="r8">51830908965</Timestamp><Current dt:dt="…	75.028	2120912	2117412	2120912	2117400	1	right	291515730	2017-04-05	14:14:58	12:14:58	male	119893	32263	-1	32238	123861	119923	-1	119893	363842	354408	-1	354395	13				1	6	11	phaseUPFAce	phaseXPface	7	NF06	1158580	1158280	1158580	1158264	d	1158264	1156547	1158264	1156533	1717
GofDak_1024-768	9	3	22	<?xml version="1.0"?>\n<Clock xmlns:dt="urn:schemas-microsoft-com:datatypes"><Description dt:dt="string">E-Prime Primary Realtime Clock</Description><StartTime><Timestamp dt:dt="int">0</Timestamp><DateUtc dt:dt="string">2017-05-04T12:14:58Z</DateUtc></StartTime><FrequencyChanges><FrequencyChange><Frequency dt:dt="r8">3312919</Frequency><Timestamp dt:dt="r8">51830908965</Timestamp><Current dt:dt="…	75.028	2120912	2117412	2120912	2117400	1	right	291515730	2017-04-05	14:14:58	12:14:58	male	119893	32263	-1	32238	123861	119923	-1	119893	363842	354408	-1	354395	13				1	6	11	phaseUPFAce	phaseXPface	8	NM21	1162045	1161745	1162045	1161733	d	1161733	1160106	1161733	1160093	1627
GofDak_1024-768	9	3	22	<?xml version="1.0"?>\n<Clock xmlns:dt="urn:schemas-microsoft-com:datatypes"><Description dt:dt="string">E-Prime Primary Realtime Clock</Description><StartTime><Timestamp dt:dt="int">0</Timestamp><DateUtc dt:dt="string">2017-05-04T12:14:58Z</DateUtc></StartTime><FrequencyChanges><FrequencyChange><Frequency dt:dt="r8">3312919</Frequency><Timestamp dt:dt="r8">51830908965</Timestamp><Current dt:dt="…	75.028	2120912	2117412	2120912	2117400	1	right	291515730	2017-04-05	14:14:58	12:14:58	male	119893	32263	-1	32238	123861	119923	-1	119893	363842	354408	-1	354395	13				1	6	11	phaseUPFAce	phaseXPface	9	NF04	1165124	1164824	1165124	1164815	l	1164815	1163264	1164815	1163252	1551
GofDak_1024-768	9	3	22	<?xml version="1.0"?>\n<Clock xmlns:dt="urn:schemas-microsoft-com:datatypes"><Description dt:dt="string">E-Prime Primary Realtime Clock</Description><StartTime><Timestamp dt:dt="int">0</Timestamp><DateUtc dt:dt="string">2017-05-04T12:14:58Z</DateUtc></StartTime><FrequencyChanges><FrequencyChange><Frequency dt:dt="r8">3312919</Frequency><Timestamp dt:dt="r8">51830908965</Timestamp><Current dt:dt="…	75.028	2120912	2117412	2120912	2117400	1	right	291515730	2017-04-05	14:14:58	12:14:58	male	119893	32263	-1	32238	123861	119923	-1	119893	363842	354408	-1	354395	13				1	6	11	phaseUPFAce	phaseXPface	10	NF01	1168882	1168582	1168882	1168577	d	1168577	1166876	1168577	1166868	1701
GofDak_1024-768	9	3	22	<?xml version="1.0"?>\n<Clock xmlns:dt="urn:schemas-microsoft-com:datatypes"><Description dt:dt="string">E-Prime Primary Realtime Clock</Description><StartTime><Timestamp dt:dt="int">0</Timestamp><DateUtc dt:dt="string">2017-05-04T12:14:58Z</DateUtc></StartTime><FrequencyChanges><FrequencyChange><Frequency dt:dt="r8">3312919</Frequency><Timestamp dt:dt="r8">51830908965</Timestamp><Current dt:dt="…	75.028	2120912	2117412	2120912	2117400	1	right	291515730	2017-04-05	14:14:58	12:14:58	male	119893	32263	-1	32238	123861	119923	-1	119893	363842	354408	-1	354395	13				1	6	11	phaseUPFAce	phaseXPface	11	NM02	1172121	1171821	1172121	1171809	d	1171809	1170182	1171809	1170164	1627
GofDak_1024-768	9	3	22	<?xml version="1.0"?>\n<Clock xmlns:dt="urn:schemas-microsoft-com:datatypes"><Description dt:dt="string">E-Prime Primary Realtime Clock</Description><StartTime><Timestamp dt:dt="int">0</Timestamp><DateUtc dt:dt="string">2017-05-04T12:14:58Z</DateUtc></StartTime><FrequencyChanges><FrequencyChange><Frequency dt:dt="r8">3312919</Frequency><Timestamp dt:dt="r8">51830908965</Timestamp><Current dt:dt="…	75.028	2120912	2117412	2120912	2117400	1	right	291515730	2017-04-05	14:14:58	12:14:58	male	119893	32263	-1	32238	123861	119923	-1	119893	363842	354408	-1	354395	13				1	6	11	phaseUPFAce	phaseXPface	12	NF09	1175733	1175433	1175733	1175430	d	1175430	1173554	1175430	1173548	1876
GofDak_1024-768	9	3	22	<?xml version="1.0"?>\n<Clock xmlns:dt="urn:schemas-microsoft-com:datatypes"><Description dt:dt="string">E-Prime Primary Realtime Clock</Description><StartTime><Timestamp dt:dt="int">0</Timestamp><DateUtc dt:dt="string">2017-05-04T12:14:58Z</DateUtc></StartTime><FrequencyChanges><FrequencyChange><Frequency dt:dt="r8">3312919</Frequency><Timestamp dt:dt="r8">51830908965</Timestamp><Current dt:dt="…	75.028	2120912	2117412	2120912	2117400	1	right	291515730	2017-04-05	14:14:58	12:14:58	male	119893	32263	-1	32238	123861	119923	-1	119893	363842	354408	-1	354395	13				1	6	11	phaseUPFAce	phaseXPface	13	NM04	1179212	1178912	1179212	1178899	d	1178899	1176966	1178899	1176956	1933
GofDak_1024-768	9	3	22	<?xml version="1.0"?>\n<Clock xmlns:dt="urn:schemas-microsoft-com:datatypes"><Description dt:dt="string">E-Prime Primary Realtime Clock</Description><StartTime><Timestamp dt:dt="int">0</Timestamp><DateUtc dt:dt="string">2017-05-04T12:14:58Z</DateUtc></StartTime><FrequencyChanges><FrequencyChange><Frequency dt:dt="r8">3312919</Frequency><Timestamp dt:dt="r8">51830908965</Timestamp><Current dt:dt="…	75.028	2120912	2117412	2120912	2117400	1	right	291515730	2017-04-05	14:14:58	12:14:58	male	119893	32263	-1	32238	123861	119923	-1	119893	363842	354408	-1	354395	13				1	6	11	phaseUPFAce	phaseXPface	14	NM21	1183024	1182724	1183024	1182715	d	1182715	1181098	1182715	1181092	1617
GofDak_1024-768	9	3	22	<?xml version="1.0"?>\n<Clock xmlns:dt="urn:schemas-microsoft-com:datatypes"><Description dt:dt="string">E-Prime Primary Realtime Clock</Description><StartTime><Timestamp dt:dt="int">0</Timestamp><DateUtc dt:dt="string">2017-05-04T12:14:58Z</DateUtc></StartTime><FrequencyChanges><FrequencyChange><Frequency dt:dt="r8">3312919</Frequency><Timestamp dt:dt="r8">51830908965</Timestamp><Current dt:dt="…	75.028	2120912	2117412	2120912	2117400	1	right	291515730	2017-04-05	14:14:58	12:14:58	male	119893	32263	-1	32238	123861	119923	-1	119893	363842	354408	-1	354395	13				1	6	11	phaseUPFAce	phaseXPface	15	NF02	1186169	1185869	1186169	1185856	d	1185856	1184190	1185856	1184171	1666
GofDak_1024-768	9	3	22	<?xml version="1.0"?>\n<Clock xmlns:dt="urn:schemas-microsoft-com:datatypes"><Description dt:dt="string">E-Prime Primary Realtime Clock</Description><StartTime><Timestamp dt:dt="int">0</Timestamp><DateUtc dt:dt="string">2017-05-04T12:14:58Z</DateUtc></StartTime><FrequencyChanges><FrequencyChange><Frequency dt:dt="r8">3312919</Frequency><Timestamp dt:dt="r8">51830908965</Timestamp><Current dt:dt="…	75.028	2120912	2117412	2120912	2117400	1	right	291515730	2017-04-05	14:14:58	12:14:58	male	119893	32263	-1	32238	123861	119923	-1	119893	363842	354408	-1	354395	13				1	6	11	phaseUPFAce	phaseXPface	16	NF109	1189181	1188881	1189181	1188873	l	1188873	1187322	1188873	1187307	1551
GofDak_1024-768	9	3	22	<?xml version="1.0"?>\n<Clock xmlns:dt="urn:schemas-microsoft-com:datatypes"><Description dt:dt="string">E-Prime Primary Realtime Clock</Description><StartTime><Timestamp dt:dt="int">0</Timestamp><DateUtc dt:dt="string">2017-05-04T12:14:58Z</DateUtc></StartTime><FrequencyChanges><FrequencyChange><Frequency dt:dt="r8">3312919</Frequency><Timestamp dt:dt="r8">51830908965</Timestamp><Current dt:dt="…	75.028	2120912	2117412	2120912	2117400	1	right	291515730	2017-04-05	14:14:58	12:14:58	male	119893	32263	-1	32238	123861	119923	-1	119893	363842	354408	-1	354395	13				1	6	11	phaseUPFAce	phaseXPface	17	NF06	1192367	1192067	1192367	1192059	l	1192059	1190294	1192059	1190283	1765
GofDak_1024-768	9	3	22	<?xml version="1.0"?>\n<Clock xmlns:dt="urn:schemas-microsoft-com:datatypes"><Description dt:dt="string">E-Prime Primary Realtime Clock</Description><StartTime><Timestamp dt:dt="int">0</Timestamp><DateUtc dt:dt="string">2017-05-04T12:14:58Z</DateUtc></StartTime><FrequencyChanges><FrequencyChange><Frequency dt:dt="r8">3312919</Frequency><Timestamp dt:dt="r8">51830908965</Timestamp><Current dt:dt="…	75.028	2120912	2117412	2120912	2117400	1	right	291515730	2017-04-05	14:14:58	12:14:58	male	119893	32263	-1	32238	123861	119923	-1	119893	363842	354408	-1	354395	13				1	6	11	phaseUPFAce	phaseXPface	18	NM10	1195832	1195532	1195832	1195522	d	1195522	1193533	1195522	1193515	1989
GofDak_1024-768	9	3	22	<?xml version="1.0"?>\n<Clock xmlns:dt="urn:schemas-microsoft-com:datatypes"><Description dt:dt="string">E-Prime Primary Realtime Clock</Description><StartTime><Timestamp dt:dt="int">0</Timestamp><DateUtc dt:dt="string">2017-05-04T12:14:58Z</DateUtc></StartTime><FrequencyChanges><FrequencyChange><Frequency dt:dt="r8">3312919</Frequency><Timestamp dt:dt="r8">51830908965</Timestamp><Current dt:dt="…	75.028	2120912	2117412	2120912	2117400	1	right	291515730	2017-04-05	14:14:58	12:14:58	male	119893	32263	-1	32238	123861	119923	-1	119893	363842	354408	-1	354395	13				1	6	11	phaseUPFAce	phaseXPface	19	NM04	1198978	1198678	1198978	1198663	l	1198663	1196972	1198663	1196963	1691
GofDak_1024-768	9	3	22	<?xml version="1.0"?>\n<Clock xmlns:dt="urn:schemas-microsoft-com:datatypes"><Description dt:dt="string">E-Prime Primary Realtime Clock</Description><StartTime><Timestamp dt:dt="int">0</Timestamp><DateUtc dt:dt="string">2017-05-04T12:14:58Z</DateUtc></StartTime><FrequencyChanges><FrequencyChange><Frequency dt:dt="r8">3312919</Frequency><Timestamp dt:dt="r8">51830908965</Timestamp><Current dt:dt="…	75.028	2120912	2117412	2120912	2117400	1	right	291515730	2017-04-05	14:14:58	12:14:58	male	119893	32263	-1	32238	123861	119923	-1	119893	363842	354408	-1	354395	13				1	6	11	phaseUPFAce	phaseXPface	20	NM09	1202283	1201983	1202283	1201978	l	1201978	1200144	1201978	1200131	1834
GofDak_1024-768	9	3	22	<?xml version="1.0"?>\n<Clock xmlns:dt="urn:schemas-microsoft-com:datatypes"><Description dt:dt="string">E-Prime Primary Realtime Clock</Description><StartTime><Timestamp dt:dt="int">0</Timestamp><DateUtc dt:dt="string">2017-05-04T12:14:58Z</DateUtc></StartTime><FrequencyChanges><FrequencyChange><Frequency dt:dt="r8">3312919</Frequency><Timestamp dt:dt="r8">51830908965</Timestamp><Current dt:dt="…	75.028	2120912	2117412	2120912	2117400	1	right	291515730	2017-04-05	14:14:58	12:14:58	male	119893	32263	-1	32238	123861	119923	-1	119893	363842	354408	-1	354395	14				2	6	12	phaseINVFAce	phaseXPface	1	NM08	1205722	1205422	1205722	1205411	l	1205411	1203596	1205411	1203586	1815
GofDak_1024-768	9	3	22	<?xml version="1.0"?>\n<Clock xmlns:dt="urn:schemas-microsoft-com:datatypes"><Description dt:dt="string">E-Prime Primary Realtime Clock</Description><StartTime><Timestamp dt:dt="int">0</Timestamp><DateUtc dt:dt="string">2017-05-04T12:14:58Z</DateUtc></StartTime><FrequencyChanges><FrequencyChange><Frequency dt:dt="r8">3312919</Frequency><Timestamp dt:dt="r8">51830908965</Timestamp><Current dt:dt="…	75.028	2120912	2117412	2120912	2117400	1	right	291515730	2017-04-05	14:14:58	12:14:58	male	119893	32263	-1	32238	123861	119923	-1	119893	363842	354408	-1	354395	14				2	6	12	phaseINVFAce	phaseXPface	2	NF06	1208641	1208341	1208641	1208326	d	1208326	1206821	1208326	1206810	1505
GofDak_1024-768	9	3	22	<?xml version="1.0"?>\n<Clock xmlns:dt="urn:schemas-microsoft-com:datatypes"><Description dt:dt="string">E-Prime Primary Realtime Clock</Description><StartTime><Timestamp dt:dt="int">0</Timestamp><DateUtc dt:dt="string">2017-05-04T12:14:58Z</DateUtc></StartTime><FrequencyChanges><FrequencyChange><Frequency dt:dt="r8">3312919</Frequency><Timestamp dt:dt="r8">51830908965</Timestamp><Current dt:dt="…	75.028	2120912	2117412	2120912	2117400	1	right	291515730	2017-04-05	14:14:58	12:14:58	male	119893	32263	-1	32238	123861	119923	-1	119893	363842	354408	-1	354395	14				2	6	12	phaseINVFAce	phaseXPface	3	NF09	1211733	1211433	1211733	1211425	d	1211425	1209780	1211425	1209770	1645
GofDak_1024-768	9	3	22	<?xml version="1.0"?>\n<Clock xmlns:dt="urn:schemas-microsoft-com:datatypes"><Description dt:dt="string">E-Prime Primary Realtime Clock</Description><StartTime><Timestamp dt:dt="int">0</Timestamp><DateUtc dt:dt="string">2017-05-04T12:14:58Z</DateUtc></StartTime><FrequencyChanges><FrequencyChange><Frequency dt:dt="r8">3312919</Frequency><Timestamp dt:dt="r8">51830908965</Timestamp><Current dt:dt="…	75.028	2120912	2117412	2120912	2117400	1	right	291515730	2017-04-05	14:14:58	12:14:58	male	119893	32263	-1	32238	123861	119923	-1	119893	363842	354408	-1	354395	14				2	6	12	phaseINVFAce	phaseXPface	4	NF11	1214798	1214498	1214798	1214490	l	1214490	1212819	1214490	1212810	1671
GofDak_1024-768	9	3	22	<?xml version="1.0"?>\n<Clock xmlns:dt="urn:schemas-microsoft-com:datatypes"><Description dt:dt="string">E-Prime Primary Realtime Clock</Description><StartTime><Timestamp dt:dt="int">0</Timestamp><DateUtc dt:dt="string">2017-05-04T12:14:58Z</DateUtc></StartTime><FrequencyChanges><FrequencyChange><Frequency dt:dt="r8">3312919</Frequency><Timestamp dt:dt="r8">51830908965</Timestamp><Current dt:dt="…	75.028	2120912	2117412	2120912	2117400	1	right	291515730	2017-04-05	14:14:58	12:14:58	male	119893	32263	-1	32238	123861	119923	-1	119893	363842	354408	-1	354395	14				2	6	12	phaseINVFAce	phaseXPface	5	NM05	1217971	1217671	1217971	1217655	d	1217655	1215791	1217655	1215778	1864
GofDak_1024-768	9	3	22	<?xml version="1.0"?>\n<Clock xmlns:dt="urn:schemas-microsoft-com:datatypes"><Description dt:dt="string">E-Prime Primary Realtime Clock</Description><StartTime><Timestamp dt:dt="int">0</Timestamp><DateUtc dt:dt="string">2017-05-04T12:14:58Z</DateUtc></StartTime><FrequencyChanges><FrequencyChange><Frequency dt:dt="r8">3312919</Frequency><Timestamp dt:dt="r8">51830908965</Timestamp><Current dt:dt="…	75.028	2120912	2117412	2120912	2117400	1	right	291515730	2017-04-05	14:14:58	12:14:58	male	119893	32263	-1	32238	123861	119923	-1	119893	363842	354408	-1	354395	14				2	6	12	phaseINVFAce	phaseXPface	6	NM04	1221130	1220830	1221130	1220827	l	1220827	1219323	1220827	1219306	1504
GofDak_1024-768	9	3	22	<?xml version="1.0"?>\n<Clock xmlns:dt="urn:schemas-microsoft-com:datatypes"><Description dt:dt="string">E-Prime Primary Realtime Clock</Description><StartTime><Timestamp dt:dt="int">0</Timestamp><DateUtc dt:dt="string">2017-05-04T12:14:58Z</DateUtc></StartTime><FrequencyChanges><FrequencyChange><Frequency dt:dt="r8">3312919</Frequency><Timestamp dt:dt="r8">51830908965</Timestamp><Current dt:dt="…	75.028	2120912	2117412	2120912	2117400	1	right	291515730	2017-04-05	14:14:58	12:14:58	male	119893	32263	-1	32238	123861	119923	-1	119893	363842	354408	-1	354395	14				2	6	12	phaseINVFAce	phaseXPface	7	NM09	1224608	1224308	1224608	1224301	l	1224301	1222455	1224301	1222450	1846
GofDak_1024-768	9	3	22	<?xml version="1.0"?>\n<Clock xmlns:dt="urn:schemas-microsoft-com:datatypes"><Description dt:dt="string">E-Prime Primary Realtime Clock</Description><StartTime><Timestamp dt:dt="int">0</Timestamp><DateUtc dt:dt="string">2017-05-04T12:14:58Z</DateUtc></StartTime><FrequencyChanges><FrequencyChange><Frequency dt:dt="r8">3312919</Frequency><Timestamp dt:dt="r8">51830908965</Timestamp><Current dt:dt="…	75.028	2120912	2117412	2120912	2117400	1	right	291515730	2017-04-05	14:14:58	12:14:58	male	119893	32263	-1	32238	123861	119923	-1	119893	363842	354408	-1	354395	14				2	6	12	phaseINVFAce	phaseXPface	8	NM08	1227834	1227534	1227834	1227525	d	1227525	1225681	1227525	1225673	1844
GofDak_1024-768	9	3	22	<?xml version="1.0"?>\n<Clock xmlns:dt="urn:schemas-microsoft-com:datatypes"><Description dt:dt="string">E-Prime Primary Realtime Clock</Description><StartTime><Timestamp dt:dt="int">0</Timestamp><DateUtc dt:dt="string">2017-05-04T12:14:58Z</DateUtc></StartTime><FrequencyChanges><FrequencyChange><Frequency dt:dt="r8">3312919</Frequency><Timestamp dt:dt="r8">51830908965</Timestamp><Current dt:dt="…	75.028	2120912	2117412	2120912	2117400	1	right	291515730	2017-04-05	14:14:58	12:14:58	male	119893	32263	-1	32238	123861	119923	-1	119893	363842	354408	-1	354395	14				2	6	12	phaseINVFAce	phaseXPface	9	NM09	1230872	1230572	1230872	1230557	l	1230557	1229026	1230557	1229009	1531
GofDak_1024-768	9	3	22	<?xml version="1.0"?>\n<Clock xmlns:dt="urn:schemas-microsoft-com:datatypes"><Description dt:dt="string">E-Prime Primary Realtime Clock</Description><StartTime><Timestamp dt:dt="int">0</Timestamp><DateUtc dt:dt="string">2017-05-04T12:14:58Z</DateUtc></StartTime><FrequencyChanges><FrequencyChange><Frequency dt:dt="r8">3312919</Frequency><Timestamp dt:dt="r8">51830908965</Timestamp><Current dt:dt="…	75.028	2120912	2117412	2120912	2117400	1	right	291515730	2017-04-05	14:14:58	12:14:58	male	119893	32263	-1	32238	123861	119923	-1	119893	363842	354408	-1	354395	14				2	6	12	phaseINVFAce	phaseXPface	10	NF11	1233911	1233611	1233911	1233596	d	1233596	1232092	1233596	1232081	1504
GofDak_1024-768	9	3	22	<?xml version="1.0"?>\n<Clock xmlns:dt="urn:schemas-microsoft-com:datatypes"><Description dt:dt="string">E-Prime Primary Realtime Clock</Description><StartTime><Timestamp dt:dt="int">0</Timestamp><DateUtc dt:dt="string">2017-05-04T12:14:58Z</DateUtc></StartTime><FrequencyChanges><FrequencyChange><Frequency dt:dt="r8">3312919</Frequency><Timestamp dt:dt="r8">51830908965</Timestamp><Current dt:dt="…	75.028	2120912	2117412	2120912	2117400	1	right	291515730	2017-04-05	14:14:58	12:14:58	male	119893	32263	-1	32238	123861	119923	-1	119893	363842	354408	-1	354395	14				2	6	12	phaseINVFAce	phaseXPface	11	NM04	1237417	1237117	1237417	1237106	d	1237106	1235464	1237106	1235449	1642
GofDak_1024-768	9	3	22	<?xml version="1.0"?>\n<Clock xmlns:dt="urn:schemas-microsoft-com:datatypes"><Description dt:dt="string">E-Prime Primary Realtime Clock</Description><StartTime><Timestamp dt:dt="int">0</Timestamp><DateUtc dt:dt="string">2017-05-04T12:14:58Z</DateUtc></StartTime><FrequencyChanges><FrequencyChange><Frequency dt:dt="r8">3312919</Frequency><Timestamp dt:dt="r8">51830908965</Timestamp><Current dt:dt="…	75.028	2120912	2117412	2120912	2117400	1	right	291515730	2017-04-05	14:14:58	12:14:58	male	119893	32263	-1	32238	123861	119923	-1	119893	363842	354408	-1	354395	14				2	6	12	phaseINVFAce	phaseXPface	12	NF11	1240815	1240515	1240815	1240500	d	1240500	1238583	1240500	1238577	1917
GofDak_1024-768	9	3	22	<?xml version="1.0"?>\n<Clock xmlns:dt="urn:schemas-microsoft-com:datatypes"><Description dt:dt="string">E-Prime Primary Realtime Clock</Description><StartTime><Timestamp dt:dt="int">0</Timestamp><DateUtc dt:dt="string">2017-05-04T12:14:58Z</DateUtc></StartTime><FrequencyChanges><FrequencyChange><Frequency dt:dt="r8">3312919</Frequency><Timestamp dt:dt="r8">51830908965</Timestamp><Current dt:dt="…	75.028	2120912	2117412	2120912	2117400	1	right	291515730	2017-04-05	14:14:58	12:14:58	male	119893	32263	-1	32238	123861	119923	-1	119893	363842	354408	-1	354395	14				2	6	12	phaseINVFAce	phaseXPface	13	NM03	1244307	1244007	1244307	1243998	l	1243998	1242075	1243998	1242065	1923
GofDak_1024-768	9	3	22	<?xml version="1.0"?>\n<Clock xmlns:dt="urn:schemas-microsoft-com:datatypes"><Description dt:dt="string">E-Prime Primary Realtime Clock</Description><StartTime><Timestamp dt:dt="int">0</Timestamp><DateUtc dt:dt="string">2017-05-04T12:14:58Z</DateUtc></StartTime><FrequencyChanges><FrequencyChange><Frequency dt:dt="r8">3312919</Frequency><Timestamp dt:dt="r8">51830908965</Timestamp><Current dt:dt="…	75.028	2120912	2117412	2120912	2117400	1	right	291515730	2017-04-05	14:14:58	12:14:58	male	119893	32263	-1	32238	123861	119923	-1	119893	363842	354408	-1	354395	14				2	6	12	phaseINVFAce	phaseXPface	14	NF02	1247879	1247579	1247879	1247565	d	1247565	1245833	1247565	1245824	1732
GofDak_1024-768	9	3	22	<?xml version="1.0"?>\n<Clock xmlns:dt="urn:schemas-microsoft-com:datatypes"><Description dt:dt="string">E-Prime Primary Realtime Clock</Description><StartTime><Timestamp dt:dt="int">0</Timestamp><DateUtc dt:dt="string">2017-05-04T12:14:58Z</DateUtc></StartTime><FrequencyChanges><FrequencyChange><Frequency dt:dt="r8">3312919</Frequency><Timestamp dt:dt="r8">51830908965</Timestamp><Current dt:dt="…	75.028	2120912	2117412	2120912	2117400	1	right	291515730	2017-04-05	14:14:58	12:14:58	male	119893	32263	-1	32238	123861	119923	-1	119893	363842	354408	-1	354395	14				2	6	12	phaseINVFAce	phaseXPface	15	NM101	1251211	1250911	1251211	1250901	d	1250901	1248992	1250901	1248984	1909
GofDak_1024-768	9	3	22	<?xml version="1.0"?>\n<Clock xmlns:dt="urn:schemas-microsoft-com:datatypes"><Description dt:dt="string">E-Prime Primary Realtime Clock</Description><StartTime><Timestamp dt:dt="int">0</Timestamp><DateUtc dt:dt="string">2017-05-04T12:14:58Z</DateUtc></StartTime><FrequencyChanges><FrequencyChange><Frequency dt:dt="r8">3312919</Frequency><Timestamp dt:dt="r8">51830908965</Timestamp><Current dt:dt="…	75.028	2120912	2117412	2120912	2117400	1	right	291515730	2017-04-05	14:14:58	12:14:58	male	119893	32263	-1	32238	123861	119923	-1	119893	363842	354408	-1	354395	14				2	6	12	phaseINVFAce	phaseXPface	16	NF02	1254330	1254030	1254330	1254017	d	1254017	1252271	1254017	1252256	1746
GofDak_1024-768	9	3	22	<?xml version="1.0"?>\n<Clock xmlns:dt="urn:schemas-microsoft-com:datatypes"><Description dt:dt="string">E-Prime Primary Realtime Clock</Description><StartTime><Timestamp dt:dt="int">0</Timestamp><DateUtc dt:dt="string">2017-05-04T12:14:58Z</DateUtc></StartTime><FrequencyChanges><FrequencyChange><Frequency dt:dt="r8">3312919</Frequency><Timestamp dt:dt="r8">51830908965</Timestamp><Current dt:dt="…	75.028	2120912	2117412	2120912	2117400	1	right	291515730	2017-04-05	14:14:58	12:14:58	male	119893	32263	-1	32238	123861	119923	-1	119893	363842	354408	-1	354395	14				2	6	12	phaseINVFAce	phaseXPface	17	NF109	1257436	1257136	1257436	1257126	d	1257126	1255576	1257126	1255560	1550
GofDak_1024-768	9	3	22	<?xml version="1.0"?>\n<Clock xmlns:dt="urn:schemas-microsoft-com:datatypes"><Description dt:dt="string">E-Prime Primary Realtime Clock</Description><StartTime><Timestamp dt:dt="int">0</Timestamp><DateUtc dt:dt="string">2017-05-04T12:14:58Z</DateUtc></StartTime><FrequencyChanges><FrequencyChange><Frequency dt:dt="r8">3312919</Frequency><Timestamp dt:dt="r8">51830908965</Timestamp><Current dt:dt="…	75.028	2120912	2117412	2120912	2117400	1	right	291515730	2017-04-05	14:14:58	12:14:58	male	119893	32263	-1	32238	123861	119923	-1	119893	363842	354408	-1	354395	14				2	6	12	phaseINVFAce	phaseXPface	18	NM03	1260488	1260188	1260488	1260183	l	1260183	1258655	1260183	1258640	1528
GofDak_1024-768	9	3	22	<?xml version="1.0"?>\n<Clock xmlns:dt="urn:schemas-microsoft-com:datatypes"><Description dt:dt="string">E-Prime Primary Realtime Clock</Description><StartTime><Timestamp dt:dt="int">0</Timestamp><DateUtc dt:dt="string">2017-05-04T12:14:58Z</DateUtc></StartTime><FrequencyChanges><FrequencyChange><Frequency dt:dt="r8">3312919</Frequency><Timestamp dt:dt="r8">51830908965</Timestamp><Current dt:dt="…	75.028	2120912	2117412	2120912	2117400	1	right	291515730	2017-04-05	14:14:58	12:14:58	male	119893	32263	-1	32238	123861	119923	-1	119893	363842	354408	-1	354395	14				2	6	12	phaseINVFAce	phaseXPface	19	NM03	1263780	1263480	1263780	1263468	d	1263468	1261734	1263468	1261720	1734
GofDak_1024-768	9	3	22	<?xml version="1.0"?>\n<Clock xmlns:dt="urn:schemas-microsoft-com:datatypes"><Description dt:dt="string">E-Prime Primary Realtime Clock</Description><StartTime><Timestamp dt:dt="int">0</Timestamp><DateUtc dt:dt="string">2017-05-04T12:14:58Z</DateUtc></StartTime><FrequencyChanges><FrequencyChange><Frequency dt:dt="r8">3312919</Frequency><Timestamp dt:dt="r8">51830908965</Timestamp><Current dt:dt="…	75.028	2120912	2117412	2120912	2117400	1	right	291515730	2017-04-05	14:14:58	12:14:58	male	119893	32263	-1	32238	123861	119923	-1	119893	363842	354408	-1	354395	14				2	6	12	phaseINVFAce	phaseXPface	20	NM02	1267299	1266999	1267299	1266991	l	1266991	1265373	1266991	1265360	1618
GofDak_1024-768	9	3	22	<?xml version="1.0"?>\n<Clock xmlns:dt="urn:schemas-microsoft-com:datatypes"><Description dt:dt="string">E-Prime Primary Realtime Clock</Description><StartTime><Timestamp dt:dt="int">0</Timestamp><DateUtc dt:dt="string">2017-05-04T12:14:58Z</DateUtc></StartTime><FrequencyChanges><FrequencyChange><Frequency dt:dt="r8">3312919</Frequency><Timestamp dt:dt="r8">51830908965</Timestamp><Current dt:dt="…	75.028	2120912	2117412	2120912	2117400	1	right	291515730	2017-04-05	14:14:58	12:14:58	male	119893	32263	-1	32238	123861	119923	-1	119893	363842	354408	-1	354395	15				2	7	13	phaseINVFAce	phaseXPface	1	NM10	1281813	1281513	1281813	1281505	l	1281505	1279941	1281505	1279927	1564
GofDak_1024-768	9	3	22	<?xml version="1.0"?>\n<Clock xmlns:dt="urn:schemas-microsoft-com:datatypes"><Description dt:dt="string">E-Prime Primary Realtime Clock</Description><StartTime><Timestamp dt:dt="int">0</Timestamp><DateUtc dt:dt="string">2017-05-04T12:14:58Z</DateUtc></StartTime><FrequencyChanges><FrequencyChange><Frequency dt:dt="r8">3312919</Frequency><Timestamp dt:dt="r8">51830908965</Timestamp><Current dt:dt="…	75.028	2120912	2117412	2120912	2117400	1	right	291515730	2017-04-05	14:14:58	12:14:58	male	119893	32263	-1	32238	123861	119923	-1	119893	363842	354408	-1	354395	15				2	7	13	phaseINVFAce	phaseXPface	2	NM08	1284959	1284659	1284959	1284649	l	1284649	1282926	1284649	1282911	1723
GofDak_1024-768	9	3	22	<?xml version="1.0"?>\n<Clock xmlns:dt="urn:schemas-microsoft-com:datatypes"><Description dt:dt="string">E-Prime Primary Realtime Clock</Description><StartTime><Timestamp dt:dt="int">0</Timestamp><DateUtc dt:dt="string">2017-05-04T12:14:58Z</DateUtc></StartTime><FrequencyChanges><FrequencyChange><Frequency dt:dt="r8">3312919</Frequency><Timestamp dt:dt="r8">51830908965</Timestamp><Current dt:dt="…	75.028	2120912	2117412	2120912	2117400	1	right	291515730	2017-04-05	14:14:58	12:14:58	male	119893	32263	-1	32238	123861	119923	-1	119893	363842	354408	-1	354395	15				2	7	13	phaseINVFAce	phaseXPface	3	NM03	1288477	1288177	1288477	1288170	l	1288170	1286231	1288170	1286223	1939
GofDak_1024-768	9	3	22	<?xml version="1.0"?>\n<Clock xmlns:dt="urn:schemas-microsoft-com:datatypes"><Description dt:dt="string">E-Prime Primary Realtime Clock</Description><StartTime><Timestamp dt:dt="int">0</Timestamp><DateUtc dt:dt="string">2017-05-04T12:14:58Z</DateUtc></StartTime><FrequencyChanges><FrequencyChange><Frequency dt:dt="r8">3312919</Frequency><Timestamp dt:dt="r8">51830908965</Timestamp><Current dt:dt="…	75.028	2120912	2117412	2120912	2117400	1	right	291515730	2017-04-05	14:14:58	12:14:58	male	119893	32263	-1	32238	123861	119923	-1	119893	363842	354408	-1	354395	15				2	7	13	phaseINVFAce	phaseXPface	4	NM21	1292036	1291736	1292036	1291723	l	1291723	1289764	1291723	1289758	1959
GofDak_1024-768	9	3	22	<?xml version="1.0"?>\n<Clock xmlns:dt="urn:schemas-microsoft-com:datatypes"><Description dt:dt="string">E-Prime Primary Realtime Clock</Description><StartTime><Timestamp dt:dt="int">0</Timestamp><DateUtc dt:dt="string">2017-05-04T12:14:58Z</DateUtc></StartTime><FrequencyChanges><FrequencyChange><Frequency dt:dt="r8">3312919</Frequency><Timestamp dt:dt="r8">51830908965</Timestamp><Current dt:dt="…	75.028	2120912	2117412	2120912	2117400	1	right	291515730	2017-04-05	14:14:58	12:14:58	male	119893	32263	-1	32238	123861	119923	-1	119893	363842	354408	-1	354395	15				2	7	13	phaseINVFAce	phaseXPface	5	NF09	1295968	1295668	1295968	1295662	l	1295662	1293669	1295662	1293654	1993
GofDak_1024-768	9	3	22	<?xml version="1.0"?>\n<Clock xmlns:dt="urn:schemas-microsoft-com:datatypes"><Description dt:dt="string">E-Prime Primary Realtime Clock</Description><StartTime><Timestamp dt:dt="int">0</Timestamp><DateUtc dt:dt="string">2017-05-04T12:14:58Z</DateUtc></StartTime><FrequencyChanges><FrequencyChange><Frequency dt:dt="r8">3312919</Frequency><Timestamp dt:dt="r8">51830908965</Timestamp><Current dt:dt="…	75.028	2120912	2117412	2120912	2117400	1	right	291515730	2017-04-05	14:14:58	12:14:58	male	119893	32263	-1	32238	123861	119923	-1	119893	363842	354408	-1	354395	15				2	7	13	phaseINVFAce	phaseXPface	6	NF02	1299527	1299227	1299527	1299218	l	1299218	1297228	1299218	1297222	1990
GofDak_1024-768	9	3	22	<?xml version="1.0"?>\n<Clock xmlns:dt="urn:schemas-microsoft-com:datatypes"><Description dt:dt="string">E-Prime Primary Realtime Clock</Description><StartTime><Timestamp dt:dt="int">0</Timestamp><DateUtc dt:dt="string">2017-05-04T12:14:58Z</DateUtc></StartTime><FrequencyChanges><FrequencyChange><Frequency dt:dt="r8">3312919</Frequency><Timestamp dt:dt="r8">51830908965</Timestamp><Current dt:dt="…	75.028	2120912	2117412	2120912	2117400	1	right	291515730	2017-04-05	14:14:58	12:14:58	male	119893	32263	-1	32238	123861	119923	-1	119893	363842	354408	-1	354395	15				2	7	13	phaseINVFAce	phaseXPface	7	NF27	1303005	1302705	1303005	1302697	l	1302697	1300733	1302697	1300718	1964
GofDak_1024-768	9	3	22	<?xml version="1.0"?>\n<Clock xmlns:dt="urn:schemas-microsoft-com:datatypes"><Description dt:dt="string">E-Prime Primary Realtime Clock</Description><StartTime><Timestamp dt:dt="int">0</Timestamp><DateUtc dt:dt="string">2017-05-04T12:14:58Z</DateUtc></StartTime><FrequencyChanges><FrequencyChange><Frequency dt:dt="r8">3312919</Frequency><Timestamp dt:dt="r8">51830908965</Timestamp><Current dt:dt="…	75.028	2120912	2117412	2120912	2117400	1	right	291515730	2017-04-05	14:14:58	12:14:58	male	119893	32263	-1	32238	123861	119923	-1	119893	363842	354408	-1	354395	15				2	7	13	phaseINVFAce	phaseXPface	8	NM02	1306471	1306171	1306471	1306159	l	1306159	1304478	1306159	1304462	1681
GofDak_1024-768	9	3	22	<?xml version="1.0"?>\n<Clock xmlns:dt="urn:schemas-microsoft-com:datatypes"><Description dt:dt="string">E-Prime Primary Realtime Clock</Description><StartTime><Timestamp dt:dt="int">0</Timestamp><DateUtc dt:dt="string">2017-05-04T12:14:58Z</DateUtc></StartTime><FrequencyChanges><FrequencyChange><Frequency dt:dt="r8">3312919</Frequency><Timestamp dt:dt="r8">51830908965</Timestamp><Current dt:dt="…	75.028	2120912	2117412	2120912	2117400	1	right	291515730	2017-04-05	14:14:58	12:14:58	male	119893	32263	-1	32238	123861	119923	-1	119893	363842	354408	-1	354395	15				2	7	13	phaseINVFAce	phaseXPface	9	NM02	1309430	1309130	1309430	1309117	l	1309117	1307570	1309117	1307558	1547
GofDak_1024-768	9	3	22	<?xml version="1.0"?>\n<Clock xmlns:dt="urn:schemas-microsoft-com:datatypes"><Description dt:dt="string">E-Prime Primary Realtime Clock</Description><StartTime><Timestamp dt:dt="int">0</Timestamp><DateUtc dt:dt="string">2017-05-04T12:14:58Z</DateUtc></StartTime><FrequencyChanges><FrequencyChange><Frequency dt:dt="r8">3312919</Frequency><Timestamp dt:dt="r8">51830908965</Timestamp><Current dt:dt="…	75.028	2120912	2117412	2120912	2117400	1	right	291515730	2017-04-05	14:14:58	12:14:58	male	119893	32263	-1	32238	123861	119923	-1	119893	363842	354408	-1	354395	15				2	7	13	phaseINVFAce	phaseXPface	10	NM13	1312522	1312222	1312522	1312204	d	1312204	1310702	1312204	1310685	1502
GofDak_1024-768	9	3	22	<?xml version="1.0"?>\n<Clock xmlns:dt="urn:schemas-microsoft-com:datatypes"><Description dt:dt="string">E-Prime Primary Realtime Clock</Description><StartTime><Timestamp dt:dt="int">0</Timestamp><DateUtc dt:dt="string">2017-05-04T12:14:58Z</DateUtc></StartTime><FrequencyChanges><FrequencyChange><Frequency dt:dt="r8">3312919</Frequency><Timestamp dt:dt="r8">51830908965</Timestamp><Current dt:dt="…	75.028	2120912	2117412	2120912	2117400	1	right	291515730	2017-04-05	14:14:58	12:14:58	male	119893	32263	-1	32238	123861	119923	-1	119893	363842	354408	-1	354395	15				2	7	13	phaseINVFAce	phaseXPface	11	NF27	1315721	1315421	1315721	1315418	d	1315418	1313781	1315418	1313773	1637
GofDak_1024-768	9	3	22	<?xml version="1.0"?>\n<Clock xmlns:dt="urn:schemas-microsoft-com:datatypes"><Description dt:dt="string">E-Prime Primary Realtime Clock</Description><StartTime><Timestamp dt:dt="int">0</Timestamp><DateUtc dt:dt="string">2017-05-04T12:14:58Z</DateUtc></StartTime><FrequencyChanges><FrequencyChange><Frequency dt:dt="r8">3312919</Frequency><Timestamp dt:dt="r8">51830908965</Timestamp><Current dt:dt="…	75.028	2120912	2117412	2120912	2117400	1	right	291515730	2017-04-05	14:14:58	12:14:58	male	119893	32263	-1	32238	123861	119923	-1	119893	363842	354408	-1	354395	15				2	7	13	phaseINVFAce	phaseXPface	12	NM04	1318933	1318633	1318933	1318619	d	1318619	1316967	1318619	1316957	1652
GofDak_1024-768	9	3	22	<?xml version="1.0"?>\n<Clock xmlns:dt="urn:schemas-microsoft-com:datatypes"><Description dt:dt="string">E-Prime Primary Realtime Clock</Description><StartTime><Timestamp dt:dt="int">0</Timestamp><DateUtc dt:dt="string">2017-05-04T12:14:58Z</DateUtc></StartTime><FrequencyChanges><FrequencyChange><Frequency dt:dt="r8">3312919</Frequency><Timestamp dt:dt="r8">51830908965</Timestamp><Current dt:dt="…	75.028	2120912	2117412	2120912	2117400	1	right	291515730	2017-04-05	14:14:58	12:14:58	male	119893	32263	-1	32238	123861	119923	-1	119893	363842	354408	-1	354395	15				2	7	13	phaseINVFAce	phaseXPface	13	NF02	1322545	1322245	1322545	1322229	l	1322229	1320605	1322229	1320597	1624
GofDak_1024-768	9	3	22	<?xml version="1.0"?>\n<Clock xmlns:dt="urn:schemas-microsoft-com:datatypes"><Description dt:dt="string">E-Prime Primary Realtime Clock</Description><StartTime><Timestamp dt:dt="int">0</Timestamp><DateUtc dt:dt="string">2017-05-04T12:14:58Z</DateUtc></StartTime><FrequencyChanges><FrequencyChange><Frequency dt:dt="r8">3312919</Frequency><Timestamp dt:dt="r8">51830908965</Timestamp><Current dt:dt="…	75.028	2120912	2117412	2120912	2117400	1	right	291515730	2017-04-05	14:14:58	12:14:58	male	119893	32263	-1	32238	123861	119923	-1	119893	363842	354408	-1	354395	15				2	7	13	phaseINVFAce	phaseXPface	14	NF106	1325810	1325510	1325810	1325506	d	1325506	1323791	1325506	1323781	1715
GofDak_1024-768	9	3	22	<?xml version="1.0"?>\n<Clock xmlns:dt="urn:schemas-microsoft-com:datatypes"><Description dt:dt="string">E-Prime Primary Realtime Clock</Description><StartTime><Timestamp dt:dt="int">0</Timestamp><DateUtc dt:dt="string">2017-05-04T12:14:58Z</DateUtc></StartTime><FrequencyChanges><FrequencyChange><Frequency dt:dt="r8">3312919</Frequency><Timestamp dt:dt="r8">51830908965</Timestamp><Current dt:dt="…	75.028	2120912	2117412	2120912	2117400	1	right	291515730	2017-04-05	14:14:58	12:14:58	male	119893	32263	-1	32238	123861	119923	-1	119893	363842	354408	-1	354395	15				2	7	13	phaseINVFAce	phaseXPface	15	NM13	1329062	1328762	1329062	1328751	d	1328751	1326950	1328751	1326941	1801
GofDak_1024-768	9	3	22	<?xml version="1.0"?>\n<Clock xmlns:dt="urn:schemas-microsoft-com:datatypes"><Description dt:dt="string">E-Prime Primary Realtime Clock</Description><StartTime><Timestamp dt:dt="int">0</Timestamp><DateUtc dt:dt="string">2017-05-04T12:14:58Z</DateUtc></StartTime><FrequencyChanges><FrequencyChange><Frequency dt:dt="r8">3312919</Frequency><Timestamp dt:dt="r8">51830908965</Timestamp><Current dt:dt="…	75.028	2120912	2117412	2120912	2117400	1	right	291515730	2017-04-05	14:14:58	12:14:58	male	119893	32263	-1	32238	123861	119923	-1	119893	363842	354408	-1	354395	15				2	7	13	phaseINVFAce	phaseXPface	16	NM09	1332954	1332654	1332954	1332647	l	1332647	1330775	1332647	1330756	1872
GofDak_1024-768	9	3	22	<?xml version="1.0"?>\n<Clock xmlns:dt="urn:schemas-microsoft-com:datatypes"><Description dt:dt="string">E-Prime Primary Realtime Clock</Description><StartTime><Timestamp dt:dt="int">0</Timestamp><DateUtc dt:dt="string">2017-05-04T12:14:58Z</DateUtc></StartTime><FrequencyChanges><FrequencyChange><Frequency dt:dt="r8">3312919</Frequency><Timestamp dt:dt="r8">51830908965</Timestamp><Current dt:dt="…	75.028	2120912	2117412	2120912	2117400	1	right	291515730	2017-04-05	14:14:58	12:14:58	male	119893	32263	-1	32238	123861	119923	-1	119893	363842	354408	-1	354395	15				2	7	13	phaseINVFAce	phaseXPface	17	NF02	1335913	1335613	1335913	1335610	l	1335610	1334094	1335610	1334084	1516
GofDak_1024-768	9	3	22	<?xml version="1.0"?>\n<Clock xmlns:dt="urn:schemas-microsoft-com:datatypes"><Description dt:dt="string">E-Prime Primary Realtime Clock</Description><StartTime><Timestamp dt:dt="int">0</Timestamp><DateUtc dt:dt="string">2017-05-04T12:14:58Z</DateUtc></StartTime><FrequencyChanges><FrequencyChange><Frequency dt:dt="r8">3312919</Frequency><Timestamp dt:dt="r8">51830908965</Timestamp><Current dt:dt="…	75.028	2120912	2117412	2120912	2117400	1	right	291515730	2017-04-05	14:14:58	12:14:58	male	119893	32263	-1	32238	123861	119923	-1	119893	363842	354408	-1	354395	15				2	7	13	phaseINVFAce	phaseXPface	18	NM10	1339099	1338799	1339099	1338796	l	1338796	1337012	1338796	1336996	1784
GofDak_1024-768	9	3	22	<?xml version="1.0"?>\n<Clock xmlns:dt="urn:schemas-microsoft-com:datatypes"><Description dt:dt="string">E-Prime Primary Realtime Clock</Description><StartTime><Timestamp dt:dt="int">0</Timestamp><DateUtc dt:dt="string">2017-05-04T12:14:58Z</DateUtc></StartTime><FrequencyChanges><FrequencyChange><Frequency dt:dt="r8">3312919</Frequency><Timestamp dt:dt="r8">51830908965</Timestamp><Current dt:dt="…	75.028	2120912	2117412	2120912	2117400	1	right	291515730	2017-04-05	14:14:58	12:14:58	male	119893	32263	-1	32238	123861	119923	-1	119893	363842	354408	-1	354395	15				2	7	13	phaseINVFAce	phaseXPface	19	NF11	1342817	1342517	1342817	1342512	l	1342512	1340878	1342512	1340868	1634
GofDak_1024-768	9	3	22	<?xml version="1.0"?>\n<Clock xmlns:dt="urn:schemas-microsoft-com:datatypes"><Description dt:dt="string">E-Prime Primary Realtime Clock</Description><StartTime><Timestamp dt:dt="int">0</Timestamp><DateUtc dt:dt="string">2017-05-04T12:14:58Z</DateUtc></StartTime><FrequencyChanges><FrequencyChange><Frequency dt:dt="r8">3312919</Frequency><Timestamp dt:dt="r8">51830908965</Timestamp><Current dt:dt="…	75.028	2120912	2117412	2120912	2117400	1	right	291515730	2017-04-05	14:14:58	12:14:58	male	119893	32263	-1	32238	123861	119923	-1	119893	363842	354408	-1	354395	15				2	7	13	phaseINVFAce	phaseXPface	20	NM04	1346176	1345876	1346176	1345865	d	1345865	1343996	1345865	1343988	1869
GofDak_1024-768	9	3	22	<?xml version="1.0"?>\n<Clock xmlns:dt="urn:schemas-microsoft-com:datatypes"><Description dt:dt="string">E-Prime Primary Realtime Clock</Description><StartTime><Timestamp dt:dt="int">0</Timestamp><DateUtc dt:dt="string">2017-05-04T12:14:58Z</DateUtc></StartTime><FrequencyChanges><FrequencyChange><Frequency dt:dt="r8">3312919</Frequency><Timestamp dt:dt="r8">51830908965</Timestamp><Current dt:dt="…	75.028	2120912	2117412	2120912	2117400	1	right	291515730	2017-04-05	14:14:58	12:14:58	male	119893	32263	-1	32238	123861	119923	-1	119893	363842	354408	-1	354395	16				1	7	14	phaseUPFAce	phaseXPface	1	NM04	1349534	1349234	1349534	1349223	d	1349223	1347382	1349223	1347372	1841
GofDak_1024-768	9	3	22	<?xml version="1.0"?>\n<Clock xmlns:dt="urn:schemas-microsoft-com:datatypes"><Description dt:dt="string">E-Prime Primary Realtime Clock</Description><StartTime><Timestamp dt:dt="int">0</Timestamp><DateUtc dt:dt="string">2017-05-04T12:14:58Z</DateUtc></StartTime><FrequencyChanges><FrequencyChange><Frequency dt:dt="r8">3312919</Frequency><Timestamp dt:dt="r8">51830908965</Timestamp><Current dt:dt="…	75.028	2120912	2117412	2120912	2117400	1	right	291515730	2017-04-05	14:14:58	12:14:58	male	119893	32263	-1	32238	123861	119923	-1	119893	363842	354408	-1	354395	16				1	7	14	phaseUPFAce	phaseXPface	2	NM10	1353240	1352940	1353240	1352936	l	1352936	1350941	1352936	1350924	1995
GofDak_1024-768	9	3	22	<?xml version="1.0"?>\n<Clock xmlns:dt="urn:schemas-microsoft-com:datatypes"><Description dt:dt="string">E-Prime Primary Realtime Clock</Description><StartTime><Timestamp dt:dt="int">0</Timestamp><DateUtc dt:dt="string">2017-05-04T12:14:58Z</DateUtc></StartTime><FrequencyChanges><FrequencyChange><Frequency dt:dt="r8">3312919</Frequency><Timestamp dt:dt="r8">51830908965</Timestamp><Current dt:dt="…	75.028	2120912	2117412	2120912	2117400	1	right	291515730	2017-04-05	14:14:58	12:14:58	male	119893	32263	-1	32238	123861	119923	-1	119893	363842	354408	-1	354395	16				1	7	14	phaseUPFAce	phaseXPface	3	NF09	1356625	1356325	1356625	1356315	l	1356315	1354379	1356315	1354371	1936
GofDak_1024-768	9	3	22	<?xml version="1.0"?>\n<Clock xmlns:dt="urn:schemas-microsoft-com:datatypes"><Description dt:dt="string">E-Prime Primary Realtime Clock</Description><StartTime><Timestamp dt:dt="int">0</Timestamp><DateUtc dt:dt="string">2017-05-04T12:14:58Z</DateUtc></StartTime><FrequencyChanges><FrequencyChange><Frequency dt:dt="r8">3312919</Frequency><Timestamp dt:dt="r8">51830908965</Timestamp><Current dt:dt="…	75.028	2120912	2117412	2120912	2117400	1	right	291515730	2017-04-05	14:14:58	12:14:58	male	119893	32263	-1	32238	123861	119923	-1	119893	363842	354408	-1	354395	16				1	7	14	phaseUPFAce	phaseXPface	4	NM03	1360077	1359777	1360077	1359763	d	1359763	1357805	1359763	1357795	1958
GofDak_1024-768	9	3	22	<?xml version="1.0"?>\n<Clock xmlns:dt="urn:schemas-microsoft-com:datatypes"><Description dt:dt="string">E-Prime Primary Realtime Clock</Description><StartTime><Timestamp dt:dt="int">0</Timestamp><DateUtc dt:dt="string">2017-05-04T12:14:58Z</DateUtc></StartTime><FrequencyChanges><FrequencyChange><Frequency dt:dt="r8">3312919</Frequency><Timestamp dt:dt="r8">51830908965</Timestamp><Current dt:dt="…	75.028	2120912	2117412	2120912	2117400	1	right	291515730	2017-04-05	14:14:58	12:14:58	male	119893	32263	-1	32238	123861	119923	-1	119893	363842	354408	-1	354395	16				1	7	14	phaseUPFAce	phaseXPface	5	NM05	1363423	1363123	1363423	1363112	l	1363112	1361337	1363112	1361331	1775
GofDak_1024-768	9	3	22	<?xml version="1.0"?>\n<Clock xmlns:dt="urn:schemas-microsoft-com:datatypes"><Description dt:dt="string">E-Prime Primary Realtime Clock</Description><StartTime><Timestamp dt:dt="int">0</Timestamp><DateUtc dt:dt="string">2017-05-04T12:14:58Z</DateUtc></StartTime><FrequencyChanges><FrequencyChange><Frequency dt:dt="r8">3312919</Frequency><Timestamp dt:dt="r8">51830908965</Timestamp><Current dt:dt="…	75.028	2120912	2117412	2120912	2117400	1	right	291515730	2017-04-05	14:14:58	12:14:58	male	119893	32263	-1	32238	123861	119923	-1	119893	363842	354408	-1	354395	16				1	7	14	phaseUPFAce	phaseXPface	6	NF01	1366355	1366055	1366355	1366043	l	1366043	1364509	1366043	1364491	1534
GofDak_1024-768	9	3	22	<?xml version="1.0"?>\n<Clock xmlns:dt="urn:schemas-microsoft-com:datatypes"><Description dt:dt="string">E-Prime Primary Realtime Clock</Description><StartTime><Timestamp dt:dt="int">0</Timestamp><DateUtc dt:dt="string">2017-05-04T12:14:58Z</DateUtc></StartTime><FrequencyChanges><FrequencyChange><Frequency dt:dt="r8">3312919</Frequency><Timestamp dt:dt="r8">51830908965</Timestamp><Current dt:dt="…	75.028	2120912	2117412	2120912	2117400	1	right	291515730	2017-04-05	14:14:58	12:14:58	male	119893	32263	-1	32238	123861	119923	-1	119893	363842	354408	-1	354395	16				1	7	14	phaseUPFAce	phaseXPface	7	NM04	1369260	1368960	1369260	1368945	l	1368945	1367361	1368945	1367355	1584
GofDak_1024-768	9	3	22	<?xml version="1.0"?>\n<Clock xmlns:dt="urn:schemas-microsoft-com:datatypes"><Description dt:dt="string">E-Prime Primary Realtime Clock</Description><StartTime><Timestamp dt:dt="int">0</Timestamp><DateUtc dt:dt="string">2017-05-04T12:14:58Z</DateUtc></StartTime><FrequencyChanges><FrequencyChange><Frequency dt:dt="r8">3312919</Frequency><Timestamp dt:dt="r8">51830908965</Timestamp><Current dt:dt="…	75.028	2120912	2117412	2120912	2117400	1	right	291515730	2017-04-05	14:14:58	12:14:58	male	119893	32263	-1	32238	123861	119923	-1	119893	363842	354408	-1	354395	16				1	7	14	phaseUPFAce	phaseXPface	8	NM101	1372419	1372119	1372419	1372104	l	1372104	1370307	1372104	1370291	1797
GofDak_1024-768	9	3	22	<?xml version="1.0"?>\n<Clock xmlns:dt="urn:schemas-microsoft-com:datatypes"><Description dt:dt="string">E-Prime Primary Realtime Clock</Description><StartTime><Timestamp dt:dt="int">0</Timestamp><DateUtc dt:dt="string">2017-05-04T12:14:58Z</DateUtc></StartTime><FrequencyChanges><FrequencyChange><Frequency dt:dt="r8">3312919</Frequency><Timestamp dt:dt="r8">51830908965</Timestamp><Current dt:dt="…	75.028	2120912	2117412	2120912	2117400	1	right	291515730	2017-04-05	14:14:58	12:14:58	male	119893	32263	-1	32238	123861	119923	-1	119893	363842	354408	-1	354395	16				1	7	14	phaseUPFAce	phaseXPface	9	NF27	1375391	1375091	1375391	1375081	l	1375081	1373492	1375081	1373475	1589
GofDak_1024-768	9	3	22	<?xml version="1.0"?>\n<Clock xmlns:dt="urn:schemas-microsoft-com:datatypes"><Description dt:dt="string">E-Prime Primary Realtime Clock</Description><StartTime><Timestamp dt:dt="int">0</Timestamp><DateUtc dt:dt="string">2017-05-04T12:14:58Z</DateUtc></StartTime><FrequencyChanges><FrequencyChange><Frequency dt:dt="r8">3312919</Frequency><Timestamp dt:dt="r8">51830908965</Timestamp><Current dt:dt="…	75.028	2120912	2117412	2120912	2117400	1	right	291515730	2017-04-05	14:14:58	12:14:58	male	119893	32263	-1	32238	123861	119923	-1	119893	363842	354408	-1	354395	16				1	7	14	phaseUPFAce	phaseXPface	10	NM05	1378217	1377917	1378217	1377909	l	1377909	1376398	1377909	1376386	1511
GofDak_1024-768	9	3	22	<?xml version="1.0"?>\n<Clock xmlns:dt="urn:schemas-microsoft-com:datatypes"><Description dt:dt="string">E-Prime Primary Realtime Clock</Description><StartTime><Timestamp dt:dt="int">0</Timestamp><DateUtc dt:dt="string">2017-05-04T12:14:58Z</DateUtc></StartTime><FrequencyChanges><FrequencyChange><Frequency dt:dt="r8">3312919</Frequency><Timestamp dt:dt="r8">51830908965</Timestamp><Current dt:dt="…	75.028	2120912	2117412	2120912	2117400	1	right	291515730	2017-04-05	14:14:58	12:14:58	male	119893	32263	-1	32238	123861	119923	-1	119893	363842	354408	-1	354395	16				1	7	14	phaseUPFAce	phaseXPface	11	NF01	1381416	1381116	1381416	1381112	d	1381112	1379130	1381112	1379122	1982
GofDak_1024-768	9	3	22	<?xml version="1.0"?>\n<Clock xmlns:dt="urn:schemas-microsoft-com:datatypes"><Description dt:dt="string">E-Prime Primary Realtime Clock</Description><StartTime><Timestamp dt:dt="int">0</Timestamp><DateUtc dt:dt="string">2017-05-04T12:14:58Z</DateUtc></StartTime><FrequencyChanges><FrequencyChange><Frequency dt:dt="r8">3312919</Frequency><Timestamp dt:dt="r8">51830908965</Timestamp><Current dt:dt="…	75.028	2120912	2117412	2120912	2117400	1	right	291515730	2017-04-05	14:14:58	12:14:58	male	119893	32263	-1	32238	123861	119923	-1	119893	363842	354408	-1	354395	16				1	7	14	phaseUPFAce	phaseXPface	12	NM03	1384721	1384421	1384721	1384412	l	1384412	1382662	1384412	1382650	1750
GofDak_1024-768	9	3	22	<?xml version="1.0"?>\n<Clock xmlns:dt="urn:schemas-microsoft-com:datatypes"><Description dt:dt="string">E-Prime Primary Realtime Clock</Description><StartTime><Timestamp dt:dt="int">0</Timestamp><DateUtc dt:dt="string">2017-05-04T12:14:58Z</DateUtc></StartTime><FrequencyChanges><FrequencyChange><Frequency dt:dt="r8">3312919</Frequency><Timestamp dt:dt="r8">51830908965</Timestamp><Current dt:dt="…	75.028	2120912	2117412	2120912	2117400	1	right	291515730	2017-04-05	14:14:58	12:14:58	male	119893	32263	-1	32238	123861	119923	-1	119893	363842	354408	-1	354395	16				1	7	14	phaseUPFAce	phaseXPface	13	NF105	1387587	1387287	1387587	1387276	d	1387276	1385701	1387276	1385690	1575
GofDak_1024-768	9	3	22	<?xml version="1.0"?>\n<Clock xmlns:dt="urn:schemas-microsoft-com:datatypes"><Description dt:dt="string">E-Prime Primary Realtime Clock</Description><StartTime><Timestamp dt:dt="int">0</Timestamp><DateUtc dt:dt="string">2017-05-04T12:14:58Z</DateUtc></StartTime><FrequencyChanges><FrequencyChange><Frequency dt:dt="r8">3312919</Frequency><Timestamp dt:dt="r8">51830908965</Timestamp><Current dt:dt="…	75.028	2120912	2117412	2120912	2117400	1	right	291515730	2017-04-05	14:14:58	12:14:58	male	119893	32263	-1	32238	123861	119923	-1	119893	363842	354408	-1	354395	16				1	7	14	phaseUPFAce	phaseXPface	14	NF04	1390906	1390606	1390906	1390593	d	1390593	1388713	1390593	1388706	1880
GofDak_1024-768	9	3	22	<?xml version="1.0"?>\n<Clock xmlns:dt="urn:schemas-microsoft-com:datatypes"><Description dt:dt="string">E-Prime Primary Realtime Clock</Description><StartTime><Timestamp dt:dt="int">0</Timestamp><DateUtc dt:dt="string">2017-05-04T12:14:58Z</DateUtc></StartTime><FrequencyChanges><FrequencyChange><Frequency dt:dt="r8">3312919</Frequency><Timestamp dt:dt="r8">51830908965</Timestamp><Current dt:dt="…	75.028	2120912	2117412	2120912	2117400	1	right	291515730	2017-04-05	14:14:58	12:14:58	male	119893	32263	-1	32238	123861	119923	-1	119893	363842	354408	-1	354395	16				1	7	14	phaseUPFAce	phaseXPface	15	NM03	1394611	1394311	1394611	1394306	d	1394306	1392365	1394306	1392354	1941
GofDak_1024-768	9	3	22	<?xml version="1.0"?>\n<Clock xmlns:dt="urn:schemas-microsoft-com:datatypes"><Description dt:dt="string">E-Prime Primary Realtime Clock</Description><StartTime><Timestamp dt:dt="int">0</Timestamp><DateUtc dt:dt="string">2017-05-04T12:14:58Z</DateUtc></StartTime><FrequencyChanges><FrequencyChange><Frequency dt:dt="r8">3312919</Frequency><Timestamp dt:dt="r8">51830908965</Timestamp><Current dt:dt="…	75.028	2120912	2117412	2120912	2117400	1	right	291515730	2017-04-05	14:14:58	12:14:58	male	119893	32263	-1	32238	123861	119923	-1	119893	363842	354408	-1	354395	16				1	7	14	phaseUPFAce	phaseXPface	16	NM13	1397876	1397576	1397876	1397562	d	1397562	1395750	1397562	1395737	1812
GofDak_1024-768	9	3	22	<?xml version="1.0"?>\n<Clock xmlns:dt="urn:schemas-microsoft-com:datatypes"><Description dt:dt="string">E-Prime Primary Realtime Clock</Description><StartTime><Timestamp dt:dt="int">0</Timestamp><DateUtc dt:dt="string">2017-05-04T12:14:58Z</DateUtc></StartTime><FrequencyChanges><FrequencyChange><Frequency dt:dt="r8">3312919</Frequency><Timestamp dt:dt="r8">51830908965</Timestamp><Current dt:dt="…	75.028	2120912	2117412	2120912	2117400	1	right	291515730	2017-04-05	14:14:58	12:14:58	male	119893	32263	-1	32238	123861	119923	-1	119893	363842	354408	-1	354395	16				1	7	14	phaseUPFAce	phaseXPface	17	NM101	1401208	1400908	1401208	1400902	l	1400902	1399096	1400902	1399089	1806
GofDak_1024-768	9	3	22	<?xml version="1.0"?>\n<Clock xmlns:dt="urn:schemas-microsoft-com:datatypes"><Description dt:dt="string">E-Prime Primary Realtime Clock</Description><StartTime><Timestamp dt:dt="int">0</Timestamp><DateUtc dt:dt="string">2017-05-04T12:14:58Z</DateUtc></StartTime><FrequencyChanges><FrequencyChange><Frequency dt:dt="r8">3312919</Frequency><Timestamp dt:dt="r8">51830908965</Timestamp><Current dt:dt="…	75.028	2120912	2117412	2120912	2117400	1	right	291515730	2017-04-05	14:14:58	12:14:58	male	119893	32263	-1	32238	123861	119923	-1	119893	363842	354408	-1	354395	16				1	7	14	phaseUPFAce	phaseXPface	18	NM10	1404607	1404307	1404607	1404295	d	1404295	1402574	1404295	1402561	1721
GofDak_1024-768	9	3	22	<?xml version="1.0"?>\n<Clock xmlns:dt="urn:schemas-microsoft-com:datatypes"><Description dt:dt="string">E-Prime Primary Realtime Clock</Description><StartTime><Timestamp dt:dt="int">0</Timestamp><DateUtc dt:dt="string">2017-05-04T12:14:58Z</DateUtc></StartTime><FrequencyChanges><FrequencyChange><Frequency dt:dt="r8">3312919</Frequency><Timestamp dt:dt="r8">51830908965</Timestamp><Current dt:dt="…	75.028	2120912	2117412	2120912	2117400	1	right	291515730	2017-04-05	14:14:58	12:14:58	male	119893	32263	-1	32238	123861	119923	-1	119893	363842	354408	-1	354395	16				1	7	14	phaseUPFAce	phaseXPface	19	NF109	1407926	1407626	1407926	1407614	d	1407614	1405840	1407614	1405833	1774
GofDak_1024-768	9	3	22	<?xml version="1.0"?>\n<Clock xmlns:dt="urn:schemas-microsoft-com:datatypes"><Description dt:dt="string">E-Prime Primary Realtime Clock</Description><StartTime><Timestamp dt:dt="int">0</Timestamp><DateUtc dt:dt="string">2017-05-04T12:14:58Z</DateUtc></StartTime><FrequencyChanges><FrequencyChange><Frequency dt:dt="r8">3312919</Frequency><Timestamp dt:dt="r8">51830908965</Timestamp><Current dt:dt="…	75.028	2120912	2117412	2120912	2117400	1	right	291515730	2017-04-05	14:14:58	12:14:58	male	119893	32263	-1	32238	123861	119923	-1	119893	363842	354408	-1	354395	16				1	7	14	phaseUPFAce	phaseXPface	20	NM02	1411538	1411238	1411538	1411227	l	1411227	1409638	1411227	1409625	1589
GofDak_1024-768	9	3	22	<?xml version="1.0"?>\n<Clock xmlns:dt="urn:schemas-microsoft-com:datatypes"><Description dt:dt="string">E-Prime Primary Realtime Clock</Description><StartTime><Timestamp dt:dt="int">0</Timestamp><DateUtc dt:dt="string">2017-05-04T12:14:58Z</DateUtc></StartTime><FrequencyChanges><FrequencyChange><Frequency dt:dt="r8">3312919</Frequency><Timestamp dt:dt="r8">51830908965</Timestamp><Current dt:dt="…	75.028	2120912	2117412	2120912	2117400	1	right	291515730	2017-04-05	14:14:58	12:14:58	male	119893	32263	-1	32238	123861	119923	-1	119893	363842	354408	-1	354395	17				1	8	15	phaseUPFAce	phaseXPface	1	NF02	1415163	1414863	1415163	1414856	l	1414856	1412864	1414856	1412849	1992
GofDak_1024-768	9	3	22	<?xml version="1.0"?>\n<Clock xmlns:dt="urn:schemas-microsoft-com:datatypes"><Description dt:dt="string">E-Prime Primary Realtime Clock</Description><StartTime><Timestamp dt:dt="int">0</Timestamp><DateUtc dt:dt="string">2017-05-04T12:14:58Z</DateUtc></StartTime><FrequencyChanges><FrequencyChange><Frequency dt:dt="r8">3312919</Frequency><Timestamp dt:dt="r8">51830908965</Timestamp><Current dt:dt="…	75.028	2120912	2117412	2120912	2117400	1	right	291515730	2017-04-05	14:14:58	12:14:58	male	119893	32263	-1	32238	123861	119923	-1	119893	363842	354408	-1	354395	17				1	8	15	phaseUPFAce	phaseXPface	2	NM08	1418295	1417995	1418295	1417984	l	1417984	1416263	1417984	1416249	1721
GofDak_1024-768	9	3	22	<?xml version="1.0"?>\n<Clock xmlns:dt="urn:schemas-microsoft-com:datatypes"><Description dt:dt="string">E-Prime Primary Realtime Clock</Description><StartTime><Timestamp dt:dt="int">0</Timestamp><DateUtc dt:dt="string">2017-05-04T12:14:58Z</DateUtc></StartTime><FrequencyChanges><FrequencyChange><Frequency dt:dt="r8">3312919</Frequency><Timestamp dt:dt="r8">51830908965</Timestamp><Current dt:dt="…	75.028	2120912	2117412	2120912	2117400	1	right	291515730	2017-04-05	14:14:58	12:14:58	male	119893	32263	-1	32238	123861	119923	-1	119893	363842	354408	-1	354395	17				1	8	15	phaseUPFAce	phaseXPface	3	NF01	1421854	1421554	1421854	1421542	l	1421542	1419582	1421542	1419576	1960
GofDak_1024-768	9	3	22	<?xml version="1.0"?>\n<Clock xmlns:dt="urn:schemas-microsoft-com:datatypes"><Description dt:dt="string">E-Prime Primary Realtime Clock</Description><StartTime><Timestamp dt:dt="int">0</Timestamp><DateUtc dt:dt="string">2017-05-04T12:14:58Z</DateUtc></StartTime><FrequencyChanges><FrequencyChange><Frequency dt:dt="r8">3312919</Frequency><Timestamp dt:dt="r8">51830908965</Timestamp><Current dt:dt="…	75.028	2120912	2117412	2120912	2117400	1	right	291515730	2017-04-05	14:14:58	12:14:58	male	119893	32263	-1	32238	123861	119923	-1	119893	363842	354408	-1	354395	17				1	8	15	phaseUPFAce	phaseXPface	4	NM05	1425413	1425113	1425413	1425097	d	1425097	1423233	1425097	1423224	1864
GofDak_1024-768	9	3	22	<?xml version="1.0"?>\n<Clock xmlns:dt="urn:schemas-microsoft-com:datatypes"><Description dt:dt="string">E-Prime Primary Realtime Clock</Description><StartTime><Timestamp dt:dt="int">0</Timestamp><DateUtc dt:dt="string">2017-05-04T12:14:58Z</DateUtc></StartTime><FrequencyChanges><FrequencyChange><Frequency dt:dt="r8">3312919</Frequency><Timestamp dt:dt="r8">51830908965</Timestamp><Current dt:dt="…	75.028	2120912	2117412	2120912	2117400	1	right	291515730	2017-04-05	14:14:58	12:14:58	male	119893	32263	-1	32238	123861	119923	-1	119893	363842	354408	-1	354395	17				1	8	15	phaseUPFAce	phaseXPface	5	NF106	1428798	1428498	1428798	1428489	d	1428489	1426699	1428489	1426688	1790
GofDak_1024-768	9	3	22	<?xml version="1.0"?>\n<Clock xmlns:dt="urn:schemas-microsoft-com:datatypes"><Description dt:dt="string">E-Prime Primary Realtime Clock</Description><StartTime><Timestamp dt:dt="int">0</Timestamp><DateUtc dt:dt="string">2017-05-04T12:14:58Z</DateUtc></StartTime><FrequencyChanges><FrequencyChange><Frequency dt:dt="r8">3312919</Frequency><Timestamp dt:dt="r8">51830908965</Timestamp><Current dt:dt="…	75.028	2120912	2117412	2120912	2117400	1	right	291515730	2017-04-05	14:14:58	12:14:58	male	119893	32263	-1	32238	123861	119923	-1	119893	363842	354408	-1	354395	17				1	8	15	phaseUPFAce	phaseXPface	6	NF106	1432357	1432057	1432357	1432051	d	1432051	1430431	1432051	1430424	1620
GofDak_1024-768	9	3	22	<?xml version="1.0"?>\n<Clock xmlns:dt="urn:schemas-microsoft-com:datatypes"><Description dt:dt="string">E-Prime Primary Realtime Clock</Description><StartTime><Timestamp dt:dt="int">0</Timestamp><DateUtc dt:dt="string">2017-05-04T12:14:58Z</DateUtc></StartTime><FrequencyChanges><FrequencyChange><Frequency dt:dt="r8">3312919</Frequency><Timestamp dt:dt="r8">51830908965</Timestamp><Current dt:dt="…	75.028	2120912	2117412	2120912	2117400	1	right	291515730	2017-04-05	14:14:58	12:14:58	male	119893	32263	-1	32238	123861	119923	-1	119893	363842	354408	-1	354395	17				1	8	15	phaseUPFAce	phaseXPface	7	NF11	1435262	1434962	1435262	1434950	d	1434950	1433376	1434950	1433368	1574
GofDak_1024-768	9	3	22	<?xml version="1.0"?>\n<Clock xmlns:dt="urn:schemas-microsoft-com:datatypes"><Description dt:dt="string">E-Prime Primary Realtime Clock</Description><StartTime><Timestamp dt:dt="int">0</Timestamp><DateUtc dt:dt="string">2017-05-04T12:14:58Z</DateUtc></StartTime><FrequencyChanges><FrequencyChange><Frequency dt:dt="r8">3312919</Frequency><Timestamp dt:dt="r8">51830908965</Timestamp><Current dt:dt="…	75.028	2120912	2117412	2120912	2117400	1	right	291515730	2017-04-05	14:14:58	12:14:58	male	119893	32263	-1	32238	123861	119923	-1	119893	363842	354408	-1	354395	17				1	8	15	phaseUPFAce	phaseXPface	8	NF02	1438714	1438414	1438714	1438404	l	1438404	1436562	1438404	1436552	1842
GofDak_1024-768	9	3	22	<?xml version="1.0"?>\n<Clock xmlns:dt="urn:schemas-microsoft-com:datatypes"><Description dt:dt="string">E-Prime Primary Realtime Clock</Description><StartTime><Timestamp dt:dt="int">0</Timestamp><DateUtc dt:dt="string">2017-05-04T12:14:58Z</DateUtc></StartTime><FrequencyChanges><FrequencyChange><Frequency dt:dt="r8">3312919</Frequency><Timestamp dt:dt="r8">51830908965</Timestamp><Current dt:dt="…	75.028	2120912	2117412	2120912	2117400	1	right	291515730	2017-04-05	14:14:58	12:14:58	male	119893	32263	-1	32238	123861	119923	-1	119893	363842	354408	-1	354395	17				1	8	15	phaseUPFAce	phaseXPface	9	NF109	1441793	1441493	1441793	1441486	l	1441486	1439854	1441486	1439839	1632
GofDak_1024-768	9	3	22	<?xml version="1.0"?>\n<Clock xmlns:dt="urn:schemas-microsoft-com:datatypes"><Description dt:dt="string">E-Prime Primary Realtime Clock</Description><StartTime><Timestamp dt:dt="int">0</Timestamp><DateUtc dt:dt="string">2017-05-04T12:14:58Z</DateUtc></StartTime><FrequencyChanges><FrequencyChange><Frequency dt:dt="r8">3312919</Frequency><Timestamp dt:dt="r8">51830908965</Timestamp><Current dt:dt="…	75.028	2120912	2117412	2120912	2117400	1	right	291515730	2017-04-05	14:14:58	12:14:58	male	119893	32263	-1	32238	123861	119923	-1	119893	363842	354408	-1	354395	17				1	8	15	phaseUPFAce	phaseXPface	10	NM10	1444966	1444666	1444966	1444663	l	1444663	1442799	1444663	1442783	1864
GofDak_1024-768	9	3	22	<?xml version="1.0"?>\n<Clock xmlns:dt="urn:schemas-microsoft-com:datatypes"><Description dt:dt="string">E-Prime Primary Realtime Clock</Description><StartTime><Timestamp dt:dt="int">0</Timestamp><DateUtc dt:dt="string">2017-05-04T12:14:58Z</DateUtc></StartTime><FrequencyChanges><FrequencyChange><Frequency dt:dt="r8">3312919</Frequency><Timestamp dt:dt="r8">51830908965</Timestamp><Current dt:dt="…	75.028	2120912	2117412	2120912	2117400	1	right	291515730	2017-04-05	14:14:58	12:14:58	male	119893	32263	-1	32238	123861	119923	-1	119893	363842	354408	-1	354395	17				1	8	15	phaseUPFAce	phaseXPface	11	NM101	1448124	1447824	1448124	1447818	d	1447818	1445958	1447818	1445951	1860
GofDak_1024-768	9	3	22	<?xml version="1.0"?>\n<Clock xmlns:dt="urn:schemas-microsoft-com:datatypes"><Description dt:dt="string">E-Prime Primary Realtime Clock</Description><StartTime><Timestamp dt:dt="int">0</Timestamp><DateUtc dt:dt="string">2017-05-04T12:14:58Z</DateUtc></StartTime><FrequencyChanges><FrequencyChange><Frequency dt:dt="r8">3312919</Frequency><Timestamp dt:dt="r8">51830908965</Timestamp><Current dt:dt="…	75.028	2120912	2117412	2120912	2117400	1	right	291515730	2017-04-05	14:14:58	12:14:58	male	119893	32263	-1	32238	123861	119923	-1	119893	363842	354408	-1	354395	17				1	8	15	phaseUPFAce	phaseXPface	12	NF02	1451310	1451010	1451310	1451003	l	1451003	1449144	1451003	1449135	1859
GofDak_1024-768	9	3	22	<?xml version="1.0"?>\n<Clock xmlns:dt="urn:schemas-microsoft-com:datatypes"><Description dt:dt="string">E-Prime Primary Realtime Clock</Description><StartTime><Timestamp dt:dt="int">0</Timestamp><DateUtc dt:dt="string">2017-05-04T12:14:58Z</DateUtc></StartTime><FrequencyChanges><FrequencyChange><Frequency dt:dt="r8">3312919</Frequency><Timestamp dt:dt="r8">51830908965</Timestamp><Current dt:dt="…	75.028	2120912	2117412	2120912	2117400	1	right	291515730	2017-04-05	14:14:58	12:14:58	male	119893	32263	-1	32238	123861	119923	-1	119893	363842	354408	-1	354395	17				1	8	15	phaseUPFAce	phaseXPface	13	NF106	1454615	1454315	1454615	1454305	d	1454305	1452342	1454305	1452327	1963
GofDak_1024-768	9	3	22	<?xml version="1.0"?>\n<Clock xmlns:dt="urn:schemas-microsoft-com:datatypes"><Description dt:dt="string">E-Prime Primary Realtime Clock</Description><StartTime><Timestamp dt:dt="int">0</Timestamp><DateUtc dt:dt="string">2017-05-04T12:14:58Z</DateUtc></StartTime><FrequencyChanges><FrequencyChange><Frequency dt:dt="r8">3312919</Frequency><Timestamp dt:dt="r8">51830908965</Timestamp><Current dt:dt="…	75.028	2120912	2117412	2120912	2117400	1	right	291515730	2017-04-05	14:14:58	12:14:58	male	119893	32263	-1	32238	123861	119923	-1	119893	363842	354408	-1	354395	17				1	8	15	phaseUPFAce	phaseXPface	14	NM09	1458027	1457727	1458027	1457719	l	1457719	1455741	1457719	1455727	1978
GofDak_1024-768	9	3	22	<?xml version="1.0"?>\n<Clock xmlns:dt="urn:schemas-microsoft-com:datatypes"><Description dt:dt="string">E-Prime Primary Realtime Clock</Description><StartTime><Timestamp dt:dt="int">0</Timestamp><DateUtc dt:dt="string">2017-05-04T12:14:58Z</DateUtc></StartTime><FrequencyChanges><FrequencyChange><Frequency dt:dt="r8">3312919</Frequency><Timestamp dt:dt="r8">51830908965</Timestamp><Current dt:dt="…	75.028	2120912	2117412	2120912	2117400	1	right	291515730	2017-04-05	14:14:58	12:14:58	male	119893	32263	-1	32238	123861	119923	-1	119893	363842	354408	-1	354395	17				1	8	15	phaseUPFAce	phaseXPface	15	NF06	1461039	1460739	1461039	1460736	d	1460736	1459153	1460736	1459143	1583
GofDak_1024-768	9	3	22	<?xml version="1.0"?>\n<Clock xmlns:dt="urn:schemas-microsoft-com:datatypes"><Description dt:dt="string">E-Prime Primary Realtime Clock</Description><StartTime><Timestamp dt:dt="int">0</Timestamp><DateUtc dt:dt="string">2017-05-04T12:14:58Z</DateUtc></StartTime><FrequencyChanges><FrequencyChange><Frequency dt:dt="r8">3312919</Frequency><Timestamp dt:dt="r8">51830908965</Timestamp><Current dt:dt="…	75.028	2120912	2117412	2120912	2117400	1	right	291515730	2017-04-05	14:14:58	12:14:58	male	119893	32263	-1	32238	123861	119923	-1	119893	363842	354408	-1	354395	17				1	8	15	phaseUPFAce	phaseXPface	16	NM05	1464585	1464285	1464585	1464274	d	1464274	1462392	1464274	1462382	1882
GofDak_1024-768	9	3	22	<?xml version="1.0"?>\n<Clock xmlns:dt="urn:schemas-microsoft-com:datatypes"><Description dt:dt="string">E-Prime Primary Realtime Clock</Description><StartTime><Timestamp dt:dt="int">0</Timestamp><DateUtc dt:dt="string">2017-05-04T12:14:58Z</DateUtc></StartTime><FrequencyChanges><FrequencyChange><Frequency dt:dt="r8">3312919</Frequency><Timestamp dt:dt="r8">51830908965</Timestamp><Current dt:dt="…	75.028	2120912	2117412	2120912	2117400	1	right	291515730	2017-04-05	14:14:58	12:14:58	male	119893	32263	-1	32238	123861	119923	-1	119893	363842	354408	-1	354395	17				1	8	15	phaseUPFAce	phaseXPface	17	NM09	1468117	1467817	1468117	1467811	l	1467811	1466057	1467811	1466046	1754
GofDak_1024-768	9	3	22	<?xml version="1.0"?>\n<Clock xmlns:dt="urn:schemas-microsoft-com:datatypes"><Description dt:dt="string">E-Prime Primary Realtime Clock</Description><StartTime><Timestamp dt:dt="int">0</Timestamp><DateUtc dt:dt="string">2017-05-04T12:14:58Z</DateUtc></StartTime><FrequencyChanges><FrequencyChange><Frequency dt:dt="r8">3312919</Frequency><Timestamp dt:dt="r8">51830908965</Timestamp><Current dt:dt="…	75.028	2120912	2117412	2120912	2117400	1	right	291515730	2017-04-05	14:14:58	12:14:58	male	119893	32263	-1	32238	123861	119923	-1	119893	363842	354408	-1	354395	17				1	8	15	phaseUPFAce	phaseXPface	18	NM03	1471275	1470975	1471275	1470971	d	1470971	1469176	1470971	1469166	1795
GofDak_1024-768	9	3	22	<?xml version="1.0"?>\n<Clock xmlns:dt="urn:schemas-microsoft-com:datatypes"><Description dt:dt="string">E-Prime Primary Realtime Clock</Description><StartTime><Timestamp dt:dt="int">0</Timestamp><DateUtc dt:dt="string">2017-05-04T12:14:58Z</DateUtc></StartTime><FrequencyChanges><FrequencyChange><Frequency dt:dt="r8">3312919</Frequency><Timestamp dt:dt="r8">51830908965</Timestamp><Current dt:dt="…	75.028	2120912	2117412	2120912	2117400	1	right	291515730	2017-04-05	14:14:58	12:14:58	male	119893	32263	-1	32238	123861	119923	-1	119893	363842	354408	-1	354395	17				1	8	15	phaseUPFAce	phaseXPface	19	NF105	1475594	1475294	1475594	1475283	l	1475283	1473388	1475283	1473382	1895
GofDak_1024-768	9	3	22	<?xml version="1.0"?>\n<Clock xmlns:dt="urn:schemas-microsoft-com:datatypes"><Description dt:dt="string">E-Prime Primary Realtime Clock</Description><StartTime><Timestamp dt:dt="int">0</Timestamp><DateUtc dt:dt="string">2017-05-04T12:14:58Z</DateUtc></StartTime><FrequencyChanges><FrequencyChange><Frequency dt:dt="r8">3312919</Frequency><Timestamp dt:dt="r8">51830908965</Timestamp><Current dt:dt="…	75.028	2120912	2117412	2120912	2117400	1	right	291515730	2017-04-05	14:14:58	12:14:58	male	119893	32263	-1	32238	123861	119923	-1	119893	363842	354408	-1	354395	17				1	8	15	phaseUPFAce	phaseXPface	20	NM05	1478739	1478439	1478739	1478431	d	1478431	1476573	1478431	1476558	1858
GofDak_1024-768	9	3	22	<?xml version="1.0"?>\n<Clock xmlns:dt="urn:schemas-microsoft-com:datatypes"><Description dt:dt="string">E-Prime Primary Realtime Clock</Description><StartTime><Timestamp dt:dt="int">0</Timestamp><DateUtc dt:dt="string">2017-05-04T12:14:58Z</DateUtc></StartTime><FrequencyChanges><FrequencyChange><Frequency dt:dt="r8">3312919</Frequency><Timestamp dt:dt="r8">51830908965</Timestamp><Current dt:dt="…	75.028	2120912	2117412	2120912	2117400	1	right	291515730	2017-04-05	14:14:58	12:14:58	male	119893	32263	-1	32238	123861	119923	-1	119893	363842	354408	-1	354395	18				2	8	16	phaseINVFAce	phaseXPface	1	NM04	1494800	1494500	1494800	1494486	d	1494486	1492594	1494486	1492581	1892
GofDak_1024-768	9	3	22	<?xml version="1.0"?>\n<Clock xmlns:dt="urn:schemas-microsoft-com:datatypes"><Description dt:dt="string">E-Prime Primary Realtime Clock</Description><StartTime><Timestamp dt:dt="int">0</Timestamp><DateUtc dt:dt="string">2017-05-04T12:14:58Z</DateUtc></StartTime><FrequencyChanges><FrequencyChange><Frequency dt:dt="r8">3312919</Frequency><Timestamp dt:dt="r8">51830908965</Timestamp><Current dt:dt="…	75.028	2120912	2117412	2120912	2117400	1	right	291515730	2017-04-05	14:14:58	12:14:58	male	119893	32263	-1	32238	123861	119923	-1	119893	363842	354408	-1	354395	18				2	8	16	phaseINVFAce	phaseXPface	2	NM02	1498292	1497992	1498292	1497980	d	1497980	1496219	1497980	1496213	1761
GofDak_1024-768	9	3	22	<?xml version="1.0"?>\n<Clock xmlns:dt="urn:schemas-microsoft-com:datatypes"><Description dt:dt="string">E-Prime Primary Realtime Clock</Description><StartTime><Timestamp dt:dt="int">0</Timestamp><DateUtc dt:dt="string">2017-05-04T12:14:58Z</DateUtc></StartTime><FrequencyChanges><FrequencyChange><Frequency dt:dt="r8">3312919</Frequency><Timestamp dt:dt="r8">51830908965</Timestamp><Current dt:dt="…	75.028	2120912	2117412	2120912	2117400	1	right	291515730	2017-04-05	14:14:58	12:14:58	male	119893	32263	-1	32238	123861	119923	-1	119893	363842	354408	-1	354395	18				2	8	16	phaseINVFAce	phaseXPface	3	NM101	1501437	1501137	1501437	1501132	d	1501132	1499618	1501132	1499605	1514
GofDak_1024-768	9	3	22	<?xml version="1.0"?>\n<Clock xmlns:dt="urn:schemas-microsoft-com:datatypes"><Description dt:dt="string">E-Prime Primary Realtime Clock</Description><StartTime><Timestamp dt:dt="int">0</Timestamp><DateUtc dt:dt="string">2017-05-04T12:14:58Z</DateUtc></StartTime><FrequencyChanges><FrequencyChange><Frequency dt:dt="r8">3312919</Frequency><Timestamp dt:dt="r8">51830908965</Timestamp><Current dt:dt="…	75.028	2120912	2117412	2120912	2117400	1	right	291515730	2017-04-05	14:14:58	12:14:58	male	119893	32263	-1	32238	123861	119923	-1	119893	363842	354408	-1	354395	18				2	8	16	phaseINVFAce	phaseXPface	4	NM10	1504703	1504403	1504703	1504391	l	1504391	1502790	1504391	1502780	1601
GofDak_1024-768	9	3	22	<?xml version="1.0"?>\n<Clock xmlns:dt="urn:schemas-microsoft-com:datatypes"><Description dt:dt="string">E-Prime Primary Realtime Clock</Description><StartTime><Timestamp dt:dt="int">0</Timestamp><DateUtc dt:dt="string">2017-05-04T12:14:58Z</DateUtc></StartTime><FrequencyChanges><FrequencyChange><Frequency dt:dt="r8">3312919</Frequency><Timestamp dt:dt="r8">51830908965</Timestamp><Current dt:dt="…	75.028	2120912	2117412	2120912	2117400	1	right	291515730	2017-04-05	14:14:58	12:14:58	male	119893	32263	-1	32238	123861	119923	-1	119893	363842	354408	-1	354395	18				2	8	16	phaseINVFAce	phaseXPface	5	NF02	1508182	1507882	1508182	1507879	d	1507879	1506122	1507879	1506116	1757
GofDak_1024-768	9	3	22	<?xml version="1.0"?>\n<Clock xmlns:dt="urn:schemas-microsoft-com:datatypes"><Description dt:dt="string">E-Prime Primary Realtime Clock</Description><StartTime><Timestamp dt:dt="int">0</Timestamp><DateUtc dt:dt="string">2017-05-04T12:14:58Z</DateUtc></StartTime><FrequencyChanges><FrequencyChange><Frequency dt:dt="r8">3312919</Frequency><Timestamp dt:dt="r8">51830908965</Timestamp><Current dt:dt="…	75.028	2120912	2117412	2120912	2117400	1	right	291515730	2017-04-05	14:14:58	12:14:58	male	119893	32263	-1	32238	123861	119923	-1	119893	363842	354408	-1	354395	18				2	8	16	phaseINVFAce	phaseXPface	6	NF04	1511434	1511134	1511434	1511121	d	1511121	1509494	1511121	1509476	1627
GofDak_1024-768	9	3	22	<?xml version="1.0"?>\n<Clock xmlns:dt="urn:schemas-microsoft-com:datatypes"><Description dt:dt="string">E-Prime Primary Realtime Clock</Description><StartTime><Timestamp dt:dt="int">0</Timestamp><DateUtc dt:dt="string">2017-05-04T12:14:58Z</DateUtc></StartTime><FrequencyChanges><FrequencyChange><Frequency dt:dt="r8">3312919</Frequency><Timestamp dt:dt="r8">51830908965</Timestamp><Current dt:dt="…	75.028	2120912	2117412	2120912	2117400	1	right	291515730	2017-04-05	14:14:58	12:14:58	male	119893	32263	-1	32238	123861	119923	-1	119893	363842	354408	-1	354395	18				2	8	16	phaseINVFAce	phaseXPface	7	NF01	1514952	1514652	1514952	1514640	d	1514640	1512906	1514640	1512892	1734
GofDak_1024-768	9	3	22	<?xml version="1.0"?>\n<Clock xmlns:dt="urn:schemas-microsoft-com:datatypes"><Description dt:dt="string">E-Prime Primary Realtime Clock</Description><StartTime><Timestamp dt:dt="int">0</Timestamp><DateUtc dt:dt="string">2017-05-04T12:14:58Z</DateUtc></StartTime><FrequencyChanges><FrequencyChange><Frequency dt:dt="r8">3312919</Frequency><Timestamp dt:dt="r8">51830908965</Timestamp><Current dt:dt="…	75.028	2120912	2117412	2120912	2117400	1	right	291515730	2017-04-05	14:14:58	12:14:58	male	119893	32263	-1	32238	123861	119923	-1	119893	363842	354408	-1	354395	18				2	8	16	phaseINVFAce	phaseXPface	8	NF01	1518444	1518144	1518444	1518129	d	1518129	1516438	1518129	1516428	1691
GofDak_1024-768	9	3	22	<?xml version="1.0"?>\n<Clock xmlns:dt="urn:schemas-microsoft-com:datatypes"><Description dt:dt="string">E-Prime Primary Realtime Clock</Description><StartTime><Timestamp dt:dt="int">0</Timestamp><DateUtc dt:dt="string">2017-05-04T12:14:58Z</DateUtc></StartTime><FrequencyChanges><FrequencyChange><Frequency dt:dt="r8">3312919</Frequency><Timestamp dt:dt="r8">51830908965</Timestamp><Current dt:dt="…	75.028	2120912	2117412	2120912	2117400	1	right	291515730	2017-04-05	14:14:58	12:14:58	male	119893	32263	-1	32238	123861	119923	-1	119893	363842	354408	-1	354395	18				2	8	16	phaseINVFAce	phaseXPface	9	NF09	1521643	1521343	1521643	1521340	d	1521340	1519810	1521340	1519804	1530
GofDak_1024-768	9	3	22	<?xml version="1.0"?>\n<Clock xmlns:dt="urn:schemas-microsoft-com:datatypes"><Description dt:dt="string">E-Prime Primary Realtime Clock</Description><StartTime><Timestamp dt:dt="int">0</Timestamp><DateUtc dt:dt="string">2017-05-04T12:14:58Z</DateUtc></StartTime><FrequencyChanges><FrequencyChange><Frequency dt:dt="r8">3312919</Frequency><Timestamp dt:dt="r8">51830908965</Timestamp><Current dt:dt="…	75.028	2120912	2117412	2120912	2117400	1	right	291515730	2017-04-05	14:14:58	12:14:58	male	119893	32263	-1	32238	123861	119923	-1	119893	363842	354408	-1	354395	18				2	8	16	phaseINVFAce	phaseXPface	10	NM13	1525095	1524795	1525095	1524787	l	1524787	1522943	1524787	1522932	1844
GofDak_1024-768	9	3	22	<?xml version="1.0"?>\n<Clock xmlns:dt="urn:schemas-microsoft-com:datatypes"><Description dt:dt="string">E-Prime Primary Realtime Clock</Description><StartTime><Timestamp dt:dt="int">0</Timestamp><DateUtc dt:dt="string">2017-05-04T12:14:58Z</DateUtc></StartTime><FrequencyChanges><FrequencyChange><Frequency dt:dt="r8">3312919</Frequency><Timestamp dt:dt="r8">51830908965</Timestamp><Current dt:dt="…	75.028	2120912	2117412	2120912	2117400	1	right	291515730	2017-04-05	14:14:58	12:14:58	male	119893	32263	-1	32238	123861	119923	-1	119893	363842	354408	-1	354395	18				2	8	16	phaseINVFAce	phaseXPface	11	NM09	1528267	1527967	1528267	1527962	l	1527962	1526368	1527962	1526355	1594
GofDak_1024-768	9	3	22	<?xml version="1.0"?>\n<Clock xmlns:dt="urn:schemas-microsoft-com:datatypes"><Description dt:dt="string">E-Prime Primary Realtime Clock</Description><StartTime><Timestamp dt:dt="int">0</Timestamp><DateUtc dt:dt="string">2017-05-04T12:14:58Z</DateUtc></StartTime><FrequencyChanges><FrequencyChange><Frequency dt:dt="r8">3312919</Frequency><Timestamp dt:dt="r8">51830908965</Timestamp><Current dt:dt="…	75.028	2120912	2117412	2120912	2117400	1	right	291515730	2017-04-05	14:14:58	12:14:58	male	119893	32263	-1	32238	123861	119923	-1	119893	363842	354408	-1	354395	18				2	8	16	phaseINVFAce	phaseXPface	12	NF01	1531466	1531166	1531466	1531155	d	1531155	1529607	1531155	1529595	1548
GofDak_1024-768	9	3	22	<?xml version="1.0"?>\n<Clock xmlns:dt="urn:schemas-microsoft-com:datatypes"><Description dt:dt="string">E-Prime Primary Realtime Clock</Description><StartTime><Timestamp dt:dt="int">0</Timestamp><DateUtc dt:dt="string">2017-05-04T12:14:58Z</DateUtc></StartTime><FrequencyChanges><FrequencyChange><Frequency dt:dt="r8">3312919</Frequency><Timestamp dt:dt="r8">51830908965</Timestamp><Current dt:dt="…	75.028	2120912	2117412	2120912	2117400	1	right	291515730	2017-04-05	14:14:58	12:14:58	male	119893	32263	-1	32238	123861	119923	-1	119893	363842	354408	-1	354395	18				2	8	16	phaseINVFAce	phaseXPface	13	NF01	1534732	1534432	1534732	1534419	l	1534419	1532699	1534419	1532683	1720
GofDak_1024-768	9	3	22	<?xml version="1.0"?>\n<Clock xmlns:dt="urn:schemas-microsoft-com:datatypes"><Description dt:dt="string">E-Prime Primary Realtime Clock</Description><StartTime><Timestamp dt:dt="int">0</Timestamp><DateUtc dt:dt="string">2017-05-04T12:14:58Z</DateUtc></StartTime><FrequencyChanges><FrequencyChange><Frequency dt:dt="r8">3312919</Frequency><Timestamp dt:dt="r8">51830908965</Timestamp><Current dt:dt="…	75.028	2120912	2117412	2120912	2117400	1	right	291515730	2017-04-05	14:14:58	12:14:58	male	119893	32263	-1	32238	123861	119923	-1	119893	363842	354408	-1	354395	18				2	8	16	phaseINVFAce	phaseXPface	14	NM02	1537704	1537404	1537704	1537389	d	1537389	1535738	1537389	1535731	1651
GofDak_1024-768	9	3	22	<?xml version="1.0"?>\n<Clock xmlns:dt="urn:schemas-microsoft-com:datatypes"><Description dt:dt="string">E-Prime Primary Realtime Clock</Description><StartTime><Timestamp dt:dt="int">0</Timestamp><DateUtc dt:dt="string">2017-05-04T12:14:58Z</DateUtc></StartTime><FrequencyChanges><FrequencyChange><Frequency dt:dt="r8">3312919</Frequency><Timestamp dt:dt="r8">51830908965</Timestamp><Current dt:dt="…	75.028	2120912	2117412	2120912	2117400	1	right	291515730	2017-04-05	14:14:58	12:14:58	male	119893	32263	-1	32238	123861	119923	-1	119893	363842	354408	-1	354395	18				2	8	16	phaseINVFAce	phaseXPface	15	NF09	1540916	1540616	1540916	1540600	l	1540600	1538976	1540600	1538971	1624
GofDak_1024-768	9	3	22	<?xml version="1.0"?>\n<Clock xmlns:dt="urn:schemas-microsoft-com:datatypes"><Description dt:dt="string">E-Prime Primary Realtime Clock</Description><StartTime><Timestamp dt:dt="int">0</Timestamp><DateUtc dt:dt="string">2017-05-04T12:14:58Z</DateUtc></StartTime><FrequencyChanges><FrequencyChange><Frequency dt:dt="r8">3312919</Frequency><Timestamp dt:dt="r8">51830908965</Timestamp><Current dt:dt="…	75.028	2120912	2117412	2120912	2117400	1	right	291515730	2017-04-05	14:14:58	12:14:58	male	119893	32263	-1	32238	123861	119923	-1	119893	363842	354408	-1	354395	18				2	8	16	phaseINVFAce	phaseXPface	16	NF109	1545314	1545014	1545314	1544999	l	1544999	1543255	1544999	1543243	1744
GofDak_1024-768	9	3	22	<?xml version="1.0"?>\n<Clock xmlns:dt="urn:schemas-microsoft-com:datatypes"><Description dt:dt="string">E-Prime Primary Realtime Clock</Description><StartTime><Timestamp dt:dt="int">0</Timestamp><DateUtc dt:dt="string">2017-05-04T12:14:58Z</DateUtc></StartTime><FrequencyChanges><FrequencyChange><Frequency dt:dt="r8">3312919</Frequency><Timestamp dt:dt="r8">51830908965</Timestamp><Current dt:dt="…	75.028	2120912	2117412	2120912	2117400	1	right	291515730	2017-04-05	14:14:58	12:14:58	male	119893	32263	-1	32238	123861	119923	-1	119893	363842	354408	-1	354395	18				2	8	16	phaseINVFAce	phaseXPface	17	NM08	1548313	1548013	1548313	1548005	d	1548005	1546427	1548005	1546418	1578
GofDak_1024-768	9	3	22	<?xml version="1.0"?>\n<Clock xmlns:dt="urn:schemas-microsoft-com:datatypes"><Description dt:dt="string">E-Prime Primary Realtime Clock</Description><StartTime><Timestamp dt:dt="int">0</Timestamp><DateUtc dt:dt="string">2017-05-04T12:14:58Z</DateUtc></StartTime><FrequencyChanges><FrequencyChange><Frequency dt:dt="r8">3312919</Frequency><Timestamp dt:dt="r8">51830908965</Timestamp><Current dt:dt="…	75.028	2120912	2117412	2120912	2117400	1	right	291515730	2017-04-05	14:14:58	12:14:58	male	119893	32263	-1	32238	123861	119923	-1	119893	363842	354408	-1	354395	18				2	8	16	phaseINVFAce	phaseXPface	18	NF04	1552498	1552198	1552498	1552194	d	1552194	1550545	1552194	1550538	1649
GofDak_1024-768	9	3	22	<?xml version="1.0"?>\n<Clock xmlns:dt="urn:schemas-microsoft-com:datatypes"><Description dt:dt="string">E-Prime Primary Realtime Clock</Description><StartTime><Timestamp dt:dt="int">0</Timestamp><DateUtc dt:dt="string">2017-05-04T12:14:58Z</DateUtc></StartTime><FrequencyChanges><FrequencyChange><Frequency dt:dt="r8">3312919</Frequency><Timestamp dt:dt="r8">51830908965</Timestamp><Current dt:dt="…	75.028	2120912	2117412	2120912	2117400	1	right	291515730	2017-04-05	14:14:58	12:14:58	male	119893	32263	-1	32238	123861	119923	-1	119893	363842	354408	-1	354395	18				2	8	16	phaseINVFAce	phaseXPface	19	NF06	1555817	1555517	1555817	1555507	l	1555507	1553571	1555507	1553554	1936
GofDak_1024-768	9	3	22	<?xml version="1.0"?>\n<Clock xmlns:dt="urn:schemas-microsoft-com:datatypes"><Description dt:dt="string">E-Prime Primary Realtime Clock</Description><StartTime><Timestamp dt:dt="int">0</Timestamp><DateUtc dt:dt="string">2017-05-04T12:14:58Z</DateUtc></StartTime><FrequencyChanges><FrequencyChange><Frequency dt:dt="r8">3312919</Frequency><Timestamp dt:dt="r8">51830908965</Timestamp><Current dt:dt="…	75.028	2120912	2117412	2120912	2117400	1	right	291515730	2017-04-05	14:14:58	12:14:58	male	119893	32263	-1	32238	123861	119923	-1	119893	363842	354408	-1	354395	18				2	8	16	phaseINVFAce	phaseXPface	20	NF04	1558803	1558503	1558803	1558493	l	1558493	1556984	1558493	1556978	1509
GofDak_1024-768	9	3	22	<?xml version="1.0"?>\n<Clock xmlns:dt="urn:schemas-microsoft-com:datatypes"><Description dt:dt="string">E-Prime Primary Realtime Clock</Description><StartTime><Timestamp dt:dt="int">0</Timestamp><DateUtc dt:dt="string">2017-05-04T12:14:58Z</DateUtc></StartTime><FrequencyChanges><FrequencyChange><Frequency dt:dt="r8">3312919</Frequency><Timestamp dt:dt="r8">51830908965</Timestamp><Current dt:dt="…	75.028	2120912	2117412	2120912	2117400	1	right	291515730	2017-04-05	14:14:58	12:14:58	male	119893	32263	-1	32238	123861	119923	-1	119893	363842	354408	-1	354395	19				1	9	17	phaseUPFAce	phaseXPface	1	NF27	1562414	1562114	1562414	1562107	d	1562107	1560368	1562107	1560354	1739
GofDak_1024-768	9	3	22	<?xml version="1.0"?>\n<Clock xmlns:dt="urn:schemas-microsoft-com:datatypes"><Description dt:dt="string">E-Prime Primary Realtime Clock</Description><StartTime><Timestamp dt:dt="int">0</Timestamp><DateUtc dt:dt="string">2017-05-04T12:14:58Z</DateUtc></StartTime><FrequencyChanges><FrequencyChange><Frequency dt:dt="r8">3312919</Frequency><Timestamp dt:dt="r8">51830908965</Timestamp><Current dt:dt="…	75.028	2120912	2117412	2120912	2117400	1	right	291515730	2017-04-05	14:14:58	12:14:58	male	119893	32263	-1	32238	123861	119923	-1	119893	363842	354408	-1	354395	19				1	9	17	phaseUPFAce	phaseXPface	2	NF04	1566200	1565900	1566200	1565888	l	1565888	1563967	1565888	1563954	1921
GofDak_1024-768	9	3	22	<?xml version="1.0"?>\n<Clock xmlns:dt="urn:schemas-microsoft-com:datatypes"><Description dt:dt="string">E-Prime Primary Realtime Clock</Description><StartTime><Timestamp dt:dt="int">0</Timestamp><DateUtc dt:dt="string">2017-05-04T12:14:58Z</DateUtc></StartTime><FrequencyChanges><FrequencyChange><Frequency dt:dt="r8">3312919</Frequency><Timestamp dt:dt="r8">51830908965</Timestamp><Current dt:dt="…	75.028	2120912	2117412	2120912	2117400	1	right	291515730	2017-04-05	14:14:58	12:14:58	male	119893	32263	-1	32238	123861	119923	-1	119893	363842	354408	-1	354395	19				1	9	17	phaseUPFAce	phaseXPface	3	NF105	1569345	1569045	1569345	1569033	l	1569033	1567206	1569033	1567193	1827
GofDak_1024-768	9	3	22	<?xml version="1.0"?>\n<Clock xmlns:dt="urn:schemas-microsoft-com:datatypes"><Description dt:dt="string">E-Prime Primary Realtime Clock</Description><StartTime><Timestamp dt:dt="int">0</Timestamp><DateUtc dt:dt="string">2017-05-04T12:14:58Z</DateUtc></StartTime><FrequencyChanges><FrequencyChange><Frequency dt:dt="r8">3312919</Frequency><Timestamp dt:dt="r8">51830908965</Timestamp><Current dt:dt="…	75.028	2120912	2117412	2120912	2117400	1	right	291515730	2017-04-05	14:14:58	12:14:58	male	119893	32263	-1	32238	123861	119923	-1	119893	363842	354408	-1	354395	19				1	9	17	phaseUPFAce	phaseXPface	4	NM02	1572491	1572191	1572491	1572182	d	1572182	1570485	1572182	1570473	1697
GofDak_1024-768	9	3	22	<?xml version="1.0"?>\n<Clock xmlns:dt="urn:schemas-microsoft-com:datatypes"><Description dt:dt="string">E-Prime Primary Realtime Clock</Description><StartTime><Timestamp dt:dt="int">0</Timestamp><DateUtc dt:dt="string">2017-05-04T12:14:58Z</DateUtc></StartTime><FrequencyChanges><FrequencyChange><Frequency dt:dt="r8">3312919</Frequency><Timestamp dt:dt="r8">51830908965</Timestamp><Current dt:dt="…	75.028	2120912	2117412	2120912	2117400	1	right	291515730	2017-04-05	14:14:58	12:14:58	male	119893	32263	-1	32238	123861	119923	-1	119893	363842	354408	-1	354395	19				1	9	17	phaseUPFAce	phaseXPface	5	NM02	1575983	1575683	1575983	1575675	l	1575675	1573883	1575675	1573873	1792
GofDak_1024-768	9	3	22	<?xml version="1.0"?>\n<Clock xmlns:dt="urn:schemas-microsoft-com:datatypes"><Description dt:dt="string">E-Prime Primary Realtime Clock</Description><StartTime><Timestamp dt:dt="int">0</Timestamp><DateUtc dt:dt="string">2017-05-04T12:14:58Z</DateUtc></StartTime><FrequencyChanges><FrequencyChange><Frequency dt:dt="r8">3312919</Frequency><Timestamp dt:dt="r8">51830908965</Timestamp><Current dt:dt="…	75.028	2120912	2117412	2120912	2117400	1	right	291515730	2017-04-05	14:14:58	12:14:58	male	119893	32263	-1	32238	123861	119923	-1	119893	363842	354408	-1	354395	19				1	9	17	phaseUPFAce	phaseXPface	6	NF106	1579328	1579028	1579328	1579021	l	1579021	1577095	1579021	1577081	1926
GofDak_1024-768	9	3	22	<?xml version="1.0"?>\n<Clock xmlns:dt="urn:schemas-microsoft-com:datatypes"><Description dt:dt="string">E-Prime Primary Realtime Clock</Description><StartTime><Timestamp dt:dt="int">0</Timestamp><DateUtc dt:dt="string">2017-05-04T12:14:58Z</DateUtc></StartTime><FrequencyChanges><FrequencyChange><Frequency dt:dt="r8">3312919</Frequency><Timestamp dt:dt="r8">51830908965</Timestamp><Current dt:dt="…	75.028	2120912	2117412	2120912	2117400	1	right	291515730	2017-04-05	14:14:58	12:14:58	male	119893	32263	-1	32238	123861	119923	-1	119893	363842	354408	-1	354395	19				1	9	17	phaseUPFAce	phaseXPface	7	NM10	1582167	1581867	1582167	1581852	l	1581852	1580334	1581852	1580329	1518
GofDak_1024-768	9	3	22	<?xml version="1.0"?>\n<Clock xmlns:dt="urn:schemas-microsoft-com:datatypes"><Description dt:dt="string">E-Prime Primary Realtime Clock</Description><StartTime><Timestamp dt:dt="int">0</Timestamp><DateUtc dt:dt="string">2017-05-04T12:14:58Z</DateUtc></StartTime><FrequencyChanges><FrequencyChange><Frequency dt:dt="r8">3312919</Frequency><Timestamp dt:dt="r8">51830908965</Timestamp><Current dt:dt="…	75.028	2120912	2117412	2120912	2117400	1	right	291515730	2017-04-05	14:14:58	12:14:58	male	119893	32263	-1	32238	123861	119923	-1	119893	363842	354408	-1	354395	19				1	9	17	phaseUPFAce	phaseXPface	8	NF06	1585819	1585519	1585819	1585505	d	1585505	1583600	1585505	1583585	1905
GofDak_1024-768	9	3	22	<?xml version="1.0"?>\n<Clock xmlns:dt="urn:schemas-microsoft-com:datatypes"><Description dt:dt="string">E-Prime Primary Realtime Clock</Description><StartTime><Timestamp dt:dt="int">0</Timestamp><DateUtc dt:dt="string">2017-05-04T12:14:58Z</DateUtc></StartTime><FrequencyChanges><FrequencyChange><Frequency dt:dt="r8">3312919</Frequency><Timestamp dt:dt="r8">51830908965</Timestamp><Current dt:dt="…	75.028	2120912	2117412	2120912	2117400	1	right	291515730	2017-04-05	14:14:58	12:14:58	male	119893	32263	-1	32238	123861	119923	-1	119893	363842	354408	-1	354395	19				1	9	17	phaseUPFAce	phaseXPface	9	NM13	1588858	1588558	1588858	1588552	l	1588552	1586958	1588552	1586945	1594
GofDak_1024-768	9	3	22	<?xml version="1.0"?>\n<Clock xmlns:dt="urn:schemas-microsoft-com:datatypes"><Description dt:dt="string">E-Prime Primary Realtime Clock</Description><StartTime><Timestamp dt:dt="int">0</Timestamp><DateUtc dt:dt="string">2017-05-04T12:14:58Z</DateUtc></StartTime><FrequencyChanges><FrequencyChange><Frequency dt:dt="r8">3312919</Frequency><Timestamp dt:dt="r8">51830908965</Timestamp><Current dt:dt="…	75.028	2120912	2117412	2120912	2117400	1	right	291515730	2017-04-05	14:14:58	12:14:58	male	119893	32263	-1	32238	123861	119923	-1	119893	363842	354408	-1	354395	19				1	9	17	phaseUPFAce	phaseXPface	10	NM13	1592150	1591850	1592150	1591837	l	1591837	1589931	1591837	1589912	1906
GofDak_1024-768	9	3	22	<?xml version="1.0"?>\n<Clock xmlns:dt="urn:schemas-microsoft-com:datatypes"><Description dt:dt="string">E-Prime Primary Realtime Clock</Description><StartTime><Timestamp dt:dt="int">0</Timestamp><DateUtc dt:dt="string">2017-05-04T12:14:58Z</DateUtc></StartTime><FrequencyChanges><FrequencyChange><Frequency dt:dt="r8">3312919</Frequency><Timestamp dt:dt="r8">51830908965</Timestamp><Current dt:dt="…	75.028	2120912	2117412	2120912	2117400	1	right	291515730	2017-04-05	14:14:58	12:14:58	male	119893	32263	-1	32238	123861	119923	-1	119893	363842	354408	-1	354395	19				1	9	17	phaseUPFAce	phaseXPface	11	NF01	1595535	1595235	1595535	1595220	d	1595220	1593223	1595220	1593216	1997
GofDak_1024-768	9	3	22	<?xml version="1.0"?>\n<Clock xmlns:dt="urn:schemas-microsoft-com:datatypes"><Description dt:dt="string">E-Prime Primary Realtime Clock</Description><StartTime><Timestamp dt:dt="int">0</Timestamp><DateUtc dt:dt="string">2017-05-04T12:14:58Z</DateUtc></StartTime><FrequencyChanges><FrequencyChange><Frequency dt:dt="r8">3312919</Frequency><Timestamp dt:dt="r8">51830908965</Timestamp><Current dt:dt="…	75.028	2120912	2117412	2120912	2117400	1	right	291515730	2017-04-05	14:14:58	12:14:58	male	119893	32263	-1	32238	123861	119923	-1	119893	363842	354408	-1	354395	19				1	9	17	phaseUPFAce	phaseXPface	12	NF02	1598894	1598594	1598894	1598581	l	1598581	1596661	1598581	1596648	1920
GofDak_1024-768	9	3	22	<?xml version="1.0"?>\n<Clock xmlns:dt="urn:schemas-microsoft-com:datatypes"><Description dt:dt="string">E-Prime Primary Realtime Clock</Description><StartTime><Timestamp dt:dt="int">0</Timestamp><DateUtc dt:dt="string">2017-05-04T12:14:58Z</DateUtc></StartTime><FrequencyChanges><FrequencyChange><Frequency dt:dt="r8">3312919</Frequency><Timestamp dt:dt="r8">51830908965</Timestamp><Current dt:dt="…	75.028	2120912	2117412	2120912	2117400	1	right	291515730	2017-04-05	14:14:58	12:14:58	male	119893	32263	-1	32238	123861	119923	-1	119893	363842	354408	-1	354395	19				1	9	17	phaseUPFAce	phaseXPface	13	NF105	1601826	1601526	1601826	1601518	d	1601518	1599887	1601518	1599872	1631
GofDak_1024-768	9	3	22	<?xml version="1.0"?>\n<Clock xmlns:dt="urn:schemas-microsoft-com:datatypes"><Description dt:dt="string">E-Prime Primary Realtime Clock</Description><StartTime><Timestamp dt:dt="int">0</Timestamp><DateUtc dt:dt="string">2017-05-04T12:14:58Z</DateUtc></StartTime><FrequencyChanges><FrequencyChange><Frequency dt:dt="r8">3312919</Frequency><Timestamp dt:dt="r8">51830908965</Timestamp><Current dt:dt="…	75.028	2120912	2117412	2120912	2117400	1	right	291515730	2017-04-05	14:14:58	12:14:58	male	119893	32263	-1	32238	123861	119923	-1	119893	363842	354408	-1	354395	19				1	9	17	phaseUPFAce	phaseXPface	14	NF106	1605398	1605098	1605398	1605088	l	1605088	1603272	1605088	1603264	1816
GofDak_1024-768	9	3	22	<?xml version="1.0"?>\n<Clock xmlns:dt="urn:schemas-microsoft-com:datatypes"><Description dt:dt="string">E-Prime Primary Realtime Clock</Description><StartTime><Timestamp dt:dt="int">0</Timestamp><DateUtc dt:dt="string">2017-05-04T12:14:58Z</DateUtc></StartTime><FrequencyChanges><FrequencyChange><Frequency dt:dt="r8">3312919</Frequency><Timestamp dt:dt="r8">51830908965</Timestamp><Current dt:dt="…	75.028	2120912	2117412	2120912	2117400	1	right	291515730	2017-04-05	14:14:58	12:14:58	male	119893	32263	-1	32238	123861	119923	-1	119893	363842	354408	-1	354395	19				1	9	17	phaseUPFAce	phaseXPface	15	NM13	1608411	1608111	1608411	1608103	l	1608103	1606431	1608103	1606416	1672
GofDak_1024-768	9	3	22	<?xml version="1.0"?>\n<Clock xmlns:dt="urn:schemas-microsoft-com:datatypes"><Description dt:dt="string">E-Prime Primary Realtime Clock</Description><StartTime><Timestamp dt:dt="int">0</Timestamp><DateUtc dt:dt="string">2017-05-04T12:14:58Z</DateUtc></StartTime><FrequencyChanges><FrequencyChange><Frequency dt:dt="r8">3312919</Frequency><Timestamp dt:dt="r8">51830908965</Timestamp><Current dt:dt="…	75.028	2120912	2117412	2120912	2117400	1	right	291515730	2017-04-05	14:14:58	12:14:58	male	119893	32263	-1	32238	123861	119923	-1	119893	363842	354408	-1	354395	19				1	9	17	phaseUPFAce	phaseXPface	16	NF09	1611569	1611269	1611569	1611256	d	1611256	1609537	1611256	1609519	1719
GofDak_1024-768	9	3	22	<?xml version="1.0"?>\n<Clock xmlns:dt="urn:schemas-microsoft-com:datatypes"><Description dt:dt="string">E-Prime Primary Realtime Clock</Description><StartTime><Timestamp dt:dt="int">0</Timestamp><DateUtc dt:dt="string">2017-05-04T12:14:58Z</DateUtc></StartTime><FrequencyChanges><FrequencyChange><Frequency dt:dt="r8">3312919</Frequency><Timestamp dt:dt="r8">51830908965</Timestamp><Current dt:dt="…	75.028	2120912	2117412	2120912	2117400	1	right	291515730	2017-04-05	14:14:58	12:14:58	male	119893	32263	-1	32238	123861	119923	-1	119893	363842	354408	-1	354395	19				1	9	17	phaseUPFAce	phaseXPface	17	NM21	1614901	1614601	1614901	1614589	d	1614589	1612789	1614589	1612783	1800
GofDak_1024-768	9	3	22	<?xml version="1.0"?>\n<Clock xmlns:dt="urn:schemas-microsoft-com:datatypes"><Description dt:dt="string">E-Prime Primary Realtime Clock</Description><StartTime><Timestamp dt:dt="int">0</Timestamp><DateUtc dt:dt="string">2017-05-04T12:14:58Z</DateUtc></StartTime><FrequencyChanges><FrequencyChange><Frequency dt:dt="r8">3312919</Frequency><Timestamp dt:dt="r8">51830908965</Timestamp><Current dt:dt="…	75.028	2120912	2117412	2120912	2117400	1	right	291515730	2017-04-05	14:14:58	12:14:58	male	119893	32263	-1	32238	123861	119923	-1	119893	363842	354408	-1	354395	19				1	9	17	phaseUPFAce	phaseXPface	18	NF11	1618380	1618080	1618380	1618075	l	1618075	1616441	1618075	1616431	1634
GofDak_1024-768	9	3	22	<?xml version="1.0"?>\n<Clock xmlns:dt="urn:schemas-microsoft-com:datatypes"><Description dt:dt="string">E-Prime Primary Realtime Clock</Description><StartTime><Timestamp dt:dt="int">0</Timestamp><DateUtc dt:dt="string">2017-05-04T12:14:58Z</DateUtc></StartTime><FrequencyChanges><FrequencyChange><Frequency dt:dt="r8">3312919</Frequency><Timestamp dt:dt="r8">51830908965</Timestamp><Current dt:dt="…	75.028	2120912	2117412	2120912	2117400	1	right	291515730	2017-04-05	14:14:58	12:14:58	male	119893	32263	-1	32238	123861	119923	-1	119893	363842	354408	-1	354395	19				1	9	17	phaseUPFAce	phaseXPface	19	NF06	1621566	1621266	1621566	1621263	l	1621263	1619640	1621263	1619623	1623
GofDak_1024-768	9	3	22	<?xml version="1.0"?>\n<Clock xmlns:dt="urn:schemas-microsoft-com:datatypes"><Description dt:dt="string">E-Prime Primary Realtime Clock</Description><StartTime><Timestamp dt:dt="int">0</Timestamp><DateUtc dt:dt="string">2017-05-04T12:14:58Z</DateUtc></StartTime><FrequencyChanges><FrequencyChange><Frequency dt:dt="r8">3312919</Frequency><Timestamp dt:dt="r8">51830908965</Timestamp><Current dt:dt="…	75.028	2120912	2117412	2120912	2117400	1	right	291515730	2017-04-05	14:14:58	12:14:58	male	119893	32263	-1	32238	123861	119923	-1	119893	363842	354408	-1	354395	19				1	9	17	phaseUPFAce	phaseXPface	20	NM03	1624618	1624318	1624618	1624315	l	1624315	1622678	1624315	1622663	1637
GofDak_1024-768	9	3	22	<?xml version="1.0"?>\n<Clock xmlns:dt="urn:schemas-microsoft-com:datatypes"><Description dt:dt="string">E-Prime Primary Realtime Clock</Description><StartTime><Timestamp dt:dt="int">0</Timestamp><DateUtc dt:dt="string">2017-05-04T12:14:58Z</DateUtc></StartTime><FrequencyChanges><FrequencyChange><Frequency dt:dt="r8">3312919</Frequency><Timestamp dt:dt="r8">51830908965</Timestamp><Current dt:dt="…	75.028	2120912	2117412	2120912	2117400	1	right	291515730	2017-04-05	14:14:58	12:14:58	male	119893	32263	-1	32238	123861	119923	-1	119893	363842	354408	-1	354395	20				2	9	18	phaseINVFAce	phaseXPface	1	NM21	1627643	1627343	1627643	1627333	l	1627333	1625677	1627333	1625671	1656
GofDak_1024-768	9	3	22	<?xml version="1.0"?>\n<Clock xmlns:dt="urn:schemas-microsoft-com:datatypes"><Description dt:dt="string">E-Prime Primary Realtime Clock</Description><StartTime><Timestamp dt:dt="int">0</Timestamp><DateUtc dt:dt="string">2017-05-04T12:14:58Z</DateUtc></StartTime><FrequencyChanges><FrequencyChange><Frequency dt:dt="r8">3312919</Frequency><Timestamp dt:dt="r8">51830908965</Timestamp><Current dt:dt="…	75.028	2120912	2117412	2120912	2117400	1	right	291515730	2017-04-05	14:14:58	12:14:58	male	119893	32263	-1	32238	123861	119923	-1	119893	363842	354408	-1	354395	20				2	9	18	phaseINVFAce	phaseXPface	2	NM09	1631069	1630769	1631069	1630754	d	1630754	1629049	1630754	1629039	1705
GofDak_1024-768	9	3	22	<?xml version="1.0"?>\n<Clock xmlns:dt="urn:schemas-microsoft-com:datatypes"><Description dt:dt="string">E-Prime Primary Realtime Clock</Description><StartTime><Timestamp dt:dt="int">0</Timestamp><DateUtc dt:dt="string">2017-05-04T12:14:58Z</DateUtc></StartTime><FrequencyChanges><FrequencyChange><Frequency dt:dt="r8">3312919</Frequency><Timestamp dt:dt="r8">51830908965</Timestamp><Current dt:dt="…	75.028	2120912	2117412	2120912	2117400	1	right	291515730	2017-04-05	14:14:58	12:14:58	male	119893	32263	-1	32238	123861	119923	-1	119893	363842	354408	-1	354395	20				2	9	18	phaseINVFAce	phaseXPface	3	NM05	1634854	1634554	1634854	1634547	l	1634547	1632648	1634547	1632630	1899
GofDak_1024-768	9	3	22	<?xml version="1.0"?>\n<Clock xmlns:dt="urn:schemas-microsoft-com:datatypes"><Description dt:dt="string">E-Prime Primary Realtime Clock</Description><StartTime><Timestamp dt:dt="int">0</Timestamp><DateUtc dt:dt="string">2017-05-04T12:14:58Z</DateUtc></StartTime><FrequencyChanges><FrequencyChange><Frequency dt:dt="r8">3312919</Frequency><Timestamp dt:dt="r8">51830908965</Timestamp><Current dt:dt="…	75.028	2120912	2117412	2120912	2117400	1	right	291515730	2017-04-05	14:14:58	12:14:58	male	119893	32263	-1	32238	123861	119923	-1	119893	363842	354408	-1	354395	20				2	9	18	phaseINVFAce	phaseXPface	4	NM101	1638093	1637793	1638093	1637785	d	1637785	1636087	1637785	1636078	1698
GofDak_1024-768	9	3	22	<?xml version="1.0"?>\n<Clock xmlns:dt="urn:schemas-microsoft-com:datatypes"><Description dt:dt="string">E-Prime Primary Realtime Clock</Description><StartTime><Timestamp dt:dt="int">0</Timestamp><DateUtc dt:dt="string">2017-05-04T12:14:58Z</DateUtc></StartTime><FrequencyChanges><FrequencyChange><Frequency dt:dt="r8">3312919</Frequency><Timestamp dt:dt="r8">51830908965</Timestamp><Current dt:dt="…	75.028	2120912	2117412	2120912	2117400	1	right	291515730	2017-04-05	14:14:58	12:14:58	male	119893	32263	-1	32238	123861	119923	-1	119893	363842	354408	-1	354395	20				2	9	18	phaseINVFAce	phaseXPface	5	NF09	1641425	1641125	1641425	1641120	d	1641120	1639139	1641120	1639126	1981
GofDak_1024-768	9	3	22	<?xml version="1.0"?>\n<Clock xmlns:dt="urn:schemas-microsoft-com:datatypes"><Description dt:dt="string">E-Prime Primary Realtime Clock</Description><StartTime><Timestamp dt:dt="int">0</Timestamp><DateUtc dt:dt="string">2017-05-04T12:14:58Z</DateUtc></StartTime><FrequencyChanges><FrequencyChange><Frequency dt:dt="r8">3312919</Frequency><Timestamp dt:dt="r8">51830908965</Timestamp><Current dt:dt="…	75.028	2120912	2117412	2120912	2117400	1	right	291515730	2017-04-05	14:14:58	12:14:58	male	119893	32263	-1	32238	123861	119923	-1	119893	363842	354408	-1	354395	20				2	9	18	phaseINVFAce	phaseXPface	6	NM08	1644570	1644270	1644570	1644262	d	1644262	1642711	1644262	1642694	1551
GofDak_1024-768	9	3	22	<?xml version="1.0"?>\n<Clock xmlns:dt="urn:schemas-microsoft-com:datatypes"><Description dt:dt="string">E-Prime Primary Realtime Clock</Description><StartTime><Timestamp dt:dt="int">0</Timestamp><DateUtc dt:dt="string">2017-05-04T12:14:58Z</DateUtc></StartTime><FrequencyChanges><FrequencyChange><Frequency dt:dt="r8">3312919</Frequency><Timestamp dt:dt="r8">51830908965</Timestamp><Current dt:dt="…	75.028	2120912	2117412	2120912	2117400	1	right	291515730	2017-04-05	14:14:58	12:14:58	male	119893	32263	-1	32238	123861	119923	-1	119893	363842	354408	-1	354395	20				2	9	18	phaseINVFAce	phaseXPface	7	NF01	1648356	1648056	1648356	1648047	d	1648047	1646083	1648047	1646070	1964
GofDak_1024-768	9	3	22	<?xml version="1.0"?>\n<Clock xmlns:dt="urn:schemas-microsoft-com:datatypes"><Description dt:dt="string">E-Prime Primary Realtime Clock</Description><StartTime><Timestamp dt:dt="int">0</Timestamp><DateUtc dt:dt="string">2017-05-04T12:14:58Z</DateUtc></StartTime><FrequencyChanges><FrequencyChange><Frequency dt:dt="r8">3312919</Frequency><Timestamp dt:dt="r8">51830908965</Timestamp><Current dt:dt="…	75.028	2120912	2117412	2120912	2117400	1	right	291515730	2017-04-05	14:14:58	12:14:58	male	119893	32263	-1	32238	123861	119923	-1	119893	363842	354408	-1	354395	20				2	9	18	phaseINVFAce	phaseXPface	8	NF27	1651861	1651561	1651861	1651553	d	1651553	1649988	1651553	1649974	1565
GofDak_1024-768	9	3	22	<?xml version="1.0"?>\n<Clock xmlns:dt="urn:schemas-microsoft-com:datatypes"><Description dt:dt="string">E-Prime Primary Realtime Clock</Description><StartTime><Timestamp dt:dt="int">0</Timestamp><DateUtc dt:dt="string">2017-05-04T12:14:58Z</DateUtc></StartTime><FrequencyChanges><FrequencyChange><Frequency dt:dt="r8">3312919</Frequency><Timestamp dt:dt="r8">51830908965</Timestamp><Current dt:dt="…	75.028	2120912	2117412	2120912	2117400	1	right	291515730	2017-04-05	14:14:58	12:14:58	male	119893	32263	-1	32238	123861	119923	-1	119893	363842	354408	-1	354395	20				2	9	18	phaseINVFAce	phaseXPface	9	NF105	1655353	1655053	1655353	1655048	l	1655048	1653187	1655048	1653181	1861
GofDak_1024-768	9	3	22	<?xml version="1.0"?>\n<Clock xmlns:dt="urn:schemas-microsoft-com:datatypes"><Description dt:dt="string">E-Prime Primary Realtime Clock</Description><StartTime><Timestamp dt:dt="int">0</Timestamp><DateUtc dt:dt="string">2017-05-04T12:14:58Z</DateUtc></StartTime><FrequencyChanges><FrequencyChange><Frequency dt:dt="r8">3312919</Frequency><Timestamp dt:dt="r8">51830908965</Timestamp><Current dt:dt="…	75.028	2120912	2117412	2120912	2117400	1	right	291515730	2017-04-05	14:14:58	12:14:58	male	119893	32263	-1	32238	123861	119923	-1	119893	363842	354408	-1	354395	20				2	9	18	phaseINVFAce	phaseXPface	10	NM10	1658458	1658158	1658458	1658150	d	1658150	1656386	1658150	1656373	1764
GofDak_1024-768	9	3	22	<?xml version="1.0"?>\n<Clock xmlns:dt="urn:schemas-microsoft-com:datatypes"><Description dt:dt="string">E-Prime Primary Realtime Clock</Description><StartTime><Timestamp dt:dt="int">0</Timestamp><DateUtc dt:dt="string">2017-05-04T12:14:58Z</DateUtc></StartTime><FrequencyChanges><FrequencyChange><Frequency dt:dt="r8">3312919</Frequency><Timestamp dt:dt="r8">51830908965</Timestamp><Current dt:dt="…	75.028	2120912	2117412	2120912	2117400	1	right	291515730	2017-04-05	14:14:58	12:14:58	male	119893	32263	-1	32238	123861	119923	-1	119893	363842	354408	-1	354395	20				2	9	18	phaseINVFAce	phaseXPface	11	NF06	1661471	1661171	1661471	1661157	d	1661157	1659438	1661157	1659429	1719
GofDak_1024-768	9	3	22	<?xml version="1.0"?>\n<Clock xmlns:dt="urn:schemas-microsoft-com:datatypes"><Description dt:dt="string">E-Prime Primary Realtime Clock</Description><StartTime><Timestamp dt:dt="int">0</Timestamp><DateUtc dt:dt="string">2017-05-04T12:14:58Z</DateUtc></StartTime><FrequencyChanges><FrequencyChange><Frequency dt:dt="r8">3312919</Frequency><Timestamp dt:dt="r8">51830908965</Timestamp><Current dt:dt="…	75.028	2120912	2117412	2120912	2117400	1	right	291515730	2017-04-05	14:14:58	12:14:58	male	119893	32263	-1	32238	123861	119923	-1	119893	363842	354408	-1	354395	20				2	9	18	phaseINVFAce	phaseXPface	12	NF106	1666655	1666355	1666655	1666343	d	1666343	1664663	1666343	1664645	1680
GofDak_1024-768	9	3	22	<?xml version="1.0"?>\n<Clock xmlns:dt="urn:schemas-microsoft-com:datatypes"><Description dt:dt="string">E-Prime Primary Realtime Clock</Description><StartTime><Timestamp dt:dt="int">0</Timestamp><DateUtc dt:dt="string">2017-05-04T12:14:58Z</DateUtc></StartTime><FrequencyChanges><FrequencyChange><Frequency dt:dt="r8">3312919</Frequency><Timestamp dt:dt="r8">51830908965</Timestamp><Current dt:dt="…	75.028	2120912	2117412	2120912	2117400	1	right	291515730	2017-04-05	14:14:58	12:14:58	male	119893	32263	-1	32238	123861	119923	-1	119893	363842	354408	-1	354395	20				2	9	18	phaseINVFAce	phaseXPface	13	NF06	1670147	1669847	1670147	1669842	d	1669842	1667995	1669842	1667981	1847
GofDak_1024-768	9	3	22	<?xml version="1.0"?>\n<Clock xmlns:dt="urn:schemas-microsoft-com:datatypes"><Description dt:dt="string">E-Prime Primary Realtime Clock</Description><StartTime><Timestamp dt:dt="int">0</Timestamp><DateUtc dt:dt="string">2017-05-04T12:14:58Z</DateUtc></StartTime><FrequencyChanges><FrequencyChange><Frequency dt:dt="r8">3312919</Frequency><Timestamp dt:dt="r8">51830908965</Timestamp><Current dt:dt="…	75.028	2120912	2117412	2120912	2117400	1	right	291515730	2017-04-05	14:14:58	12:14:58	male	119893	32263	-1	32238	123861	119923	-1	119893	363842	354408	-1	354395	20				2	9	18	phaseINVFAce	phaseXPface	14	NM05	1673413	1673113	1673413	1673105	d	1673105	1671487	1673105	1671469	1618
GofDak_1024-768	9	3	22	<?xml version="1.0"?>\n<Clock xmlns:dt="urn:schemas-microsoft-com:datatypes"><Description dt:dt="string">E-Prime Primary Realtime Clock</Description><StartTime><Timestamp dt:dt="int">0</Timestamp><DateUtc dt:dt="string">2017-05-04T12:14:58Z</DateUtc></StartTime><FrequencyChanges><FrequencyChange><Frequency dt:dt="r8">3312919</Frequency><Timestamp dt:dt="r8">51830908965</Timestamp><Current dt:dt="…	75.028	2120912	2117412	2120912	2117400	1	right	291515730	2017-04-05	14:14:58	12:14:58	male	119893	32263	-1	32238	123861	119923	-1	119893	363842	354408	-1	354395	20				2	9	18	phaseINVFAce	phaseXPface	15	NF09	1676878	1676578	1676878	1676564	d	1676564	1674885	1676564	1674876	1679
GofDak_1024-768	9	3	22	<?xml version="1.0"?>\n<Clock xmlns:dt="urn:schemas-microsoft-com:datatypes"><Description dt:dt="string">E-Prime Primary Realtime Clock</Description><StartTime><Timestamp dt:dt="int">0</Timestamp><DateUtc dt:dt="string">2017-05-04T12:14:58Z</DateUtc></StartTime><FrequencyChanges><FrequencyChange><Frequency dt:dt="r8">3312919</Frequency><Timestamp dt:dt="r8">51830908965</Timestamp><Current dt:dt="…	75.028	2120912	2117412	2120912	2117400	1	right	291515730	2017-04-05	14:14:58	12:14:58	male	119893	32263	-1	32238	123861	119923	-1	119893	363842	354408	-1	354395	20				2	9	18	phaseINVFAce	phaseXPface	16	NF06	1680837	1680537	1680837	1680525	l	1680525	1678564	1680525	1678548	1961
GofDak_1024-768	9	3	22	<?xml version="1.0"?>\n<Clock xmlns:dt="urn:schemas-microsoft-com:datatypes"><Description dt:dt="string">E-Prime Primary Realtime Clock</Description><StartTime><Timestamp dt:dt="int">0</Timestamp><DateUtc dt:dt="string">2017-05-04T12:14:58Z</DateUtc></StartTime><FrequencyChanges><FrequencyChange><Frequency dt:dt="r8">3312919</Frequency><Timestamp dt:dt="r8">51830908965</Timestamp><Current dt:dt="…	75.028	2120912	2117412	2120912	2117400	1	right	291515730	2017-04-05	14:14:58	12:14:58	male	119893	32263	-1	32238	123861	119923	-1	119893	363842	354408	-1	354395	20				2	9	18	phaseINVFAce	phaseXPface	17	NM03	1684302	1684002	1684302	1683992	l	1683992	1682456	1683992	1682444	1536
GofDak_1024-768	9	3	22	<?xml version="1.0"?>\n<Clock xmlns:dt="urn:schemas-microsoft-com:datatypes"><Description dt:dt="string">E-Prime Primary Realtime Clock</Description><StartTime><Timestamp dt:dt="int">0</Timestamp><DateUtc dt:dt="string">2017-05-04T12:14:58Z</DateUtc></StartTime><FrequencyChanges><FrequencyChange><Frequency dt:dt="r8">3312919</Frequency><Timestamp dt:dt="r8">51830908965</Timestamp><Current dt:dt="…	75.028	2120912	2117412	2120912	2117400	1	right	291515730	2017-04-05	14:14:58	12:14:58	male	119893	32263	-1	32238	123861	119923	-1	119893	363842	354408	-1	354395	20				2	9	18	phaseINVFAce	phaseXPface	18	NF106	1687927	1687627	1687927	1687613	l	1687613	1685708	1687613	1685700	1905
GofDak_1024-768	9	3	22	<?xml version="1.0"?>\n<Clock xmlns:dt="urn:schemas-microsoft-com:datatypes"><Description dt:dt="string">E-Prime Primary Realtime Clock</Description><StartTime><Timestamp dt:dt="int">0</Timestamp><DateUtc dt:dt="string">2017-05-04T12:14:58Z</DateUtc></StartTime><FrequencyChanges><FrequencyChange><Frequency dt:dt="r8">3312919</Frequency><Timestamp dt:dt="r8">51830908965</Timestamp><Current dt:dt="…	75.028	2120912	2117412	2120912	2117400	1	right	291515730	2017-04-05	14:14:58	12:14:58	male	119893	32263	-1	32238	123861	119923	-1	119893	363842	354408	-1	354395	20				2	9	18	phaseINVFAce	phaseXPface	19	NF109	1690900	1690600	1690900	1690586	l	1690586	1688987	1690586	1688972	1599
GofDak_1024-768	9	3	22	<?xml version="1.0"?>\n<Clock xmlns:dt="urn:schemas-microsoft-com:datatypes"><Description dt:dt="string">E-Prime Primary Realtime Clock</Description><StartTime><Timestamp dt:dt="int">0</Timestamp><DateUtc dt:dt="string">2017-05-04T12:14:58Z</DateUtc></StartTime><FrequencyChanges><FrequencyChange><Frequency dt:dt="r8">3312919</Frequency><Timestamp dt:dt="r8">51830908965</Timestamp><Current dt:dt="…	75.028	2120912	2117412	2120912	2117400	1	right	291515730	2017-04-05	14:14:58	12:14:58	male	119893	32263	-1	32238	123861	119923	-1	119893	363842	354408	-1	354395	20				2	9	18	phaseINVFAce	phaseXPface	20	NF27	1694112	1693812	1694112	1693807	l	1693807	1692212	1693807	1692204	1595
GofDak_1024-768	9	3	22	<?xml version="1.0"?>\n<Clock xmlns:dt="urn:schemas-microsoft-com:datatypes"><Description dt:dt="string">E-Prime Primary Realtime Clock</Description><StartTime><Timestamp dt:dt="int">0</Timestamp><DateUtc dt:dt="string">2017-05-04T12:14:58Z</DateUtc></StartTime><FrequencyChanges><FrequencyChange><Frequency dt:dt="r8">3312919</Frequency><Timestamp dt:dt="r8">51830908965</Timestamp><Current dt:dt="…	75.028	2120912	2117412	2120912	2117400	1	right	291515730	2017-04-05	14:14:58	12:14:58	male	119893	32263	-1	32238	123861	119923	-1	119893	363842	354408	-1	354395	21				2	10	19	phaseINVFAce	phaseXPface	1	NM10	1707067	1706767	1707067	1706759	l	1706759	1705221	1706759	1705208	1538
GofDak_1024-768	9	3	22	<?xml version="1.0"?>\n<Clock xmlns:dt="urn:schemas-microsoft-com:datatypes"><Description dt:dt="string">E-Prime Primary Realtime Clock</Description><StartTime><Timestamp dt:dt="int">0</Timestamp><DateUtc dt:dt="string">2017-05-04T12:14:58Z</DateUtc></StartTime><FrequencyChanges><FrequencyChange><Frequency dt:dt="r8">3312919</Frequency><Timestamp dt:dt="r8">51830908965</Timestamp><Current dt:dt="…	75.028	2120912	2117412	2120912	2117400	1	right	291515730	2017-04-05	14:14:58	12:14:58	male	119893	32263	-1	32238	123861	119923	-1	119893	363842	354408	-1	354395	21				2	10	19	phaseINVFAce	phaseXPface	2	NF09	1710239	1709939	1710239	1709927	l	1709927	1708380	1709927	1708363	1547
GofDak_1024-768	9	3	22	<?xml version="1.0"?>\n<Clock xmlns:dt="urn:schemas-microsoft-com:datatypes"><Description dt:dt="string">E-Prime Primary Realtime Clock</Description><StartTime><Timestamp dt:dt="int">0</Timestamp><DateUtc dt:dt="string">2017-05-04T12:14:58Z</DateUtc></StartTime><FrequencyChanges><FrequencyChange><Frequency dt:dt="r8">3312919</Frequency><Timestamp dt:dt="r8">51830908965</Timestamp><Current dt:dt="…	75.028	2120912	2117412	2120912	2117400	1	right	291515730	2017-04-05	14:14:58	12:14:58	male	119893	32263	-1	32238	123861	119923	-1	119893	363842	354408	-1	354395	21				2	10	19	phaseINVFAce	phaseXPface	3	NF105	1713611	1713311	1713611	1713308	d	1713308	1711565	1713308	1711547	1743
GofDak_1024-768	9	3	22	<?xml version="1.0"?>\n<Clock xmlns:dt="urn:schemas-microsoft-com:datatypes"><Description dt:dt="string">E-Prime Primary Realtime Clock</Description><StartTime><Timestamp dt:dt="int">0</Timestamp><DateUtc dt:dt="string">2017-05-04T12:14:58Z</DateUtc></StartTime><FrequencyChanges><FrequencyChange><Frequency dt:dt="r8">3312919</Frequency><Timestamp dt:dt="r8">51830908965</Timestamp><Current dt:dt="…	75.028	2120912	2117412	2120912	2117400	1	right	291515730	2017-04-05	14:14:58	12:14:58	male	119893	32263	-1	32238	123861	119923	-1	119893	363842	354408	-1	354395	21				2	10	19	phaseINVFAce	phaseXPface	4	NF11	1716996	1716696	1716996	1716682	d	1716682	1714964	1716682	1714947	1718
GofDak_1024-768	9	3	22	<?xml version="1.0"?>\n<Clock xmlns:dt="urn:schemas-microsoft-com:datatypes"><Description dt:dt="string">E-Prime Primary Realtime Clock</Description><StartTime><Timestamp dt:dt="int">0</Timestamp><DateUtc dt:dt="string">2017-05-04T12:14:58Z</DateUtc></StartTime><FrequencyChanges><FrequencyChange><Frequency dt:dt="r8">3312919</Frequency><Timestamp dt:dt="r8">51830908965</Timestamp><Current dt:dt="…	75.028	2120912	2117412	2120912	2117400	1	right	291515730	2017-04-05	14:14:58	12:14:58	male	119893	32263	-1	32238	123861	119923	-1	119893	363842	354408	-1	354395	21				2	10	19	phaseINVFAce	phaseXPface	5	NF11	1720382	1720082	1720382	1720069	l	1720069	1718242	1720069	1718234	1827
GofDak_1024-768	9	3	22	<?xml version="1.0"?>\n<Clock xmlns:dt="urn:schemas-microsoft-com:datatypes"><Description dt:dt="string">E-Prime Primary Realtime Clock</Description><StartTime><Timestamp dt:dt="int">0</Timestamp><DateUtc dt:dt="string">2017-05-04T12:14:58Z</DateUtc></StartTime><FrequencyChanges><FrequencyChange><Frequency dt:dt="r8">3312919</Frequency><Timestamp dt:dt="r8">51830908965</Timestamp><Current dt:dt="…	75.028	2120912	2117412	2120912	2117400	1	right	291515730	2017-04-05	14:14:58	12:14:58	male	119893	32263	-1	32238	123861	119923	-1	119893	363842	354408	-1	354395	21				2	10	19	phaseINVFAce	phaseXPface	6	NF04	1723980	1723680	1723980	1723667	l	1723667	1721788	1723667	1721770	1879
GofDak_1024-768	9	3	22	<?xml version="1.0"?>\n<Clock xmlns:dt="urn:schemas-microsoft-com:datatypes"><Description dt:dt="string">E-Prime Primary Realtime Clock</Description><StartTime><Timestamp dt:dt="int">0</Timestamp><DateUtc dt:dt="string">2017-05-04T12:14:58Z</DateUtc></StartTime><FrequencyChanges><FrequencyChange><Frequency dt:dt="r8">3312919</Frequency><Timestamp dt:dt="r8">51830908965</Timestamp><Current dt:dt="…	75.028	2120912	2117412	2120912	2117400	1	right	291515730	2017-04-05	14:14:58	12:14:58	male	119893	32263	-1	32238	123861	119923	-1	119893	363842	354408	-1	354395	21				2	10	19	phaseINVFAce	phaseXPface	7	NM05	1727273	1726973	1727273	1726965	l	1726965	1725120	1726965	1725106	1845
GofDak_1024-768	9	3	22	<?xml version="1.0"?>\n<Clock xmlns:dt="urn:schemas-microsoft-com:datatypes"><Description dt:dt="string">E-Prime Primary Realtime Clock</Description><StartTime><Timestamp dt:dt="int">0</Timestamp><DateUtc dt:dt="string">2017-05-04T12:14:58Z</DateUtc></StartTime><FrequencyChanges><FrequencyChange><Frequency dt:dt="r8">3312919</Frequency><Timestamp dt:dt="r8">51830908965</Timestamp><Current dt:dt="…	75.028	2120912	2117412	2120912	2117400	1	right	291515730	2017-04-05	14:14:58	12:14:58	male	119893	32263	-1	32238	123861	119923	-1	119893	363842	354408	-1	354395	21				2	10	19	phaseINVFAce	phaseXPface	8	NF09	1730231	1729931	1730231	1729923	l	1729923	1728345	1729923	1728330	1578
GofDak_1024-768	9	3	22	<?xml version="1.0"?>\n<Clock xmlns:dt="urn:schemas-microsoft-com:datatypes"><Description dt:dt="string">E-Prime Primary Realtime Clock</Description><StartTime><Timestamp dt:dt="int">0</Timestamp><DateUtc dt:dt="string">2017-05-04T12:14:58Z</DateUtc></StartTime><FrequencyChanges><FrequencyChange><Frequency dt:dt="r8">3312919</Frequency><Timestamp dt:dt="r8">51830908965</Timestamp><Current dt:dt="…	75.028	2120912	2117412	2120912	2117400	1	right	291515730	2017-04-05	14:14:58	12:14:58	male	119893	32263	-1	32238	123861	119923	-1	119893	363842	354408	-1	354395	21				2	10	19	phaseINVFAce	phaseXPface	9	NM21	1733697	1733397	1733697	1733382	d	1733382	1731811	1733382	1731794	1571
GofDak_1024-768	9	3	22	<?xml version="1.0"?>\n<Clock xmlns:dt="urn:schemas-microsoft-com:datatypes"><Description dt:dt="string">E-Prime Primary Realtime Clock</Description><StartTime><Timestamp dt:dt="int">0</Timestamp><DateUtc dt:dt="string">2017-05-04T12:14:58Z</DateUtc></StartTime><FrequencyChanges><FrequencyChange><Frequency dt:dt="r8">3312919</Frequency><Timestamp dt:dt="r8">51830908965</Timestamp><Current dt:dt="…	75.028	2120912	2117412	2120912	2117400	1	right	291515730	2017-04-05	14:14:58	12:14:58	male	119893	32263	-1	32238	123861	119923	-1	119893	363842	354408	-1	354395	21				2	10	19	phaseINVFAce	phaseXPface	10	NF04	1737789	1737489	1737789	1737477	d	1737477	1735676	1737477	1735658	1801
GofDak_1024-768	9	3	22	<?xml version="1.0"?>\n<Clock xmlns:dt="urn:schemas-microsoft-com:datatypes"><Description dt:dt="string">E-Prime Primary Realtime Clock</Description><StartTime><Timestamp dt:dt="int">0</Timestamp><DateUtc dt:dt="string">2017-05-04T12:14:58Z</DateUtc></StartTime><FrequencyChanges><FrequencyChange><Frequency dt:dt="r8">3312919</Frequency><Timestamp dt:dt="r8">51830908965</Timestamp><Current dt:dt="…	75.028	2120912	2117412	2120912	2117400	1	right	291515730	2017-04-05	14:14:58	12:14:58	male	119893	32263	-1	32238	123861	119923	-1	119893	363842	354408	-1	354395	21				2	10	19	phaseINVFAce	phaseXPface	11	NF109	1740881	1740581	1740881	1740575	d	1740575	1739061	1740575	1739049	1514
GofDak_1024-768	9	3	22	<?xml version="1.0"?>\n<Clock xmlns:dt="urn:schemas-microsoft-com:datatypes"><Description dt:dt="string">E-Prime Primary Realtime Clock</Description><StartTime><Timestamp dt:dt="int">0</Timestamp><DateUtc dt:dt="string">2017-05-04T12:14:58Z</DateUtc></StartTime><FrequencyChanges><FrequencyChange><Frequency dt:dt="r8">3312919</Frequency><Timestamp dt:dt="r8">51830908965</Timestamp><Current dt:dt="…	75.028	2120912	2117412	2120912	2117400	1	right	291515730	2017-04-05	14:14:58	12:14:58	male	119893	32263	-1	32238	123861	119923	-1	119893	363842	354408	-1	354395	21				2	10	19	phaseINVFAce	phaseXPface	12	NF27	1744359	1744059	1744359	1744047	l	1744047	1742287	1744047	1742281	1760
GofDak_1024-768	9	3	22	<?xml version="1.0"?>\n<Clock xmlns:dt="urn:schemas-microsoft-com:datatypes"><Description dt:dt="string">E-Prime Primary Realtime Clock</Description><StartTime><Timestamp dt:dt="int">0</Timestamp><DateUtc dt:dt="string">2017-05-04T12:14:58Z</DateUtc></StartTime><FrequencyChanges><FrequencyChange><Frequency dt:dt="r8">3312919</Frequency><Timestamp dt:dt="r8">51830908965</Timestamp><Current dt:dt="…	75.028	2120912	2117412	2120912	2117400	1	right	291515730	2017-04-05	14:14:58	12:14:58	male	119893	32263	-1	32238	123861	119923	-1	119893	363842	354408	-1	354395	21				2	10	19	phaseINVFAce	phaseXPface	13	NM03	1747625	1747325	1747625	1747322	l	1747322	1745672	1747322	1745657	1650
GofDak_1024-768	9	3	22	<?xml version="1.0"?>\n<Clock xmlns:dt="urn:schemas-microsoft-com:datatypes"><Description dt:dt="string">E-Prime Primary Realtime Clock</Description><StartTime><Timestamp dt:dt="int">0</Timestamp><DateUtc dt:dt="string">2017-05-04T12:14:58Z</DateUtc></StartTime><FrequencyChanges><FrequencyChange><Frequency dt:dt="r8">3312919</Frequency><Timestamp dt:dt="r8">51830908965</Timestamp><Current dt:dt="…	75.028	2120912	2117412	2120912	2117400	1	right	291515730	2017-04-05	14:14:58	12:14:58	male	119893	32263	-1	32238	123861	119923	-1	119893	363842	354408	-1	354395	21				2	10	19	phaseINVFAce	phaseXPface	14	NM10	1751757	1751457	1751757	1751441	l	1751441	1749457	1751441	1749441	1984
GofDak_1024-768	9	3	22	<?xml version="1.0"?>\n<Clock xmlns:dt="urn:schemas-microsoft-com:datatypes"><Description dt:dt="string">E-Prime Primary Realtime Clock</Description><StartTime><Timestamp dt:dt="int">0</Timestamp><DateUtc dt:dt="string">2017-05-04T12:14:58Z</DateUtc></StartTime><FrequencyChanges><FrequencyChange><Frequency dt:dt="r8">3312919</Frequency><Timestamp dt:dt="r8">51830908965</Timestamp><Current dt:dt="…	75.028	2120912	2117412	2120912	2117400	1	right	291515730	2017-04-05	14:14:58	12:14:58	male	119893	32263	-1	32238	123861	119923	-1	119893	363842	354408	-1	354395	21				2	10	19	phaseINVFAce	phaseXPface	15	NF105	1755102	1754802	1755102	1754787	d	1754787	1752909	1754787	1752897	1878
GofDak_1024-768	9	3	22	<?xml version="1.0"?>\n<Clock xmlns:dt="urn:schemas-microsoft-com:datatypes"><Description dt:dt="string">E-Prime Primary Realtime Clock</Description><StartTime><Timestamp dt:dt="int">0</Timestamp><DateUtc dt:dt="string">2017-05-04T12:14:58Z</DateUtc></StartTime><FrequencyChanges><FrequencyChange><Frequency dt:dt="r8">3312919</Frequency><Timestamp dt:dt="r8">51830908965</Timestamp><Current dt:dt="…	75.028	2120912	2117412	2120912	2117400	1	right	291515730	2017-04-05	14:14:58	12:14:58	male	119893	32263	-1	32238	123861	119923	-1	119893	363842	354408	-1	354395	21				2	10	19	phaseINVFAce	phaseXPface	16	NF106	1758128	1757828	1758128	1757825	l	1757825	1756321	1757825	1756313	1504
GofDak_1024-768	9	3	22	<?xml version="1.0"?>\n<Clock xmlns:dt="urn:schemas-microsoft-com:datatypes"><Description dt:dt="string">E-Prime Primary Realtime Clock</Description><StartTime><Timestamp dt:dt="int">0</Timestamp><DateUtc dt:dt="string">2017-05-04T12:14:58Z</DateUtc></StartTime><FrequencyChanges><FrequencyChange><Frequency dt:dt="r8">3312919</Frequency><Timestamp dt:dt="r8">51830908965</Timestamp><Current dt:dt="…	75.028	2120912	2117412	2120912	2117400	1	right	291515730	2017-04-05	14:14:58	12:14:58	male	119893	32263	-1	32238	123861	119923	-1	119893	363842	354408	-1	354395	21				2	10	19	phaseINVFAce	phaseXPface	17	NM03	1761140	1760840	1761140	1760826	d	1760826	1759240	1760826	1759224	1586
GofDak_1024-768	9	3	22	<?xml version="1.0"?>\n<Clock xmlns:dt="urn:schemas-microsoft-com:datatypes"><Description dt:dt="string">E-Prime Primary Realtime Clock</Description><StartTime><Timestamp dt:dt="int">0</Timestamp><DateUtc dt:dt="string">2017-05-04T12:14:58Z</DateUtc></StartTime><FrequencyChanges><FrequencyChange><Frequency dt:dt="r8">3312919</Frequency><Timestamp dt:dt="r8">51830908965</Timestamp><Current dt:dt="…	75.028	2120912	2117412	2120912	2117400	1	right	291515730	2017-04-05	14:14:58	12:14:58	male	119893	32263	-1	32238	123861	119923	-1	119893	363842	354408	-1	354395	21				2	10	19	phaseINVFAce	phaseXPface	18	NF04	1764392	1764092	1764392	1764078	l	1764078	1762266	1764078	1762256	1812
GofDak_1024-768	9	3	22	<?xml version="1.0"?>\n<Clock xmlns:dt="urn:schemas-microsoft-com:datatypes"><Description dt:dt="string">E-Prime Primary Realtime Clock</Description><StartTime><Timestamp dt:dt="int">0</Timestamp><DateUtc dt:dt="string">2017-05-04T12:14:58Z</DateUtc></StartTime><FrequencyChanges><FrequencyChange><Frequency dt:dt="r8">3312919</Frequency><Timestamp dt:dt="r8">51830908965</Timestamp><Current dt:dt="…	75.028	2120912	2117412	2120912	2117400	1	right	291515730	2017-04-05	14:14:58	12:14:58	male	119893	32263	-1	32238	123861	119923	-1	119893	363842	354408	-1	354395	21				2	10	19	phaseINVFAce	phaseXPface	19	NF105	1767697	1767397	1767697	1767390	l	1767390	1765545	1767390	1765528	1845
GofDak_1024-768	9	3	22	<?xml version="1.0"?>\n<Clock xmlns:dt="urn:schemas-microsoft-com:datatypes"><Description dt:dt="string">E-Prime Primary Realtime Clock</Description><StartTime><Timestamp dt:dt="int">0</Timestamp><DateUtc dt:dt="string">2017-05-04T12:14:58Z</DateUtc></StartTime><FrequencyChanges><FrequencyChange><Frequency dt:dt="r8">3312919</Frequency><Timestamp dt:dt="r8">51830908965</Timestamp><Current dt:dt="…	75.028	2120912	2117412	2120912	2117400	1	right	291515730	2017-04-05	14:14:58	12:14:58	male	119893	32263	-1	32238	123861	119923	-1	119893	363842	354408	-1	354395	21				2	10	19	phaseINVFAce	phaseXPface	20	NM21	1771163	1770863	1771163	1770851	l	1770851	1768930	1770851	1768920	1921
GofDak_1024-768	9	3	22	<?xml version="1.0"?>\n<Clock xmlns:dt="urn:schemas-microsoft-com:datatypes"><Description dt:dt="string">E-Prime Primary Realtime Clock</Description><StartTime><Timestamp dt:dt="int">0</Timestamp><DateUtc dt:dt="string">2017-05-04T12:14:58Z</DateUtc></StartTime><FrequencyChanges><FrequencyChange><Frequency dt:dt="r8">3312919</Frequency><Timestamp dt:dt="r8">51830908965</Timestamp><Current dt:dt="…	75.028	2120912	2117412	2120912	2117400	1	right	291515730	2017-04-05	14:14:58	12:14:58	male	119893	32263	-1	32238	123861	119923	-1	119893	363842	354408	-1	354395	22				1	10	20	phaseUPFAce	phaseXPface	1	NM09	1774815	1774515	1774815	1774502	d	1774502	1772515	1774502	1772504	1987
GofDak_1024-768	9	3	22	<?xml version="1.0"?>\n<Clock xmlns:dt="urn:schemas-microsoft-com:datatypes"><Description dt:dt="string">E-Prime Primary Realtime Clock</Description><StartTime><Timestamp dt:dt="int">0</Timestamp><DateUtc dt:dt="string">2017-05-04T12:14:58Z</DateUtc></StartTime><FrequencyChanges><FrequencyChange><Frequency dt:dt="r8">3312919</Frequency><Timestamp dt:dt="r8">51830908965</Timestamp><Current dt:dt="…	75.028	2120912	2117412	2120912	2117400	1	right	291515730	2017-04-05	14:14:58	12:14:58	male	119893	32263	-1	32238	123861	119923	-1	119893	363842	354408	-1	354395	22				1	10	20	phaseUPFAce	phaseXPface	2	NF01	1777987	1777687	1777987	1777677	d	1777677	1776101	1777677	1776096	1576
GofDak_1024-768	9	3	22	<?xml version="1.0"?>\n<Clock xmlns:dt="urn:schemas-microsoft-com:datatypes"><Description dt:dt="string">E-Prime Primary Realtime Clock</Description><StartTime><Timestamp dt:dt="int">0</Timestamp><DateUtc dt:dt="string">2017-05-04T12:14:58Z</DateUtc></StartTime><FrequencyChanges><FrequencyChange><Frequency dt:dt="r8">3312919</Frequency><Timestamp dt:dt="r8">51830908965</Timestamp><Current dt:dt="…	75.028	2120912	2117412	2120912	2117400	1	right	291515730	2017-04-05	14:14:58	12:14:58	male	119893	32263	-1	32238	123861	119923	-1	119893	363842	354408	-1	354395	22				1	10	20	phaseUPFAce	phaseXPface	3	NF01	1783585	1783285	1783585	1783282	l	1783282	1781312	1783282	1781295	1970
GofDak_1024-768	9	3	22	<?xml version="1.0"?>\n<Clock xmlns:dt="urn:schemas-microsoft-com:datatypes"><Description dt:dt="string">E-Prime Primary Realtime Clock</Description><StartTime><Timestamp dt:dt="int">0</Timestamp><DateUtc dt:dt="string">2017-05-04T12:14:58Z</DateUtc></StartTime><FrequencyChanges><FrequencyChange><Frequency dt:dt="r8">3312919</Frequency><Timestamp dt:dt="r8">51830908965</Timestamp><Current dt:dt="…	75.028	2120912	2117412	2120912	2117400	1	right	291515730	2017-04-05	14:14:58	12:14:58	male	119893	32263	-1	32238	123861	119923	-1	119893	363842	354408	-1	354395	22				1	10	20	phaseUPFAce	phaseXPface	4	NF105	1786863	1786563	1786863	1786550	l	1786550	1784644	1786550	1784631	1906
GofDak_1024-768	9	3	22	<?xml version="1.0"?>\n<Clock xmlns:dt="urn:schemas-microsoft-com:datatypes"><Description dt:dt="string">E-Prime Primary Realtime Clock</Description><StartTime><Timestamp dt:dt="int">0</Timestamp><DateUtc dt:dt="string">2017-05-04T12:14:58Z</DateUtc></StartTime><FrequencyChanges><FrequencyChange><Frequency dt:dt="r8">3312919</Frequency><Timestamp dt:dt="r8">51830908965</Timestamp><Current dt:dt="…	75.028	2120912	2117412	2120912	2117400	1	right	291515730	2017-04-05	14:14:58	12:14:58	male	119893	32263	-1	32238	123861	119923	-1	119893	363842	354408	-1	354395	22				1	10	20	phaseUPFAce	phaseXPface	5	NM08	1790196	1789896	1790196	1789890	d	1789890	1787963	1789890	1787951	1927
GofDak_1024-768	9	3	22	<?xml version="1.0"?>\n<Clock xmlns:dt="urn:schemas-microsoft-com:datatypes"><Description dt:dt="string">E-Prime Primary Realtime Clock</Description><StartTime><Timestamp dt:dt="int">0</Timestamp><DateUtc dt:dt="string">2017-05-04T12:14:58Z</DateUtc></StartTime><FrequencyChanges><FrequencyChange><Frequency dt:dt="r8">3312919</Frequency><Timestamp dt:dt="r8">51830908965</Timestamp><Current dt:dt="…	75.028	2120912	2117412	2120912	2117400	1	right	291515730	2017-04-05	14:14:58	12:14:58	male	119893	32263	-1	32238	123861	119923	-1	119893	363842	354408	-1	354395	22				1	10	20	phaseUPFAce	phaseXPface	6	NF02	1793488	1793188	1793488	1793176	d	1793176	1791228	1793176	1791215	1948
GofDak_1024-768	9	3	22	<?xml version="1.0"?>\n<Clock xmlns:dt="urn:schemas-microsoft-com:datatypes"><Description dt:dt="string">E-Prime Primary Realtime Clock</Description><StartTime><Timestamp dt:dt="int">0</Timestamp><DateUtc dt:dt="string">2017-05-04T12:14:58Z</DateUtc></StartTime><FrequencyChanges><FrequencyChange><Frequency dt:dt="r8">3312919</Frequency><Timestamp dt:dt="r8">51830908965</Timestamp><Current dt:dt="…	75.028	2120912	2117412	2120912	2117400	1	right	291515730	2017-04-05	14:14:58	12:14:58	male	119893	32263	-1	32238	123861	119923	-1	119893	363842	354408	-1	354395	22				1	10	20	phaseUPFAce	phaseXPface	7	NF04	1797526	1797226	1797526	1797223	l	1797223	1795533	1797223	1795527	1690
GofDak_1024-768	9	3	22	<?xml version="1.0"?>\n<Clock xmlns:dt="urn:schemas-microsoft-com:datatypes"><Description dt:dt="string">E-Prime Primary Realtime Clock</Description><StartTime><Timestamp dt:dt="int">0</Timestamp><DateUtc dt:dt="string">2017-05-04T12:14:58Z</DateUtc></StartTime><FrequencyChanges><FrequencyChange><Frequency dt:dt="r8">3312919</Frequency><Timestamp dt:dt="r8">51830908965</Timestamp><Current dt:dt="…	75.028	2120912	2117412	2120912	2117400	1	right	291515730	2017-04-05	14:14:58	12:14:58	male	119893	32263	-1	32238	123861	119923	-1	119893	363842	354408	-1	354395	22				1	10	20	phaseUPFAce	phaseXPface	8	NF105	1800951	1800651	1800951	1800642	d	1800642	1798759	1800642	1798743	1883
GofDak_1024-768	9	3	22	<?xml version="1.0"?>\n<Clock xmlns:dt="urn:schemas-microsoft-com:datatypes"><Description dt:dt="string">E-Prime Primary Realtime Clock</Description><StartTime><Timestamp dt:dt="int">0</Timestamp><DateUtc dt:dt="string">2017-05-04T12:14:58Z</DateUtc></StartTime><FrequencyChanges><FrequencyChange><Frequency dt:dt="r8">3312919</Frequency><Timestamp dt:dt="r8">51830908965</Timestamp><Current dt:dt="…	75.028	2120912	2117412	2120912	2117400	1	right	291515730	2017-04-05	14:14:58	12:14:58	male	119893	32263	-1	32238	123861	119923	-1	119893	363842	354408	-1	354395	22				1	10	20	phaseUPFAce	phaseXPface	9	NM21	1804377	1804077	1804377	1804073	l	1804073	1802411	1804073	1802398	1662
GofDak_1024-768	9	3	22	<?xml version="1.0"?>\n<Clock xmlns:dt="urn:schemas-microsoft-com:datatypes"><Description dt:dt="string">E-Prime Primary Realtime Clock</Description><StartTime><Timestamp dt:dt="int">0</Timestamp><DateUtc dt:dt="string">2017-05-04T12:14:58Z</DateUtc></StartTime><FrequencyChanges><FrequencyChange><Frequency dt:dt="r8">3312919</Frequency><Timestamp dt:dt="r8">51830908965</Timestamp><Current dt:dt="…	75.028	2120912	2117412	2120912	2117400	1	right	291515730	2017-04-05	14:14:58	12:14:58	male	119893	32263	-1	32238	123861	119923	-1	119893	363842	354408	-1	354395	22				1	10	20	phaseUPFAce	phaseXPface	10	NM04	1807509	1807209	1807509	1807205	d	1807205	1805436	1807205	1805430	1769
GofDak_1024-768	9	3	22	<?xml version="1.0"?>\n<Clock xmlns:dt="urn:schemas-microsoft-com:datatypes"><Description dt:dt="string">E-Prime Primary Realtime Clock</Description><StartTime><Timestamp dt:dt="int">0</Timestamp><DateUtc dt:dt="string">2017-05-04T12:14:58Z</DateUtc></StartTime><FrequencyChanges><FrequencyChange><Frequency dt:dt="r8">3312919</Frequency><Timestamp dt:dt="r8">51830908965</Timestamp><Current dt:dt="…	75.028	2120912	2117412	2120912	2117400	1	right	291515730	2017-04-05	14:14:58	12:14:58	male	119893	32263	-1	32238	123861	119923	-1	119893	363842	354408	-1	354395	22				1	10	20	phaseUPFAce	phaseXPface	11	NM21	1811108	1810808	1811108	1810793	d	1810793	1808796	1810793	1808790	1997
GofDak_1024-768	9	3	22	<?xml version="1.0"?>\n<Clock xmlns:dt="urn:schemas-microsoft-com:datatypes"><Description dt:dt="string">E-Prime Primary Realtime Clock</Description><StartTime><Timestamp dt:dt="int">0</Timestamp><DateUtc dt:dt="string">2017-05-04T12:14:58Z</DateUtc></StartTime><FrequencyChanges><FrequencyChange><Frequency dt:dt="r8">3312919</Frequency><Timestamp dt:dt="r8">51830908965</Timestamp><Current dt:dt="…	75.028	2120912	2117412	2120912	2117400	1	right	291515730	2017-04-05	14:14:58	12:14:58	male	119893	32263	-1	32238	123861	119923	-1	119893	363842	354408	-1	354395	22				1	10	20	phaseUPFAce	phaseXPface	12	NF09	1815426	1815126	1815426	1815114	d	1815114	1813420	1815114	1813406	1694
GofDak_1024-768	9	3	22	<?xml version="1.0"?>\n<Clock xmlns:dt="urn:schemas-microsoft-com:datatypes"><Description dt:dt="string">E-Prime Primary Realtime Clock</Description><StartTime><Timestamp dt:dt="int">0</Timestamp><DateUtc dt:dt="string">2017-05-04T12:14:58Z</DateUtc></StartTime><FrequencyChanges><FrequencyChange><Frequency dt:dt="r8">3312919</Frequency><Timestamp dt:dt="r8">51830908965</Timestamp><Current dt:dt="…	75.028	2120912	2117412	2120912	2117400	1	right	291515730	2017-04-05	14:14:58	12:14:58	male	119893	32263	-1	32238	123861	119923	-1	119893	363842	354408	-1	354395	22				1	10	20	phaseUPFAce	phaseXPface	13	NM05	1818572	1818272	1818572	1818264	l	1818264	1816539	1818264	1816534	1725
GofDak_1024-768	9	3	22	<?xml version="1.0"?>\n<Clock xmlns:dt="urn:schemas-microsoft-com:datatypes"><Description dt:dt="string">E-Prime Primary Realtime Clock</Description><StartTime><Timestamp dt:dt="int">0</Timestamp><DateUtc dt:dt="string">2017-05-04T12:14:58Z</DateUtc></StartTime><FrequencyChanges><FrequencyChange><Frequency dt:dt="r8">3312919</Frequency><Timestamp dt:dt="r8">51830908965</Timestamp><Current dt:dt="…	75.028	2120912	2117412	2120912	2117400	1	right	291515730	2017-04-05	14:14:58	12:14:58	male	119893	32263	-1	32238	123861	119923	-1	119893	363842	354408	-1	354395	22				1	10	20	phaseUPFAce	phaseXPface	14	NM09	1821517	1821217	1821517	1821209	d	1821209	1819631	1821209	1819614	1578
GofDak_1024-768	9	3	22	<?xml version="1.0"?>\n<Clock xmlns:dt="urn:schemas-microsoft-com:datatypes"><Description dt:dt="string">E-Prime Primary Realtime Clock</Description><StartTime><Timestamp dt:dt="int">0</Timestamp><DateUtc dt:dt="string">2017-05-04T12:14:58Z</DateUtc></StartTime><FrequencyChanges><FrequencyChange><Frequency dt:dt="r8">3312919</Frequency><Timestamp dt:dt="r8">51830908965</Timestamp><Current dt:dt="…	75.028	2120912	2117412	2120912	2117400	1	right	291515730	2017-04-05	14:14:58	12:14:58	male	119893	32263	-1	32238	123861	119923	-1	119893	363842	354408	-1	354395	22				1	10	20	phaseUPFAce	phaseXPface	15	NM02	1824902	1824602	1824902	1824592	l	1824592	1822737	1824592	1822725	1855
GofDak_1024-768	9	3	22	<?xml version="1.0"?>\n<Clock xmlns:dt="urn:schemas-microsoft-com:datatypes"><Description dt:dt="string">E-Prime Primary Realtime Clock</Description><StartTime><Timestamp dt:dt="int">0</Timestamp><DateUtc dt:dt="string">2017-05-04T12:14:58Z</DateUtc></StartTime><FrequencyChanges><FrequencyChange><Frequency dt:dt="r8">3312919</Frequency><Timestamp dt:dt="r8">51830908965</Timestamp><Current dt:dt="…	75.028	2120912	2117412	2120912	2117400	1	right	291515730	2017-04-05	14:14:58	12:14:58	male	119893	32263	-1	32238	123861	119923	-1	119893	363842	354408	-1	354395	22				1	10	20	phaseUPFAce	phaseXPface	16	NM03	1827928	1827628	1827928	1827615	l	1827615	1825935	1827615	1825925	1680
GofDak_1024-768	9	3	22	<?xml version="1.0"?>\n<Clock xmlns:dt="urn:schemas-microsoft-com:datatypes"><Description dt:dt="string">E-Prime Primary Realtime Clock</Description><StartTime><Timestamp dt:dt="int">0</Timestamp><DateUtc dt:dt="string">2017-05-04T12:14:58Z</DateUtc></StartTime><FrequencyChanges><FrequencyChange><Frequency dt:dt="r8">3312919</Frequency><Timestamp dt:dt="r8">51830908965</Timestamp><Current dt:dt="…	75.028	2120912	2117412	2120912	2117400	1	right	291515730	2017-04-05	14:14:58	12:14:58	male	119893	32263	-1	32238	123861	119923	-1	119893	363842	354408	-1	354395	22				1	10	20	phaseUPFAce	phaseXPface	17	NF04	1831153	1830853	1831153	1830842	l	1830842	1828908	1830842	1828901	1934
GofDak_1024-768	9	3	22	<?xml version="1.0"?>\n<Clock xmlns:dt="urn:schemas-microsoft-com:datatypes"><Description dt:dt="string">E-Prime Primary Realtime Clock</Description><StartTime><Timestamp dt:dt="int">0</Timestamp><DateUtc dt:dt="string">2017-05-04T12:14:58Z</DateUtc></StartTime><FrequencyChanges><FrequencyChange><Frequency dt:dt="r8">3312919</Frequency><Timestamp dt:dt="r8">51830908965</Timestamp><Current dt:dt="…	75.028	2120912	2117412	2120912	2117400	1	right	291515730	2017-04-05	14:14:58	12:14:58	male	119893	32263	-1	32238	123861	119923	-1	119893	363842	354408	-1	354395	22				1	10	20	phaseUPFAce	phaseXPface	18	NF109	1834406	1834106	1834406	1834092	d	1834092	1832266	1834092	1832253	1826
GofDak_1024-768	9	3	22	<?xml version="1.0"?>\n<Clock xmlns:dt="urn:schemas-microsoft-com:datatypes"><Description dt:dt="string">E-Prime Primary Realtime Clock</Description><StartTime><Timestamp dt:dt="int">0</Timestamp><DateUtc dt:dt="string">2017-05-04T12:14:58Z</DateUtc></StartTime><FrequencyChanges><FrequencyChange><Frequency dt:dt="r8">3312919</Frequency><Timestamp dt:dt="r8">51830908965</Timestamp><Current dt:dt="…	75.028	2120912	2117412	2120912	2117400	1	right	291515730	2017-04-05	14:14:58	12:14:58	male	119893	32263	-1	32238	123861	119923	-1	119893	363842	354408	-1	354395	22				1	10	20	phaseUPFAce	phaseXPface	19	NF27	1837924	1837624	1837924	1837612	d	1837612	1836052	1837612	1836037	1560
GofDak_1024-768	9	3	22	<?xml version="1.0"?>\n<Clock xmlns:dt="urn:schemas-microsoft-com:datatypes"><Description dt:dt="string">E-Prime Primary Realtime Clock</Description><StartTime><Timestamp dt:dt="int">0</Timestamp><DateUtc dt:dt="string">2017-05-04T12:14:58Z</DateUtc></StartTime><FrequencyChanges><FrequencyChange><Frequency dt:dt="r8">3312919</Frequency><Timestamp dt:dt="r8">51830908965</Timestamp><Current dt:dt="…	75.028	2120912	2117412	2120912	2117400	1	right	291515730	2017-04-05	14:14:58	12:14:58	male	119893	32263	-1	32238	123861	119923	-1	119893	363842	354408	-1	354395	22				1	10	20	phaseUPFAce	phaseXPface	20	NM101	1841056	1840756	1841056	1840744	l	1840744	1839197	1840744	1839189	1547
GofDak_1024-768	9	3	22	<?xml version="1.0"?>\n<Clock xmlns:dt="urn:schemas-microsoft-com:datatypes"><Description dt:dt="string">E-Prime Primary Realtime Clock</Description><StartTime><Timestamp dt:dt="int">0</Timestamp><DateUtc dt:dt="string">2017-05-04T12:14:58Z</DateUtc></StartTime><FrequencyChanges><FrequencyChange><Frequency dt:dt="r8">3312919</Frequency><Timestamp dt:dt="r8">51830908965</Timestamp><Current dt:dt="…	75.028	2120912	2117412	2120912	2117400	1	right	291515730	2017-04-05	14:14:58	12:14:58	male	119893	32263	-1	32238	123861	119923	-1	119893	363842	354408	-1	354395	23				1	11	21	phaseUPFAce	phaseXPface	1	NF109	1844602	1844302	1844602	1844287	l	1844287	1842582	1844287	1842573	1705
GofDak_1024-768	9	3	22	<?xml version="1.0"?>\n<Clock xmlns:dt="urn:schemas-microsoft-com:datatypes"><Description dt:dt="string">E-Prime Primary Realtime Clock</Description><StartTime><Timestamp dt:dt="int">0</Timestamp><DateUtc dt:dt="string">2017-05-04T12:14:58Z</DateUtc></StartTime><FrequencyChanges><FrequencyChange><Frequency dt:dt="r8">3312919</Frequency><Timestamp dt:dt="r8">51830908965</Timestamp><Current dt:dt="…	75.028	2120912	2117412	2120912	2117400	1	right	291515730	2017-04-05	14:14:58	12:14:58	male	119893	32263	-1	32238	123861	119923	-1	119893	363842	354408	-1	354395	23				1	11	21	phaseUPFAce	phaseXPface	2	NM02	1847614	1847314	1847614	1847307	l	1847307	1845595	1847307	1845580	1712
GofDak_1024-768	9	3	22	<?xml version="1.0"?>\n<Clock xmlns:dt="urn:schemas-microsoft-com:datatypes"><Description dt:dt="string">E-Prime Primary Realtime Clock</Description><StartTime><Timestamp dt:dt="int">0</Timestamp><DateUtc dt:dt="string">2017-05-04T12:14:58Z</DateUtc></StartTime><FrequencyChanges><FrequencyChange><Frequency dt:dt="r8">3312919</Frequency><Timestamp dt:dt="r8">51830908965</Timestamp><Current dt:dt="…	75.028	2120912	2117412	2120912	2117400	1	right	291515730	2017-04-05	14:14:58	12:14:58	male	119893	32263	-1	32238	123861	119923	-1	119893	363842	354408	-1	354395	23				1	11	21	phaseUPFAce	phaseXPface	3	NF105	1850746	1850446	1850746	1850441	d	1850441	1848674	1850441	1848668	1767
GofDak_1024-768	9	3	22	<?xml version="1.0"?>\n<Clock xmlns:dt="urn:schemas-microsoft-com:datatypes"><Description dt:dt="string">E-Prime Primary Realtime Clock</Description><StartTime><Timestamp dt:dt="int">0</Timestamp><DateUtc dt:dt="string">2017-05-04T12:14:58Z</DateUtc></StartTime><FrequencyChanges><FrequencyChange><Frequency dt:dt="r8">3312919</Frequency><Timestamp dt:dt="r8">51830908965</Timestamp><Current dt:dt="…	75.028	2120912	2117412	2120912	2117400	1	right	291515730	2017-04-05	14:14:58	12:14:58	male	119893	32263	-1	32238	123861	119923	-1	119893	363842	354408	-1	354395	23				1	11	21	phaseUPFAce	phaseXPface	4	NF09	1853958	1853658	1853958	1853651	d	1853651	1851966	1853651	1851948	1685
GofDak_1024-768	9	3	22	<?xml version="1.0"?>\n<Clock xmlns:dt="urn:schemas-microsoft-com:datatypes"><Description dt:dt="string">E-Prime Primary Realtime Clock</Description><StartTime><Timestamp dt:dt="int">0</Timestamp><DateUtc dt:dt="string">2017-05-04T12:14:58Z</DateUtc></StartTime><FrequencyChanges><FrequencyChange><Frequency dt:dt="r8">3312919</Frequency><Timestamp dt:dt="r8">51830908965</Timestamp><Current dt:dt="…	75.028	2120912	2117412	2120912	2117400	1	right	291515730	2017-04-05	14:14:58	12:14:58	male	119893	32263	-1	32238	123861	119923	-1	119893	363842	354408	-1	354395	23				1	11	21	phaseUPFAce	phaseXPface	5	NF06	1856744	1856444	1856744	1856431	d	1856431	1854924	1856431	1854908	1507
GofDak_1024-768	9	3	22	<?xml version="1.0"?>\n<Clock xmlns:dt="urn:schemas-microsoft-com:datatypes"><Description dt:dt="string">E-Prime Primary Realtime Clock</Description><StartTime><Timestamp dt:dt="int">0</Timestamp><DateUtc dt:dt="string">2017-05-04T12:14:58Z</DateUtc></StartTime><FrequencyChanges><FrequencyChange><Frequency dt:dt="r8">3312919</Frequency><Timestamp dt:dt="r8">51830908965</Timestamp><Current dt:dt="…	75.028	2120912	2117412	2120912	2117400	1	right	291515730	2017-04-05	14:14:58	12:14:58	male	119893	32263	-1	32238	123861	119923	-1	119893	363842	354408	-1	354395	23				1	11	21	phaseUPFAce	phaseXPface	6	NF105	1860769	1860469	1860769	1860457	d	1860457	1858950	1860457	1858940	1507
GofDak_1024-768	9	3	22	<?xml version="1.0"?>\n<Clock xmlns:dt="urn:schemas-microsoft-com:datatypes"><Description dt:dt="string">E-Prime Primary Realtime Clock</Description><StartTime><Timestamp dt:dt="int">0</Timestamp><DateUtc dt:dt="string">2017-05-04T12:14:58Z</DateUtc></StartTime><FrequencyChanges><FrequencyChange><Frequency dt:dt="r8">3312919</Frequency><Timestamp dt:dt="r8">51830908965</Timestamp><Current dt:dt="…	75.028	2120912	2117412	2120912	2117400	1	right	291515730	2017-04-05	14:14:58	12:14:58	male	119893	32263	-1	32238	123861	119923	-1	119893	363842	354408	-1	354395	23				1	11	21	phaseUPFAce	phaseXPface	7	NM09	1864208	1863908	1864208	1863905	d	1863905	1862148	1863905	1862140	1757
GofDak_1024-768	9	3	22	<?xml version="1.0"?>\n<Clock xmlns:dt="urn:schemas-microsoft-com:datatypes"><Description dt:dt="string">E-Prime Primary Realtime Clock</Description><StartTime><Timestamp dt:dt="int">0</Timestamp><DateUtc dt:dt="string">2017-05-04T12:14:58Z</DateUtc></StartTime><FrequencyChanges><FrequencyChange><Frequency dt:dt="r8">3312919</Frequency><Timestamp dt:dt="r8">51830908965</Timestamp><Current dt:dt="…	75.028	2120912	2117412	2120912	2117400	1	right	291515730	2017-04-05	14:14:58	12:14:58	male	119893	32263	-1	32238	123861	119923	-1	119893	363842	354408	-1	354395	23				1	11	21	phaseUPFAce	phaseXPface	8	NF02	1867646	1867346	1867646	1867337	l	1867337	1865440	1867337	1865427	1897
GofDak_1024-768	9	3	22	<?xml version="1.0"?>\n<Clock xmlns:dt="urn:schemas-microsoft-com:datatypes"><Description dt:dt="string">E-Prime Primary Realtime Clock</Description><StartTime><Timestamp dt:dt="int">0</Timestamp><DateUtc dt:dt="string">2017-05-04T12:14:58Z</DateUtc></StartTime><FrequencyChanges><FrequencyChange><Frequency dt:dt="r8">3312919</Frequency><Timestamp dt:dt="r8">51830908965</Timestamp><Current dt:dt="…	75.028	2120912	2117412	2120912	2117400	1	right	291515730	2017-04-05	14:14:58	12:14:58	male	119893	32263	-1	32238	123861	119923	-1	119893	363842	354408	-1	354395	23				1	11	21	phaseUPFAce	phaseXPface	9	NF04	1870579	1870279	1870579	1870268	d	1870268	1868746	1870268	1868731	1522
GofDak_1024-768	9	3	22	<?xml version="1.0"?>\n<Clock xmlns:dt="urn:schemas-microsoft-com:datatypes"><Description dt:dt="string">E-Prime Primary Realtime Clock</Description><StartTime><Timestamp dt:dt="int">0</Timestamp><DateUtc dt:dt="string">2017-05-04T12:14:58Z</DateUtc></StartTime><FrequencyChanges><FrequencyChange><Frequency dt:dt="r8">3312919</Frequency><Timestamp dt:dt="r8">51830908965</Timestamp><Current dt:dt="…	75.028	2120912	2117412	2120912	2117400	1	right	291515730	2017-04-05	14:14:58	12:14:58	male	119893	32263	-1	32238	123861	119923	-1	119893	363842	354408	-1	354395	23				1	11	21	phaseUPFAce	phaseXPface	10	NM09	1874057	1873757	1874057	1873743	l	1873743	1871905	1873743	1871899	1838
GofDak_1024-768	9	3	22	<?xml version="1.0"?>\n<Clock xmlns:dt="urn:schemas-microsoft-com:datatypes"><Description dt:dt="string">E-Prime Primary Realtime Clock</Description><StartTime><Timestamp dt:dt="int">0</Timestamp><DateUtc dt:dt="string">2017-05-04T12:14:58Z</DateUtc></StartTime><FrequencyChanges><FrequencyChange><Frequency dt:dt="r8">3312919</Frequency><Timestamp dt:dt="r8">51830908965</Timestamp><Current dt:dt="…	75.028	2120912	2117412	2120912	2117400	1	right	291515730	2017-04-05	14:14:58	12:14:58	male	119893	32263	-1	32238	123861	119923	-1	119893	363842	354408	-1	354395	23				1	11	21	phaseUPFAce	phaseXPface	11	NM21	1877243	1876943	1877243	1876936	l	1876936	1875010	1876936	1875003	1926
GofDak_1024-768	9	3	22	<?xml version="1.0"?>\n<Clock xmlns:dt="urn:schemas-microsoft-com:datatypes"><Description dt:dt="string">E-Prime Primary Realtime Clock</Description><StartTime><Timestamp dt:dt="int">0</Timestamp><DateUtc dt:dt="string">2017-05-04T12:14:58Z</DateUtc></StartTime><FrequencyChanges><FrequencyChange><Frequency dt:dt="r8">3312919</Frequency><Timestamp dt:dt="r8">51830908965</Timestamp><Current dt:dt="…	75.028	2120912	2117412	2120912	2117400	1	right	291515730	2017-04-05	14:14:58	12:14:58	male	119893	32263	-1	32238	123861	119923	-1	119893	363842	354408	-1	354395	23				1	11	21	phaseUPFAce	phaseXPface	12	NF109	1881228	1880928	1881228	1880923	d	1880923	1879035	1880923	1879027	1888
GofDak_1024-768	9	3	22	<?xml version="1.0"?>\n<Clock xmlns:dt="urn:schemas-microsoft-com:datatypes"><Description dt:dt="string">E-Prime Primary Realtime Clock</Description><StartTime><Timestamp dt:dt="int">0</Timestamp><DateUtc dt:dt="string">2017-05-04T12:14:58Z</DateUtc></StartTime><FrequencyChanges><FrequencyChange><Frequency dt:dt="r8">3312919</Frequency><Timestamp dt:dt="r8">51830908965</Timestamp><Current dt:dt="…	75.028	2120912	2117412	2120912	2117400	1	right	291515730	2017-04-05	14:14:58	12:14:58	male	119893	32263	-1	32238	123861	119923	-1	119893	363842	354408	-1	354395	23				1	11	21	phaseUPFAce	phaseXPface	13	NM05	1884134	1883834	1884134	1883825	d	1883825	1882287	1883825	1882275	1538
GofDak_1024-768	9	3	22	<?xml version="1.0"?>\n<Clock xmlns:dt="urn:schemas-microsoft-com:datatypes"><Description dt:dt="string">E-Prime Primary Realtime Clock</Description><StartTime><Timestamp dt:dt="int">0</Timestamp><DateUtc dt:dt="string">2017-05-04T12:14:58Z</DateUtc></StartTime><FrequencyChanges><FrequencyChange><Frequency dt:dt="r8">3312919</Frequency><Timestamp dt:dt="r8">51830908965</Timestamp><Current dt:dt="…	75.028	2120912	2117412	2120912	2117400	1	right	291515730	2017-04-05	14:14:58	12:14:58	male	119893	32263	-1	32238	123861	119923	-1	119893	363842	354408	-1	354395	23				1	11	21	phaseUPFAce	phaseXPface	14	NM03	1887506	1887206	1887506	1887191	d	1887191	1885633	1887191	1885627	1558
GofDak_1024-768	9	3	22	<?xml version="1.0"?>\n<Clock xmlns:dt="urn:schemas-microsoft-com:datatypes"><Description dt:dt="string">E-Prime Primary Realtime Clock</Description><StartTime><Timestamp dt:dt="int">0</Timestamp><DateUtc dt:dt="string">2017-05-04T12:14:58Z</DateUtc></StartTime><FrequencyChanges><FrequencyChange><Frequency dt:dt="r8">3312919</Frequency><Timestamp dt:dt="r8">51830908965</Timestamp><Current dt:dt="…	75.028	2120912	2117412	2120912	2117400	1	right	291515730	2017-04-05	14:14:58	12:14:58	male	119893	32263	-1	32238	123861	119923	-1	119893	363842	354408	-1	354395	23				1	11	21	phaseUPFAce	phaseXPface	15	NM03	1890544	1890244	1890544	1890229	d	1890229	1888498	1890229	1888482	1731
GofDak_1024-768	9	3	22	<?xml version="1.0"?>\n<Clock xmlns:dt="urn:schemas-microsoft-com:datatypes"><Description dt:dt="string">E-Prime Primary Realtime Clock</Description><StartTime><Timestamp dt:dt="int">0</Timestamp><DateUtc dt:dt="string">2017-05-04T12:14:58Z</DateUtc></StartTime><FrequencyChanges><FrequencyChange><Frequency dt:dt="r8">3312919</Frequency><Timestamp dt:dt="r8">51830908965</Timestamp><Current dt:dt="…	75.028	2120912	2117412	2120912	2117400	1	right	291515730	2017-04-05	14:14:58	12:14:58	male	119893	32263	-1	32238	123861	119923	-1	119893	363842	354408	-1	354395	23				1	11	21	phaseUPFAce	phaseXPface	16	NF109	1893663	1893363	1893663	1893354	l	1893354	1891657	1893354	1891642	1697
GofDak_1024-768	9	3	22	<?xml version="1.0"?>\n<Clock xmlns:dt="urn:schemas-microsoft-com:datatypes"><Description dt:dt="string">E-Prime Primary Realtime Clock</Description><StartTime><Timestamp dt:dt="int">0</Timestamp><DateUtc dt:dt="string">2017-05-04T12:14:58Z</DateUtc></StartTime><FrequencyChanges><FrequencyChange><Frequency dt:dt="r8">3312919</Frequency><Timestamp dt:dt="r8">51830908965</Timestamp><Current dt:dt="…	75.028	2120912	2117412	2120912	2117400	1	right	291515730	2017-04-05	14:14:58	12:14:58	male	119893	32263	-1	32238	123861	119923	-1	119893	363842	354408	-1	354395	23				1	11	21	phaseUPFAce	phaseXPface	17	NF106	1896596	1896296	1896596	1896287	l	1896287	1894696	1896287	1894690	1591
GofDak_1024-768	9	3	22	<?xml version="1.0"?>\n<Clock xmlns:dt="urn:schemas-microsoft-com:datatypes"><Description dt:dt="string">E-Prime Primary Realtime Clock</Description><StartTime><Timestamp dt:dt="int">0</Timestamp><DateUtc dt:dt="string">2017-05-04T12:14:58Z</DateUtc></StartTime><FrequencyChanges><FrequencyChange><Frequency dt:dt="r8">3312919</Frequency><Timestamp dt:dt="r8">51830908965</Timestamp><Current dt:dt="…	75.028	2120912	2117412	2120912	2117400	1	right	291515730	2017-04-05	14:14:58	12:14:58	male	119893	32263	-1	32238	123861	119923	-1	119893	363842	354408	-1	354395	23				1	11	21	phaseUPFAce	phaseXPface	18	NM09	1899914	1899614	1899914	1899605	d	1899605	1897775	1899605	1897762	1830
GofDak_1024-768	9	3	22	<?xml version="1.0"?>\n<Clock xmlns:dt="urn:schemas-microsoft-com:datatypes"><Description dt:dt="string">E-Prime Primary Realtime Clock</Description><StartTime><Timestamp dt:dt="int">0</Timestamp><DateUtc dt:dt="string">2017-05-04T12:14:58Z</DateUtc></StartTime><FrequencyChanges><FrequencyChange><Frequency dt:dt="r8">3312919</Frequency><Timestamp dt:dt="r8">51830908965</Timestamp><Current dt:dt="…	75.028	2120912	2117412	2120912	2117400	1	right	291515730	2017-04-05	14:14:58	12:14:58	male	119893	32263	-1	32238	123861	119923	-1	119893	363842	354408	-1	354395	23				1	11	21	phaseUPFAce	phaseXPface	19	NM10	1902847	1902547	1902847	1902535	l	1902535	1900987	1902535	1900970	1548
GofDak_1024-768	9	3	22	<?xml version="1.0"?>\n<Clock xmlns:dt="urn:schemas-microsoft-com:datatypes"><Description dt:dt="string">E-Prime Primary Realtime Clock</Description><StartTime><Timestamp dt:dt="int">0</Timestamp><DateUtc dt:dt="string">2017-05-04T12:14:58Z</DateUtc></StartTime><FrequencyChanges><FrequencyChange><Frequency dt:dt="r8">3312919</Frequency><Timestamp dt:dt="r8">51830908965</Timestamp><Current dt:dt="…	75.028	2120912	2117412	2120912	2117400	1	right	291515730	2017-04-05	14:14:58	12:14:58	male	119893	32263	-1	32238	123861	119923	-1	119893	363842	354408	-1	354395	23				1	11	21	phaseUPFAce	phaseXPface	20	NM101	1906232	1905932	1906232	1905916	d	1905916	1904039	1905916	1904026	1877
GofDak_1024-768	9	3	22	<?xml version="1.0"?>\n<Clock xmlns:dt="urn:schemas-microsoft-com:datatypes"><Description dt:dt="string">E-Prime Primary Realtime Clock</Description><StartTime><Timestamp dt:dt="int">0</Timestamp><DateUtc dt:dt="string">2017-05-04T12:14:58Z</DateUtc></StartTime><FrequencyChanges><FrequencyChange><Frequency dt:dt="r8">3312919</Frequency><Timestamp dt:dt="r8">51830908965</Timestamp><Current dt:dt="…	75.028	2120912	2117412	2120912	2117400	1	right	291515730	2017-04-05	14:14:58	12:14:58	male	119893	32263	-1	32238	123861	119923	-1	119893	363842	354408	-1	354395	24				2	11	22	phaseINVFAce	phaseXPface	1	NM13	1918147	1917847	1918147	1917843	d	1917843	1916261	1917843	1916248	1582
GofDak_1024-768	9	3	22	<?xml version="1.0"?>\n<Clock xmlns:dt="urn:schemas-microsoft-com:datatypes"><Description dt:dt="string">E-Prime Primary Realtime Clock</Description><StartTime><Timestamp dt:dt="int">0</Timestamp><DateUtc dt:dt="string">2017-05-04T12:14:58Z</DateUtc></StartTime><FrequencyChanges><FrequencyChange><Frequency dt:dt="r8">3312919</Frequency><Timestamp dt:dt="r8">51830908965</Timestamp><Current dt:dt="…	75.028	2120912	2117412	2120912	2117400	1	right	291515730	2017-04-05	14:14:58	12:14:58	male	119893	32263	-1	32238	123861	119923	-1	119893	363842	354408	-1	354395	24				2	11	22	phaseINVFAce	phaseXPface	2	NF02	1921706	1921406	1921706	1921391	l	1921391	1919620	1921391	1919601	1771
GofDak_1024-768	9	3	22	<?xml version="1.0"?>\n<Clock xmlns:dt="urn:schemas-microsoft-com:datatypes"><Description dt:dt="string">E-Prime Primary Realtime Clock</Description><StartTime><Timestamp dt:dt="int">0</Timestamp><DateUtc dt:dt="string">2017-05-04T12:14:58Z</DateUtc></StartTime><FrequencyChanges><FrequencyChange><Frequency dt:dt="r8">3312919</Frequency><Timestamp dt:dt="r8">51830908965</Timestamp><Current dt:dt="…	75.028	2120912	2117412	2120912	2117400	1	right	291515730	2017-04-05	14:14:58	12:14:58	male	119893	32263	-1	32238	123861	119923	-1	119893	363842	354408	-1	354395	24				2	11	22	phaseINVFAce	phaseXPface	3	NM101	1924932	1924632	1924932	1924614	l	1924614	1922819	1924614	1922809	1795
GofDak_1024-768	9	3	22	<?xml version="1.0"?>\n<Clock xmlns:dt="urn:schemas-microsoft-com:datatypes"><Description dt:dt="string">E-Prime Primary Realtime Clock</Description><StartTime><Timestamp dt:dt="int">0</Timestamp><DateUtc dt:dt="string">2017-05-04T12:14:58Z</DateUtc></StartTime><FrequencyChanges><FrequencyChange><Frequency dt:dt="r8">3312919</Frequency><Timestamp dt:dt="r8">51830908965</Timestamp><Current dt:dt="…	75.028	2120912	2117412	2120912	2117400	1	right	291515730	2017-04-05	14:14:58	12:14:58	male	119893	32263	-1	32238	123861	119923	-1	119893	363842	354408	-1	354395	24				2	11	22	phaseINVFAce	phaseXPface	4	NF04	1927904	1927604	1927904	1927595	d	1927595	1926004	1927595	1925993	1591
GofDak_1024-768	9	3	22	<?xml version="1.0"?>\n<Clock xmlns:dt="urn:schemas-microsoft-com:datatypes"><Description dt:dt="string">E-Prime Primary Realtime Clock</Description><StartTime><Timestamp dt:dt="int">0</Timestamp><DateUtc dt:dt="string">2017-05-04T12:14:58Z</DateUtc></StartTime><FrequencyChanges><FrequencyChange><Frequency dt:dt="r8">3312919</Frequency><Timestamp dt:dt="r8">51830908965</Timestamp><Current dt:dt="…	75.028	2120912	2117412	2120912	2117400	1	right	291515730	2017-04-05	14:14:58	12:14:58	male	119893	32263	-1	32238	123861	119923	-1	119893	363842	354408	-1	354395	24				2	11	22	phaseINVFAce	phaseXPface	5	NM05	1931449	1931149	1931449	1931139	d	1931139	1929177	1931139	1929168	1962
GofDak_1024-768	9	3	22	<?xml version="1.0"?>\n<Clock xmlns:dt="urn:schemas-microsoft-com:datatypes"><Description dt:dt="string">E-Prime Primary Realtime Clock</Description><StartTime><Timestamp dt:dt="int">0</Timestamp><DateUtc dt:dt="string">2017-05-04T12:14:58Z</DateUtc></StartTime><FrequencyChanges><FrequencyChange><Frequency dt:dt="r8">3312919</Frequency><Timestamp dt:dt="r8">51830908965</Timestamp><Current dt:dt="…	75.028	2120912	2117412	2120912	2117400	1	right	291515730	2017-04-05	14:14:58	12:14:58	male	119893	32263	-1	32238	123861	119923	-1	119893	363842	354408	-1	354395	24				2	11	22	phaseINVFAce	phaseXPface	6	NM08	1934995	1934695	1934995	1934689	l	1934689	1932815	1934689	1932808	1874
GofDak_1024-768	9	3	22	<?xml version="1.0"?>\n<Clock xmlns:dt="urn:schemas-microsoft-com:datatypes"><Description dt:dt="string">E-Prime Primary Realtime Clock</Description><StartTime><Timestamp dt:dt="int">0</Timestamp><DateUtc dt:dt="string">2017-05-04T12:14:58Z</DateUtc></StartTime><FrequencyChanges><FrequencyChange><Frequency dt:dt="r8">3312919</Frequency><Timestamp dt:dt="r8">51830908965</Timestamp><Current dt:dt="…	75.028	2120912	2117412	2120912	2117400	1	right	291515730	2017-04-05	14:14:58	12:14:58	male	119893	32263	-1	32238	123861	119923	-1	119893	363842	354408	-1	354395	24				2	11	22	phaseINVFAce	phaseXPface	7	NM05	1938500	1938200	1938500	1938184	d	1938184	1936441	1938184	1936432	1743
GofDak_1024-768	9	3	22	<?xml version="1.0"?>\n<Clock xmlns:dt="urn:schemas-microsoft-com:datatypes"><Description dt:dt="string">E-Prime Primary Realtime Clock</Description><StartTime><Timestamp dt:dt="int">0</Timestamp><DateUtc dt:dt="string">2017-05-04T12:14:58Z</DateUtc></StartTime><FrequencyChanges><FrequencyChange><Frequency dt:dt="r8">3312919</Frequency><Timestamp dt:dt="r8">51830908965</Timestamp><Current dt:dt="…	75.028	2120912	2117412	2120912	2117400	1	right	291515730	2017-04-05	14:14:58	12:14:58	male	119893	32263	-1	32238	123861	119923	-1	119893	363842	354408	-1	354395	24				2	11	22	phaseINVFAce	phaseXPface	8	NM101	1941859	1941559	1941859	1941548	l	1941548	1939799	1941548	1939784	1749
GofDak_1024-768	9	3	22	<?xml version="1.0"?>\n<Clock xmlns:dt="urn:schemas-microsoft-com:datatypes"><Description dt:dt="string">E-Prime Primary Realtime Clock</Description><StartTime><Timestamp dt:dt="int">0</Timestamp><DateUtc dt:dt="string">2017-05-04T12:14:58Z</DateUtc></StartTime><FrequencyChanges><FrequencyChange><Frequency dt:dt="r8">3312919</Frequency><Timestamp dt:dt="r8">51830908965</Timestamp><Current dt:dt="…	75.028	2120912	2117412	2120912	2117400	1	right	291515730	2017-04-05	14:14:58	12:14:58	male	119893	32263	-1	32238	123861	119923	-1	119893	363842	354408	-1	354395	24				2	11	22	phaseINVFAce	phaseXPface	9	NM101	1944791	1944491	1944791	1944482	l	1944482	1942945	1944482	1942936	1537
GofDak_1024-768	9	3	22	<?xml version="1.0"?>\n<Clock xmlns:dt="urn:schemas-microsoft-com:datatypes"><Description dt:dt="string">E-Prime Primary Realtime Clock</Description><StartTime><Timestamp dt:dt="int">0</Timestamp><DateUtc dt:dt="string">2017-05-04T12:14:58Z</DateUtc></StartTime><FrequencyChanges><FrequencyChange><Frequency dt:dt="r8">3312919</Frequency><Timestamp dt:dt="r8">51830908965</Timestamp><Current dt:dt="…	75.028	2120912	2117412	2120912	2117400	1	right	291515730	2017-04-05	14:14:58	12:14:58	male	119893	32263	-1	32238	123861	119923	-1	119893	363842	354408	-1	354395	24				2	11	22	phaseINVFAce	phaseXPface	10	NM09	1948189	1947889	1948189	1947882	d	1947882	1945984	1947882	1945968	1898
GofDak_1024-768	9	3	22	<?xml version="1.0"?>\n<Clock xmlns:dt="urn:schemas-microsoft-com:datatypes"><Description dt:dt="string">E-Prime Primary Realtime Clock</Description><StartTime><Timestamp dt:dt="int">0</Timestamp><DateUtc dt:dt="string">2017-05-04T12:14:58Z</DateUtc></StartTime><FrequencyChanges><FrequencyChange><Frequency dt:dt="r8">3312919</Frequency><Timestamp dt:dt="r8">51830908965</Timestamp><Current dt:dt="…	75.028	2120912	2117412	2120912	2117400	1	right	291515730	2017-04-05	14:14:58	12:14:58	male	119893	32263	-1	32238	123861	119923	-1	119893	363842	354408	-1	354395	24				2	11	22	phaseINVFAce	phaseXPface	11	NF06	1951442	1951142	1951442	1951124	l	1951124	1949489	1951124	1949472	1635
GofDak_1024-768	9	3	22	<?xml version="1.0"?>\n<Clock xmlns:dt="urn:schemas-microsoft-com:datatypes"><Description dt:dt="string">E-Prime Primary Realtime Clock</Description><StartTime><Timestamp dt:dt="int">0</Timestamp><DateUtc dt:dt="string">2017-05-04T12:14:58Z</DateUtc></StartTime><FrequencyChanges><FrequencyChange><Frequency dt:dt="r8">3312919</Frequency><Timestamp dt:dt="r8">51830908965</Timestamp><Current dt:dt="…	75.028	2120912	2117412	2120912	2117400	1	right	291515730	2017-04-05	14:14:58	12:14:58	male	119893	32263	-1	32238	123861	119923	-1	119893	363842	354408	-1	354395	24				2	11	22	phaseINVFAce	phaseXPface	12	NM21	1954720	1954420	1954720	1954411	l	1954411	1952648	1954411	1952631	1763
GofDak_1024-768	9	3	22	<?xml version="1.0"?>\n<Clock xmlns:dt="urn:schemas-microsoft-com:datatypes"><Description dt:dt="string">E-Prime Primary Realtime Clock</Description><StartTime><Timestamp dt:dt="int">0</Timestamp><DateUtc dt:dt="string">2017-05-04T12:14:58Z</DateUtc></StartTime><FrequencyChanges><FrequencyChange><Frequency dt:dt="r8">3312919</Frequency><Timestamp dt:dt="r8">51830908965</Timestamp><Current dt:dt="…	75.028	2120912	2117412	2120912	2117400	1	right	291515730	2017-04-05	14:14:58	12:14:58	male	119893	32263	-1	32238	123861	119923	-1	119893	363842	354408	-1	354395	24				2	11	22	phaseINVFAce	phaseXPface	13	NM03	1957773	1957473	1957773	1957462	l	1957462	1955793	1957462	1955783	1669
GofDak_1024-768	9	3	22	<?xml version="1.0"?>\n<Clock xmlns:dt="urn:schemas-microsoft-com:datatypes"><Description dt:dt="string">E-Prime Primary Realtime Clock</Description><StartTime><Timestamp dt:dt="int">0</Timestamp><DateUtc dt:dt="string">2017-05-04T12:14:58Z</DateUtc></StartTime><FrequencyChanges><FrequencyChange><Frequency dt:dt="r8">3312919</Frequency><Timestamp dt:dt="r8">51830908965</Timestamp><Current dt:dt="…	75.028	2120912	2117412	2120912	2117400	1	right	291515730	2017-04-05	14:14:58	12:14:58	male	119893	32263	-1	32238	123861	119923	-1	119893	363842	354408	-1	354395	24				2	11	22	phaseINVFAce	phaseXPface	14	NF106	1960865	1960565	1960865	1960548	d	1960548	1958845	1960548	1958831	1703
GofDak_1024-768	9	3	22	<?xml version="1.0"?>\n<Clock xmlns:dt="urn:schemas-microsoft-com:datatypes"><Description dt:dt="string">E-Prime Primary Realtime Clock</Description><StartTime><Timestamp dt:dt="int">0</Timestamp><DateUtc dt:dt="string">2017-05-04T12:14:58Z</DateUtc></StartTime><FrequencyChanges><FrequencyChange><Frequency dt:dt="r8">3312919</Frequency><Timestamp dt:dt="r8">51830908965</Timestamp><Current dt:dt="…	75.028	2120912	2117412	2120912	2117400	1	right	291515730	2017-04-05	14:14:58	12:14:58	male	119893	32263	-1	32238	123861	119923	-1	119893	363842	354408	-1	354395	24				2	11	22	phaseINVFAce	phaseXPface	15	NF105	1964743	1964443	1964743	1964428	d	1964428	1962457	1964428	1962447	1971
GofDak_1024-768	9	3	22	<?xml version="1.0"?>\n<Clock xmlns:dt="urn:schemas-microsoft-com:datatypes"><Description dt:dt="string">E-Prime Primary Realtime Clock</Description><StartTime><Timestamp dt:dt="int">0</Timestamp><DateUtc dt:dt="string">2017-05-04T12:14:58Z</DateUtc></StartTime><FrequencyChanges><FrequencyChange><Frequency dt:dt="r8">3312919</Frequency><Timestamp dt:dt="r8">51830908965</Timestamp><Current dt:dt="…	75.028	2120912	2117412	2120912	2117400	1	right	291515730	2017-04-05	14:14:58	12:14:58	male	119893	32263	-1	32238	123861	119923	-1	119893	363842	354408	-1	354395	24				2	11	22	phaseINVFAce	phaseXPface	16	NM03	1968062	1967762	1968062	1967758	d	1967758	1966149	1967758	1966143	1609
GofDak_1024-768	9	3	22	<?xml version="1.0"?>\n<Clock xmlns:dt="urn:schemas-microsoft-com:datatypes"><Description dt:dt="string">E-Prime Primary Realtime Clock</Description><StartTime><Timestamp dt:dt="int">0</Timestamp><DateUtc dt:dt="string">2017-05-04T12:14:58Z</DateUtc></StartTime><FrequencyChanges><FrequencyChange><Frequency dt:dt="r8">3312919</Frequency><Timestamp dt:dt="r8">51830908965</Timestamp><Current dt:dt="…	75.028	2120912	2117412	2120912	2117400	1	right	291515730	2017-04-05	14:14:58	12:14:58	male	119893	32263	-1	32238	123861	119923	-1	119893	363842	354408	-1	354395	24				2	11	22	phaseINVFAce	phaseXPface	17	NF01	1973127	1972827	1973127	1972821	l	1972821	1971014	1972821	1970999	1807
GofDak_1024-768	9	3	22	<?xml version="1.0"?>\n<Clock xmlns:dt="urn:schemas-microsoft-com:datatypes"><Description dt:dt="string">E-Prime Primary Realtime Clock</Description><StartTime><Timestamp dt:dt="int">0</Timestamp><DateUtc dt:dt="string">2017-05-04T12:14:58Z</DateUtc></StartTime><FrequencyChanges><FrequencyChange><Frequency dt:dt="r8">3312919</Frequency><Timestamp dt:dt="r8">51830908965</Timestamp><Current dt:dt="…	75.028	2120912	2117412	2120912	2117400	1	right	291515730	2017-04-05	14:14:58	12:14:58	male	119893	32263	-1	32238	123861	119923	-1	119893	363842	354408	-1	354395	24				2	11	22	phaseINVFAce	phaseXPface	18	NM08	1976592	1976292	1976592	1976279	l	1976279	1974280	1976279	1974270	1999
GofDak_1024-768	9	3	22	<?xml version="1.0"?>\n<Clock xmlns:dt="urn:schemas-microsoft-com:datatypes"><Description dt:dt="string">E-Prime Primary Realtime Clock</Description><StartTime><Timestamp dt:dt="int">0</Timestamp><DateUtc dt:dt="string">2017-05-04T12:14:58Z</DateUtc></StartTime><FrequencyChanges><FrequencyChange><Frequency dt:dt="r8">3312919</Frequency><Timestamp dt:dt="r8">51830908965</Timestamp><Current dt:dt="…	75.028	2120912	2117412	2120912	2117400	1	right	291515730	2017-04-05	14:14:58	12:14:58	male	119893	32263	-1	32238	123861	119923	-1	119893	363842	354408	-1	354395	24				2	11	22	phaseINVFAce	phaseXPface	19	NM08	1979738	1979438	1979738	1979427	l	1979427	1977598	1979427	1977582	1829
GofDak_1024-768	9	3	22	<?xml version="1.0"?>\n<Clock xmlns:dt="urn:schemas-microsoft-com:datatypes"><Description dt:dt="string">E-Prime Primary Realtime Clock</Description><StartTime><Timestamp dt:dt="int">0</Timestamp><DateUtc dt:dt="string">2017-05-04T12:14:58Z</DateUtc></StartTime><FrequencyChanges><FrequencyChange><Frequency dt:dt="r8">3312919</Frequency><Timestamp dt:dt="r8">51830908965</Timestamp><Current dt:dt="…	75.028	2120912	2117412	2120912	2117400	1	right	291515730	2017-04-05	14:14:58	12:14:58	male	119893	32263	-1	32238	123861	119923	-1	119893	363842	354408	-1	354395	24				2	11	22	phaseINVFAce	phaseXPface	20	NM13	1983110	1982810	1983110	1982804	d	1982804	1980917	1982804	1980902	1887
GofDak_1024-768	9	3	22	<?xml version="1.0"?>\n<Clock xmlns:dt="urn:schemas-microsoft-com:datatypes"><Description dt:dt="string">E-Prime Primary Realtime Clock</Description><StartTime><Timestamp dt:dt="int">0</Timestamp><DateUtc dt:dt="string">2017-05-04T12:14:58Z</DateUtc></StartTime><FrequencyChanges><FrequencyChange><Frequency dt:dt="r8">3312919</Frequency><Timestamp dt:dt="r8">51830908965</Timestamp><Current dt:dt="…	75.028	2120912	2117412	2120912	2117400	1	right	291515730	2017-04-05	14:14:58	12:14:58	male	119893	32263	-1	32238	123861	119923	-1	119893	363842	354408	-1	354395	25				1	12	23	phaseUPFAce	phaseXPface	1	NM10	1986455	1986155	1986455	1986152	d	1986152	1984516	1986152	1984510	1636
GofDak_1024-768	9	3	22	<?xml version="1.0"?>\n<Clock xmlns:dt="urn:schemas-microsoft-com:datatypes"><Description dt:dt="string">E-Prime Primary Realtime Clock</Description><StartTime><Timestamp dt:dt="int">0</Timestamp><DateUtc dt:dt="string">2017-05-04T12:14:58Z</DateUtc></StartTime><FrequencyChanges><FrequencyChange><Frequency dt:dt="r8">3312919</Frequency><Timestamp dt:dt="r8">51830908965</Timestamp><Current dt:dt="…	75.028	2120912	2117412	2120912	2117400	1	right	291515730	2017-04-05	14:14:58	12:14:58	male	119893	32263	-1	32238	123861	119923	-1	119893	363842	354408	-1	354395	25				1	12	23	phaseUPFAce	phaseXPface	2	NF02	1989880	1989580	1989880	1989567	d	1989567	1987595	1989567	1987582	1972
GofDak_1024-768	9	3	22	<?xml version="1.0"?>\n<Clock xmlns:dt="urn:schemas-microsoft-com:datatypes"><Description dt:dt="string">E-Prime Primary Realtime Clock</Description><StartTime><Timestamp dt:dt="int">0</Timestamp><DateUtc dt:dt="string">2017-05-04T12:14:58Z</DateUtc></StartTime><FrequencyChanges><FrequencyChange><Frequency dt:dt="r8">3312919</Frequency><Timestamp dt:dt="r8">51830908965</Timestamp><Current dt:dt="…	75.028	2120912	2117412	2120912	2117400	1	right	291515730	2017-04-05	14:14:58	12:14:58	male	119893	32263	-1	32238	123861	119923	-1	119893	363842	354408	-1	354395	25				1	12	23	phaseUPFAce	phaseXPface	3	NM04	1993133	1992833	1993133	1992827	l	1992827	1991167	1992827	1991150	1660
GofDak_1024-768	9	3	22	<?xml version="1.0"?>\n<Clock xmlns:dt="urn:schemas-microsoft-com:datatypes"><Description dt:dt="string">E-Prime Primary Realtime Clock</Description><StartTime><Timestamp dt:dt="int">0</Timestamp><DateUtc dt:dt="string">2017-05-04T12:14:58Z</DateUtc></StartTime><FrequencyChanges><FrequencyChange><Frequency dt:dt="r8">3312919</Frequency><Timestamp dt:dt="r8">51830908965</Timestamp><Current dt:dt="…	75.028	2120912	2117412	2120912	2117400	1	right	291515730	2017-04-05	14:14:58	12:14:58	male	119893	32263	-1	32238	123861	119923	-1	119893	363842	354408	-1	354395	25				1	12	23	phaseUPFAce	phaseXPface	4	NF04	1996185	1995885	1996185	1995870	d	1995870	1994272	1995870	1994261	1598
GofDak_1024-768	9	3	22	<?xml version="1.0"?>\n<Clock xmlns:dt="urn:schemas-microsoft-com:datatypes"><Description dt:dt="string">E-Prime Primary Realtime Clock</Description><StartTime><Timestamp dt:dt="int">0</Timestamp><DateUtc dt:dt="string">2017-05-04T12:14:58Z</DateUtc></StartTime><FrequencyChanges><FrequencyChange><Frequency dt:dt="r8">3312919</Frequency><Timestamp dt:dt="r8">51830908965</Timestamp><Current dt:dt="…	75.028	2120912	2117412	2120912	2117400	1	right	291515730	2017-04-05	14:14:58	12:14:58	male	119893	32263	-1	32238	123861	119923	-1	119893	363842	354408	-1	354395	25				1	12	23	phaseUPFAce	phaseXPface	5	NM21	1999597	1999297	1999597	1999287	l	1999287	1997471	1999287	1997461	1816
GofDak_1024-768	9	3	22	<?xml version="1.0"?>\n<Clock xmlns:dt="urn:schemas-microsoft-com:datatypes"><Description dt:dt="string">E-Prime Primary Realtime Clock</Description><StartTime><Timestamp dt:dt="int">0</Timestamp><DateUtc dt:dt="string">2017-05-04T12:14:58Z</DateUtc></StartTime><FrequencyChanges><FrequencyChange><Frequency dt:dt="r8">3312919</Frequency><Timestamp dt:dt="r8">51830908965</Timestamp><Current dt:dt="…	75.028	2120912	2117412	2120912	2117400	1	right	291515730	2017-04-05	14:14:58	12:14:58	male	119893	32263	-1	32238	123861	119923	-1	119893	363842	354408	-1	354395	25				1	12	23	phaseUPFAce	phaseXPface	6	NF09	2002596	2002296	2002596	2002282	l	2002282	2000683	2002282	2000669	1599
GofDak_1024-768	9	3	22	<?xml version="1.0"?>\n<Clock xmlns:dt="urn:schemas-microsoft-com:datatypes"><Description dt:dt="string">E-Prime Primary Realtime Clock</Description><StartTime><Timestamp dt:dt="int">0</Timestamp><DateUtc dt:dt="string">2017-05-04T12:14:58Z</DateUtc></StartTime><FrequencyChanges><FrequencyChange><Frequency dt:dt="r8">3312919</Frequency><Timestamp dt:dt="r8">51830908965</Timestamp><Current dt:dt="…	75.028	2120912	2117412	2120912	2117400	1	right	291515730	2017-04-05	14:14:58	12:14:58	male	119893	32263	-1	32238	123861	119923	-1	119893	363842	354408	-1	354395	25				1	12	23	phaseUPFAce	phaseXPface	7	NF06	2005848	2005548	2005848	2005543	l	2005543	2003695	2005543	2003685	1848
GofDak_1024-768	9	3	22	<?xml version="1.0"?>\n<Clock xmlns:dt="urn:schemas-microsoft-com:datatypes"><Description dt:dt="string">E-Prime Primary Realtime Clock</Description><StartTime><Timestamp dt:dt="int">0</Timestamp><DateUtc dt:dt="string">2017-05-04T12:14:58Z</DateUtc></StartTime><FrequencyChanges><FrequencyChange><Frequency dt:dt="r8">3312919</Frequency><Timestamp dt:dt="r8">51830908965</Timestamp><Current dt:dt="…	75.028	2120912	2117412	2120912	2117400	1	right	291515730	2017-04-05	14:14:58	12:14:58	male	119893	32263	-1	32238	123861	119923	-1	119893	363842	354408	-1	354395	25				1	12	23	phaseUPFAce	phaseXPface	8	NF109	2009127	2008827	2009127	2008815	d	2008815	2006947	2008815	2006933	1868
GofDak_1024-768	9	3	22	<?xml version="1.0"?>\n<Clock xmlns:dt="urn:schemas-microsoft-com:datatypes"><Description dt:dt="string">E-Prime Primary Realtime Clock</Description><StartTime><Timestamp dt:dt="int">0</Timestamp><DateUtc dt:dt="string">2017-05-04T12:14:58Z</DateUtc></StartTime><FrequencyChanges><FrequencyChange><Frequency dt:dt="r8">3312919</Frequency><Timestamp dt:dt="r8">51830908965</Timestamp><Current dt:dt="…	75.028	2120912	2117412	2120912	2117400	1	right	291515730	2017-04-05	14:14:58	12:14:58	male	119893	32263	-1	32238	123861	119923	-1	119893	363842	354408	-1	354395	25				1	12	23	phaseUPFAce	phaseXPface	9	NM10	2012565	2012265	2012565	2012251	l	2012251	2010319	2012251	2010309	1932
GofDak_1024-768	9	3	22	<?xml version="1.0"?>\n<Clock xmlns:dt="urn:schemas-microsoft-com:datatypes"><Description dt:dt="string">E-Prime Primary Realtime Clock</Description><StartTime><Timestamp dt:dt="int">0</Timestamp><DateUtc dt:dt="string">2017-05-04T12:14:58Z</DateUtc></StartTime><FrequencyChanges><FrequencyChange><Frequency dt:dt="r8">3312919</Frequency><Timestamp dt:dt="r8">51830908965</Timestamp><Current dt:dt="…	75.028	2120912	2117412	2120912	2117400	1	right	291515730	2017-04-05	14:14:58	12:14:58	male	119893	32263	-1	32238	123861	119923	-1	119893	363842	354408	-1	354395	25				1	12	23	phaseUPFAce	phaseXPface	10	NM13	2015817	2015517	2015817	2015509	l	2015509	2013691	2015509	2013677	1818
GofDak_1024-768	9	3	22	<?xml version="1.0"?>\n<Clock xmlns:dt="urn:schemas-microsoft-com:datatypes"><Description dt:dt="string">E-Prime Primary Realtime Clock</Description><StartTime><Timestamp dt:dt="int">0</Timestamp><DateUtc dt:dt="string">2017-05-04T12:14:58Z</DateUtc></StartTime><FrequencyChanges><FrequencyChange><Frequency dt:dt="r8">3312919</Frequency><Timestamp dt:dt="r8">51830908965</Timestamp><Current dt:dt="…	75.028	2120912	2117412	2120912	2117400	1	right	291515730	2017-04-05	14:14:58	12:14:58	male	119893	32263	-1	32238	123861	119923	-1	119893	363842	354408	-1	354395	25				1	12	23	phaseUPFAce	phaseXPface	11	NM13	2019030	2018730	2019030	2018715	d	2018715	2016957	2018715	2016940	1758
GofDak_1024-768	9	3	22	<?xml version="1.0"?>\n<Clock xmlns:dt="urn:schemas-microsoft-com:datatypes"><Description dt:dt="string">E-Prime Primary Realtime Clock</Description><StartTime><Timestamp dt:dt="int">0</Timestamp><DateUtc dt:dt="string">2017-05-04T12:14:58Z</DateUtc></StartTime><FrequencyChanges><FrequencyChange><Frequency dt:dt="r8">3312919</Frequency><Timestamp dt:dt="r8">51830908965</Timestamp><Current dt:dt="…	75.028	2120912	2117412	2120912	2117400	1	right	291515730	2017-04-05	14:14:58	12:14:58	male	119893	32263	-1	32238	123861	119923	-1	119893	363842	354408	-1	354395	25				1	12	23	phaseUPFAce	phaseXPface	12	NF11	2022695	2022395	2022695	2022392	d	2022392	2020396	2022392	2020380	1996
GofDak_1024-768	9	3	22	<?xml version="1.0"?>\n<Clock xmlns:dt="urn:schemas-microsoft-com:datatypes"><Description dt:dt="string">E-Prime Primary Realtime Clock</Description><StartTime><Timestamp dt:dt="int">0</Timestamp><DateUtc dt:dt="string">2017-05-04T12:14:58Z</DateUtc></StartTime><FrequencyChanges><FrequencyChange><Frequency dt:dt="r8">3312919</Frequency><Timestamp dt:dt="r8">51830908965</Timestamp><Current dt:dt="…	75.028	2120912	2117412	2120912	2117400	1	right	291515730	2017-04-05	14:14:58	12:14:58	male	119893	32263	-1	32238	123861	119923	-1	119893	363842	354408	-1	354395	25				1	12	23	phaseUPFAce	phaseXPface	13	NM08	2026067	2025767	2026067	2025763	l	2025763	2023901	2025763	2023884	1862
GofDak_1024-768	9	3	22	<?xml version="1.0"?>\n<Clock xmlns:dt="urn:schemas-microsoft-com:datatypes"><Description dt:dt="string">E-Prime Primary Realtime Clock</Description><StartTime><Timestamp dt:dt="int">0</Timestamp><DateUtc dt:dt="string">2017-05-04T12:14:58Z</DateUtc></StartTime><FrequencyChanges><FrequencyChange><Frequency dt:dt="r8">3312919</Frequency><Timestamp dt:dt="r8">51830908965</Timestamp><Current dt:dt="…	75.028	2120912	2117412	2120912	2117400	1	right	291515730	2017-04-05	14:14:58	12:14:58	male	119893	32263	-1	32238	123861	119923	-1	119893	363842	354408	-1	354395	25				1	12	23	phaseUPFAce	phaseXPface	14	NF06	2029452	2029152	2029452	2029148	l	2029148	2027220	2029148	2027204	1928
GofDak_1024-768	9	3	22	<?xml version="1.0"?>\n<Clock xmlns:dt="urn:schemas-microsoft-com:datatypes"><Description dt:dt="string">E-Prime Primary Realtime Clock</Description><StartTime><Timestamp dt:dt="int">0</Timestamp><DateUtc dt:dt="string">2017-05-04T12:14:58Z</DateUtc></StartTime><FrequencyChanges><FrequencyChange><Frequency dt:dt="r8">3312919</Frequency><Timestamp dt:dt="r8">51830908965</Timestamp><Current dt:dt="…	75.028	2120912	2117412	2120912	2117400	1	right	291515730	2017-04-05	14:14:58	12:14:58	male	119893	32263	-1	32238	123861	119923	-1	119893	363842	354408	-1	354395	25				1	12	23	phaseUPFAce	phaseXPface	15	NM13	2032624	2032324	2032624	2032318	l	2032318	2030525	2032318	2030508	1793
GofDak_1024-768	9	3	22	<?xml version="1.0"?>\n<Clock xmlns:dt="urn:schemas-microsoft-com:datatypes"><Description dt:dt="string">E-Prime Primary Realtime Clock</Description><StartTime><Timestamp dt:dt="int">0</Timestamp><DateUtc dt:dt="string">2017-05-04T12:14:58Z</DateUtc></StartTime><FrequencyChanges><FrequencyChange><Frequency dt:dt="r8">3312919</Frequency><Timestamp dt:dt="r8">51830908965</Timestamp><Current dt:dt="…	75.028	2120912	2117412	2120912	2117400	1	right	291515730	2017-04-05	14:14:58	12:14:58	male	119893	32263	-1	32238	123861	119923	-1	119893	363842	354408	-1	354395	25				1	12	23	phaseUPFAce	phaseXPface	16	NF27	2035557	2035257	2035557	2035252	l	2035252	2033684	2035252	2033676	1568
GofDak_1024-768	9	3	22	<?xml version="1.0"?>\n<Clock xmlns:dt="urn:schemas-microsoft-com:datatypes"><Description dt:dt="string">E-Prime Primary Realtime Clock</Description><StartTime><Timestamp dt:dt="int">0</Timestamp><DateUtc dt:dt="string">2017-05-04T12:14:58Z</DateUtc></StartTime><FrequencyChanges><FrequencyChange><Frequency dt:dt="r8">3312919</Frequency><Timestamp dt:dt="r8">51830908965</Timestamp><Current dt:dt="…	75.028	2120912	2117412	2120912	2117400	1	right	291515730	2017-04-05	14:14:58	12:14:58	male	119893	32263	-1	32238	123861	119923	-1	119893	363842	354408	-1	354395	25				1	12	23	phaseUPFAce	phaseXPface	17	NM04	2038502	2038202	2038502	2038197	d	2038197	2036616	2038197	2036603	1581
GofDak_1024-768	9	3	22	<?xml version="1.0"?>\n<Clock xmlns:dt="urn:schemas-microsoft-com:datatypes"><Description dt:dt="string">E-Prime Primary Realtime Clock</Description><StartTime><Timestamp dt:dt="int">0</Timestamp><DateUtc dt:dt="string">2017-05-04T12:14:58Z</DateUtc></StartTime><FrequencyChanges><FrequencyChange><Frequency dt:dt="r8">3312919</Frequency><Timestamp dt:dt="r8">51830908965</Timestamp><Current dt:dt="…	75.028	2120912	2117412	2120912	2117400	1	right	291515730	2017-04-05	14:14:58	12:14:58	male	119893	32263	-1	32238	123861	119923	-1	119893	363842	354408	-1	354395	25				1	12	23	phaseUPFAce	phaseXPface	18	NM02	2041914	2041614	2041914	2041607	d	2041607	2039748	2041607	2039731	1859
GofDak_1024-768	9	3	22	<?xml version="1.0"?>\n<Clock xmlns:dt="urn:schemas-microsoft-com:datatypes"><Description dt:dt="string">E-Prime Primary Realtime Clock</Description><StartTime><Timestamp dt:dt="int">0</Timestamp><DateUtc dt:dt="string">2017-05-04T12:14:58Z</DateUtc></StartTime><FrequencyChanges><FrequencyChange><Frequency dt:dt="r8">3312919</Frequency><Timestamp dt:dt="r8">51830908965</Timestamp><Current dt:dt="…	75.028	2120912	2117412	2120912	2117400	1	right	291515730	2017-04-05	14:14:58	12:14:58	male	119893	32263	-1	32238	123861	119923	-1	119893	363842	354408	-1	354395	25				1	12	23	phaseUPFAce	phaseXPface	19	NF11	2045313	2045013	2045313	2045009	l	2045009	2043227	2045009	2043211	1782
GofDak_1024-768	9	3	22	<?xml version="1.0"?>\n<Clock xmlns:dt="urn:schemas-microsoft-com:datatypes"><Description dt:dt="string">E-Prime Primary Realtime Clock</Description><StartTime><Timestamp dt:dt="int">0</Timestamp><DateUtc dt:dt="string">2017-05-04T12:14:58Z</DateUtc></StartTime><FrequencyChanges><FrequencyChange><Frequency dt:dt="r8">3312919</Frequency><Timestamp dt:dt="r8">51830908965</Timestamp><Current dt:dt="…	75.028	2120912	2117412	2120912	2117400	1	right	291515730	2017-04-05	14:14:58	12:14:58	male	119893	32263	-1	32238	123861	119923	-1	119893	363842	354408	-1	354395	25				1	12	23	phaseUPFAce	phaseXPface	20	NF106	2048365	2048065	2048365	2048055	d	2048055	2046546	2048055	2046539	1509
GofDak_1024-768	9	3	22	<?xml version="1.0"?>\n<Clock xmlns:dt="urn:schemas-microsoft-com:datatypes"><Description dt:dt="string">E-Prime Primary Realtime Clock</Description><StartTime><Timestamp dt:dt="int">0</Timestamp><DateUtc dt:dt="string">2017-05-04T12:14:58Z</DateUtc></StartTime><FrequencyChanges><FrequencyChange><Frequency dt:dt="r8">3312919</Frequency><Timestamp dt:dt="r8">51830908965</Timestamp><Current dt:dt="…	75.028	2120912	2117412	2120912	2117400	1	right	291515730	2017-04-05	14:14:58	12:14:58	male	119893	32263	-1	32238	123861	119923	-1	119893	363842	354408	-1	354395	26				2	12	24	phaseINVFAce	phaseXPface	1	NM13	2051337	2051037	2051337	2051034	d	2051034	2049505	2051034	2049491	1529
GofDak_1024-768	9	3	22	<?xml version="1.0"?>\n<Clock xmlns:dt="urn:schemas-microsoft-com:datatypes"><Description dt:dt="string">E-Prime Primary Realtime Clock</Description><StartTime><Timestamp dt:dt="int">0</Timestamp><DateUtc dt:dt="string">2017-05-04T12:14:58Z</DateUtc></StartTime><FrequencyChanges><FrequencyChange><Frequency dt:dt="r8">3312919</Frequency><Timestamp dt:dt="r8">51830908965</Timestamp><Current dt:dt="…	75.028	2120912	2117412	2120912	2117400	1	right	291515730	2017-04-05	14:14:58	12:14:58	male	119893	32263	-1	32238	123861	119923	-1	119893	363842	354408	-1	354395	26				2	12	24	phaseINVFAce	phaseXPface	2	NF11	2054949	2054649	2054949	2054639	l	2054639	2052650	2054639	2052635	1989
GofDak_1024-768	9	3	22	<?xml version="1.0"?>\n<Clock xmlns:dt="urn:schemas-microsoft-com:datatypes"><Description dt:dt="string">E-Prime Primary Realtime Clock</Description><StartTime><Timestamp dt:dt="int">0</Timestamp><DateUtc dt:dt="string">2017-05-04T12:14:58Z</DateUtc></StartTime><FrequencyChanges><FrequencyChange><Frequency dt:dt="r8">3312919</Frequency><Timestamp dt:dt="r8">51830908965</Timestamp><Current dt:dt="…	75.028	2120912	2117412	2120912	2117400	1	right	291515730	2017-04-05	14:14:58	12:14:58	male	119893	32263	-1	32238	123861	119923	-1	119893	363842	354408	-1	354395	26				2	12	24	phaseINVFAce	phaseXPface	3	NM13	2058042	2057742	2058042	2057727	l	2057727	2056049	2057727	2056043	1678
GofDak_1024-768	9	3	22	<?xml version="1.0"?>\n<Clock xmlns:dt="urn:schemas-microsoft-com:datatypes"><Description dt:dt="string">E-Prime Primary Realtime Clock</Description><StartTime><Timestamp dt:dt="int">0</Timestamp><DateUtc dt:dt="string">2017-05-04T12:14:58Z</DateUtc></StartTime><FrequencyChanges><FrequencyChange><Frequency dt:dt="r8">3312919</Frequency><Timestamp dt:dt="r8">51830908965</Timestamp><Current dt:dt="…	75.028	2120912	2117412	2120912	2117400	1	right	291515730	2017-04-05	14:14:58	12:14:58	male	119893	32263	-1	32238	123861	119923	-1	119893	363842	354408	-1	354395	26				2	12	24	phaseINVFAce	phaseXPface	4	NM21	2061520	2061220	2061520	2061215	d	2061215	2059474	2061215	2059466	1741
GofDak_1024-768	9	3	22	<?xml version="1.0"?>\n<Clock xmlns:dt="urn:schemas-microsoft-com:datatypes"><Description dt:dt="string">E-Prime Primary Realtime Clock</Description><StartTime><Timestamp dt:dt="int">0</Timestamp><DateUtc dt:dt="string">2017-05-04T12:14:58Z</DateUtc></StartTime><FrequencyChanges><FrequencyChange><Frequency dt:dt="r8">3312919</Frequency><Timestamp dt:dt="r8">51830908965</Timestamp><Current dt:dt="…	75.028	2120912	2117412	2120912	2117400	1	right	291515730	2017-04-05	14:14:58	12:14:58	male	119893	32263	-1	32238	123861	119923	-1	119893	363842	354408	-1	354395	26				2	12	24	phaseINVFAce	phaseXPface	5	NF06	2065092	2064792	2065092	2064789	l	2064789	2062846	2064789	2062834	1943
GofDak_1024-768	9	3	22	<?xml version="1.0"?>\n<Clock xmlns:dt="urn:schemas-microsoft-com:datatypes"><Description dt:dt="string">E-Prime Primary Realtime Clock</Description><StartTime><Timestamp dt:dt="int">0</Timestamp><DateUtc dt:dt="string">2017-05-04T12:14:58Z</DateUtc></StartTime><FrequencyChanges><FrequencyChange><Frequency dt:dt="r8">3312919</Frequency><Timestamp dt:dt="r8">51830908965</Timestamp><Current dt:dt="…	75.028	2120912	2117412	2120912	2117400	1	right	291515730	2017-04-05	14:14:58	12:14:58	male	119893	32263	-1	32238	123861	119923	-1	119893	363842	354408	-1	354395	26				2	12	24	phaseINVFAce	phaseXPface	6	NM101	2068464	2068164	2068464	2068150	d	2068150	2066312	2068150	2066306	1838
GofDak_1024-768	9	3	22	<?xml version="1.0"?>\n<Clock xmlns:dt="urn:schemas-microsoft-com:datatypes"><Description dt:dt="string">E-Prime Primary Realtime Clock</Description><StartTime><Timestamp dt:dt="int">0</Timestamp><DateUtc dt:dt="string">2017-05-04T12:14:58Z</DateUtc></StartTime><FrequencyChanges><FrequencyChange><Frequency dt:dt="r8">3312919</Frequency><Timestamp dt:dt="r8">51830908965</Timestamp><Current dt:dt="…	75.028	2120912	2117412	2120912	2117400	1	right	291515730	2017-04-05	14:14:58	12:14:58	male	119893	32263	-1	32238	123861	119923	-1	119893	363842	354408	-1	354395	26				2	12	24	phaseINVFAce	phaseXPface	7	NM21	2071716	2071416	2071716	2071407	d	2071407	2069764	2071407	2069746	1643
GofDak_1024-768	9	3	22	<?xml version="1.0"?>\n<Clock xmlns:dt="urn:schemas-microsoft-com:datatypes"><Description dt:dt="string">E-Prime Primary Realtime Clock</Description><StartTime><Timestamp dt:dt="int">0</Timestamp><DateUtc dt:dt="string">2017-05-04T12:14:58Z</DateUtc></StartTime><FrequencyChanges><FrequencyChange><Frequency dt:dt="r8">3312919</Frequency><Timestamp dt:dt="r8">51830908965</Timestamp><Current dt:dt="…	75.028	2120912	2117412	2120912	2117400	1	right	291515730	2017-04-05	14:14:58	12:14:58	male	119893	32263	-1	32238	123861	119923	-1	119893	363842	354408	-1	354395	26				2	12	24	phaseINVFAce	phaseXPface	8	NM13	2074995	2074695	2074995	2074690	d	2074690	2072896	2074690	2072890	1794
GofDak_1024-768	9	3	22	<?xml version="1.0"?>\n<Clock xmlns:dt="urn:schemas-microsoft-com:datatypes"><Description dt:dt="string">E-Prime Primary Realtime Clock</Description><StartTime><Timestamp dt:dt="int">0</Timestamp><DateUtc dt:dt="string">2017-05-04T12:14:58Z</DateUtc></StartTime><FrequencyChanges><FrequencyChange><Frequency dt:dt="r8">3312919</Frequency><Timestamp dt:dt="r8">51830908965</Timestamp><Current dt:dt="…	75.028	2120912	2117412	2120912	2117400	1	right	291515730	2017-04-05	14:14:58	12:14:58	male	119893	32263	-1	32238	123861	119923	-1	119893	363842	354408	-1	354395	26				2	12	24	phaseINVFAce	phaseXPface	9	NM09	2078314	2078014	2078314	2078011	d	2078011	2076255	2078011	2076242	1756
GofDak_1024-768	9	3	22	<?xml version="1.0"?>\n<Clock xmlns:dt="urn:schemas-microsoft-com:datatypes"><Description dt:dt="string">E-Prime Primary Realtime Clock</Description><StartTime><Timestamp dt:dt="int">0</Timestamp><DateUtc dt:dt="string">2017-05-04T12:14:58Z</DateUtc></StartTime><FrequencyChanges><FrequencyChange><Frequency dt:dt="r8">3312919</Frequency><Timestamp dt:dt="r8">51830908965</Timestamp><Current dt:dt="…	75.028	2120912	2117412	2120912	2117400	1	right	291515730	2017-04-05	14:14:58	12:14:58	male	119893	32263	-1	32238	123861	119923	-1	119893	363842	354408	-1	354395	26				2	12	24	phaseINVFAce	phaseXPface	10	NM02	2081739	2081439	2081739	2081432	d	2081432	2079600	2081432	2079593	1832
GofDak_1024-768	9	3	22	<?xml version="1.0"?>\n<Clock xmlns:dt="urn:schemas-microsoft-com:datatypes"><Description dt:dt="string">E-Prime Primary Realtime Clock</Description><StartTime><Timestamp dt:dt="int">0</Timestamp><DateUtc dt:dt="string">2017-05-04T12:14:58Z</DateUtc></StartTime><FrequencyChanges><FrequencyChange><Frequency dt:dt="r8">3312919</Frequency><Timestamp dt:dt="r8">51830908965</Timestamp><Current dt:dt="…	75.028	2120912	2117412	2120912	2117400	1	right	291515730	2017-04-05	14:14:58	12:14:58	male	119893	32263	-1	32238	123861	119923	-1	119893	363842	354408	-1	354395	26				2	12	24	phaseINVFAce	phaseXPface	11	NM04	2085724	2085424	2085724	2085415	l	2085415	2083439	2085415	2083425	1976
GofDak_1024-768	9	3	22	<?xml version="1.0"?>\n<Clock xmlns:dt="urn:schemas-microsoft-com:datatypes"><Description dt:dt="string">E-Prime Primary Realtime Clock</Description><StartTime><Timestamp dt:dt="int">0</Timestamp><DateUtc dt:dt="string">2017-05-04T12:14:58Z</DateUtc></StartTime><FrequencyChanges><FrequencyChange><Frequency dt:dt="r8">3312919</Frequency><Timestamp dt:dt="r8">51830908965</Timestamp><Current dt:dt="…	75.028	2120912	2117412	2120912	2117400	1	right	291515730	2017-04-05	14:14:58	12:14:58	male	119893	32263	-1	32238	123861	119923	-1	119893	363842	354408	-1	354395	26				2	12	24	phaseINVFAce	phaseXPface	12	NM13	2089137	2088837	2089137	2088830	l	2088830	2087264	2088830	2087257	1566
GofDak_1024-768	9	3	22	<?xml version="1.0"?>\n<Clock xmlns:dt="urn:schemas-microsoft-com:datatypes"><Description dt:dt="string">E-Prime Primary Realtime Clock</Description><StartTime><Timestamp dt:dt="int">0</Timestamp><DateUtc dt:dt="string">2017-05-04T12:14:58Z</DateUtc></StartTime><FrequencyChanges><FrequencyChange><Frequency dt:dt="r8">3312919</Frequency><Timestamp dt:dt="r8">51830908965</Timestamp><Current dt:dt="…	75.028	2120912	2117412	2120912	2117400	1	right	291515730	2017-04-05	14:14:58	12:14:58	male	119893	32263	-1	32238	123861	119923	-1	119893	363842	354408	-1	354395	26				2	12	24	phaseINVFAce	phaseXPface	13	NF106	2092242	2091942	2092242	2091938	d	2091938	2090436	2091938	2090425	1502
GofDak_1024-768	9	3	22	<?xml version="1.0"?>\n<Clock xmlns:dt="urn:schemas-microsoft-com:datatypes"><Description dt:dt="string">E-Prime Primary Realtime Clock</Description><StartTime><Timestamp dt:dt="int">0</Timestamp><DateUtc dt:dt="string">2017-05-04T12:14:58Z</DateUtc></StartTime><FrequencyChanges><FrequencyChange><Frequency dt:dt="r8">3312919</Frequency><Timestamp dt:dt="r8">51830908965</Timestamp><Current dt:dt="…	75.028	2120912	2117412	2120912	2117400	1	right	291515730	2017-04-05	14:14:58	12:14:58	male	119893	32263	-1	32238	123861	119923	-1	119893	363842	354408	-1	354395	26				2	12	24	phaseINVFAce	phaseXPface	14	NM05	2095361	2095061	2095361	2095058	d	2095058	2093515	2095058	2093505	1543
GofDak_1024-768	9	3	22	<?xml version="1.0"?>\n<Clock xmlns:dt="urn:schemas-microsoft-com:datatypes"><Description dt:dt="string">E-Prime Primary Realtime Clock</Description><StartTime><Timestamp dt:dt="int">0</Timestamp><DateUtc dt:dt="string">2017-05-04T12:14:58Z</DateUtc></StartTime><FrequencyChanges><FrequencyChange><Frequency dt:dt="r8">3312919</Frequency><Timestamp dt:dt="r8">51830908965</Timestamp><Current dt:dt="…	75.028	2120912	2117412	2120912	2117400	1	right	291515730	2017-04-05	14:14:58	12:14:58	male	119893	32263	-1	32238	123861	119923	-1	119893	363842	354408	-1	354395	26				2	12	24	phaseINVFAce	phaseXPface	15	NM04	2098680	2098380	2098680	2098370	d	2098370	2096474	2098370	2096457	1896
GofDak_1024-768	9	3	22	<?xml version="1.0"?>\n<Clock xmlns:dt="urn:schemas-microsoft-com:datatypes"><Description dt:dt="string">E-Prime Primary Realtime Clock</Description><StartTime><Timestamp dt:dt="int">0</Timestamp><DateUtc dt:dt="string">2017-05-04T12:14:58Z</DateUtc></StartTime><FrequencyChanges><FrequencyChange><Frequency dt:dt="r8">3312919</Frequency><Timestamp dt:dt="r8">51830908965</Timestamp><Current dt:dt="…	75.028	2120912	2117412	2120912	2117400	1	right	291515730	2017-04-05	14:14:58	12:14:58	male	119893	32263	-1	32238	123861	119923	-1	119893	363842	354408	-1	354395	26				2	12	24	phaseINVFAce	phaseXPface	16	NF105	2102332	2102032	2102332	2102025	d	2102025	2100179	2102025	2100168	1846
GofDak_1024-768	9	3	22	<?xml version="1.0"?>\n<Clock xmlns:dt="urn:schemas-microsoft-com:datatypes"><Description dt:dt="string">E-Prime Primary Realtime Clock</Description><StartTime><Timestamp dt:dt="int">0</Timestamp><DateUtc dt:dt="string">2017-05-04T12:14:58Z</DateUtc></StartTime><FrequencyChanges><FrequencyChange><Frequency dt:dt="r8">3312919</Frequency><Timestamp dt:dt="r8">51830908965</Timestamp><Current dt:dt="…	75.028	2120912	2117412	2120912	2117400	1	right	291515730	2017-04-05	14:14:58	12:14:58	male	119893	32263	-1	32238	123861	119923	-1	119893	363842	354408	-1	354395	26				2	12	24	phaseINVFAce	phaseXPface	17	NF109	2105517	2105217	2105517	2105209	d	2105209	2103498	2105209	2103488	1711
GofDak_1024-768	9	3	22	<?xml version="1.0"?>\n<Clock xmlns:dt="urn:schemas-microsoft-com:datatypes"><Description dt:dt="string">E-Prime Primary Realtime Clock</Description><StartTime><Timestamp dt:dt="int">0</Timestamp><DateUtc dt:dt="string">2017-05-04T12:14:58Z</DateUtc></StartTime><FrequencyChanges><FrequencyChange><Frequency dt:dt="r8">3312919</Frequency><Timestamp dt:dt="r8">51830908965</Timestamp><Current dt:dt="…	75.028	2120912	2117412	2120912	2117400	1	right	291515730	2017-04-05	14:14:58	12:14:58	male	119893	32263	-1	32238	123861	119923	-1	119893	363842	354408	-1	354395	26				2	12	24	phaseINVFAce	phaseXPface	18	NM101	2109116	2108816	2109116	2108801	l	2108801	2106803	2108801	2106784	1998
GofDak_1024-768	9	3	22	<?xml version="1.0"?>\n<Clock xmlns:dt="urn:schemas-microsoft-com:datatypes"><Description dt:dt="string">E-Prime Primary Realtime Clock</Description><StartTime><Timestamp dt:dt="int">0</Timestamp><DateUtc dt:dt="string">2017-05-04T12:14:58Z</DateUtc></StartTime><FrequencyChanges><FrequencyChange><Frequency dt:dt="r8">3312919</Frequency><Timestamp dt:dt="r8">51830908965</Timestamp><Current dt:dt="…	75.028	2120912	2117412	2120912	2117400	1	right	291515730	2017-04-05	14:14:58	12:14:58	male	119893	32263	-1	32238	123861	119923	-1	119893	363842	354408	-1	354395	26				2	12	24	phaseINVFAce	phaseXPface	19	NF11	2112928	2112628	2112928	2112616	d	2112616	2110815	2112616	2110800	1801
GofDak_1024-768	9	3	22	<?xml version="1.0"?>\n<Clock xmlns:dt="urn:schemas-microsoft-com:datatypes"><Description dt:dt="string">E-Prime Primary Realtime Clock</Description><StartTime><Timestamp dt:dt="int">0</Timestamp><DateUtc dt:dt="string">2017-05-04T12:14:58Z</DateUtc></StartTime><FrequencyChanges><FrequencyChange><Frequency dt:dt="r8">3312919</Frequency><Timestamp dt:dt="r8">51830908965</Timestamp><Current dt:dt="…	75.028	2120912	2117412	2120912	2117400	1	right	291515730	2017-04-05	14:14:58	12:14:58	male	119893	32263	-1	32238	123861	119923	-1	119893	363842	354408	-1	354395	26				2	12	24	phaseINVFAce	phaseXPface	20	NF109	2116193	2115893	2116193	2115879	d	2115879	2114147	2115879	2114136	1732
[truncated: 28 more columns]
